# Supplementary material for: TCR Convergence in Individuals Treated With Immune Checkpoint Inhibition for Cancer
Source: Front Immunol. 2020 Jan 9;10:2985. doi: 10.3389/fimmu.2019.02985 (PMC6962348; doi:10.3389/fimmu.2019.02985)
Supplement: Supplemental Table 1 — (Sheet 1) Key repertoire metrics for each sample presented in Table 1. Repertoire metrics were produced as a standard output of the Ion Reporter analysis pipeline. A detailed description of the metrics presented in this file is found within the glossary section of the user guide for the Oncomine TCRB-LR assay. (Sheet 2) Key repertoire metrics for samples evaluated as part of the cross-platform comparison. [file Table_1.xlsx]

## Sheet: Prediction of Response
Sample number	Cancer Annotation	Response	Reads	Clones Detected	TCR Convergence	Clonality
1	Prostate	0	299107	23518	0.0135705	0.1513
2	Prostate	1	633831	19675	0.0140005	0.374067
3	Prostate	0	1027732	39003	0.0105845	0.120026
4	Prostate	0	798290	34708	0.00868101	0.0778247
5	Prostate	0	140291	5894	0.00265164	0.326764
6	Prostate	1	1763282	49424	0.0214375	0.1816
7	Superficial spreading melanoma	0	356978	58222	0.0109597	0.0750924
8	Superficial spreading melanoma	1	407965	44155	0.0233204	0.0837972
9	Malignant melanoma; NOS	1	131041	5168	0.00761592	0.375571
10	Malignant melanoma; NOS	0	657284	32763	0.00600955	0.0699768
11	Superficial spreading melanoma	0	419592	30490	0.00602738	0.116567
12	Superficial spreading melanoma	1	485707	17492	0.0125652	0.347402
13	Superficial spreading melanoma	1	744823	56231	0.0110927	0.0545523
14	Superficial spreading melanoma	0	643349	37691	0.0199005	0.160933
15	Nodular melanoma	1	513156	20929	0.00640347	0.34252
16	Clear cell carcinoma	1	680898	20698	0.00568952	0.243214
17	Malignant melanoma; NOS	0	563014	37782	0.00706548	0.0548703
18	Superficial spreading melanoma	1	1121808	39808	0.0923644	0.369285
19	Not Specified	0	290841	16069	0.00695569	0.190869
20	Nodular melanoma	1	651893	52731	0.0328201	0.123092
21	Clear cell adenocarcinoma; NOS	1	354903	35768	0.0152775	0.100452
22	Superficial spreading melanoma	0	159189	14027	0.0058924	0.12189

## Sheet: Cross-platform comparison
Sample ID	Time Point	Oncomine Clones	Sequenta Clones	Oncomine Reads	Sequenta Reads	Oncomine Shannon Diversity	Sequenta Shannon Diversity	Oncomine TCR Convergence	Sequenta TCR Convergence	Oncomine Clonality	Sequenta Clonality
11858-15	1	11681	117959	209888	2437163	10.4009	13.8488	0.00705138	0.0165012	0.230243	0.161185
11858-15	3	9136	170405	164777	2823445	9.38189	13.1352	0.00677279	0.0210867	0.280915	0.207327
11858-15	4	5787	150588	106276	2687003	8.33891	13.181	0.00220181	0.0165043	0.332817	0.206405
11858-16	1	4164	110491	55338	2124553	9.38189	13.7779	0.0112581	0.0139483	0.219716	0.16565
11858-16	4	5032	261899	68515	2583870	9.24515	11.7653	0.00553164	0.0154659	0.248175	0.267115
11858-18	1	11147	167813	551113	3029938	5.659	8.57746	0.00248044	0.00813647	0.57908	0.475126
11858-18	2	13330	148766	460621	2733703	8.50278	10.3346	0.00282879	0.00732084	0.379464	0.380247
11858-18	5	5745	144280	442128	2291037	4.20167	7.39337	0.00138421	0.00596367	0.663546	0.523137
