# Supplementary material for: TCR Convergence in Individuals Treated With Immune Checkpoint Inhibition for Cancer
Source: Front Immunol. 2020 Jan 9;10:2985. doi: 10.3389/fimmu.2019.02985 (PMC6962348; doi:10.3389/fimmu.2019.02985)
Supplement: Supplemental Table 3 — Limit of detection analysis of Oncomine TCRB and Archer Immunoverse HS TCR beta assays. (A) Average number of clones detected across PCR replicate libraries for Oncomine TCRB-LR and Archer Immunoverse HS TCR beta assays. Jurkat total RNA was spiked into total RNA derived from healthy donor PBL at 10E-5 or 10E-6 frequency, then libraries prepared from 25 to 300 ng RNA using the Oncomine TCRB-LR or Archer Immunoverse HS TCR beta assay. Two PCR replicates were performed for each input amount and spike in frequency. Libraries were analyzed using an equivalent depth (~2 M reads per library; libraries not sequenced to saturation) across the assays. (B) Fraction of libraries having detected Jurkat spike-in clone. (C) Average convergent TCR frequency across library replicates for Oncomine TCRB-LR and Immunoverse HS TCR beta assays. (D–F) Average number of clones detected, fraction of libraries having detected Jurkat clone, and average convergent TCR frequency for Oncomine TCRB-SR and Immunoverse HS TCR beta assays. Libraries were sequenced to saturation (>20 M reads each) via the Ion Torrent or lllumina platform. All experiments were performed by a contract research organization according to assay manufacturer specification. [file Table_3.xlsx]

## Sheet: Sheet1
	Supplemental Table 3A. Average Number of clones detected per library replicate for Oncomine TCRB-LR and Archer Immunoverse HS TCRB assays
			Oncomine TCRB LR					Immunoverse TCR
	Sample	Spike in Frequency	25ng	50ng	150ng	300ng	25ng	50ng	150ng	300ng
	PBMC Donor 1	E-5	43219.5	24457.5	25231.5	22173	6370.5	15422	34175.5	8249.5
		E-6	Not Done	Not Done	Not Done	Not Done	6250	8699.5	34376.5	35156.5
	PBLC Donor 2	E-6	45975.5	16815.5	46863.5	31767.5	6889	9398	21899	21702
	Supplemental Table 3B. Percentage of Oncomine TCRB-LR and Archer Immunoverse HS TCRB libraries detecting Jurkat spike-in clone
			Oncomine TCRB LR					Immunoverse TCR
	Sample	Spike in Frequency	25ng	50ng	150ng	300ng	25ng	50ng	150ng	300ng
	PBMC Donor 1	E-5	1	1	1	1	0	0.5	0.5	0
		E-6	Not Done	Not Done	Not Done	Not Done	0	0	0	0
	PBLC Donor 2	E-6	0.5	0.5	0	1	0	0	0	0
	Supplemental Table 3C Average convergent TCR frequency per library replicate for Oncomine TCRB-LR and Archer Immunoverse HS TCRB assays
			Oncomine TCRB LR					Immunoverse TCR
	Sample	Spike in Frequency	25ng	50ng	150ng	300ng	25ng	50ng	150ng	300ng
	PBMC Donor 1	E-5	0.00903898	0.0104679	0.014053	0.0158307	0.0154811	0.0122457	0.0115833	0.0142855
		E-6	Not Done	Not Done	Not Done	Not Done	0.0142551	0.0118104	0.0118694	0.0118959
	PBLC Donor 2	E-6	0.00987777	0.0122506	0.0142795	0.017972	0.0177437	0.0169748	0.0140012	0.0137006
	Supplemental Table 3D. Average Number of clones detected per library replicate for Oncomine TCRB-SR and Archer Immunoverse HS TCRB assays following sequencing to saturation
			Oncomine TCRB SR					Immunoverse TCR
	Sample	Spike in Frequency	25ng	50ng	150ng	300ng	25ng	50ng	150ng	300ng
	PBMC Donor 1	E-5	152872	245546	589526	717358	6729.5	16462.5	37175.5	8762
		E-6	136622	219754	470058	574648	6724	9514	38254.5	39138
	PBLC Donor 2	E-6	88995	257215	428488	453171	7347.5	10100.5	23543	23415.5
	Supplemental Table 3E. Percentage of Oncomine TCRB-SR and Archer Immunoverse HS TCRB libraries detecting Jurkat spike-in clone following sequencing to saturation
			Oncomine TCRB SR					Immunoverse TCR
	Sample	Spike in Frequency	25ng	50ng	150ng	300ng	25ng	50ng	150ng	300ng
	PBMC Donor 1	E-5	1	1	1	1	0	0.5	1	0
		E-6	0	0.5	1	1	0	0	0	0
	PBLC Donor 2	E-6	0	0.5	1	1	0	0	0	0
	Supplemental Table 3F. Average convergent TCR frequency per library replicate for Oncomine TCRB-SR and Archer Immunoverse HS TCRB assays following sequencing to saturation
			Oncomine TCRB LR					Immunoverse TCR
	Sample	Spike in Frequency	25ng	50ng	150ng	300ng	25ng	50ng	150ng	300ng
	PBMC Donor 1	E-5	0.0123084	0.0158933	0.0280605	0.0324817	0.0237823	0.0234448	0.0220005	0.0282708
		E-6	0.0113797	0.0152289	0.0254789	0.0312502	0.0285103	0.0199141	0.0239678	0.0220877
	PBLC Donor 2	E-6	0.0108922	0.0172513	0.0230057	0.0239036	0.0308572	0.0305765	0.0259042	0.025773
