# Supplementary material for: TCR Convergence in Individuals Treated With Immune Checkpoint Inhibition for Cancer
Source: Front Immunol. 2020 Jan 9;10:2985. doi: 10.3389/fimmu.2019.02985 (PMC6962348; doi:10.3389/fimmu.2019.02985)
Supplement: Supplementary file 4 [file Data_Sheet_1.zip]

Archive with 19 entries (16 files):
- Cohort1_11858_Oncomine_TCRB-LR/
- Cohort1_11858_Oncomine_TCRB-LR/11858_16_1.clone_summary.csv
- __MACOSX/
- __MACOSX/Cohort1_11858_Oncomine_TCRB-LR/
- __MACOSX/Cohort1_11858_Oncomine_TCRB-LR/._11858_16_1.clone_summary.csv
- Cohort1_11858_Oncomine_TCRB-LR/11858_18_2.clone_summary.csv
- __MACOSX/Cohort1_11858_Oncomine_TCRB-LR/._11858_18_2.clone_summary.csv
- Cohort1_11858_Oncomine_TCRB-LR/11858_15_4.clone_summary.csv
- __MACOSX/Cohort1_11858_Oncomine_TCRB-LR/._11858_15_4.clone_summary.csv
- Cohort1_11858_Oncomine_TCRB-LR/11858_16_4.clone_summary.csv
- __MACOSX/Cohort1_11858_Oncomine_TCRB-LR/._11858_16_4.clone_summary.csv
- Cohort1_11858_Oncomine_TCRB-LR/11858_15_1.clone_summary.csv
- __MACOSX/Cohort1_11858_Oncomine_TCRB-LR/._11858_15_1.clone_summary.csv
- Cohort1_11858_Oncomine_TCRB-LR/11858_18_1.clone_summary.csv
- __MACOSX/Cohort1_11858_Oncomine_TCRB-LR/._11858_18_1.clone_summary.csv
- Cohort1_11858_Oncomine_TCRB-LR/11858_18_5.clone_summary.csv
- __MACOSX/Cohort1_11858_Oncomine_TCRB-LR/._11858_18_5.clone_summary.csv
- Cohort1_11858_Oncomine_TCRB-LR/11858_15_3.clone_summary.csv
- __MACOSX/Cohort1_11858_Oncomine_TCRB-LR/._11858_15_3.clone_summary.csv
