# Supplementary material for: TCR Convergence in Individuals Treated With Immune Checkpoint Inhibition for Cancer
Source: Front Immunol. 2020 Jan 9;10:2985. doi: 10.3389/fimmu.2019.02985 (PMC6962348; doi:10.3389/fimmu.2019.02985)
Supplement: Supplementary file 5 [file Data_Sheet_2.zip]

Archive with 7 entries (6 files):
- 11858_15_4.csv
- __MACOSX/
- __MACOSX/._11858_15_4.csv
- 11858_15_3.csv
- __MACOSX/._11858_15_3.csv
- 11858_15_1.csv
- __MACOSX/._11858_15_1.csv
