# Supplementary material for: TCR Convergence in Individuals Treated With Immune Checkpoint Inhibition for Cancer
Source: Front Immunol. 2020 Jan 9;10:2985. doi: 10.3389/fimmu.2019.02985 (PMC6962348; doi:10.3389/fimmu.2019.02985)
Supplement: Supplementary file 5 [file Data_Sheet_2.zip › 11858_15_4.csv]

Clone_Sequence	Clone_Protein_Sequence	J_Segment_Major_Gene	V_Segment_Major_Gene	Count_04	Frequency_04
AAGCACTGTCAGCCGGGTGCCTGGGCCAAAATACTGCGTATCCACATCCCCTGTCCGAGGGCTGCTGGCACAGAGATACACGGCCGAGTCCCCA	GDSAVYLCASSPRTGDVDTQYFGPGTRLTVL	TRBJ2-3	TRBV11-3	2	-6.145
AAGCACTGTCAGCCGGGTGCCTGGGCCAAAATACTGCGTATCTGCTACCCGCCCGGCCCCCCTAAAGCTGCTGGCACAGAGATACACGGCCGAG	SAVYLCASSFRGAGRVADTQYFGPGTRLTVL	TRBJ2-3	TRBV7-2	4	-5.844
AAGCACTGTCAGCCGGGTGCCTGGGCCAAAATACTGCGTATCTGTCCTATCCCCGGGGAGGCTGGCACAGAGATACACGGCCGAGTCCTCCTGC	QEDSAVYLCASLPGDRTDTQYFGPGTRLTVL	TRBJ2-3	TRBV7-2	6	-5.668
CAAGACAGAGAAACTTGTCCTTCTCGACGCCTTGCTCGTATGTGGCCTTGGAGCCCTCATTGGAAGTTGCCATCAGCATGAGACTCTGTTTCGG	RNRVSC*WQLPMRAPRPHTSKASRRTSFSVL	TRBJ1-4	TRBV20-1	4	-5.844
CAAGACAGAGAACCGATCACTGAGCAGCCTTGATTTTTCTAGTTGAGCTTCATTCTGGAAGTAAGTCAGAAACTCTGGGCCCTGCCCCAGGGTC	TLGQGPEFLTYFQNEAQLEKSRLLSDRFSVL	TRBJ1-4	TRBV7-9	19	-5.168
CAAGACAGAGAACCGATCATTGGGCAACCCTGATTTGTCTTGTTGGGCTTCATAATTGAAGTAAGTCAGAAACTCTGGGCCCTGCCCCAGGGCC	ALGQGPEFLTYFNYEAQQDKSGLPNDRFSVL	TRBJ1-4	TRBV7-6	127	-4.343
CAAGACAGAGAACTGAGCAGCCTTGATTTTTCTAGTTGAGCTTCATTCTGGAAGTAAGTCAGAAACTCTGGGCCCTGCCCCAGGGTTTGTCGGT	PTNPGAGPRVSDLLPE*SSTRKIKAAQFSVL	TRBJ1-4	TRBV7-9	9	-5.492
CAAGACAGAGAACTGGGTTCCACTGCCAAAAAACAGTTTTTCATTAGTTGGCCCTGTGAGGCTGCTGGATCGTCAGAGTGGAGACGGATCCCCC	GDPSPL*RSSSLTGPTNEKLFFGSGTQFSVL	TRBJ1-4	TRBV7-2	8	-5.543
CAAGACAGAGAACTGGGTTCCACTGCCAAAAAACAGTTTTTCATTGTCCCCCTGCTCTGTGCGCTGGATCTCCAAGGTGGAGAAAGATCCCTTA	KGSFSTLEIQRTEQGDNEKLFFGSGTQFSVL	TRBJ1-4	TRBV7-9	3	-5.969
CAAGACAGAGAACTGGGTTCCACTGCCAAAAAACAGTTTTTCCTGTCCCCTGCTGCTGGCACAGAGATACAGGGCCGAGTCGTCCAGCTCCAAG	LELDDSALYLCASSRGQEKLFFGSGTQFSVL	TRBJ1-4	TRBV5-4	4	-5.844
CAAGACAGAGAGAGCTGGGTTCCACTGCCAAAAAACAGTTTTTCATTACCCGCCCCTGACGCAGTAACTGCTGGCACAGAAGTACACAGATGTC	TSVYFCASSYCVRGG**KTVFWQWNPALSVL	TRBJ1-4	TRBV6-5	5	-5.747
CAAGACAGAGAGCTGCTGGCACAGAGATACACGGCCGAGTCCTCCTGCTGTGTGCGCTGGATCGTCAGAGTGGAGACGGATCCCCCAGTCCTCT	EDWGIRLHSDDPAHTAGGLGRVSLCQQLSVL	TRBJ1-4	TRBV7-2	2	-6.145
CAAGACAGAGAGCTGGATCTCCAAGGTGGAGAAAGATCCCTTAGGCCTCTCTGCAGAGAACCGATCACTGAGCAGCCTTGATTTTTCTAGTTGA	QLEKSRLLSDRFSAERPKGSFSTLEIQLSVL	TRBJ1-4	TRBV7-9	13	-5.332
CAAGACAGAGAGCTGGGTCGTCAGAGTGGAGACGGATCCCCCAGTCCTCTCTGCAGAGAAGCGATCACTGGGCAGCCCTGATTTGTCTGGTGCA	APDKSGLPSDRFSAERTGGSVSTLTTQLSVL	TRBJ1-4	TRBV7-2	7	-5.601
CAAGACAGAGAGCTGGGTTCATTGGGCAACCCTGATTTGTCTTGTTGGGCTTCATAATTGAAGTAAGTCAGAAACTCTGGGCCCTGCCCCAGGG	PGAGPRVSDLLQL*SPTRQIRVAQ*TQLSVL	TRBJ1-4	TRBV7-6	2	-6.145
CAAGACAGAGAGCTGGGTTCCACTACAACTGTGAGTCTGGTGCCTTGTCCAAAGAAAGCTTCAGTGCCCACCCCCTTTGTGCTGGCACAGAGAT	SLCQHKGGGH*SFLWTRHQTHSCSGTQLSVL	TRBJ1-4	TRBV7-9	2	-6.145
CAAGACAGAGAGCTGGGTTCCACTACAACTGTGAGTCTGGTGCCTTGTCCAAAGAAAGCTTCAGTGTACCTGTTAGGGCTGCTGGCACAGAGGT	PLCQQP*QVH*SFLWTRHQTHSCSGTQLSVL	TRBJ1-4	TRBV28	3	-5.969
CAAGACAGAGAGCTGGGTTCCACTCCCTGTCCCTTTGCTGGCACAGAGGTACATAGATGTCTGGTTGGTGCTGGCGGACTCCAGAATCAGGGAG	SLILESASTNQTSMYLCASKGTGSGTQLSVL	TRBJ1-4	TRBV28	3	-5.969
CAAGACAGAGAGCTGGGTTCCACTGCCAAAAAAACAGTTTTCCTCCCTGGCTCCGGCTGCTGGCACAGAAATAAACTCCAGAATCCTCCAGTTC	NWRILEFISVPAAGAREENCFFGSGTQLSVL	TRBJ1-4	TRBV14	4	-5.844
CAAGACAGAGAGCTGGGTTCCACTGCCAAAAAAACAGTTTTTCAAACCCTGCCACTCTAGCACTGCAGATGTAGAAGCTGCTGTCTTCAGGATG	ILKTAASTSAVLEWQGLKNCFFGSGTQLSVL	TRBJ1-4	TRBV20-1	5	-5.747
CAAGACAGAGAGCTGGGTTCCACTGCCAAAAAAACAGTTTTTCAACCCTCCTTCCCCCTGTAGATTCGGTACTGGCACAGAGATAGAAAGCTGN	QLSISVPVPNLQGEGGLKNCFFGSGTQLSVL	TRBJ1-4	TRBV19	2	-6.145
CAAGACAGAGAGCTGGGTTCCACTGCCAAAAAAACAGTTTTTCAAGCTGTCGATCACTGATGGCACAGAAGTACACAGATGTCTGGGAGCTGGT	PAPRHLCTSVPSVIDSLKNCFFGSGTQLSVL	TRBJ1-4	TRBV10-3	2	-6.145
CAAGACAGAGAGCTGGGTTCCACTGCCAAAAAAACAGTTTTTCACCAATTCCCGCGCGGATGGCACAGAAGTACACAGATGTCTGGGAGCTGGT	PAPRHLCTSVPSARELVKNCFFGSGTQLSVL	TRBJ1-4	TRBV10-3	6	-5.668
CAAGACAGAGAGCTGGGTTCCACTGCCAAAAAAACAGTTTTTCACCCATCCCCGGGGGCCAACTGCTGGCACAGAGGTACATAGATGTCTGGTT	TRHLCTSVPAVGPRGWVKNCFFGSGTQLSVL	TRBJ1-4	TRBV28	6	-5.668
CAAGACAGAGAGCTGGGTTCCACTGCCAAAAAAACAGTTTTTCACCCTGCTGGTCGTCGCTGCTGGCACAGAGGTACATAGATGTCTGGTTGGT	PTRHLCTSVPAATTSRVKNCFFGSGTQLSVL	TRBJ1-4	TRBV28	5	-5.747
CAAGACAGAGAGCTGGGTTCCACTGCCAAAAAAACAGTTTTTCACCTCCTGTCCCGGGCCTATCTTGGCTGCTGGCGCAGAGATACAGGGCTGA	QPCISAPAAKIGPGQEVKNCFFGSGTQLSVL	TRBJ1-4	TRBV4-1	5	-5.747
CAAGACAGAGAGCTGGGTTCCACTGCCAAAAAAACAGTTTTTCACTCCTCAAACTGCTGGCACAGAGGTACATAGATGTCTGGTTGGTGCTGGC	PAPTRHLCTSVPAV*GVKNCFFGSGTQLSVL	TRBJ1-4	TRBV28	3	-5.969
CAAGACAGAGAGCTGGGTTCCACTGCCAAAAAAACAGTTTTTCAGGCCCTGTCCGAAAACTGCTGGCACAGAAGTACATGGCTGAGTCCTCCAG	WRTQPCTSVPAVFGQGLKNCFFGSGTQLSVL	TRBJ1-4	TRBV2	3	-5.969
CAAGACAGAGAGCTGGGTTCCACTGCCAAAAAAACAGTTTTTCATAATCGCCCCCTGCCAAGCTGCTGGCACAGAGATACAGGGCCGAGTCCCC	GTRPCISVPAAWQGAIMKNCFFGSGTQLSVL	TRBJ1-4	TRBV5-5	3	-5.969
CAAGACAGAGAGCTGGGTTCCACTGCCAAAAAAACAGTTTTTCATATCCCTGTCCCGAGCTGGCACAGAGGTACATAGATGTCTGGTTGGTGCT	APTRHLCTSVPARDRDMKNCFFGSGTQLSVL	TRBJ1-4	TRBV28	4	-5.844
CAAGACAGAGAGCTGGGTTCCACTGCCAAAAAAACAGTTTTTCATCAACCCCGGGGAGGGGAAAACTGCTGGCACAGAGGTACATAGATGTCTG	RHLCTSVPAVFPSPGLMKNCFFGSGTQLSVL	TRBJ1-4	TRBV28	3	-5.969
CAAGACAGAGAGCTGGGTTCCACTGCCAAAAAAACAGTTTTTCATCTCCCTGTCGGGGTCTGCTGGCACAGAGATACACGGCCGAGTCCTCCTG	RRTRPCISVPADPDREMKNCFFGSGTQLSVL	TRBJ1-4	TRBV7-2	4	-5.844
CAAGACAGAGAGCTGGGTTCCACTGCCAAAAAAACAGTTTTTCATCTGTCCACTCTAAGCTGCTGGCACAGAGATACACGGCCGAGTCCTCCTG	RRTRPCISVPAA*SGQMKNCFFGSGTQLSVL	TRBJ1-4	TRBV7-2	5	-5.747
CAAGACAGAGAGCTGGGTTCCACTGCCAAAAAAACAGTTTTTCATTAGAGTTCCCTGTTCGGCTGCTGGCACAGAGATACACGGCTGAGTCCCC	GTQPCISVPAAEQGTLMKNCFFGSGTQLSVL	TRBJ1-4	TRBV7-3	4	-5.844
CAAGACAGAGAGCTGGGTTCCACTGCCAAAAAAACAGTTTTTCATTAGCCCCTGCCGGGTAGCACTGCAGATGTAGAAGCTGCTGTCTTCAGGA	PEDSSFYICSATRQGLMKNCFFGSGTQLSVL	TRBJ1-4	TRBV20-1	4	-5.844
CAAGACAGAGAGCTGGGTTCCACTGCCAAAAAAACAGTTTTTCATTAGTTGATCCCAAGTAACTGCTGGCACAGAAGTACACAGATGTTTGGGA	PKHLCTSVPAVTWDQLMKNCFFGSGTQLSVL	TRBJ1-4	TRBV6-2	5	-5.747
CAAGACAGAGAGCTGGGTTCCACTGCCAAAAAAACAGTTTTTCATTAGTTGCAGAGGGGGTTGATATTCGGCTGCTGGCGCAGAGATACAGGGC	PCISAPAAEYQPPLQLMKNCFFGSGTQLSVL	TRBJ1-4	TRBV4-3	3	-5.969
CAAGACAGAGAGCTGGGTTCCACTGCCAAAAAAACAGTTTTTCATTAGTTGCCTCCCCGTAGGTGCTGGCACAGAAGTACACAGATGTTTGGGA	PKHLCTSVPAPTGRQLMKNCFFGSGTQLSVL	TRBJ1-4	TRBV6-2	6	-5.668
CAAGACAGAGAGCTGGGTTCCACTGCCAAAAAAACAGTTTTTCATTAGTTGGCCCTGTCAGGGGGTCTCTAGCACTGCAGATGTAGAAGCTGCT	AASTSAVLETP*QGQLMKNCFFGSGTQLSVL	TRBJ1-4	TRBV20-1	7	-5.601
CAAGACAGAGAGCTGGGTTCCACTGCCAAAAAAACAGTTTTTCATTAGTTGGCTTGCTGGCACAGAAGTACACAGATGTCTGGGAGGGAGCAGC	LLPPRHLCTSVPASQLMKNCFFGSGTQLSVL	TRBJ1-4	TRBV6-1	2	-6.145
CAAGACAGAGAGCTGGGTTCCACTGCCAAAAAAACAGTTTTTCATTAGTTGTGGCCTGTCCTAAGCTGCTGGCACAGCGATACATGGCCGAGTC	TRPCIAVPAA*DRPQLMKNCFFGSGTQLSVL	TRBJ1-4	TRBV7-6	4	-5.844
CAAGACAGAGAGCTGGGTTCCACTGCCAAAAAAACAGTTTTTCATTATACCGTCCCGGGGGCCGACTGGCACAGAGATACATGGCCGAGTCCCC	GTRPCISVPVGPRDGIMKNCFFGSGTQLSVL	TRBJ1-4	TRBV7-9	3	-5.969
CAAGACAGAGAGCTGGGTTCCACTGCCAAAAAAACAGTTTTTCATTATTCTGTCCCGGCGGCAAGCTGCTGGCACAGAGATACAGGGCCGAGTC	TRPCISVPAACRRDRIMKNCFFGSGTQLSVL	TRBJ1-4	TRBV5-4	3	-5.969
CAAGACAGAGAGCTGGGTTCCACTGCCAAAAAAACAGTTTTTCATTGACCTGTCTCCCAACGCTGCAGAGATATATGCTGCTGTCTTCAGGGCT	ALKTAAYISAALGDRSMKNCFFGSGTQLSVL	TRBJ1-4	TRBV29-1	14	-5.3
CAAGACAGAGAGCTGGGTTCCACTGCCAAAAAAACAGTTTTTCATTTCTGTCGGGGGCACTGCAGATGTAGAAGCTGCTGTCTTCAGGATGGGC	PILKTAASTSAVPPTEMKNCFFGSGTQLSVL	TRBJ1-4	TRBV20-1	8	-5.543
CAAGACAGAGAGCTGGGTTCCACTGCCAAAAAAACAGTTTTTCCCCGACTTTCTCGTCCTGAGCACTGCAGATGTAGAAGCTGCTGTCTTCAGG	LKTAASTSAVLRTRKSGKNCFFGSGTQLSVL	TRBJ1-4	TRBV20-1	4	-5.844
CAAGACAGAGAGCTGGGTTCCACTGCCAAAAAAACAGTTTTTCCGTCCCGGCAAATTCACTGCTGGCACAGAGGTACTGAGAGGTATGTGAGGG	PHIPLSTSVPAVNLPGRKNCFFGSGTQLSVL	TRBJ1-4	TRBV25-1	5	-5.747
CAAGACAGAGAGCTGGGTTCCACTGCCAAAAAAACAGTTTTTCGCTCGGAATGTCCTGGCTGCTGGCGCAAAGATAAAGGGCCGAGTCCCCCAG	WGTRPFIFAPAARTFRAKNCFFGSGTQLSVL	TRBJ1-4	TRBV5-1	3	-5.969
CAAGACAGAGAGCTGGGTTCCACTGCCAAAAAAACAGTTTTTCTAAGACCACCCCGGTCGGTGAGCTGGCACAGAAATAAGCTGCCGAATCTCC	EIRQLISVPAHRPGWS*KNCFFGSGTQLSVL	TRBJ1-4	TRBV18	2	-6.145
CAAGACAGAGAGCTGGGTTCCACTGCCAAAAAAACAGTTTTTCTTCCCGCGCTTCACTGCTGGCACAGAAGTACATGGCTGAGTCCTCCAGCTT	SWRTQPCTSVPAVKRGKKNCFFGSGTQLSVL	TRBJ1-4	TRBV2	2	-6.145
CAAGACAGAGAGCTGGGTTCCACTGCCAAAAAAACAGTTTTTCTTTCCCCCGCACACTGCTGGCACAGAAGTACATGGCTGAGTCCTCCAGCTT	SWRTQPCTSVPAVCGGKKNCFFGSGTQLSVL	TRBJ1-4	TRBV2	4	-5.844
CAAGACAGAGAGCTGGGTTCCACTGCCAAAAAACAACGCCCCGGCCCGGGTGCTGGCACAGAAGTACACAGATGTCTGGGAGGGAGCAGCCAAN	LAAPSQTSVYFCASTRAGALFFGSGTQLSVL	TRBJ1-4	TRBV6-6	2	-6.145
CAAGACAGAGAGCTGGGTTCCACTGCCAAAAAACAACGGTCCTGTCCCGCCTTTCCTTCCGGCACAGAGATAGAAAGCTGTCGGGTTCTTTTGG	QKNPTAFYLCAGRKGGTGPLFFGSGTQLSVL	TRBJ1-4	TRBV19	18	-5.191
CAAGACAGAGAGCTGGGTTCCACTGCCAAAAAACAAGTTCTGTCCCAAGCTGCTGGCACAGAGATACACGGCCGAGTCCTCCTGCTGTGTGCGC	RTQQEDSAVYLCASSLGQNLFFGSGTQLSVL	TRBJ1-4	TRBV7-2	3	-5.969
CAAGACAGAGAGCTGGGTTCCACTGCCAAAAAACACCACTCCCAAGGGCACCCTGTCGGGGCTGCTGGCACAGAAGTACACAGCTGAGTCCCTG	RDSAVYFCASSPDRVPLGVVFFGSGTQLSVL	TRBJ1-4	TRBV12-3; TRBV12-4	6	-5.668
CAAGACAGAGAGCTGGGTTCCACTGCCAAAAAACACCCGTGATTCGGTGTTACTGCTGGCACAGAGGTACATAGATGTCTGGTTGGTGCTGGCG	ASTNQTSMYLCASSNTESRVFFGSGTQLSVL	TRBJ1-4	TRBV28	11	-5.405
CAAGACAGAGAGCTGGGTTCCACTGCCAAAAAACACCGAACCCCGGGGTACTGCCGACTGACTGGCACAGAGATAGAAAGCTGTCGGGTTCTTT	KNPTAFYLCASQSAVPRGSVFFGSGTQLSVL	TRBJ1-4	TRBV19	5	-5.747
CAAGACAGAGAGCTGGGTTCCACTGCCAAAAAACACCGAGGGTCCCGGACTGCTGGCACAGAGGTACATAGATGTCTGGTTGGTGCTGGCGGAC	SASTNQTSMYLCASSPGPSVFFGSGTQLSVL	TRBJ1-4	TRBV28	4	-5.844
CAAGACAGAGAGCTGGGTTCCACTGCCAAAAAACACCTGTCCCGGAAAGGAGCTGCTGGCACAGAGATACACGGCCGAGTCCTCAAGCTTTGCA	AKLEDSAVYLCASSSFPGQVFFGSGTQLSVL	TRBJ1-4	TRBV11-2	2	-6.145
CAAGACAGAGAGCTGGGTTCCACTGCCAAAAAACACTAAACCGGAGGCCTGCCGATAACTGCTGGCACAGAAGTACACAGATGTTTGGGAGGGA	PSQTSVYFCASSYRQASGLVFFGSGTQLSVL	TRBJ1-4	TRBV6-2	26	-5.031
CAAGACAGAGAGCTGGGTTCCACTGCCAAAAAACAGAACCCTGGACCTATCTTCAACGCTGCAGAGATATATGCTGCTGTCTTCAGGGCTCATG	MSPEDSSIYLCSVEDRSRVLFFGSGTQLSVL	TRBJ1-4	TRBV29-1	15	-5.27
CAAGACAGAGAGCTGGGTTCCACTGCCAAAAAACAGACCCCCCCCCTCGGTGACGCTGCAGAGATATATGCTGCTGTCTTCAGGGCTCATGTTG	NMSPEDSSIYLCSVTEGGGLFFGSGTQLSVL	TRBJ1-4	TRBV29-1	13	-5.332
CAAGACAGAGAGCTGGGTTCCACTGCCAAAAAACAGACCTTCCCCCGCTGTCCCGACACTGCTGGCACAGAAGTACATGGCTGAGTCCTCCAGC	LEDSAMYFCASSVGTAGEGLFFGSGTQLSVL	TRBJ1-4	TRBV2	2	-6.145
CAAGACAGAGAGCTGGGTTCCACTGCCAAAAAACAGACTAAACTCGACACGAGCACTGCTGGCACAGAAGTACACAGATGTCTGGGAGGGAGCA	APSQTSVYFCASSARVEFSLFFGSGTQLSVL	TRBJ1-4	TRBV6-1	3	-5.969
CAAGACAGAGAGCTGGGTTCCACTGCCAAAAAACAGACTTCCCCGGGCTCCCAGGGCGCTGCAGAGATATATGCTGCTGTCTTCAGGGCTCATG	MSPEDSSIYLCSALGARGSLFFGSGTQLSVL	TRBJ1-4	TRBV29-1	12	-5.367
CAAGACAGAGAGCTGGGTTCCACTGCCAAAAAACAGACTTCCGACTTCCTTGCTGGCACAGAAGTACACAGATGTCTGGGAGGGAGCAGCCGAC	SAAPSQTSVYFCASKEVGSLFFGSGTQLSVL	TRBJ1-4	TRBV6-1	4	-5.844
CAAGACAGAGAGCTGGGTTCCACTGCCAAAAAACAGAGCCTGTCCCGATGTACTGGCACAGAGATAGAAAGCTGTCGGGTTCTTTTGGGCCGAT	SAQKNPTAFYLCASTSGQALFFGSGTQLSVL	TRBJ1-4	TRBV19	8	-5.543
CAAGACAGAGAGCTGGGTTCCACTGCCAAAAAACAGAGGTAGATGGGTGGTCCCTCTCGAACTGCTGGCACAGAGGTACATAGATGTCTGGTTG	NQTSMYLCASSSRGTTHLPLFFGSGTQLSVL	TRBJ1-4	TRBV28	11	-5.405
CAAGACAGAGAGCTGGGTTCCACTGCCAAAAAACAGATGATCGCCTGTCCCCGCGCTGCTGGCACAGAGATACATGGCCGAGTCCCCCTGCTCT	EQGDSAMYLCASSAGTGDHLFFGSGTQLSVL	TRBJ1-4	TRBV7-9	3	-5.969
CAAGACAGAGAGCTGGGTTCCACTGCCAAAAAACAGATGTAATCGGGGCCCCAAACTGCTGGCACAGAGGTACATAGATGTCTGGTTGGTGCTG	STNQTSMYLCASSLGPRLHLFFGSGTQLSVL	TRBJ1-4	TRBV28	80	-4.543
CAAGACAGAGAGCTGGGTTCCACTGCCAAAAAACAGCAACCTCGGACGGTCCGGAACTTCAACGCTGCAGAGATATATGCTGCTGTCTTCAGGG	PEDSSIYLCSVEVPDRPRLLFFGSGTQLSVL	TRBJ1-4	TRBV29-1	12	-5.367
CAAGACAGAGAGCTGGGTTCCACTGCCAAAAAACAGCAACTGCCCCTGTCCTAAGCTGCTGGCACAGAGATACACGGCCGAGTCCTCCTGCTGT	QQEDSAVYLCASSLGQGQLLFFGSGTQLSVL	TRBJ1-4	TRBV7-2	8	-5.543
CAAGACAGAGAGCTGGGTTCCACTGCCAAAAAACAGCAAGTTGCCAAGATCTTCAACGCTGCAGAGATATATGCTGCTGTCTTCAGGGCTCATG	MSPEDSSIYLCSVEDLGNLLFFGSGTQLSVL	TRBJ1-4	TRBV29-1	21	-5.124
CAAGACAGAGAGCTGGGTTCCACTGCCAAAAAACAGCAAGTTGCCAAGATCTTCAACGCTGCAGATATATGCTGCTGTCTTCAGGGCTCATGTT	T*ALKTAAYICSVEDLGNLLFFGSGTQLSVL	TRBJ1-4	TRBV29-1	2	-6.145
CAAGACAGAGAGCTGGGTTCCACTGCCAAAAAACAGCAATCCCCTGTCGAGGCTGCTGGCACAGAGATACACGGCGGAGTCCTCCTGCTGTGTG	TQQEDSAVYLCASSLDRGLLFFGSGTQLSVL	TRBJ1-4	TRBV7-8	2	-6.145
CAAGACAGAGAGCTGGGTTCCACTGCCAAAAAACAGCACGGGCCGCACGAGGCTGCTGGCACAGAAGTACACAGATGTTTGGGAGGGAGCAGCC	AAPSQTSVYFCASSLVRPVLFFGSGTQLSVL	TRBJ1-4	TRBV6-2	8	-5.543
CAAGACAGAGAGCTGGGTTCCACTGCCAAAAAACAGCAGACTTCCCTGTCCCAATTGGGCGCTGCAGAGATATATGCTGCTGTCTTCAGGGCTC	SPEDSSIYLCSAQLGQGSLLFFGSGTQLSVL	TRBJ1-4	TRBV29-1	393	-3.852
CAAGACAGAGAGCTGGGTTCCACTGCCAAAAAACAGCCACCAAATTTGACCAAGCTGCTGGCACAGAGATACACGGCCGAGTCCTCCTGCTGTG	TAGGLGRVSLCQQLGQIWWLFFGSGTQLSVL	TRBJ1-4	TRBV7-2	6	-5.668
CAAGACAGAGAGCTGGGTTCCACTGCCAAAAAACAGCCCATTCCCCTGTCTCAAACTGCTGGCACAGAAATAAACTCCAGAATCCTCCAGTTCT	ELEDSGVYFCASSLRQGNGLFFGSGTQLSVL	TRBJ1-4	TRBV14	51	-4.739
CAAGACAGAGAGCTGGGTTCCACTGCCAAAAAACAGCCCCCCGCCCTCGTAACTGCTGGCACAGAAGTACACAGATGTCTGGGAGGGAGCAGCC	AAPSQTSVYFCASSYEGGGLFFGSGTQLSVL	TRBJ1-4	TRBV6-6	3	-5.969
CAAGACAGAGAGCTGGGTTCCACTGCCAAAAAACAGCCCGGAGAAGATCCCTGAAGCTCTAGCACTGCAGATGTAGAAGCTGCTGTCTTCAGGA	PEDSSFYICSARASGIFSGLFFGSGTQLSVL	TRBJ1-4	TRBV20-1	3	-5.969
CAAGACAGAGAGCTGGGTTCCACTGCCAAAAAACAGCCGCCGAGGGTCCTGTAAACTGCTGGCACAGAGGTACATAGATGTCTGGTTGGTGCTG	STNQTSMYLCASSLQDPRRLFFGSGTQLSVL	TRBJ1-4	TRBV28	2	-6.145
CAAGACAGAGAGCTGGGTTCCACTGCCAAAAAACAGCCGGGGGCCCCCGTCATCTCTAGCACTGCAGATGTAGAAGCTGCTGTCTTCAGGATGG	HPEDSSFYICSARDDGGPRLFFGSGTQLSVL	TRBJ1-4	TRBV20-1	5	-5.747
CAAGACAGAGAGCTGGGTTCCACTGCCAAAAAACAGCCGTCTAAGCTGCTGGCACAGCGATACATGGCCGAGTCCCGCTGCTCTGTGCGCTGGA	PAHRAAGLGHVSLCQQLRRLFFGSGTQLSVL	TRBJ1-4	TRBV7-6	2	-6.145
CAAGACAGAGAGCTGGGTTCCACTGCCAAAAAACAGCCTCTCCCTGGGCTCCAAGCTGCTGGCGCAAAGATAAAGGGCCGAGTCCCCCAGCTCC	ELGDSALYLCASSLEPRERLFFGSGTQLSVL	TRBJ1-4	TRBV5-1	3	-5.969
CAAGACAGAGAGCTGGGTTCCACTGCCAAAAAACAGCCTTCCTGCTTCACTGCTGGCACAGAAGTACATGGCTGAGTCCTCCAGCTTTGTGGAC	STKLEDSAMYFCASSEAGRLFFGSGTQLSVL	TRBJ1-4	TRBV2	3	-5.969
CAAGACAGAGAGCTGGGTTCCACTGCCAAAAAACAGCGTAGGCCCGGCTTTTAAGCTGCTGGCACAGAGATACACGGCTGAGTCCCCCCGCTCT	ERGDSAVYLCASSLKAGPTLFFGSGTQLSVL	TRBJ1-4	TRBV7-3	4	-5.844
CAAGACAGAGAGCTGGGTTCCACTGCCAAAAAACAGCTAGCCTGGGCCCCGGAACGCTGCAGAGATATATGCTGCTGTCTTCAGGGCTCATGTT	T*ALKTAAYISAAFRGPG*LFFGSGTQLSVL	TRBJ1-4	TRBV29-1	6	-5.668
CAAGACAGAGAGCTGGGTTCCACTGCCAAAAAACAGCTCCCTCGTGGCGCTGCTGGCACAGAAGTACATGGCTGAGTCCTCCAGCTTTGTGGAC	STKLEDSAMYFCASSATRELFFGSGTQLSVL	TRBJ1-4	TRBV2	2	-6.145
CAAGACAGAGAGCTGGGTTCCACTGCCAAAAAACAGCTCCGACCCAAAGCTGCTGGCACAGAGATACATGGCCGAGTCCCCCTGCTCTGTGCGC	RTEQGDSAMYLCASSFGSELFFGSGTQLSVL	TRBJ1-4	TRBV7-9	6	-5.668
CAAGACAGAGAGCTGGGTTCCACTGCCAAAAAACAGCTCTTGAGACCTTCGTCTGCTGGCACAGAGGTACATAGATGTCTGGTTGGTGCTGGCG	ASTNQTSMYLCASRRRSQELFFGSGTQLSVL	TRBJ1-4	TRBV28	17	-5.216
CAAGACAGAGAGCTGGGTTCCACTGCCAAAAAACAGCTCTTGTAACCCTGTCCCGGTTCCACTGATGGCACAGAAGTACACAGATGTCTGGGAG	SQTSVYFCAISGTGTGLQELFFGSGTQLSVL	TRBJ1-4	TRBV10-3	3	-5.969
CAAGACAGAGAGCTGGGTTCCACTGCCAAAAAACAGGACCCTTCCCTGCACTTCCAAGCTGCTGGCACAGAGATACAGGGCCGAGTCCCCCAGC	LGDSALYLCASSLEVQGRVLFFGSGTQLSVL	TRBJ1-4	TRBV5-5	3	-5.969
CAAGACAGAGAGCTGGGTTCCACTGCCAAAAAACAGGATTGACCCCCTCGGGGAGGCACAGAGATAGAAAGCTGTCGGGTTCTTTTGGGCCGAT	SAQKNPTAFYLCASPRGSILFFGSGTQLSVL	TRBJ1-4	TRBV19	3	-5.969
CAAGACAGAGAGCTGGGTTCCACTGCCAAAAAACAGGCCACCTGTCCAGGCACTGCAGATGTAGAAGCTGCTGTCTTCAGGATGGGCACTGGTC	TSAHPEDSSFYICSAWTGGLFFGSGTQLSVL	TRBJ1-4	TRBV20-1	12	-5.367
CAAGACAGAGAGCTGGGTTCCACTGCCAAAAAACAGGCGATCACCCTGTCCCTGGCTGCTGGCGCAAAGATAAAGGGCCGAGTCCCCCAGCTCC	ELGDSALYLCASSQGQGDRLFFGSGTQLSVL	TRBJ1-4	TRBV5-1	16	-5.242
CAAGACAGAGAGCTGGGTTCCACTGCCAAAAAACAGGGGCCCCCTGGAACTGCTGGCACAGAGGTACATAGATGTCTGGTTGGTGCTGGCGGAC	SASTNQTSMYLCASSSRGPLFFGSGTQLSVL	TRBJ1-4	TRBV28	11	-5.405
CAAGACAGAGAGCTGGGTTCCACTGCCAAAAAACAGGGGCCCTGTCGGTGGTGAGCTGGCACAGAAATAAGCTGCCGAATCTCCTCGCACTACC	VVRGDSAAYFCASSPPTGPLFFGSGTQLSVL	TRBJ1-4	TRBV18	5	-5.747
CAAGACAGAGAGCTGGGTTCCACTGCCAAAAAACAGGTACGAAGCTCCCTCTGAGGAACTGCTGGCACAGAGATACACGGCCGAGTCCTCCTGC	QEDSAVYLCASSSSEGASYLFFGSGTQLSVL	TRBJ1-4	TRBV7-2	8	-5.543
CAAGACAGAGAGCTGGGTTCCACTGCCAAAAAACAGGTCCCATCCTTGGCTGCTGGCACAGAAATACACAGCAGAGTCACCAAGCTCCAGGGAA	SLELGDSAVYFCASSQGWDLFFGSGTQLSVL	TRBJ1-4	TRBV3-1	3	-5.969
CAAGACAGAGAGCTGGGTTCCACTGCCAAAAAACAGGTCCCTCGCCCTGGCCGGGGGTGAGCTGGCACAGAAATAAGCTGCCGAATCTCCTCGC	RGDSAAYFCASSPPARARDLFFGSGTQLSVL	TRBJ1-4	TRBV18	5	-5.747
CAAGACAGAGAGCTGGGTTCCACTGCCAAAAAACAGGTCTAAGCCGCCCCCTGTCTCACTGCTGGCACAGAAGTACACAGATGTCTGGGAGGGA	PSQTSVYFCASSETGGGLDLFFGSGTQLSVL	TRBJ1-4	TRBV6-1	10	-5.446
CAAGACAGAGAGCTGGGTTCCACTGCCAAAAAACAGGTCTGTCTGTTCTAAGCTGCTGGCACAGAGATACACGGCCGAGTCCTCCTGCTGTGTG	TQQEDSAVYLCASSLEQTDLFFGSGTQLSVL	TRBJ1-4	TRBV7-2	7	-5.601
CAAGACAGAGAGCTGGGTTCCACTGCCAAAAAACAGTAAATCAGACCCTGCAAAGCTGCTGGCGCAAAGATAAAGGGCCGAGTCCCCCAGCTCC	ELGDSALYLCASSFAGSDLLFFGSGTQLSVL	TRBJ1-4	TRBV5-1	41	-4.834
CAAGACAGAGAGCTGGGTTCCACTGCCAAAAAACAGTAAATCCGTCCCGAAAGCGCCTGGGCTGCTGGCACAGAGATACACGGCCGAGTCCTCA	EDSAVYLCASSPGAFGTDLLFFGSGTQLSVL	TRBJ1-4	TRBV11-2	84	-4.522
CAAGACAGAGAGCTGGGTTCCACTGCCAAAAAACAGTACCGAGCCCTGTCCCGGTGAATACGCACTGCTGGCACAGAAGTACATGGCTGAGTCC	DSAMYFCASSAYSPGQGSVLFFGSGTQLSVL	TRBJ1-4	TRBV2	4	-5.844
CAAGACAGAGAGCTGGGTTCCACTGCCAAAAAACAGTACTCCCCCGGAGGTGTAACTGCTGGCACAGAAGTACACAGATGTCTGGGAGGGAGCA	APSQTSVYFCASSYTSGGVLFFGSGTQLSVL	TRBJ1-4	TRBV6-5	11	-5.405
CAAGACAGAGAGCTGGGTTCCACTGCCAAAAAACAGTATACCATCTCCATCGTCAACGCTGCAGAGATATATGCTGCTGTCTTCAGGGCTCATG	MSPEDSSIYLCSVDDGDGILFFGSGTQLSVL	TRBJ1-4	TRBV29-1	42	-4.823
CAAGACAGAGAGCTGGGTTCCACTGCCAAAAAACAGTATCCCTGTCGCTAAGGAGCTGCTGGCACAGAGATACATGGCCGAGTCCCCCTGCTCT	EQGDSAMYLCASSSLATGILFFGSGTQLSVL	TRBJ1-4	TRBV7-9	2	-6.145
CAAGACAGAGAGCTGGGTTCCACTGCCAAAAAACAGTATCTTCGTCCCCCTGGAACTGCTGGCACAGAAGTACACAGATGTCTGGGAGGGAGCA	APSQTSVYFCASSSRGTKILFFGSGTQLSVL	TRBJ1-4	TRBV6-5	9	-5.492
CAAGACAGAGAGCTGGGTTCCACTGCCAAAAAACAGTATGAAGACGCCCCCTGGACTACTGGCACAGAGATAGAAAGCTGTCGGGTTCTTTTGG	QKNPTAFYLCASSPGGVFILFFGSGTQLSVL	TRBJ1-4	TRBV19	9	-5.492
CAAGACAGAGAGCTGGGTTCCACTGCCAAAAAACAGTCCAGACCCTGTCCCGGAGCTGCTGGCACAGAGATACACGGCCGAGTCCTCAAGCTTT	KLEDSAVYLCASSSGTGSGLFFGSGTQLSVL	TRBJ1-4	TRBV11-2	4	-5.844
CAAGACAGAGAGCTGGGTTCCACTGCCAAAAAACAGTCCAGCAAAGCTGAAGCTGCTGGCACAGAGATACATGGCCGAGTCCCCCTGCTCTGTG	TEQGDSAMYLCASSFSFAGLFFGSGTQLSVL	TRBJ1-4	TRBV7-9	7	-5.601
CAAGACAGAGAGCTGGGTTCCACTGCCAAAAAACAGTCCAGCGGGTAGGTTCGAGTAACTGCTGGCACAGAAGTACACAGATGTCTGGGAGGGA	PSQTSVYFCASSYSNLPAGLFFGSGTQLSVL	TRBJ1-4	TRBV6-6	7	-5.601
CAAGACAGAGAGCTGGGTTCCACTGCCAAAAAACAGTCCCACGGTCCCGGAAGGGGTGCTGGCACAGAGGTACATAGATGTCTGGTTGGTGCTG	STNQTSMYLCASTPSGTVGLFFGSGTQLSVL	TRBJ1-4	TRBV28	5	-5.747
CAAGACAGAGAGCTGGGTTCCACTGCCAAAAAACAGTCCCAGGGCCCCTGATAAGCTGCTGGCACAGAGATACATGGCCGAGTCCCCCTGCTCT	EQGDSAMYLCASSLSGALGLFFGSGTQLSVL	TRBJ1-4	TRBV7-9	3	-5.969
CAAGACAGAGAGCTGGGTTCCACTGCCAAAAAACAGTCCCCAAGAGTCGTCACTACTGGCACAGAGATAGAAAGCTGTCGGGTTCTTTTGGGCC	AQKNPTAFYLCASSDDSWGLFFGSGTQLSVL	TRBJ1-4	TRBV19	3	-5.969
CAAGACAGAGAGCTGGGTTCCACTGCCAAAAAACAGTCCCCCACTCGCGGTCCCGGAGTGGCTGTTACTGGCACAGAGATAGAAAGCTGTCGGG	PTAFYLCASNSHSGTASGGLFFGSGTQLSVL	TRBJ1-4	TRBV19	29	-4.984
CAAGACAGAGAGCTGGGTTCCACTGCCAAAAAACAGTCCCCCAGGCCCTGTCCCGGAGCTGCTGGCGCAAAGATAAAGGGCCGAGTCCCCCAGC	LGDSALYLCASSSGTGPGGLFFGSGTQLSVL	TRBJ1-4	TRBV5-1	9	-5.492
CAAGACAGAGAGCTGGGTTCCACTGCCAAAAAACAGTCCCCCCGGCTTAGTCATCTGTCCAGAGCTGCTGGCACAGAGATACACGGCCGAGTCC	DSAVYLCASSSGQMTKPGGLFFGSGTQLSVL	TRBJ1-4	TRBV7-2	3	-5.969
CAAGACAGAGAGCTGGGTTCCACTGCCAAAAAACAGTCCCCGTCGGTCTAAGCTGCTGGCACAGAGATACACGGCCGAGTCCTCCTGCTGTGTG	TQQEDSAVYLCASSLDRRGLFFGSGTQLSVL	TRBJ1-4	TRBV7-2	5	-5.747
CAAGACAGAGAGCTGGGTTCCACTGCCAAAAAACAGTCCCTCCCGGGGTCCCGGATCTCTGCTGGCACAGAGGTACATAGATGTCTGGTTGGTG	TNQTSMYLCASRDPGPREGLFFGSGTQLSVL	TRBJ1-4	TRBV28	6	-5.668
CAAGACAGAGAGCTGGGTTCCACTGCCAAAAAACAGTCCCTGGGGACCTGTCTGGCTGCTGGCACAGAGATACAGGGCCGAGTCTTCTGGCTGC	QPEDSALYLCASSQTGPQGLFFGSGTQLSVL	TRBJ1-4	TRBV4-2	4	-5.844
CAAGACAGAGAGCTGGGTTCCACTGCCAAAAAACAGTCCCTGTTTCCCGGAGCTGCTGGCACAGAGATACACGGCGGAGTCCTCCTGCTGTGTG	TQQEDSAVYLCASSSGKQGLFFGSGTQLSVL	TRBJ1-4	TRBV7-8	8	-5.543
CAAGACAGAGAGCTGGGTTCCACTGCCAAAAAACAGTCCCTTGAGGTTCCTGTCGTGGAAACTGCTGGCACAGAGGTACATAGATGTCTGGTTG	NQTSMYLCASSFHDRNLKGLFFGSGTQLSVL	TRBJ1-4	TRBV28	8	-5.543
CAAGACAGAGAGCTGGGTTCCACTGCCAAAAAACAGTCCGAAACCTCCTGTCCCGGGAGCATCGCTGCTGGCACAGAAATACACAGCAGAGTCA	DSAVYFCASSDAPGTGGFGLFFGSGTQLSVL	TRBJ1-4	TRBV3-1	3	-5.969
CAAGACAGAGAGCTGGGTTCCACTGCCAAAAAACAGTCCGTCTGCCGTCGGGACGCTGCAGAGATATATGCTGCTGTCTTCAGGGCTCATGTTG	NMSPEDSSIYLCSVPTADGLFFGSGTQLSVL	TRBJ1-4	TRBV29-1	16	-5.242
CAAGACAGAGAGCTGGGTTCCACTGCCAAAAAACAGTCCTACCAACCCTGTCCCGGGGCTGCTGGCGCAAAGATAAAGGGCCGAGTCCCCCAGC	LGDSALYLCASSPGTGLVGLFFGSGTQLSVL	TRBJ1-4	TRBV5-1	7	-5.601
CAAGACAGAGAGCTGGGTTCCACTGCCAAAAAACAGTCCTGACCCTGTTCGACTGCTGGCACAGAAGTACACAGATGTCTGGGAGGGAGCAGCC	AAPSQTSVYFCASSRTGSGLFFGSGTQLSVL	TRBJ1-4	TRBV6-6	5	-5.747
CAAGACAGAGAGCTGGGTTCCACTGCCAAAAAACAGTCCTGGGTCTGCGGAGGGTCTGCTGGCACAGAAGTACACAGATGTTTGGGAGGGAGCA	APSQTSVYFCASRPSADPGLFFGSGTQLSVL	TRBJ1-4	TRBV6-2	5	-5.747
CAAGACAGAGAGCTGGGTTCCACTGCCAAAAAACAGTCGACCTTGGGGTGTCCCGGCTGCTCTGCTGGCGCAAAGATAAAGGGCCGAGTCCCCC	GDSALYLCASRAAGTPQGRLFFGSGTQLSVL	TRBJ1-4	TRBV5-1	2	-6.145
CAAGACAGAGAGCTGGGTTCCACTGCCAAAAAACAGTCGATGACCCTGTCCCCCGGATCTGCTGGCACAGAAGTACACAGATGTTTGGGAGGGA	PSQTSVYFCASRSGGQGHRLFFGSGTQLSVL	TRBJ1-4	TRBV6-2	10	-5.446
CAAGACAGAGAGCTGGGTTCCACTGCCAAAAAACAGTCGCCCAACTCTGCCTGTGGGATCGGGGCTGCTGGCACAGAAATACACAGCAGAGTCA	DSAVYFCASSPDPTGRVGRLFFGSGTQLSVL	TRBJ1-4	TRBV3-1	17	-5.216
CAAGACAGAGAGCTGGGTTCCACTGCCAAAAAACAGTCGCCCCGACCTGTAACTGCTGGCACAGAAGTACACAGATGTTTGGGAGGGAGCAGCC	AAPSQTSVYFCASSYRSGRLFFGSGTQLSVL	TRBJ1-4	TRBV6-2	8	-5.543
CAAGACAGAGAGCTGGGTTCCACTGCCAAAAAACAGTCGCCCTGTCTCTTGGCTGCTGGCACAGAAATAAACTCCAGAATCCTCCAGTTCTGCA	AELEDSGVYFCASSQETGRLFFGSGTQLSVL	TRBJ1-4	TRBV14	3	-5.969
CAAGACAGAGAGCTGGGTTCCACTGCCAAAAAACAGTCGGCGGTCCCCAATTCTAGCACTGCAGATGTAGAAGCTGCTGTCTTCAGGATGGGCA	AHPEDSSFYICSARIGDRRLFFGSGTQLSVL	TRBJ1-4	TRBV20-1	114	-4.389
CAAGACAGAGAGCTGGGTTCCACTGCCAAAAAACAGTCGTGCCCCTGCAGGATCTGGTGAGCTGGCACAGAAATAAGCTGCCGAATCTCCTCGC	RGDSAAYFCASSPDPAGARLFFGSGTQLSVL	TRBJ1-4	TRBV18	55	-4.706
CAAGACAGAGAGCTGGGTTCCACTGCCAAAAAACAGTCGTTCGTCCCGCTGTCCTAGGTAACTGCTGGCACAGAAGTACACAGATGTCTGGGAG	SQTSVYFCASSYLGQRDERLFFGSGTQLSVL	TRBJ1-4	TRBV6-5	42	-4.823
CAAGACAGAGAGCTGGGTTCCACTGCCAAAAAACAGTCTAGCAAACCCATCTCTAGCACTGCAGATGTAGAAGCTGCTGTCTTCAGGATGGGCA	AHPEDSSFYICSARDGFARLFFGSGTQLSVL	TRBJ1-4	TRBV20-1	18	-5.191
CAAGACAGAGAGCTGGGTTCCACTGCCAAAAAACAGTCTCTGCCGTCCAAAGCTGCTGGCACAGAGGTACATAGATGTCTGGTTGGTGCTGGCG	ASTNQTSMYLCASSFGRQRLFFGSGTQLSVL	TRBJ1-4	TRBV28	14	-5.3
CAAGACAGAGAGCTGGGTTCCACTGCCAAAAAACAGTCTCTGCTGTCCCCGGCTGGCGCAAAGATAAAGGGCCGAGTCCCCCAGCTCCAAGGTG	TLELGDSALYLCASRGQQRLFFGSGTQLSVL	TRBJ1-4	TRBV5-1	5	-5.747
CAAGACAGAGAGCTGGGTTCCACTGCCAAAAAACAGTCTGTCCCGGGAGCTGCTGGCACAGAGGTACATAGATGTCTGGTTGGTGCTGGCGGAC	SASTNQTSMYLCASSSRDRLFFGSGTQLSVL	TRBJ1-4	TRBV28	24	-5.066
CAAGACAGAGAGCTGGGTTCCACTGCCAAAAAACAGTCTTCCTGTCCGGTCTAAGCTGCTGGCACAGAGATACACGGCCGAGTCCTCAAGCTTT	KLEDSAVYLCASSLDRTGRLFFGSGTQLSVL	TRBJ1-4	TRBV11-2	10	-5.446
CAAGACAGAGAGCTGGGTTCCACTGCCAAAAAACAGTCTTGAGGTGTCCAAACTGCTGGCACAGAAGTACACAGCTGAGTCCCTGGGTTCTGAG	SEPRDSAVYFCASSLDTSRLFFGSGTQLSVL	TRBJ1-4	TRBV12-3; TRBV12-4	27	-5.015
CAAGACAGAGAGCTGGGTTCCACTGCCAAAAAACAGTCTTGAGTCCTGTCTAGCACTGCAGATGTAGAAGCTGCTGTCTTCAGGATGGGCACTG	SAHPEDSSFYICSARQDSRLFFGSGTQLSVL	TRBJ1-4	TRBV20-1	13	-5.332
CAAGACAGAGAGCTGGGTTCCACTGCCAAAAAACAGTGGAACTGTTGAACTGCTGGCACAGAAGTACATGGCTGAGTCCTCCAGCTTTGTGGAC	STKLEDSAMYFCASSSTVPLFFGSGTQLSVL	TRBJ1-4	TRBV2	12	-5.367
CAAGACAGAGAGCTGGGTTCCACTGCCAAAAAACAGTGGGGTCCCGACTTGGCTGCTGGCACAGAAATACACAGCAGAGTCACCAAGCTCCAGG	LELGDSAVYFCASSQVGTPLFFGSGTQLSVL	TRBJ1-4	TRBV3-1	15	-5.27
CAAGACAGAGAGCTGGGTTCCACTGCCAAAAAACAGTTACCCTGTGGAAGGCTGCTGGCACAGAGATACATGGCCGAGTCCCCCTGCTCTGTGC	HRAGGLGHVSLCQQPSTG*LFFGSGTQLSVL	TRBJ1-4	TRBV7-9	2	-6.145
CAAGACAGAGAGCTGGGTTCCACTGCCAAAAAACAGTTCAAAGAAGCGGCCGTCCCGGGAACTGCTGGCACAGAGGTACATAGATGTCTGGTTG	NQTSMYLCASSSRDGRFFELFFGSGTQLSVL	TRBJ1-4	TRBV28	3	-5.969
CAAGACAGAGAGCTGGGTTCCACTGCCAAAAAACAGTTCAACCCTGAGCCACTGGAAGTCGCTGGCACAGAAGTACACAGATGTCTGGGAGGGA	PSQTSVYFCASDFQWLRVELFFGSGTQLSVL	TRBJ1-4	TRBV6-6	6	-5.668
CAAGACAGAGAGCTGGGTTCCACTGCCAAAAAACAGTTCAACCGAATCTTGGCTGCTGGCGCAGAGATACAGGGCCGAGTCTTCTGGCTGCAGG	LQPEDSALYLCASSQDSVELFFGSGTQLSVL	TRBJ1-4	TRBV4-3	2	-6.145
CAAGACAGAGAGCTGGGTTCCACTGCCAAAAAACAGTTCACCCAAAGTGTCGTGCCGGCTGCTGGCGCAGAGATACAGGGCTGAGTCTTCTGGC	PEDSALYLCASSRHDTLGELFFGSGTQLSVL	TRBJ1-4	TRBV4-1	10	-5.446
CAAGACAGAGAGCTGGGTTCCACTGCCAAAAAACAGTTCAGTCCTAGTGTCCCGGTGACTGGCACAGAGGTACATAGATGTCTGGTTGGTGCTG	STNQTSMYLCASHRDTRTELFFGSGTQLSVL	TRBJ1-4	TRBV28	6	-5.668
CAAGACAGAGAGCTGGGTTCCACTGCCAAAAAACAGTTCCAACCCCCACTCCCCTTTGCTGCTGGCACAGAGATACATGGCCGAGTCCCCCTGC	QGDSAMYLCASSKGEWGLELFFGSGTQLSVL	TRBJ1-4	TRBV7-9	2	-6.145
CAAGACAGAGAGCTGGGTTCCACTGCCAAAAAACAGTTCCACCGACCCCCTGCTGGCACAGAAGTACATGGCTGAGTCCTCCAGCTTTGTGGAC	STKLEDSAMYFCASRGSVELFFGSGTQLSVL	TRBJ1-4	TRBV2	9	-5.492
CAAGACAGAGAGCTGGGTTCCACTGCCAAAAAACAGTTCCACTCCCAAATCTGTCCTAAACTGATGGCTGCTGGCACAGAGATACAGGGCCGAG	SALYLCASSHQFRTDLGVELFFGSGTQLSVL	TRBJ1-4	TRBV4-2	3	-5.969
CAAGACAGAGAGCTGGGTTCCACTGCCAAAAAACAGTTCCATCTGTACCCCAAAGCTGCTGGCACAGAGATACACGGCCGAGTCCTCCTGCTGT	QQEDSAVYLCASSFGVQMELFFGSGTQLSVL	TRBJ1-4	TRBV7-2	2	-6.145
CAAGACAGAGAGCTGGGTTCCACTGCCAAAAAACAGTTCCCAGGGGTTCGAGCTGCTGGCACAGAAGTACACAGATGTCTGGGAGGGAGCAGCC	AAPSQTSVYFCASSSNPWELFFGSGTQLSVL	TRBJ1-4	TRBV6-6	5	-5.747
CAAGACAGAGAGCTGGGTTCCACTGCCAAAAAACAGTTCCCCAACGTCAGCACTGCTGGCACAGAAGTACATGGCTGAGTCCTCCAGCTTTGTG	TKLEDSAMYFCASSADVGELFFGSGTQLSVL	TRBJ1-4	TRBV2	12	-5.367
CAAGACAGAGAGCTGGGTTCCACTGCCAAAAAACAGTTCCCCCCGATCTGTTTTCCTCGGCAGCACTGCAGATGTAGAAGCTGCTGTCTTCAGG	LKTAASTSAVLPRKTDRGELFFGSGTQLSVL	TRBJ1-4	TRBV20-1	4	-5.844
CAAGACAGAGAGCTGGGTTCCACTGCCAAAAAACAGTTCCCCCCGCTGCGTCCTAAGGCTGCTGGCACAGAAATACACAGCAGAGTCACCAAGC	LGDSAVYFCASSLRTQRGELFFGSGTQLSVL	TRBJ1-4	TRBV3-1	4	-5.844
CAAGACAGAGAGCTGGGTTCCACTGCCAAAAAACAGTTCCCCCTGAGAACTGCTGGCACAGAAGTACACAGCTGAGTCCCTGGGTTCTGAGGGC	PSEPRDSAVYFCASSSQGELFFGSGTQLSVL	TRBJ1-4	TRBV12-3; TRBV12-4	4	-5.844
CAAGACAGAGAGCTGGGTTCCACTGCCAAAAAACAGTTCCCCGCGCAGTAAACTGCTGGCACAGAGGTACATAGATGTCTGGTTGGTGCTGGCG	ASTNQTSMYLCASSLLRGELFFGSGTQLSVL	TRBJ1-4	TRBV28	10	-5.446
CAAGACAGAGAGCTGGGTTCCACTGCCAAAAAACAGTTCCCCGCTGGTGTCCGGGCTGCTGGCACAGAAATACAAAGCTGAGTCCCCCAGCTCC	ELGDSALYFCASSPDTSGELFFGSGTQLSVL	TRBJ1-4	TRBV9	5	-5.747
CAAGACAGAGAGCTGGGTTCCACTGCCAAAAAACAGTTCCCCTGTCCTTAAACTGCTGGCACAGAGGTACATAGATGTCTGGTTGGTGCTGGCG	ASTNQTSMYLCASSLRTGELFFGSGTQLSVL	TRBJ1-4	TRBV28	6	-5.668
CAAGACAGAGAGCTGGGTTCCACTGCCAAAAAACAGTTCCCGACCTTCCCCTGCCGTACTACTGGCACAGAGATAGAAAGCTGTCGGGTTCTTT	KNPTAFYLCASSTAGEGRELFFGSGTQLSVL	TRBJ1-4	TRBV19	5	-5.747
CAAGACAGAGAGCTGGGTTCCACTGCCAAAAAACAGTTCCCGTCCTGGGGAGGCGCTGCTGGCACAGAGATACACGGCCGAGTCCTCCTGCTGT	QQEDSAVYLCASSASPGRELFFGSGTQLSVL	TRBJ1-4	TRBV7-2	39	-4.855
CAAGACAGAGAGCTGGGTTCCACTGCCAAAAAACAGTTCCGCAATTCGGTGTCCCAATCTAGCACTGCAGATGTAGAAGCTGCTGTCTTCAGGA	PEDSSFYICSARLGHRIAELFFGSGTQLSVL	TRBJ1-4	TRBV20-1	8	-5.543
CAAGACAGAGAGCTGGGTTCCACTGCCAAAAAACAGTTCCGTATGGACGCCTAAGCTGCTGGCACAGAGATACACGGCCGAGTCCTCCTGCTGT	QQEDSAVYLCASSLGVHTELFFGSGTQLSVL	TRBJ1-4	TRBV7-2	6	-5.668
CAAGACAGAGAGCTGGGTTCCACTGCCAAAAAACAGTTCCTCCCGGCGCGACCCAGTACTAGCACTGCAGATGTAGAAGCTGCTGTCTTCAGGA	PEDSSFYICSASTGSRREELFFGSGTQLSVL	TRBJ1-4	TRBV20-1	4	-5.844
CAAGACAGAGAGCTGGGTTCCACTGCCAAAAAACAGTTCCTGCCCAATTGAGCTGCTGGCACAGAGATACACGGCCGAGTCCTCCTGCTGTGTG	TQQEDSAVYLCASSSIGQELFFGSGTQLSVL	TRBJ1-4	TRBV7-2	60	-4.668
CAAGACAGAGAGCTGGGTTCCACTGCCAAAAAACAGTTCCTTCCCCCTGTTTTGGCTGCTGGCACAGAAATAAACTCCAGAATCCTCCAGTTCT	ELEDSGVYFCASSQNRGKELFFGSGTQLSVL	TRBJ1-4	TRBV14	3	-5.969
CAAGACAGAGAGCTGGGTTCCACTGCCAAAAAACAGTTCGAGAATTCGTCCCGGTTGGGCACTGCTGGCACAGAAGTACACAGATGTCTGGGAG	SQTSVYFCASSAQPGRILELFFGSGTQLSVL	TRBJ1-4	TRBV6-5	16	-5.242
CAAGACAGAGAGCTGGGTTCCACTGCCAAAAAACAGTTCGCTCACGGGCTGCCCCGATTCTCTGGTGGCACACAGGTACATGGCTGCGTCCCCC	GDAAMYLCATRESGQPVSELFFGSGTQLSVL	TRBJ1-4	TRBV15	2	-6.145
CAAGACAGAGAGCTGGGTTCCACTGCCAAAAAACAGTTCGCTGGGGCCCCCTGTCCGGGTACTGGCACAGAGATAGAAAGCTGTCGGGTTCTTT	KNPTAFYLCASTRTGGPSELFFGSGTQLSVL	TRBJ1-4	TRBV19	2	-6.145
CAAGACAGAGAGCTGGGTTCCACTGCCAAAAAACAGTTCGGCCCTTTGGGAGGTACTGGCACAGAGATAGAAAGCTGTCGGGTTCTTTTGGGCC	AQKNPTAFYLCASTSQRAELFFGSGTQLSVL	TRBJ1-4	TRBV19	11	-5.405
CAAGACAGAGAGCTGGGTTCCACTGCCAAAAAACAGTTCTCCAGACCCTCCCCCATCAACGCTGCAGAGATATATGCTGCTGTCTTCAGGGCTC	SPEDSSIYLCSVDGGGSGELFFGSGTQLSVL	TRBJ1-4	TRBV29-1	9	-5.492
CAAGACAGAGAGCTGGGTTCCACTGCCAAAAAACAGTTCTCCCCGACGATCTAAGCTGCTGGCACAGAGATACACGGCCGAGTCCTCAAGCTTT	KLEDSAVYLCASSLDRRGELFFGSGTQLSVL	TRBJ1-4	TRBV11-2	8	-5.543
CAAGACAGAGAGCTGGGTTCCACTGCCAAAAAACAGTTCTCCTTCCCTGGGACTGCTGGCACAGAGGTACATAGATGTCTGGTTGGTGCTGGCN	ASTNQTSMYLCASSPREGELFFGSGTQLSVL	TRBJ1-4	TRBV28	2	-6.145
CAAGACAGAGAGCTGGGTTCCACTGCCAAAAAACAGTTCTCGATAGGGACCCCTCATATCTCTAGCACTGCAGATGTAGAAGCTGCTGTCTTCA	EDSSFYICSARDMRGPYRELFFGSGTQLSVL	TRBJ1-4	TRBV20-1	5	-5.747
CAAGACAGAGAGCTGGGTTCCACTGCCAAAAAACAGTTCTCTACCCGGGTCACTGCTGGCACAGAAGTACAGAGAGGTCTGGTTGGGGCTGGGC	PSPNQTSLYFCASSDPGRELFFGSGTQLSVL	TRBJ1-4	TRBV27	24	-5.066
CAAGACAGAGAGCTGGGTTCCACTGCCAAAAAACAGTTCTCTTCCCTGTGAGCTGGCACAGAAATAAGCTGCCGAATCTCCTCGCACTACCTGC	QVVRGDSAAYFCASSQGRELFFGSGTQLSVL	TRBJ1-4	TRBV18	8	-5.543
CAAGACAGAGAGCTGGGTTCCACTGCCAAAAAACAGTTGACGTTCCCTGTCCCGGCTGGCACAGAGGTACATAGATGTCTGGTTGGTGCTGGCG	ASTNQTSMYLCASRDRERQLFFGSGTQLSVL	TRBJ1-4	TRBV28	8	-5.543
CAAGACAGAGAGCTGGGTTCCACTGCCAAAAAACAGTTGACTGTCCCGGGTACTACTGGCACAGAGATAGAAAGCTGTCGGGTTCTTTTGGGCC	AQKNPTAFYLCASSTRDSQLFFGSGTQLSVL	TRBJ1-4	TRBV19	18	-5.191
CAAGACAGAGAGCTGGGTTCCACTGCCAAAAAACAGTTGATCCGCCGACCGGGGGCTGCTGGCACAGAGATACACGGCCGAGTCCTCCTGCTGT	QQEDSAVYLCASSPRSADQLFFGSGTQLSVL	TRBJ1-4	TRBV7-2	12	-5.367
CAAGACAGAGAGCTGGGTTCCACTGCCAAAAAACAGTTGCAACCTGTCACTGCTGGCACAGAAGTACACAGATGTCTGGGAGGGAGCAGCCGAC	SAAPSQTSVYFCASSDRLQLFFGSGTQLSVL	TRBJ1-4	TRBV6-1	2	-6.145
CAAGACAGAGAGCTGGGTTCCACTGCCAAAAAACAGTTGCCGGGTAGGCCCTGTCTTCCGGGCACTGCTGGCACAGAAGTACACAGATGTTTGG	QTSVYFCASSARKTGPTRQLFFGSGTQLSVL	TRBJ1-4	TRBV6-2	5	-5.747
CAAGACAGAGAGCTGGGTTCCACTGCCAAAAAACAGTTGCCGTCCCGGGTAACTGCTGGCACAGAAGTACACAGATGTCTGGGAGGGAGCAGCC	AAPSQTSVYFCASSYPGRQLFFGSGTQLSVL	TRBJ1-4	TRBV6-6	2	-6.145
CAAGACAGAGAGCTGGGTTCCACTGCCAAAAAACAGTTGGCCGTTTCCTTCCAAGCTGCTGGCGCAAAGATAAAGGGCCGAGTCCCCCAGCTCC	ELGDSALYLCASSLEGNGQLFFGSGTQLSVL	TRBJ1-4	TRBV5-1	18	-5.191
CAAGACAGAGAGCTGGGTTCCACTGCCAAAAAACAGTTGTCCCCTGAGTTGCCGGAAACTGCTGGCACAGAAGTACAGAGAGGTCTGGTTGGGG	PNQTSLYFCASSFRQLRGQLFFGSGTQLSVL	TRBJ1-4	TRBV27	3	-5.969
CAAGACAGAGAGCTGGGTTCCACTGCCAAAAAACAGTTTAACACCCTTCCCCTGTCGGAAACTGCTGGCACAGAAGTACACAGCTGAGTCCCTG	RDSAVYFCASSFRQGKGVKLFFGSGTQLSVL	TRBJ1-4	TRBV12-3; TRBV12-4	2	-6.145
CAAGACAGAGAGCTGGGTTCCACTGCCAAAAAACAGTTTAACAGGGGTTCCGGCTTGGCTGCTGGCGCAGAGATACAGGGCCGAGTCTTCTGGC	PEDSALYLCASSQAGTPVKLFFGSGTQLSVL	TRBJ1-4	TRBV4-3	25	-5.048
CAAGACAGAGAGCTGGGTTCCACTGCCAAAAAACAGTTTAAGCGCCCCCTGTCCTTGACTGCTGGCACAGAGGTACATAGATGTCTGGTTGGTG	TNQTSMYLCASSQGQGALKLFFGSGTQLSVL	TRBJ1-4	TRBV28	6	-5.668
CAAGACAGAGAGCTGGGTTCCACTGCCAAAAAACAGTTTACCAGGTAGTCCCCCAGATAAACTGCTGGCACAGAAGTACACAGCTGAGTCCCTG	RDSAVYFCASSLSGGLPGKLFFGSGTQLSVL	TRBJ1-4	TRBV12-3; TRBV12-4	2	-6.145
CAAGACAGAGAGCTGGGTTCCACTGCCAAAAAACAGTTTACCCGAGGATCCTTGGCTGCTGGCACAGAAATAAACTCCAGAATCCTCCAGTTCT	ELEDSGVYFCASSQGSSGKLFFGSGTQLSVL	TRBJ1-4	TRBV14	11	-5.405
CAAGACAGAGAGCTGGGTTCCACTGCCAAAAAACAGTTTACCTCCGGAACCTGTCAGTGCTGGACTGCTGGCACAGAGGTACATAGATGTCTGG	QTSMYLCASSPALTGSGGKLFFGSGTQLSVL	TRBJ1-4	TRBV28	4	-5.844
CAAGACAGAGAGCTGGGTTCCACTGCCAAAAAACAGTTTACGATCGGCTCCGGTGCTGGCACAGAAGTACACAGCTGAGTCCCTGGGTTCTGAG	SEPRDSAVYFCASTGADRKLFFGSGTQLSVL	TRBJ1-4	TRBV12-3; TRBV12-4	3	-5.969
CAAGACAGAGAGCTGGGTTCCACTGCCAAAAAACAGTTTACGTTCTTCCTGGCTGCTGGCACAGAAATACACAGCAGAGTCACCAAGCTCCAGG	LELGDSAVYFCASSQEERKLFFGSGTQLSVL	TRBJ1-4	TRBV3-1	3	-5.969
CAAGACAGAGAGCTGGGTTCCACTGCCAAAAAACAGTTTACTGTTATCGCGTCTGCTGGCACAGAAGTACACAGCTGAGTCCCTGGGTTCTGAG	SEPRDSAVYFCASRRDNSKLFFGSGTQLSVL	TRBJ1-4	TRBV12-3; TRBV12-4	16	-5.242
CAAGACAGAGAGCTGGGTTCCACTGCCAAAAAACAGTTTACTTTCTGTCCCGGAGAGGGCCACGCTGCAGAGATATATGCTGCTGTCTTCAGGG	PEDSSIYLCSVALSGTESKLFFGSGTQLSVL	TRBJ1-4	TRBV29-1	18	-5.191
CAAGACAGAGAGCTGGGTTCCACTGCCAAAAAACAGTTTAGAAGTACCTGTCCCGGGGCTGCTGGCGCAGAGATACAGGGCTGAGTCTTCTGGC	PEDSALYLCASSPGTGTSKLFFGSGTQLSVL	TRBJ1-4	TRBV4-1	2	-6.145
CAAGACAGAGAGCTGGGTTCCACTGCCAAAAAACAGTTTAGCAGAGACCAAGCTGCTGGCACAGAGATACAGGGCCGAGTCCTCCAGCTCCAAG	LELEDSALYLCASSLVSAKLFFGSGTQLSVL	TRBJ1-4	TRBV5-8	7	-5.601
CAAGACAGAGAGCTGGGTTCCACTGCCAAAAAACAGTTTAGTACTCCCGAAACTGCTGGCACAGAAGTACACAGCTGAGTCCCTGGGTTCTGAG	SEPRDSAVYFCASSFGSTKLFFGSGTQLSVL	TRBJ1-4	TRBV12-3; TRBV12-4	172	-4.211
CAAGACAGAGAGCTGGGTTCCACTGCCAAAAAACAGTTTATCCCCTGTCCGAGGAGCACTGCAGATGTAGAAGCTGCTGTCTTCAGGATGGGCA	AHPEDSSFYICSAPRTGDKLFFGSGTQLSVL	TRBJ1-4	TRBV20-1	24	-5.066
CAAGACAGAGAGCTGGGTTCCACTGCCAAAAAACAGTTTATCTCGCGCCCCCTGTGCGCGGCTGCTGGCGCAAAGATAAAGGGCCGAGTCCCCC	GDSALYLCASSRAQGARDKLFFGSGTQLSVL	TRBJ1-4	TRBV5-1	3	-5.969
CAAGACAGAGAGCTGGGTTCCACTGCCAAAAAACAGTTTATGCCCTGTCCCCCAGGCACAGAGATAGAAGCCAGAGTCACTGAGAAGGAGCTTC	KLLLSDSGFYLCAWGTGHKLFFGSGTQLSVL	TRBJ1-4	TRBV30	6	-5.668
CAAGACAGAGAGCTGGGTTCCACTGCCAAAAAACAGTTTATTGGCCCTCCCTTGGCTGCTGGCACAGAAATACACAGCAGAGTCACCAAGCTCC	ELGDSAVYFCASSQGRANKLFFGSGTQLSVL	TRBJ1-4	TRBV3-1	12	-5.367
CAAGACAGAGAGCTGGGTTCCACTGCCAAAAAACAGTTTCAAAGGGCCGACGGGGGTGCTGGCACAGAGATACATGGCCGAGTCCCCCTGCTCT	EQGDSAMYLCASTPVGPLKLFFGSGTQLSVL	TRBJ1-4	TRBV7-9	3	-5.969
CAAGACAGAGAGCTGGGTTCCACTGCCAAAAAACAGTTTCAACCCCTGTCCAACTGCACTGCTGGCACAGAAGTACACAGATGTCTGGGAGGGA	PSQTSVYFCASSAVGQGLKLFFGSGTQLSVL	TRBJ1-4	TRBV6-1	2	-6.145
CAAGACAGAGAGCTGGGTTCCACTGCCAAAAAACAGTTTCACAGACCCCTGTCCGGGGACATTGCTGGCACAGAGGTACATAGATGTCTGGTTG	NQTSMYLCASNVPGQGSVKLFFGSGTQLSVL	TRBJ1-4	TRBV28	4	-5.844
CAAGACAGAGAGCTGGGTTCCACTGCCAAAAAACAGTTTCACCCCCACTCTAGCACTGCAGATGTAGAAGCTGCTGTCTTCAGGATGGGCACTG	SAHPEDSSFYICSARVGVKLFFGSGTQLSVL	TRBJ1-4	TRBV20-1	8	-5.543
CAAGACAGAGAGCTGGGTTCCACTGCCAAAAAACAGTTTCAGCCCCCCTGTCTCCGAGTAACTGCTGGCACAGAAGTACACAGATGTCTGGGAG	SQTSVYFCASSYSETGGLKLFFGSGTQLSVL	TRBJ1-4	TRBV6-6	7	-5.601
CAAGACAGAGAGCTGGGTTCCACTGCCAAAAAACAGTTTCAGCCCCCTTTGGCTGCTGGCACAGAAATACACAGCAGAGTCACCAAGCTCCAGG	LELGDSAVYFCASSQRGLKLFFGSGTQLSVL	TRBJ1-4	TRBV3-1	2	-6.145
CAAGACAGAGAGCTGGGTTCCACTGCCAAAAAACAGTTTCATACCAATCCCTGTAGGGGTGCTGGCACAGAAGTACACAGCTGAGTCCCTGGGT	PRDSAVYFCASTPTGIGMKLFFGSGTQLSVL	TRBJ1-4	TRBV12-3; TRBV12-4	4	-5.844
CAAGACAGAGAGCTGGGTTCCACTGCCAAAAAACAGTTTCATCTCCGAGACGAGGGCATATAAACTGCTGGCACAGAGGTACATAGATGTCTGG	QTSMYLCASSLYALVSEMKLFFGSGTQLSVL	TRBJ1-4	TRBV28	2	-6.145
CAAGACAGAGAGCTGGGTTCCACTGCCAAAAAACAGTTTCCCACTGCCCTCTTCAACGCTGCAGAGATATATGCTGCTGTCTTCAGGGCTCATG	MSPEDSSIYLCSVEEGSGKLFFGSGTQLSVL	TRBJ1-4	TRBV29-1	12	-5.367
CAAGACAGAGAGCTGGGTTCCACTGCCAAAAAACAGTTTCCCAGACCCCCTTAAGCTGCTGGCACAGAGATACACGGCCGAGTCCTCCTGCTGT	QQEDSAVYLCASSLRGSGKLFFGSGTQLSVL	TRBJ1-4	TRBV7-2	3	-5.969
CAAGACAGAGAGCTGGGTTCCACTGCCAAAAAACAGTTTCCCAGCCCCATGGCTGGCACAGAAGTACACAGATGTCTGGGAGGGAGCAGCCGAC	SAAPSQTSVYFCASHGAGKLFFGSGTQLSVL	TRBJ1-4	TRBV6-5	3	-5.969
CAAGACAGAGAGCTGGGTTCCACTGCCAAAAAACAGTTTCCCAGCCCTGTCCCGGGTAGAGCTGCTGGCACAGAAGTACACAGCTGAGTCCCTG	RDSAVYFCASSSTRDRAGKLFFGSGTQLSVL	TRBJ1-4	TRBV12-3; TRBV12-4	8	-5.543
CAAGACAGAGAGCTGGGTTCCACTGCCAAAAAACAGTTTCCCATTCACCTCTCTAGCACTGCAGATGTAGAAGCTGCTGTCTTCAGGATGGGCA	AHPEDSSFYICSAREVNGKLFFGSGTQLSVL	TRBJ1-4	TRBV20-1	15	-5.27
CAAGACAGAGAGCTGGGTTCCACTGCCAAAAAACAGTTTCCCATTGAAACCTGTTTGGCTGCTGGCACAGAGGTACATAGATGTCTGGTTGGTG	TNQTSMYLCASSQTGFNGKLFFGSGTQLSVL	TRBJ1-4	TRBV28	12	-5.367
CAAGACAGAGAGCTGGGTTCCACTGCCAAAAAACAGTTTCCCCAAGGATGTCTCGAGGTGATCGCTGCTGGCGCAGAGATACAGGGCTGAGTCT	DSALYLCASSDHLETSLGKLFFGSGTQLSVL	TRBJ1-4	TRBV4-1	4	-5.844
CAAGACAGAGAGCTGGGTTCCACTGCCAAAAAACAGTTTCCCCCACGCACTGCTGGCACAGAAGTACACAGATGTCTGGGAGGGAGCAGCCGAC	SAAPSQTSVYFCASSAWGKLFFGSGTQLSVL	TRBJ1-4	TRBV6-5	10	-5.446
CAAGACAGAGAGCTGGGTTCCACTGCCAAAAAACAGTTTCCCCCCACCCGAGTAACTGCTGGCACAGAAGTACACAGATGTCTGGGAGGGAGCA	APSQTSVYFCASSYSGGGKLFFGSGTQLSVL	TRBJ1-4	TRBV6-5	2	-6.145
CAAGACAGAGAGCTGGGTTCCACTGCCAAAAAACAGTTTCCCCCCACTCCCTGTCGAGAAACTGCTGGCACAGAGGTACATAGATGTCTGGTTG	NQTSMYLCASSFSTGSGGKLFFGSGTQLSVL	TRBJ1-4	TRBV28	2	-6.145
CAAGACAGAGAGCTGGGTTCCACTGCCAAAAAACAGTTTCCCCCCAGCTAAGCTGCTGGCACAGAGATACACGGCCGAGTCCTCCTGCTGTGTG	TQQEDSAVYLCASSLAGGKLFFGSGTQLSVL	TRBJ1-4	TRBV7-2	6	-5.668
CAAGACAGAGAGCTGGGTTCCACTGCCAAAAAACAGTTTCCCCCCAGGGCCCCCTGTCTCCCTGGAGCTGCTGGCACAGAGATACACGGCCGAG	SAVYLCASSSRETGGPGGKLFFGSGTQLSVL	TRBJ1-4	TRBV7-2	194	-4.159
CAAGACAGAGAGCTGGGTTCCACTGCCAAAAAACAGTTTCCCCCCATGGGTCTCTAAGCTGCTGGCACAGAGATACACGGCCGAGTCCTCCTGC	QEDSAVYLCASSLETHGGKLFFGSGTQLSVL	TRBJ1-4	TRBV7-2	17	-5.216
CAAGACAGAGAGCTGGGTTCCACTGCCAAAAAACAGTTTCCCCCCTGTAGAGCTGCTGGCACAGAGATACACGGCCGAGTCCTCAAGCTTTGCA	AKLEDSAVYLCASSSTGGKLFFGSGTQLSVL	TRBJ1-4	TRBV11-2	3	-5.969
CAAGACAGAGAGCTGGGTTCCACTGCCAAAAAACAGTTTCCCCCGCCCCGTGGTCGGGGTGGTGCTGGCACAGAGGTACATAGATGTCTGGTTG	NQTSMYLCASTTPTTGRGKLFFGSGTQLSVL	TRBJ1-4	TRBV28	16	-5.242
CAAGACAGAGAGCTGGGTTCCACTGCCAAAAAACAGTTTCCCCCGCCCCTCCAAGCTGCTGGCACAGAGATACATGGCCGAGTCCCCCTGCTCT	EQGDSAMYLCASSLEGRGKLFFGSGTQLSVL	TRBJ1-4	TRBV7-9	3	-5.969
CAAGACAGAGAGCTGGGTTCCACTGCCAAAAAACAGTTTCCCCGAGCTGCCAAATGGATCTCTAGCACTGCAGATGTAGAAGCTGCTGTCTTCA	EDSSFYICSARDPFGSSGKLFFGSGTQLSVL	TRBJ1-4	TRBV20-1	15	-5.27
CAAGACAGAGAGCTGGGTTCCACTGCCAAAAAACAGTTTCCCCGAGGTGGGCCCCGAGCTAGCACTGCAGATGTAGAAGCTGCTGTCTTCAGGA	PEDSSFYICSASSGPTSGKLFFGSGTQLSVL	TRBJ1-4	TRBV20-1	14	-5.3
CAAGACAGAGAGCTGGGTTCCACTGCCAAAAAACAGTTTCCCCGCCCCCTGTCGCCCGATGCTGCTGGCACAGAAGTACACAGCTGAGTCCCTG	RDSAVYFCASSIGRQGAGKLFFGSGTQLSVL	TRBJ1-4	TRBV12-3; TRBV12-4	3	-5.969
CAAGACAGAGAGCTGGGTTCCACTGCCAAAAAACAGTTTCCCGAACTCTCCCCTGTCCGCGGGTCTAGCACTGCAGATGTAGAAGCTGCTGTCT	DSSFYICSARPADRGEFGKLFFGSGTQLSVL	TRBJ1-4	TRBV20-1	2	-6.145
CAAGACAGAGAGCTGGGTTCCACTGCCAAAAAACAGTTTCCCGATTAATCGGTTATTACCCCTGCCGTAACTACTGGCACAGAGATAGAAAGCT	AFYLCASSYGRGNNRLIGKLFFGSGTQLSVL	TRBJ1-4	TRBV19	2	-6.145
CAAGACAGAGAGCTGGGTTCCACTGCCAAAAAACAGTTTCCCGCCCCCCTGTCCGCTTACGCTGCAGAGATATATGCTGCTGTCTTCAGGGCTC	SPEDSSIYLCSVSGQGGGKLFFGSGTQLSVL	TRBJ1-4	TRBV29-1	20	-5.145
CAAGACAGAGAGCTGGGTTCCACTGCCAAAAAACAGTTTCCCGCCCCCTGTCCGGGGTAAACTGCTGGCACAGAGGTACATAGATGTCTGGTTG	NQTSMYLCASSLPRTGGGKLFFGSGTQLSVL	TRBJ1-4	TRBV28	2	-6.145
CAAGACAGAGAGCTGGGTTCCACTGCCAAAAAACAGTTTCCCGGACTCTAAGCTGCTGGCACAGAGATACATGGCCGAGTCCCCCTGCTCTGTG	TEQGDSAMYLCASSLESGKLFFGSGTQLSVL	TRBJ1-4	TRBV7-9	6	-5.668
CAAGACAGAGAGCTGGGTTCCACTGCCAAAAAACAGTTTCCCGGCGCGTCCTCTCGCTTCACTGCTGGCACAGAAGTACACAGATGTCTGGGAG	SQTSVYFCASSEARGRAGKLFFGSGTQLSVL	TRBJ1-4	TRBV6-1	3	-5.969
CAAGACAGAGAGCTGGGTTCCACTGCCAAAAAACAGTTTCCCTAGGCGGTCCCGAAAACTGCTGGCACAGAGGTACATAGATGTCTGGTTGGTG	TNQTSMYLCASSFRDRLGKLFFGSGTQLSVL	TRBJ1-4	TRBV28	13	-5.332
CAAGACAGAGAGCTGGGTTCCACTGCCAAAAAACAGTTTCCCTGCCCCCTGTAGACTGCTGGCACAGAGGTACATAGATGTCTGGTTGGTGCTG	STNQTSMYLCASSLQGAGKLFFGSGTQLSVL	TRBJ1-4	TRBV28	8	-5.543
CAAGACAGAGAGCTGGGTTCCACTGCCAAAAAACAGTTTCCCTGTCCCGGGTACACTGCTGGCACAGAGGTACATAGATGTCTGGTTGGTGCTG	STNQTSMYLCASSVPGTGKLFFGSGTQLSVL	TRBJ1-4	TRBV28	3	-5.969
CAAGACAGAGAGCTGGGTTCCACTGCCAAAAAACAGTTTCCCTGTTCCAGGACTACTGGCACAGAGATAGAAAGCTGTCGGGTTCTTTTGGGCC	AQKNPTAFYLCASSPGTGKLFFGSGTQLSVL	TRBJ1-4	TRBV19	11	-5.405
CAAGACAGAGAGCTGGGTTCCACTGCCAAAAAACAGTTTCCCTTATTGCCAGGATAGCAGCTCACTGCTGGCGCAGAAATATACAGATGTCTGG	QTSVYFCASSELLSWQ*GKLFFGSGTQLSVL	TRBJ1-4	TRBV10-1	3	-5.969
CAAGACAGAGAGCTGGGTTCCACTGCCAAAAAACAGTTTCCGCATGTCAAGGCTGCTGGCGCAAAGATAAAGGGCCGAGTCCCCCAGCTCCAAG	LELGDSALYLCASSLDMRKLFFGSGTQLSVL	TRBJ1-4	TRBV5-1	5	-5.747
CAAGACAGAGAGCTGGGTTCCACTGCCAAAAAACAGTTTCCGCGAAAGGTCTGTCCGATCTTGGCTGCTGGCACAGAAATACACAGCAGAGTCA	DSAVYFCASSQDRTDLSRKLFFGSGTQLSVL	TRBJ1-4	TRBV3-1	6	-5.668
CAAGACAGAGAGCTGGGTTCCACTGCCAAAAAACAGTTTCCGGAGTCCGCCGCGAGTGCTGGCACAGAGGTACTGAGAGGTATGTGAGGGCCTG	RPSHTSQYLCASTRGGLRKLFFGSGTQLSVL	TRBJ1-4	TRBV25-1	4	-5.844
CAAGACAGAGAGCTGGGTTCCACTGCCAAAAAACAGTTTCCGGGCTGTTGAACTGGCGCTGCTGGCACAGAGATACACGGCCGAGTCCTCCTGC	QEDSAVYLCASSASSTARKLFFGSGTQLSVL	TRBJ1-4	TRBV7-2	2	-6.145
CAAGACAGAGAGCTGGGTTCCACTGCCAAAAAACAGTTTCCTAGACTGGGCTCCGTCCCGGGAACTACTGGCACAGAGATAGAAAGCTGTCGGG	PTAFYLCASSSRDGAQSRKLFFGSGTQLSVL	TRBJ1-4	TRBV19	2	-6.145
CAAGACAGAGAGCTGGGTTCCACTGCCAAAAAACAGTTTCCTCGGGGCCCTGTAGCTCTCTTCGCTGGCACAGAAGTACATGGCTGAGTCCTCC	EDSAMYFCASEESYRAPRKLFFGSGTQLSVL	TRBJ1-4	TRBV2	7	-5.601
CAAGACAGAGAGCTGGGTTCCACTGCCAAAAAACAGTTTCCTTAGGCTGTCCCGTCGCTGACTGCTGGCACAGAGGTACATAGATGTCTGGTTG	NQTSMYLCASSQRRDSLRKLFFGSGTQLSVL	TRBJ1-4	TRBV28	40	-4.844
CAAGACAGAGAGCTGGGTTCCACTGCCAAAAAACAGTTTCCTTCCCCCTGTTCCAGATCTCTCGCTGCTGGCGCAAAGATAAAGGGCCGAGTCC	DSALYLCASSERSGTGGRKLFFGSGTQLSVL	TRBJ1-4	TRBV5-1	2	-6.145
CAAGACAGAGAGCTGGGTTCCACTGCCAAAAAACAGTTTCCTTCCCTCTCCATGCTGGCACAGAAGTACACAGATGTTTGGGAGGGAGCAGCCG	GCSLPNICVLLCQHGEGRKLFFGSGTQLSVL	TRBJ1-4	TRBV6-2	4	-5.844
CAAGACAGAGAGCTGGGTTCCACTGCCAAAAAACAGTTTCGACAGCCCTGTCCCAACTTTGCTGGCACAGAGATACACGGCCGAGTCCTCCTGC	QEDSAVYLCASKVGTGLSKLFFGSGTQLSVL	TRBJ1-4	TRBV7-2	2	-6.145
CAAGACAGAGAGCTGGGTTCCACTGCCAAAAAACAGTTTCGCCCCCTTCGGGGGTAAACTGCTGGCACAGAAGTACAGAGAGGTCTGGTTGGGG	PNQTSLYFCASSLPPKGAKLFFGSGTQLSVL	TRBJ1-4	TRBV27	3	-5.969
CAAGACAGAGAGCTGGGTTCCACTGCCAAAAAACAGTTTCGCGCGGTCCGCGGAGCTGCTGGCACAGAGATACACGGCCGAGTCCTCCTGCTGT	QQEDSAVYLCASSSADRAKLFFGSGTQLSVL	TRBJ1-4	TRBV7-2	9	-5.492
CAAGACAGAGAGCTGGGTTCCACTGCCAAAAAACAGTTTCGTTGACCCTGTCCCGGGACTGCTGGCACAGAAGTACACAGATGTTTGGGAGGGA	PSQTSVYFCASSPGTGSTKLFFGSGTQLSVL	TRBJ1-4	TRBV6-2	3	-5.969
CAAGACAGAGAGCTGGGTTCCACTGCCAAAAAACAGTTTCTCCCCGCCGAAACCTAAGCTGCTGGCACAGAGATACACGGCCGAGTCCTCCTGC	QEDSAVYLCASSLGFGGEKLFFGSGTQLSVL	TRBJ1-4	TRBV7-2	6	-5.668
CAAGACAGAGAGCTGGGTTCCACTGCCAAAAAACAGTTTCTCCCCTGTCGAACTGCTGGCGCAAAGATAAAGGGCCGAGTCCCCCAGCTCCAAG	LELGDSALYLCASSSTGEKLFFGSGTQLSVL	TRBJ1-4	TRBV5-1	6	-5.668
CAAGACAGAGAGCTGGGTTCCACTGCCAAAAAACAGTTTCTCCCGTTGGTCGTAACTGCTGGCACAGAAGTACACAGATGTCTGGGAGGGAGCA	APSQTSVYFCASSYDQREKLFFGSGTQLSVL	TRBJ1-4	TRBV6-5	13	-5.332
CAAGACAGAGAGCTGGGTTCCACTGCCAAAAAACAGTTTCTCCTTGGCCCCTGTCCCACTGCTGGCACAGAGGTACATAGATGTCTGGTTGGTG	TNQTSMYLCASSGTGAKEKLFFGSGTQLSVL	TRBJ1-4	TRBV28	5	-5.747
CAAGACAGAGAGCTGGGTTCCACTGCCAAAAAACAGTTTCTCTGGTGCCCCTGTCCCAACGCTGCAGAGATATATGCTGCTGTCTTCAGGGCTC	SPEDSSIYLCSVGTGAPEKLFFGSGTQLSVL	TRBJ1-4	TRBV29-1	82	-4.532
CAAGACAGAGAGCTGGGTTCCACTGCCAAAAAACAGTTTCTGCCCTCCTTCGCTTCCCCCTCCGCTGCTGGCGCAAAGATAAAGGGCCGAGTCC	DSALYLCASSGGGSEGGQKLFFGSGTQLSVL	TRBJ1-4	TRBV5-1	6	-5.668
CAAGACAGAGAGCTGGGTTCCACTGCCAAAAAACAGTTTCTGTACCGGAGTAGTTTGACTGCTGGCACAGAAGTACACAGATGTCTGGGAGGGA	PSQTSVYFCASSQTTPVQKLFFGSGTQLSVL	TRBJ1-4	TRBV6-6	4	-5.844
CAAGACAGAGAGCTGGGTTCCACTGCCAAAAAACAGTTTCTTCATTATACTGTCACTGCTGGCACAGAAGTACACAGATGTCTGGGAGGGAGCA	APSQTSVYFCASSDSIMKKLFFGSGTQLSVL	TRBJ1-4	TRBV6-5	55	-4.706
CAAGACAGAGAGCTGGGTTCCACTGCCAAAAAACAGTTTCTTGCCCTGTCCTCCCTCTTGGCTGCTGGCGCAGAGATACAGGGCCGAGTCTTCT	EDSALYLCASSQEGGQGKKLFFGSGTQLSVL	TRBJ1-4	TRBV4-3	3	-5.969
CAAGACAGAGAGCTGGGTTCCACTGCCAAAAAACAGTTTGACCCTGTCGTTGGCACTGCAGATGTAGAAGCTGCTGTCTTCAGGATGGGCACTG	SAHPEDSSFYICSANDRVKLFFGSGTQLSVL	TRBJ1-4	TRBV20-1	15	-5.27
CAAGACAGAGAGCTGGGTTCCACTGCCAAAAAACAGTTTGCCCCCCTTGGGGCTGCTGGCACAGAGATACACGGCGGAGTCCTCCTGCTGTGTG	TQQEDSAVYLCASSPKGGKLFFGSGTQLSVL	TRBJ1-4	TRBV7-8	2	-6.145
CAAGACAGAGAGCTGGGTTCCACTGCCAAAAAACAGTTTGCCGTGCTTTAGGGTGGCACAGAAGTAAAGAGCTGTCTGGTTGGGGATGGCAGAC	SAIPNQTALYFCATLKHGKLFFGSGTQLSVL	TRBJ1-4	TRBV24-1	6	-5.668
CAAGACAGAGAGCTGGGTTCCACTGCCAAAAAACAGTTTGCGCCCCCCACTGGAGCTGCTGGCACAGAGATAGAGGGCCGAGTCCCCCAGCAAC	LLGDSALYLCASSSSGGRKLFFGSGTQLSVL	TRBJ1-4	TRBV5-6	5	-5.747
CAAGACAGAGAGCTGGGTTCCACTGCCAAAAAACAGTTTGGAACTTTCTGACTCCCGACTGCTGGCACAGAGGTACATAGATGTCTGGTTGGTG	TNQTSMYLCASSRESESSKLFFGSGTQLSVL	TRBJ1-4	TRBV28	8	-5.543
CAAGACAGAGAGCTGGGTTCCACTGCCAAAAAACAGTTTGGACCCGCTGTCCCGGAGACTGCTGGCACAGAAGTACACAGCTGAGTCCCTGGGT	PRDSAVYFCASSLRDSGSKLFFGSGTQLSVL	TRBJ1-4	TRBV12-3; TRBV12-4	11	-5.405
CAAGACAGAGAGCTGGGTTCCACTGCCAAAAAACAGTTTGGAGGAGTCCCTGTCCCCCCTGCTGGCACAGAAGTACACAGCTGAGTCCCTGGGT	PRDSAVYFCASRGDRDSSKLFFGSGTQLSVL	TRBJ1-4	TRBV12-3; TRBV12-4	2	-6.145
CAAGACAGAGAGCTGGGTTCCACTGCCAAAAAACAGTTTGGCCCCAAGGCTGCTGGTGGCACACAGGTACATGGCTGCGTCCCCCAGGCCTGGT	PGLGDAAMYLCATSSLGAKLFFGSGTQLSVL	TRBJ1-4	TRBV15	15	-5.27
CAAGACAGAGAGCTGGGTTCCACTGCCAAAAAACAGTTTGGTCTGGTCTCTGCTGGTGGCACACAGGTACATGGCTGCGTCCCCCAGGCCTGGT	PGLGDAAMYLCATSRDQTKLFFGSGTQLSVL	TRBJ1-4	TRBV15	2	-6.145
CAAGACAGAGAGCTGGGTTCCACTGCCAAAAAACAGTTTGTCCATAGATCTGACCGTCCCAAACGTAACATCTCGGCTGCTGGCACAGAGATAN	YLCASSRDVTFGTVRSMDKLFFGSGTQLSVL	TRBJ1-4	TRBV5-5; TRBV5-7	2	-6.145
CAAGACAGAGAGCTGGGTTCCACTGCCAAAAAACAGTTTGTCCGCCTGTCCCCGTATAGCGCTGCTGGCACAGAAGTACAGAGAGGTCTGGTTG	NQTSLYFCASSAIRGQADKLFFGSGTQLSVL	TRBJ1-4	TRBV27	4	-5.844
CAAGACAGAGAGCTGGGTTCCACTGCCAAAAAACAGTTTGTCCGGTGACTGAAGGTAACTGCTGGCACAGAAGTACACAGATGTCTGGGAGGGA	PSQTSVYFCASSYLQSPDKLFFGSGTQLSVL	TRBJ1-4	TRBV6-5	9	-5.492
CAAGACAGAGAGCTGGGTTCCACTGCCAAAAAACAGTTTGTCGCCCGGAAAATCACTGGTGGCACAGAAGTAAAGAGCTGTCTGGTTGGGGATG	IPNQTALYFCATSDFPGDKLFFGSGTQLSVL	TRBJ1-4	TRBV24-1	5	-5.747
CAAGACAGAGAGCTGGGTTCCACTGCCAAAAAACAGTTTTAACCCCCCTGTTAGTAAGCTGCTGGCACAGAGATACACGGCCGAGTCCTCAAGC	LEDSAVYLCASSLLTGGLKLFFGSGTQLSVL	TRBJ1-4	TRBV11-2	2	-6.145
CAAGACAGAGAGCTGGGTTCCACTGCCAAAAAACAGTTTTAAGGGCCTCCTGTTAGCACTGCTGGCACAGAAGTACACAGATGTCTGGGAGGGA	PSQTSVYFCASSANRRPLKLFFGSGTQLSVL	TRBJ1-4	TRBV6-5	10	-5.446
CAAGACAGAGAGCTGGGTTCCACTGCCAAAAAACAGTTTTAATCTCGTTCCTGTCGTCCCGGCCAAGCTGCTGGCGCAAAGATAAAGGGCCGAG	SALYLCASSLAGTTGTRLKLFFGSGTQLSVL	TRBJ1-4	TRBV5-1	3	-5.969
CAAGACAGAGAGCTGGGTTCCACTGCCAAAAAACAGTTTTACACCCTGTGTTTGGCTGCTGGCACAGAAATACACAGCAGAGTCACCAAGCTCC	ELGDSAVYFCASSQTQGVKLFFGSGTQLSVL	TRBJ1-4	TRBV3-1	5	-5.747
CAAGACAGAGAGCTGGGTTCCACTGCCAAAAAACAGTTTTACACCGACCCCCGATTGGGGGCTGCTGGCACAGAGATACATGGCCGAGTCCCCC	GDSAMYLCASSPQSGVGVKLFFGSGTQLSVL	TRBJ1-4	TRBV7-9	4	-5.844
CAAGACAGAGAGCTGGGTTCCACTGCCAAAAAACAGTTTTACCACGTCCCTGGGGGGACTGCTGGCACAGAGGTACATAGATGTCTGGTTGGTG	TNQTSMYLCASSPPRDVVKLFFGSGTQLSVL	TRBJ1-4	TRBV28	8	-5.543
CAAGACAGAGAGCTGGGTTCCACTGCCAAAAAACAGTTTTACCATTTGCCCCCTGTCCGTAGCACTGCAGATGTAGAAGCTGCTGTCTTCAGGA	PEDSSFYICSATDRGQMVKLFFGSGTQLSVL	TRBJ1-4	TRBV20-1	38	-4.867
CAAGACAGAGAGCTGGGTTCCACTGCCAAAAAACAGTTTTACCCCCCCCCTTACTGCATTGCTGGCACAGAAGTACACAGCTGAGTCCCTGGGT	PRDSAVYFCASNAVRGGVKLFFGSGTQLSVL	TRBJ1-4	TRBV12-3; TRBV12-4	6	-5.668
CAAGACAGAGAGCTGGGTTCCACTGCCAAAAAACAGTTTTACCCGACCCTGTGTTTCTCTAGCACTGCAGATGTAGAAGCTGCTGTCTTCAGGA	PEDSSFYICSARETQGRVKLFFGSGTQLSVL	TRBJ1-4	TRBV20-1	4	-5.844
CAAGACAGAGAGCTGGGTTCCACTGCCAAAAAACAGTTTTACCGTCTGTCCCTGTCCGGGGCTGCTGGCGCAAAGATAAAGGGCCGAGTCCCCC	GDSALYLCASSPGQGQTVKLFFGSGTQLSVL	TRBJ1-4	TRBV5-1	7	-5.601
CAAGACAGAGAGCTGGGTTCCACTGCCAAAAAACAGTTTTACCTCCCGCTGTCCCGAGGTGCTGGCACAGAGGTACATAGATGTCTGGTTGGTG	TNQTSMYLCASTSGQREVKLFFGSGTQLSVL	TRBJ1-4	TRBV28	3	-5.969
CAAGACAGAGAGCTGGGTTCCACTGCCAAAAAACAGTTTTACTCTCCCCCTGTCAGCGCTGGCACAGAGGTACATAGATGTCTGGTTGGTGCTG	STNQTSMYLCASADRGRVKLFFGSGTQLSVL	TRBJ1-4	TRBV28	12	-5.367
CAAGACAGAGAGCTGGGTTCCACTGCCAAAAAACAGTTTTAGCCCTCCCTGCCCTGCCGATACGCTGGCACAGAGGTACATAGATGTCTGGTTG	NQTSMYLCASVSAGQGGLKLFFGSGTQLSVL	TRBJ1-4	TRBV28	26	-5.031
CAAGACAGAGAGCTGGGTTCCACTGCCAAAAAACAGTTTTAGCTGTCCCGGGGGACTGCTGGCACAGAGGTACATAGATGTCTGGTTGGTGCTG	STNQTSMYLCASSPPGQLKLFFGSGTQLSVL	TRBJ1-4	TRBV28	5	-5.747
CAAGACAGAGAGCTGGGTTCCACTGCCAAAAAACAGTTTTAGTCTGTCTCTAGCACTGCAGATGTAGAAGCTGCTGTCTTCAGGATGGGCACTG	SAHPEDSSFYICSARDRLKLFFGSGTQLSVL	TRBJ1-4	TRBV20-1	6	-5.668
CAAGACAGAGAGCTGGGTTCCACTGCCAAAAAACAGTTTTATCGCGGTAGTTGCTGTGTCCCGGGTAGCTTGGCTGCTGGCGCAGAGATACAGG	LYLCASSQATRDTATTAIKLFFGSGTQLSVL	TRBJ1-4	TRBV4-3	5	-5.747
CAAGACAGAGAGCTGGGTTCCACTGCCAAAAAACAGTTTTATCTGCCCCTGACTACTGGCACAGAGATAGAAAGCTGTCGGGTTCTTTTGGGCC	AQKNPTAFYLCASSQGQIKLFFGSGTQLSVL	TRBJ1-4	TRBV19	3	-5.969
CAAGACAGAGAGCTGGGTTCCACTGCCAAAAAACAGTTTTCCAACCCCCCTGTCGCTACTGGCACAGAGATAGAAAGCTGTCGGGTTCTTTTGG	QKNPTAFYLCASSDRGVGKLFFGSGTQLSVL	TRBJ1-4	TRBV19	4	-5.844
CAAGACAGAGAGCTGGGTTCCACTGCCAAAAAACAGTTTTCCAACCCCCTGCCCAAAACTGCTGGCACAGAGGTACATAGATGTCTGGTTGGTG	TNQTSMYLCASSFGQGVGKLFFGSGTQLSVL	TRBJ1-4	TRBV28	3	-5.969
CAAGACAGAGAGCTGGGTTCCACTGCCAAAAAACAGTTTTCCAACTCTCTGTACATGATCTCTAGCACTGCAGATGTAGAAGCTGCTGTCTTCA	EDSSFYICSARDHVQRVGKLFFGSGTQLSVL	TRBJ1-4	TRBV20-1	3	-5.969
CAAGACAGAGAGCTGGGTTCCACTGCCAAAAAACAGTTTTCCAAGCGCCCCCCCTATGCCAGAACTCCAGGCACAGAGATAGAAGCCAGAGTCA	DSGFYLCAWSSGIGGALGKLFFGSGTQLSVL	TRBJ1-4	TRBV30	12	-5.367
CAAGACAGAGAGCTGGGTTCCACTGCCAAAAAACAGTTTTCCAAGTTGAGAGGAACTCCAGGCACAGAGATAGAAGCCAGAGTCACTGAGAAGG	LLSDSGFYLCAWSSSQLGKLFFGSGTQLSVL	TRBJ1-4	TRBV30	4	-5.844
CAAGACAGAGAGCTGGGTTCCACTGCCAAAAAACAGTTTTCCAATCCTCTGTATATTTAGGCTGCTGGCACAGAGGTACATAGATGTCTGGTTG	NQTSMYLCASSLNIQRIGKLFFGSGTQLSVL	TRBJ1-4	TRBV28	10	-5.446
CAAGACAGAGAGCTGGGTTCCACTGCCAAAAAACAGTTTTCCAATCGGATCTAAGCTGCTGGCACAGAGATACACGGCCGAGTCCTCCTGCTGT	QQEDSAVYLCASSLDPIGKLFFGSGTQLSVL	TRBJ1-4	TRBV7-2	6	-5.668
CAAGACAGAGAGCTGGGTTCCACTGCCAAAAAACAGTTTTCCAATTTCCCCGCCCCCTCTAGCACTGCAGATGTAGAAGCTGCTGTCTTCAGGA	PEDSSFYICSARGGGEIGKLFFGSGTQLSVL	TRBJ1-4	TRBV20-1	7	-5.601
CAAGACAGAGAGCTGGGTTCCACTGCCAAAAAACAGTTTTCCACCACTTGCCTTAGTCCGTCCATGGCTGCTGGCACAGAGATAGAGGGCCGAG	SALYLCASSHGRTKASGGKLFFGSGTQLSVL	TRBJ1-4	TRBV5-6	7	-5.601
CAAGACAGAGAGCTGGGTTCCACTGCCAAAAAACAGTTTTCCACCCCCTGTCCCGGCGCTGCTGGCACAGAGATACATGGCCGAGTCCCCCTGC	QGDSAMYLCASSAGTGGGKLFFGSGTQLSVL	TRBJ1-4	TRBV7-9	4	-5.844
CAAGACAGAGAGCTGGGTTCCACTGCCAAAAAACAGTTTTCCACCCTGCCTGGGGCTGCTGGCGCAGAGATACAGGGCTGAGTCTTCTGGCTGC	QPEDSALYLCASSPRQGGKLFFGSGTQLSVL	TRBJ1-4	TRBV4-1	9	-5.492
CAAGACAGAGAGCTGGGTTCCACTGCCAAAAAACAGTTTTCCACCTCCGGCTCCTGGGCTACTGCTGGCGCAGAGATACAGGGCTGAGTCTTCT	EDSALYLCASSSPGAGGGKLFFGSGTQLSVL	TRBJ1-4	TRBV4-1	8	-5.543
CAAGACAGAGAGCTGGGTTCCACTGCCAAAAAACAGTTTTCCACGGTTCAAGCTGCTGGCACAGAGATACACGGCCGAGTCCTCCTGCTGTGTG	TQQEDSAVYLCASSLNRGKLFFGSGTQLSVL	TRBJ1-4	TRBV7-2	6	-5.668
CAAGACAGAGAGCTGGGTTCCACTGCCAAAAAACAGTTTTCCACTCCTGTCGCTGCTGGCACAGAGATACACGGCCGAGTCCTCCTGCTGTGTG	TQQEDSAVYLCASSDRSGKLFFGSGTQLSVL	TRBJ1-4	TRBV7-2	3	-5.969
CAAGACAGAGAGCTGGGTTCCACTGCCAAAAAACAGTTTTCCACTGTAACTGCTGGCACAGAAGTACACAGATGTCTGGGAGGGAGCAGCCGAC	SAAPSQTSVYFCASSYSGKLFFGSGTQLSVL	TRBJ1-4	TRBV6-5	5	-5.747
CAAGACAGAGAGCTGGGTTCCACTGCCAAAAAACAGTTTTCCACTTTTGCTGGCACAGAAATACAAAGCTGAGTCCCCCAGCTCCAGAGAGCTC	SSLELGDSALYFCASKSGKLFFGSGTQLSVL	TRBJ1-4	TRBV9	7	-5.601
CAAGACAGAGAGCTGGGTTCCACTGCCAAAAAACAGTTTTCCAGATACCTTCCCCTGTCCGCGACTACTGGCACAGAGATAGAAAGCTGTCGGN	PTAFYLCASSRGQGKVSGKLFFGSGTQLSVL	TRBJ1-4	TRBV19	2	-6.145
CAAGACAGAGAGCTGGGTTCCACTGCCAAAAAACAGTTTTCCAGCGTTGGAGCCCCCTGTCCCGGGAGAGCTGCTGGCACAGAAGTACACAGAT	SVYFCASSSPGTGGSNAGKLFFGSGTQLSVL	TRBJ1-4	TRBV6-2	4	-5.844
CAAGACAGAGAGCTGGGTTCCACTGCCAAAAAACAGTTTTCCAGTGGGGCCAACAGTGGAGCTGCTGGCACAGAGATACACGGCCGAGTCCTCC	EDSAVYLCASSSTVGPTGKLFFGSGTQLSVL	TRBJ1-4	TRBV7-2	8	-5.543
CAAGACAGAGAGCTGGGTTCCACTGCCAAAAAACAGTTTTCCAGTTGTCCCCGGTGAGCTGGCACAGAAATAAGCTGCCGAATCTCCTCGCACT	VRGDSAAYFCASSPGTTGKLFFGSGTQLSVL	TRBJ1-4	TRBV18	3	-5.969
CAAGACAGAGAGCTGGGTTCCACTGCCAAAAAACAGTTTTCCCAAACCCCTGTCCCCCCTGCTGGCACAGAGGTACATAGATGTCTGGTTGGTG	TNQTSMYLCASRGDRGLGKLFFGSGTQLSVL	TRBJ1-4	TRBV28	16	-5.242
CAAGACAGAGAGCTGGGTTCCACTGCCAAAAAACAGTTTTCCCAAAGGGCGACTGCTGGCACAGAAGTACACAGATGTTTGGGAGGGAGCAGCC	AAPSQTSVYFCASSRPLGKLFFGSGTQLSVL	TRBJ1-4	TRBV6-2	5	-5.747
CAAGACAGAGAGCTGGGTTCCACTGCCAAAAAACAGTTTTCCCAACCCTGTCGGTAGTCTAGCACTGCAGATGTAGAAGCTGCTGTCTTCAGGA	PEDSSFYICSARLPTGLGKLFFGSGTQLSVL	TRBJ1-4	TRBV20-1	16	-5.242
CAAGACAGAGAGCTGGGTTCCACTGCCAAAAAACAGTTTTCCCACAGCGGCGCTGCTGGCACAGAGATACATGGCCGAGTCCCCCTGCTCTGTG	TEQGDSAMYLCASSAAVGKLFFGSGTQLSVL	TRBJ1-4	TRBV7-9	3	-5.969
CAAGACAGAGAGCTGGGTTCCACTGCCAAAAAACAGTTTTCCCACCCAGTTGGGACTGCTGGCACAGAGGTACATAGATGTCTGGTTGGTGCTG	STNQTSMYLCASSPNWVGKLFFGSGTQLSVL	TRBJ1-4	TRBV28	9	-5.492
CAAGACAGAGAGCTGGGTTCCACTGCCAAAAAACAGTTTTCCCACCCCCGGCGACTCACTGATGGCACAGAAGTACACAGATGTCTGGGAGCTG	SSQTSVYFCAISESPGVGKLFFGSGTQLSVL	TRBJ1-4	TRBV10-3	16	-5.242
CAAGACAGAGAGCTGGGTTCCACTGCCAAAAAACAGTTTTCCCACGTCTGAGGTACTGGCACAGAAGTACATGGCTGAGTCCTCCAGCTTTGTG	TKLEDSAMYFCASTSDVGKLFFGSGTQLSVL	TRBJ1-4	TRBV2	3	-5.969
CAAGACAGAGAGCTGGGTTCCACTGCCAAAAAACAGTTTTCCCAGGCCCTGTCCCAACCCTGTGGTGCTGGCACAGAAGTACACAGCTGAGTCC	DSAVYFCASTTGLGQGLGKLFFGSGTQLSVL	TRBJ1-4	TRBV12-3; TRBV12-4	8	-5.543
CAAGACAGAGAGCTGGGTTCCACTGCCAAAAAACAGTTTTCCCATAGCCCCCTGTAAGCTGCTGGCACAGAGATACAGGGCCGAGTCCCCCAGC	LGDSALYLCASSLQGAMGKLFFGSGTQLSVL	TRBJ1-4	TRBV5-5	4	-5.844
CAAGACAGAGAGCTGGGTTCCACTGCCAAAAAACAGTTTTCCCATCCCGTTCCCTGGGGTGCTGGCACAGAGGTACATAGATGTCTGGTTGGTG	TNQTSMYLCASTPGNGMGKLFFGSGTQLSVL	TRBJ1-4	TRBV28	4	-5.844
CAAGACAGAGAGCTGGGTTCCACTGCCAAAAAACAGTTTTCCCATCCGGTCCCTAACTTGGCTGCTGGCGCAGAGATACAGGGCTGAGTCTTCT	EDSALYLCASSQVRDRMGKLFFGSGTQLSVL	TRBJ1-4	TRBV4-1	33	-4.928
CAAGACAGAGAGCTGGGTTCCACTGCCAAAAAACAGTTTTCCCATGACGCCTGTCGATCTTCTGCTGGCACAGAGGTACATAGATGTCTGGTTG	NQTSMYLCASRRSTGVMGKLFFGSGTQLSVL	TRBJ1-4	TRBV28	7	-5.601
CAAGACAGAGAGCTGGGTTCCACTGCCAAAAAACAGTTTTCCCATTACCCTGTCGCCGCTGGCACAGAGATACATGGCCGAGTCCCCCTGCTCT	EQGDSAMYLCASGDRVMGKLFFGSGTQLSVL	TRBJ1-4	TRBV7-9	7	-5.601
CAAGACAGAGAGCTGGGTTCCACTGCCAAAAAACAGTTTTCCCCACACCCCCTGTCCCCCATCTCTAGCACTGCAGATGTAGAAGCTGCTGTCT	DSSFYICSARDGGQGVWGKLFFGSGTQLSVL	TRBJ1-4	TRBV20-1	5	-5.747
CAAGACAGAGAGCTGGGTTCCACTGCCAAAAAACAGTTTTCCCCACCCCTCTAAGCTGCTGGCACAGAGATACATGGCCGAGTCCCCCTGCTCT	EQGDSAMYLCASSLEGWGKLFFGSGTQLSVL	TRBJ1-4	TRBV7-9	6	-5.668
CAAGACAGAGAGCTGGGTTCCACTGCCAAAAAACAGTTTTCCCCAGTCCCATTCACTGCTGGCACAGAGGTACTGAGAGGTATGTGAGGGCCTG	RPSHTSQYLCASSEWDWGKLFFGSGTQLSVL	TRBJ1-4	TRBV25-1	4	-5.844
CAAGACAGAGAGCTGGGTTCCACTGCCAAAAAACAGTTTTCCCCCAGGGCCTTCGCGTCCGGTATCTCTAGCACTGCAGATGTAGAAGCTGCTG	SSFYICSARDTGREGPGGKLFFGSGTQLSVL	TRBJ1-4	TRBV20-1	7	-5.601
CAAGACAGAGAGCTGGGTTCCACTGCCAAAAAACAGTTTTCCCCCAGGTCCGGAACTGCTGGCACAGCGATACATGGCTGAGTCCCGCTGCTCT	EQRDSAMYRCASSSGPGGKLFFGSGTQLSVL	TRBJ1-4	TRBV7-7	15	-5.27
CAAGACAGAGAGCTGGGTTCCACTGCCAAAAAACAGTTTTCCCCCCAGGCTGCTGGCACAGAGGTACATAGATGTCTGGTTGGTGCTGGCGGAC	SASTNQTSMYLCASSLGGKLFFGSGTQLSVL	TRBJ1-4	TRBV28	3	-5.969
CAAGACAGAGAGCTGGGTTCCACTGCCAAAAAACAGTTTTCCCCCCGAGGCCTGGCTGCTGGCACAGAAATACACAGCAGAGTCACCAAGCTCC	ELGDSAVYFCASSQASGGKLFFGSGTQLSVL	TRBJ1-4	TRBV3-1	6	-5.668
CAAGACAGAGAGCTGGGTTCCACTGCCAAAAAACAGTTTTCCCCCCGGCTGTGCAGTGCTGGCACAGAAGTACATGGCTGAGTCCTCCAGCTTT	KLEDSAMYFCASTAQPGGKLFFGSGTQLSVL	TRBJ1-4	TRBV2	26	-5.031
CAAGACAGAGAGCTGGGTTCCACTGCCAAAAAACAGTTTTCCCCCCTCACCCGTGGTGGCAGCACTGCAGATGTAGAAGCTGCTGTCTTCAGGA	PEDSSFYICSAATTGEGGKLFFGSGTQLSVL	TRBJ1-4	TRBV20-1	7	-5.601
CAAGACAGAGAGCTGGGTTCCACTGCCAAAAAACAGTTTTCCCCCCTCTAAGCTGCTGGCACAGAGATACATGGCCGAGTCCCCCTGCTCTGTG	TEQGDSAMYLCASSLEGGKLFFGSGTQLSVL	TRBJ1-4	TRBV7-9	9	-5.492
CAAGACAGAGAGCTGGGTTCCACTGCCAAAAAACAGTTTTCCCCCCTGTGCGGGGCGGTACTCACTGATGGCACAGAAGTACACAGATGTCTGG	QTSVYFCAISEYRPAQGGKLFFGSGTQLSVL	TRBJ1-4	TRBV10-3	4	-5.844
CAAGACAGAGAGCTGGGTTCCACTGCCAAAAAACAGTTTTCCCCCCTGTTCTAAGCTGCTGGCACAGAGATACATGGCCGAGTCCCCCTGCTCT	EQGDSAMYLCASSLEQGGKLFFGSGTQLSVL	TRBJ1-4	TRBV7-9	4	-5.844
CAAGACAGAGAGCTGGGTTCCACTGCCAAAAAACAGTTTTCCCCCGCCTGTCTCGGTGCTGCTGGCGCAAAGATAAAGGGCCGAGTCCCCCAGC	LGDSALYLCASSTETGGGKLFFGSGTQLSVL	TRBJ1-4	TRBV5-1	2	-6.145
CAAGACAGAGAGCTGGGTTCCACTGCCAAAAAACAGTTTTCCCCCGTTCGCCCTGCTGGCACAGAGATACATGGCCGAGTCCCCCTGCTCTGTG	TEQGDSAMYLCASRANGGKLFFGSGTQLSVL	TRBJ1-4	TRBV7-9	3	-5.969
CAAGACAGAGAGCTGGGTTCCACTGCCAAAAAACAGTTTTCCCCCTACCCCTTGGCTGCTGGCACAGAAATACACAGCAGAGTCACCAAGCTCC	ELGDSAVYFCASSQGVGGKLFFGSGTQLSVL	TRBJ1-4	TRBV3-1	3	-5.969
CAAGACAGAGAGCTGGGTTCCACTGCCAAAAAACAGTTTTCCCCGACTAGCACTGCAGATGTAGAAGCTGCTGTCTTCAGGATGGGCACTGGTC	TSAHPEDSSFYICSASRGKLFFGSGTQLSVL	TRBJ1-4	TRBV20-1	6	-5.668
CAAGACAGAGAGCTGGGTTCCACTGCCAAAAAACAGTTTTCCCCGAGAGGTACTGCTGGCACAGAGGTACATAGATGTCTGGTTGGTGCTGGCG	ASTNQTSMYLCASSTSRGKLFFGSGTQLSVL	TRBJ1-4	TRBV28	5	-5.747
CAAGACAGAGAGCTGGGTTCCACTGCCAAAAAACAGTTTTCCCCGAGGTGGGTTGCTGGCACAGAGGTACATAGATGTCTGGTTGGTGCTGGCG	ASTNQTSMYLCASNPPRGKLFFGSGTQLSVL	TRBJ1-4	TRBV28	95	-4.469
CAAGACAGAGAGCTGGGTTCCACTGCCAAAAAACAGTTTTCCCCTACCCATGCCTCCCTCTTGGCTGCTGGCGCAGAGATACAGGGCCGAGTCT	DSALYLCASSQEGGMGRGKLFFGSGTQLSVL	TRBJ1-4	TRBV4-3	4	-5.844
CAAGACAGAGAGCTGGGTTCCACTGCCAAAAAACAGTTTTCCCCTCCCCTGATCTTCGGATGGGCTAGCACTGCAGATGTAGAAGCTGCTGTCT	DSSFYICSASPSEDQGRGKLFFGSGTQLSVL	TRBJ1-4	TRBV20-1	8	-5.543
CAAGACAGAGAGCTGGGTTCCACTGCCAAAAAACAGTTTTCCCCTCCCCTGATCTTCGGATGGGCTAGCACTGCAGATGTGGCCTTGGAGCCCT	GLQGHICSASPSEDQGRGKLFFGSGTQLSVL	TRBJ1-4	TRBV20-1	13	-5.332
CAAGACAGAGAGCTGGGTTCCACTGCCAAAAAACAGTTTTCCCCTGCTGTCCGAAGTCCAGGCACAGAGATAGAAGCCAGAGTCACTGAGAAGG	LLSDSGFYLCAWTSDSRGKLFFGSGTQLSVL	TRBJ1-4	TRBV30	9	-5.492
CAAGACAGAGAGCTGGGTTCCACTGCCAAAAAACAGTTTTCCCGCACTCAGTACACTCCAGGCACAGAGATAGAAGCCAGAGTCACTGAGAAGG	LLSDSGFYLCAWSVLSAGKLFFGSGTQLSVL	TRBJ1-4	TRBV30	5	-5.747
CAAGACAGAGAGCTGGGTTCCACTGCCAAAAAACAGTTTTCCCGCCGCTGTCCCGGGACTGCTGGCACAGAAGTACATGGCTGAGTCCTCCAGC	LEDSAMYFCASSPGTAAGKLFFGSGTQLSVL	TRBJ1-4	TRBV2	2	-6.145
CAAGACAGAGAGCTGGGTTCCACTGCCAAAAAACAGTTTTCCCGCGGCGTATAAACTGCTGGCACAGAAGTACAGAGAGGTCTGGTTGGGGCTG	SPNQTSLYFCASSLYAAGKLFFGSGTQLSVL	TRBJ1-4	TRBV27	4	-5.844
CAAGACAGAGAGCTGGGTTCCACTGCCAAAAAACAGTTTTCCCGCTAAACTGCTGGCACAGAAGTACACAGCTGAGTCCCTGGGTTCTGAGGGC	PSEPRDSAVYFCASSLAGKLFFGSGTQLSVL	TRBJ1-4	TRBV12-3; TRBV12-4	2	-6.145
CAAGACAGAGAGCTGGGTTCCACTGCCAAAAAACAGTTTTCCCGGCGCCGTCCTGGAGTAACTGCTGGCACAGAAGTACACAGATGTTTGGGAG	SQTSVYFCASSYSRTAPGKLFFGSGTQLSVL	TRBJ1-4	TRBV6-2	7	-5.601
CAAGACAGAGAGCTGGGTTCCACTGCCAAAAAACAGTTTTCCCGTCCCCTGTCCCTCTTGGCTGCTGGCGCAGAGATACAGGGCCGAGTCTTCT	EDSALYLCASSQEGQGTGKLFFGSGTQLSVL	TRBJ1-4	TRBV4-3	4	-5.844
CAAGACAGAGAGCTGGGTTCCACTGCCAAAAAACAGTTTTCCCGTCGTGCCGCTGGCACAGAAGTACACAGCTGAGTCCCTGGGTTCTGAGGGC	PSEPRDSAVYFCASGTTGKLFFGSGTQLSVL	TRBJ1-4	TRBV12-3; TRBV12-4	6	-5.668
CAAGACAGAGAGCTGGGTTCCACTGCCAAAAAACAGTTTTCCCTCCCCCGGGAAACTGCTGGCACAGAAGTACACAGATGTCTGGGAGGGAGCA	APSQTSVYFCASSFPGEGKLFFGSGTQLSVL	TRBJ1-4	TRBV6-6	3	-5.969
CAAGACAGAGAGCTGGGTTCCACTGCCAAAAAACAGTTTTCCCTCTTCCCCCCTGTCAGCACTGCAGATGTAGAAGCTGCTGTCTTCAGGATGG	HPEDSSFYICSADRGEEGKLFFGSGTQLSVL	TRBJ1-4	TRBV20-1	15	-5.27
CAAGACAGAGAGCTGGGTTCCACTGCCAAAAAACAGTTTTCCCTTCGTTGGCCCCCTCCAGGCACAGAGATAGAAGCCAGAGTCACTGAGAAGG	LLSDSGFYLCAWRGPTKGKLFFGSGTQLSVL	TRBJ1-4	TRBV30	5	-5.747
CAAGACAGAGAGCTGGGTTCCACTGCCAAAAAACAGTTTTCCCTTGTCCCCCAAGCTGCTGGCACAGAGATACATGGCCGAGTCCCCCTGCTCT	EQGDSAMYLCASSLGDKGKLFFGSGTQLSVL	TRBJ1-4	TRBV7-9	5	-5.747
CAAGACAGAGAGCTGGGTTCCACTGCCAAAAAACAGTTTTCCGAATTGCCCTGTCCCCCGCAGGTTGGTACTGGCACAGAGATAGAAAGCTGTC	TAFYLCASTNLRGTGQFGKLFFGSGTQLSVL	TRBJ1-4	TRBV19	2	-6.145
CAAGACAGAGAGCTGGGTTCCACTGCCAAAAAACAGTTTTCCGACCCTGTACCCTATGTCACTGCTGGCACAGAAGTACATGGCTGAGTCCTCC	EDSAMYFCASSDIGYRVGKLFFGSGTQLSVL	TRBJ1-4	TRBV2	6	-5.668
CAAGACAGAGAGCTGGGTTCCACTGCCAAAAAACAGTTTTCCGACCGCCCCCCCCATCATGGGCCCAGCACTGCAGATGTAGAAGCTGCTGTCT	DSSFYICSAGPMMGGAVGKLFFGSGTQLSVL	TRBJ1-4	TRBV20-1	4	-5.844
CAAGACAGAGAGCTGGGTTCCACTGCCAAAAAACAGTTTTCCGAGGGAGTCTGATAAACTGCTGGCACAGAAGTACAGAGAGGTCTGGTTGGGG	PNQTSLYFCASSLSDSLGKLFFGSGTQLSVL	TRBJ1-4	TRBV27	5	-5.747
CAAGACAGAGAGCTGGGTTCCACTGCCAAAAAACAGTTTTCCGAGGGGGGGTGAACTGCTGGCACAGAGGTACATAGATGTCTGGTTGGTGCTG	STNQTSMYLCASSSPPLGKLFFGSGTQLSVL	TRBJ1-4	TRBV28	324	-3.936
CAAGACAGAGAGCTGGGTTCCACTGCCAAAAAACAGTTTTCCGATCCCCTGTCCCGGATTAGTACTGCTGGCACAGAGGTACATAGATGTCTGG	QTSMYLCASSTNPGQGIGKLFFGSGTQLSVL	TRBJ1-4	TRBV28	51	-4.739
CAAGACAGAGAGCTGGGTTCCACTGCCAAAAAACAGTTTTCCGATCCCTGTCCCTCGGGGACTGCTGGCACAGAAGTACACAGATGTCTGGGAG	SQTSVYFCASSPRGTGIGKLFFGSGTQLSVL	TRBJ1-4	TRBV6-1	15	-5.27
CAAGACAGAGAGCTGGGTTCCACTGCCAAAAAACAGTTTTCCGATCGTCTTCCCTAAACTGCTGGCACAGAGGTACATAGATGTCTGGTTGGTN	TNQTSMYLCASSLGKTIGKLFFGSGTQLSVL	TRBJ1-4	TRBV28	2	-6.145
CAAGACAGAGAGCTGGGTTCCACTGCCAAAAAACAGTTTTCCGCCATTCCCTGTGGAACTGCTGGCACAGAAGTACACAGCTGAGTCCCTGGGT	PRDSAVYFCASSSTGNGGKLFFGSGTQLSVL	TRBJ1-4	TRBV12-3; TRBV12-4	4	-5.844
CAAGACAGAGAGCTGGGTTCCACTGCCAAAAAACAGTTTTCCGCCCACTAAGCTGCTGGCACAGAGATACACGGCCGAGTCCTCCTGCTGTGTG	TQQEDSAVYLCASSLVGGKLFFGSGTQLSVL	TRBJ1-4	TRBV7-2	7	-5.601
CAAGACAGAGAGCTGGGTTCCACTGCCAAAAAACAGTTTTCCGCCCCCCGATATGCTGGCACAGAGGTACTGAGAGGTATGTGAGGGCCTGGCA	ARPSHTSQYLCASISGGGKLFFGSGTQLSVL	TRBJ1-4	TRBV25-1	10	-5.446
CAAGACAGAGAGCTGGGTTCCACTGCCAAAAAACAGTTTTCCGCCCCCCGGAAACATAGCACTGCAGATGTAGAAGCTGCTGTCTTCAGGATGG	HPEDSSFYICSAMFPGGGKLFFGSGTQLSVL	TRBJ1-4	TRBV20-1	10	-5.446
CAAGACAGAGAGCTGGGTTCCACTGCCAAAAAACAGTTTTCCGCCCTCCCGACTGTAAAAGCTGCTGGCGCAAAGATAAAGGGCCGAGTCCCCC	GDSALYLCASSFYSREGGKLFFGSGTQLSVL	TRBJ1-4	TRBV5-1	10	-5.446
CAAGACAGAGAGCTGGGTTCCACTGCCAAAAAACAGTTTTCCGCCCTCTGAGGCGCTGCAGAGATATATGCTGCTGTCTTCAGGGCTCATGTTG	NMSPEDSSIYLCSASEGGKLFFGSGTQLSVL	TRBJ1-4	TRBV29-1	69	-4.607
CAAGACAGAGAGCTGGGTTCCACTGCCAAAAAACAGTTTTCCGCCGACCCCTGTCGGGTAACTGCTGGCACAGAAGTACACAGATGTTTGGGAG	SQTSVYFCASSYPTGVGGKLFFGSGTQLSVL	TRBJ1-4	TRBV6-2	7	-5.601
CAAGACAGAGAGCTGGGTTCCACTGCCAAAAAACAGTTTTCCGCCGCGGCCCTCGCTGCTGGCACAGAGATACACGGCCGAGTCCCCAAGCTCT	ELGDSAVYLCASSEGRGGKLFFGSGTQLSVL	TRBJ1-4	TRBV11-3	7	-5.601
CAAGACAGAGAGCTGGGTTCCACTGCCAAAAAACAGTTTTCCGCGCCCTGTCCGGGGGGGGCTGCTGGCACAGAGATAGAGGGCCGAGTCCCCC	GDSALYLCASSPPRTGRGKLFFGSGTQLSVL	TRBJ1-4	TRBV5-6	6	-5.668
CAAGACAGAGAGCTGGGTTCCACTGCCAAAAAACAGTTTTCCGCGTCCCTTTCCCCGGGTGGCACAGAGGTACATAGATGTCTGGTTGGTGCTG	STNQTSMYLCATRGKGRGKLFFGSGTQLSVL	TRBJ1-4	TRBV28	6	-5.668
CAAGACAGAGAGCTGGGTTCCACTGCCAAAAAACAGTTTTCCGCTAACTAGGCCCGGATCTTCAACGCTGCAGAGATATATGCTGCTGTCTTCA	EDSSIYLCSVEDPGLVSGKLFFGSGTQLSVL	TRBJ1-4	TRBV29-1	13	-5.332
CAAGACAGAGAGCTGGGTTCCACTGCCAAAAAACAGTTTTCCGCTATCTTGGCTGCTGGCACAGAAATACACAGCAGAGTCACCAAGCTCCAGG	LELGDSAVYFCASSQDSGKLFFGSGTQLSVL	TRBJ1-4	TRBV3-1	13	-5.332
CAAGACAGAGAGCTGGGTTCCACTGCCAAAAAACAGTTTTCCGGCGTCGGAAAATCCCAAGCTGCTGGCGCAAAGATAAAGGGCCGAGTCCCCC	GDSALYLCASSLGFSDAGKLFFGSGTQLSVL	TRBJ1-4	TRBV5-1	2	-6.145
CAAGACAGAGAGCTGGGTTCCACTGCCAAAAAACAGTTTTCCGGGACCGTCAAAGCTGCTGGCGCAAAGATAAAGGGCCGAGTCCCCCAGCTCC	ELGDSALYLCASSFDGPGKLFFGSGTQLSVL	TRBJ1-4	TRBV5-1	6	-5.668
CAAGACAGAGAGCTGGGTTCCACTGCCAAAAAACAGTTTTCCGGTCCCCCCCTGTGTACTGCTGGCACAGAAGTACACAGCTGAGTCCCTGGGT	PRDSAVYFCASSTQGGTGKLFFGSGTQLSVL	TRBJ1-4	TRBV12-3; TRBV12-4	5	-5.747
CAAGACAGAGAGCTGGGTTCCACTGCCAAAAAACAGTTTTCCGGTCGACCCCAACGACGTAAGACTGCAGATGTAGAAGCTGCTGTCTTCAGGA	PEDSSFYICSLTSLGSTGKLFFGSGTQLSVL	TRBJ1-4	TRBV20-1	9	-5.492
CAAGACAGAGAGCTGGGTTCCACTGCCAAAAAACAGTTTTCCGTAACCCTCAACGCTGCAGAGATATATGCTGCTGTCTTCAGGGCTCATGTTG	NMSPEDSSIYLCSVEGYGKLFFGSGTQLSVL	TRBJ1-4	TRBV29-1	7	-5.601
CAAGACAGAGAGCTGGGTTCCACTGCCAAAAAACAGTTTTCCGTAAGTGGCCCTGATTAAACTGCTGGCACAGAGGTACATAGATGTCTGGTTG	NQTSMYLCASSLIRATYGKLFFGSGTQLSVL	TRBJ1-4	TRBV28	2	-6.145
CAAGACAGAGAGCTGGGTTCCACTGCCAAAAAACAGTTTTCCGTCACCGCTGGCACAGAAGTACACAGATGTCTGGGAGGGAGCAGCCGACAGC	LSAAPSQTSVYFCASGDGKLFFGSGTQLSVL	TRBJ1-4	TRBV6-5	10	-5.446
CAAGACAGAGAGCTGGGTTCCACTGCCAAAAAACAGTTTTCCGTCGCCCCCTGTCCGGCTGCTGGCACAGAGGTACATAGATGTCTGGTTGGTG	TNQTSMYLCASSRTGGDGKLFFGSGTQLSVL	TRBJ1-4	TRBV28	15	-5.27
CAAGACAGAGAGCTGGGTTCCACTGCCAAAAAACAGTTTTCCGTCTCCCCCTAAGCTGCTGGCACAGAGATACACGGCCGAGTCCTCCTGCTGT	QQEDSAVYLCASSLGGDGKLFFGSGTQLSVL	TRBJ1-4	TRBV7-2	11	-5.405
CAAGACAGAGAGCTGGGTTCCACTGCCAAAAAACAGTTTTCCTAAAACCCGTTGGCTGCTGGCACAGAAATACACAGCAGAGTCACCAAGCTCC	ELGDSAVYFCASSQRVLGKLFFGSGTQLSVL	TRBJ1-4	TRBV3-1	30	-4.969
CAAGACAGAGAGCTGGGTTCCACTGCCAAAAAACAGTTTTCCTAACCGCCCCATGGAGGTGGATAAACTCCAGGCACAGAGATAGAAGCCAGAG	SGFYLCAWSLSTSMGRLGKLFFGSGTQLSVL	TRBJ1-4	TRBV30	10	-5.446
CAAGACAGAGAGCTGGGTTCCACTGCCAAAAAACAGTTTTCCTACCCCCTGTCCCGGGCTGCTGGCACAGAAGTACACAGATGTCTGGGAGGGA	PSQTSVYFCASSPGQGVGKLFFGSGTQLSVL	TRBJ1-4	TRBV6-5	4	-5.844
CAAGACAGAGAGCTGGGTTCCACTGCCAAAAAACAGTTTTCCTACCCCTGCCCCGGCCCTGCTGGCACAGAAGTACACAGCTGAGTCCCTGGGT	PRDSAVYFCASRAGAGVGKLFFGSGTQLSVL	TRBJ1-4	TRBV12-3; TRBV12-4	13	-5.332
CAAGACAGAGAGCTGGGTTCCACTGCCAAAAAACAGTTTTCCTACCCCTGTGCTAGCACTGCAGATGTAGAAGCTGCTGTCTTCAGGATGGGCA	AHPEDSSFYICSASTGVGKLFFGSGTQLSVL	TRBJ1-4	TRBV20-1	23	-5.085
CAAGACAGAGAGCTGGGTTCCACTGCCAAAAAACAGTTTTCCTATTTCTAGCCCGGCAAGGCTGCTGGCACAGCGATACATGGCCGAGTCCCGC	RDSAMYRCASSLAGLEIGKLFFGSGTQLSVL	TRBJ1-4	TRBV7-6	3	-5.969
CAAGACAGAGAGCTGGGTTCCACTGCCAAAAAACAGTTTTCCTCCCAAGCCTCTAGCACTGCAGATGTAGAAGCTGCTGTCTTCAGGATGGGCA	AHPEDSSFYICSARGLGGKLFFGSGTQLSVL	TRBJ1-4	TRBV20-1	4	-5.844
CAAGACAGAGAGCTGGGTTCCACTGCCAAAAAACAGTTTTCCTCCCCCTGCCCGCACGGGCTGGCTGCTGGCGCAGAGATACAGGGCTGAGTCT	DSALYLCASSQPVRAGGGKLFFGSGTQLSVL	TRBJ1-4	TRBV4-1	2	-6.145
CAAGACAGAGAGCTGGGTTCCACTGCCAAAAAACAGTTTTCCTCCCCCTGTCCTAATCGAACTGCTGGCACAGAGGTACATAGATGTCTGGTTG	NQTSMYLCASSSIRTGGGKLFFGSGTQLSVL	TRBJ1-4	TRBV28	16	-5.242
CAAGACAGAGAGCTGGGTTCCACTGCCAAAAAACAGTTTTCCTCCCCTGTCCCGAATTCGGGTGCTGGCACAGAGGTACATAGATGTCTGGTTG	NQTSMYLCASTRIRDRGGKLFFGSGTQLSVL	TRBJ1-4	TRBV28	5	-5.747
CAAGACAGAGAGCTGGGTTCCACTGCCAAAAAACAGTTTTCCTCCCTGGGCCAAGCTGCTGGCACAGAGATAGAGGGCCGAGTCCCCCAGCAAC	LLGDSALYLCASSLAQGGKLFFGSGTQLSVL	TRBJ1-4	TRBV5-6	3	-5.969
CAAGACAGAGAGCTGGGTTCCACTGCCAAAAAACAGTTTTCCTCCCTGTAGGTTGCTGGCACAGAGGTACATAGATGTCTGGTTGGTGCTGGCG	ASTNQTSMYLCASNLQGGKLFFGSGTQLSVL	TRBJ1-4	TRBV28	4	-5.844
CAAGACAGAGAGCTGGGTTCCACTGCCAAAAAACAGTTTTCCTCCGACCCCTCCTTGGCTGCTGGCACAGAAATACACAGCAGAGTCACCAAGC	LGDSAVYFCASSQGGVGGKLFFGSGTQLSVL	TRBJ1-4	TRBV3-1	6	-5.668
CAAGACAGAGAGCTGGGTTCCACTGCCAAAAAACAGTTTTCCTCCGTCATCCCTGACAACGCTGCAGAGATATATGCTGCTGTCTTCAGGGCTC	SPEDSSIYLCSVVRDDGGKLFFGSGTQLSVL	TRBJ1-4	TRBV29-1	26	-5.031
CAAGACAGAGAGCTGGGTTCCACTGCCAAAAAACAGTTTTCCTCTATCCCCGGACTGGCTGCTGGCACAGAAATACAAAGCTGAGTCCCCCAGC	LGDSALYFCASSQSGDRGKLFFGSGTQLSVL	TRBJ1-4	TRBV9	11	-5.405
CAAGACAGAGAGCTGGGTTCCACTGCCAAAAAACAGTTTTCCTGAATCCCCCACTGGGGGACTGCTGGCACAGAGGTACATAGATGTCTGGTTG	NQTSMYLCASSPPVGDSGKLFFGSGTQLSVL	TRBJ1-4	TRBV28	9	-5.492
CAAGACAGAGAGCTGGGTTCCACTGCCAAAAAACAGTTTTCCTGACCCTGTCCCCGAACTGCTGGCACAGAAGTACACAGCTGAGTCCCTGGGT	PRDSAVYFCASSSGTGSGKLFFGSGTQLSVL	TRBJ1-4	TRBV12-3; TRBV12-4	3	-5.969
CAAGACAGAGAGCTGGGTTCCACTGCCAAAAAACAGTTTTCCTGCCACGGCCCCCTGGGCTTCAACGCTGCAGAGATATATGCTGCTGTCTTCA	EDSSIYLCSVEAQGAVAGKLFFGSGTQLSVL	TRBJ1-4	TRBV29-1	10	-5.446
CAAGACAGAGAGCTGGGTTCCACTGCCAAAAAACAGTTTTCCTGCCCCCTGTCCCGGATAGCTGCTGGCACAGAGATACATGGCCGAGTCCCCC	GDSAMYLCASSYPGQGAGKLFFGSGTQLSVL	TRBJ1-4	TRBV7-9	2	-6.145
CAAGACAGAGAGCTGGGTTCCACTGCCAAAAAACAGTTTTCCTGTACGTACTGTCCCTGAGGCACTGCAGATGTAGAAGCTGCTGTCTTCAGGA	PEDSSFYICSASGTVRTGKLFFGSGTQLSVL	TRBJ1-4	TRBV20-1	7	-5.601
CAAGACAGAGAGCTGGGTTCCACTGCCAAAAAACAGTTTTCCTGTCCCAAGGCTGCTGGCACAGAGGTACATAGATGTCTGGTTGGTGCTGGCG	ASTNQTSMYLCASSLGTGKLFFGSGTQLSVL	TRBJ1-4	TRBV28	11	-5.405
CAAGACAGAGAGCTGGGTTCCACTGCCAAAAAACAGTTTTCCTTCACGCCCTCCGAGGGTGCTGGCACAGAAGTACACAGCTGAGTCCCTGGGT	PRDSAVYFCASTLGGREGKLFFGSGTQLSVL	TRBJ1-4	TRBV12-3; TRBV12-4	3	-5.969
CAAGACAGAGAGCTGGGTTCCACTGCCAAAAAACAGTTTTCCTTCGGAGTACCCGCGGGGGCTGCTGGCACAGAGATACACGGCCGAGTCCTCC	EDSAVYLCASSPRGYSEGKLFFGSGTQLSVL	TRBJ1-4	TRBV7-2	72	-4.589
CAAGACAGAGAGCTGGGTTCCACTGCCAAAAAACAGTTTTCCTTCGGCCCCGTCTTCGTCTCTGCTGGTGGCACACAGGTACATGGCTGCGTCC	DAAMYLCATSRDEDGAEGKLFFGSGTQLSVL	TRBJ1-4	TRBV15	31	-4.955
CAAGACAGAGAGCTGGGTTCCACTGCCAAAAAACAGTTTTCCTTGGACTTGTCCGGAGTGGCTGGCACAGAGATACAGGGCCGAGTCGTCCAGC	LDDSALYLCASHSGQVQGKLFFGSGTQLSVL	TRBJ1-4	TRBV5-4	3	-5.969
CAAGACAGAGAGCTGGGTTCCACTGCCAAAAAACAGTTTTCGAACAGGAGGAGAGCTGGCACAGAGGTACATAGATGTCTGGTTGGTGCTGGCG	ASTNQTSMYLCASSPPVRKLFFGSGTQLSVL	TRBJ1-4	TRBV28	8	-5.543
CAAGACAGAGAGCTGGGTTCCACTGCCAAAAAACAGTTTTCGACTCGGCCCCGGGCTGCTGGCACAGAAATAAACTCCAGAATCCTCCAGTTCT	ELEDSGVYFCASSPGPSRKLFFGSGTQLSVL	TRBJ1-4	TRBV14	6	-5.668
CAAGACAGAGAGCTGGGTTCCACTGCCAAAAAACAGTTTTCGATAACCCTGTCCCTTCGCCATACTACTGGCACAGAGATAGAAAGCTGTCGGG	PTAFYLCASSMAKGQGYRKLFFGSGTQLSVL	TRBJ1-4	TRBV19	5	-5.747
CAAGACAGAGAGCTGGGTTCCACTGCCAAAAAACAGTTTTCGCCCCTCTCCGGTGCTGGCACAGAAGTACATGGCTGAGTCCTCCAGCTTTGTG	TKLEDSAMYFCASTGEGRKLFFGSGTQLSVL	TRBJ1-4	TRBV2	5	-5.747
CAAGACAGAGAGCTGGGTTCCACTGCCAAAAAACAGTTTTCGCCCTTCTAAGCTGCTGGCACAGAGATACACGGCCGAGTCCTCCTGCTGTGTG	TQQEDSAVYLCASSLEGRKLFFGSGTQLSVL	TRBJ1-4	TRBV7-2	42	-4.823
CAAGACAGAGAGCTGGGTTCCACTGCCAAAAAACAGTTTTCGCTGTTCCCCCTCAGGAGCACTGCAGATGTAGAAGCTGCTGTCTTCAGGATGG	HPEDSSFYICSAPEGEQRKLFFGSGTQLSVL	TRBJ1-4	TRBV20-1	4	-5.844
CAAGACAGAGAGCTGGGTTCCACTGCCAAAAAACAGTTTTCGGAGGCCTGTCCCGAGGGATTCGGCGCTGGCACAGAAGTACACAGATGTTTGG	QTSVYFCASAESLGTGLRKLFFGSGTQLSVL	TRBJ1-4	TRBV6-2	4	-5.844
CAAGACAGAGAGCTGGGTTCCACTGCCAAAAAACAGTTTTCGGCCCCCTGTTCCTAAGCTGCTGGCACAGAGATAGAGGGCCGAGTCCCCCAGC	LGDSALYLCASSLGTGGRKLFFGSGTQLSVL	TRBJ1-4	TRBV5-6	7	-5.601
CAAGACAGAGAGCTGGGTTCCACTGCCAAAAAACAGTTTTCGGCCTGCCCCGGGACTGCTGGCACAGAAGTACACAGATGTCTGGGAGGGAGCA	APSQTSVYFCASSPGAGRKLFFGSGTQLSVL	TRBJ1-4	TRBV6-6	6	-5.668
CAAGACAGAGAGCTGGGTTCCACTGCCAAAAAACAGTTTTCGGGCCACGGTGTCCATACTACTGGCACAGAGATAGAAAGCTGTCGGGTTCTTT	KNPTAFYLCASSMDTVARKLFFGSGTQLSVL	TRBJ1-4	TRBV19	14	-5.3
CAAGACAGAGAGCTGGGTTCCACTGCCAAAAAACAGTTTTCGTATCGGCCCCCCCTGCTGGCACAGAAGTACACAGATGTCTGGGAGGGAGCAG	CSLPDICVLLCQQGGPIRKLFFGSGTQLSVL	TRBJ1-4	TRBV6-6	4	-5.844
CAAGACAGAGAGCTGGGTTCCACTGCCAAAAAACAGTTTTCGTCCCCCTGTCCCCCCCGCTTCACTGCTGGCACAGAAGTACACAGATGTCTGG	QTSVYFCASSEAGGTGGRKLFFGSGTQLSVL	TRBJ1-4	TRBV6-1	8	-5.543
CAAGACAGAGAGCTGGGTTCCACTGCCAAAAAACAGTTTTCGTCCTCCCCTGTCCCATATAGAAGCACTGCAGATGTAGAAGCTGCTGTCTTCA	EDSSFYICSASIWDRGGRKLFFGSGTQLSVL	TRBJ1-4	TRBV20-1	3	-5.969
CAAGACAGAGAGCTGGGTTCCACTGCCAAAAAACAGTTTTCGTCTGGCCCCATCTTGGCTGCTGGCACAGAAATACACAGCAGAGTCACCAAGC	LGDSAVYFCASSQDGARRKLFFGSGTQLSVL	TRBJ1-4	TRBV3-1	28	-4.999
CAAGACAGAGAGCTGGGTTCCACTGCCAAAAAACAGTTTTCGTGGGACTGTCCCGGAAAGGGTGCTGGCACAGAGGTACATAGATGTCTGGTTG	NQTSMYLCASTLSGTVPRKLFFGSGTQLSVL	TRBJ1-4	TRBV28	53	-4.722
CAAGACAGAGAGCTGGGTTCCACTGCCAAAAAACAGTTTTCTCCCAACTATACTACTGGCACAGAGATAGAAAGCTGTCGGGTTCTTTTGGGCC	AQKNPTAFYLCASSIVGRKLFFGSGTQLSVL	TRBJ1-4	TRBV19	3	-5.969
CAAGACAGAGAGCTGGGTTCCACTGCCAAAAAACAGTTTTCTCCCGGACTCTATACTACTGGCACAGAGATAGAAAGCTGTCGGGTTCTTTTGG	QKNPTAFYLCASSIESGRKLFFGSGTQLSVL	TRBJ1-4	TRBV19	10	-5.446
CAAGACAGAGAGCTGGGTTCCACTGCCAAAAAACAGTTTTCTCCCTACACTCCAGGCACAGAGATAGAAGCCAGAGTCACTGAGAAGGAGCTTC	KLLLSDSGFYLCAWSVGRKLFFGSGTQLSVL	TRBJ1-4	TRBV30	7	-5.601
CAAGACAGAGAGCTGGGTTCCACTGCCAAAAAACAGTTTTCTCCCTCCTTGGCTGCTGGCACAGAAATACACAGCAGAGTCACCAAGCTCCAGG	LELGDSAVYFCASSQGGRKLFFGSGTQLSVL	TRBJ1-4	TRBV3-1	12	-5.367
CAAGACAGAGAGCTGGGTTCCACTGCCAAAAAACAGTTTTCTCTCCCATAAACTGCTGGCACAGAGGTACATAGATGTCTGGTTGGTGCTGGCG	ASTNQTSMYLCASSLWERKLFFGSGTQLSVL	TRBJ1-4	TRBV28	5	-5.747
CAAGACAGAGAGCTGGGTTCCACTGCCAAAAAACAGTTTTCTGCTTGCTGTCCCGGGGTCCGGGCTGCTGGCACAGAGATACAGGGCCGAGTCG	DSALYLCASSPDPGTASRKLFFGSGTQLSVL	TRBJ1-4	TRBV5-4	4	-5.844
CAAGACAGAGAGCTGGGTTCCACTGCCAAAAAACAGTTTTCTGGGACCGTCCGATATGCTGGCACAGAAGTACACAGATGTCTGGGAGGGAGCA	APSQTSVYFCASISDGPRKLFFGSGTQLSVL	TRBJ1-4	TRBV6-1	3	-5.969
CAAGACAGAGAGCTGGGTTCCACTGCCAAAAAACAGTTTTCTGTCCCGGGGACTGCTGGCACAGAGGTACATAGATGTCTGGTTGGTGCTGGCG	ASTNQTSMYLCASSPRDRKLFFGSGTQLSVL	TRBJ1-4	TRBV28	22	-5.104
CAAGACAGAGAGCTGGGTTCCACTGCCAAAAAACAGTTTTGAACCTGTCCTTGCGATCATAGGGCTGGTGGCACACAGGTACATGGCTGCGTCC	DAAMYLCATSPMIARTGSKLFFGSGTQLSVL	TRBJ1-4	TRBV15	3	-5.969
CAAGACAGAGAGCTGGGTTCCACTGCCAAAAAACAGTTTTGAATCCCCTGAGCCTCCGGCGCTGCAGAGATATATGCTGCTGTCTTCAGGGCTC	SPEDSSIYLCSAGGSGDSKLFFGSGTQLSVL	TRBJ1-4	TRBV29-1	47	-4.774
CAAGACAGAGAGCTGGGTTCCACTGCCAAAAAACAGTTTTGACCCGCCTGAGTCCCAGGCACAGAGATAGAAGCCAGAGTCACTGAGAAGGAGC	LLLSDSGFYLCAWDSGGSKLFFGSGTQLSVL	TRBJ1-4	TRBV30	2	-6.145
CAAGACAGAGAGCTGGGTTCCACTGCCAAAAAACAGTTTTGCCCCCTTCGGACTGCTGGCACAGAAATAAACTCCAGAATCCTCCAGTTCTGCA	AELEDSGVYFCASSPKGAKLFFGSGTQLSVL	TRBJ1-4	TRBV14	6	-5.668
CAAGACAGAGAGCTGGGTTCCACTGCCAAAAAACAGTTTTGCCCGTCCTAACTGTGGGCTGCTGGCACAGAGATACAGGGCCGAGTCCCCCAGC	LGDSALYLCASSPQLGRAKLFFGSGTQLSVL	TRBJ1-4	TRBV5-5	5	-5.747
CAAGACAGAGAGCTGGGTTCCACTGCCAAAAAACAGTTTTGCCCTGTCAATTGGACTGCTGGCACAGAAGTACAGAGAGGTCTGGTTGGGGCTG	SPNQTSLYFCASSPIDRAKLFFGSGTQLSVL	TRBJ1-4	TRBV27	44	-4.803
CAAGACAGAGAGCTGGGTTCCACTGCCAAAAAACAGTTTTGCCGTCCCTGTCTCAACACTGCTGGCACAGAAGTACACAGATGTCTGGGAGGGA	PSQTSVYFCASSVETGTAKLFFGSGTQLSVL	TRBJ1-4	TRBV6-5	9	-5.492
CAAGACAGAGAGCTGGGTTCCACTGCCAAAAAACAGTTTTGCGCGGCCCCCTGTCGAAGTATCGGTGCTGGCACAGAGGTACATAGATGTCTGG	QTSMYLCASTDTSTGGRAKLFFGSGTQLSVL	TRBJ1-4	TRBV28	12	-5.367
CAAGACAGAGAGCTGGGTTCCACTGCCAAAAAACAGTTTTGCGGGGGTGAAGGAAACGCTGCAGAGATATATGCTGCTGTCTTCAGGGCTCATG	MSPEDSSIYLCSVSFTPAKLFFGSGTQLSVL	TRBJ1-4	TRBV29-1	24	-5.066
CAAGACAGAGAGCTGGGTTCCACTGCCAAAAAACAGTTTTGCGTCCTTTCCCCTGTCCCCTCCGCTGCTGGCACAGAAATACAAAGCTGAGTCC	DSALYFCASSGGDRGKDAKLFFGSGTQLSVL	TRBJ1-4	TRBV9	5	-5.747
CAAGACAGAGAGCTGGGTTCCACTGCCAAAAAACAGTTTTGGCTGCTCTCCCCCCCATATGGTACTGGCACAGAGATAGAAAGCTGTCGGGTTC	NPTAFYLCASTIWGGEQPKLFFGSGTQLSVL	TRBJ1-4	TRBV19	2	-6.145
CAAGACAGAGAGCTGGGTTCCACTGCCAAAAAACAGTTTTGGCTTCCCTGTCCAACCCCTGACACTGCAGATGTAGAAGCTGCTGTCTTCAGGA	PEDSSFYICSVRGWTGKPKLFFGSGTQLSVL	TRBJ1-4	TRBV20-1	13	-5.332
CAAGACAGAGAGCTGGGTTCCACTGCCAAAAAACAGTTTTGGGGACGGCCCAGGGTCGGTGCTGCTGGCACAGAGATACACGGCCGAGTCCTCA	EDSAVYLCASSTDPGPSPKLFFGSGTQLSVL	TRBJ1-4	TRBV11-2	3	-5.969
CAAGACAGAGAGCTGGGTTCCACTGCCAAAAAACAGTTTTGGTAGGGTCCCCTGTTTGGGGACTCTAGCACTGCAGATGTAGAAGCTGCTGTCT	DSSFYICSARVPKQGTLPKLFFGSGTQLSVL	TRBJ1-4	TRBV20-1	3	-5.969
CAAGACAGAGAGCTGGGTTCCACTGCCAAAAAACAGTTTTGTGTCCCAATCTCTAGCACTGCAGATGTAGAAGCTGCTGTCTTCAGGATGGGCA	AHPEDSSFYICSARDWDTKLFFGSGTQLSVL	TRBJ1-4	TRBV20-1	12	-5.367
CAAGACAGAGAGCTGGGTTCCACTGCCAAAAAACAGTTTTTAATCCCCTGTCCCGGATCCCAAGCTGCTGGCGCAAAGATAAAGGGCCGAGTCC	DSALYLCASSLGSGTGD*KLFFGSGTQLSVL	TRBJ1-4	TRBV5-1	4	-5.844
CAAGACAGAGAGCTGGGTTCCACTGCCAAAAAACAGTTTTTCAAAAAGCGCCCCCCCGATGCTGCTGGCACAGAGGTACATAGATGTCTGGTTG	NQTSMYLCASSIGGALFEKLFFGSGTQLSVL	TRBJ1-4	TRBV28	8	-5.543
CAAGACAGAGAGCTGGGTTCCACTGCCAAAAAACAGTTTTTCAAAACCCCCTGCGCGGCTGCTGGCACAGAGATACACGGCGGAGTCCTCCTGC	QEDSAVYLCASSRAGGFEKLFFGSGTQLSVL	TRBJ1-4	TRBV7-8	4	-5.844
CAAGACAGAGAGCTGGGTTCCACTGCCAAAAAACAGTTTTTCAAAACCTGCCTCGCTGGCACAGAGATACATGGCCGAGTCCCCCTGCTCTGTG	TEQGDSAMYLCASEAGFEKLFFGSGTQLSVL	TRBJ1-4	TRBV7-9	11	-5.405
CAAGACAGAGAGCTGGGTTCCACTGCCAAAAAACAGTTTTTCAAAACTCCCCTGATTCCCGGAGCTGCTGGCACAGAGATACACGGCCGAGTCC	DSAVYLCASSSGNQGSFEKLFFGSGTQLSVL	TRBJ1-4	TRBV7-2	5	-5.747
CAAGACAGAGAGCTGGGTTCCACTGCCAAAAAACAGTTTTTCAAAACTCCCCTGTATGGCACTGCAGATGTAGAAGCTGCTGTCTTCAGGATGG	HPEDSSFYICSAIQGSFEKLFFGSGTQLSVL	TRBJ1-4	TRBV20-1	8	-5.543
CAAGACAGAGAGCTGGGTTCCACTGCCAAAAAACAGTTTTTCAAAAGCTGTTAAACTGCTGGCACAGAGGTACATAGATGTCTGGTTGGTGCTG	STNQTSMYLCASSLTAFEKLFFGSGTQLSVL	TRBJ1-4	TRBV28	7	-5.601
CAAGACAGAGAGCTGGGTTCCACTGCCAAAAAACAGTTTTTCAAAAGGCGTCCCGGACCTGCTGGCACAGAAGTACACAGATGTCTGGGAGGGA	PSQTSVYFCASRSGTPFEKLFFGSGTQLSVL	TRBJ1-4	TRBV6-5	2	-6.145
CAAGACAGAGAGCTGGGTTCCACTGCCAAAAAACAGTTTTTCAAAAGTGCCTGCTCCTCCGAGGCTGCTGGCGCAAAGATAAAGGGCCGAGTCC	DSALYLCASSLGGAGTFEKLFFGSGTQLSVL	TRBJ1-4	TRBV5-1	2	-6.145
CAAGACAGAGAGCTGGGTTCCACTGCCAAAAAACAGTTTTTCAAAATTCCCCCTGCTGCTGGCACAGAGGTACATAGATGTCTGGTTGGTGCTG	STNQTSMYLCASSRGNFEKLFFGSGTQLSVL	TRBJ1-4	TRBV28	8	-5.543
CAAGACAGAGAGCTGGGTTCCACTGCCAAAAAACAGTTTTTCAAAATTCCCTGTCGATAAACTGCTGGCACAGAGGTACATAGATGTCTGGTTG	NQTSMYLCASSLSTGNFEKLFFGSGTQLSVL	TRBJ1-4	TRBV28	2	-6.145
CAAGACAGAGAGCTGGGTTCCACTGCCAAAAAACAGTTTTTCAAACCCCCTGTGGGGTTCGGTGCTGGCACAGAAGTACACAGATGTCTGGGAG	SQTSVYFCASTEPHRGFEKLFFGSGTQLSVL	TRBJ1-4	TRBV6-1	4	-5.844
CAAGACAGAGAGCTGGGTTCCACTGCCAAAAAACAGTTTTTCAAACCCCGTCCGTCTGTGACTGCTGGCACAGAGGTACATAGATGTCTGGTTG	NQTSMYLCASSHRRTGFEKLFFGSGTQLSVL	TRBJ1-4	TRBV28	10	-5.446
CAAGACAGAGAGCTGGGTTCCACTGCCAAAAAACAGTTTTTCAAACCCCTGTCCCTGACGGCTGCTGGCACAGAAGTACACAGATGTCTGGGAG	SQTSVYFCASSRQGQGFEKLFFGSGTQLSVL	TRBJ1-4	TRBV6-5	6	-5.668
CAAGACAGAGAGCTGGGTTCCACTGCCAAAAAACAGTTTTTCAAACCCGGTGTCTACTAAGCTGCTGGCACAGAGATACATGGCCGAGTCCCCC	GDSAMYLCASSLVDTGFEKLFFGSGTQLSVL	TRBJ1-4	TRBV7-9	5	-5.747
CAAGACAGAGAGCTGGGTTCCACTGCCAAAAAACAGTTTTTCAAACCCTAATCCCTGGCTGCTGGCACAGAGGTACATAGATGTCTGGTTGGTG	TNQTSMYLCASSQGLGFEKLFFGSGTQLSVL	TRBJ1-4	TRBV28	3	-5.969
CAAGACAGAGAGCTGGGTTCCACTGCCAAAAAACAGTTTTTCAAACCCTCCCGACTCACTGATGGCACAGAAGTACACAGATGTCTGGGAGCTG	SSQTSVYFCAISESGGFEKLFFGSGTQLSVL	TRBJ1-4	TRBV10-3	6	-5.668
CAAGACAGAGAGCTGGGTTCCACTGCCAAAAAACAGTTTTTCAAACCCTGCATCAACGCTGCAGAGATATATGCTGCTGTCTTCAGGGCTCATG	MSPEDSSIYLCSVDAGFEKLFFGSGTQLSVL	TRBJ1-4	TRBV29-1	20	-5.145
CAAGACAGAGAGCTGGGTTCCACTGCCAAAAAACAGTTTTTCAAACCCTGCCACTCTAGCACTGCAGATGTAGAAGCTGCTGTCTTCAGGATGN	HPEDSSFYICSARVAGFEKLFFGSGTQLSVL	TRBJ1-4	TRBV20-1	2	-6.145
CAAGACAGAGAGCTGGGTTCCACTGCCAAAAAACAGTTTTTCAAACCCTGTCCCGGTCCGAGCACTGCAGATGTAGAAGCTGCTGTCTTCAGGA	PEDSSFYICSARTGTGFEKLFFGSGTQLSVL	TRBJ1-4	TRBV20-1	3	-5.969
CAAGACAGAGAGCTGGGTTCCACTGCCAAAAAACAGTTTTTCAAACGCCCCCTGTCCCGGCCTTCTCCAGGCACAGAGATAGAAGCCAGAGTCA	DSGFYLCAWRRPGQGAFEKLFFGSGTQLSVL	TRBJ1-4	TRBV30	2	-6.145
CAAGACAGAGAGCTGGGTTCCACTGCCAAAAAACAGTTTTTCAAAGCCCCCTGCCTGTTCACTGCTGGCACAGAAGTACACAGATGTCTGGGAG	SQTSVYFCASSEQAGGFEKLFFGSGTQLSVL	TRBJ1-4	TRBV6-1	10	-5.446
CAAGACAGAGAGCTGGGTTCCACTGCCAAAAAACAGTTTTTCAAAGCCCCCTGTCTCTTGAGCACTGCAGATGTAGAAGCTGCTGTCTTCAGGA	PEDSSFYICSAQETGGFEKLFFGSGTQLSVL	TRBJ1-4	TRBV20-1	4	-5.844
CAAGACAGAGAGCTGGGTTCCACTGCCAAAAAACAGTTTTTCAAAGCCCTGTCCCGAGCTGCTGGCACAGAGATACATGGCCGAGTCCCCCTGC	QGDSAMYLCASSSGQGFEKLFFGSGTQLSVL	TRBJ1-4	TRBV7-9	17	-5.216
CAAGACAGAGAGCTGGGTTCCACTGCCAAAAAACAGTTTTTCAAAGCGACCCCCTGTCCGGGTAGTGGTGGCACAGAAGTACACAGATGTCTGN	QTSVYFCATTTRTGGRFEKLFFGSGTQLSVL	TRBJ1-4	TRBV10-3	3	-5.969
CAAGACAGAGAGCTGGGTTCCACTGCCAAAAAACAGTTTTTCAAAGCTCGACTGTCTGGTGCTGGCACAGAAGTACACAGCTGAGTCCCTGGGT	PRDSAVYFCASTRQSSFEKLFFGSGTQLSVL	TRBJ1-4	TRBV12-3; TRBV12-4	3	-5.969
CAAGACAGAGAGCTGGGTTCCACTGCCAAAAAACAGTTTTTCAAAGGTCCCTCCAATGCTGGCACAGAAGTACACAGATGTCTGGGAGGGAGCA	APSQTSVYFCASIGGTFEKLFFGSGTQLSVL	TRBJ1-4	TRBV6-1	4	-5.844
CAAGACAGAGAGCTGGGTTCCACTGCCAAAAAACAGTTTTTCAAAGTCCCAGGTTATACTACTGGCACAGAGATAGAAAGCTGTCGGGTTCTTT	KNPTAFYLCASSITWDFEKLFFGSGTQLSVL	TRBJ1-4	TRBV19	3	-5.969
CAAGACAGAGAGCTGGGTTCCACTGCCAAAAAACAGTTTTTCAAATCCACCGAAGCTGCTGGCACAGAGATACAGGGCCGAGTCCCCCAGCAAC	LLGDSALYLCASSFGGFEKLFFGSGTQLSVL	TRBJ1-4	TRBV5-5	3	-5.969
CAAGACAGAGAGCTGGGTTCCACTGCCAAAAAACAGTTTTTCAAATCCCTGGCCCCCATCTCTAGCACTGCAGATGTAGAAGCTGCTGTCTTCA	EDSSFYICSARDGGQGFEKLFFGSGTQLSVL	TRBJ1-4	TRBV20-1	4	-5.844
CAAGACAGAGAGCTGGGTTCCACTGCCAAAAAACAGTTTTTCAAATCCGTCACTGCTGGCACAGAAGTACACAGATGTTTGGGAGGGAGCAGCC	AAPSQTSVYFCASSDGFEKLFFGSGTQLSVL	TRBJ1-4	TRBV6-2	6	-5.668
CAAGACAGAGAGCTGGGTTCCACTGCCAAAAAACAGTTTTTCAACAACCCCTGGGCTGCTGGCACAGAAATACAAAGCTGAGTCCCCCAGCTCC	ELGDSALYFCASSPGVVEKLFFGSGTQLSVL	TRBJ1-4	TRBV9	7	-5.601
CAAGACAGAGAGCTGGGTTCCACTGCCAAAAAACAGTTTTTCAACAACCCTGCTCGAACTGCTGGCACAGAAGTACACAGATGTCTGGGAGGGA	PSQTSVYFCASSSSRVVEKLFFGSGTQLSVL	TRBJ1-4	TRBV6-5	23	-5.085
CAAGACAGAGAGCTGGGTTCCACTGCCAAAAAACAGTTTTTCAACAAGGGCCCTGTAGGAGGTACTGCTGGCACAGAGGTACATAGATGTCTGG	QTSMYLCASSTSYRALVEKLFFGSGTQLSVL	TRBJ1-4	TRBV28	15	-5.27
CAAGACAGAGAGCTGGGTTCCACTGCCAAAAAACAGTTTTTCAACACCCCTGACGCGGCTGCTGGCACAGAGATACACGGCCGAGTCCTCCTGC	QEDSAVYLCASSRVRGVEKLFFGSGTQLSVL	TRBJ1-4	TRBV7-2	2	-6.145
CAAGACAGAGAGCTGGGTTCCACTGCCAAAAAACAGTTTTTCAACACCCTTCTGGCTGCTGGCGCAGAGATACAGGGCCGAGTCTTCTGGCTGC	QPEDSALYLCASSQKGVEKLFFGSGTQLSVL	TRBJ1-4	TRBV4-3	9	-5.492
CAAGACAGAGAGCTGGGTTCCACTGCCAAAAAACAGTTTTTCAACACGGTAGCCCCCTGTCTTCCCTTGGCTGCTGGCGCAGAGATACAGGGCT	ALYLCASSQGKTGGYRVEKLFFGSGTQLSVL	TRBJ1-4	TRBV4-1	3	-5.969
CAAGACAGAGAGCTGGGTTCCACTGCCAAAAAACAGTTTTTCAACACTATAGGGGTCCCTTCTGCTGGCACAGAGGTACATAGATGTCTGGTTG	NQTSMYLCASRRDPYSVEKLFFGSGTQLSVL	TRBJ1-4	TRBV28	6	-5.668
CAAGACAGAGAGCTGGGTTCCACTGCCAAAAAACAGTTTTTCAACATACCCCTCCCTAGCACTGCAGATGTAGAAGCTGCTGTCTTCAGGATGG	HPEDSSFYICSAREGYVEKLFFGSGTQLSVL	TRBJ1-4	TRBV20-1	2	-6.145
CAAGACAGAGAGCTGGGTTCCACTGCCAAAAAACAGTTTTTCAACATCTGCCCCCTGTCGGCTGCTGGCACAGAGGTACATAGATGTCTGGTTG	NQTSMYLCASSRQGADVEKLFFGSGTQLSVL	TRBJ1-4	TRBV28	5	-5.747
CAAGACAGAGAGCTGGGTTCCACTGCCAAAAAACAGTTTTTCAACCACCCCCTGTCCCGGTCTGCTGGCACAGAGGTACTGAGAGGTATGTGAG	SHTSQYLCASRPGQGVVEKLFFGSGTQLSVL	TRBJ1-4	TRBV25-1	6	-5.668
CAAGACAGAGAGCTGGGTTCCACTGCCAAAAAACAGTTTTTCAACCACTGTCCCGCTGGCACAGAGATAGAAAGCTGTCGGGTTCTTTTGGGCC	AQKNPTAFYLCASGTVVEKLFFGSGTQLSVL	TRBJ1-4	TRBV19	5	-5.747
CAAGACAGAGAGCTGGGTTCCACTGCCAAAAAACAGTTTTTCAACCAGTAAAAGCGAGCTGGCACAGAAGTACACAGATGTCTGGGAGGGAGCA	APSQTSVYFCASSLLLVEKLFFGSGTQLSVL	TRBJ1-4	TRBV6-6	10	-5.446
CAAGACAGAGAGCTGGGTTCCACTGCCAAAAAACAGTTTTTCAACCATGTCTCTAGCACTGCAGATGTAGAAGCTGCTGTCTTCAGGATGGGCA	AHPEDSSFYICSARDMVEKLFFGSGTQLSVL	TRBJ1-4	TRBV20-1	3	-5.969
CAAGACAGAGAGCTGGGTTCCACTGCCAAAAAACAGTTTTTCAACCCCACCCCGGAGTTCACTGCTGGCACAGAAGTACATGGCTGAGTCCTCC	EDSAMYFCASSELRGGVEKLFFGSGTQLSVL	TRBJ1-4	TRBV2	13	-5.332
CAAGACAGAGAGCTGGGTTCCACTGCCAAAAAACAGTTTTTCAACCCCACCCTGTCCTGCGCTGCAGAGATATATGCTGCTGTCTTCAGGGCTC	SPEDSSIYLCSAGQGGVEKLFFGSGTQLSVL	TRBJ1-4	TRBV29-1	30	-4.969
CAAGACAGAGAGCTGGGTTCCACTGCCAAAAAACAGTTTTTCAACCCCCTGTCCCGGGGGACTACTGGCACAGAGATAGAAAGCTGTCGGGTTC	NPTAFYLCASSPPGQGVEKLFFGSGTQLSVL	TRBJ1-4	TRBV19	51	-4.739
CAAGACAGAGAGCTGGGTTCCACTGCCAAAAAACAGTTTTTCAACCCCCTGTCCGACCGAGTAACTGCTGGCACAGAAGTACACAGATGTCTGG	QTSVYFCASSYSVGQGVEKLFFGSGTQLSVL	TRBJ1-4	TRBV6-5	6	-5.668
CAAGACAGAGAGCTGGGTTCCACTGCCAAAAAACAGTTTTTCAACCCCTGTCCCCTCTTCAACGCTGCAGAGATATATGCTGCTGTCTTCAGGG	PEDSSIYLCSVEEGTGVEKLFFGSGTQLSVL	TRBJ1-4	TRBV29-1	17	-5.216
CAAGACAGAGAGCTGGGTTCCACTGCCAAAAAACAGTTTTTCAACCCCTGTCCCGACTCCCCTGCTGGCACAGAAGTACATGGCTGAGTCCTCC	EDSAMYFCASRGVGTGVEKLFFGSGTQLSVL	TRBJ1-4	TRBV2	3	-5.969
CAAGACAGAGAGCTGGGTTCCACTGCCAAAAAACAGTTTTTCAACCCCTGTCCCGGAGACGCTGCAGAGATATATGCTGCTGTCTTCAGGGCTC	SPEDSSIYLCSVSGTGVEKLFFGSGTQLSVL	TRBJ1-4	TRBV29-1	593	-3.673
CAAGACAGAGAGCTGGGTTCCACTGCCAAAAAACAGTTTTTCAACCCCTGTCCCGGATTCGCTGCTGGCGCAAAGATAAAGGGCCGAGTCCCCC	GDSALYLCASSESGTGVEKLFFGSGTQLSVL	TRBJ1-4	TRBV5-1	4	-5.844
CAAGACAGAGAGCTGGGTTCCACTGCCAAAAAACAGTTTTTCAACCCCTGTCCCGGCGAAACTGCTGGCACAGAGGTACATAGATGTCTGGTTG	NQTSMYLCASSFAGTGVEKLFFGSGTQLSVL	TRBJ1-4	TRBV28	5	-5.747
CAAGACAGAGAGCTGGGTTCCACTGCCAAAAAACAGTTTTTCAACCCCTGTCCCTCGGGTGCTGCTGGCACAGAGATACACGGCCGAGTCCTCC	EDSAVYLCASSTRGTGVEKLFFGSGTQLSVL	TRBJ1-4	TRBV7-2	40	-4.844
CAAGACAGAGAGCTGGGTTCCACTGCCAAAAAACAGTTTTTCAACCCGTTGGGCTTCCTGGCTGCTGGCACAGAAATAAACTCCAGAATCCTCC	EDSGVYFCASSQEAQRVEKLFFGSGTQLSVL	TRBJ1-4	TRBV14	4	-5.844
CAAGACAGAGAGCTGGGTTCCACTGCCAAAAAACAGTTTTTCAACCCTCCTTCCCCCTGTAGATTCGGTACTGGCACAGAGATAGAAAGCTGTC	TAFYLCASTESTGGRRVEKLFFGSGTQLSVL	TRBJ1-4	TRBV19	8	-5.543
CAAGACAGAGAGCTGGGTTCCACTGCCAAAAAACAGTTTTTCAACCCTCGTAAGACTACTGGCACAGAGATAGAAAGCTGTCGGGTTCTTTTGG	QKNPTAFYLCASSLTRVEKLFFGSGTQLSVL	TRBJ1-4	TRBV19	4	-5.844
CAAGACAGAGAGCTGGGTTCCACTGCCAAAAAACAGTTTTTCAACCCTTAAACTGCTGGCACAGAGGTACATAGATGTCTGGTTGGTGCTGGCG	ASTNQTSMYLCASSLRVEKLFFGSGTQLSVL	TRBJ1-4	TRBV28	3	-5.969
CAAGACAGAGAGCTGGGTTCCACTGCCAAAAAACAGTTTTTCAACCGAGGCCCCCTGGAGCGAGCTGGCACAGAAATAAGCTGCCGAATCTCCT	GDSAAYFCASSLQGASVEKLFFGSGTQLSVL	TRBJ1-4	TRBV18	3	-5.969
CAAGACAGAGAGCTGGGTTCCACTGCCAAAAAACAGTTTTTCAACCGATGTCCCGGTCGACCTGCTGGCACAGAAGTACATGGCTGAGTCCTCC	EDSAMYFCASRSTGTSVEKLFFGSGTQLSVL	TRBJ1-4	TRBV2	5	-5.747
CAAGACAGAGAGCTGGGTTCCACTGCCAAAAAACAGTTTTTCAACCGGGTCCCTGTCATTACTGCTGGCACAGAGGTACATAGATGTCTGGTTG	NQTSMYLCASSNDRDPVEKLFFGSGTQLSVL	TRBJ1-4	TRBV28	10	-5.446
CAAGACAGAGAGCTGGGTTCCACTGCCAAAAAACAGTTTTTCAACCTCACTCCTCCCTGTCCGACTGGCACAGAGATAGAAAGCTGTCGGGTTC	NPTAFYLCASRTGRSEVEKLFFGSGTQLSVL	TRBJ1-4	TRBV19	13	-5.332
CAAGACAGAGAGCTGGGTTCCACTGCCAAAAAACAGTTTTTCAACCTCCCCCGCCCCGTAACTGCTGGCACAGAAGTACACAGATGTCTGGGAG	SQTSVYFCASSYGAGEVEKLFFGSGTQLSVL	TRBJ1-4	TRBV6-6	8	-5.543
CAAGACAGAGAGCTGGGTTCCACTGCCAAAAAACAGTTTTTCAACCTGTCGTCCCGGGGCCAAGCTGCTGGCGCAAAGATAAAGGGCCGAGTCC	DSALYLCASSLAPGRQVEKLFFGSGTQLSVL	TRBJ1-4	TRBV5-1	2	-6.145
CAAGACAGAGAGCTGGGTTCCACTGCCAAAAAACAGTTTTTCAACCTTCCCTGTCGTCCGCGTCTTACTACTGGCACAGAGATAGAAAGCTGTC	TAFYLCASSKTRTTGKVEKLFFGSGTQLSVL	TRBJ1-4	TRBV19	3	-5.969
CAAGACAGAGAGCTGGGTTCCACTGCCAAAAAACAGTTTTTCAACGACCCCTGTCCGGCGGCTGCTGGCACAGAGGTACATAGATGTCTGGTTG	NQTSMYLCASSRRTGVVEKLFFGSGTQLSVL	TRBJ1-4	TRBV28	3	-5.969
CAAGACAGAGAGCTGGGTTCCACTGCCAAAAAACAGTTTTTCAACGCCCCCAGAGGGCCTGCTGGCACAGAAGTACACAGATGTCTGGGAGGGA	PSQTSVYFCASRPSGGVEKLFFGSGTQLSVL	TRBJ1-4	TRBV6-6	4	-5.844
CAAGACAGAGAGCTGGGTTCCACTGCCAAAAAACAGTTTTTCAACGCCCCCCGCTCGGGGGCTGCTGGCACAGAGATACACGGCCGAGTCCTCC	EDSAVYLCASSPRAGGVEKLFFGSGTQLSVL	TRBJ1-4	TRBV7-2	8	-5.543
CAAGACAGAGAGCTGGGTTCCACTGCCAAAAAACAGTTTTTCAACGCCCCCTGTCCGGGAGCTGCTGGCACAGAGATACAGGGCCGAGTCGTCC	DDSALYLCASSSRTGGVEKLFFGSGTQLSVL	TRBJ1-4	TRBV5-4	4	-5.844
CAAGACAGAGAGCTGGGTTCCACTGCCAAAAAACAGTTTTTCAACGCCCCCTGTCGAGGCACTGCAGATGTAGAAGCTGCTGTCTTCAGGATGG	HPEDSSFYICSASTGGVEKLFFGSGTQLSVL	TRBJ1-4	TRBV20-1	4	-5.844
CAAGACAGAGAGCTGGGTTCCACTGCCAAAAAACAGTTTTTCAACGCGGCCGTATACTATACTACTGGCACAGAGATAGAAAGCTGTCGGGTTC	NPTAFYLCASSIVYGRVEKLFFGSGTQLSVL	TRBJ1-4	TRBV19	3	-5.969
CAAGACAGAGAGCTGGGTTCCACTGCCAAAAAACAGTTTTTCAACGGACCCCCTGGGGCTGCTGGCACAGAGGTACTGAGAGGTATGTGAGGGC	PSHTSQYLCASSPRGSVEKLFFGSGTQLSVL	TRBJ1-4	TRBV25-1	5	-5.747
CAAGACAGAGAGCTGGGTTCCACTGCCAAAAAACAGTTTTTCAACTACCCCCTGTGGAGAGCGACTGCTGGCACAGAAGTACACAGATGTCTGG	QTSVYFCASSRSPQGVVEKLFFGSGTQLSVL	TRBJ1-4	TRBV6-5	38	-4.867
CAAGACAGAGAGCTGGGTTCCACTGCCAAAAAACAGTTTTTCAACTACTCCCCGCCCGTCACTGCTGGCACAGAGGTACTGAGAGGTATGTGAG	SHTSQYLCASSDGRGVVEKLFFGSGTQLSVL	TRBJ1-4	TRBV25-1	3	-5.969
CAAGACAGAGAGCTGGGTTCCACTGCCAAAAAACAGTTTTTCAACTCGCCCCTCCCAACTGCTGGCGCAAAGATAAAGGGCCGAGTCCCCCAGC	LGDSALYLCASSWEGRVEKLFFGSGTQLSVL	TRBJ1-4	TRBV5-1	13	-5.332
CAAGACAGAGAGCTGGGTTCCACTGCCAAAAAACAGTTTTTCAACTGTCCCAGCTAAACTGCTGGCACAGAGGTACATAGATGTCTGGTTGGTG	TNQTSMYLCASSLAGTVEKLFFGSGTQLSVL	TRBJ1-4	TRBV28	3	-5.969
CAAGACAGAGAGCTGGGTTCCACTGCCAAAAAACAGTTTTTCAACTGTCCCTGCGCTGCTGGCACAGAGATACATGGCCGAGTCCCCCTGCTCT	EQGDSAMYLCASSAGTVEKLFFGSGTQLSVL	TRBJ1-4	TRBV7-9	4	-5.844
CAAGACAGAGAGCTGGGTTCCACTGCCAAAAAACAGTTTTTCAACTGTCGTCGAGTAACTGCTGGCACAGAAGTACACAGATGTCTGGGAGGGA	PSQTSVYFCASSYSTTVEKLFFGSGTQLSVL	TRBJ1-4	TRBV6-5	5	-5.747
CAAGACAGAGAGCTGGGTTCCACTGCCAAAAAACAGTTTTTCAAGACGGGTACTGCAGATGTAGAAGCTGCTGTCTTCAGGATGGGCACTGGTC	TSAHPEDSSFYICSTRLEKLFFGSGTQLSVL	TRBJ1-4	TRBV20-1	40	-4.844
CAAGACAGAGAGCTGGGTTCCACTGCCAAAAAACAGTTTTTCAAGACGGTCCACGTCGCTGCTGGCACAGAGATACAGGGCCGAGTCTTCTGGC	PEDSALYLCASSDVDRLEKLFFGSGTQLSVL	TRBJ1-4	TRBV4-2	5	-5.747
CAAGACAGAGAGCTGGGTTCCACTGCCAAAAAACAGTTTTTCAAGAGACGACAAGCTGCTGGCGCAAAGATAAAGGGCCGAGTCCCCCAGCTCC	ELGDSALYLCASSLSSLEKLFFGSGTQLSVL	TRBJ1-4	TRBV5-1	2	-6.145
CAAGACAGAGAGCTGGGTTCCACTGCCAAAAAACAGTTTTTCAAGATCTACACTCCAGGCACAGAGATAGAAGCCAGAGTCACTGAGAAGGAGC	LLLSDSGFYLCAWSVDLEKLFFGSGTQLSVL	TRBJ1-4	TRBV30	7	-5.601
CAAGACAGAGAGCTGGGTTCCACTGCCAAAAAACAGTTTTTCAAGCCCCCTGCCCACTTCACTGCTGGCACAGAAGTACATGGCTGAGTCCTCC	EDSAMYFCASSEVGRGLEKLFFGSGTQLSVL	TRBJ1-4	TRBV2	3	-5.969
CAAGACAGAGAGCTGGGTTCCACTGCCAAAAAACAGTTTTTCAAGCCCCCTGTCCAGGGAACTGCTGGCACAGAGGTACATAGATGTCTGGTTG	NQTSMYLCASSSLDRGLEKLFFGSGTQLSVL	TRBJ1-4	TRBV28	3	-5.969
CAAGACAGAGAGCTGGGTTCCACTGCCAAAAAACAGTTTTTCAAGCCCCCTGTCTCGAAGGCTGCTGGCGCAGAGATACAGGGCTGAGTCTTCT	EDSALYLCASSLRDRGLEKLFFGSGTQLSVL	TRBJ1-4	TRBV4-1	4	-5.844
CAAGACAGAGAGCTGGGTTCCACTGCCAAAAAACAGTTTTTCAAGCCCCCTGTCTTGGCTGCTGGCGCAGAGATACAGGGCCGAGTCTTCTGGC	PEDSALYLCASSQDRGLEKLFFGSGTQLSVL	TRBJ1-4	TRBV4-3	9	-5.492
CAAGACAGAGAGCTGGGTTCCACTGCCAAAAAACAGTTTTTCAAGCCCTGCCCCCGAACTGCTGGCACAGAAGTACAGAGAGGTCTGGTTGGGG	PNQTSLYFCASSSGAGLEKLFFGSGTQLSVL	TRBJ1-4	TRBV27	18	-5.191
CAAGACAGAGAGCTGGGTTCCACTGCCAAAAAACAGTTTTTCAAGCCCTGTCCCATCTAAACTGCTGGCACAGAAGTACAGAGAGGTCTGGTTG	NQTSLYFCASSLDGTGLEKLFFGSGTQLSVL	TRBJ1-4	TRBV27	8	-5.543
CAAGACAGAGAGCTGGGTTCCACTGCCAAAAAACAGTTTTTCAAGCCCTGTCCCCATCGACGCGCTGCAGAGATATATGCTGCTGTCTTCAGGG	PEDSSIYLCSASMGTGLEKLFFGSGTQLSVL	TRBJ1-4	TRBV29-1	14	-5.3
CAAGACAGAGAGCTGGGTTCCACTGCCAAAAAACAGTTTTTCAAGCCCTGTCCCCTTGTAACTGCTGGCACAGAAGTACACAGATGTCTGGGAG	SQTSVYFCASSYKGTGLEKLFFGSGTQLSVL	TRBJ1-4	TRBV6-5	5	-5.747
CAAGACAGAGAGCTGGGTTCCACTGCCAAAAAACAGTTTTTCAAGCCCTGTCCCGGCCGCGGCACTGCAGATGTAGAAGCTGCTGTCTTCAGGA	PEDSSFYICSAAAGTGLEKLFFGSGTQLSVL	TRBJ1-4	TRBV20-1	9	-5.492
CAAGACAGAGAGCTGGGTTCCACTGCCAAAAAACAGTTTTTCAAGCCTCTCAACGCTGCAGAGATATATGCTGCTGTCTTCAGGGCTCATGTTG	NMSPEDSSIYLCSVERLEKLFFGSGTQLSVL	TRBJ1-4	TRBV29-1	2	-6.145
CAAGACAGAGAGCTGGGTTCCACTGCCAAAAAACAGTTTTTCAAGCGAGACATCGATACTACTGGCACAGAGATAGAAAGCTGTCGGGTTCTTT	KNPTAFYLCASSIDVSLEKLFFGSGTQLSVL	TRBJ1-4	TRBV19	4	-5.844
CAAGACAGAGAGCTGGGTTCCACTGCCAAAAAACAGTTTTTCAAGCGCCCCCTGTCCCGATGAGCTGGCACAGAAATAAGCTGCCGAATCTCCT	GDSAAYFCASSSGQGALEKLFFGSGTQLSVL	TRBJ1-4	TRBV18	2	-6.145
CAAGACAGAGAGCTGGGTTCCACTGCCAAAAAACAGTTTTTCAAGCTGTCCCGTTCTGCTGGCGCAAAGATAAAGGGCCGAGTCCCCCAGCTCC	ELGDSALYLCASRTGQLEKLFFGSGTQLSVL	TRBJ1-4	TRBV5-1	3	-5.969
CAAGACAGAGAGCTGGGTTCCACTGCCAAAAAACAGTTTTTCAAGGCCCCCTACCAAGCTGCTGGCGCAAAGATAAAGGGCCGAGTCCCCCAGN	LGDSALYLCASSLVGGLEKLFFGSGTQLSVL	TRBJ1-4	TRBV5-1	2	-6.145
CAAGACAGAGAGCTGGGTTCCACTGCCAAAAAACAGTTTTTCAAGGCCTCCACCCAAGCTGCTGGCGCAAAGATAAAGGGCCGAGTCCCCCAGC	LGDSALYLCASSLGGGLEKLFFGSGTQLSVL	TRBJ1-4	TRBV5-1	7	-5.601
CAAGACAGAGAGCTGGGTTCCACTGCCAAAAAACAGTTTTTCAAGGGACTTCTCGGGGGTACTGCTGGCACAGAGGTACATAGATGTCTGGTTG	NQTSMYLCASSTPEKSLEKLFFGSGTQLSVL	TRBJ1-4	TRBV28	2	-6.145
CAAGACAGAGAGCTGGGTTCCACTGCCAAAAAACAGTTTTTCAAGGGGAGCCCCTGTTACGCTGCTGGCACAGAAATACAAAGCTGAGTCCCCC	GDSALYFCASSVTGAPLEKLFFGSGTQLSVL	TRBJ1-4	TRBV9	9	-5.492
CAAGACAGAGAGCTGGGTTCCACTGCCAAAAAACAGTTTTTCAAGGTTGTCAAAATTGGCACTGCAGAGATATATGCTGCTGTCTTCAGGGCTC	SPEDSSIYLCSANFDNLEKLFFGSGTQLSVL	TRBJ1-4	TRBV29-1	5	-5.747
CAAGACAGAGAGCTGGGTTCCACTGCCAAAAAACAGTTTTTCAAGTCTGCCTGTCGTAGCTTGGCTGCTGGCACAGAAATACACAGCAGAGTCA	DSAVYFCASSQATTGRLEKLFFGSGTQLSVL	TRBJ1-4	TRBV3-1	3	-5.969
CAAGACAGAGAGCTGGGTTCCACTGCCAAAAAACAGTTTTTCAAGTCTTCGGTGACTACTGGCACAGAGATAGAAAGCTGTCGGGTTCTTTTGG	QKNPTAFYLCASSHRRLEKLFFGSGTQLSVL	TRBJ1-4	TRBV19	3	-5.969
CAAGACAGAGAGCTGGGTTCCACTGCCAAAAAACAGTTTTTCAAGTGTCCCGCGGGGGCTGCTGGCACAGAGATACATGGCCGAGTCCCCCTGC	QGDSAMYLCASSPRGTLEKLFFGSGTQLSVL	TRBJ1-4	TRBV7-9	4	-5.844
CAAGACAGAGAGCTGGGTTCCACTGCCAAAAAACAGTTTTTCAAGTTGTCCCGGACTACTGGCACAGAGATAGAAAGCTGTCGGGTTCTTTTGG	QKNPTAFYLCASSPGQLEKLFFGSGTQLSVL	TRBJ1-4	TRBV19	2	-6.145
CAAGACAGAGAGCTGGGTTCCACTGCCAAAAAACAGTTTTTCAAGTTTCCCCGTGTGGCTGCTGGCGCAGAGATACAGGGCCGAGTCTTCTGGC	PEDSALYLCASSHTGKLEKLFFGSGTQLSVL	TRBJ1-4	TRBV4-3	2	-6.145
CAAGACAGAGAGCTGGGTTCCACTGCCAAAAAACAGTTTTTCAATACCCCCTGTGGAAGGGGGAAAACTGCTGGCACAGAGGTACATAGATGTC	TSMYLCASSFPPSTGGIEKLFFGSGTQLSVL	TRBJ1-4	TRBV28	21	-5.124
CAAGACAGAGAGCTGGGTTCCACTGCCAAAAAACAGTTTTTCAATACCCTGTCCCGTCGCACTGCAGATGTAGAAGCTGCTGTCTTCAGGATGG	HPEDSSFYICSATGQGIEKLFFGSGTQLSVL	TRBJ1-4	TRBV20-1	14	-5.3
CAAGACAGAGAGCTGGGTTCCACTGCCAAAAAACAGTTTTTCAATCAACATAGCACTGCAGATGTAGAAGCTGCTGTCTTCAGGATGGGCACTG	SAHPEDSSFYICSAMLIEKLFFGSGTQLSVL	TRBJ1-4	TRBV20-1	6	-5.668
CAAGACAGAGAGCTGGGTTCCACTGCCAAAAAACAGTTTTTCAATCACCCCCTGTGATAGGCTGCTGGCACAGAGATACACGGCCGAGTCCTCA	EDSAVYLCASSLSQGVIEKLFFGSGTQLSVL	TRBJ1-4	TRBV11-2	5	-5.747
CAAGACAGAGAGCTGGGTTCCACTGCCAAAAAACAGTTTTTCAATCCCGGAGGGCCCGCGTCTGCTGGCACAGAAGTACACAGATGTTTGGGAG	SQTSVYFCASRRGPSGIEKLFFGSGTQLSVL	TRBJ1-4	TRBV6-2	5	-5.747
CAAGACAGAGAGCTGGGTTCCACTGCCAAAAAACAGTTTTTCAATCCCTGTATTCGGACTGCTGGCGCAGAGATACAGGGCCGAGTCTTCTGGC	PEDSALYLCASSPNTGIEKLFFGSGTQLSVL	TRBJ1-4	TRBV4-3	4	-5.844
CAAGACAGAGAGCTGGGTTCCACTGCCAAAAAACAGTTTTTCAATCCCTTTGTCCCGGGAGCTGCTGGCACAGAGATACACGGCCGAGTCCTCA	EDSAVYLCASSSRDKGIEKLFFGSGTQLSVL	TRBJ1-4	TRBV11-2	6	-5.668
CAAGACAGAGAGCTGGGTTCCACTGCCAAAAAACAGTTTTTCAATCCTTAAACTGCTGGCACAGAAGTACACAGCTGAGTCCCTGGGTTCTGAG	SEPRDSAVYFCASSLRIEKLFFGSGTQLSVL	TRBJ1-4	TRBV12-3; TRBV12-4	5	-5.747
CAAGACAGAGAGCTGGGTTCCACTGCCAAAAAACAGTTTTTCAATCGCTTGTCGCCCCCCTGTGTAGCTGCTGGCACAGAGATACACGGCCGAG	SAVYLCASSYTGGRQAIEKLFFGSGTQLSVL	TRBJ1-4	TRBV7-2	4	-5.844
CAAGACAGAGAGCTGGGTTCCACTGCCAAAAAACAGTTTTTCAATCGGGTGTCCCGCTAAGCTGCTGGCACAGAGATACATGGCCGAGTCCCCC	GDSAMYLCASSLAGHPIEKLFFGSGTQLSVL	TRBJ1-4	TRBV7-9	5	-5.747
CAAGACAGAGAGCTGGGTTCCACTGCCAAAAAACAGTTTTTCAATGCCCCCTGCCGCTAAGCTGCTGGCACAGAGATACATGGCCGAGTCCCCC	GDSAMYLCASSLAAGGIEKLFFGSGTQLSVL	TRBJ1-4	TRBV7-9	5	-5.747
CAAGACAGAGAGCTGGGTTCCACTGCCAAAAAACAGTTTTTCAATGTCCCCTGTCCCACTGCTGGCACAGAGGTACATAGATGTCTGGTTGGTG	TNQTSMYLCASSGTGDIEKLFFGSGTQLSVL	TRBJ1-4	TRBV28	10	-5.446
CAAGACAGAGAGCTGGGTTCCACTGCCAAAAAACAGTTTTTCAATTACGCGCCCCCTGCCCGAGGGACTGCTGGCACAGAAGTACACAGCTGAG	SAVYFCASSPSGRGRVIEKLFFGSGTQLSVL	TRBJ1-4	TRBV12-3; TRBV12-4	2	-6.145
CAAGACAGAGAGCTGGGTTCCACTGCCAAAAAACAGTTTTTCAATTCCAACACCCCCTTTGGTGCTGGCACAGAAGTACATGGCTGAGTCCTCC	EDSAMYFCASTKGGVGIEKLFFGSGTQLSVL	TRBJ1-4	TRBV2	5	-5.747
CAAGACAGAGAGCTGGGTTCCACTGCCAAAAAACAGTTTTTCAATTCCCCCCTGTCCTCGGCTGCTGGCACAGAGATACACGGCGGAGTCCTCC	EDSAVYLCASSRGQGGIEKLFFGSGTQLSVL	TRBJ1-4	TRBV7-8	10	-5.446
CAAGACAGAGAGCTGGGTTCCACTGCCAAAAAACAGTTTTTCAATTCCCCCGGCTGCATCTCTAGCACTGCAGATGTAGAAGCTGCTGTCTTCA	EDSSFYICSARDAAGGIEKLFFGSGTQLSVL	TRBJ1-4	TRBV20-1	6	-5.668
CAAGACAGAGAGCTGGGTTCCACTGCCAAAAAACAGTTTTTCAATTCCCCCTGTCATCTCACTGCTGGCACAGAGGTACTGAGAGGTATGTGAG	SHTSQYLCASSEMTGGIEKLFFGSGTQLSVL	TRBJ1-4	TRBV25-1	2	-6.145
CAAGACAGAGAGCTGGGTTCCACTGCCAAAAAACAGTTTTTCAATTCCCTGTCCCGGGGTGATAGCACTGCAGATGTAGAAGCTGCTGTCTTCA	EDSSFYICSAITPGQGIEKLFFGSGTQLSVL	TRBJ1-4	TRBV20-1	3	-5.969
CAAGACAGAGAGCTGGGTTCCACTGCCAAAAAACAGTTTTTCAATTTCCCGAGCTTTCGTCCCTCTAGCACTGCAGATGTAGAAGCTGCTGTCT	DSSFYICSARGTKAREIEKLFFGSGTQLSVL	TRBJ1-4	TRBV20-1	10	-5.446
CAAGACAGAGAGCTGGGTTCCACTGCCAAAAAACAGTTTTTCACACCCTCCCCCCGAGGCACAGAAGTACACAGATGTCTGAGAGGGTACAGCA	AVPSQTSVYFCASGGGCEKLFFGSGTQLSVL	TRBJ1-4	TRBV6-4	2	-6.145
CAAGACAGAGAGCTGGGTTCCACTGCCAAAAAACAGTTTTTCACCAAAACCACCTGTCCCGGTGCTGCTGGCACAGAGATACATGGCCGAGTCC	DSAMYLCASSTGTGGFGEKLFFGSGTQLSVL	TRBJ1-4	TRBV7-9	3	-5.969
CAAGACAGAGAGCTGGGTTCCACTGCCAAAAAACAGTTTTTCACCAAACCCCCTGGGAGTAAGACTGCTGGCACAGAAGTACACAGATGTCTGG	QTSVYFCASSLTPRGFGEKLFFGSGTQLSVL	TRBJ1-4	TRBV6-5	18	-5.191
CAAGACAGAGAGCTGGGTTCCACTGCCAAAAAACAGTTTTTCACCAAACCCCTGCGATTGGCTGCTGGCACAGAAATACACAGCAGAGTCACCA	GDSAVYFCASSQSQGFGEKLFFGSGTQLSVL	TRBJ1-4	TRBV3-1	8	-5.543
CAAGACAGAGAGCTGGGTTCCACTGCCAAAAAACAGTTTTTCACCAAACCCTACTAAGCTGCTGGCACAGCGATACATGGCCGAGTCCCGCTGC	QRDSAMYRCASSLVGFGEKLFFGSGTQLSVL	TRBJ1-4	TRBV7-6	7	-5.601
CAAGACAGAGAGCTGGGTTCCACTGCCAAAAAACAGTTTTTCACCAAACTGACTGCTGCTGGCACAGAGATACATGGCCGAGTCCCCAAGCTCT	ELGDSAMYLCASSSQFGEKLFFGSGTQLSVL	TRBJ1-4	TRBV11-1	4	-5.844
CAAGACAGAGAGCTGGGTTCCACTGCCAAAAAACAGTTTTTCACCAAAGACCAGGCTGCTGGCACAGAGATACACGGCCGAGTCCTCAAGCTTT	KLEDSAVYLCASSLVFGEKLFFGSGTQLSVL	TRBJ1-4	TRBV11-2	5	-5.747
CAAGACAGAGAGCTGGGTTCCACTGCCAAAAAACAGTTTTTCACCAAATCCAAGTACTAAGCTGCTGGCACAGAGATACACGGCGGAGTCCTCC	EDSAVYLCASSLVLGFGEKLFFGSGTQLSVL	TRBJ1-4	TRBV7-8	5	-5.747
CAAGACAGAGAGCTGGGTTCCACTGCCAAAAAACAGTTTTTCACCAACTGACCCGGCCAAGCTGCTGGCGCAAAGATAAAGGGCCGAGTCCCCC	GDSALYLCASSLAGSVGEKLFFGSGTQLSVL	TRBJ1-4	TRBV5-1	3	-5.969
CAAGACAGAGAGCTGGGTTCCACTGCCAAAAAACAGTTTTTCACCAACTGTCCCGGAGTAGCTGCTGGCGCAAAGATAAAGGGCCGAGTCCCCC	GDSALYLCASSYSGTVGEKLFFGSGTQLSVL	TRBJ1-4	TRBV5-1	57	-4.69
CAAGACAGAGAGCTGGGTTCCACTGCCAAAAAACAGTTTTTCACCAAGCCCCCCCTCATCCACGCTGCAGAGATATATGCTGCTGTCTTCAGGG	PEDSSIYLCSVDEGGLGEKLFFGSGTQLSVL	TRBJ1-4	TRBV29-1	7	-5.601
CAAGACAGAGAGCTGGGTTCCACTGCCAAAAAACAGTTTTTCACCAAGCCTCCTGGTGCTGGCACAGAGGTACATAGATGTCTGGTTGGTGCTG	STNQTSMYLCASTRRLGEKLFFGSGTQLSVL	TRBJ1-4	TRBV28	5	-5.747
CAAGACAGAGAGCTGGGTTCCACTGCCAAAAAACAGTTTTTCACCAAGGCCCCCCTCGATAGCACTGCAGATGTAGAAGCTGCTGTCTTCAGGA	PEDSSFYICSAIEGGLGEKLFFGSGTQLSVL	TRBJ1-4	TRBV20-1	3	-5.969
CAAGACAGAGAGCTGGGTTCCACTGCCAAAAAACAGTTTTTCACCAAGGGGTGCCACAACGCTGCAGAGATATATGCTGCTGTCTTCAGGGCTC	SPEDSSIYLCSVVAPLGEKLFFGSGTQLSVL	TRBJ1-4	TRBV29-1	17	-5.216
CAAGACAGAGAGCTGGGTTCCACTGCCAAAAAACAGTTTTTCACCAATCATCTGGCTGCTGGCACAGAGATACAGGGCCGAGTCGTCCAGCTCC	ELDDSALYLCASSQMIGEKLFFGSGTQLSVL	TRBJ1-4	TRBV5-4	2	-6.145
CAAGACAGAGAGCTGGGTTCCACTGCCAAAAAACAGTTTTTCACCAATCCCTGGAGAACTGCTGGCACAGAAGTACAGAGAGGTCTGGTTGGGG	PNQTSLYFCASSSPGIGEKLFFGSGTQLSVL	TRBJ1-4	TRBV27	2	-6.145
CAAGACAGAGAGCTGGGTTCCACTGCCAAAAAACAGTTTTTCACCACCAGAAGTTGTCCCGCTGGCACAGAAGTACACAGATGTTTGGGAGGGA	PSQTSVYFCASGTTSGGEKLFFGSGTQLSVL	TRBJ1-4	TRBV6-2	5	-5.747
CAAGACAGAGAGCTGGGTTCCACTGCCAAAAAACAGTTTTTCACCACCCCCCCAGAGACTCCAGGCACAGAGATAGAAGCCAGAGTCACTGAGA	LSDSGFYLCAWSLWGGGEKLFFGSGTQLSVL	TRBJ1-4	TRBV30	4	-5.844
CAAGACAGAGAGCTGGGTTCCACTGCCAAAAAACAGTTTTTCACCACCCCCTGTCCGGGATGTACTGCTGGCACAGAAGTACAGAGAGGTCTGG	QTSLYFCASSTSRTGGGEKLFFGSGTQLSVL	TRBJ1-4	TRBV27	5	-5.747
CAAGACAGAGAGCTGGGTTCCACTGCCAAAAAACAGTTTTTCACCACCCCCTGTTCGGGCGCTGCAGAGATATATGCTGCTGTCTTCAGGGCTC	SPEDSSIYLCSARTGGGEKLFFGSGTQLSVL	TRBJ1-4	TRBV29-1	7	-5.601
CAAGACAGAGAGCTGGGTTCCACTGCCAAAAAACAGTTTTTCACCACCCCTCCGCGCGGTACTGGCACAGAGATAGAAAGCTGTCGGGTTCTTT	KNPTAFYLCASTARRGGEKLFFGSGTQLSVL	TRBJ1-4	TRBV19	5	-5.747
CAAGACAGAGAGCTGGGTTCCACTGCCAAAAAACAGTTTTTCACCACCCGCCTCAACGCTGCAGAGATATATGCTGCTGTCTTCAGGGCTCATG	MSPEDSSIYLCSVEAGGEKLFFGSGTQLSVL	TRBJ1-4	TRBV29-1	12	-5.367
CAAGACAGAGAGCTGGGTTCCACTGCCAAAAAACAGTTTTTCACCACCCTGTCCCGCGACGCTGCAGAGATATATGCTGCTGTCTTCAGGGCTC	SPEDSSIYLCSVAGQGGEKLFFGSGTQLSVL	TRBJ1-4	TRBV29-1	10	-5.446
CAAGACAGAGAGCTGGGTTCCACTGCCAAAAAACAGTTTTTCACCACCCTGTCCGCCTAAACTGCTGGCACAGAGGTACATAGATGTCTGGTTG	NQTSMYLCASSLGGQGGEKLFFGSGTQLSVL	TRBJ1-4	TRBV28	13	-5.332
CAAGACAGAGAGCTGGGTTCCACTGCCAAAAAACAGTTTTTCACCACCCTGTCCTTTGCTGGCACAGAGATAGAGGGCCGAGTCCCCCAGCAAC	LLGDSALYLCASKGQGGEKLFFGSGTQLSVL	TRBJ1-4	TRBV5-6	2	-6.145
CAAGACAGAGAGCTGGGTTCCACTGCCAAAAAACAGTTTTTCACCACCCTGTCGAAGGCTGCTGGCACAGAGATACACGGCCGAGTCCTCCTGC	QEDSAVYLCASSLRQGGEKLFFGSGTQLSVL	TRBJ1-4	TRBV7-2	38	-4.867
CAAGACAGAGAGCTGGGTTCCACTGCCAAAAAACAGTTTTTCACCACCCTGTCTACCGCTGCAGAGATATATGCTGCTGTCTTCAGGGCTCATG	MSPEDSSIYLCSGRQGGEKLFFGSGTQLSVL	TRBJ1-4	TRBV29-1	8	-5.543
CAAGACAGAGAGCTGGGTTCCACTGCCAAAAAACAGTTTTTCACCACCCTGTGACGGTGAGCTGGCACAGAAATAAGCTGCCGAATCTCCTCGC	RGDSAAYFCASSPSQGGEKLFFGSGTQLSVL	TRBJ1-4	TRBV18	11	-5.405
CAAGACAGAGAGCTGGGTTCCACTGCCAAAAAACAGTTTTTCACCACCGACACGAACACTGGTGGCACAGAAGTAAAGAGCTGTCTGGTTGGGG	PNQTALYFCATSVRVGGEKLFFGSGTQLSVL	TRBJ1-4	TRBV24-1	4	-5.844
CAAGACAGAGAGCTGGGTTCCACTGCCAAAAAACAGTTTTTCACCACCGAGTCCGGTGGTGCTGGCACAGAAGTACACAGATGTCTGGGAGGGA	PSQTSVYFCASTTGLGGEKLFFGSGTQLSVL	TRBJ1-4	TRBV6-6	10	-5.446
CAAGACAGAGAGCTGGGTTCCACTGCCAAAAAACAGTTTTTCACCACCGCCCTGCCTCGAGTAACTGCTGGCACAGAAGTACACAGATGTCTGG	QTSVYFCASSYSRQGGGEKLFFGSGTQLSVL	TRBJ1-4	TRBV6-5	7	-5.601
CAAGACAGAGAGCTGGGTTCCACTGCCAAAAAACAGTTTTTCACCACCTCCTTGGGGGGCAACGCTGCAGAGATATATGCTGCTGTCTTCAGGG	PEDSSIYLCSVAPQGGGEKLFFGSGTQLSVL	TRBJ1-4	TRBV29-1	15	-5.27
CAAGACAGAGAGCTGGGTTCCACTGCCAAAAAACAGTTTTTCACCACTGGTCCGCGGCGTAGTGGCACAGAGATACACGGCGGAGTCCTCCTGC	QEDSAVYLCATTPRTSGEKLFFGSGTQLSVL	TRBJ1-4	TRBV7-8	34	-4.915
CAAGACAGAGAGCTGGGTTCCACTGCCAAAAAACAGTTTTTCACCACTTGTTATACCCTGGCCTACTAAGCTGCTGGCACAGAGATACACGGCC	AVYLCASSLVGQGITSGEKLFFGSGTQLSVL	TRBJ1-4	TRBV7-2	6	-5.668
CAAGACAGAGAGCTGGGTTCCACTGCCAAAAAACAGTTTTTCACCAGAACCCTCACCTAAACTGCTGGCACAGAAGTACACAGCTGAGTCCCTN	RDSAVYFCASSLGEGSGEKLFFGSGTQLSVL	TRBJ1-4	TRBV12-3; TRBV12-4	2	-6.145
CAAGACAGAGAGCTGGGTTCCACTGCCAAAAAACAGTTTTTCACCAGACCCACCCGGGTCACTGGTGGCACAGAAGTAAAGAGCTGTCTGGTTG	NQTALYFCATSDPGGSGEKLFFGSGTQLSVL	TRBJ1-4	TRBV24-1	3	-5.969
CAAGACAGAGAGCTGGGTTCCACTGCCAAAAAACAGTTTTTCACCAGAGCCCCTCTCCAAGCTGCTGGCGCAAAGATAAAGGGCCGAGTCCCCC	GDSALYLCASSLERGSGEKLFFGSGTQLSVL	TRBJ1-4	TRBV5-1	5	-5.747
CAAGACAGAGAGCTGGGTTCCACTGCCAAAAAACAGTTTTTCACCAGGCCCTGACTCACTGATGGCACAGAAGTACACAGATGTCTGGGAGCTG	SSQTSVYFCAISESGPGEKLFFGSGTQLSVL	TRBJ1-4	TRBV10-3	8	-5.543
CAAGACAGAGAGCTGGGTTCCACTGCCAAAAAACAGTTTTTCACCAGGGGAGCTGGCACAGAAATAAGCTGCCGAATCTCCTCGCACTACCTGC	QVVRGDSAAYFCASSPGEKLFFGSGTQLSVL	TRBJ1-4	TRBV18	4	-5.844
CAAGACAGAGAGCTGGGTTCCACTGCCAAAAAACAGTTTTTCACCAGGGGCCCCCCAGGAGCTGCTGGCACAGAGATACATGGCCGAGTCCCCC	GDSAMYLCASSSWGAPGEKLFFGSGTQLSVL	TRBJ1-4	TRBV7-9	7	-5.601
CAAGACAGAGAGCTGGGTTCCACTGCCAAAAAACAGTTTTTCACCAGGTCGACTAGGGGCACTGCAGATGTAGAAGCTGCTGTCTTCAGGATGG	HPEDSSFYICSAPSRPGEKLFFGSGTQLSVL	TRBJ1-4	TRBV20-1	42	-4.823
CAAGACAGAGAGCTGGGTTCCACTGCCAAAAAACAGTTTTTCACCATACCCCCCTCCTCGGGTGCTGGCACAGAAATACACAGCAGAGTCACCA	GDSAVYFCASTRGGGYGEKLFFGSGTQLSVL	TRBJ1-4	TRBV3-1	3	-5.969
CAAGACAGAGAGCTGGGTTCCACTGCCAAAAAACAGTTTTTCACCATATGCCCCCTGTTCGCTGCTGGCACAGAGATACACGGCCGAGTCCTCC	EDSAVYLCASSEQGAYGEKLFFGSGTQLSVL	TRBJ1-4	TRBV7-2	7	-5.601
CAAGACAGAGAGCTGGGTTCCACTGCCAAAAAACAGTTTTTCACCATCACTACCCTGAGAACTGCTGGCACAGAGGTACATAGATGTCTGGTTG	NQTSMYLCASSSQGSDGEKLFFGSGTQLSVL	TRBJ1-4	TRBV28	2	-6.145
CAAGACAGAGAGCTGGGTTCCACTGCCAAAAAACAGTTTTTCACCATCAGCCCCCCCTAAACTGCTGGCACAGAGGTACATAGATGTCTGGTTG	NQTSMYLCASSLGGADGEKLFFGSGTQLSVL	TRBJ1-4	TRBV28	7	-5.601
CAAGACAGAGAGCTGGGTTCCACTGCCAAAAAACAGTTTTTCACCATCCCCCCGACTAAAGCTGCTGGCACAGCGATACATGGCCGAGTCCCGC	RDSAMYRCASSFSRGDGEKLFFGSGTQLSVL	TRBJ1-4	TRBV7-6	3	-5.969
CAAGACAGAGAGCTGGGTTCCACTGCCAAAAAACAGTTTTTCACCATCCCTGGTTAAGCTGCTGGCACAGAGATACATGGCCGAGTCCCCCTGC	QGDSAMYLCASSLTRDGEKLFFGSGTQLSVL	TRBJ1-4	TRBV7-9	6	-5.668
CAAGACAGAGAGCTGGGTTCCACTGCCAAAAAACAGTTTTTCACCATCGGCCCCTGTTCCCAAGCTGCTGGCACAGAGATACATGGCCGAGTCC	DSAMYLCASSLGTGADGEKLFFGSGTQLSVL	TRBJ1-4	TRBV7-9	2	-6.145
CAAGACAGAGAGCTGGGTTCCACTGCCAAAAAACAGTTTTTCACCATGCCCCCTGTCCGAGCTGCTGGCACAGAGATACACGGCCGAGTCCTCC	EDSAVYLCASSSDRGHGEKLFFGSGTQLSVL	TRBJ1-4	TRBV7-2	15	-5.27
CAAGACAGAGAGCTGGGTTCCACTGCCAAAAAACAGTTTTTCACCATGGGTCCCGGAGCTGCTGGCGCAAAGATAAAGGGCCGAGTCCCCCAGC	LGDSALYLCASSSGTHGEKLFFGSGTQLSVL	TRBJ1-4	TRBV5-1	2	-6.145
CAAGACAGAGAGCTGGGTTCCACTGCCAAAAAACAGTTTTTCACCATGTAGTGGGCTGATGGCACAGAAGTACACAGATGTCTGGGAGCTGGTA	TSSQTSVYFCAISPLHGEKLFFGSGTQLSVL	TRBJ1-4	TRBV10-3	12	-5.367
CAAGACAGAGAGCTGGGTTCCACTGCCAAAAAACAGTTTTTCACCATTCCCCGCCAAGCTGCTGGCGCAAAGATAAAGGGCCGAGTCCCCCAGC	LGDSALYLCASSLAGNGEKLFFGSGTQLSVL	TRBJ1-4	TRBV5-1	23	-5.085
CAAGACAGAGAGCTGGGTTCCACTGCCAAAAAACAGTTTTTCACCATTTCCCTGTCGCCTGCTGGCACAGAAGTACACAGATGTCTGGGAGGGA	PSQTSVYFCASRRQGNGEKLFFGSGTQLSVL	TRBJ1-4	TRBV6-5	5	-5.747
CAAGACAGAGAGCTGGGTTCCACTGCCAAAAAACAGTTTTTCACCCAAACCTGTGCTGGTGGCACACAGGTACATGGCTGCGTCCCCCAGGCCT	GLGDAAMYLCATSTGLGEKLFFGSGTQLSVL	TRBJ1-4	TRBV15	3	-5.969
CAAGACAGAGAGCTGGGTTCCACTGCCAAAAAACAGTTTTTCACCCAACACCCCTGAACTGCTGGCACAGAAGTACACAGATGTCTGGGAGGGA	PSQTSVYFCASSSGVLGEKLFFGSGTQLSVL	TRBJ1-4	TRBV6-5	24	-5.066
CAAGACAGAGAGCTGGGTTCCACTGCCAAAAAACAGTTTTTCACCCAACCCTGGTGGTGAGCTGGCACAGAAATAAGCTGCCGAATCTCCTCGC	RGDSAAYFCASSPPGLGEKLFFGSGTQLSVL	TRBJ1-4	TRBV18	5	-5.747
CAAGACAGAGAGCTGGGTTCCACTGCCAAAAAACAGTTTTTCACCCAAGCTGCTGGCACAGAGATACAGGGCCGAGTCCCCCAGCAACAAGGCG	ALLLGDSALYLCASSLGEKLFFGSGTQLSVL	TRBJ1-4	TRBV5-5	4	-5.844
CAAGACAGAGAGCTGGGTTCCACTGCCAAAAAACAGTTTTTCACCCAAGGGGCCTCGGCTGGCACAGAAGTACACAGATGTTTGGGAGGGAGCA	APSQTSVYFCASRGPLGEKLFFGSGTQLSVL	TRBJ1-4	TRBV6-2	12	-5.367
CAAGACAGAGAGCTGGGTTCCACTGCCAAAAAACAGTTTTTCACCCAATAAACTGCTGGCACAGAGGTACATAGATGTCTGGTTGGTGCTGGCG	ASTNQTSMYLCASSLLGEKLFFGSGTQLSVL	TRBJ1-4	TRBV28	26	-5.031
CAAGACAGAGAGCTGGGTTCCACTGCCAAAAAACAGTTTTTCACCCAATGGGGCCCTACGGCTGCTGGCACAGAGGTACATAGATGTCTGGTTG	NQTSMYLCASSRRAPLGEKLFFGSGTQLSVL	TRBJ1-4	TRBV28	43	-4.813
CAAGACAGAGAGCTGGGTTCCACTGCCAAAAAACAGTTTTTCACCCACAAACTGTCTGCTGGCACAGAAGTACACAGCTGAGTCCCTGGGTTCT	EPRDSAVYFCASRQFVGEKLFFGSGTQLSVL	TRBJ1-4	TRBV12-3; TRBV12-4	3	-5.969
CAAGACAGAGAGCTGGGTTCCACTGCCAAAAAACAGTTTTTCACCCACAGGCCCCAGAACGCTGCAGAGATATATGCTGCTGTCTTCAGGGCTC	SPEDSSIYLCSVLGPVGEKLFFGSGTQLSVL	TRBJ1-4	TRBV29-1	11	-5.405
CAAGACAGAGAGCTGGGTTCCACTGCCAAAAAACAGTTTTTCACCCACCCCCTGTAAACTGCTGGCACAGAAGTACACAGATGTCTGGGAGGGA	PSQTSVYFCASSLQGVGEKLFFGSGTQLSVL	TRBJ1-4	TRBV6-6	10	-5.446
CAAGACAGAGAGCTGGGTTCCACTGCCAAAAAACAGTTTTTCACCCACCCCCTTAGCACTGCAGATGTAGAAGCTGCTGTCTTCAGGATGGGCA	AHPEDSSFYICSAKGVGEKLFFGSGTQLSVL	TRBJ1-4	TRBV20-1	24	-5.066
CAAGACAGAGAGCTGGGTTCCACTGCCAAAAAACAGTTTTTCACCCACCCCTGTTTTCCTGCTGGCACAGAGGTACATAGATGTCTGGTTGGTG	TNQTSMYLCASRKTGVGEKLFFGSGTQLSVL	TRBJ1-4	TRBV28	10	-5.446
CAAGACAGAGAGCTGGGTTCCACTGCCAAAAAACAGTTTTTCACCCACCCTGGGGTTGCTGGCACAGAAGTACATGGCTGAGTCCTCCAGCTTT	KLEDSAMYFCASNPRVGEKLFFGSGTQLSVL	TRBJ1-4	TRBV2	2	-6.145
CAAGACAGAGAGCTGGGTTCCACTGCCAAAAAACAGTTTTTCACCCACCGCCCTGGAGGTACTGCTGGCACAGAGGTACATAGATGTCTGGTTG	NQTSMYLCASSTSRAVGEKLFFGSGTQLSVL	TRBJ1-4	TRBV28	4	-5.844
CAAGACAGAGAGCTGGGTTCCACTGCCAAAAAACAGTTTTTCACCCACGTCTCCCAAGCTGCTGGCACAGAGATAGAGGGCCGAGTCCCCCAGC	LGDSALYLCASSLGDVGEKLFFGSGTQLSVL	TRBJ1-4	TRBV5-6	2	-6.145
CAAGACAGAGAGCTGGGTTCCACTGCCAAAAAACAGTTTTTCACCCAGACCCCCTTCACTGCTGGCACAGAAGTACACAGATGTCTGGGAGGGA	PSQTSVYFCASSEGGLGEKLFFGSGTQLSVL	TRBJ1-4	TRBV6-1	12	-5.367
CAAGACAGAGAGCTGGGTTCCACTGCCAAAAAACAGTTTTTCACCCAGCCCCTGTCGAAGGCTGGCACAGAGGTACATAGATGTCTGGTTGGTG	TNQTSMYLCASLRQGLGEKLFFGSGTQLSVL	TRBJ1-4	TRBV28	3	-5.969
CAAGACAGAGAGCTGGGTTCCACTGCCAAAAAACAGTTTTTCACCCAGTACACTCCTGCTGGCACAGAAGTACATGGCTGAGTCCTCCAGCTTT	KLEDSAMYFCASRSVLGEKLFFGSGTQLSVL	TRBJ1-4	TRBV2	2	-6.145
CAAGACAGAGAGCTGGGTTCCACTGCCAAAAAACAGTTTTTCACCCATACCCCCTGTCCCGGAGAATATAGCACTGCAGATGTAGAAGCTGCTG	SSFYICSAIFSGTGGMGEKLFFGSGTQLSVL	TRBJ1-4	TRBV20-1	4	-5.844
CAAGACAGAGAGCTGGGTTCCACTGCCAAAAAACAGTTTTTCACCCATACTACTGGCACAGAGATAGAAAGCTGTCGGGTTCTTTTGGGCCGAT	SAQKNPTAFYLCASSMGEKLFFGSGTQLSVL	TRBJ1-4	TRBV19	6	-5.668
CAAGACAGAGAGCTGGGTTCCACTGCCAAAAAACAGTTTTTCACCCATCCCTCCCCGGGGGCTGCTGGCACAGAAATACAAAGCTGAGTCCCCC	GDSALYFCASSPRGGMGEKLFFGSGTQLSVL	TRBJ1-4	TRBV9	30	-4.969
CAAGACAGAGAGCTGGGTTCCACTGCCAAAAAACAGTTTTTCACCCATCGCCCCTGTGGAGCTGCTGGCACAGAGATACACGGCTGAGTCCCCC	GDSAVYLCASSSTGAMGEKLFFGSGTQLSVL	TRBJ1-4	TRBV7-3	7	-5.601
CAAGACAGAGAGCTGGGTTCCACTGCCAAAAAACAGTTTTTCACCCATTGCCCCAGAGCTGCTGGCGCAAAGATAAAGGGCCGAGTCCCCCAGC	LGDSALYLCASSSGAMGEKLFFGSGTQLSVL	TRBJ1-4	TRBV5-1	9	-5.492
CAAGACAGAGAGCTGGGTTCCACTGCCAAAAAACAGTTTTTCACCCCAAACCCCCTCGCTGCTGGCGCAAAGATAAAGGGCCGAGTCCCCCAGC	LGDSALYLCASSEGVWGEKLFFGSGTQLSVL	TRBJ1-4	TRBV5-1	7	-5.601
CAAGACAGAGAGCTGGGTTCCACTGCCAAAAAACAGTTTTTCACCCCAAACCGTTAAGCTGCTGGCACAGAGATACACGGCCGAGTCCTCCTGC	QEDSAVYLCASSLTVWGEKLFFGSGTQLSVL	TRBJ1-4	TRBV7-2	3	-5.969
CAAGACAGAGAGCTGGGTTCCACTGCCAAAAAACAGTTTTTCACCCCAACCGGGGGGGCTGCTGGCACAGAAGTACAGAGAGGTCTGGTTGGGG	PNQTSLYFCASSPPGWGEKLFFGSGTQLSVL	TRBJ1-4	TRBV27	3	-5.969
CAAGACAGAGAGCTGGGTTCCACTGCCAAAAAACAGTTTTTCACCCCAACTGCTGGCACAGAAGTACACAGATGTCTGGGAGGGAGCAGCCAAC	LAAPSQTSVYFCASSWGEKLFFGSGTQLSVL	TRBJ1-4	TRBV6-6	3	-5.969
CAAGACAGAGAGCTGGGTTCCACTGCCAAAAAACAGTTTTTCACCCCAATCCCCGATGCGGCTGCTGGCACAGAAGTACAGAGAGGTCTGGTTG	NQTSLYFCASSRIGDWGEKLFFGSGTQLSVL	TRBJ1-4	TRBV27	15	-5.27
CAAGACAGAGAGCTGGGTTCCACTGCCAAAAAACAGTTTTTCACCCCACCCTGACTGAAAACTGCTGGCACAGAGGTACATAGATGTCTGGTTG	NQTSMYLCASSFQSGWGEKLFFGSGTQLSVL	TRBJ1-4	TRBV28	7	-5.601
CAAGACAGAGAGCTGGGTTCCACTGCCAAAAAACAGTTTTTCACCCCACCCTGTCCCCAAACTGCTGGCACAGAGGTACATAGATGTCTGGTTG	NQTSMYLCASSLGTGWGEKLFFGSGTQLSVL	TRBJ1-4	TRBV28	2	-6.145
CAAGACAGAGAGCTGGGTTCCACTGCCAAAAAACAGTTTTTCACCCCAGGGACCCGGAGGACTCCAGGCACAGAGATAGAAGCCAGAGTCACTG	SDSGFYLCAWSPPGPWGEKLFFGSGTQLSVL	TRBJ1-4	TRBV30	3	-5.969
CAAGACAGAGAGCTGGGTTCCACTGCCAAAAAACAGTTTTTCACCCCATCCCCCTGCCGTAGCACTGCAGATGTAGAAGCTGCTGTCTTCAGGA	PEDSSFYICSATAGGWGEKLFFGSGTQLSVL	TRBJ1-4	TRBV20-1	17	-5.216
CAAGACAGAGAGCTGGGTTCCACTGCCAAAAAACAGTTTTTCACCCCATGGGCCGCGGTGGCTGCTGGCACAGAAATACACAGCAGAGTCACCA	GDSAVYFCASSHRGPWGEKLFFGSGTQLSVL	TRBJ1-4	TRBV3-1	83	-4.527
CAAGACAGAGAGCTGGGTTCCACTGCCAAAAAACAGTTTTTCACCCCATTCCCCGTCTAAGCTGCTGGCACAGAGATACACGGCGGAGTCCTCC	EDSAVYLCASSLDGEWGEKLFFGSGTQLSVL	TRBJ1-4	TRBV7-8	6	-5.668
CAAGACAGAGAGCTGGGTTCCACTGCCAAAAAACAGTTTTTCACCCCCACCCCTCCTGTAACTGCTGGCACAGAAGTACACAGATGTCTGGGAG	SQTSVYFCASSYRRGGGEKLFFGSGTQLSVL	TRBJ1-4	TRBV6-5	4	-5.844
CAAGACAGAGAGCTGGGTTCCACTGCCAAAAAACAGTTTTTCACCCCCAGGTCTAGCACTGCAGATGTAGAAGCTGCTGTCTTCAGGATGGGCA	AHPEDSSFYICSARPGGEKLFFGSGTQLSVL	TRBJ1-4	TRBV20-1	25	-5.048
CAAGACAGAGAGCTGGGTTCCACTGCCAAAAAACAGTTTTTCACCCCCCAACACCGAGCTAGCACTGCAGATGTAGAAGCTGCTGTCTTCAGGA	PEDSSFYICSASSVLGGEKLFFGSGTQLSVL	TRBJ1-4	TRBV20-1	2	-6.145
CAAGACAGAGAGCTGGGTTCCACTGCCAAAAAACAGTTTTTCACCCCCCCCCGATTATGAGCACTGCAGATGTAGAAGCTGCTGTCTTCAGGAT	S*RQQLLHLQCS*SGGGEKLFFGSGTQLSVL	TRBJ1-4	TRBV20-1	3	-5.969
CAAGACAGAGAGCTGGGTTCCACTGCCAAAAAACAGTTTTTCACCCCCCCCCTGGTATCTGCTGGCACAGAAGTACACAGATGTCTGGGAGGGA	PSQTSVYFCASRYQGGGEKLFFGSGTQLSVL	TRBJ1-4	TRBV6-1	7	-5.601
CAAGACAGAGAGCTGGGTTCCACTGCCAAAAAACAGTTTTTCACCCCCCCCGGGCCGATTGAGACTGCTGGCACAGAGGTACATAGATGTCTGG	QTSMYLCASSLNRPGGGEKLFFGSGTQLSVL	TRBJ1-4	TRBV28	2	-6.145
CAAGACAGAGAGCTGGGTTCCACTGCCAAAAAACAGTTTTTCACCCCCCCGGCTGCTGGCGCAGAGATACAGGGCCGAGTCTTCTGGCTGCAGG	LQPEDSALYLCASSRGGEKLFFGSGTQLSVL	TRBJ1-4	TRBV4-3	3	-5.969
CAAGACAGAGAGCTGGGTTCCACTGCCAAAAAACAGTTTTTCACCCCCCCTGCCTCCAACGCTGCAGAGATATATGCTGCTGTCTTCAGGGCTC	SPEDSSIYLCSVGGRGGEKLFFGSGTQLSVL	TRBJ1-4	TRBV29-1	10	-5.446
CAAGACAGAGAGCTGGGTTCCACTGCCAAAAAACAGTTTTTCACCCCCCGCTAATCGAAGGCTGCTGGCACAGAAATACACAGCAGAGTCACCA	GDSAVYFCASSLRLAGGEKLFFGSGTQLSVL	TRBJ1-4	TRBV3-1	4	-5.844
CAAGACAGAGAGCTGGGTTCCACTGCCAAAAAACAGTTTTTCACCCCCCGCTGTCGAGGAACTGCTGGCACAGAGGTACATAGATGTCTGGTTG	NQTSMYLCASSSSTAGGEKLFFGSGTQLSVL	TRBJ1-4	TRBV28	4	-5.844
CAAGACAGAGAGCTGGGTTCCACTGCCAAAAAACAGTTTTTCACCCCCCTGGGGATCTTCAACGCTGCAGAGATATATGCTGCTGTCTTCAGGG	PEDSSIYLCSVEDPQGGEKLFFGSGTQLSVL	TRBJ1-4	TRBV29-1	3	-5.969
CAAGACAGAGAGCTGGGTTCCACTGCCAAAAAACAGTTTTTCACCCCCCTGTCCAGCCATCCAGCTGCTGGCACAGAGATACAGGGCCGAGTCC	DSALYLCASSWMAGQGGEKLFFGSGTQLSVL	TRBJ1-4	TRBV5-8	5	-5.747
CAAGACAGAGAGCTGGGTTCCACTGCCAAAAAACAGTTTTTCACCCCCCTGTCCCGCCTCACTGATGGCACAGAAGTACACAGATGTCTGGGAG	SQTSVYFCAISEAGQGGEKLFFGSGTQLSVL	TRBJ1-4	TRBV10-3	5	-5.747
CAAGACAGAGAGCTGGGTTCCACTGCCAAAAAACAGTTTTTCACCCCCCTGTCGGGTTGCGGACCTAGCACTGCAGATGTAGAAGCTGCTGTCT	DSSFYICSARSATRQGGEKLFFGSGTQLSVL	TRBJ1-4	TRBV20-1	3	-5.969
CAAGACAGAGAGCTGGGTTCCACTGCCAAAAAACAGTTTTTCACCCCCGACGGGTGAGCTGGCACAGAAATAAGCTGCCGAATCTCCTCGCACT	VRGDSAAYFCASSPVGGEKLFFGSGTQLSVL	TRBJ1-4	TRBV18	7	-5.601
CAAGACAGAGAGCTGGGTTCCACTGCCAAAAAACAGTTTTTCACCCCCGCCCCCTGAGGAACTGCTGGCACAGAGGTACATAGATGTCTGGTTG	NQTSMYLCASSSSGGGGEKLFFGSGTQLSVL	TRBJ1-4	TRBV28	4	-5.844
CAAGACAGAGAGCTGGGTTCCACTGCCAAAAAACAGTTTTTCACCCCCGCCGGGCCCACTAGCACTGCAGATGTAGAAGCTGCTGTCTTCAGGA	PEDSSFYICSASGPGGGEKLFFGSGTQLSVL	TRBJ1-4	TRBV20-1	2	-6.145
CAAGACAGAGAGCTGGGTTCCACTGCCAAAAAACAGTTTTTCACCCCCGCTGGCACAGAAGTACACAGATGTTTGGGAGGGAGCAGCCGACTCC	ESAAPSQTSVYFCASGGEKLFFGSGTQLSVL	TRBJ1-4	TRBV6-2	3	-5.969
CAAGACAGAGAGCTGGGTTCCACTGCCAAAAAACAGTTTTTCACCCCCGGAGAGTCCTGTGCTGCTGGCACAGAGATACAGGGCCGAGTCGTCC	DDSALYLCASSTGLSGGEKLFFGSGTQLSVL	TRBJ1-4	TRBV5-4	5	-5.747
CAAGACAGAGAGCTGGGTTCCACTGCCAAAAAACAGTTTTTCACCCCCGGCCCCTGGACAGCTGGCGCAAAGATAAAGGGCCGAGTCCCCCAGC	LGDSALYLCASCPGAGGEKLFFGSGTQLSVL	TRBJ1-4	TRBV5-1	4	-5.844
CAAGACAGAGAGCTGGGTTCCACTGCCAAAAAACAGTTTTTCACCCCCGGCCGTGCTGCTGGCACAGAGGTACATAGATGTCTGGTTGGTGCTG	STNQTSMYLCASSTAGGEKLFFGSGTQLSVL	TRBJ1-4	TRBV28	7	-5.601
CAAGACAGAGAGCTGGGTTCCACTGCCAAAAAACAGTTTTTCACCCCCGGCGCTGCTGGCACAGAGATACACGGCCGAGTCCTCCTGCTGTGTG	TQQEDSAVYLCASSAGGEKLFFGSGTQLSVL	TRBJ1-4	TRBV7-2	25	-5.048
CAAGACAGAGAGCTGGGTTCCACTGCCAAAAAACAGTTTTTCACCCCCGGTCCCGGTGTAGCTGCTGGCACAGAGATACACGGCCGAGTCCTCC	EDSAVYLCASSYTGTGGEKLFFGSGTQLSVL	TRBJ1-4	TRBV7-2	28	-4.999
CAAGACAGAGAGCTGGGTTCCACTGCCAAAAAACAGTTTTTCACCCCCTAATCCGCTGGCACAGAGATACAGGGCCGAGTCGTCCAGCTCCAAG	LELDDSALYLCASGLGGEKLFFGSGTQLSVL	TRBJ1-4	TRBV5-4	72	-4.589
CAAGACAGAGAGCTGGGTTCCACTGCCAAAAAACAGTTTTTCACCCCCTCCCAAGCTAGCACTGCAGATGTAGAAGCTGCTGTCTTCAGGATGG	HPEDSSFYICSASLGGGEKLFFGSGTQLSVL	TRBJ1-4	TRBV20-1	3	-5.969
CAAGACAGAGAGCTGGGTTCCACTGCCAAAAAACAGTTTTTCACCCCCTCCCGCCTTATCGCTGCTGGCACAGAAGTACACAGATGTCTGGGAG	SQTSVYFCASSDKAGGGEKLFFGSGTQLSVL	TRBJ1-4	TRBV6-1; TRBV6-5	2	-6.145
CAAGACAGAGAGCTGGGTTCCACTGCCAAAAAACAGTTTTTCACCCCCTCCGTCTACCGCACTGCAGATGTAGAAGCTGCTGTCTTCAGGATGG	HPEDSSFYICSAVDGGGEKLFFGSGTQLSVL	TRBJ1-4	TRBV20-1	3	-5.969
CAAGACAGAGAGCTGGGTTCCACTGCCAAAAAACAGTTTTTCACCCCCTCGGCTACTGGCACAGAGATAGAAAGCTGTCGGGTTCTTTTGGGCC	AQKNPTAFYLCASSRGGEKLFFGSGTQLSVL	TRBJ1-4	TRBV19	7	-5.601
CAAGACAGAGAGCTGGGTTCCACTGCCAAAAAACAGTTTTTCACCCCCTGCACCTCTTTTAGCACTGCAGATGTAGAAGCTGCTGTCTTCAGGA	PEDSSFYICSAKRGAGGEKLFFGSGTQLSVL	TRBJ1-4	TRBV20-1	24	-5.066
CAAGACAGAGAGCTGGGTTCCACTGCCAAAAAACAGTTTTTCACCCCCTGCCGCCGTACCCAAGCTGCTGGCACAGAGATACACGGCCGAGTCC	DSAVYLCASSLGTAAGGEKLFFGSGTQLSVL	TRBJ1-4	TRBV11-2	5	-5.747
CAAGACAGAGAGCTGGGTTCCACTGCCAAAAAACAGTTTTTCACCCCCTGTAACTCTGCTGGCACAGAAGTACATGGCTGAGTCCTCCAGCTTT	KLEDSAMYFCASRVTGGEKLFFGSGTQLSVL	TRBJ1-4	TRBV2	2	-6.145
CAAGACAGAGAGCTGGGTTCCACTGCCAAAAAACAGTTTTTCACCCCCTGTCCCCAAACTGCTGGCACAGAAGTACAGAGAGGTCTGGTTGGGG	PNQTSLYFCASSLGTGGEKLFFGSGTQLSVL	TRBJ1-4	TRBV27	5	-5.747
CAAGACAGAGAGCTGGGTTCCACTGCCAAAAAACAGTTTTTCACCCCCTGTCCCCGACACGCTGCAGAGATATATGCTGCTGTCTTCAGGGCTC	SPEDSSIYLCSVSGTGGEKLFFGSGTQLSVL	TRBJ1-4	TRBV29-1	24	-5.066
CAAGACAGAGAGCTGGGTTCCACTGCCAAAAAACAGTTTTTCACCCCCTGTCCCGGATAGGCTGCTGGCGCAGAGATACAGGGCTGAGTCTTCT	EDSALYLCASSLSGTGGEKLFFGSGTQLSVL	TRBJ1-4	TRBV4-1	4	-5.844
CAAGACAGAGAGCTGGGTTCCACTGCCAAAAAACAGTTTTTCACCCCCTGTCCCGGGGTTGCTACTGGCACAGAGATAGAAAGCTGTCGGGTTC	NPTAFYLCASSNPGTGGEKLFFGSGTQLSVL	TRBJ1-4	TRBV19	7	-5.601
CAAGACAGAGAGCTGGGTTCCACTGCCAAAAAACAGTTTTTCACCCCCTGTCCCGGGTGAACTGCTGGCACAGAGGTACATAGATGTCTGGTTG	NQTSMYLCASSSPGTGGEKLFFGSGTQLSVL	TRBJ1-4	TRBV28	11	-5.405
CAAGACAGAGAGCTGGGTTCCACTGCCAAAAAACAGTTTTTCACCCCCTGTCCCGGGTGAGCTGCTGGCGCAGAGATACAGGGCTGAGTCTTCT	EDSALYLCASSSPGTGGEKLFFGSGTQLSVL	TRBJ1-4	TRBV4-1	8	-5.543
CAAGACAGAGAGCTGGGTTCCACTGCCAAAAAACAGTTTTTCACCCCCTGTCCCGGTTCTGCTGGCACAGAAGTACATGGCTGAGTCCTCCAGC	LEDSAMYFCASRTGTGGEKLFFGSGTQLSVL	TRBJ1-4	TRBV2	10	-5.446
CAAGACAGAGAGCTGGGTTCCACTGCCAAAAAACAGTTTTTCACCCCCTGTCCGGGCTGCCAAGCTGCTGGCGCAAAGATAAAGGGCCGAGTCC	DSALYLCASSLAARTGGEKLFFGSGTQLSVL	TRBJ1-4	TRBV5-1	3	-5.969
CAAGACAGAGAGCTGGGTTCCACTGCCAAAAAACAGTTTTTCACCCCCTGTCCTAGGGAAACTGCTGGCACAGAGGTACATAGATGTCTGGTTG	NQTSMYLCASSFPRTGGEKLFFGSGTQLSVL	TRBJ1-4	TRBV28	41	-4.834
CAAGACAGAGAGCTGGGTTCCACTGCCAAAAAACAGTTTTTCACCCCCTGTCCTTAAGACGCTGCAGAGATATATGCTGCTGTCTTCAGGGCTC	SPEDSSIYLCSVLRTGGEKLFFGSGTQLSVL	TRBJ1-4	TRBV29-1	11	-5.405
CAAGACAGAGAGCTGGGTTCCACTGCCAAAAAACAGTTTTTCACCCCCTGTCGACTCACTGATGGCACAGAAGTACACAGATGTCTGGGAGCTG	SSQTSVYFCAISESTGGEKLFFGSGTQLSVL	TRBJ1-4	TRBV10-3	2	-6.145
CAAGACAGAGAGCTGGGTTCCACTGCCAAAAAACAGTTTTTCACCCCCTTGGCCCGGGAGTCTGCTGGCACAGAGATACATGGCCGAGTCCCCC	GDSAMYLCASRLPGQGGEKLFFGSGTQLSVL	TRBJ1-4	TRBV7-9	3	-5.969
CAAGACAGAGAGCTGGGTTCCACTGCCAAAAAACAGTTTTTCACCCCGACCAGTGCTGCTGGCACAGAGATAGAGGGCCGAGTCCCCCAGCAAC	LLGDSALYLCASSTGRGEKLFFGSGTQLSVL	TRBJ1-4	TRBV5-6	6	-5.668
CAAGACAGAGAGCTGGGTTCCACTGCCAAAAAACAGTTTTTCACCCCGAGCCTTCGGGCTGCTGGCGCAAAGATAAAGGGCCGAGTCCCCCAGC	LGDSALYLCASSPKARGEKLFFGSGTQLSVL	TRBJ1-4	TRBV5-1	65	-4.633
CAAGACAGAGAGCTGGGTTCCACTGCCAAAAAACAGTTTTTCACCCCGATGTCTAGTATCACTGGTGGCACAGAAGTAAAGAGCTGTCTGGTTG	NQTALYFCATSDTRHRGEKLFFGSGTQLSVL	TRBJ1-4	TRBV24-1	2	-6.145
CAAGACAGAGAGCTGGGTTCCACTGCCAAAAAACAGTTTTTCACCCCGCCCCTGGGAGCTGCTGGCACAGAGATACACGGCCGAGTCCTCAAGC	LEDSAVYLCASSSQGRGEKLFFGSGTQLSVL	TRBJ1-4	TRBV11-2	2	-6.145
CAAGACAGAGAGCTGGGTTCCACTGCCAAAAAACAGTTTTTCACCCCGCCCGGGGTAACTGCTGGCACAGAAGTACACAGATGTCTGGGAGGGA	PSQTSVYFCASSYPGRGEKLFFGSGTQLSVL	TRBJ1-4	TRBV6-6	7	-5.601
CAAGACAGAGAGCTGGGTTCCACTGCCAAAAAACAGTTTTTCACCCCGCCTTGGTGGTGAGCTGGCACAGAAATAAGCTGCCGAATCTCCTCGC	RGDSAAYFCASSPPRRGEKLFFGSGTQLSVL	TRBJ1-4	TRBV18	8	-5.543
CAAGACAGAGAGCTGGGTTCCACTGCCAAAAAACAGTTTTTCACCCCGCGCCGATGACCTGCTGGCACAGAGATACACGGCCGAGTCCTCCTGC	QEDSAVYLCASRSSARGEKLFFGSGTQLSVL	TRBJ1-4	TRBV7-2	19	-5.168
CAAGACAGAGAGCTGGGTTCCACTGCCAAAAAACAGTTTTTCACCCCGGAATGGATAATCTTGGCTGCTGGCGCAGAGATACAGGGCCGAGTCT	DSALYLCASSQDYPFRGEKLFFGSGTQLSVL	TRBJ1-4	TRBV4-3	2	-6.145
CAAGACAGAGAGCTGGGTTCCACTGCCAAAAAACAGTTTTTCACCCCGGAGAAGGCTGCTGGCGCAGAGATACAGGGCTGAGTCTTCTGGCTGN	QPEDSALYLCASSLLRGEKLFFGSGTQLSVL	TRBJ1-4	TRBV4-1	3	-5.969
CAAGACAGAGAGCTGGGTTCCACTGCCAAAAAACAGTTTTTCACCCCGGCCCCCTGAAGAGCTGCTGGCGCAAAGATAAAGGGCCGAGTCCCCC	GDSALYLCASSSSGGRGEKLFFGSGTQLSVL	TRBJ1-4	TRBV5-1	3	-5.969
CAAGACAGAGAGCTGGGTTCCACTGCCAAAAAACAGTTTTTCACCCCGGGATAGCGGGAAACTGCTGGCACAGAGGTACATAGATGTCTGGTTG	NQTSMYLCASSFPLSRGEKLFFGSGTQLSVL	TRBJ1-4	TRBV28	5	-5.747
CAAGACAGAGAGCTGGGTTCCACTGCCAAAAAACAGTTTTTCACCCCGTACACTCCAGGCACAGAGATAGAAGCCAGAGTCACTGAGAAGGAGC	LLLSDSGFYLCAWSVRGEKLFFGSGTQLSVL	TRBJ1-4	TRBV30	3	-5.969
CAAGACAGAGAGCTGGGTTCCACTGCCAAAAAACAGTTTTTCACCCCGTACCCCCTCATCTCTGCTGGTGGCACACAGGTACATGGCTGCGTCC	DAAMYLCATSRDEGVRGEKLFFGSGTQLSVL	TRBJ1-4	TRBV15	2	-6.145
CAAGACAGAGAGCTGGGTTCCACTGCCAAAAAACAGTTTTTCACCCCGTGGATCCCCCTGGGAGGCACAGAAGTACACAGATGTCTGGGAGCTG	SSQTSVYFCASQGDPRGEKLFFGSGTQLSVL	TRBJ1-4	TRBV10-3	6	-5.668
CAAGACAGAGAGCTGGGTTCCACTGCCAAAAAACAGTTTTTCACCCCGTGTTCCCGGGAGGGTGCTGGCACAGAAGTACACAGATGTCTGGGAG	SQTSVYFCASTLPGTRGEKLFFGSGTQLSVL	TRBJ1-4	TRBV6-6	9	-5.492
CAAGACAGAGAGCTGGGTTCCACTGCCAAAAAACAGTTTTTCACCCCGTTCCCTGTAACTGCTGGCACAGAAGTACACAGATGTTTGGGAGGGA	PSQTSVYFCASSYRERGEKLFFGSGTQLSVL	TRBJ1-4	TRBV6-2	6	-5.668
CAAGACAGAGAGCTGGGTTCCACTGCCAAAAAACAGTTTTTCACCCCGTTCTGGCGCCCCTGGTAGTTTCTTGCTGGCACAGAAGTACATGGCT	AMYFCASKKLPGAPERGEKLFFGSGTQLSVL	TRBJ1-4	TRBV2	3	-5.969
CAAGACAGAGAGCTGGGTTCCACTGCCAAAAAACAGTTTTTCACCCCTAGGACTATAGCTGCTGGCACAGAGATACAGGGCCGAGTCGTCCAGC	LDDSALYLCASSYSPRGEKLFFGSGTQLSVL	TRBJ1-4	TRBV5-4	3	-5.969
CAAGACAGAGAGCTGGGTTCCACTGCCAAAAAACAGTTTTTCACCCCTAGGTCGGCCCCTTTGGGAGCTGGCACAGAGATACACGGCTGAGTCC	DSAVYLCASSQRGRPRGEKLFFGSGTQLSVL	TRBJ1-4	TRBV7-3	2	-6.145
CAAGACAGAGAGCTGGGTTCCACTGCCAAAAAACAGTTTTTCACCCCTCCCCCCGGGTGAGCTGCTGGCACAGAAGTACACAGATGTCTGGGAG	SQTSVYFCASSSPGGRGEKLFFGSGTQLSVL	TRBJ1-4	TRBV6-6	2	-6.145
CAAGACAGAGAGCTGGGTTCCACTGCCAAAAAACAGTTTTTCACCCCTCCCCTGTCCCCTGCTGGCACAGAAGTACAGGGCTGAGTCCCCCAGC	LGDSALYFCASRGQGRGEKLFFGSGTQLSVL	TRBJ1-4	TRBV13	3	-5.969
CAAGACAGAGAGCTGGGTTCCACTGCCAAAAAACAGTTTTTCACCCCTCCCTGTCGAGTAACTGCTGGCACAGAAGTACACAGATGTCTGGGAG	SQTSVYFCASSYSTGRGEKLFFGSGTQLSVL	TRBJ1-4	TRBV6-6	11	-5.405
CAAGACAGAGAGCTGGGTTCCACTGCCAAAAAACAGTTTTTCACCCCTCCCTGTCTTGGTGCTGGCACAGAAGTACACAGATGTCTGGGAGGGA	PSQTSVYFCASTKTGRGEKLFFGSGTQLSVL	TRBJ1-4	TRBV6-6	3	-5.969
CAAGACAGAGAGCTGGGTTCCACTGCCAAAAAACAGTTTTTCACCCCTCCTGTCGGTGCTGCTGGCACAGAGATACATGGCCGAGTCCCCCTGC	QGDSAMYLCASSTDRRGEKLFFGSGTQLSVL	TRBJ1-4	TRBV7-9	2	-6.145
CAAGACAGAGAGCTGGGTTCCACTGCCAAAAAACAGTTTTTCACCCCTCGGGCGGTCCCAACTGCTGGCACAGAAGTACACAGATGTTTGGGAG	SQTSVYFCASSWDRPRGEKLFFGSGTQLSVL	TRBJ1-4	TRBV6-2	6	-5.668
CAAGACAGAGAGCTGGGTTCCACTGCCAAAAAACAGTTTTTCACCCCTCGTCCCGGAGCTGCTGGCACAGAGATACACGGCCGAGTCCTCCTGC	QEDSAVYLCASSSGTRGEKLFFGSGTQLSVL	TRBJ1-4	TRBV7-2	7	-5.601
CAAGACAGAGAGCTGGGTTCCACTGCCAAAAAACAGTTTTTCACCCCTCTGGGATGAGCTGGCACAGAAATAAGCTGCCGAATCTCCTCGCACT	VRGDSAAYFCASSSQRGEKLFFGSGTQLSVL	TRBJ1-4	TRBV18	6	-5.668
CAAGACAGAGAGCTGGGTTCCACTGCCAAAAAACAGTTTTTCACCCCTGAAACTGCTGGCACAGAAGTACACAGATGTCTGGGAGGGAGCAGCC	AAPSQTSVYFCASSFRGEKLFFGSGTQLSVL	TRBJ1-4	TRBV6-6	2	-6.145
CAAGACAGAGAGCTGGGTTCCACTGCCAAAAAACAGTTTTTCACCCCTGTACGTACTGGCACAGAGGTACATAGATGTCTGGTTGGTGCTGGCG	ASTNQTSMYLCASTYRGEKLFFGSGTQLSVL	TRBJ1-4	TRBV28	18	-5.191
CAAGACAGAGAGCTGGGTTCCACTGCCAAAAAACAGTTTTTCACCCCTGTCATGGCTGCTGGCACAGCGATACATGGCTGAGTCCCGCTGCTCT	EQRDSAMYRCASSHDRGEKLFFGSGTQLSVL	TRBJ1-4	TRBV7-7	3	-5.969
CAAGACAGAGAGCTGGGTTCCACTGCCAAAAAACAGTTTTTCACCCCTGTCCTGTAAGCTGCTGGCACAGAGATACACGGCCGAGTCCTCCTGC	QEDSAVYLCASSLQDRGEKLFFGSGTQLSVL	TRBJ1-4	TRBV7-2	9	-5.492
CAAGACAGAGAGCTGGGTTCCACTGCCAAAAAACAGTTTTTCACCCCTTAATTGGCTGCTGGCGCAGAGATACAGGGCTGAGTCTTCTGGCTGC	QPEDSALYLCASSQLRGEKLFFGSGTQLSVL	TRBJ1-4	TRBV4-1	3	-5.969
CAAGACAGAGAGCTGGGTTCCACTGCCAAAAAACAGTTTTTCACCCCTTCCCCCTGTTAGGATGCGTCTGCTGGCACAGAAGTACACAGATGTC	TSVYFCASRRILTGGRGEKLFFGSGTQLSVL	TRBJ1-4	TRBV6-5	546	-3.709
CAAGACAGAGAGCTGGGTTCCACTGCCAAAAAACAGTTTTTCACCCCTTCCCCTGTCCCAGCTGCTGGCACAGAGATAGAGGGCCGAGTCCCCC	GDSALYLCASSWDRGRGEKLFFGSGTQLSVL	TRBJ1-4	TRBV5-6	6	-5.668
CAAGACAGAGAGCTGGGTTCCACTGCCAAAAAACAGTTTTTCACCCCTTCCTTCCTCATCACTGATGGCACAGAAGTACACAGATGTCTGGGAG	SQTSVYFCAISDEEGRGEKLFFGSGTQLSVL	TRBJ1-4	TRBV10-3	4	-5.844
CAAGACAGAGAGCTGGGTTCCACTGCCAAAAAACAGTTTTTCACCCCTTGGCTGGGCTTGGCTGCTGGCGCAGAGATACAGGGCCGAGTCTTCT	EDSALYLCASSQAQPRGEKLFFGSGTQLSVL	TRBJ1-4	TRBV4-3	3	-5.969
CAAGACAGAGAGCTGGGTTCCACTGCCAAAAAACAGTTTTTCACCCCTTGGTGAGCTGGCACAGAAATAAGCTGCCGAATCTCCTCGCACTACC	VVRGDSAAYFCASSPRGEKLFFGSGTQLSVL	TRBJ1-4	TRBV18	6	-5.668
CAAGACAGAGAGCTGGGTTCCACTGCCAAAAAACAGTTTTTCACCCGACAGCGCTGGGGCGGTAAAACTGCTGGCGCAAAGATAAAGGGCCGAG	SALYLCASSFTAPALSGEKLFFGSGTQLSVL	TRBJ1-4	TRBV5-1	3	-5.969
CAAGACAGAGAGCTGGGTTCCACTGCCAAAAAACAGTTTTTCACCCGACCCCTGTCCCCCTAAACTGCTGGCACAGAGGTACATAGATGTCTGG	QTSMYLCASSLGGQGSGEKLFFGSGTQLSVL	TRBJ1-4	TRBV28	4	-5.844
CAAGACAGAGAGCTGGGTTCCACTGCCAAAAAACAGTTTTTCACCCGACCCCTGTCGACTGATGGCACAGAAGTACACAGATGTCTGGGAGCTG	SSQTSVYFCAISRQGSGEKLFFGSGTQLSVL	TRBJ1-4	TRBV10-3	6	-5.668
CAAGACAGAGAGCTGGGTTCCACTGCCAAAAAACAGTTTTTCACCCGACCCTGTTCTGCTGGTGGCACACAGGTACATGGCTGCGTCCCCCAGG	LGDAAMYLCATSRTGSGEKLFFGSGTQLSVL	TRBJ1-4	TRBV15	3	-5.969
CAAGACAGAGAGCTGGGTTCCACTGCCAAAAAACAGTTTTTCACCCGAGGGCGGACTGCTGGCACAGAGGTACATAGATGTCTGGTTGGTGCTG	STNQTSMYLCASSPPSGEKLFFGSGTQLSVL	TRBJ1-4	TRBV28	8	-5.543
CAAGACAGAGAGCTGGGTTCCACTGCCAAAAAACAGTTTTTCACCCGAGTCCAGGGGGTGGGGGCTGCTGGCACAGAAATACAAAGCTGAGTCC	DSALYFCASSPHPLDSGEKLFFGSGTQLSVL	TRBJ1-4	TRBV9	3	-5.969
CAAGACAGAGAGCTGGGTTCCACTGCCAAAAAACAGTTTTTCACCCGCCCCCCGGCTATCTCTAGCACTGCAGATGTAGAAGCTGCTGTCTTCA	EDSSFYICSARDSRGAGEKLFFGSGTQLSVL	TRBJ1-4	TRBV20-1	7	-5.601
CAAGACAGAGAGCTGGGTTCCACTGCCAAAAAACAGTTTTTCACCCGCCCCCTGATTACTGCTGGCACAGAAGTACACAGATGTCTGGGAGGGA	PSQTSVYFCASSNQGAGEKLFFGSGTQLSVL	TRBJ1-4	TRBV6-1	3	-5.969
CAAGACAGAGAGCTGGGTTCCACTGCCAAAAAACAGTTTTTCACCCGCCCCCTGCAGTGGTAAACTGCTGGCACAGAGGTACATAGATGTCTGG	QTSMYLCASSLPLQGAGEKLFFGSGTQLSVL	TRBJ1-4	TRBV28	5	-5.747
CAAGACAGAGAGCTGGGTTCCACTGCCAAAAAACAGTTTTTCACCCGCCCCCTTAAAGCTGCTGGCACAGAGATACACGGCCGAGTCCTCCTGC	QEDSAVYLCASSFKGAGEKLFFGSGTQLSVL	TRBJ1-4	TRBV7-2	20	-5.145
CAAGACAGAGAGCTGGGTTCCACTGCCAAAAAACAGTTTTTCACCCGCCCTGTCCGGCGAGCTGGCACAGAGATAGAAAGCTGTACCCTTCAGC	LKGTAFYLCASSPDRAGEKLFFGSGTQLSVL	TRBJ1-4	TRBV19	7	-5.601
CAAGACAGAGAGCTGGGTTCCACTGCCAAAAAACAGTTTTTCACCCGCCCTGTCCGGCGAGCTGGCACAGAGATAGAAAGCTGTCGGGTTCTTT	KNPTAFYLCASSPDRAGEKLFFGSGTQLSVL	TRBJ1-4	TRBV19	4523	-2.791
CAAGACAGAGAGCTGGGTTCCACTGCCAAAAAACAGTTTTTCACCCGCCTTGTTACTACTGGCACAGAGATAGAAAGCTGTCGGGTTCTTTTGG	QKNPTAFYLCASSNKAGEKLFFGSGTQLSVL	TRBJ1-4	TRBV19	3	-5.969
CAAGACAGAGAGCTGGGTTCCACTGCCAAAAAACAGTTTTTCACCCGCGCCAAACCGAGGGCTGCTGGCACAGAGATACACGGCCGAGTCCTCC	EDSAVYLCASSPRFGAGEKLFFGSGTQLSVL	TRBJ1-4	TRBV7-2	16	-5.242
CAAGACAGAGAGCTGGGTTCCACTGCCAAAAAACAGTTTTTCACCCGCGCCCCTCTTGCTGGCACAGAGATACATGGCCGAGTCCCCCTGCTCT	EQGDSAMYLCASKRGAGEKLFFGSGTQLSVL	TRBJ1-4	TRBV7-9	5	-5.747
CAAGACAGAGAGCTGGGTTCCACTGCCAAAAAACAGTTTTTCACCCGCTAGGACTAAGCTGCTGGCACAGAGATACACGGCCGAGTCCTCCTGC	QEDSAVYLCASSLVLAGEKLFFGSGTQLSVL	TRBJ1-4	TRBV7-2	3	-5.969
CAAGACAGAGAGCTGGGTTCCACTGCCAAAAAACAGTTTTTCACCCGCTGGCTGTCCCTGGCTGCTGGCACAGAGATACATGGCCGAGTCCCCC	GDSAMYLCASSQGQPAGEKLFFGSGTQLSVL	TRBJ1-4	TRBV7-9	5	-5.747
CAAGACAGAGAGCTGGGTTCCACTGCCAAAAAACAGTTTTTCACCCGGCCTTATCCCGGGTGAGCTGGCACAGAAATAAGCTGCCGAATCTCCT	GDSAAYFCASSPGIRPGEKLFFGSGTQLSVL	TRBJ1-4	TRBV18	4	-5.844
CAAGACAGAGAGCTGGGTTCCACTGCCAAAAAACAGTTTTTCACCCGGGTCCCGGCAGCTGGCACAGAAGTACACAGATGTCTGGGAGGGAGCA	APSQTSVYFCASCRDPGEKLFFGSGTQLSVL	TRBJ1-4	TRBV6-6	2	-6.145
CAAGACAGAGAGCTGGGTTCCACTGCCAAAAAACAGTTTTTCACCCGGTCCCCCTGCCAAACTGCTGGCACAGAGGTACATAGATGTCTGGTTG	NQTSMYLCASSLAGGPGEKLFFGSGTQLSVL	TRBJ1-4	TRBV28	5	-5.747
CAAGACAGAGAGCTGGGTTCCACTGCCAAAAAACAGTTTTTCACCCGGTCCCGAGCTGCTGGCACAGAGATACACGGCCGAGTCCTCCTGCTGT	QQEDSAVYLCASSSGPGEKLFFGSGTQLSVL	TRBJ1-4	TRBV7-2	4	-5.844
CAAGACAGAGAGCTGGGTTCCACTGCCAAAAAACAGTTTTTCACCCGTCCCTAAGCTGCTGGCGCAAAGATAAAGGGCCGAGTCCCCCAGCTCC	ELGDSALYLCASSLGTGEKLFFGSGTQLSVL	TRBJ1-4	TRBV5-1	6	-5.668
CAAGACAGAGAGCTGGGTTCCACTGCCAAAAAACAGTTTTTCACCCGTCCCTGCGATCCCCCGGCTGGCACAGAAATACACAGCAGAGTCACCA	GDSAVYFCASRGIAGTGEKLFFGSGTQLSVL	TRBJ1-4	TRBV3-1	8	-5.543
CAAGACAGAGAGCTGGGTTCCACTGCCAAAAAACAGTTTTTCACCCGTCGGGGGCCTAGCACTGCAGATGTAGAAGCTGCTGTCTTCAGGATGG	HPEDSSFYICSARPPTGEKLFFGSGTQLSVL	TRBJ1-4	TRBV20-1	12	-5.367
CAAGACAGAGAGCTGGGTTCCACTGCCAAAAAACAGTTTTTCACCCGTTCCTCGTAAGCTGCTGGCACAGAGATACATGGCCGAGTCCCCCTGC	QGDSAMYLCASSLRGTGEKLFFGSGTQLSVL	TRBJ1-4	TRBV7-9	27	-5.015
CAAGACAGAGAGCTGGGTTCCACTGCCAAAAAACAGTTTTTCACCCGTTGGCCCTTCTATTGTGGCACTGCAGATGTAGAAGCTGCTGTCTTCA	EDSSFYICSATIEGPTGEKLFFGSGTQLSVL	TRBJ1-4	TRBV20-1	7	-5.601
CAAGACAGAGAGCTGGGTTCCACTGCCAAAAAACAGTTTTTCACCCTCAAATCCCAAGCTGCTGGCACAGAGATAGAGGGCCGAGTCCCCCAGC	LGDSALYLCASSLGFEGEKLFFGSGTQLSVL	TRBJ1-4	TRBV5-6	7	-5.601
CAAGACAGAGAGCTGGGTTCCACTGCCAAAAAACAGTTTTTCACCCTCATTCACTTGGCTGCTGGCACAGAAATAAACTCCAGAATCCTCCAGT	LEDSGVYFCASSQVNEGEKLFFGSGTQLSVL	TRBJ1-4	TRBV14	5	-5.747
CAAGACAGAGAGCTGGGTTCCACTGCCAAAAAACAGTTTTTCACCCTCCTCCCCCTGGGAACGACTGCTGGCACAGAAGTACACAGCTGAGTCC	DSAVYFCASSRSQGEEGEKLFFGSGTQLSVL	TRBJ1-4	TRBV12-3; TRBV12-4	2	-6.145
CAAGACAGAGAGCTGGGTTCCACTGCCAAAAAACAGTTTTTCACCCTCGCCCCCTGAGCTGCTGGCACAGAGGTACATAGATGTCTGGTTGGTG	TNQTSMYLCASSSGGEGEKLFFGSGTQLSVL	TRBJ1-4	TRBV28	6	-5.668
CAAGACAGAGAGCTGGGTTCCACTGCCAAAAAACAGTTTTTCACCCTCGGGACTGTCTTCGGTAGCACTGCAGATGTAGAAGCTGCTGTCTTCA	EDSSFYICSATEDSPEGEKLFFGSGTQLSVL	TRBJ1-4	TRBV20-1	3	-5.969
CAAGACAGAGAGCTGGGTTCCACTGCCAAAAAACAGTTTTTCACCCTCGTATCCCTGTTGGCTGCTGGCACAGAGATACACGGCCGAGTCCTCC	EDSAVYLCASSQQGYEGEKLFFGSGTQLSVL	TRBJ1-4	TRBV7-2	8	-5.543
CAAGACAGAGAGCTGGGTTCCACTGCCAAAAAACAGTTTTTCACCCTCTCCCCCGAACAAGCTGCTGGCACAGAGATAGAGGGCCGAGTCCCCC	GDSALYLCASSLFGGEGEKLFFGSGTQLSVL	TRBJ1-4	TRBV5-6	2	-6.145
CAAGACAGAGAGCTGGGTTCCACTGCCAAAAAACAGTTTTTCACCCTCTGTCCCGGTGAAGCTGCTGGCACAGAGATACACGGCCGAGTCCTCC	EDSAVYLCASSFTGTEGEKLFFGSGTQLSVL	TRBJ1-4	TRBV7-2	5	-5.747
CAAGACAGAGAGCTGGGTTCCACTGCCAAAAAACAGTTTTTCACCCTGCCCCCCGTGACTGCTGGCACAGAAGTACACAGCTGAGTCCCTGGGT	PRDSAVYFCASSHGGQGEKLFFGSGTQLSVL	TRBJ1-4	TRBV12-3; TRBV12-4	2	-6.145
CAAGACAGAGAGCTGGGTTCCACTGCCAAAAAACAGTTTTTCACCCTGCCCTGTGGATAAACTGCTGGCACAGAGGTACATAGATGTCTGGTTG	NQTSMYLCASSLSTGQGEKLFFGSGTQLSVL	TRBJ1-4	TRBV28	4	-5.844
CAAGACAGAGAGCTGGGTTCCACTGCCAAAAAACAGTTTTTCACCCTGGCCTGTCCCCGAGCTGCTGGCGCAAAGATAAAGGGCCGAGTCCCCC	GDSALYLCASSSGTGQGEKLFFGSGTQLSVL	TRBJ1-4	TRBV5-1	5	-5.747
CAAGACAGAGAGCTGGGTTCCACTGCCAAAAAACAGTTTTTCACCCTGGGTGGAGGCGCTGGCGCAAAGATAAAGGGCCGAGTCCCCCAGCTCC	ELGDSALYLCASASTQGEKLFFGSGTQLSVL	TRBJ1-4	TRBV5-1	3	-5.969
CAAGACAGAGAGCTGGGTTCCACTGCCAAAAAACAGTTTTTCACCCTGTACGTACGCGGGATCTTGGCTGCTGGCACAGAAATAAACTCCAGAA	SGVYFCASSQDPAYVQGEKLFFGSGTQLSVL	TRBJ1-4	TRBV14	2	-6.145
CAAGACAGAGAGCTGGGTTCCACTGCCAAAAAACAGTTTTTCACCCTGTCCAGCACTGCAGATGTAGAAGCTGCTGTCTTCAGGATGGGCACTG	SAHPEDSSFYICSAGQGEKLFFGSGTQLSVL	TRBJ1-4	TRBV20-1	10	-5.446
CAAGACAGAGAGCTGGGTTCCACTGCCAAAAAACAGTTTTTCACCCTGTCCATCACTGGTGGCACAGAAGTAAAGAGCTGTCTGGTTGGGGATG	IPNQTALYFCATSDGQGEKLFFGSGTQLSVL	TRBJ1-4	TRBV24-1	19	-5.168
CAAGACAGAGAGCTGGGTTCCACTGCCAAAAAACAGTTTTTCACCCTGTCCGATGGCACAGAGGTACATAGATGTCTGGTTGGTGCTGGCGGAC	SASTNQTSMYLCAIGQGEKLFFGSGTQLSVL	TRBJ1-4	TRBV28	8	-5.543
CAAGACAGAGAGCTGGGTTCCACTGCCAAAAAACAGTTTTTCACCCTGTCCTATGGCACAGAAGTACACAGATGTCTGGGAGCTGGTAGCGGAC	SATSSQTSVYFCAIGQGEKLFFGSGTQLSVL	TRBJ1-4	TRBV10-3	57	-4.69
CAAGACAGAGAGCTGGGTTCCACTGCCAAAAAACAGTTTTTCACCCTGTCCTGAGCTGCTGGCGCAGAGATACAGGGCCGAGTCTTCTGGCTGC	QPEDSALYLCASSSGQGEKLFFGSGTQLSVL	TRBJ1-4	TRBV4-3	21	-5.124
CAAGACAGAGAGCTGGGTTCCACTGCCAAAAAACAGTTTTTCACCCTGTCTCCCTAAATTCGGACTGCTGGCACAGAGGTACATAGATGTCTGG	QTSMYLCASSPNLGRQGEKLFFGSGTQLSVL	TRBJ1-4	TRBV28	2	-6.145
CAAGACAGAGAGCTGGGTTCCACTGCCAAAAAACAGTTTTTCACCCTTACCCCTTCGGAGGCTGCTGGCGCAGAGATACAGGGCTGAGTCTTCT	EDSALYLCASSLRRGKGEKLFFGSGTQLSVL	TRBJ1-4	TRBV4-1	14	-5.3
CAAGACAGAGAGCTGGGTTCCACTGCCAAAAAACAGTTTTTCACCCTTATCCAGGGGTTCAGCACTGCAGATGTAGAAGCTGCTGTCTTCAGGA	PEDSSFYICSAEPLDKGEKLFFGSGTQLSVL	TRBJ1-4	TRBV20-1	5	-5.747
CAAGACAGAGAGCTGGGTTCCACTGCCAAAAAACAGTTTTTCACCCTTCCCCTGTCTTCTGCTGCTGGCACAGAGATAGAGGGCCGAGTCCCCC	GDSALYLCASSRRQGKGEKLFFGSGTQLSVL	TRBJ1-4	TRBV5-6	3	-5.969
CAAGACAGAGAGCTGGGTTCCACTGCCAAAAAACAGTTTTTCACCCTTCCCTGTAGTAAGTCGACTGCTGGCACAGAAGTACACAGATGTTTGG	QTSVYFCASSRLTTGKGEKLFFGSGTQLSVL	TRBJ1-4	TRBV6-2	4	-5.844
CAAGACAGAGAGCTGGGTTCCACTGCCAAAAAACAGTTTTTCACCCTTCGTCTGTCCTCCAACGCTGCAGAGATATATGCTGCTGTCTTCAGGG	PEDSSIYLCSVGGQTKGEKLFFGSGTQLSVL	TRBJ1-4	TRBV29-1	11	-5.405
CAAGACAGAGAGCTGGGTTCCACTGCCAAAAAACAGTTTTTCACCCTTGCCCCAACTGCTGGCACAGAAGTACACAGCTGAGTCCCTGGGTTCT	EPRDSAVYFCASSWGKGEKLFFGSGTQLSVL	TRBJ1-4	TRBV12-3; TRBV12-4	4	-5.844
CAAGACAGAGAGCTGGGTTCCACTGCCAAAAAACAGTTTTTCACCCTTTCCTCCGTCGGGGCTGGTGGCACACAGGTACATGGCTGCGTCCCCC	GDAAMYLCATSPDGGKGEKLFFGSGTQLSVL	TRBJ1-4	TRBV15	4	-5.844
CAAGACAGAGAGCTGGGTTCCACTGCCAAAAAACAGTTTTTCACCGAAACTGCTGGCACAGAAGTACACAGCTGAGTCCCTGGGTTCTGAGGGC	PSEPRDSAVYFCASSFGEKLFFGSGTQLSVL	TRBJ1-4	TRBV12-3; TRBV12-4	6	-5.668
CAAGACAGAGAGCTGGGTTCCACTGCCAAAAAACAGTTTTTCACCGAAACTGCTGGCACAGAGGTACATAGATGTCTGGTTGGTGCTGGCGGAC	SASTNQTSMYLCASSFGEKLFFGSGTQLSVL	TRBJ1-4	TRBV28	5	-5.747
CAAGACAGAGAGCTGGGTTCCACTGCCAAAAAACAGTTTTTCACCGAAGGATCCTCCCAAGCTGCTGGCGCAAAGATAAAGGGCCGAGTCCCCC	GDSALYLCASSLGGSFGEKLFFGSGTQLSVL	TRBJ1-4	TRBV5-1	2	-6.145
CAAGACAGAGAGCTGGGTTCCACTGCCAAAAAACAGTTTTTCACCGAATCCTCTGTCCCGGGGTGCACTGCAGATGTAGAAGCTGCTGTCTTCA	EDSSFYICSAPRDRGFGEKLFFGSGTQLSVL	TRBJ1-4	TRBV20-1	52	-4.73
CAAGACAGAGAGCTGGGTTCCACTGCCAAAAAACAGTTTTTCACCGACATTCCCTGTCCCAAACGCACTGCAGATGTAGAAGCTGCTGTCTTCA	EDSSFYICSAFGTGNVGEKLFFGSGTQLSVL	TRBJ1-4	TRBV20-1	22	-5.104
CAAGACAGAGAGCTGGGTTCCACTGCCAAAAAACAGTTTTTCACCGACCCCTCCCATGGGGCTGCTGGCACAGAGATACACGGCCGAGTCCTCC	EDSAVYLCASSPMGGVGEKLFFGSGTQLSVL	TRBJ1-4	TRBV7-2	4	-5.844
CAAGACAGAGAGCTGGGTTCCACTGCCAAAAAACAGTTTTTCACCGACCCCTGTAAAGGGGGATGAGCTGCTGGCACAGAGATACACGGCCGAG	SAVYLCASSSSPFTGVGEKLFFGSGTQLSVL	TRBJ1-4	TRBV7-2	27	-5.015
CAAGACAGAGAGCTGGGTTCCACTGCCAAAAAACAGTTTTTCACCGACCCTGGACGCACTCCAGGCACAGAGATAGAAGCCAGAGTCACTGAGN	LSDSGFYLCAWSASRVGEKLFFGSGTQLSVL	TRBJ1-4	TRBV30	2	-6.145
CAAGACAGAGAGCTGGGTTCCACTGCCAAAAAACAGTTTTTCACCGACCCTGTAATCTTGGCTGCTGGCACAGAAATAAACTCCAGAATCCTCC	EDSGVYFCASSQDYRVGEKLFFGSGTQLSVL	TRBJ1-4	TRBV14	4	-5.844
CAAGACAGAGAGCTGGGTTCCACTGCCAAAAAACAGTTTTTCACCGAGCCCACTGAAGGGACTGCTGGCACAGAGGTACATAGATGTCTGGTTG	NQTSMYLCASSPFSGLGEKLFFGSGTQLSVL	TRBJ1-4	TRBV28	3	-5.969
CAAGACAGAGAGCTGGGTTCCACTGCCAAAAAACAGTTTTTCACCGAGCCCCCTGTCCTCTCTAGCACTGCAGATGTAGAAGCTGCTGTCTTCA	EDSSFYICSAREDRGLGEKLFFGSGTQLSVL	TRBJ1-4	TRBV20-1	50	-4.747
CAAGACAGAGAGCTGGGTTCCACTGCCAAAAAACAGTTTTTCACCGAGCCTGGAACCACTGCTGGCACAGAAGTACATGGCTGAGTCCTCCAGC	LEDSAMYFCASSGSRLGEKLFFGSGTQLSVL	TRBJ1-4	TRBV2	2	-6.145
CAAGACAGAGAGCTGGGTTCCACTGCCAAAAAACAGTTTTTCACCGAGGACCTGGCCCGTATCTTGGCTGCTGGCGCAGAGATACAGGGCCGAG	SALYLCASSQDTGQVLGEKLFFGSGTQLSVL	TRBJ1-4	TRBV4-3	4	-5.844
CAAGACAGAGAGCTGGGTTCCACTGCCAAAAAACAGTTTTTCACCGAGTCCCCCTGTCCTAGCAACGCTGCAGAGATATATGCTGCTGTCTTCA	EDSSIYLCSVARTGGLGEKLFFGSGTQLSVL	TRBJ1-4	TRBV29-1	21	-5.124
CAAGACAGAGAGCTGGGTTCCACTGCCAAAAAACAGTTTTTCACCGATCCCTGTAAGTGGCCCACTGCTGGCACAGAGGTACATAGATGTCTGG	QTSMYLCASSGPLTGIGEKLFFGSGTQLSVL	TRBJ1-4	TRBV28	41	-4.834
CAAGACAGAGAGCTGGGTTCCACTGCCAAAAAACAGTTTTTCACCGATCCCTTTAGTGCTGGCACAGAAGTACACAGATGTCTGGGAGGGAGCA	APSQTSVYFCASTKGIGEKLFFGSGTQLSVL	TRBJ1-4	TRBV6-5	18	-5.191
CAAGACAGAGAGCTGGGTTCCACTGCCAAAAAACAGTTTTTCACCGATCCTCCCCGCTCCTTGGCTGCTGGCACAGAAATACACAGCAGAGTCA	DSAVYFCASSQGAGRIGEKLFFGSGTQLSVL	TRBJ1-4	TRBV3-1	2	-6.145
CAAGACAGAGAGCTGGGTTCCACTGCCAAAAAACAGTTTTTCACCGCCCCCCTCGGAACGGCTGCTGGCACAGAGATACACGGCCGAGTCCTCC	EDSAVYLCASSRSEGGGEKLFFGSGTQLSVL	TRBJ1-4	TRBV7-2	2	-6.145
CAAGACAGAGAGCTGGGTTCCACTGCCAAAAAACAGTTTTTCACCGCCCCCCTCGGCGGGCCTGCTGGCACAGAGGTACATAGATGTCTGGTTG	NQTSMYLCASRPAEGGGEKLFFGSGTQLSVL	TRBJ1-4	TRBV28	9	-5.492
CAAGACAGAGAGCTGGGTTCCACTGCCAAAAAACAGTTTTTCACCGCCCCCCTGTCTTCTGCTGGCACAGAAGTACACAGATGTCTGGGAGGGA	PSQTSVYFCASRRQGGGEKLFFGSGTQLSVL	TRBJ1-4	TRBV6-6	45	-4.793
CAAGACAGAGAGCTGGGTTCCACTGCCAAAAAACAGTTTTTCACCGCCCCCGATCAAACTGCTGGCACAGAGGTACATAGATGTCTGGTTGGTG	TNQTSMYLCASSLIGGGEKLFFGSGTQLSVL	TRBJ1-4	TRBV28	14	-5.3
CAAGACAGAGAGCTGGGTTCCACTGCCAAAAAACAGTTTTTCACCGCCCCCGGCCCCTGGTGAGCTGGCACAGAAATAAGCTGCCGAATCTCCT	GDSAAYFCASSPGAGGGEKLFFGSGTQLSVL	TRBJ1-4	TRBV18	5	-5.747
CAAGACAGAGAGCTGGGTTCCACTGCCAAAAAACAGTTTTTCACCGCCCCCGGGGCTGCTGGCACAGAGATACATGGCCGAGTCCCCCTGCTCT	EQGDSAMYLCASSPGGGEKLFFGSGTQLSVL	TRBJ1-4	TRBV7-9	3	-5.969
CAAGACAGAGAGCTGGGTTCCACTGCCAAAAAACAGTTTTTCACCGCCCCCTGTCAACGCGCTGCAGAGATATATGCTGCTGTCTTCAGGGCTC	SPEDSSIYLCSALTGGGEKLFFGSGTQLSVL	TRBJ1-4	TRBV29-1	24	-5.066
CAAGACAGAGAGCTGGGTTCCACTGCCAAAAAACAGTTTTTCACCGCCCCCTGTCCCGGAAAGGCTGCTGGCACAGAGATACACGGCCGAGTCC	DSAVYLCASSLSGTGGGEKLFFGSGTQLSVL	TRBJ1-4	TRBV7-2	2	-6.145
CAAGACAGAGAGCTGGGTTCCACTGCCAAAAAACAGTTTTTCACCGCCCCCTGTCCCGGTCTGACTGCTGGCACAGAGGTACATAGATGTCTGG	QTSMYLCASSQTGTGGGEKLFFGSGTQLSVL	TRBJ1-4	TRBV28	4	-5.844
CAAGACAGAGAGCTGGGTTCCACTGCCAAAAAACAGTTTTTCACCGCCCCCTGTCGGGCTGCTGGCACAGAGATACACGGCCGAGTCCTCCTGC	QEDSAVYLCASSPTGGGEKLFFGSGTQLSVL	TRBJ1-4	TRBV7-2	9	-5.492
CAAGACAGAGAGCTGGGTTCCACTGCCAAAAAACAGTTTTTCACCGCCCCCTGTCGGTCTGGTGCTGGCACAGAAGTACACAGATGTCTGGGAG	SQTSVYFCASTRPTGGGEKLFFGSGTQLSVL	TRBJ1-4	TRBV6-6	4	-5.844
CAAGACAGAGAGCTGGGTTCCACTGCCAAAAAACAGTTTTTCACCGCCCTGCCCATCTTGGCTGCTGGCGCAGAGATACAGGGCCGAGTCTTCT	EDSALYLCASSQDGQGGEKLFFGSGTQLSVL	TRBJ1-4	TRBV4-3	12	-5.367
CAAGACAGAGAGCTGGGTTCCACTGCCAAAAAACAGTTTTTCACCGCCCTGCCCCGCCAAGCTGCTGGCGCAAAGATAAAGGGCCGAGTCCCCC	GDSALYLCASSLAGQGGEKLFFGSGTQLSVL	TRBJ1-4	TRBV5-1	3	-5.969
CAAGACAGAGAGCTGGGTTCCACTGCCAAAAAACAGTTTTTCACCGCCCTGTCCCGATAAGCTGCTGGCACAGAGATACACGGCGGAGTCCTCC	EDSAVYLCASSLSGQGGEKLFFGSGTQLSVL	TRBJ1-4	TRBV7-8	14	-5.3
CAAGACAGAGAGCTGGGTTCCACTGCCAAAAAACAGTTTTTCACCGCCCTGTCCCGCAACGCTGCAGAGATATATGCTGCTGTCTTCAGGGCTC	SPEDSSIYLCSVAGQGGEKLFFGSGTQLSVL	TRBJ1-4	TRBV29-1	43	-4.813
CAAGACAGAGAGCTGGGTTCCACTGCCAAAAAACAGTTTTTCACCGCCCTGTCCGGCGTAACTGCTGGCACAGAAGTACACAGATGTCTGGGAG	SQTSVYFCASSYAGQGGEKLFFGSGTQLSVL	TRBJ1-4	TRBV6-6	5	-5.747
CAAGACAGAGAGCTGGGTTCCACTGCCAAAAAACAGTTTTTCACCGCCCTGTCCTTCAACGCTGCAGAGATATATGCTGCTGTCTTCAGGGCTC	SPEDSSIYLCSVEGQGGEKLFFGSGTQLSVL	TRBJ1-4	TRBV29-1	8	-5.543
CAAGACAGAGAGCTGGGTTCCACTGCCAAAAAACAGTTTTTCACCGCCGATACCCTTGGTGCTGGCACAGAAGTACACAGATGTTTGGGAGGGA	PSQTSVYFCASTKGIGGEKLFFGSGTQLSVL	TRBJ1-4	TRBV6-2	9	-5.492
CAAGACAGAGAGCTGGGTTCCACTGCCAAAAAACAGTTTTTCACCGCCGCCCGGGGCAGTGCTGGCACAGAGGTACATAGATGTCTGGTTGGTG	TNQTSMYLCASTAPGGGEKLFFGSGTQLSVL	TRBJ1-4	TRBV28	5	-5.747
CAAGACAGAGAGCTGGGTTCCACTGCCAAAAAACAGTTTTTCACCGCCGGGGACAACTAAGCTGCTGGCACAGAGATACATGGCCGAGTCCCCC	GDSAMYLCASSLVVPGGEKLFFGSGTQLSVL	TRBJ1-4	TRBV7-9	2	-6.145
CAAGACAGAGAGCTGGGTTCCACTGCCAAAAAACAGTTTTTCACCGCCGGGTCCTGGACTGCTGGCACAGAAGTACACAGCTGAGTCCCTGGGT	PRDSAVYFCASSPGPGGEKLFFGSGTQLSVL	TRBJ1-4	TRBV12-3; TRBV12-4	20	-5.145
CAAGACAGAGAGCTGGGTTCCACTGCCAAAAAACAGTTTTTCACCGCCTAGGCTGTAGGTACTGCTGGCACAGAAGTACACAGATGTCTGGGAG	SQTSVYFCASSTYSLGGEKLFFGSGTQLSVL	TRBJ1-4	TRBV6-6	4	-5.844
CAAGACAGAGAGCTGGGTTCCACTGCCAAAAAACAGTTTTTCACCGCCTCCACCCAAGCTGCTGGCGCAAAGATAAAGGGCCGAGTCCCCCAGC	LGDSALYLCASSLGGGGEKLFFGSGTQLSVL	TRBJ1-4	TRBV5-1	10	-5.446
CAAGACAGAGAGCTGGGTTCCACTGCCAAAAAACAGTTTTTCACCGCCTCCCCCTCCTAAACTGCTGGCACAGAAGTACACAGCTGAGTCCCTG	RDSAVYFCASSLGGGGGEKLFFGSGTQLSVL	TRBJ1-4	TRBV12-3; TRBV12-4	4	-5.844
CAAGACAGAGAGCTGGGTTCCACTGCCAAAAAACAGTTTTTCACCGCCTCCCTGTCCCGGGACGATACTACTGGCACAGAGATAGAAAGCTGTC	TAFYLCASSIVPGQGGGEKLFFGSGTQLSVL	TRBJ1-4	TRBV19	7	-5.601
CAAGACAGAGAGCTGGGTTCCACTGCCAAAAAACAGTTTTTCACCGCCTCCTCGGGCAACGCTGCAGAGATATATGCTGCTGTCTTCAGGGCTC	SPEDSSIYLCSVARGGGEKLFFGSGTQLSVL	TRBJ1-4	TRBV29-1	49	-4.756
CAAGACAGAGAGCTGGGTTCCACTGCCAAAAAACAGTTTTTCACCGCCTGCCGCTTCCAAGCTGCTGGCACAGAGATACAGGGCCGAGTCCCCC	GDSALYLCASSLEAAGGEKLFFGSGTQLSVL	TRBJ1-4	TRBV5-5	4	-5.844
CAAGACAGAGAGCTGGGTTCCACTGCCAAAAAACAGTTTTTCACCGCCTGTCCCGGAGCTGATGGCACAGAAGTACACAGATGTCTGGGAGCTG	SSQTSVYFCAISSGTGGEKLFFGSGTQLSVL	TRBJ1-4	TRBV10-3	4	-5.844
CAAGACAGAGAGCTGGGTTCCACTGCCAAAAAACAGTTTTTCACCGCCTGTGCGTCCCCTGTCCCGGGGTTTTGCACTGCAGATGTAGAAGCTG	SFYICSAKPRDRGRTGGEKLFFGSGTQLSVL	TRBJ1-4	TRBV20-1	5	-5.747
CAAGACAGAGAGCTGGGTTCCACTGCCAAAAAACAGTTTTTCACCGCGCCCCCGCCGGATGGCACAGAAGTACACAGATGTCTGGGAGCTGGTA	TSSQTSVYFCAIRRGRGEKLFFGSGTQLSVL	TRBJ1-4	TRBV10-3	46	-4.784
CAAGACAGAGAGCTGGGTTCCACTGCCAAAAAACAGTTTTTCACCGCGCCCCCTGTCTAGTGTGCTGGCACAGAAGTACATGGCTGAGTCCTCC	EDSAMYFCASTLDRGRGEKLFFGSGTQLSVL	TRBJ1-4	TRBV2	11	-5.405
CAAGACAGAGAGCTGGGTTCCACTGCCAAAAAACAGTTTTTCACCGCGTCCAAACTGTCCCCGGCTGCTGGCACAGAAATAAACTCCAGAATCC	DSGVYFCASSRGQFGRGEKLFFGSGTQLSVL	TRBJ1-4	TRBV14	3	-5.969
CAAGACAGAGAGCTGGGTTCCACTGCCAAAAAACAGTTTTTCACCGCTCCCCTGTCCTAAGCTGCTGGCGCAAAGATAAAGGGCCGAGTCCCCC	GDSALYLCASSLGQGSGEKLFFGSGTQLSVL	TRBJ1-4	TRBV5-1	5	-5.747
CAAGACAGAGAGCTGGGTTCCACTGCCAAAAAACAGTTTTTCACCGCTGGAAAGCCCACTGGGAGGAGCACTGCAGATGTAGAAGCTGCTGTCT	DSSFYICSAPPSGLSSGEKLFFGSGTQLSVL	TRBJ1-4	TRBV20-1	4	-5.844
CAAGACAGAGAGCTGGGTTCCACTGCCAAAAAACAGTTTTTCACCGCTGTTCATTACGCTGCAGAGATATATGCTGCTGTCTTCAGGGCTCATG	MSPEDSSIYLCSVMNSGEKLFFGSGTQLSVL	TRBJ1-4	TRBV29-1	29	-4.984
CAAGACAGAGAGCTGGGTTCCACTGCCAAAAAACAGTTTTTCACCGGAACTAGCACTGCAGATGTAGAAGCTGCTGTCTTCAGGATGGGCACTG	SAHPEDSSFYICSASSGEKLFFGSGTQLSVL	TRBJ1-4	TRBV20-1	47	-4.774
CAAGACAGAGAGCTGGGTTCCACTGCCAAAAAACAGTTTTTCACCGGAGGTTGAATAGCTGCTGGCACAGAGATACAGGGCCGAGTCCCCCAGC	LGDSALYLCASSYSTSGEKLFFGSGTQLSVL	TRBJ1-4	TRBV5-5	2	-6.145
CAAGACAGAGAGCTGGGTTCCACTGCCAAAAAACAGTTTTTCACCGGATTCTGTCGTGGCACTGCAGATGTAGAAGCTGCTGTCTTCAGGATGG	HPEDSSFYICSATTESGEKLFFGSGTQLSVL	TRBJ1-4	TRBV20-1	3	-5.969
CAAGACAGAGAGCTGGGTTCCACTGCCAAAAAACAGTTTTTCACCGGCACGAGAGTAACTGCTGGCACAGAAGTACACAGATGTTTGGGAGGGA	PSQTSVYFCASSYSRAGEKLFFGSGTQLSVL	TRBJ1-4	TRBV6-2	10	-5.446
CAAGACAGAGAGCTGGGTTCCACTGCCAAAAAACAGTTTTTCACCGGCCAAGCTGCTGGCGCAAAGATAAAGGGCCGAGTCCCCCAGCTCCAAG	LELGDSALYLCASSLAGEKLFFGSGTQLSVL	TRBJ1-4	TRBV5-1	12	-5.367
CAAGACAGAGAGCTGGGTTCCACTGCCAAAAAACAGTTTTTCACCGGCGGTCGAATCTATACTACTGGCACAGAGATAGAAAGCTGTCGGGGTC	TPTAFYLCASSIDSTAGEKLFFGSGTQLSVL	TRBJ1-4	TRBV19	8	-5.543
CAAGACAGAGAGCTGGGTTCCACTGCCAAAAAACAGTTTTTCACCGGGTCCTAAGCTGCTGGCACAGAGATACACGGCCGAGTCCTCCTGCTGT	QQEDSAVYLCASSLGPGEKLFFGSGTQLSVL	TRBJ1-4	TRBV7-2	3	-5.969
CAAGACAGAGAGCTGGGTTCCACTGCCAAAAAACAGTTTTTCACCGGTACTGCTGGCACAGAAGTACACAGATGTTTGGGAGGGAGCAGCCGAC	SAAPSQTSVYFCASSTGEKLFFGSGTQLSVL	TRBJ1-4	TRBV6-2	47	-4.774
CAAGACAGAGAGCTGGGTTCCACTGCCAAAAAACAGTTTTTCACCGGTGCTGGCACAGAGATACATGGCCGAGTCCCCCTGCTCTGTGCGCTGG	QRTEQGDSAMYLCASTGEKLFFGSGTQLSVL	TRBJ1-4	TRBV7-9	4	-5.844
CAAGACAGAGAGCTGGGTTCCACTGCCAAAAAACAGTTTTTCACCGTACTCCGGACCGGGTGAGCTGGCACAGAAATAAGCTGCCGAATCTCCT	GDSAAYFCASSPGPEYGEKLFFGSGTQLSVL	TRBJ1-4	TRBV18	4	-5.844
CAAGACAGAGAGCTGGGTTCCACTGCCAAAAAACAGTTTTTCACCGTCCAGGTTACGTCTGCTGGCACAGAAGTACACAGATGTCTGGGAGGGA	PSQTSVYFCASRRNLDGEKLFFGSGTQLSVL	TRBJ1-4	TRBV6-5	5	-5.747
CAAGACAGAGAGCTGGGTTCCACTGCCAAAAAACAGTTTTTCACCGTCCCTACTCAAACTGCTGGCACAGAAGTACACAGCTGAGTCCCTGGGN	PRDSAVYFCASSLSRDGEKLFFGSGTQLSVL	TRBJ1-4	TRBV12-3; TRBV12-4	2	-6.145
CAAGACAGAGAGCTGGGTTCCACTGCCAAAAAACAGTTTTTCACCGTCGGTCCAGTAACTGCTGGCACAGAAGTACACAGATGTTTGGGAGGGA	PSQTSVYFCASSYWTDGEKLFFGSGTQLSVL	TRBJ1-4	TRBV6-2	5	-5.747
CAAGACAGAGAGCTGGGTTCCACTGCCAAAAAACAGTTTTTCACCGTCTCCCCAGCGGCTGCTGGCACAGAAATACACAGCAGAGTCACCAAGC	LGDSAVYFCASSRWGDGEKLFFGSGTQLSVL	TRBJ1-4	TRBV3-1	8	-5.543
CAAGACAGAGAGCTGGGTTCCACTGCCAAAAAACAGTTTTTCACCGTGCCCCCCGAAGCTGCTGGCACAGAAGTACAGGGCTGAGTCCCCCAGC	LGDSALYFCASSFGGHGEKLFFGSGTQLSVL	TRBJ1-4	TRBV13	7	-5.601
CAAGACAGAGAGCTGGGTTCCACTGCCAAAAAACAGTTTTTCACCGTTCCCCCCTACTTGGCTGCTGGCGCAGAGATACAGGGCTGAGTCTTCT	EDSALYLCASSQVGGNGEKLFFGSGTQLSVL	TRBJ1-4	TRBV4-1	4	-5.844
CAAGACAGAGAGCTGGGTTCCACTGCCAAAAAACAGTTTTTCACCGTTCCCCCCTGAAGTGATGGCACAGAAGTACACAGATGTCTGGGAGCTG	SSQTSVYFCAITSGGNGEKLFFGSGTQLSVL	TRBJ1-4	TRBV10-3	3	-5.969
CAAGACAGAGAGCTGGGTTCCACTGCCAAAAAACAGTTTTTCACCGTTCCCTGTCGGTAAACTGCTGGCACAGAGGTACATAGATGTCTGGTTN	NQTSMYLCASSLPTGNGEKLFFGSGTQLSVL	TRBJ1-4	TRBV28	2	-6.145
CAAGACAGAGAGCTGGGTTCCACTGCCAAAAAACAGTTTTTCACCGTTGAAACTGCTGGCACAGAGGTACATAGATGTCTGGTTGGTGCTGGCG	ASTNQTSMYLCASSFNGEKLFFGSGTQLSVL	TRBJ1-4	TRBV28	11	-5.405
CAAGACAGAGAGCTGGGTTCCACTGCCAAAAAACAGTTTTTCACCTAAAGTGTACTGTTCTCCGCTGATGGCACAGAAGTACACAGATGTCTGG	QTSVYFCAISGEQYTLGEKLFFGSGTQLSVL	TRBJ1-4	TRBV10-3	4	-5.844
CAAGACAGAGAGCTGGGTTCCACTGCCAAAAAACAGTTTTTCACCTAACCCCCTGTTGCTGCTGGCACAGAAGTACAGAGAGGTCTGGTTGGGG	PNQTSLYFCASSNRGLGEKLFFGSGTQLSVL	TRBJ1-4	TRBV27	3	-5.969
CAAGACAGAGAGCTGGGTTCCACTGCCAAAAAACAGTTTTTCACCTAACTCCCCCCGGTCACTGCTGGCACAGAAGTACAGAGAGGTCTGGTTG	NQTSLYFCASSDRGELGEKLFFGSGTQLSVL	TRBJ1-4	TRBV27	10	-5.446
CAAGACAGAGAGCTGGGTTCCACTGCCAAAAAACAGTTTTTCACCTAATGTCCCGGGAGATGAGGCACAGAGATAGAAAGCTGTCGGGTTCTTT	KNPTAFYLCASSPGTLGEKLFFGSGTQLSVL	TRBJ1-4	TRBV19	4	-5.844
CAAGACAGAGAGCTGGGTTCCACTGCCAAAAAACAGTTTTTCACCTACATTCCCCCCTACCCAACTGCTGGCACAGAGGTACATAGATGTCTGG	QTSMYLCASSWVGGNVGEKLFFGSGTQLSVL	TRBJ1-4	TRBV28	10	-5.446
CAAGACAGAGAGCTGGGTTCCACTGCCAAAAAACAGTTTTTCACCTACTGCACAGAAGTACACAGATGTCTGGGAGGGAGCAGCCAACTCCAGC	LELAAPSQTSVYFCAVGEKLFFGSGTQLSVL	TRBJ1-4	TRBV6-6	4	-5.844
CAAGACAGAGAGCTGGGTTCCACTGCCAAAAAACAGTTTTTCACCTAGAAACGAGGCCCCGGAGGTGCTGGCACAGAGGTACTGAGAGGTATGT	HTSQYLCASTSGASFLGEKLFFGSGTQLSVL	TRBJ1-4	TRBV25-1	6	-5.668
CAAGACAGAGAGCTGGGTTCCACTGCCAAAAAACAGTTTTTCACCTAGATTGGTCCTGCTGGCACAGAAGTACATGGCTGAGTCCTCCAGCTTT	KLEDSAMYFCASRTNLGEKLFFGSGTQLSVL	TRBJ1-4	TRBV2	3	-5.969
CAAGACAGAGAGCTGGGTTCCACTGCCAAAAAACAGTTTTTCACCTAGGCCCCCCCCAACGCTGCAGAGATATATGCTGCTGTCTTCAGGGCTC	SPEDSSIYLCSVGGGLGEKLFFGSGTQLSVL	TRBJ1-4	TRBV29-1	8	-5.543
CAAGACAGAGAGCTGGGTTCCACTGCCAAAAAACAGTTTTTCACCTAGGCTGTCCCCTAGGCTGCTGGCACAGAAGTACACAGCTGAGTCCCTG	RDSAVYFCASSLGDSLGEKLFFGSGTQLSVL	TRBJ1-4	TRBV12-3; TRBV12-4	5	-5.747
CAAGACAGAGAGCTGGGTTCCACTGCCAAAAAACAGTTTTTCACCTAGGGAACTGGCACAGAGGTACTGAGAGGTATGTGAGGGCCTGGCAGAC	SARPSHTSQYLCASSLGEKLFFGSGTQLSVL	TRBJ1-4	TRBV25-1	25	-5.048
CAAGACAGAGAGCTGGGTTCCACTGCCAAAAAACAGTTTTTCACCTATACCCTGTGAGCTGCTGGCACAGAGATACACGGCCGAGTCCTCCTGC	QEDSAVYLCASSSQGIGEKLFFGSGTQLSVL	TRBJ1-4	TRBV7-2	4	-5.844
CAAGACAGAGAGCTGGGTTCCACTGCCAAAAAACAGTTTTTCACCTCCACCACGCCCTTGTGAGCTGGCACAGAAATAAGCTGCCGAATCTCCT	GDSAAYFCASSQGRGGGEKLFFGSGTQLSVL	TRBJ1-4	TRBV18	4	-5.844
CAAGACAGAGAGCTGGGTTCCACTGCCAAAAAACAGTTTTTCACCTCCACCCCCATCACTGCTGGCACAGAGGTACATAGATGTCTGGTTGGTG	TNQTSMYLCASSDGGGGEKLFFGSGTQLSVL	TRBJ1-4	TRBV28	13	-5.332
CAAGACAGAGAGCTGGGTTCCACTGCCAAAAAACAGTTTTTCACCTCCACCCCGTAAGCTGCTGGCACAGAGATACACGGCCGAGTCCTCCTGC	QEDSAVYLCASSLRGGGEKLFFGSGTQLSVL	TRBJ1-4	TRBV7-2	4	-5.844
CAAGACAGAGAGCTGGGTTCCACTGCCAAAAAACAGTTTTTCACCTCCACGGAGGAAGCTGCTGGCGCAAAGATAAAGGGCCGAGTCCCCCAGC	LGDSALYLCASSFLRGGEKLFFGSGTQLSVL	TRBJ1-4	TRBV5-1	10	-5.446
CAAGACAGAGAGCTGGGTTCCACTGCCAAAAAACAGTTTTTCACCTCCCCCATATAAACTGCTGGCACAGAAGTACAGAGAGGTCTGGTTGGGG	PNQTSLYFCASSLYGGGEKLFFGSGTQLSVL	TRBJ1-4	TRBV27	5	-5.747
CAAGACAGAGAGCTGGGTTCCACTGCCAAAAAACAGTTTTTCACCTCCCCCCCGGCGGCTGCTGGCACAGAAGTACAGAGAGGTCTGGTTGGGG	PNQTSLYFCASSRRGGGEKLFFGSGTQLSVL	TRBJ1-4	TRBV27	4	-5.844
CAAGACAGAGAGCTGGGTTCCACTGCCAAAAAACAGTTTTTCACCTCCCCCCGGCTCTAAGCTGCTGGCACAGAGATACAGGGCCGAGTCCCCC	GDSALYLCASSLEPGGGEKLFFGSGTQLSVL	TRBJ1-4	TRBV5-5	10	-5.446
CAAGACAGAGAGCTGGGTTCCACTGCCAAAAAACAGTTTTTCACCTCCCCTCCGCGAGGAAGCACTGCAGATGTAGAAGCTGCTGTCTTCAGGA	PEDSSFYICSASSRRGGEKLFFGSGTQLSVL	TRBJ1-4	TRBV20-1	8	-5.543
CAAGACAGAGAGCTGGGTTCCACTGCCAAAAAACAGTTTTTCACCTCCCCTCTGACTGCAGATGTAGAAGCTGCTGTCTTCAGGATGGGCACTG	SAHPEDSSFYICSQRGGEKLFFGSGTQLSVL	TRBJ1-4	TRBV20-1	5	-5.747
CAAGACAGAGAGCTGGGTTCCACTGCCAAAAAACAGTTTTTCACCTCCCCTGCCCTCAACGCTGCAGAGATATATGCTGCTGTCTTCAGGGCTC	SPEDSSIYLCSVEGRGGEKLFFGSGTQLSVL	TRBJ1-4	TRBV29-1	4	-5.844
CAAGACAGAGAGCTGGGTTCCACTGCCAAAAAACAGTTTTTCACCTCCCCTGTCCCCCACTTGGCTGCTGGCGCAGAGATACAGGGCCGAGTCT	DSALYLCASSQVGDRGGEKLFFGSGTQLSVL	TRBJ1-4	TRBV4-3	6	-5.668
CAAGACAGAGAGCTGGGTTCCACTGCCAAAAAACAGTTTTTCACCTCCCCTGTCCCGTCTAGCACTGCAGATGTAGAAGCTGCTGTCTTCAGGA	PEDSSFYICSARRDRGGEKLFFGSGTQLSVL	TRBJ1-4	TRBV20-1	6	-5.668
CAAGACAGAGAGCTGGGTTCCACTGCCAAAAAACAGTTTTTCACCTCCCCTGTCCGGGGGACTGCTGGCACAGAGGTACATAGATGTCTGGTTG	NQTSMYLCASSPPDRGGEKLFFGSGTQLSVL	TRBJ1-4	TRBV28	2	-6.145
CAAGACAGAGAGCTGGGTTCCACTGCCAAAAAACAGTTTTTCACCTCCCTCCCTGATGCCAGGGCTGCTGGCGCAAAGATAAAGGGCCGAGTCC	DSALYLCASSPGIREGGEKLFFGSGTQLSVL	TRBJ1-4	TRBV5-1	3	-5.969
CAAGACAGAGAGCTGGGTTCCACTGCCAAAAAACAGTTTTTCACCTCCCTCCCTGTTTAAGCTGCTGGCACAGAGATACACGGCCGAGTCCTCC	EDSAVYLCASSLNREGGEKLFFGSGTQLSVL	TRBJ1-4	TRBV7-2	5	-5.747
CAAGACAGAGAGCTGGGTTCCACTGCCAAAAAACAGTTTTTCACCTCCCTGAACGAAGAAACTGCTGGCACAGAAGTACACAGCTGAGTCCCTG	RDSAVYFCASSFFVQGGEKLFFGSGTQLSVL	TRBJ1-4	TRBV12-3; TRBV12-4	3	-5.969
CAAGACAGAGAGCTGGGTTCCACTGCCAAAAAACAGTTTTTCACCTCCCTGACCTAAACTGCTGGCACAGAAGTACACAGCTGAGTCCCTGGGT	PRDSAVYFCASSLGQGGEKLFFGSGTQLSVL	TRBJ1-4	TRBV12-3; TRBV12-4	2	-6.145
CAAGACAGAGAGCTGGGTTCCACTGCCAAAAAACAGTTTTTCACCTCCCTGCCCCACGCTGCTGGCACAGAAATACAAAGCTGAGTCCCCCAGC	LGDSALYFCASSVGQGGEKLFFGSGTQLSVL	TRBJ1-4	TRBV9	2	-6.145
CAAGACAGAGAGCTGGGTTCCACTGCCAAAAAACAGTTTTTCACCTCCCTGCCGTTCTTGGCTGCTGGCACAGAAATACACAGCAGAGTCACCA	GDSAVYFCASSQERQGGEKLFFGSGTQLSVL	TRBJ1-4	TRBV3-2	13	-5.332
CAAGACAGAGAGCTGGGTTCCACTGCCAAAAAACAGTTTTTCACCTCCCTGGAGTCTAGCACTGCAGATGTAGAAGCTGCTGTCTTCAGGATGG	HPEDSSFYICSARLQGGEKLFFGSGTQLSVL	TRBJ1-4	TRBV20-1	15	-5.27
CAAGACAGAGAGCTGGGTTCCACTGCCAAAAAACAGTTTTTCACCTCCCTGTCCCGGTATCTGCCAGGCACAGAGATAGAAGCCAGAGTCACTN	SDSGFYLCAWQIPGQGGEKLFFGSGTQLSVL	TRBJ1-4	TRBV30	2	-6.145
CAAGACAGAGAGCTGGGTTCCACTGCCAAAAAACAGTTTTTCACCTCCCTGTCTGGTGCTGGCACAGAAGTACATGGCTGAGTCCTCCAGCTTT	KLEDSAMYFCASTRQGGEKLFFGSGTQLSVL	TRBJ1-4	TRBV2	6	-5.668
CAAGACAGAGAGCTGGGTTCCACTGCCAAAAAACAGTTTTTCACCTCCCTGTGATATAGCACTGCAGATGTAGAAGCTGCTGTCTTCAGGATGG	HPEDSSFYICSAISQGGEKLFFGSGTQLSVL	TRBJ1-4	TRBV20-1	15	-5.27
CAAGACAGAGAGCTGGGTTCCACTGCCAAAAAACAGTTTTTCACCTCCGACAATTCTAAGCTGCTGGCACAGAGATACACGGCCGAGTCCTCCT	GGLGRVSLCQQLRIVGGEKLFFGSGTQLSVL	TRBJ1-4	TRBV7-2	3	-5.969
CAAGACAGAGAGCTGGGTTCCACTGCCAAAAAACAGTTTTTCACCTCCTACCAAGCTGCTGGCGCAAAGATAAAGGGCCGAGTCCCCCAGCTCC	ELGDSALYLCASSLVGGEKLFFGSGTQLSVL	TRBJ1-4	TRBV5-1	7	-5.601
CAAGACAGAGAGCTGGGTTCCACTGCCAAAAAACAGTTTTTCACCTCCTCCCGCAGCGCTGGCGCAAAGATAAAGGGCCGAGTCCCCCAGCTCC	ELGDSALYLCASAAGGGEKLFFGSGTQLSVL	TRBJ1-4	TRBV5-1	5	-5.747
CAAGACAGAGAGCTGGGTTCCACTGCCAAAAAACAGTTTTTCACCTCCTGTCCCGGGCCTATCTTGGCTGCTGGCGCAGAGATACAGGGCTGAG	SALYLCASSQDRPGTGGEKLFFGSGTQLSVL	TRBJ1-4	TRBV4-1	3	-5.969
CAAGACAGAGAGCTGGGTTCCACTGCCAAAAAACAGTTTTTCACCTCCTGTCCGGATGCTGCTGGCGCAAAGATAAAGGGCCGAGTCCCCCAGC	LGDSALYLCASSIRTGGEKLFFGSGTQLSVL	TRBJ1-4	TRBV5-1	6	-5.668
CAAGACAGAGAGCTGGGTTCCACTGCCAAAAAACAGTTTTTCACCTCGAACCCCCGCTTCACTGCTGGCACAGAAGTACATGGCTGAGTCCTCC	EDSAMYFCASSEAGVRGEKLFFGSGTQLSVL	TRBJ1-4	TRBV2	21	-5.124
CAAGACAGAGAGCTGGGTTCCACTGCCAAAAAACAGTTTTTCACCTCGGCCTGGAGAGCTGCTGGCGCAAAGATAAAGGGCCGAGTCCCCCAGC	LGDSALYLCASSSPGRGEKLFFGSGTQLSVL	TRBJ1-4	TRBV5-1	7	-5.601
CAAGACAGAGAGCTGGGTTCCACTGCCAAAAAACAGTTTTTCACCTCGTCCCGTGCTGGCACAGAGGTACATAGATGTCTGGTTGGTGCTGGCG	ASTNQTSMYLCASTGRGEKLFFGSGTQLSVL	TRBJ1-4	TRBV28	5	-5.747
CAAGACAGAGAGCTGGGTTCCACTGCCAAAAAACAGTTTTTCACCTCTACCTTGGCTGCTGGCACAGAGATACAGGGCCGAGTCTTCTGGCTGN	QPEDSALYLCASSQGRGEKLFFGSGTQLSVL	TRBJ1-4	TRBV4-2	2	-6.145
CAAGACAGAGAGCTGGGTTCCACTGCCAAAAAACAGTTTTTCACCTCTAGGGCTGATGGCACAGAAGTACACAGATGTCTGGGAGCTGGTAGCG	ATSSQTSVYFCAISPRGEKLFFGSGTQLSVL	TRBJ1-4	TRBV10-3	19	-5.168
CAAGACAGAGAGCTGGGTTCCACTGCCAAAAAACAGTTTTTCACCTCTCCCCCTGTCGGATACACTGCTGGCACAGAGGTACTGAGAGGTATGT	HTSQYLCASSVSDRGRGEKLFFGSGTQLSVL	TRBJ1-4	TRBV25-1	6	-5.668
CAAGACAGAGAGCTGGGTTCCACTGCCAAAAAACAGTTTTTCACCTCTCCCTGTCGAGTATCGGCTGCTGGCACAGAAATACACAGCAGAGTCA	DSAVYFCASSRYSTGRGEKLFFGSGTQLSVL	TRBJ1-4	TRBV3-1	11	-5.405
CAAGACAGAGAGCTGGGTTCCACTGCCAAAAAACAGTTTTTCACCTCTCCCTGTCGCCCTGACGCTGCAGAGATATATGCTGCTGTCTTCAGGG	PEDSSIYLCSVRATGRGEKLFFGSGTQLSVL	TRBJ1-4	TRBV29-1	27	-5.015
CAAGACAGAGAGCTGGGTTCCACTGCCAAAAAACAGTTTTTCACCTCTCCCTGTGTTCAAGCTGCTGGCGCAAAGATAAAGGGCCGAGTCCCCC	GDSALYLCASSLNTGRGEKLFFGSGTQLSVL	TRBJ1-4	TRBV5-1	3	-5.969
CAAGACAGAGAGCTGGGTTCCACTGCCAAAAAACAGTTTTTCACCTCTCCTGTCCGCAGAGCTGCTGGCACAGAGATACACGGCCGAGTCCTCC	EDSAVYLCASSSADRRGEKLFFGSGTQLSVL	TRBJ1-4	TRBV7-2	12	-5.367
CAAGACAGAGAGCTGGGTTCCACTGCCAAAAAACAGTTTTTCACCTCTCGGCGGAGAGTAACTGCTGGCACAGAAGTACACAGATGTTTGGGAG	SQTSVYFCASSYSPPRGEKLFFGSGTQLSVL	TRBJ1-4	TRBV6-2	4	-5.844
CAAGACAGAGAGCTGGGTTCCACTGCCAAAAAACAGTTTTTCACCTCTGGGGCCTGTCCTAGCACTGCAGATGTAGAAGCTGCTGTCTTCAGGA	PEDSSFYICSARTGPRGEKLFFGSGTQLSVL	TRBJ1-4	TRBV20-1	5	-5.747
CAAGACAGAGAGCTGGGTTCCACTGCCAAAAAACAGTTTTTCACCTCTGGTACCGGAGGAACTGCTGGCACAGAGGTACATAGATGTCTGGTTG	NQTSMYLCASSSSGTRGEKLFFGSGTQLSVL	TRBJ1-4	TRBV28	4	-5.844
CAAGACAGAGAGCTGGGTTCCACTGCCAAAAAACAGTTTTTCACCTGAACCCTGCAGGCTGCTGGCACAGAGATACAGGGCCGAGTCGTCCAGC	LDDSALYLCASSLQGSGEKLFFGSGTQLSVL	TRBJ1-4	TRBV5-4	8	-5.543
CAAGACAGAGAGCTGGGTTCCACTGCCAAAAAACAGTTTTTCACCTGAACCCTGTCCTGCGCTGCTGGCACAGAGATACATGGCCGAGTCCCCC	GDSAMYLCASSAGQGSGEKLFFGSGTQLSVL	TRBJ1-4	TRBV7-9	6	-5.668
CAAGACAGAGAGCTGGGTTCCACTGCCAAAAAACAGTTTTTCACCTGAAGCCCCCTGTGTACTGGCACAGAAATACACAGCAGAGTCACCAAGC	LGDSAVYFCASTQGASGEKLFFGSGTQLSVL	TRBJ1-4	TRBV3-1	4	-5.844
CAAGACAGAGAGCTGGGTTCCACTGCCAAAAAACAGTTTTTCACCTGACCCTGGTTGGCTTAAGCTGCTGGCACAGAGATACACGGCCGAGTCC	DSAVYLCASSLSQPGSGEKLFFGSGTQLSVL	TRBJ1-4	TRBV7-2	21	-5.124
CAAGACAGAGAGCTGGGTTCCACTGCCAAAAAACAGTTTTTCACCTGCCCATTGGCTGCTGGCACAGAAATACACAGCAGAGTCACCAAGCTCC	ELGDSAVYFCASSQWAGEKLFFGSGTQLSVL	TRBJ1-4	TRBV3-1	4	-5.844
CAAGACAGAGAGCTGGGTTCCACTGCCAAAAAACAGTTTTTCACCTGCCCCACTCAAGCTGCTGGCGCAAAGATAAAGGGCCGAGTCCCCCAGC	LGDSALYLCASSLSGAGEKLFFGSGTQLSVL	TRBJ1-4	TRBV5-1	7	-5.601
CAAGACAGAGAGCTGGGTTCCACTGCCAAAAAACAGTTTTTCACCTGCCCCCGGTGAGCTGGCACAGAAATAAGCTGCCGAATCTCCTCGCACT	VRGDSAAYFCASSPGAGEKLFFGSGTQLSVL	TRBJ1-4	TRBV18	3	-5.969
CAAGACAGAGAGCTGGGTTCCACTGCCAAAAAACAGTTTTTCACCTGCCCCCTGTCTTGTGTCACTGGTGGCACAGAAGTAAAGAGCTGTCTGG	QTALYFCATSDTRQGAGEKLFFGSGTQLSVL	TRBJ1-4	TRBV24-1	3	-5.969
CAAGACAGAGAGCTGGGTTCCACTGCCAAAAAACAGTTTTTCACCTGCCCTTTGGGAGCTGCTGGCACAGAGATACATGGCCGAGTCCCCCTGC	QGDSAMYLCASSSQRAGEKLFFGSGTQLSVL	TRBJ1-4	TRBV7-9	10	-5.446
CAAGACAGAGAGCTGGGTTCCACTGCCAAAAAACAGTTTTTCACCTGCGCCCCGGGTGCTGGCACAGAAGTACACAGCTGAGTCCCTGGGTTCT	EPRDSAVYFCASTRGAGEKLFFGSGTQLSVL	TRBJ1-4	TRBV12-3; TRBV12-4	3	-5.969
CAAGACAGAGAGCTGGGTTCCACTGCCAAAAAACAGTTTTTCACCTGCTGTCCCCTCTTCAACGCTGCAGAGATATATGCTGCTGTCTTCAGGG	PEDSSIYLCSVEEGTAGEKLFFGSGTQLSVL	TRBJ1-4	TRBV29-1	6	-5.668
CAAGACAGAGAGCTGGGTTCCACTGCCAAAAAACAGTTTTTCACCTGGTGTCCCGGGCCGCTTACTGCTGGCACAGAAGTACACAGCTGAGTCC	DSAVYFCASSKRPGTPGEKLFFGSGTQLSVL	TRBJ1-4	TRBV12-3; TRBV12-4	51	-4.739
CAAGACAGAGAGCTGGGTTCCACTGCCAAAAAACAGTTTTTCACCTGTCCCCTGTCGGCTTGGGCTGCTGGCACAGAAATAAACTCCAGAATCC	DSGVYFCASSPSRQGTGEKLFFGSGTQLSVL	TRBJ1-4	TRBV14	12	-5.367
CAAGACAGAGAGCTGGGTTCCACTGCCAAAAAACAGTTTTTCACCTGTCCCGGTGGTTCTGCTGGCACAGAAGTACACAGATGTCTGGGAGGGA	PSQTSVYFCASRTTGTGEKLFFGSGTQLSVL	TRBJ1-4	TRBV6-1	2	-6.145
CAAGACAGAGAGCTGGGTTCCACTGCCAAAAAACAGTTTTTCACCTGTCCTACTGCTGGCACAGAGGTACATAGATGTCTGGTTGGTGCTGGCG	ASTNQTSMYLCASSRTGEKLFFGSGTQLSVL	TRBJ1-4	TRBV28	73	-4.583
CAAGACAGAGAGCTGGGTTCCACTGCCAAAAAACAGTTTTTCACCTGTGGGCCCTCCATCAACGCTGCAGAGATATATGCTGCTGTCTTCAGGG	PEDSSIYLCSVDGGPTGEKLFFGSGTQLSVL	TRBJ1-4	TRBV29-1	80	-4.543
CAAGACAGAGAGCTGGGTTCCACTGCCAAAAAACAGTTTTTCACCTGTTCCCCTGGAGCTGGCACAGAGATACAGGGCCGAGTCCCCCAGCAAC	LLGDSALYLCASSRGTGEKLFFGSGTQLSVL	TRBJ1-4	TRBV5-5	3	-5.969
CAAGACAGAGAGCTGGGTTCCACTGCCAAAAAACAGTTTTTCACCTTCATTTGCCAAGCTGCTGGCGCAAAGATAAAGGGCCGAGTCCCCCAGC	LGDSALYLCASSLANEGEKLFFGSGTQLSVL	TRBJ1-4	TRBV5-1	7	-5.601
CAAGACAGAGAGCTGGGTTCCACTGCCAAAAAACAGTTTTTCACCTTCCCAGGTGCTGCTGGCACAGAAGTACAGAGAGGTCTGGTTGGGGCTG	SPNQTSLYFCASSTWEGEKLFFGSGTQLSVL	TRBJ1-4	TRBV27	15	-5.27
CAAGACAGAGAGCTGGGTTCCACTGCCAAAAAACAGTTTTTCACCTTCCCCCCTGCGGCTGCTGGCACAGAAATACACAGCAGAGTCACCAAGC	LGDSAVYFCASSRRGEGEKLFFGSGTQLSVL	TRBJ1-4	TRBV3-1	10	-5.446
CAAGACAGAGAGCTGGGTTCCACTGCCAAAAAACAGTTTTTCACCTTCCCTCCTCGAACTGCTGGCACAGAAGTACACAGATGTTTGGGAGGGA	PSQTSVYFCASSSRREGEKLFFGSGTQLSVL	TRBJ1-4	TRBV6-2	4	-5.844
CAAGACAGAGAGCTGGGTTCCACTGCCAAAAAACAGTTTTTCACCTTCCCTGTAATCTTCAACGCTGCAGAGATATATGCTGCTGTCTTCAGGG	PEDSSIYLCSVEDYREGEKLFFGSGTQLSVL	TRBJ1-4	TRBV29-1	10	-5.446
CAAGACAGAGAGCTGGGTTCCACTGCCAAAAAACAGTTTTTCACCTTCCCTGTCTATCCGGCTGCTGGCGCAGAGATACAGGGCTGAGTCTTCT	EDSALYLCASSRIDREGEKLFFGSGTQLSVL	TRBJ1-4	TRBV4-1	2	-6.145
CAAGACAGAGAGCTGGGTTCCACTGCCAAAAAACAGTTTTTCACCTTCCGCCCCCCATAAACTGCTGGCACAGAGGTACATAGATGTCTGGTTG	NQTSMYLCASSLWGAEGEKLFFGSGTQLSVL	TRBJ1-4	TRBV28	56	-4.698
CAAGACAGAGAGCTGGGTTCCACTGCCAAAAAACAGTTTTTCACCTTCCTGGATGGCTTTATTCACTGCTGGCACAGAGGTACTGAGAGGTATG	IPLSTSVPAVNKAIQEGEKLFFGSGTQLSVL	TRBJ1-4	TRBV25-1	4	-5.844
CAAGACAGAGAGCTGGGTTCCACTGCCAAAAAACAGTTTTTCACCTTCGCCCTCCGCGTCCCAAGCACTGCAGATGTAGAAGCTGCTGTCTTCA	EDSSFYICSAWDAEGEGEKLFFGSGTQLSVL	TRBJ1-4	TRBV20-1	20	-5.145
CAAGACAGAGAGCTGGGTTCCACTGCCAAAAAACAGTTTTTCACCTTCTACACTGATGGCACAGAAGTACACAGATGTCTGGGAGCTGGTAGCG	ATSSQTSVYFCAISVEGEKLFFGSGTQLSVL	TRBJ1-4	TRBV10-3	4	-5.844
CAAGACAGAGAGCTGGGTTCCACTGCCAAAAAACAGTTTTTCACCTTCTGTTCCCTGTGTCAAGCTGCTGGCACAGAGATACAGGGCCGAGTCG	DSALYLCASSLTQGTEGEKLFFGSGTQLSVL	TRBJ1-4	TRBV5-4	8	-5.543
CAAGACAGAGAGCTGGGTTCCACTGCCAAAAAACAGTTTTTCACCTTGGCTGCTGGCACAGAAGTACACAGATGTTTGGGAGGGAGCAGCCGAC	SAAPSQTSVYFCASSQGEKLFFGSGTQLSVL	TRBJ1-4	TRBV6-2	5	-5.747
CAAGACAGAGAGCTGGGTTCCACTGCCAAAAAACAGTTTTTCACCTTGGTGGCTCCCTTCTCCCCGCGAGCTGCTGGCACAGAGATACATGGCC	AMYLCASSSRGEGSHQGEKLFFGSGTQLSVL	TRBJ1-4	TRBV11-1	4	-5.844
CAAGACAGAGAGCTGGGTTCCACTGCCAAAAAACAGTTTTTCACCTTGTCTGGAGCTGCTGGCACAGAGATACACGGCTGAGTCCCCCCGCTCT	ERGDSAVYLCASSSRQGEKLFFGSGTQLSVL	TRBJ1-4	TRBV7-3	3	-5.969
CAAGACAGAGAGCTGGGTTCCACTGCCAAAAAACAGTTTTTCACCTTTACTGTTCGACAGTCTAGCACTGCAGATGTAGAAGCTGCTGTCTTCA	EDSSFYICSARLSNSKGEKLFFGSGTQLSVL	TRBJ1-4	TRBV20-1	9	-5.492
CAAGACAGAGAGCTGGGTTCCACTGCCAAAAAACAGTTTTTCACGAAAGACTCCCGATTTACTCCAGGCACAGAGATAGAAGCCAGAGTCACTG	SDSGFYLCAWSKSGVFREKLFFGSGTQLSVL	TRBJ1-4	TRBV30	8	-5.543
CAAGACAGAGAGCTGGGTTCCACTGCCAAAAAACAGTTTTTCACGAACCCCTGGCGGGCTGCTGGCACAGAGATACACGGCCGAGTCCTCAAGC	LEDSAVYLCASSPPGVREKLFFGSGTQLSVL	TRBJ1-4	TRBV11-2	5	-5.747
CAAGACAGAGAGCTGGGTTCCACTGCCAAAAAACAGTTTTTCACGACCCCCGGATCTAGTAGCACTGCAGATGTAGAAGCTGCTGTCTTCAGGA	PEDSSFYICSATRSGGREKLFFGSGTQLSVL	TRBJ1-4	TRBV20-1	19	-5.168
CAAGACAGAGAGCTGGGTTCCACTGCCAAAAAACAGTTTTTCACGACCCCCTCCTTGGCTGCTGGCGCAGAGATACAGGGCTGAGTCTTCTGGC	PEDSALYLCASSQGGGREKLFFGSGTQLSVL	TRBJ1-4	TRBV4-1	7	-5.601
CAAGACAGAGAGCTGGGTTCCACTGCCAAAAAACAGTTTTTCACGACCCCTTAAAGCTTCACTGCTGGCACAGAAGTACACAGATGTCTGGGAG	SQTSVYFCASSEALRGREKLFFGSGTQLSVL	TRBJ1-4	TRBV6-1	8	-5.543
CAAGACAGAGAGCTGGGTTCCACTGCCAAAAAACAGTTTTTCACGAGATCCCCCTGTCCCACTGCTGGCACAGAAGTACACAGATGTCTGGGAG	SQTSVYFCASSGTGGSREKLFFGSGTQLSVL	TRBJ1-4	TRBV6-5	3	-5.969
CAAGACAGAGAGCTGGGTTCCACTGCCAAAAAACAGTTTTTCACGAGCACCCAACGCACTGCTGGCACAGAAGTACATGGCTGAGTCCTCCAGC	LEDSAMYFCASSALGAREKLFFGSGTQLSVL	TRBJ1-4	TRBV2	2	-6.145
CAAGACAGAGAGCTGGGTTCCACTGCCAAAAAACAGTTTTTCACGAGCCCCCATGTTCCTCCTGCTGGCACAGAAGTACATGGCTGAGTCCTCC	EDSAMYFCASRRNMGAREKLFFGSGTQLSVL	TRBJ1-4	TRBV2	6	-5.668
CAAGACAGAGAGCTGGGTTCCACTGCCAAAAAACAGTTTTTCACGAGGGCCCCGGGTGATGGCACAGAAGTACACAGATGTCTGGGAGCTGGTA	TSSQTSVYFCAITRGPREKLFFGSGTQLSVL	TRBJ1-4	TRBV10-3	3	-5.969
CAAGACAGAGAGCTGGGTTCCACTGCCAAAAAACAGTTTTTCACGATCTACCCCCCGACTCAAGCTGCTGGCACAGAAATACAAAGCTGAGTCC	DSALYFCASSLSRGVDREKLFFGSGTQLSVL	TRBJ1-4	TRBV9	3	-5.969
CAAGACAGAGAGCTGGGTTCCACTGCCAAAAAACAGTTTTTCACGCAACCCCCTGTCTTGGCTGCTGGCGCAGAGATACAGGGCCGAGTCTTCT	EDSALYLCASSQDRGLREKLFFGSGTQLSVL	TRBJ1-4	TRBV4-3	9	-5.492
CAAGACAGAGAGCTGGGTTCCACTGCCAAAAAACAGTTTTTCACGCCAGCCCCTTTTCCAGCTGCTGGCACAGAGATACACGGCCGAGTCCTCC	EDSAVYLCASSWKRGWREKLFFGSGTQLSVL	TRBJ1-4	TRBV7-2	6	-5.668
CAAGACAGAGAGCTGGGTTCCACTGCCAAAAAACAGTTTTTCACGCCCACCCCCCAAACTGCTGGCACAGAGGTACATAGATGTCTGGTTGGTG	TNQTSMYLCASSLGGGREKLFFGSGTQLSVL	TRBJ1-4	TRBV28	6	-5.668
CAAGACAGAGAGCTGGGTTCCACTGCCAAAAAACAGTTTTTCACGCCCCGCGTTCCCTGTCCCGGGGCTGCTGGCACAGAGATACATGGCCGAG	SAMYLCASSPGTGNAGREKLFFGSGTQLSVL	TRBJ1-4	TRBV7-9	4	-5.844
CAAGACAGAGAGCTGGGTTCCACTGCCAAAAAACAGTTTTTCACGCCCTCCGCCCAAGCTGCTGGCGCAAAGATAAAGGGCCGAGTCCCCCAGC	LGDSALYLCASSLGGGREKLFFGSGTQLSVL	TRBJ1-4	TRBV5-1	16	-5.242
CAAGACAGAGAGCTGGGTTCCACTGCCAAAAAACAGTTTTTCACGCCCTCTGTCCCGGCTGCTGGCGCAAAGATAAAGGGCCGAGTCCCCCAGC	LGDSALYLCASSRDRGREKLFFGSGTQLSVL	TRBJ1-4	TRBV5-1	5	-5.747
CAAGACAGAGAGCTGGGTTCCACTGCCAAAAAACAGTTTTTCACGCCCTGACCGTCCTTCACTACTGGCACAGAGATAGAAAGCTGTCGGGTTC	NPTAFYLCASSEGRSGREKLFFGSGTQLSVL	TRBJ1-4	TRBV19	59	-4.675
CAAGACAGAGAGCTGGGTTCCACTGCCAAAAAACAGTTTTTCACGCCCTGTCCCCAGGGAGCTGGCGCAAAGATAAAGGGCCGAGTCCCCCAGN	LGDSALYLCASSLGTGREKLFFGSGTQLSVL	TRBJ1-4	TRBV5-1	2	-6.145
CAAGACAGAGAGCTGGGTTCCACTGCCAAAAAACAGTTTTTCACGCCCTGTCCCCGGATGGCTAGCACTGCAGATGTAGAAGCTGCTGTCTTCA	EDSSFYICSASHPGTGREKLFFGSGTQLSVL	TRBJ1-4	TRBV20-1	2	-6.145
CAAGACAGAGAGCTGGGTTCCACTGCCAAAAAACAGTTTTTCACGCCCTGTCCCGGTCCTGCTGGCACAGAGGTACATAGATGTCTGGTTGGTG	TNQTSMYLCASRTGTGREKLFFGSGTQLSVL	TRBJ1-4	TRBV28	16	-5.242
CAAGACAGAGAGCTGGGTTCCACTGCCAAAAAACAGTTTTTCACGCCCTGTCCCGGTGTGGCTGCTGGCACAGAGATAGAGGGCCGAGTCCCCC	GDSALYLCASSHTGTGREKLFFGSGTQLSVL	TRBJ1-4	TRBV5-6	5	-5.747
CAAGACAGAGAGCTGGGTTCCACTGCCAAAAAACAGTTTTTCACGCCCTGTCGTGCTGGCACAGAGGTACATAGATGTCTGGTTGGTGCTGGCG	ASTNQTSMYLCASTTGREKLFFGSGTQLSVL	TRBJ1-4	TRBV28	4	-5.844
CAAGACAGAGAGCTGGGTTCCACTGCCAAAAAACAGTTTTTCACGCCCTGTGACATCTTGGCTGCTGGCGCAGAGATACAGGGCTGAGTCTTCT	EDSALYLCASSQDVTGREKLFFGSGTQLSVL	TRBJ1-4	TRBV4-1	2	-6.145
CAAGACAGAGAGCTGGGTTCCACTGCCAAAAAACAGTTTTTCACGCCTAACCCCAACTTGGCTGCTGGCACAGAAATAAACTCCAGAATCCTCC	EDSGVYFCASSQVGVRREKLFFGSGTQLSVL	TRBJ1-4	TRBV14	6	-5.668
CAAGACAGAGAGCTGGGTTCCACTGCCAAAAAACAGTTTTTCACGCCTGTCCCGGGCACTGCAGATGTAGAAGCTGCTGTCTTCAGGATGGGCA	AHPEDSSFYICSARDRREKLFFGSGTQLSVL	TRBJ1-4	TRBV20-1	6	-5.668
CAAGACAGAGAGCTGGGTTCCACTGCCAAAAAACAGTTTTTCACGCGCCCCCTGTCCGTCCAGACTACTGGCACAGAGATAGAAAGCTGTCGGG	PTAFYLCASSLDGQGAREKLFFGSGTQLSVL	TRBJ1-4	TRBV19	30	-4.969
CAAGACAGAGAGCTGGGTTCCACTGCCAAAAAACAGTTTTTCACGCGGAAGGTAACTGCTGGCACAGAAGTACACAGATGTCTGGGAGGGAGCA	APSQTSVYFCASSYLPREKLFFGSGTQLSVL	TRBJ1-4	TRBV6-6	4	-5.844
CAAGACAGAGAGCTGGGTTCCACTGCCAAAAAACAGTTTTTCACGCGGCCCGGAACTGCTGGCACAGAAGTACACAGATGTTTGGGAGGGAGCA	APSQTSVYFCASSSGPREKLFFGSGTQLSVL	TRBJ1-4	TRBV6-2	3	-5.969
CAAGACAGAGAGCTGGGTTCCACTGCCAAAAAACAGTTTTTCACGCTCCCTCGAGCCCCCATATGGTGAGCTGGCACAGAAATAAGCTGCCGAA	SAAYFCASSPYGGSREREKLFFGSGTQLSVL	TRBJ1-4	TRBV18	14	-5.3
CAAGACAGAGAGCTGGGTTCCACTGCCAAAAAACAGTTTTTCACGCTCCGTCCCTCCACTGCTGGCACAGAAGTACATGGCTGAGTCCTCCAGC	LEDSAMYFCASSGGTEREKLFFGSGTQLSVL	TRBJ1-4	TRBV2	2	-6.145
CAAGACAGAGAGCTGGGTTCCACTGCCAAAAAACAGTTTTTCACGCTGTCCCTGTCGGGAACTGCTGGCACAGAAGTACACAGATGTTTGGGAG	SQTSVYFCASSSRQGQREKLFFGSGTQLSVL	TRBJ1-4	TRBV6-2	5	-5.747
CAAGACAGAGAGCTGGGTTCCACTGCCAAAAAACAGTTTTTCACGGACGTCCCCGCGGCTGGTGGCACACAGGTACATGGCTGCGTCCCCCAGG	LGDAAMYLCATSRGDVREKLFFGSGTQLSVL	TRBJ1-4	TRBV15	6	-5.668
CAAGACAGAGAGCTGGGTTCCACTGCCAAAAAACAGTTTTTCACGGCCCCCTGTCCTCGTTAGACTGCTGGCACAGAGGTACATAGATGTCTGG	QTSMYLCASSLTRTGGREKLFFGSGTQLSVL	TRBJ1-4	TRBV28	8	-5.543
CAAGACAGAGAGCTGGGTTCCACTGCCAAAAAACAGTTTTTCACGGCCCTGTCCCCTTCGGTCACTGGTGGCACAGAAGTAAAGAGCTGTCTGG	QTALYFCATSDRRGQGREKLFFGSGTQLSVL	TRBJ1-4	TRBV24-1	22	-5.104
CAAGACAGAGAGCTGGGTTCCACTGCCAAAAAACAGTTTTTCACGGCCGCTCCCGCTGGCACAGAAGTACACAGATGTCTGGGAGGGAGCAGCC	AAPSQTSVYFCASGSGREKLFFGSGTQLSVL	TRBJ1-4	TRBV6-5	7	-5.601
CAAGACAGAGAGCTGGGTTCCACTGCCAAAAAACAGTTTTTCACGGGGTCTGTCCCAGGCACAGAGATAGAAGCCAGAGTCACTGAGAAGGAGC	LLLSDSGFYLCAWDRPREKLFFGSGTQLSVL	TRBJ1-4	TRBV30	3	-5.969
CAAGACAGAGAGCTGGGTTCCACTGCCAAAAAACAGTTTTTCACGTACCCCTGTGGGTGCGCTGGCACAGAGATACACGGCCGAGTCCTCCTGC	QEDSAVYLCASAPTGVREKLFFGSGTQLSVL	TRBJ1-4	TRBV7-2	9	-5.492
CAAGACAGAGAGCTGGGTTCCACTGCCAAAAAACAGTTTTTCACGTATTGACTGTGCACTACTGGCACAGAGATAGAAAGCTGTCGGGTTCTTT	KNPTAFYLCASSAQSIREKLFFGSGTQLSVL	TRBJ1-4	TRBV19	10	-5.446
CAAGACAGAGAGCTGGGTTCCACTGCCAAAAAACAGTTTTTCACGTCCCTGTCCATCTTGGCTGCTGGCGCAGAGATACAGGGCTGAGTCTTCT	EDSALYLCASSQDGQGREKLFFGSGTQLSVL	TRBJ1-4	TRBV4-1	4	-5.844
CAAGACAGAGAGCTGGGTTCCACTGCCAAAAAACAGTTTTTCACGTCCCTGTCCCGTCCCCGTCCTGCTGGCACAGAGGTACATAGATGTCTGG	QTSMYLCASRTGTGQGREKLFFGSGTQLSVL	TRBJ1-4	TRBV28	2	-6.145
CAAGACAGAGAGCTGGGTTCCACTGCCAAAAAACAGTTTTTCACGTCCTCCCTGTACTCCGGGGTAACTGCTGGCACAGAAGTACACAGATGTC	TSVYFCASSYPGVQGGREKLFFGSGTQLSVL	TRBJ1-4	TRBV6-6	11	-5.405
CAAGACAGAGAGCTGGGTTCCACTGCCAAAAAACAGTTTTTCACGTCCTGGCCTGTCTATCGAGCTGCTGGCACAGAGATACACGGCCGAGTCC	DSAVYLCASSSIDRPGREKLFFGSGTQLSVL	TRBJ1-4	TRBV11-2	3	-5.969
CAAGACAGAGAGCTGGGTTCCACTGCCAAAAAACAGTTTTTCACGTCCTTGTCCGGGGAAACTGCTGGCACAGAGGTACATAGATGTCTGGTTG	NQTSMYLCASSFPGQGREKLFFGSGTQLSVL	TRBJ1-4	TRBV28	2	-6.145
CAAGACAGAGAGCTGGGTTCCACTGCCAAAAAACAGTTTTTCACGTTGCCCTGAAAAGTAACTGCTGGCACAGAAGTACACAGATGTCTGGGAG	SQTSVYFCASSYFSGQREKLFFGSGTQLSVL	TRBJ1-4	TRBV6-6	17	-5.216
CAAGACAGAGAGCTGGGTTCCACTGCCAAAAAACAGTTTTTCACTAAGATACCCCGACAGGCTGCTGGCACAGAGATACACGGCCGAGTCCTCC	EDSAVYLCASSLSGYLSEKLFFGSGTQLSVL	TRBJ1-4	TRBV7-2	5	-5.747
CAAGACAGAGAGCTGGGTTCCACTGCCAAAAAACAGTTTTTCACTAATCTTTAGACTGCTGGCACAGAAGTACACAGCTGAGTCCCTGGGTTCT	EPRDSAVYFCASSLKISEKLFFGSGTQLSVL	TRBJ1-4	TRBV12-3; TRBV12-4	6	-5.668
CAAGACAGAGAGCTGGGTTCCACTGCCAAAAAACAGTTTTTCACTACCCCCGGGTCCTTCGCTGCTGGCGCAAAGATAAAGGGCCGAGTCCCCC	GDSALYLCASSEGPGGSEKLFFGSGTQLSVL	TRBJ1-4	TRBV5-1	4	-5.844
CAAGACAGAGAGCTGGGTTCCACTGCCAAAAAACAGTTTTTCACTACCCCCTGCCCTGCTGGCACAGAAGTACACAGCTGAGTCCCTGGGTTCT	EPRDSAVYFCASRAGGSEKLFFGSGTQLSVL	TRBJ1-4	TRBV12-3; TRBV12-4	13	-5.332
CAAGACAGAGAGCTGGGTTCCACTGCCAAAAAACAGTTTTTCACTACCCCCTGGCGTGCTGCTGGCACAGAGATACATGGCCGAGTCCCCCTGC	QGDSAMYLCASSTPGGSEKLFFGSGTQLSVL	TRBJ1-4	TRBV7-9	19	-5.168
CAAGACAGAGAGCTGGGTTCCACTGCCAAAAAACAGTTTTTCACTACCCCCTGTCCCTTTGGCGCTGCAGAGATATATGCTGCTGTCTTCAGGG	PEDSSIYLCSAKGTGGSEKLFFGSGTQLSVL	TRBJ1-4	TRBV29-1	14	-5.3
CAAGACAGAGAGCTGGGTTCCACTGCCAAAAAACAGTTTTTCACTACCCCTCCCGGGGCTGCTGGCACAGAGGTACATAGATGTCTGGTTGGTG	TNQTSMYLCASSPGRGSEKLFFGSGTQLSVL	TRBJ1-4	TRBV28	16	-5.242
CAAGACAGAGAGCTGGGTTCCACTGCCAAAAAACAGTTTTTCACTACCCGTCCCGACCCTGCTGGCACAGAAGTACACAGATGTCTGGGAGGGA	PSQTSVYFCASRVGTGSEKLFFGSGTQLSVL	TRBJ1-4	TRBV6-5	9	-5.492
CAAGACAGAGAGCTGGGTTCCACTGCCAAAAAACAGTTTTTCACTACCGATACCCTGGCTGCTGGCACAGAAATACACAGCAGAGTCACCAAGC	LGDSAVYFCASSQGIGSEKLFFGSGTQLSVL	TRBJ1-4	TRBV3-1	6	-5.668
CAAGACAGAGAGCTGGGTTCCACTGCCAAAAAACAGTTTTTCACTACCTCCTGCCCGACTGCTGGCACAGAGGTACATAGATGTCTGGTTGGTG	TNQTSMYLCASSRAGGSEKLFFGSGTQLSVL	TRBJ1-4	TRBV28	7	-5.601
CAAGACAGAGAGCTGGGTTCCACTGCCAAAAAACAGTTTTTCACTACGACCCTGTCTATCTCTAGCACTGCAGATGTAGAAGCTGCTGTCTTCA	EDSSFYICSARDRQGRSEKLFFGSGTQLSVL	TRBJ1-4	TRBV20-1	4	-5.844
CAAGACAGAGAGCTGGGTTCCACTGCCAAAAAACAGTTTTTCACTACGATGCGCCCCCCACACGACACCACTCGGGCTGCTGGCACAGAGATAC	YLCASSPSGVVWGAHRSEKLFFGSGTQLSVL	TRBJ1-4	TRBV7-3	5	-5.747
CAAGACAGAGAGCTGGGTTCCACTGCCAAAAAACAGTTTTTCACTACGTCCCTGTGGTTGGCTGCTGGCACAGAAATACACAGCAGAGTCACCA	GDSAVYFCASSQPQGRSEKLFFGSGTQLSVL	TRBJ1-4	TRBV3-1	3	-5.969
CAAGACAGAGAGCTGGGTTCCACTGCCAAAAAACAGTTTTTCACTACGTGTCAATCGCGAGGCACAGAAGTACACAGATGTCTGGGAGGGAGCA	APSQTSVYFCASRLTRSEKLFFGSGTQLSVL	TRBJ1-4	TRBV6-6	28	-4.999
CAAGACAGAGAGCTGGGTTCCACTGCCAAAAAACAGTTTTTCACTATCCCCTGTCACGTCCAAGCTGCTGGCGCAAAGATAAAGGGCCGAGTCC	DSALYLCASSLDVTGDSEKLFFGSGTQLSVL	TRBJ1-4	TRBV5-1	2	-6.145
CAAGACAGAGAGCTGGGTTCCACTGCCAAAAAACAGTTTTTCACTATGCCGTCCCGGGCTGCTGGCACAGAGATACACGGCCGAGTCCTCCTGC	QEDSAVYLCASSPGRHSEKLFFGSGTQLSVL	TRBJ1-4	TRBV7-2	4	-5.844
CAAGACAGAGAGCTGGGTTCCACTGCCAAAAAACAGTTTTTCACTCATCGCCCCTGTCCGGCTGCTGGCACAGAGATACACGGCTGAGTCCCCC	GDSAVYLCASSRTGAMSEKLFFGSGTQLSVL	TRBJ1-4	TRBV7-3	14	-5.3
CAAGACAGAGAGCTGGGTTCCACTGCCAAAAAACAGTTTTTCACTCCACCCGGCTAAGCTGCTGGCACAGAGATACATGGCCGAGTCCCCCTGC	QGDSAMYLCASSLAGWSEKLFFGSGTQLSVL	TRBJ1-4	TRBV7-9	4	-5.844
CAAGACAGAGAGCTGGGTTCCACTGCCAAAAAACAGTTTTTCACTCCACGGTCGGATACTACTGGCACAGAGATAGAAAGCTGTCGGGTTCTTT	KNPTAFYLCASSIRPWSEKLFFGSGTQLSVL	TRBJ1-4	TRBV19	18	-5.191
CAAGACAGAGAGCTGGGTTCCACTGCCAAAAAACAGTTTTTCACTCCATAGGGCGCTGCAGAGATATATGCTGCTGTCTTCAGGGCTCATGTTG	NMSPEDSSIYLCSALWSEKLFFGSGTQLSVL	TRBJ1-4	TRBV29-1	16	-5.242
CAAGACAGAGAGCTGGGTTCCACTGCCAAAAAACAGTTTTTCACTCCATCGCCCCCTGTCCATGCTGCTGGCACAGAAGTACACAGATGTCTGG	QTSVYFCASSMDRGRWSEKLFFGSGTQLSVL	TRBJ1-4	TRBV6-1	51	-4.739
CAAGACAGAGAGCTGGGTTCCACTGCCAAAAAACAGTTTTTCACTCCCAGAACTCCAGGCACAGAGATAGAAGCCAGAGTCACTGAGAAGGAGC	LLLSDSGFYLCAWSSGSEKLFFGSGTQLSVL	TRBJ1-4	TRBV30	26	-5.031
CAAGACAGAGAGCTGGGTTCCACTGCCAAAAAACAGTTTTTCACTCCCCCCTAAGCTGCTGGCACAGAGATACATGGCCGAGTCCCCCTGCTCT	EQGDSAMYLCASSLGGSEKLFFGSGTQLSVL	TRBJ1-4	TRBV7-9	3	-5.969
CAAGACAGAGAGCTGGGTTCCACTGCCAAAAAACAGTTTTTCACTCCCCCCTCTCTGACTGCTGGCACAGAAGTACACAGATGTTTGGGAGGGA	PSQTSVYFCASSQRGGSEKLFFGSGTQLSVL	TRBJ1-4	TRBV6-2	2	-6.145
CAAGACAGAGAGCTGGGTTCCACTGCCAAAAAACAGTTTTTCACTCCCCCCTGCACCCAAGCTGCTGGCACAGAGATACAGGGCCGAGTCCCCN	GDSALYLCASSLGAGGSEKLFFGSGTQLSVL	TRBJ1-4	TRBV5-5	2	-6.145
CAAGACAGAGAGCTGGGTTCCACTGCCAAAAAACAGTTTTTCACTCCCCCTCCGGCTGGCACAGAGGTACATAGATGTCTGGTTGGTGCTGGCG	ASTNQTSMYLCASRRGSEKLFFGSGTQLSVL	TRBJ1-4	TRBV28	21	-5.124
CAAGACAGAGAGCTGGGTTCCACTGCCAAAAAACAGTTTTTCACTCCCCCTGTTCAAACTGCTGGCACAGAAGTACAGAGAGGTCTGGTTGGGG	PNQTSLYFCASSLNRGSEKLFFGSGTQLSVL	TRBJ1-4	TRBV27	20	-5.145
CAAGACAGAGAGCTGGGTTCCACTGCCAAAAAACAGTTTTTCACTCCCCTGCCCCGAGCTGCTGGCACAGAAATACACAGCAGAGTCACCAAGC	LGDSAVYFCASSSGQGSEKLFFGSGTQLSVL	TRBJ1-4	TRBV3-1	7	-5.601
CAAGACAGAGAGCTGGGTTCCACTGCCAAAAAACAGTTTTTCACTCCCCTGGCCCAACAAGCTGCTGGCACAGAGATACACGGCCGAGTCCTCC	EDSAVYLCASSLLGQGSEKLFFGSGTQLSVL	TRBJ1-4	TRBV7-2	4	-5.844
CAAGACAGAGAGCTGGGTTCCACTGCCAAAAAACAGTTTTTCACTCCCCTGTGACATTCTGCTGGCACAGAGATACATGGCCGAGTCCCCCTGC	QGDSAMYLCASRMSQGSEKLFFGSGTQLSVL	TRBJ1-4	TRBV7-9	3	-5.969
CAAGACAGAGAGCTGGGTTCCACTGCCAAAAAACAGTTTTTCACTCCCGATAAGCTGCTGGCACAGCGATACATGGCCGAGTCCCGCTGCTCTG	RAAGLGHVSLCQQLIGSEKLFFGSGTQLSVL	TRBJ1-4	TRBV7-6	4	-5.844
CAAGACAGAGAGCTGGGTTCCACTGCCAAAAAACAGTTTTTCACTCCCGATCCCTGTTCCGGAGCTGCTGGCGCAAAGATAAAGGGCCGAGTCC	DSALYLCASSSGTGIGSEKLFFGSGTQLSVL	TRBJ1-4	TRBV5-1	7	-5.601
CAAGACAGAGAGCTGGGTTCCACTGCCAAAAAACAGTTTTTCACTCCCGCCCCCTGCAGCACTGCAGATGTAGAAGCTGCTGTCTTCAGGATGG	HPEDSSFYICSAAGGGSEKLFFGSGTQLSVL	TRBJ1-4	TRBV20-1	3	-5.969
CAAGACAGAGAGCTGGGTTCCACTGCCAAAAAACAGTTTTTCACTCCCGGGGCGGGGACTGCTGGCACAGAAGTACACAGCTGAGTCCCTGGGT	PRDSAVYFCASSPRPGSEKLFFGSGTQLSVL	TRBJ1-4	TRBV12-3; TRBV12-4	6	-5.668
CAAGACAGAGAGCTGGGTTCCACTGCCAAAAAACAGTTTTTCACTCCCTACCCCTGCGCTGCTGGCACAGAAGTACATGGCTGAGTCCTCCAGC	LEDSAMYFCASSAGVGSEKLFFGSGTQLSVL	TRBJ1-4	TRBV2	2	-6.145
CAAGACAGAGAGCTGGGTTCCACTGCCAAAAAACAGTTTTTCACTCCCTCCCCCGCCGAAGGCACTGCAGATGTAGAAGCTGCTGTCTTCAGGA	PEDSSFYICSAFGGGGSEKLFFGSGTQLSVL	TRBJ1-4	TRBV20-1	18	-5.191
CAAGACAGAGAGCTGGGTTCCACTGCCAAAAAACAGTTTTTCACTCCCTGACCCTCCCTGTCCGGGAACGCTGCAGAGATATATGCTGCTGTCT	DSSIYLCSVPGQGGSGSEKLFFGSGTQLSVL	TRBJ1-4	TRBV29-1	10	-5.446
CAAGACAGAGAGCTGGGTTCCACTGCCAAAAAACAGTTTTTCACTCCCTGAGAGTGGCCTGCTGGCACAGAAGTACACAGATGTCTGGGAGGGA	PSQTSVYFCASRPLSGSEKLFFGSGTQLSVL	TRBJ1-4	TRBV6-6	2	-6.145
CAAGACAGAGAGCTGGGTTCCACTGCCAAAAAACAGTTTTTCACTCCCTGTCCCAAGGCTGGCACAGAAGTACACAGATGTCTGGGAGGGAGCA	APSQTSVYFCASLGTGSEKLFFGSGTQLSVL	TRBJ1-4	TRBV6-5	9	-5.492
CAAGACAGAGAGCTGGGTTCCACTGCCAAAAAACAGTTTTTCACTCCCTGTCCCCCCCTTGCTGGCACAGAAGTACATGGCTGAGTCCTCCAGC	LEDSAMYFCASKGGTGSEKLFFGSGTQLSVL	TRBJ1-4	TRBV2	2	-6.145
CAAGACAGAGAGCTGGGTTCCACTGCCAAAAAACAGTTTTTCACTCCCTGTCCCGATACTGCTGGCACAGAGGTACATAGATGTCTGGTTGGTG	TNQTSMYLCASSIGTGSEKLFFGSGTQLSVL	TRBJ1-4	TRBV28	22	-5.104
CAAGACAGAGAGCTGGGTTCCACTGCCAAAAAACAGTTTTTCACTCCCTGTCCCGGAGTAACTGCTGGCACAGAAGTACACAGATGTCTGGGAG	SQTSVYFCASSYSGTGSEKLFFGSGTQLSVL	TRBJ1-4	TRBV6-5	4	-5.844
CAAGACAGAGAGCTGGGTTCCACTGCCAAAAAACAGTTTTTCACTCCCTGTCCCGGTAAGGGAGCTGGCACAGAGATACATGGCCGAGTCCCCC	GDSAMYLCASSLTGTGSEKLFFGSGTQLSVL	TRBJ1-4	TRBV7-9	16	-5.242
CAAGACAGAGAGCTGGGTTCCACTGCCAAAAAACAGTTTTTCACTCCCTGTCCGTTGTGGTGAGCTGGCACAGAAATAAGCTGCCGAATCTCCT	GDSAAYFCASSPQRTGSEKLFFGSGTQLSVL	TRBJ1-4	TRBV18	2	-6.145
CAAGACAGAGAGCTGGGTTCCACTGCCAAAAAACAGTTTTTCACTCCTAGGGTCCCGGAAGTTATGAGCACTGCAGATGTAGAAGCTGCTGTCT	DSSFYICSAHNFRDPRSEKLFFGSGTQLSVL	TRBJ1-4	TRBV20-1	3	-5.969
CAAGACAGAGAGCTGGGTTCCACTGCCAAAAAACAGTTTTTCACTCCTCCTGTCCTCGGTAGCACTGCAGATGTAGAAGCTGCTGTCTTCAGGA	PEDSSFYICSATEDRRSEKLFFGSGTQLSVL	TRBJ1-4	TRBV20-1	4	-5.844
CAAGACAGAGAGCTGGGTTCCACTGCCAAAAAACAGTTTTTCACTCCTCCTGTCGGTCTGAACGCTGCAGAGATATATGCTGCTGTCTTCAGGG	PEDSSIYLCSVQTDRRSEKLFFGSGTQLSVL	TRBJ1-4	TRBV29-1	25	-5.048
CAAGACAGAGAGCTGGGTTCCACTGCCAAAAAACAGTTTTTCACTCCTTCCTGTCTCTCTAGCACTGCAGATGTAGAAGCTGCTGTCTTCAGGA	PEDSSFYICSARETGRSEKLFFGSGTQLSVL	TRBJ1-4	TRBV20-1	4	-5.844
CAAGACAGAGAGCTGGGTTCCACTGCCAAAAAACAGTTTTTCACTCGACCCCCCTAAGCTGCTGGCACAGAGATACACGGCCGAGTCCTCCTGC	QEDSAVYLCASSLGGSSEKLFFGSGTQLSVL	TRBJ1-4	TRBV7-2	24	-5.066
CAAGACAGAGAGCTGGGTTCCACTGCCAAAAAACAGTTTTTCACTCGACCCCTGTAAGCTGCTGGCGCAAAGATAAAGGGCCGAGTCCCCCAGC	LGDSALYLCASSLQGSSEKLFFGSGTQLSVL	TRBJ1-4	TRBV5-1	817	-3.534
CAAGACAGAGAGCTGGGTTCCACTGCCAAAAAACAGTTTTTCACTCGCAGCCTGTCCACTTAAACTGCTGGCACAGAGGTACATAGATGTCTGG	QTSMYLCASSLSGQAASEKLFFGSGTQLSVL	TRBJ1-4	TRBV28	3	-5.969
CAAGACAGAGAGCTGGGTTCCACTGCCAAAAAACAGTTTTTCACTCGCCCCCCAATTTAAACTGCTGGCACAGAGGTACATAGATGTCTGGTTG	NQTSMYLCASSLNWGASEKLFFGSGTQLSVL	TRBJ1-4	TRBV28	38	-4.867
CAAGACAGAGAGCTGGGTTCCACTGCCAAAAAACAGTTTTTCACTCGGGCTGCTGGCACAGAGATACACGGCCGAGTCCTCCTGCTGTGTGCGC	RTQQEDSAVYLCASSPSEKLFFGSGTQLSVL	TRBJ1-4	TRBV7-2	5	-5.747
CAAGACAGAGAGCTGGGTTCCACTGCCAAAAAACAGTTTTTCACTCGTGTCCCTTCTATCTTGGCTGCTGGCACAGAAATACACAGCAGAGTCA	DSAVYFCASSQDRRDTSEKLFFGSGTQLSVL	TRBJ1-4	TRBV3-1	29	-4.984
CAAGACAGAGAGCTGGGTTCCACTGCCAAAAAACAGTTTTTCACTCTCAACGCTGCAGAGATATATGCTGCTGTCTTCAGGGCTCATGTTGCTC	SNMSPEDSSIYLCSVESEKLFFGSGTQLSVL	TRBJ1-4	TRBV29-1	8	-5.543
CAAGACAGAGAGCTGGGTTCCACTGCCAAAAAACAGTTTTTCACTCTCCCCCTGTCTACCTAAGCTGCTGGCACAGAGATACACGGCCGAGTCC	DSAVYLCASSLGRQGESEKLFFGSGTQLSVL	TRBJ1-4	TRBV7-2	6	-5.668
CAAGACAGAGAGCTGGGTTCCACTGCCAAAAAACAGTTTTTCACTCTTCCCCCTAGAACTGCTGGCACAGAAGTACACAGATGTTTGGGAGGGA	PSQTSVYFCASSSRGKSEKLFFGSGTQLSVL	TRBJ1-4	TRBV6-2	3	-5.969
CAAGACAGAGAGCTGGGTTCCACTGCCAAAAAACAGTTTTTCACTCTTCCCCTGAACCAAGCTGCTGGCGCAAAGATAAAGGGCCGAGTCCCCC	GDSALYLCASSLVQGKSEKLFFGSGTQLSVL	TRBJ1-4	TRBV5-1	4	-5.844
CAAGACAGAGAGCTGGGTTCCACTGCCAAAAAACAGTTTTTCACTCTTTATCCCCCCCGGGGCACTGCTGGCACAGAGGTACATAGATGTCTGG	QTSMYLCASSAPGGIKSEKLFFGSGTQLSVL	TRBJ1-4	TRBV28	2	-6.145
CAAGACAGAGAGCTGGGTTCCACTGCCAAAAAACAGTTTTTCACTCTTTTCCCCTGGCCATAAACTGCTGGCACAGAGGTACATAGATGTCTGG	QTSMYLCASSLWPGEKSEKLFFGSGTQLSVL	TRBJ1-4	TRBV28	4	-5.844
CAAGACAGAGAGCTGGGTTCCACTGCCAAAAAACAGTTTTTCACTGACCAAGCTGCTGGCACAGAGGTACATAGATGTCTGGTTGGTGCTGGCG	ASTNQTSMYLCASSLVSEKLFFGSGTQLSVL	TRBJ1-4	TRBV28	5	-5.747
CAAGACAGAGAGCTGGGTTCCACTGCCAAAAAACAGTTTTTCACTGACCCCTAAACTGCTGGCACAGAAGTACACAGCTGAGTCCCTGGGTTCT	EPRDSAVYFCASSLGVSEKLFFGSGTQLSVL	TRBJ1-4	TRBV12-3; TRBV12-4	3	-5.969
CAAGACAGAGAGCTGGGTTCCACTGCCAAAAAACAGTTTTTCACTGACCCGGACCGAACTGCTGGCACAGAGGTACATAGATGTCTGGTTGGTG	TNQTSMYLCASSSVRVSEKLFFGSGTQLSVL	TRBJ1-4	TRBV28	27	-5.015
CAAGACAGAGAGCTGGGTTCCACTGCCAAAAAACAGTTTTTCACTGAGCCCATCTCTAGCACTGCAGATGTAGAAGCTGCTGTCTTCAGGATGG	HPEDSSFYICSARDGLSEKLFFGSGTQLSVL	TRBJ1-4	TRBV20-1	15	-5.27
CAAGACAGAGAGCTGGGTTCCACTGCCAAAAAACAGTTTTTCACTGCCACCCCCTCGGGCGCTGCAGAGATATATGCTGCTGTCTTCAGGGCTC	SPEDSSIYLCSARGGGSEKLFFGSGTQLSVL	TRBJ1-4	TRBV29-1	6	-5.668
CAAGACAGAGAGCTGGGTTCCACTGCCAAAAAACAGTTTTTCACTGCCCCCCAATATCTCTTGGCTGCTGGCGCAGAGATACAGGGCTGAGTCT	DSALYLCASSQEILGGSEKLFFGSGTQLSVL	TRBJ1-4	TRBV4-1	6	-5.668
CAAGACAGAGAGCTGGGTTCCACTGCCAAAAAACAGTTTTTCACTGCCCCCTGTGGAACTGCTGGCACAGAGATACACGGCCGAGTCCTCCTGC	QEDSAVYLCASSSTGGSEKLFFGSGTQLSVL	TRBJ1-4	TRBV7-2	11	-5.405
CAAGACAGAGAGCTGGGTTCCACTGCCAAAAAACAGTTTTTCACTGCTCCCCTGTGGCCTGCTGGCACAGAAGTACATGGCTGAGTCCTCCAGC	LEDSAMYFCASRPQGSSEKLFFGSGTQLSVL	TRBJ1-4	TRBV2	6	-5.668
CAAGACAGAGAGCTGGGTTCCACTGCCAAAAAACAGTTTTTCACTGCTGGCACAGAAGTACAGAGAGGTCTGGTTGGGGCTGGGCGACTCCAGG	LESPSPNQTSLYFCASSEKLFFGSGTQLSVL	TRBJ1-4	TRBV27	16	-5.242
CAAGACAGAGAGCTGGGTTCCACTGCCAAAAAACAGTTTTTCACTGGCCCCCAAACGGCAACTGGCACAGAAATAAGCTGCCGAATCTCCTCGC	RGDSAAYFCASCRLGASEKLFFGSGTQLSVL	TRBJ1-4	TRBV18	2	-6.145
CAAGACAGAGAGCTGGGTTCCACTGCCAAAAAACAGTTTTTCACTGGGTCCATAGCTGCTGGCACAGAGATACATGGCCGAGTCCCCCTGCTCT	EQGDSAMYLCASSYGPSEKLFFGSGTQLSVL	TRBJ1-4	TRBV7-9	7	-5.601
CAAGACAGAGAGCTGGGTTCCACTGCCAAAAAACAGTTTTTCACTGGTAACACTCCAGGCACAGAGATAGAAGCCAGAGTCACTGAGAAGGAGC	LLLSDSGFYLCAWSVTSEKLFFGSGTQLSVL	TRBJ1-4	TRBV30	3	-5.969
CAAGACAGAGAGCTGGGTTCCACTGCCAAAAAACAGTTTTTCACTGTAAACTTCGTTGGTGGCACAGAGGTACATAGATGTCTGGTTGGTGCTG	STNQTSMYLCATNEVYSEKLFFGSGTQLSVL	TRBJ1-4	TRBV28	5	-5.747
CAAGACAGAGAGCTGGGTTCCACTGCCAAAAAACAGTTTTTCACTGTTCTCTTGGCTGCTGGCGCAGAGATACAGGGCTGAGTCTTCTGGCTGC	QPEDSALYLCASSQENSEKLFFGSGTQLSVL	TRBJ1-4	TRBV4-1	6	-5.668
CAAGACAGAGAGCTGGGTTCCACTGCCAAAAAACAGTTTTTCACTGTTTCCCCCCTTTCCTCCGCTGCTGGCACAGAGATACATGGCCGAGTCC	DSAMYLCASSGGKGGNSEKLFFGSGTQLSVL	TRBJ1-4	TRBV7-9	11	-5.405
CAAGACAGAGAGCTGGGTTCCACTGCCAAAAAACAGTTTTTCACTGTTTTGTCCCACTAAGCTGCTGGCACAGAGATACACGGCCGAGTCCTCC	EDSAVYLCASSLVGQNSEKLFFGSGTQLSVL	TRBJ1-4	TRBV7-2	3	-5.969
CAAGACAGAGAGCTGGGTTCCACTGCCAAAAAACAGTTTTTCACTTAACTTGCTGGCACAGAAGTACACAGATGTCTGGGAGGGAGCAGCCAAC	LAAPSQTSVYFCASKLSEKLFFGSGTQLSVL	TRBJ1-4	TRBV6-6	16	-5.242
CAAGACAGAGAGCTGGGTTCCACTGCCAAAAAACAGTTTTTCACTTAATGACTCACTGATGGCACAGAAGTACACAGATGTCTGGGAGCTGGTA	TSSQTSVYFCAISESLSEKLFFGSGTQLSVL	TRBJ1-4	TRBV10-3	5	-5.747
CAAGACAGAGAGCTGGGTTCCACTGCCAAAAAACAGTTTTTCACTTAGCTCCCCTCCTACTTTAGCACTGCAGATGTAGAAGCTGCTGTCTTCA	EDSSFYICSAKVGGELSEKLFFGSGTQLSVL	TRBJ1-4	TRBV20-1	8	-5.543
CAAGACAGAGAGCTGGGTTCCACTGCCAAAAAACAGTTTTTCACTTAGCTTATCCCCTAAACTGCTGGCACAGAGGTACATAGATGTCTGGTTG	NQTSMYLCASSLGDKLSEKLFFGSGTQLSVL	TRBJ1-4	TRBV28	22	-5.104
CAAGACAGAGAGCTGGGTTCCACTGCCAAAAAACAGTTTTTCACTTAGTCCCCTTCCCTGGGGGCTGCTGGCGCAAAGATAAAGGGCCGAGTCC	DSALYLCASSPQGRGLSEKLFFGSGTQLSVL	TRBJ1-4	TRBV5-1	26	-5.031
CAAGACAGAGAGCTGGGTTCCACTGCCAAAAAACAGTTTTTCACTTATCCCCCCGCCCCTGCTGCTGGCGCAGAGATACAGGGCTGAGTCTTCT	EDSALYLCASSRGGGISEKLFFGSGTQLSVL	TRBJ1-4	TRBV4-1	5	-5.747
CAAGACAGAGAGCTGGGTTCCACTGCCAAAAAACAGTTTTTCACTTATGCTGTACGAGTAACTGCTGGCACAGAAGTACACAGATGTCTGGGAG	SQTSVYFCASSYSYSISEKLFFGSGTQLSVL	TRBJ1-4	TRBV6-5	42	-4.823
CAAGACAGAGAGCTGGGTTCCACTGCCAAAAAACAGTTTTTCACTTATTAGGACTCTCGAGCTGGCACAGAAGTACATGGCTGAGTCCTCCAGC	LEDSAMYFCASSRVLISEKLFFGSGTQLSVL	TRBJ1-4	TRBV2	3	-5.969
CAAGACAGAGAGCTGGGTTCCACTGCCAAAAAACAGTTTTTCACTTCCAGCCCGAGTTGCGGTGCTGGCACAGAAGTACACAGCTGAGTCCCTG	RDSAVYFCASTATRAGSEKLFFGSGTQLSVL	TRBJ1-4	TRBV12-3; TRBV12-4	2	-6.145
CAAGACAGAGAGCTGGGTTCCACTGCCAAAAAACAGTTTTTCACTTCCAGTCGCGCTGCTGGCACAGAAATACAAAGCTGAGTCCCCCAGCTCC	ELGDSALYFCASSATGSEKLFFGSGTQLSVL	TRBJ1-4	TRBV9	3	-5.969
CAAGACAGAGAGCTGGGTTCCACTGCCAAAAAACAGTTTTTCACTTCCCCCCCCAACGCTGCAGAGATATATGCTGCTGTCTTCAGGGCTCATG	MSPEDSSIYLCSVGGGSEKLFFGSGTQLSVL	TRBJ1-4	TRBV29-1	44	-4.803
CAAGACAGAGAGCTGGGTTCCACTGCCAAAAAACAGTTTTTCACTTCCCCCTGGACTGCTGGCACAGAGGTACATAGATGTCTGGTTGGTGCTG	STNQTSMYLCASSPGGSEKLFFGSGTQLSVL	TRBJ1-4	TRBV28	18	-5.191
CAAGACAGAGAGCTGGGTTCCACTGCCAAAAAACAGTTTTTCACTTCCCCCTGTCTGCCCCTGGCTGCTGGCACAGAAATACACAGCAGAGTCA	DSAVYFCASSQGQTGGSEKLFFGSGTQLSVL	TRBJ1-4	TRBV3-1	2	-6.145
CAAGACAGAGAGCTGGGTTCCACTGCCAAAAAACAGTTTTTCACTTCCCCCTTGAACTCTAGCACTGCAGATGTAGAAGCTGCTGTCTTCAGGA	PEDSSFYICSARVQGGSEKLFFGSGTQLSVL	TRBJ1-4	TRBV20-1	3	-5.969
CAAGACAGAGAGCTGGGTTCCACTGCCAAAAAACAGTTTTTCACTTCCCTGCCCAGGTACACTCCAGGCACAGAGATAGAAGCCAGAGTCACTG	SDSGFYLCAWSVPGQGSEKLFFGSGTQLSVL	TRBJ1-4	TRBV30	6	-5.668
CAAGACAGAGAGCTGGGTTCCACTGCCAAAAAACAGTTTTTCACTTCCCTGTCCCAAGCTGCTGGCGCAAAGATAAAGGGCCGAGTCCCCCAGC	LGDSALYLCASSLGQGSEKLFFGSGTQLSVL	TRBJ1-4	TRBV5-1	47	-4.774
CAAGACAGAGAGCTGGGTTCCACTGCCAAAAAACAGTTTTTCACTTCCGCCCTGTCTGGGGCTGCTGGCACAGAAATAAACTCCAGAATCCTCC	EDSGVYFCASSPRQGGSEKLFFGSGTQLSVL	TRBJ1-4	TRBV14	14	-5.3
CAAGACAGAGAGCTGGGTTCCACTGCCAAAAAACAGTTTTTCACTTCCGCCTGTCCGCGGGCTGCTGGCACAGAGATACACGGCCGAGTCCTCC	EDSAVYLCASSPRTGGSEKLFFGSGTQLSVL	TRBJ1-4	TRBV7-2	12	-5.367
CAAGACAGAGAGCTGGGTTCCACTGCCAAAAAACAGTTTTTCACTTCCTACTCCTGGAACGCTGCAGAGATATATGCTGCTGTCTTCAGGGCTC	SPEDSSIYLCSVPGVGSEKLFFGSGTQLSVL	TRBJ1-4	TRBV29-1	22	-5.104
CAAGACAGAGAGCTGGGTTCCACTGCCAAAAAACAGTTTTTCACTTCCTCTCCCAAGGCTACTGGCACAGAGATAGAAAGCTGTCGGGTTCTTT	KNPTAFYLCASSLGRGSEKLFFGSGTQLSVL	TRBJ1-4	TRBV19	10	-5.446
CAAGACAGAGAGCTGGGTTCCACTGCCAAAAAACAGTTTTTCACTTCCTTGGGAGTCCCCACGAGAGCTGGCACAGAAATAAGCTGCCGAATCT	DSAAYFCASSRGDSQGSEKLFFGSGTQLSVL	TRBJ1-4	TRBV18	3	-5.969
CAAGACAGAGAGCTGGGTTCCACTGCCAAAAAACAGTTTTTCACTTCGTGTCCCGGACGTGCTGCTGGCACAGAGATACAGGGCCGAGTCCTCC	EDSALYLCASSTSGTRSEKLFFGSGTQLSVL	TRBJ1-4	TRBV5-8	2	-6.145
CAAGACAGAGAGCTGGGTTCCACTGCCAAAAAACAGTTTTTCACTTCTCCCTGTCCCGTAACTGCTGGCACAGAAGTACACAGATGTCTGGGAG	SQTSVYFCASSYGTGRSEKLFFGSGTQLSVL	TRBJ1-4	TRBV6-5	9	-5.492
CAAGACAGAGAGCTGGGTTCCACTGCCAAAAAACAGTTTTTCACTTCTGCCCCCGGGGAAATCTTGGCTGCTGGCGCAGAGATACAGGGCTGAG	SALYLCASSQDFPGGRSEKLFFGSGTQLSVL	TRBJ1-4	TRBV4-1	6	-5.668
CAAGACAGAGAGCTGGGTTCCACTGCCAAAAAACAGTTTTTCACTTGCCCCCTGTCGACTGCTGGCACAGAAGTACATGGCTGAGTCCTCCAGC	LEDSAMYFCASSRQGASEKLFFGSGTQLSVL	TRBJ1-4	TRBV2	3	-5.969
CAAGACAGAGAGCTGGGTTCCACTGCCAAAAAACAGTTTTTCACTTGCCCCTCGACCTCTGCTGGTGGCACACAGGTACATGGCTGCGTCCCCC	GDAAMYLCATSRGRGASEKLFFGSGTQLSVL	TRBJ1-4	TRBV15	2	-6.145
CAAGACAGAGAGCTGGGTTCCACTGCCAAAAAACAGTTTTTCACTTGTCCCCCGGGGGTAACTGCTGGCACAGAAGTACACAGATGTCTGGGAG	SQTSVYFCASSYPRGTSEKLFFGSGTQLSVL	TRBJ1-4	TRBV6-5	23	-5.085
CAAGACAGAGAGCTGGGTTCCACTGCCAAAAAACAGTTTTTCACTTTCCCCTGTCGCGCTGCTGGCACAGAGATACAGGGCCGAGTCGTCCAGC	LDDSALYLCASSATGESEKLFFGSGTQLSVL	TRBJ1-4	TRBV5-4	8	-5.543
CAAGACAGAGAGCTGGGTTCCACTGCCAAAAAACAGTTTTTCACTTTCCGATCCCTTTATTTCTTGGCTGCTGGCGCAGAGATACAGGGCCGAG	SALYLCASSQEIKGSESEKLFFGSGTQLSVL	TRBJ1-4	TRBV4-3	4	-5.844
CAAGACAGAGAGCTGGGTTCCACTGCCAAAAAACAGTTTTTCACTTTGGCCCCCTTTGCTGGCACAGAGGTACATAGATGTCTGGTTGGTGCTG	STNQTSMYLCASKGGQSEKLFFGSGTQLSVL	TRBJ1-4	TRBV28	35	-4.902
CAAGACAGAGAGCTGGGTTCCACTGCCAAAAAACAGTTTTTCAGAAACCCCTGTTAGTTGGCTGCTGGCACAGAAATACACAGCAGAGTCACCA	GDSAVYFCASSQLTGVSEKLFFGSGTQLSVL	TRBJ1-4	TRBV3-1	6	-5.668
CAAGACAGAGAGCTGGGTTCCACTGCCAAAAAACAGTTTTTCAGAAACCCTGCCCTCTAAGCTGCTGGCACAGAGAAGCGATCACTGGGCAGCC	AAQ*SLLCASSLEGRVSEKLFFGSGTQLSVL	TRBJ1-4	TRBV7-2	4	-5.844
CAAGACAGAGAGCTGGGTTCCACTGCCAAAAAACAGTTTTTCAGAAACCCTGCCCTCTAAGCTGCTGGCACAGAGATACACGGCCGAGTCCTCC	EDSAVYLCASSLEGRVSEKLFFGSGTQLSVL	TRBJ1-4	TRBV7-2	57	-4.69
CAAGACAGAGAGCTGGGTTCCACTGCCAAAAAACAGTTTTTCAGAAATCTGAGACACATCTTGGCTGCTGGCACAGAAATAAACTCCAGAATCC	DSGVYFCASSQDVSQISEKLFFGSGTQLSVL	TRBJ1-4	TRBV14	17	-5.216
CAAGACAGAGAGCTGGGTTCCACTGCCAAAAAACAGTTTTTCAGAAATTCCTGTCAAGCTGCTGGCACAGAGATACAGGGCCGAGTCGTCCAGC	LDDSALYLCASSLTGISEKLFFGSGTQLSVL	TRBJ1-4	TRBV5-4	3	-5.969
CAAGACAGAGAGCTGGGTTCCACTGCCAAAAAACAGTTTTTCAGAATTAGGTCTAGCACTGCAGATGTAGAAGCTGCTGTCTTCAGGATGGGCA	AHPEDSSFYICSARPNSEKLFFGSGTQLSVL	TRBJ1-4	TRBV20-1	18	-5.191
CAAGACAGAGAGCTGGGTTCCACTGCCAAAAAACAGTTTTTCAGACAATCCAGCGCTGCAGAGATATATGCTGCTGTCTTCAGGGCTCATGTTG	NMSPEDSSIYLCSAGLSEKLFFGSGTQLSVL	TRBJ1-4	TRBV29-1	13	-5.332
CAAGACAGAGAGCTGGGTTCCACTGCCAAAAAACAGTTTTTCAGACCCACTGTCTAAACTGCTGGCGCAAAGATAAAGGGCCGAGTCCCCCAGC	LGDSALYLCASSLDSGSEKLFFGSGTQLSVL	TRBJ1-4	TRBV5-1	6	-5.668
CAAGACAGAGAGCTGGGTTCCACTGCCAAAAAACAGTTTTTCAGACCCCGGTCCGAACGCGCTGGTGGCACACAGGTACATGGCTGCGTCCCCC	GDAAMYLCATSAFGPGSEKLFFGSGTQLSVL	TRBJ1-4	TRBV15	5	-5.747
CAAGACAGAGAGCTGGGTTCCACTGCCAAAAAACAGTTTTTCAGACCCCTGCTCACTGCTGGCACAGAAGTACATGGCTGAGTCCTCCAGCTTT	KLEDSAMYFCASSEQGSEKLFFGSGTQLSVL	TRBJ1-4	TRBV2	4	-5.844
CAAGACAGAGAGCTGGGTTCCACTGCCAAAAAACAGTTTTTCAGACCCTGAACCTCTAGCACTGCAGATGTAGAAGCTGCTGTCTTCAGGATGG	HPEDSSFYICSARGSGSEKLFFGSGTQLSVL	TRBJ1-4	TRBV20-1	14	-5.3
CAAGACAGAGAGCTGGGTTCCACTGCCAAAAAACAGTTTTTCAGACCCTGTCCCATATCGATGGCTGGCACAGAAGTACACAGATGTCTGGGAG	SQTSVYFCASHRYGTGSEKLFFGSGTQLSVL	TRBJ1-4	TRBV6-6	25	-5.048
CAAGACAGAGAGCTGGGTTCCACTGCCAAAAAACAGTTTTTCAGACCCTGTCCCGGCGGCAGCACTGCAGATGTAGAAGCTGCTGTCTTCAGGA	PEDSSFYICSAAAGTGSEKLFFGSGTQLSVL	TRBJ1-4	TRBV20-1	20	-5.145
CAAGACAGAGAGCTGGGTTCCACTGCCAAAAAACAGTTTTTCAGACCCTGTCCCGGGGATCCGGCTGCTGGCGCAAAGATAAAGGGCCGAGTCC	DSALYLCASSRIPGTGSEKLFFGSGTQLSVL	TRBJ1-4	TRBV5-1	5	-5.747
CAAGACAGAGAGCTGGGTTCCACTGCCAAAAAACAGTTTTTCAGACCCTGTCCCGGGTGAGCTGCTGGCACAGAGATACAGGGCCGAGTCCCCC	GDSALYLCASSSPGTGSEKLFFGSGTQLSVL	TRBJ1-4	TRBV5-5	6	-5.668
CAAGACAGAGAGCTGGGTTCCACTGCCAAAAAACAGTTTTTCAGACGTCCCCCTGCTGCTGGCGCAAAGATAAAGGGCCGAGTCCCCCAGCTCC	ELGDSALYLCASSRGTSEKLFFGSGTQLSVL	TRBJ1-4	TRBV5-1	5	-5.747
CAAGACAGAGAGCTGGGTTCCACTGCCAAAAAACAGTTTTTCAGACGTGGAGCGTGAGCTGGCACAGAAATAAGCTGCCGAATCTCCTCGCACT	VRGDSAAYFCASSRSTSEKLFFGSGTQLSVL	TRBJ1-4	TRBV18	44	-4.803
CAAGACAGAGAGCTGGGTTCCACTGCCAAAAAACAGTTTTTCAGACTCGTAACTGCTGGCACAGAAGTACACAGATGTCTGGGAGGGAGCAGCC	AAPSQTSVYFCASSYESEKLFFGSGTQLSVL	TRBJ1-4	TRBV6-6	8	-5.543
CAAGACAGAGAGCTGGGTTCCACTGCCAAAAAACAGTTTTTCAGACTGTCCCTCGGAACTGCTGGCACAGAAGTACACAGATGTTTGGGAGGGA	PSQTSVYFCASSSEGQSEKLFFGSGTQLSVL	TRBJ1-4	TRBV6-2	7	-5.601
CAAGACAGAGAGCTGGGTTCCACTGCCAAAAAACAGTTTTTCAGAGACCCACCCCGGGGCGCTGGCACAGAAGTACAGAGAGGTCTGGTTGGGG	PNQTSLYFCASAPGWVSEKLFFGSGTQLSVL	TRBJ1-4	TRBV27	6	-5.668
CAAGACAGAGAGCTGGGTTCCACTGCCAAAAAACAGTTTTTCAGAGCCCCCTGTCAGGCTGCTGGCGCAAAGATAAAGGGCCGAGTCCCCCAGC	LGDSALYLCASSLTGGSEKLFFGSGTQLSVL	TRBJ1-4	TRBV5-1	8	-5.543
CAAGACAGAGAGCTGGGTTCCACTGCCAAAAAACAGTTTTTCAGAGGCGCCCTGTTCAAAGCTGCTGGCACAGAGATACAGGGCCGAGTCGTCC	DDSALYLCASSFEQGASEKLFFGSGTQLSVL	TRBJ1-4	TRBV5-4	3	-5.969
CAAGACAGAGAGCTGGGTTCCACTGCCAAAAAACAGTTTTTCAGAGGGCCTGGCAGCGCTGCAGAGATATATGCTGCTGTCTTCAGGGCTCATG	MSPEDSSIYLCSAARPSEKLFFGSGTQLSVL	TRBJ1-4	TRBV29-1	4	-5.844
CAAGACAGAGAGCTGGGTTCCACTGCCAAAAAACAGTTTTTCAGAGGTGTCCCGAGGTAATGCGCTGCAGAGATATATGCTGCTGTCTTCAGGG	PEDSSIYLCSALPRDTSEKLFFGSGTQLSVL	TRBJ1-4	TRBV29-1	34	-4.915
CAAGACAGAGAGCTGGGTTCCACTGCCAAAAAACAGTTTTTCAGATACTGTCCCGGGGCTGCTGGCGCAGAGATACAGGGCTGAGTCTTCTGGC	PEDSALYLCASSPGTVSEKLFFGSGTQLSVL	TRBJ1-4	TRBV4-1	15	-5.27
CAAGACAGAGAGCTGGGTTCCACTGCCAAAAAACAGTTTTTCAGATCCCCCGGCACTGCAGATGTAGAAGCTGCTGTCTTCAGGATGGGCACTG	SAHPEDSSFYICSAGGSEKLFFGSGTQLSVL	TRBJ1-4	TRBV20-1	8	-5.543
CAAGACAGAGAGCTGGGTTCCACTGCCAAAAAACAGTTTTTCAGATCCTCCCGGGCTGCTGGCACAGAGATACACGGCCGAGTCCTCCTGCTGT	QQEDSAVYLCASSPGGSEKLFFGSGTQLSVL	TRBJ1-4	TRBV7-2	50	-4.747
CAAGACAGAGAGCTGGGTTCCACTGCCAAAAAACAGTTTTTCAGATGCCCCCCTGTTTCTACTGGCACAGAGATAGAAAGCTGTCGGGTTCTTT	KNPTAFYLCASRNRGASEKLFFGSGTQLSVL	TRBJ1-4	TRBV19	2	-6.145
CAAGACAGAGAGCTGGGTTCCACTGCCAAAAAACAGTTTTTCAGATTGCCTGTTATCTTGGCTGCTGGCGCAGAGATACAGGGCCGAGTCTTCT	EDSALYLCASSQDNRQSEKLFFGSGTQLSVL	TRBJ1-4	TRBV4-3	27	-5.015
CAAGACAGAGAGCTGGGTTCCACTGCCAAAAAACAGTTTTTCAGATTGTACCCCGTCACTGATGGCACAGAAGTACACAGATGTCTGGGAGCTG	SSQTSVYFCAISDGVQSEKLFFGSGTQLSVL	TRBJ1-4	TRBV10-3	4	-5.844
CAAGACAGAGAGCTGGGTTCCACTGCCAAAAAACAGTTTTTCAGCAAACCCCAGAGCCAAGCTGCTGGCGCAAAGATAAAGGGCCGAGTCCCCC	GDSALYLCASSLALGFAEKLFFGSGTQLSVL	TRBJ1-4	TRBV5-1	9	-5.492
CAAGACAGAGAGCTGGGTTCCACTGCCAAAAAACAGTTTTTCAGCAAACTTAGATCCAGTGGGGCTGCTGGCACAGAGATACATGGCCGAGTCC	DSAMYLCASSPTGSKFAEKLFFGSGTQLSVL	TRBJ1-4	TRBV7-9	6	-5.668
CAAGACAGAGAGCTGGGTTCCACTGCCAAAAAACAGTTTTTCAGCACTCCCCTGTCGGATGCTGCTGGCACAGAGATACATGGCCGAGTCCCCC	GDSAMYLCASSIRQGSAEKLFFGSGTQLSVL	TRBJ1-4	TRBV7-9	5	-5.747
CAAGACAGAGAGCTGGGTTCCACTGCCAAAAAACAGTTTTTCAGCCAACCCCCCCCTTCTGCTGGCACAGAGGTACATAGATGTCTGGTTGGTG	TNQTSMYLCASRRGGLAEKLFFGSGTQLSVL	TRBJ1-4	TRBV28	26	-5.031
CAAGACAGAGAGCTGGGTTCCACTGCCAAAAAACAGTTTTTCAGCCAACCCCTGGCCCAAGCTGCTGGCGCAAAGATAAAGGGCCGAGTCCCCC	GDSALYLCASSLGQGLAEKLFFGSGTQLSVL	TRBJ1-4	TRBV5-1	9	-5.492
CAAGACAGAGAGCTGGGTTCCACTGCCAAAAAACAGTTTTTCAGCCAAGCCCCCCCAGGTGCTGGCACAGAGGTACATAGATGTCTGGTTGGTG	TNQTSMYLCASTWGGLAEKLFFGSGTQLSVL	TRBJ1-4	TRBV28	3	-5.969
CAAGACAGAGAGCTGGGTTCCACTGCCAAAAAACAGTTTTTCAGCCACACCCCTCGGGCTGCTGGCACAGAAGTACACAGATGTTTGGGAGGGA	PSQTSVYFCASSPRGVAEKLFFGSGTQLSVL	TRBJ1-4	TRBV6-2	4	-5.844
CAAGACAGAGAGCTGGGTTCCACTGCCAAAAAACAGTTTTTCAGCCACCCTGGCCTGTGGTGAGCTGGCACAGAAATAAGCTGCCGAATCTCCT	GDSAAYFCASSPQARVAEKLFFGSGTQLSVL	TRBJ1-4	TRBV18	8	-5.543
CAAGACAGAGAGCTGGGTTCCACTGCCAAAAAACAGTTTTTCAGCCAGGGTACCCATGCTGGCACAGAGGTACATAGATGTCTGGTTGGTGCTG	STNQTSMYLCASMGTLAEKLFFGSGTQLSVL	TRBJ1-4	TRBV28	5	-5.747
CAAGACAGAGAGCTGGGTTCCACTGCCAAAAAACAGTTTTTCAGCCCATCCCTTTTTGCTGGCACAGAGGTACATAGATGTCTGGTTGGTGCTG	STNQTSMYLCASKKGWAEKLFFGSGTQLSVL	TRBJ1-4	TRBV28	3	-5.969
CAAGACAGAGAGCTGGGTTCCACTGCCAAAAAACAGTTTTTCAGCCCATCCGCCTGTCGGGCTGCTGGCACAGAGATACACGGCGGAGTCCTCC	EDSAVYLCASSPTGGWAEKLFFGSGTQLSVL	TRBJ1-4	TRBV7-8	16	-5.242
CAAGACAGAGAGCTGGGTTCCACTGCCAAAAAACAGTTTTTCAGCCCCACCCTCTTCAACGCTGCAGAGATATATGCTGCTGTCTTCAGGGCTC	SPEDSSIYLCSVEEGGAEKLFFGSGTQLSVL	TRBJ1-4	TRBV29-1	14	-5.3
CAAGACAGAGAGCTGGGTTCCACTGCCAAAAAACAGTTTTTCAGCCCCCCTTGTCTCCGCGCTGGCACAGAGATAGAAAGCTGTCGGGTTCTTT	KNPTAFYLCASAETRGAEKLFFGSGTQLSVL	TRBJ1-4	TRBV19	21	-5.124
CAAGACAGAGAGCTGGGTTCCACTGCCAAAAAACAGTTTTTCAGCCCCCGACCCGCCCGAGTAACTGCTGGCACAGAAGTACACAGATGTCTGG	QTSVYFCASSYSGGSGAEKLFFGSGTQLSVL	TRBJ1-4	TRBV6-5	8	-5.543
CAAGACAGAGAGCTGGGTTCCACTGCCAAAAAACAGTTTTTCAGCCCCCTGCGGTTTTTTTCTAGCACTGCAGATGTAGAAGCTGCTGTCTTCA	EDSSFYICSARKKPQGAEKLFFGSGTQLSVL	TRBJ1-4	TRBV20-1	5	-5.747
CAAGACAGAGAGCTGGGTTCCACTGCCAAAAAACAGTTTTTCAGCCCCCTGTCCCGTAAGGCTGCTGGCACAGAGATACATGGCCGAGTCCCCC	GDSAMYLCASSLTGQGAEKLFFGSGTQLSVL	TRBJ1-4	TRBV7-9	3	-5.969
CAAGACAGAGAGCTGGGTTCCACTGCCAAAAAACAGTTTTTCAGCCCCTAAGCCCCGAGCGTTACTGCTGGCACAGAGATACACGGCCGAGTCC	DSAVYLCASSNARGLGAEKLFFGSGTQLSVL	TRBJ1-4	TRBV7-2	13	-5.332
CAAGACAGAGAGCTGGGTTCCACTGCCAAAAAACAGTTTTTCAGCCCCTGATTGGCTGCTGGCACAGAAATAAACTCCAGAATCCTCCAGTTCT	ELEDSGVYFCASSQSGAEKLFFGSGTQLSVL	TRBJ1-4	TRBV14	6	-5.668
CAAGACAGAGAGCTGGGTTCCACTGCCAAAAAACAGTTTTTCAGCCCTGTAATATAAGCTGCTGGCACAGAGATACACGGCCGAGTCCTCAAGC	LEDSAVYLCASSLYYRAEKLFFGSGTQLSVL	TRBJ1-4	TRBV11-2	17	-5.216
CAAGACAGAGAGCTGGGTTCCACTGCCAAAAAACAGTTTTTCAGCCCTGTCCCCATTGCTGGCACAGAGGTACATAGATGTCTGGTTGGTGCTG	STNQTSMYLCASNGDRAEKLFFGSGTQLSVL	TRBJ1-4	TRBV28	5	-5.747
CAAGACAGAGAGCTGGGTTCCACTGCCAAAAAACAGTTTTTCAGCCCTGTCCCCCATAAAGGAGCTGGCACAGAAGTACATGGCTGAGTCCTCC	EDSAMYFCASSFMGDRAEKLFFGSGTQLSVL	TRBJ1-4	TRBV2	6	-5.668
CAAGACAGAGAGCTGGGTTCCACTGCCAAAAAACAGTTTTTCAGCCCTGTCCTTTCGAGTGCTGGTGGCACACAGGTACATGGCTGCGTCCCCC	GDAAMYLCATSTRKDRAEKLFFGSGTQLSVL	TRBJ1-4	TRBV15	2	-6.145
CAAGACAGAGAGCTGGGTTCCACTGCCAAAAAACAGTTTTTCAGCCCTGTCTCTGGTGATGGCACAGAAGTACACAGATGTCTGGGAGCTGGTA	TSSQTSVYFCAITRDRAEKLFFGSGTQLSVL	TRBJ1-4	TRBV10-3	6	-5.668
CAAGACAGAGAGCTGGGTTCCACTGCCAAAAAACAGTTTTTCAGCCGACCCCGGGTTTTGGGAGCTGCTGGCACAGAGATACAGGGCCGAGTCG	DSALYLCASSSQNPGSAEKLFFGSGTQLSVL	TRBJ1-4	TRBV5-4	5	-5.747
CAAGACAGAGAGCTGGGTTCCACTGCCAAAAAACAGTTTTTCAGCCGCCCCGACCATGATACTACTGGCACAGAGATAGAAAGCTGTCGGGTTC	NPTAFYLCASSIMVGAAEKLFFGSGTQLSVL	TRBJ1-4	TRBV19	4	-5.844
CAAGACAGAGAGCTGGGTTCCACTGCCAAAAAACAGTTTTTCAGCCGCCGCAAGCTTGCTGGCACAGAAGTACATGGCTGAGTCCTCCAGCTTT	KLEDSAMYFCASKLAAAEKLFFGSGTQLSVL	TRBJ1-4	TRBV2	3	-5.969
CAAGACAGAGAGCTGGGTTCCACTGCCAAAAAACAGTTTTTCAGCCGCGCTTCGCCGCCCCTCACTGGTGGCACAGAAGTAAAGAGCTGTCTGG	QTALYFCATSEGRRSAAEKLFFGSGTQLSVL	TRBJ1-4	TRBV24-1	13	-5.332
CAAGACAGAGAGCTGGGTTCCACTGCCAAAAAACAGTTTTTCAGCCGTCCTGGGACTGCTGGCACAGAGGTACATAGATGTCTGGTTGGTGCTG	STNQTSMYLCASSPRTAEKLFFGSGTQLSVL	TRBJ1-4	TRBV28	3	-5.969
CAAGACAGAGAGCTGGGTTCCACTGCCAAAAAACAGTTTTTCAGCCTCCTCCGCCCCCTTACTGATGGCACAGAAGTACACAGATGTCTGGGAG	SQTSVYFCAISKGAEEAEKLFFGSGTQLSVL	TRBJ1-4	TRBV10-3	22	-5.104
CAAGACAGAGAGCTGGGTTCCACTGCCAAAAAACAGTTTTTCAGCCTGTGACAAACTGCTGGCACAGAGGTACATAGATGTCTGGTTGGTGCTG	STNQTSMYLCASSLSQAEKLFFGSGTQLSVL	TRBJ1-4	TRBV28	2	-6.145
CAAGACAGAGAGCTGGGTTCCACTGCCAAAAAACAGTTTTTCAGCGATGTACCAACTGCTGGCACAGAAGTACACAGATGTTTGGGAGGGAGCA	APSQTSVYFCASSWYIAEKLFFGSGTQLSVL	TRBJ1-4	TRBV6-2	2	-6.145
CAAGACAGAGAGCTGGGTTCCACTGCCAAAAAACAGTTTTTCAGCGCCCCCTGTGGCTTGGCTGCTGGCACAGAAATACACAGCAGAGTCACCA	GDSAVYFCASSQATGGAEKLFFGSGTQLSVL	TRBJ1-4	TRBV3-1	5	-5.747
CAAGACAGAGAGCTGGGTTCCACTGCCAAAAAACAGTTTTTCAGCGCCCTGTCCATCTCTAGCACTGCAGATGTAGAAGCTGCTGTCTTCAGGA	PEDSSFYICSARDGQGAEKLFFGSGTQLSVL	TRBJ1-4	TRBV20-1	8	-5.543
CAAGACAGAGAGCTGGGTTCCACTGCCAAAAAACAGTTTTTCAGCGCCCTGTCGAGGACTGCTGGCACAGAAGTACACAGATGTCTGGGAGGGA	PSQTSVYFCASSPRQGAEKLFFGSGTQLSVL	TRBJ1-4	TRBV6-6	30	-4.969
CAAGACAGAGAGCTGGGTTCCACTGCCAAAAAACAGTTTTTCAGCGCCTACCCTGTCGCCCAAGCTGCTGGCACAGAGATACACGGCCGAGTCC	DSAVYLCASSLGDRVGAEKLFFGSGTQLSVL	TRBJ1-4	TRBV7-2	11	-5.405
CAAGACAGAGAGCTGGGTTCCACTGCCAAAAAACAGTTTTTCAGCGCTCCCCGCCCTGATGGCACAGAAGTACACAGATGTCTGGGAGCTGGTA	TSSQTSVYFCAIRAGSAEKLFFGSGTQLSVL	TRBJ1-4	TRBV10-3	9	-5.492
CAAGACAGAGAGCTGGGTTCCACTGCCAAAAAACAGTTTTTCAGCGGGACCTGTCCCAACGCTGCAGAGATATATGCTGCTGTCTTCAGGGCTC	SPEDSSIYLCSVGTGPAEKLFFGSGTQLSVL	TRBJ1-4	TRBV29-1	6	-5.668
CAAGACAGAGAGCTGGGTTCCACTGCCAAAAAACAGTTTTTCAGCGGGGCTGCTGGCACAGAAGTACACAGATGTCTGGGAGGGAGCAGCCAAC	LAAPSQTSVYFCASSPAEKLFFGSGTQLSVL	TRBJ1-4	TRBV6-6	3	-5.969
CAAGACAGAGAGCTGGGTTCCACTGCCAAAAAACAGTTTTTCAGCGGTCGTCCCGGACAAGCTGCTGGCACAGAGATAGAGGGCCGAGTCCCCC	GDSALYLCASSLSGTTAEKLFFGSGTQLSVL	TRBJ1-4	TRBV5-6	4	-5.844
CAAGACAGAGAGCTGGGTTCCACTGCCAAAAAACAGTTTTTCAGCGGTCTGAATCGAGTAACTGCTGGCACAGAAGTACACAGATGTCTGGGAG	SQTSVYFCASSYSIQTAEKLFFGSGTQLSVL	TRBJ1-4	TRBV6-6	4	-5.844
CAAGACAGAGAGCTGGGTTCCACTGCCAAAAAACAGTTTTTCAGCGTCGAAGCTGCTGGCGCAAAGATAAAGGGCCGAGTCCCCCAGCTCCAAG	LELGDSALYLCASSFDAEKLFFGSGTQLSVL	TRBJ1-4	TRBV5-1	15	-5.27
CAAGACAGAGAGCTGGGTTCCACTGCCAAAAAACAGTTTTTCAGCGTTCCCTAAGCTGCTGGCACAGAGATACATGGCCGAGTCCCCCTGCTCT	EQGDSAMYLCASSLGNAEKLFFGSGTQLSVL	TRBJ1-4	TRBV7-9	4	-5.844
CAAGACAGAGAGCTGGGTTCCACTGCCAAAAAACAGTTTTTCAGCGTTTCCCTGTCCGGGGGTACTGCTGGCACAGAGGTACATAGATGTCTGG	QTSMYLCASSTPGQGNAEKLFFGSGTQLSVL	TRBJ1-4	TRBV28	9	-5.492
CAAGACAGAGAGCTGGGTTCCACTGCCAAAAAACAGTTTTTCAGCTATCTGTCCCGCTGAACTGCTGGCACAGAAGTACACAGATGTTTGGGAG	SQTSVYFCASSSAGQIAEKLFFGSGTQLSVL	TRBJ1-4	TRBV6-2	5	-5.747
CAAGACAGAGAGCTGGGTTCCACTGCCAAAAAACAGTTTTTCAGCTCCCTGAACGAAGCTGCTGGCACAGAGATACATGGCCGAGTCCCCCTGC	QGDSAMYLCASSFVQGAEKLFFGSGTQLSVL	TRBJ1-4	TRBV7-9	52	-4.73
CAAGACAGAGAGCTGGGTTCCACTGCCAAAAAACAGTTTTTCAGCTGCCCTGTCATGTAGGCTGCTGGCACAGAAATACACAGCAGAGTCACCA	GDSAVYFCASSLHDRAAEKLFFGSGTQLSVL	TRBJ1-4	TRBV3-1	7	-5.601
CAAGACAGAGAGCTGGGTTCCACTGCCAAAAAACAGTTTTTCAGCTGTCCCACTACTGGCACAGAGATAGAAAGCTGTCGGGTTCTTTTGGGCC	AQKNPTAFYLCASSGTAEKLFFGSGTQLSVL	TRBJ1-4	TRBV19	6	-5.668
CAAGACAGAGAGCTGGGTTCCACTGCCAAAAAACAGTTTTTCAGCTGTCCGGAAGCTGCTGGCACAGAGATACACGGCCGAGTCCTCCTGCTGT	QQEDSAVYLCASSFRTAEKLFFGSGTQLSVL	TRBJ1-4	TRBV7-2	12	-5.367
CAAGACAGAGAGCTGGGTTCCACTGCCAAAAAACAGTTTTTCAGGAATACTAGCACTGCAGATGTAGAAGCTGCTGTCTTCAGGATGGGCACTG	SAHPEDSSFYICSASIPEKLFFGSGTQLSVL	TRBJ1-4	TRBV20-1	6	-5.668
CAAGACAGAGAGCTGGGTTCCACTGCCAAAAAACAGTTTTTCAGGACCCCTGTCCCGGCTGGCACAGAAGTACACAGATGTTTGGGAGGGAGCA	APSQTSVYFCASRDRGPEKLFFGSGTQLSVL	TRBJ1-4	TRBV6-2	3	-5.969
CAAGACAGAGAGCTGGGTTCCACTGCCAAAAAACAGTTTTTCAGGACCCTGCATAACGCTGCAGAGATATATGCTGCTGTCTTCAGGGCTCATG	MSPEDSSIYLCSVMQGPEKLFFGSGTQLSVL	TRBJ1-4	TRBV29-1	3	-5.969
CAAGACAGAGAGCTGGGTTCCACTGCCAAAAAACAGTTTTTCAGGAGTAAGGGCCAACCGGGCGCTGCAGAGATATATGCTGCTGTCTTCAGGG	PEDSSIYLCSARLALTPEKLFFGSGTQLSVL	TRBJ1-4	TRBV29-1	6	-5.668
CAAGACAGAGAGCTGGGTTCCACTGCCAAAAAACAGTTTTTCAGGATCGGAACTGCTGGCACAGAAGTACACAGATGTCTGGGAGGGAGCAGCC	AAPSQTSVYFCASSSDPEKLFFGSGTQLSVL	TRBJ1-4	TRBV6-5	5	-5.747
CAAGACAGAGAGCTGGGTTCCACTGCCAAAAAACAGTTTTTCAGGCCCACTTAAACTGCTGGCACAGAGGTACATAGATGTCTGGTTGGTGCTG	STNQTSMYLCASSLSGPEKLFFGSGTQLSVL	TRBJ1-4	TRBV28	7	-5.601
CAAGACAGAGAGCTGGGTTCCACTGCCAAAAAACAGTTTTTCAGGCCCCCTGTCTTCTCTAGCACTGCAGATGTAGAAGCTGCTGTCTTCAGGA	PEDSSFYICSAREDRGPEKLFFGSGTQLSVL	TRBJ1-4	TRBV20-1	4	-5.844
CAAGACAGAGAGCTGGGTTCCACTGCCAAAAAACAGTTTTTCAGGCCCGCCGGAGATACTACTGGCACAGAGATAGAAAGCTGTCGGGTTCTTT	KNPTAFYLCASSISGGPEKLFFGSGTQLSVL	TRBJ1-4	TRBV19	4	-5.844
CAAGACAGAGAGCTGGGTTCCACTGCCAAAAAACAGTTTTTCAGGCCCGGCCCCTGCCGCAACGCTGCAGAGATATATGCTGCTGTCTTCAGGG	PEDSSIYLCSVAAGAGPEKLFFGSGTQLSVL	TRBJ1-4	TRBV29-1	22	-5.104
CAAGACAGAGAGCTGGGTTCCACTGCCAAAAAACAGTTTTTCAGGCCCTATCAGACCATCACTGCTGGCACAGAAGTACATGGCTGAGTCCTCC	EDSAMYFCASSDGLIGPEKLFFGSGTQLSVL	TRBJ1-4	TRBV2	3	-5.969
CAAGACAGAGAGCTGGGTTCCACTGCCAAAAAACAGTTTTTCAGGCCCTGTCACGCTGCTGGCACAGAGGTACATAGATGTCTGGTTGGTGCTG	STNQTSMYLCASSVTGPEKLFFGSGTQLSVL	TRBJ1-4	TRBV28	35	-4.902
CAAGACAGAGAGCTGGGTTCCACTGCCAAAAAACAGTTTTTCAGGCCGGCCGCTGGCACAGAGGTACATAGATGTCTGGTTGGTGCTGGCGGAC	SASTNQTSMYLCASGRPEKLFFGSGTQLSVL	TRBJ1-4	TRBV28	5	-5.747
CAAGACAGAGAGCTGGGTTCCACTGCCAAAAAACAGTTTTTCAGGCGCCCCCCGTGGTGAGCTGGCACAGAAATAAGCTGCCGAATCTCCTCGC	RGDSAAYFCASSPRGAPEKLFFGSGTQLSVL	TRBJ1-4	TRBV18	16	-5.242
CAAGACAGAGAGCTGGGTTCCACTGCCAAAAAACAGTTTTTCAGGCTCCCCTGATGAACTGCTGGCACAGAAGTACACAGATGTTTGGGAGGGA	PSQTSVYFCASSSSGEPEKLFFGSGTQLSVL	TRBJ1-4	TRBV6-2	6	-5.668
CAAGACAGAGAGCTGGGTTCCACTGCCAAAAAACAGTTTTTCAGGCTGAGACCCTGTCTCGCTGCTGGCACAGAGATACACGGCCGAGTCCTCC	EDSAVYLCASSETGSQPEKLFFGSGTQLSVL	TRBJ1-4	TRBV7-2	4	-5.844
CAAGACAGAGAGCTGGGTTCCACTGCCAAAAAACAGTTTTTCAGGCTGCCCCCTGCTAGCACTGCAGATGTAGAAGCTGCTGTCTTCAGGATGG	HPEDSSFYICSASRGQPEKLFFGSGTQLSVL	TRBJ1-4	TRBV20-1	5	-5.747
CAAGACAGAGAGCTGGGTTCCACTGCCAAAAAACAGTTTTTCAGGCTGCGTGCCCCCTACGCTGCTGGCACAGAAATACAAAGCTGAGTCCCCC	GDSALYFCASSVGGTQPEKLFFGSGTQLSVL	TRBJ1-4	TRBV9	24	-5.066
CAAGACAGAGAGCTGGGTTCCACTGCCAAAAAACAGTTTTTCAGGGCTGTCCGTTTCAACGCTGCAGAGATATATGCTGCTGTCTTCAGGGCTC	SPEDSSIYLCSVETDSPEKLFFGSGTQLSVL	TRBJ1-4	TRBV29-1	4	-5.844
CAAGACAGAGAGCTGGGTTCCACTGCCAAAAAACAGTTTTTCAGGGTCCTGTCGTGCAGCACTGCAGATGTAGAAGCTGCTGTCTTCAGGATGG	HPEDSSFYICSAARQDPEKLFFGSGTQLSVL	TRBJ1-4	TRBV20-1	6	-5.668
CAAGACAGAGAGCTGGGTTCCACTGCCAAAAAACAGTTTTTCAGGTCGGGTGCAGATGTAGAAGCTGCTGTCTTCAGGATGGGCACTGGTCACT	VTSAHPEDSSFYICTRPEKLFFGSGTQLSVL	TRBJ1-4	TRBV20-1	3	-5.969
CAAGACAGAGAGCTGGGTTCCACTGCCAAAAAACAGTTTTTCAGGTGTCCCCCCCTTTTCAACGCTGCAGAGATATATGCTGCTGTCTTCAGGG	PEDSSIYLCSVEKGGTPEKLFFGSGTQLSVL	TRBJ1-4	TRBV29-1	9	-5.492
CAAGACAGAGAGCTGGGTTCCACTGCCAAAAAACAGTTTTTCAGGTGTCCCGGAGAAACTGCTGGCACAGAAGTACACAGCTGAGTCCCTGGGT	PRDSAVYFCASSFSGTPEKLFFGSGTQLSVL	TRBJ1-4	TRBV12-3; TRBV12-4	8	-5.543
CAAGACAGAGAGCTGGGTTCCACTGCCAAAAAACAGTTTTTCAGTAAACCCGATAACGCTGCAGAGATATATGCTGCTGTCTTCAGGGCTCATG	MSPEDSSIYLCSVIGFTEKLFFGSGTQLSVL	TRBJ1-4	TRBV29-1	5	-5.747
CAAGACAGAGAGCTGGGTTCCACTGCCAAAAAACAGTTTTTCAGTAACCTTTCTAGCACTGCAGATGTAGAAGCTGCTGTCTTCAGGATGGGCA	AHPEDSSFYICSARKVTEKLFFGSGTQLSVL	TRBJ1-4	TRBV20-1	3	-5.969
CAAGACAGAGAGCTGGGTTCCACTGCCAAAAAACAGTTTTTCAGTAACGCCCACCTCTAAGCTGCTGGCACAGAGATACATGGCCGAGTCCCCC	GDSAMYLCASSLEVGVTEKLFFGSGTQLSVL	TRBJ1-4	TRBV7-9	3	-5.969
CAAGACAGAGAGCTGGGTTCCACTGCCAAAAAACAGTTTTTCAGTACCCGTCGGTTTGACGCTGCAGAGATATATGCTGCTGTCTTCAGGGCTC	SPEDSSIYLCSVKPTGTEKLFFGSGTQLSVL	TRBJ1-4	TRBV29-1	12	-5.367
CAAGACAGAGAGCTGGGTTCCACTGCCAAAAAACAGTTTTTCAGTACCTGAGCCCTCCAAGCTGCTGGCGCAAAGATAAAGGGCCGAGTCCCCC	GDSALYLCASSLEGSGTEKLFFGSGTQLSVL	TRBJ1-4	TRBV5-1	3	-5.969
CAAGACAGAGAGCTGGGTTCCACTGCCAAAAAACAGTTTTTCAGTACGAGCCCCTGTCCCGCTGCTGGCACAGAAGTACACAGCTGAGTCCCTG	RDSAVYFCASSGTGARTEKLFFGSGTQLSVL	TRBJ1-4	TRBV12-3; TRBV12-4	7	-5.601
CAAGACAGAGAGCTGGGTTCCACTGCCAAAAAACAGTTTTTCAGTACTGTCGAAACCTGGCACAGAGATACACGGCTGAGTCCCCCCGCTCTGT	QSGGTQPCISVPGFDSTEKLFFGSGTQLSVL	TRBJ1-4	TRBV7-3	5	-5.747
CAAGACAGAGAGCTGGGTTCCACTGCCAAAAAACAGTTTTTCAGTACTTCTTCCCACCACTTCCGGTGAGCTGGCACAGAAATAAGCTGCCGAA	SAAYFCASSPEVVGRSTEKLFFGSGTQLSVL	TRBJ1-4	TRBV18	6	-5.668
CAAGACAGAGAGCTGGGTTCCACTGCCAAAAAACAGTTTTTCAGTCAGCGACCTGCTGGTGGCACACAGGTACATGGCTGCGTCCCCCAGGCCT	GLGDAAMYLCATSRSLTEKLFFGSGTQLSVL	TRBJ1-4	TRBV15	6	-5.668
CAAGACAGAGAGCTGGGTTCCACTGCCAAAAAACAGTTTTTCAGTCCCCCCTACTCCAACGCTGCAGAGATATATGCTGCTGTCTTCAGGGCTC	SPEDSSIYLCSVGVGGTEKLFFGSGTQLSVL	TRBJ1-4	TRBV29-1	79	-4.549
CAAGACAGAGAGCTGGGTTCCACTGCCAAAAAACAGTTTTTCAGTCCCCTGCGTTCCTAAACTGCTGGCACAGAAGTACACAGCTGAGTCCCTG	RDSAVYFCASSLGTQGTEKLFFGSGTQLSVL	TRBJ1-4	TRBV12-3; TRBV12-4	4	-5.844
CAAGACAGAGAGCTGGGTTCCACTGCCAAAAAACAGTTTTTCAGTCCCTGTCCCGGCTCTAGCACTGCAGATGTAGAAGCTGCTGTCTTCAGGA	PEDSSFYICSARAGTGTEKLFFGSGTQLSVL	TRBJ1-4	TRBV20-1	4	-5.844
CAAGACAGAGAGCTGGGTTCCACTGCCAAAAAACAGTTTTTCAGTCCCTGTCGGTTGGCTGCTGGCGCAGAGATACAGGGCTGAGTCTTCTGGC	PEDSALYLCASSQPTGTEKLFFGSGTQLSVL	TRBJ1-4	TRBV4-1	10	-5.446
CAAGACAGAGAGCTGGGTTCCACTGCCAAAAAACAGTTTTTCAGTCCTGGACCTGCTGCTGGCACAGAGATACACGGCCGAGTCCTCCTGCTGT	QQEDSAVYLCASSRSRTEKLFFGSGTQLSVL	TRBJ1-4	TRBV7-2	73	-4.583
CAAGACAGAGAGCTGGGTTCCACTGCCAAAAAACAGTTTTTCAGTCGACCCACTGCTGGCACAGAGGTACATAGATGTCTGGTTGGTGCTGGCG	ASTNQTSMYLCASSGSTEKLFFGSGTQLSVL	TRBJ1-4	TRBV28	21	-5.124
CAAGACAGAGAGCTGGGTTCCACTGCCAAAAAACAGTTTTTCAGTCGCGTCAACTTCCCGACTGCTGGCACAGAAGTACACAGATGTTTGGGAG	SQTSVYFCASSREVDATEKLFFGSGTQLSVL	TRBJ1-4	TRBV6-2	5	-5.747
CAAGACAGAGAGCTGGGTTCCACTGCCAAAAAACAGTTTTTCAGTCTATCCTGTCCGGAGGAGGAGCTGCTGGCACAGAGATACACAGCTGAGT	LSCVSLCQQLLLRTG*TEKLFFGSGTQLSVL	TRBJ1-4	TRBV7-4	3	-5.969
CAAGACAGAGAGCTGGGTTCCACTGCCAAAAAACAGTTTTTCAGTCTCCCTGTCCCCATCTTGGCTGCTGGCACAGAAATAAACTCCAGAATCC	DSGVYFCASSQDGDRETEKLFFGSGTQLSVL	TRBJ1-4	TRBV14	3	-5.969
CAAGACAGAGAGCTGGGTTCCACTGCCAAAAAACAGTTTTTCAGTGCCCCCTGTCCGGGGACTGCTGGCACAGAGGTACATAGATGTCTGGTTG	NQTSMYLCASSPRTGGTEKLFFGSGTQLSVL	TRBJ1-4	TRBV28	7	-5.601
CAAGACAGAGAGCTGGGTTCCACTGCCAAAAAACAGTTTTTCAGTGCGGGCCACATCGCGGCTGCTGGCACAGAGATACAGGGCCGAGTCCCCC	GDSALYLCASSRDVARTEKLFFGSGTQLSVL	TRBJ1-4	TRBV5-5	9	-5.492
CAAGACAGAGAGCTGGGTTCCACTGCCAAAAAACAGTTTTTCAGTGCTGTCCCGGCTAGCACTGCAGATGTAGAAGCTGCTGTCTTCAGGATGG	HPEDSSFYICSASRDSTEKLFFGSGTQLSVL	TRBJ1-4	TRBV20-1	2	-6.145
CAAGACAGAGAGCTGGGTTCCACTGCCAAAAAACAGTTTTTCAGTGCTTTCGCAGCTGGCACAGAAGTACATGGCTGAGTCCTCCAGCTTTGTG	TKLEDSAMYFCASCESTEKLFFGSGTQLSVL	TRBJ1-4	TRBV2	2	-6.145
CAAGACAGAGAGCTGGGTTCCACTGCCAAAAAACAGTTTTTCAGTGGTCGGGCCTATGTAACTGCTGGCACAGAAGTACACAGATGTCTGGGAG	SQTSVYFCASSYIGPTTEKLFFGSGTQLSVL	TRBJ1-4	TRBV6-5; TRBV6-6	2	-6.145
CAAGACAGAGAGCTGGGTTCCACTGCCAAAAAACAGTTTTTCAGTTAAACTGCTGGCACAGAGGTACATAGATGTCTGGTTGGTGCTGGCGGAC	SASTNQTSMYLCASSLTEKLFFGSGTQLSVL	TRBJ1-4	TRBV28	3	-5.969
CAAGACAGAGAGCTGGGTTCCACTGCCAAAAAACAGTTTTTCAGTTATCCCTGCTCCCAGGCTGCTGGCACAGAAGTACACAGCTGAGTCCCTG	RDSAVYFCASSLGAGITEKLFFGSGTQLSVL	TRBJ1-4	TRBV12-3; TRBV12-4	4	-5.844
CAAGACAGAGAGCTGGGTTCCACTGCCAAAAAACAGTTTTTCAGTTCCTGTCCCCAGGGACTCACTACTGGCACAGAGATAGAAAGCTGTCGGG	PTAFYLCASSESLGTGTEKLFFGSGTQLSVL	TRBJ1-4	TRBV19	11	-5.405
CAAGACAGAGAGCTGGGTTCCACTGCCAAAAAACAGTTTTTCAGTTCCTGTCCCGGATACGCTGCTGGCACAGAGATACATGGCCGAGTCCCCC	GDSAMYLCASSVSGTGTEKLFFGSGTQLSVL	TRBJ1-4	TRBV7-9	9	-5.492
CAAGACAGAGAGCTGGGTTCCACTGCCAAAAAACAGTTTTTCAGTTCTCCCTGCCACGAGGGCACTGCAGATGTAGAAGCTGCTGTCTTCAGGA	PEDSSFYICSALVAGRTEKLFFGSGTQLSVL	TRBJ1-4	TRBV20-1	6	-5.668
CAAGACAGAGAGCTGGGTTCCACTGCCAAAAAACAGTTTTTCAGTTGGGTTCTTGATGATGCTGGCACAGAAGTACACAGATGTCTGGGAGGGA	PSQTSVYFCASIIKNPTEKLFFGSGTQLSVL	TRBJ1-4	TRBV6-5	107	-4.417
CAAGACAGAGAGCTGGGTTCCACTGCCAAAAAACAGTTTTTCAGTTGTCCCCTGTCGGCTGCTGGCACAGAGATACATGGCCGAGTCCCCCTGC	QGDSAMYLCASSRQGTTEKLFFGSGTQLSVL	TRBJ1-4	TRBV7-9	2	-6.145
CAAGACAGAGAGCTGGGTTCCACTGCCAAAAAACAGTTTTTCAGTTTTCCCCTGTCCTCTGCTGGCACAGAAGTACATGGCTGAGTCCTCCAGC	LEDSAMYFCASRGQGKTEKLFFGSGTQLSVL	TRBJ1-4	TRBV2	3	-5.969
CAAGACAGAGAGCTGGGTTCCACTGCCAAAAAACAGTTTTTCATAAAAAACCTTGGTGTCACTGCTGGCACAGAGGTACTGAGAGGTATGTGAG	SHTSQYLCASSDTKVFYEKLFFGSGTQLSVL	TRBJ1-4	TRBV25-1	3	-5.969
CAAGACAGAGAGCTGGGTTCCACTGCCAAAAAACAGTTTTTCATAAAACCCAGCGCCCCCTGCCCCGTCGTGGCTGCTGGCACAGAGATACAGG	LYLCASSHDGAGGAGFYEKLFFGSGTQLSVL	TRBJ1-4	TRBV4-2	14	-5.3
CAAGACAGAGAGCTGGGTTCCACTGCCAAAAAACAGTTTTTCATAAAAGCCTTTTGGCCTAGCACTGCAGATGTAGAAGCTGCTGTCTTCAGGA	PEDSSFYICSARPKGFYEKLFFGSGTQLSVL	TRBJ1-4	TRBV20-1	9	-5.492
CAAGACAGAGAGCTGGGTTCCACTGCCAAAAAACAGTTTTTCATAAACTCCCCCTACCCGTCTGCTGGCACAGAGGTACATAGATGTCTGGTTG	NQTSMYLCASRRVGGVYEKLFFGSGTQLSVL	TRBJ1-4	TRBV28	10	-5.446
CAAGACAGAGAGCTGGGTTCCACTGCCAAAAAACAGTTTTTCATAAACTGTCCCGTCCAAGCTGCTGGCGCAAAGATAAAGGGCCGAGTCCCCC	GDSALYLCASSLDGTVYEKLFFGSGTQLSVL	TRBJ1-4	TRBV5-1	5	-5.747
CAAGACAGAGAGCTGGGTTCCACTGCCAAAAAACAGTTTTTCATAAAGTTCAACGCTGCAGAGATATATGCTGCTGTCTTCAGGGCTCATGTTG	NMSPEDSSIYLCSVELYEKLFFGSGTQLSVL	TRBJ1-4	TRBV29-1	8	-5.543
CAAGACAGAGAGCTGGGTTCCACTGCCAAAAAACAGTTTTTCATAAATCTGTCCACTGCTGGCGCAGAAATACACAGATGTCTGGGAGCGGGTA	TRSQTSVYFCASSGQIYEKLFFGSGTQLSVL	TRBJ1-4	TRBV10-2	16	-5.242
CAAGACAGAGAGCTGGGTTCCACTGCCAAAAAACAGTTTTTCATAACCCCCTGCAGAGGTGCTGCTGGCACAGAGATACACGGCCGAGTCCTCC	EDSAVYLCASSTSAGGYEKLFFGSGTQLSVL	TRBJ1-4	TRBV7-2	18	-5.191
CAAGACAGAGAGCTGGGTTCCACTGCCAAAAAACAGTTTTTCATAACCCCTCCCAGCTAAGCTGCTGGCACAGAGATACACGGCCGAGTCCTCC	EDSAVYLCASSLAGRGYEKLFFGSGTQLSVL	TRBJ1-4	TRBV7-2	3	-5.969
CAAGACAGAGAGCTGGGTTCCACTGCCAAAAAACAGTTTTTCATAACCCCTGTCCCGGCCAGCACTGCAGATGTAGAAGCTGCTGTCTTCAGGA	PEDSSFYICSAGRDRGYEKLFFGSGTQLSVL	TRBJ1-4	TRBV20-1	13	-5.332
CAAGACAGAGAGCTGGGTTCCACTGCCAAAAAACAGTTTTTCATAACCCCTGTCGGGACTGCTGGCACAGAGGTACATAGATGTCTGGTTGGTG	TNQTSMYLCASSPDRGYEKLFFGSGTQLSVL	TRBJ1-4	TRBV28	3	-5.969
CAAGACAGAGAGCTGGGTTCCACTGCCAAAAAACAGTTTTTCATAACCCTGCCCTTCTAAGCTGCTGGCACAGAGATACACGGCCGAGTCCTCA	EDSAVYLCASSLEGQGYEKLFFGSGTQLSVL	TRBJ1-4	TRBV11-2	5	-5.747
CAAGACAGAGAGCTGGGTTCCACTGCCAAAAAACAGTTTTTCATAACCCTGTCCCGGTCTGCTGGCACAGAAGTACACAGATGTCTGGGAGGGA	PSQTSVYFCASRPGQGYEKLFFGSGTQLSVL	TRBJ1-4	TRBV6-1	4	-5.844
CAAGACAGAGAGCTGGGTTCCACTGCCAAAAAACAGTTTTTCATAACCGGCCCCCAGGGTGCTGGCACAGAGGTACATAGATGTCTGGTTGGTG	TNQTSMYLCASTLGAGYEKLFFGSGTQLSVL	TRBJ1-4	TRBV28	4	-5.844
CAAGACAGAGAGCTGGGTTCCACTGCCAAAAAACAGTTTTTCATAACCTATGGCTGTCCCGGTACTGCTGGCACAGAAGTACAGAGAGGTCTGG	QTSLYFCASSTGTAIGYEKLFFGSGTQLSVL	TRBJ1-4	TRBV27	8	-5.543
CAAGACAGAGAGCTGGGTTCCACTGCCAAAAAACAGTTTTTCATAACCTGTCCCCCCGCTGCTGGCACAGAGGTACATAGATGTCTGGTTGGTG	TNQTSMYLCASSGGTGYEKLFFGSGTQLSVL	TRBJ1-4	TRBV28	5	-5.747
CAAGACAGAGAGCTGGGTTCCACTGCCAAAAAACAGTTTTTCATAACGCCCCTGTAAGCTGCTGGCACAGAGATACATGGCCGAGTCCCCCTGC	QGDSAMYLCASSLQGRYEKLFFGSGTQLSVL	TRBJ1-4	TRBV7-9	18	-5.191
CAAGACAGAGAGCTGGGTTCCACTGCCAAAAAACAGTTTTTCATAACGCCTCCGTTCCCGGTCTGGGCTGCTGGCACAGAGATACACGGCCGAG	SAVYLCASSPDRERRRYEKLFFGSGTQLSVL	TRBJ1-4	TRBV11-2	8	-5.543
CAAGACAGAGAGCTGGGTTCCACTGCCAAAAAACAGTTTTTCATAACGCGAAGTTTCAACGCTGCAGAGATATATGCTGCTGTCTTCAGGGCTC	SPEDSSIYLCSVETSRYEKLFFGSGTQLSVL	TRBJ1-4	TRBV29-1	26	-5.031
CAAGACAGAGAGCTGGGTTCCACTGCCAAAAAACAGTTTTTCATAACTCCCCCCCGAACTGCTGGCACAGAAGTACACAGATGTCTGGGAGGGA	PSQTSVYFCASSSGGSYEKLFFGSGTQLSVL	TRBJ1-4	TRBV6-6	11	-5.405
CAAGACAGAGAGCTGGGTTCCACTGCCAAAAAACAGTTTTTCATAACTCCCCCGGGCCCTGCTGGCACAGAAGTACACAGATGTCTGGGAGGGA	PSQTSVYFCASRARGSYEKLFFGSGTQLSVL	TRBJ1-4	TRBV6-5	8	-5.543
CAAGACAGAGAGCTGGGTTCCACTGCCAAAAAACAGTTTTTCATAACTGCCCCCTGCCCCTCTGCTGGCACAGAAGTACACAGATGTCTGGGAG	SQTSVYFCASRGAGGSYEKLFFGSGTQLSVL	TRBJ1-4	TRBV6-5	3	-5.969
CAAGACAGAGAGCTGGGTTCCACTGCCAAAAAACAGTTTTTCATAAGACGTCGCCGGCCGGCTGGCACAGAGATACATGGCCGAGTCCCCCTGC	QGDSAMYLCASRPATSYEKLFFGSGTQLSVL	TRBJ1-4	TRBV7-9	2	-6.145
CAAGACAGAGAGCTGGGTTCCACTGCCAAAAAACAGTTTTTCATAAGAGGTCCTGTCTGGGTCTGGAGCACTGCAGATGTAGAAGCTGCTGTCT	DSSFYICSAPDPDRTSYEKLFFGSGTQLSVL	TRBJ1-4	TRBV20-1	5	-5.747
CAAGACAGAGAGCTGGGTTCCACTGCCAAAAAACAGTTTTTCATAAGCCCCCTGGGGTGGTGAGCTGGCACAGAAATAAGCTGCCGAATCTCCT	GDSAAYFCASSPPQGAYEKLFFGSGTQLSVL	TRBJ1-4	TRBV18	9	-5.492
CAAGACAGAGAGCTGGGTTCCACTGCCAAAAAACAGTTTTTCATAAGGCCCCTGAGGGCTGATGGCACAGAAGTACACAGATGTCTGGGAGCTG	SSQTSVYFCAISPQGPYEKLFFGSGTQLSVL	TRBJ1-4	TRBV10-3	9	-5.492
CAAGACAGAGAGCTGGGTTCCACTGCCAAAAAACAGTTTTTCATAAGGGTTCCCGGTGAGGCTGCTGGCACAGAAGTACAGAGAGGTCTGGTTG	NQTSLYFCASSLTGNPYEKLFFGSGTQLSVL	TRBJ1-4	TRBV27	2	-6.145
CAAGACAGAGAGCTGGGTTCCACTGCCAAAAAACAGTTTTTCATAATTACGGCCTGAACTGCTGGCACAGAAGTACACAGATGTCTGGGAGGGA	PSQTSVYFCASSSGRNYEKLFFGSGTQLSVL	TRBJ1-4	TRBV6-5	3	-5.969
CAAGACAGAGAGCTGGGTTCCACTGCCAAAAAACAGTTTTTCATACAAGCCCTCCCCAACGCTGCAGAGATATATGCTGCTGTCTTCAGGGCTC	SPEDSSIYLCSVGEGLYEKLFFGSGTQLSVL	TRBJ1-4	TRBV29-1	20	-5.145
CAAGACAGAGAGCTGGGTTCCACTGCCAAAAAACAGTTTTTCATACACCTGAAAACTGCTGGCACAGAGGTACATAGATGTCTGGTTGGTGCTG	STNQTSMYLCASSFQVYEKLFFGSGTQLSVL	TRBJ1-4	TRBV28	6	-5.668
CAAGACAGAGAGCTGGGTTCCACTGCCAAAAAACAGTTTTTCATACAGTACCGAGGAACTACTGGCACAGAGATAGAAAGCTGTCGGGTTCTTT	KNPTAFYLCASSSSVLYEKLFFGSGTQLSVL	TRBJ1-4	TRBV19	43	-4.813
CAAGACAGAGAGCTGGGTTCCACTGCCAAAAAACAGTTTTTCATACCACGACCCCTCTTTGCTGCTGGCACAGAGATACACGGCCGAGTCCTCC	EDSAVYLCASSKEGSWYEKLFFGSGTQLSVL	TRBJ1-4	TRBV7-2	3	-5.969
CAAGACAGAGAGCTGGGTTCCACTGCCAAAAAACAGTTTTTCATACCATTGGGAAGCCTGTCCGGTCGCACTGCAGATGTAGAAGCTGCTGTCT	DSSFYICSATGQASQWYEKLFFGSGTQLSVL	TRBJ1-4	TRBV20-1	210	-4.124
CAAGACAGAGAGCTGGGTTCCACTGCCAAAAAACAGTTTTTCATACCCACTGCTGGCACAGAAGTACACAGATGTTTGGGAGGGAGCAGCCGAC	SAAPSQTSVYFCASSGYEKLFFGSGTQLSVL	TRBJ1-4	TRBV6-2	7	-5.601
CAAGACAGAGAGCTGGGTTCCACTGCCAAAAAACAGTTTTTCATACCCCCCTGGGGAGGTTGAACTGCTGGCACAGAGGTACATAGATGTCTGG	QTSMYLCASSSTSPGGYEKLFFGSGTQLSVL	TRBJ1-4	TRBV28	2	-6.145
CAAGACAGAGAGCTGGGTTCCACTGCCAAAAAACAGTTTTTCATACCCCCTCCCCGGGGTACTGGCACAGAGATAGAAAGCTGTCGGGTTCTTT	KNPTAFYLCASTPGRGYEKLFFGSGTQLSVL	TRBJ1-4	TRBV19	7	-5.601
CAAGACAGAGAGCTGGGTTCCACTGCCAAAAAACAGTTTTTCATACCCCCTGTCCGCTACGCTGCTGGCACAGAAATACAAAGCTGAGTCCCCC	GDSALYFCASSVADRGYEKLFFGSGTQLSVL	TRBJ1-4	TRBV9	3	-5.969
CAAGACAGAGAGCTGGGTTCCACTGCCAAAAAACAGTTTTTCATACCCCCTTCGACTGCTGGCACAGAAGTACACAGCTGAGTCCCTGGGTTCT	EPRDSAVYFCASSRRGYEKLFFGSGTQLSVL	TRBJ1-4	TRBV12-3; TRBV12-4	8	-5.543
CAAGACAGAGAGCTGGGTTCCACTGCCAAAAAACAGTTTTTCATACCCCTGTCCCGCGCTGCAGAGATATATGCTGCTGTCTTCAGGGCTCATG	MSPEDSSIYLCSAGQGYEKLFFGSGTQLSVL	TRBJ1-4	TRBV29-1	3	-5.969
CAAGACAGAGAGCTGGGTTCCACTGCCAAAAAACAGTTTTTCATACCCCTGTCCCGCGCTGCTGGCACAGAAATACAAAGCTGAGTCCCCCAGC	LGDSALYFCASSAGQGYEKLFFGSGTQLSVL	TRBJ1-4	TRBV9	3	-5.969
CAAGACAGAGAGCTGGGTTCCACTGCCAAAAAACAGTTTTTCATACCCCTGTTTATAAGAGCTGCTGGCACAGAGATACACGGCCGAGTCCTCC	EDSAVYLCASSSYKQGYEKLFFGSGTQLSVL	TRBJ1-4	TRBV7-2	6	-5.668
CAAGACAGAGAGCTGGGTTCCACTGCCAAAAAACAGTTTTTCATACCCGCCCTGTAAACTGCTGGCACAGAAGTACACAGCTGAGTCCCTGGGT	PRDSAVYFCASSLQGGYEKLFFGSGTQLSVL	TRBJ1-4	TRBV12-3; TRBV12-4	4	-5.844
CAAGACAGAGAGCTGGGTTCCACTGCCAAAAAACAGTTTTTCATACCCGCCTCCCTGGGGCGGTGAGCTGGCACAGAAATAAGCTGCCGAATCT	DSAAYFCASSPPQGGGYEKLFFGSGTQLSVL	TRBJ1-4	TRBV18	3	-5.969
CAAGACAGAGAGCTGGGTTCCACTGCCAAAAAACAGTTTTTCATACCCTAAGGTACTCGGTCCCATTCTGCTGGCACAGAAGTACACAGATGTC	TSVYFCASRMGPSTLGYEKLFFGSGTQLSVL	TRBJ1-4	TRBV6-5	2	-6.145
CAAGACAGAGAGCTGGGTTCCACTGCCAAAAAACAGTTTTTCATACCCTCTCGAGTAACTGCTGGCACAGAAGTACACAGATGTTTGGGAGGGA	PSQTSVYFCASSYSRGYEKLFFGSGTQLSVL	TRBJ1-4	TRBV6-2	3	-5.969
CAAGACAGAGAGCTGGGTTCCACTGCCAAAAAACAGTTTTTCATACCCTCTGCCGCTGGCACAGAAGTACACAGATGTTTGGGAGGGAGCAGCN	AAPSQTSVYFCASGRGYEKLFFGSGTQLSVL	TRBJ1-4	TRBV6-2	3	-5.969
CAAGACAGAGAGCTGGGTTCCACTGCCAAAAAACAGTTTTTCATACCCTGTCCCGCGAGCACTGCAGATGTAGAAGCTGCTGTCTTCAGGATGG	HPEDSSFYICSARGTGYEKLFFGSGTQLSVL	TRBJ1-4	TRBV20-1	3	-5.969
CAAGACAGAGAGCTGGGTTCCACTGCCAAAAAACAGTTTTTCATACCCTGTCCCGGAGGAACTGCTGGCACAGAAGTACAGAGAGGTCTGGTTG	NQTSLYFCASSSSGTGYEKLFFGSGTQLSVL	TRBJ1-4	TRBV27	50	-4.747
CAAGACAGAGAGCTGGGTTCCACTGCCAAAAAACAGTTTTTCATACCCTGTCCCGGCGGGATCACTGGTGGCACAGAAGTAAAGAGCTGTCTGG	QTALYFCATSDPAGTGYEKLFFGSGTQLSVL	TRBJ1-4	TRBV24-1	9	-5.492
CAAGACAGAGAGCTGGGTTCCACTGCCAAAAAACAGTTTTTCATACCCTGTCCCGGCTTCTTGGCTGCTGGCACAGAAATAAACTCCAGAATCC	DSGVYFCASSQEAGTGYEKLFFGSGTQLSVL	TRBJ1-4	TRBV14	5	-5.747
CAAGACAGAGAGCTGGGTTCCACTGCCAAAAAACAGTTTTTCATACCCTGTTCCGCTGGCACAGAGGTACATAGATGTCTGGTTGGTGCTGGCG	ASTNQTSMYLCASGTGYEKLFFGSGTQLSVL	TRBJ1-4	TRBV28	11	-5.405
CAAGACAGAGAGCTGGGTTCCACTGCCAAAAAACAGTTTTTCATACCGAACCCTGTCTCGCGCACTGCAGATGTAGAAGCTGCTGTCTTCAGGA	PEDSSFYICSARDRVRYEKLFFGSGTQLSVL	TRBJ1-4	TRBV20-1	2	-6.145
CAAGACAGAGAGCTGGGTTCCACTGCCAAAAAACAGTTTTTCATACCTCGCTGTCCCGGTACTGCTGGCACAGAGGTACATAGATGTCTGGTTG	NQTSMYLCASSTGTARYEKLFFGSGTQLSVL	TRBJ1-4	TRBV28	4	-5.844
CAAGACAGAGAGCTGGGTTCCACTGCCAAAAAACAGTTTTTCATACGAACTCTGTCTGGGCGGGCTGCTGGCACAGAGGTACATAGATGTCTGG	QTSMYLCASSPPRQSSYEKLFFGSGTQLSVL	TRBJ1-4	TRBV28	2	-6.145
CAAGACAGAGAGCTGGGTTCCACTGCCAAAAAACAGTTTTTCATACGACCTAGACTCTTGGCTGCTGGCACAGAAATACACAGCAGAGTCACCA	GDSAVYFCASSQESRSYEKLFFGSGTQLSVL	TRBJ1-4	TRBV3-1	5	-5.747
CAAGACAGAGAGCTGGGTTCCACTGCCAAAAAACAGTTTTTCATACGCCCCCCCCCTGCTGGTGGCACACAGGTACATGGCTGCGTCCCCCAGG	LGDAAMYLCATSRGGAYEKLFFGSGTQLSVL	TRBJ1-4	TRBV15	5	-5.747
CAAGACAGAGAGCTGGGTTCCACTGCCAAAAAACAGTTTTTCATACGCCCCCCTGTCCTTAGCACTGCAGATGTAGAAGCTGCTGTCTTCAGGN	PEDSSFYICSAKDRGAYEKLFFGSGTQLSVL	TRBJ1-4	TRBV20-1	3	-5.969
CAAGACAGAGAGCTGGGTTCCACTGCCAAAAAACAGTTTTTCATACGCTTCACTGCTGGCACAGAAGTACACAGATGTTTGGGAGGGAGCAGCC	AAPSQTSVYFCASSEAYEKLFFGSGTQLSVL	TRBJ1-4	TRBV6-2	11	-5.405
CAAGACAGAGAGCTGGGTTCCACTGCCAAAAAACAGTTTTTCATACGGGCCCCCTACGCTGCTGGCACAGAAATACAAAGCTGAGTCCCCCAGC	LGDSALYFCASSVGGPYEKLFFGSGTQLSVL	TRBJ1-4	TRBV9	2	-6.145
CAAGACAGAGAGCTGGGTTCCACTGCCAAAAAACAGTTTTTCATACGTAGTTAAACTGCTGGCACAGAAGTACAGAGAGGTCTGGTTGGGGCTG	SPNQTSLYFCASSLTTYEKLFFGSGTQLSVL	TRBJ1-4	TRBV27	6	-5.668
CAAGACAGAGAGCTGGGTTCCACTGCCAAAAAACAGTTTTTCATACGTCCCGGGTGGGCTGCTGGCACAGAGATACACGGCCGAGTCCTCCTGC	QEDSAVYLCASSPPGTYEKLFFGSGTQLSVL	TRBJ1-4	TRBV7-2	23	-5.085
CAAGACAGAGAGCTGGGTTCCACTGCCAAAAAACAGTTTTTCATACTCCTCCTCGGGCCCTGCGTGGCTGCTGGCACAGAGATACACGGCCGAG	SAVYLCASSHAGPEEEYEKLFFGSGTQLSVL	TRBJ1-4	TRBV7-2	4	-5.844
CAAGACAGAGAGCTGGGTTCCACTGCCAAAAAACAGTTTTTCATACTCGGTATCTCTGCTGGTGGCACACAGGTACATGGCTGCGTCCCCCAGG	LGDAAMYLCATSRDTEYEKLFFGSGTQLSVL	TRBJ1-4	TRBV15	8	-5.543
CAAGACAGAGAGCTGGGTTCCACTGCCAAAAAACAGTTTTTCATACTGAGTCCCGCTGGCACAGAAGTAAACAGAAGTCTGAGAGGGAGCAGCT	AAPSQTSVYFCASGTQYEKLFFGSGTQLSVL	TRBJ1-4	TRBV6-7	5	-5.747
CAAGACAGAGAGCTGGGTTCCACTGCCAAAAAACAGTTTTTCATAGAAACCTGATACGGCACTGCAGATGTAGAAGCTGCTGTCTTCAGGATGG	HPEDSSFYICSAVSGFYEKLFFGSGTQLSVL	TRBJ1-4	TRBV20-1	202	-4.141
CAAGACAGAGAGCTGGGTTCCACTGCCAAAAAACAGTTTTTCATAGAGTCTGGTGTAACTGCTGGCACAGAAGTACACAGATGTTTGGGAGGGA	PSQTSVYFCASSYTRLYEKLFFGSGTQLSVL	TRBJ1-4	TRBV6-2	51	-4.739
CAAGACAGAGAGCTGGGTTCCACTGCCAAAAAACAGTTTTTCATAGATCCTGTCCTGTAAACTGCTGGCACAGAGGTACATAGATGTCTGGTTG	NQTSMYLCASSLQDRIYEKLFFGSGTQLSVL	TRBJ1-4	TRBV28	5	-5.747
CAAGACAGAGAGCTGGGTTCCACTGCCAAAAAACAGTTTTTCATAGCCCCCTGTCTTGCTGCTGGCACAGAGATACACGGCCGAGTCCTCCTGC	QEDSAVYLCASSKTGGYEKLFFGSGTQLSVL	TRBJ1-4	TRBV7-2	5	-5.747
CAAGACAGAGAGCTGGGTTCCACTGCCAAAAAACAGTTTTTCATAGCCTCTGCCCCCTGAGGGTCGGCTGCTGGCACAGAAATAAACTCCAGAA	SGVYFCASSRPSGGRGYEKLFFGSGTQLSVL	TRBJ1-4	TRBV14	7	-5.601
CAAGACAGAGAGCTGGGTTCCACTGCCAAAAAACAGTTTTTCATAGCGTCTGAGAGGGCCCGGGCTGCTGGCACAGAGGTACATAGATGTCTGG	QTSMYLCASSPGPLRRYEKLFFGSGTQLSVL	TRBJ1-4	TRBV28	36	-4.89
CAAGACAGAGAGCTGGGTTCCACTGCCAAAAAACAGTTTTTCATAGGACCTGCCCATAGCACTGCAGATGTAGAAGCTGCTGTCTTCAGGATGG	HPEDSSFYICSAMGRSYEKLFFGSGTQLSVL	TRBJ1-4	TRBV20-1	69	-4.607
CAAGACAGAGAGCTGGGTTCCACTGCCAAAAAACAGTTTTTCATAGGCCCCCTCCCCCCGCGTGCTGGCACAGAAATACAAAGCTGAGTCCCCC	GDSALYFCASTRGEGAYEKLFFGSGTQLSVL	TRBJ1-4	TRBV9	2	-6.145
CAAGACAGAGAGCTGGGTTCCACTGCCAAAAAACAGTTTTTCATAGGCCCCGCCGGGACTGCTGGCACAGAAGTACAGAGAGGTCTGGTTGGGG	PNQTSLYFCASSPGGAYEKLFFGSGTQLSVL	TRBJ1-4	TRBV27	53	-4.722
CAAGACAGAGAGCTGGGTTCCACTGCCAAAAAACAGTTTTTCATAGGCGTCCCGGGGGCTGCTGGCACAGAGATACATGGCCGAGTCCCCCTGC	QGDSAMYLCASSPRDAYEKLFFGSGTQLSVL	TRBJ1-4	TRBV7-9	4	-5.844
CAAGACAGAGAGCTGGGTTCCACTGCCAAAAAACAGTTTTTCATAGGGTCCGTCCGCTAAGCTGCTGGCACAGAGATACACGGCGGAGTCCTCC	EDSAVYLCASSLADGPYEKLFFGSGTQLSVL	TRBJ1-4	TRBV7-8	8	-5.543
CAAGACAGAGAGCTGGGTTCCACTGCCAAAAAACAGTTTTTCATAGGTACCCCCCTCGGTGCTGGCACAGAGGTACATAGATGTCTGGTTGGTG	TNQTSMYLCASTEGGTYEKLFFGSGTQLSVL	TRBJ1-4	TRBV28	8	-5.543
CAAGACAGAGAGCTGGGTTCCACTGCCAAAAAACAGTTTTTCATAGGTAGTCACCGCTAAGCTGCTGGCACAGAGATACACGGCCGAGTCCTCC	EDSAVYLCASSLAVTTYEKLFFGSGTQLSVL	TRBJ1-4	TRBV7-2	7	-5.601
CAAGACAGAGAGCTGGGTTCCACTGCCAAAAAACAGTTTTTCATAGGTCCGGGGTGGCGATAAACTGCTGGCACAGAAGTACAGAGAGGTCTGG	QTSLYFCASSLSPPRTYEKLFFGSGTQLSVL	TRBJ1-4	TRBV27	44	-4.803
CAAGACAGAGAGCTGGGTTCCACTGCCAAAAAACAGTTTTTCATAGTCACTTTTCCCACTGCAGATGTAGAAGCTGCTGTCTTCAGGATGGGCA	AHPEDSSFYICSGKSDYEKLFFGSGTQLSVL	TRBJ1-4	TRBV20-1	14	-5.3
CAAGACAGAGAGCTGGGTTCCACTGCCAAAAAACAGTTTTTCATAGTCGCCTGTTATCGGGGTGCTGGCACAGAAGTACATGGCTGAGTCCTCC	EDSAMYFCASTPITGDYEKLFFGSGTQLSVL	TRBJ1-4	TRBV2	3	-5.969
CAAGACAGAGAGCTGGGTTCCACTGCCAAAAAACAGTTTTTCATATACCCTGTCCCGGGTACTGCTGGCACAGAAGTACACAGATGTTTGGGAG	SQTSVYFCASSTRDRVYEKLFFGSGTQLSVL	TRBJ1-4	TRBV6-2	4	-5.844
CAAGACAGAGAGCTGGGTTCCACTGCCAAAAAACAGTTTTTCATATCACCCCTGCCGAGCACTGCAGATGTAGAAGCTGCTGTCTTCAGGATGG	HPEDSSFYICSARQG*YEKLFFGSGTQLSVL	TRBJ1-4	TRBV20-1	8	-5.543
CAAGACAGAGAGCTGGGTTCCACTGCCAAAAAACAGTTTTTCATATCCCCCTGTGCTGCTGGCACAGAGATACACGGCGGAGTCCTCCTGCTGT	QQEDSAVYLCASSTGGYEKLFFGSGTQLSVL	TRBJ1-4	TRBV7-8	15	-5.27
CAAGACAGAGAGCTGGGTTCCACTGCCAAAAAACAGTTTTTCATATCCCTGTCCCCTAGCGCTGCTGGCACAGAGATACACGGCCGAGTCCTCC	EDSAVYLCASSARGQGYEKLFFGSGTQLSVL	TRBJ1-4	TRBV7-2	2	-6.145
CAAGACAGAGAGCTGGGTTCCACTGCCAAAAAACAGTTTTTCATATCCCTGTCCCGGTCTCCTCGCACTGCAGATGTAGAAGCTGCTGTCTTCA	EDSSFYICSARRPGQGYEKLFFGSGTQLSVL	TRBJ1-4	TRBV20-1	4	-5.844
CAAGACAGAGAGCTGGGTTCCACTGCCAAAAAACAGTTTTTCATATCCTCCCTGTGAGCTGCTGGCACAGAGATACACGGCCGAGTCCTCCTGC	QEDSAVYLCASSSQGGYEKLFFGSGTQLSVL	TRBJ1-4	TRBV7-2	3	-5.969
CAAGACAGAGAGCTGGGTTCCACTGCCAAAAAACAGTTTTTCATATCGCCCCTGTCCCCGACTGCTGGCACAGAAGTACACAGATGTCTGGGAG	SQTSVYFCASSRGQGRYEKLFFGSGTQLSVL	TRBJ1-4	TRBV6-5	3	-5.969
CAAGACAGAGAGCTGGGTTCCACTGCCAAAAAACAGTTTTTCATATCTGTAGGTGAGCTGGCACAGAAATAAGCTGCCGAATCTCCTCGCACTA	SARRFGSLFLCQLTYRYEKLFFGSGTQLSVL	TRBJ1-4	TRBV18	3	-5.969
CAAGACAGAGAGCTGGGTTCCACTGCCAAAAAACAGTTTTTCATATGACGTCCCGGGGCTGCTGGCACAGAGATACACGGCCGAGTCCTCCTGC	QEDSAVYLCASSPGTSYEKLFFGSGTQLSVL	TRBJ1-4	TRBV7-2	3	-5.969
CAAGACAGAGAGCTGGGTTCCACTGCCAAAAAACAGTTTTTCATATTCCCTGTCCCGAGTACTGGCACAGAAGTACATGGCTGAGTCCTCCAGC	LEDSAMYFCASTRDREYEKLFFGSGTQLSVL	TRBJ1-4	TRBV2	3	-5.969
CAAGACAGAGAGCTGGGTTCCACTGCCAAAAAACAGTTTTTCATATTTCGCAGGACCATTGAGGCTACTGGCACAGAGATAGAAAGCTGTCGGG	PTAFYLCASSLNGPAKYEKLFFGSGTQLSVL	TRBJ1-4	TRBV19	6	-5.668
CAAGACAGAGAGCTGGGTTCCACTGCCAAAAAACAGTTTTTCATATTTGCTGTCTCCACTGCTGGCACAGAGGTACATAGATGTCTGGTTGGTG	TNQTSMYLCASSGDSKYEKLFFGSGTQLSVL	TRBJ1-4	TRBV28	93	-4.478
CAAGACAGAGAGCTGGGTTCCACTGCCAAAAAACAGTTTTTCATCAAATCCCGGTAAGGTTAAACTGCTGGCACAGAGGTACATAGATGTCTGG	QTSMYLCASSLTLPGFDEKLFFGSGTQLSVL	TRBJ1-4	TRBV28	22	-5.104
CAAGACAGAGAGCTGGGTTCCACTGCCAAAAAACAGTTTTTCATCAACCCTACCCACTTCACTGCTGGCACAGAAGTACACAGATGTCTGGGAG	SQTSVYFCASSEVGRVDEKLFFGSGTQLSVL	TRBJ1-4	TRBV6-1	8	-5.543
CAAGACAGAGAGCTGGGTTCCACTGCCAAAAAACAGTTTTTCATCAACCCTGTCCCTCCTGCTGGCACAGAAGTACATGGCTGAGTCCTCCAGC	LEDSAMYFCASRRDRVDEKLFFGSGTQLSVL	TRBJ1-4	TRBV2	7	-5.601
CAAGACAGAGAGCTGGGTTCCACTGCCAAAAAACAGTTTTTCATCAACCGCCCCCTGTCCGGAAGAGTAACTGCTGGCACAGAAGTACACAGAT	SVYFCASSYSSGQGAVDEKLFFGSGTQLSVL	TRBJ1-4	TRBV6-6	2	-6.145
CAAGACAGAGAGCTGGGTTCCACTGCCAAAAAACAGTTTTTCATCAACCGCCGTCCGGGTGCTGGCACAGAAGTACACAGATGTCTGGGAGGGN	PSQTSVYFCASTRTAVDEKLFFGSGTQLSVL	TRBJ1-4	TRBV6-6	2	-6.145
CAAGACAGAGAGCTGGGTTCCACTGCCAAAAAACAGTTTTTCATCAACTCCTCGATCTAAGCTGCTGGCACAGAGATACACGGCCGAGTCCCCA	GDSAVYLCASSLDRGVDEKLFFGSGTQLSVL	TRBJ1-4	TRBV11-3	7	-5.601
CAAGACAGAGAGCTGGGTTCCACTGCCAAAAAACAGTTTTTCATCAAGCCCCCTGTAGGTTCGGACGCTGCAGAGATATATGCTGCTGTCTTCA	EDSSIYLCSVRTYRGLDEKLFFGSGTQLSVL	TRBJ1-4	TRBV29-1	2	-6.145
CAAGACAGAGAGCTGGGTTCCACTGCCAAAAAACAGTTTTTCATCAATCCCCTTTACACTCCAGGCACAGAGATAGAAGCCAGAGTCACTGAGA	LSDSGFYLCAWSVKGIDEKLFFGSGTQLSVL	TRBJ1-4	TRBV30	11	-5.405
CAAGACAGAGAGCTGGGTTCCACTGCCAAAAAACAGTTTTTCATCAATCCGTCTTGGACTGCTGGCACAGAGGTACATAGATGTCTGGTTGGTG	TNQTSMYLCASSPRRIDEKLFFGSGTQLSVL	TRBJ1-4	TRBV28	4	-5.844
CAAGACAGAGAGCTGGGTTCCACTGCCAAAAAACAGTTTTTCATCACCACCTCCACCACTGATGGCACAGAAGTACACAGATGTCTGGGAGCTG	SSQTSVYFCAISGGGGDEKLFFGSGTQLSVL	TRBJ1-4	TRBV10-3	83	-4.527
CAAGACAGAGAGCTGGGTTCCACTGCCAAAAAACAGTTTTTCATCACCACCTCTGTCTTTGATCTAGAGACACTATAGCCATCTGAGACTTCTC	RSLRWL*CL*IKDRGGDEKLFFGSGTQLSVL	TRBJ1-4	TRBV10-3	3	-5.969
CAAGACAGAGAGCTGGGTTCCACTGCCAAAAAACAGTTTTTCATCACCCCCTGGAACTAAGCTGCTGGCACAGAGATACACGGCCGAGTCCTCC	EDSAVYLCASSLVPGGDEKLFFGSGTQLSVL	TRBJ1-4	TRBV7-2	34	-4.915
CAAGACAGAGAGCTGGGTTCCACTGCCAAAAAACAGTTTTTCATCACCCCTACCAGCACTGCAGATGTAGAAGCTGCTGTCTTCAGGATGGGCA	AHPEDSSFYICSAGRGDEKLFFGSGTQLSVL	TRBJ1-4	TRBV20-1	5	-5.747
CAAGACAGAGAGCTGGGTTCCACTGCCAAAAAACAGTTTTTCATCACCCCTCCCCTGGGGACTGCTGGCACAGAAGTACACAGCTGAGTCCCTG	RDSAVYFCASSPQGRGDEKLFFGSGTQLSVL	TRBJ1-4	TRBV12-3; TRBV12-4	12	-5.367
CAAGACAGAGAGCTGGGTTCCACTGCCAAAAAACAGTTTTTCATCACCGTAATCTGTCCCTCTACTACTGGCACAGAGATAGAAAGCTGTCGGG	PTAFYLCASSRGTDYGDEKLFFGSGTQLSVL	TRBJ1-4	TRBV19	5	-5.747
CAAGACAGAGAGCTGGGTTCCACTGCCAAAAAACAGTTTTTCATCACCTCCCCTGGCCCCACTGCTGGCACAGAAGTACATGGCTGAGTCCTCC	EDSAMYFCASSGARGGDEKLFFGSGTQLSVL	TRBJ1-4	TRBV2	5	-5.747
CAAGACAGAGAGCTGGGTTCCACTGCCAAAAAACAGTTTTTCATCACCTGCTTCAACGCTGCAGAGATATATGCTGCTGTCTTCAGGGCTCATG	MSPEDSSIYLCSVEAGDEKLFFGSGTQLSVL	TRBJ1-4	TRBV29-1	906	-3.489
CAAGACAGAGAGCTGGGTTCCACTGCCAAAAAACAGTTTTTCATCACGGAAACTGCTGGCACAGAAGTACACAGCTGAGTCCCTGGGTTCTGAG	SEPRDSAVYFCASSFRDEKLFFGSGTQLSVL	TRBJ1-4	TRBV12-3; TRBV12-4	4	-5.844
CAAGACAGAGAGCTGGGTTCCACTGCCAAAAAACAGTTTTTCATCACTGTGCCCTGGCCAAGCTGCTGGCACAGAGATACAGGGCCGAGTCCCC	GTRPCISVPAAWPGHSDEKLFFGSGTQLSVL	TRBJ1-4	TRBV5-5	4	-5.844
CAAGACAGAGAGCTGGGTTCCACTGCCAAAAAACAGTTTTTCATCAGACTGGCGGCTGGCACAGAGATACATGGCCGAGTCCCCCTGCTCTGTG	TEQGDSAMYLCASRQSDEKLFFGSGTQLSVL	TRBJ1-4	TRBV7-9	6	-5.668
CAAGACAGAGAGCTGGGTTCCACTGCCAAAAAACAGTTTTTCATCAGAGGACCCAACTCTGCTGGTGGCACACAGGTACATGGCTGCGTCCCCC	GDAAMYLCATSRVGSSDEKLFFGSGTQLSVL	TRBJ1-4	TRBV15	11	-5.405
CAAGACAGAGAGCTGGGTTCCACTGCCAAAAAACAGTTTTTCATCAGCCCCCTGTCGAAGGTTACTGCTGGCACAGAGGTACATAGATGTCTGG	QTSMYLCASSNLRQGADEKLFFGSGTQLSVL	TRBJ1-4	TRBV28	6	-5.668
CAAGACAGAGAGCTGGGTTCCACTGCCAAAAAACAGTTTTTCATCAGCGGCATTCCCTCGATGATCTCTAGCACTGCAGATGTAGAAGCTGCTG	SSFYICSARDHRGNAADEKLFFGSGTQLSVL	TRBJ1-4	TRBV20-1	11	-5.405
CAAGACAGAGAGCTGGGTTCCACTGCCAAAAAACAGTTTTTCATCATACGCCCCTTGACTAGCACTGCAGATGTAGAAGCTGCTGTCTTCAGGA	PEDSSFYICSASQGAYDEKLFFGSGTQLSVL	TRBJ1-4	TRBV20-1	4	-5.844
CAAGACAGAGAGCTGGGTTCCACTGCCAAAAAACAGTTTTTCATCATAGCCCCCTGGTTGGCTGCTGGCACAGAAATAAACTCCAGAATCCTCC	EDSGVYFCASSQPGGYDEKLFFGSGTQLSVL	TRBJ1-4	TRBV14	19	-5.168
CAAGACAGAGAGCTGGGTTCCACTGCCAAAAAACAGTTTTTCATCATCAGGGGTCCGACTGCTGGCGCAAAGATAAAGGGCCGAGTCCCCCAGC	LGDSALYLCASSRTPDDEKLFFGSGTQLSVL	TRBJ1-4	TRBV5-1	3	-5.969
CAAGACAGAGAGCTGGGTTCCACTGCCAAAAAACAGTTTTTCATCATCCATCCCAATACTACTGGCACAGAGATAGAAAGCTGTCGGGTTCTTT	KNPTAFYLCASSIGMDDEKLFFGSGTQLSVL	TRBJ1-4	TRBV19	6	-5.668
CAAGACAGAGAGCTGGGTTCCACTGCCAAAAAACAGTTTTTCATCATCCCTGCCCAAGCTACTGCTGGCACAGAGGTACATAGATGTCTGGTTG	NQTSMYLCASSSLGRDDEKLFFGSGTQLSVL	TRBJ1-4	TRBV28	15	-5.27
CAAGACAGAGAGCTGGGTTCCACTGCCAAAAAACAGTTTTTCATCATCGTTCCAATCTTGGCTGCTGGCACAGAAATACACAGCAGAGTCACCA	GDSAVYFCASSQDWNDDEKLFFGSGTQLSVL	TRBJ1-4	TRBV3-1	11	-5.405
CAAGACAGAGAGCTGGGTTCCACTGCCAAAAAACAGTTTTTCATCATTCCCTGTGAGCCTGCTGGCACAGAAGTACACAGATGTTTGGGAGGGA	PSQTSVYFCASRLTGNDEKLFFGSGTQLSVL	TRBJ1-4	TRBV6-2	2	-6.145
CAAGACAGAGAGCTGGGTTCCACTGCCAAAAAACAGTTTTTCATCATTTACCCCGCTGCTGGCACAGAAATACAAAGCTGAGTCCCCCAGCTCC	ELGDSALYFCASSGVNDEKLFFGSGTQLSVL	TRBJ1-4	TRBV9	15	-5.27
CAAGACAGAGAGCTGGGTTCCACTGCCAAAAAACAGTTTTTCATCCAAAAGGCCCCCTGTCCGGCTGCTGGCACAGAAGTACACAGATGTTTGG	QTSVYFCASSRTGGLLDEKLFFGSGTQLSVL	TRBJ1-4	TRBV6-2	6	-5.668
CAAGACAGAGAGCTGGGTTCCACTGCCAAAAAACAGTTTTTCATCCAAACCCTTAAAACTGCTGGCACAGAGGTACATAGATGTCTGGTTGGTG	TNQTSMYLCASSFKGLDEKLFFGSGTQLSVL	TRBJ1-4	TRBV28	24	-5.066
CAAGACAGAGAGCTGGGTTCCACTGCCAAAAAACAGTTTTTCATCCAAACCTCCCACCCTGTCTTTGCTGCTGGCACAGAGATACACGGCCGAG	SAVYLCASSKDRVGGLDEKLFFGSGTQLSVL	TRBJ1-4	TRBV11-2	5	-5.747
CAAGACAGAGAGCTGGGTTCCACTGCCAAAAAACAGTTTTTCATCCACCCTGTCCGTGGTAGCACTGCAGATGTAGAAGCTGCTGTCTTCAGGA	PEDSSFYICSATTDRVDEKLFFGSGTQLSVL	TRBJ1-4	TRBV20-1	2	-6.145
CAAGACAGAGAGCTGGGTTCCACTGCCAAAAAACAGTTTTTCATCCACCGTCCCGGAAGCACTGCAGATGTAGAAGCTGCTGTCTTCAGGATGG	HPEDSSFYICSASGTVDEKLFFGSGTQLSVL	TRBJ1-4	TRBV20-1	4	-5.844
CAAGACAGAGAGCTGGGTTCCACTGCCAAAAAACAGTTTTTCATCCACTCCCCAGAAACTGCTGGCACAGAGGTACATAGATGTCTGGTTGGTG	TNQTSMYLCASSFWGVDEKLFFGSGTQLSVL	TRBJ1-4	TRBV28	9	-5.492
CAAGACAGAGAGCTGGGTTCCACTGCCAAAAAACAGTTTTTCATCCACTGTCCCATACAAGCTGCTGGCACAGAGATACAGGGCCGAGTCCCCC	GDSALYLCASSLYGTVDEKLFFGSGTQLSVL	TRBJ1-4	TRBV5-5	21	-5.124
CAAGACAGAGAGCTGGGTTCCACTGCCAAAAAACAGTTTTTCATCCAGACCCACTAAGCTGCTGGCACAGAGATACACGGCCGAGTCCTCCTGC	QEDSAVYLCASSLVGLDEKLFFGSGTQLSVL	TRBJ1-4	TRBV7-2	3	-5.969
CAAGACAGAGAGCTGGGTTCCACTGCCAAAAAACAGTTTTTCATCCAGCACCCTAGCGCTGGCACAGAAGTACATGGCTGAGTCCTCCAGCTTT	KLEDSAMYFCASARVLDEKLFFGSGTQLSVL	TRBJ1-4	TRBV2	8	-5.543
CAAGACAGAGAGCTGGGTTCCACTGCCAAAAAACAGTTTTTCATCCAGCCCCCTCCGGCTGCTGGCGCAAAGATAAAGGGCCGAGTCCCCCAGC	LGDSALYLCASSRRGLDEKLFFGSGTQLSVL	TRBJ1-4	TRBV5-1	53	-4.722
CAAGACAGAGAGCTGGGTTCCACTGCCAAAAAACAGTTTTTCATCCAGCCCGGGCAAACTGCTGGCACAGAGGTACATAGATGTCTGGTTGGTG	TNQTSMYLCASSLPGLDEKLFFGSGTQLSVL	TRBJ1-4	TRBV28	2	-6.145
CAAGACAGAGAGCTGGGTTCCACTGCCAAAAAACAGTTTTTCATCCATATAACCCTCCCCAAGTGAGCTGCTGGCACAGAGATAGAGGGCCGAG	SALYLCASSSLGEGYMDEKLFFGSGTQLSVL	TRBJ1-4	TRBV5-6	3	-5.969
CAAGACAGAGAGCTGGGTTCCACTGCCAAAAAACAGTTTTTCATCCATCCCCCCCCTGGGGCTGCTGGCACAGAGATACATGGCCGAGTCCCCC	GDSAMYLCASSPRGGMDEKLFFGSGTQLSVL	TRBJ1-4	TRBV7-9	17	-5.216
CAAGACAGAGAGCTGGGTTCCACTGCCAAAAAACAGTTTTTCATCCATCCCCCTGGTGGGGTAAAAGCTGCTGGCACAGAGATACACGGCCGAG	SAVYLCASSFYPTRGMDEKLFFGSGTQLSVL	TRBJ1-4	TRBV7-2	4	-5.844
CAAGACAGAGAGCTGGGTTCCACTGCCAAAAAACAGTTTTTCATCCCAACCACCGTTCAAGCTGCTGGCGCAAAGATAAAGGGGCCGAGTCCCC	GTRPLYLCASSLNGGWDEKLFFGSGTQLSVL	TRBJ1-4	TRBV5-1	9	-5.492
CAAGACAGAGAGCTGGGTTCCACTGCCAAAAAACAGTTTTTCATCCCAACCCTGTCCGAAAGAGGGGGCACTGCAGATGTAGAAGCTGCTGTCT	DSSFYICSAPSFGQGWDEKLFFGSGTQLSVL	TRBJ1-4	TRBV20-1	13	-5.332
CAAGACAGAGAGCTGGGTTCCACTGCCAAAAAACAGTTTTTCATCCCAACTCCTGGTCTGTCCCTTGCTGGTGGCACACAGGTACATGGCTGCG	AAMYLCATSKGQTRSWDEKLFFGSGTQLSVL	TRBJ1-4	TRBV15	4	-5.844
CAAGACAGAGAGCTGGGTTCCACTGCCAAAAAACAGTTTTTCATCCCAATCCGCGAGACTGCTGGCACAGAGGTACATAGATGTCTGGTTGGTG	TNQTSMYLCASSLADWDEKLFFGSGTQLSVL	TRBJ1-4	TRBV28	3	-5.969
CAAGACAGAGAGCTGGGTTCCACTGCCAAAAAACAGTTTTTCATCCCACCCGGGACTACTGGCACAGAGATAGAAAGCTGTCGGGTTCTTTTGG	QKNPTAFYLCASSPGWDEKLFFGSGTQLSVL	TRBJ1-4	TRBV19	6	-5.668
CAAGACAGAGAGCTGGGTTCCACTGCCAAAAAACAGTTTTTCATCCCAGCTGCCCCCCGGACTGCTGGCACAGAGGTACATAGATGTCTGGTTG	NQTSMYLCASSPGGSWDEKLFFGSGTQLSVL	TRBJ1-4	TRBV28	3	-5.969
CAAGACAGAGAGCTGGGTTCCACTGCCAAAAAACAGTTTTTCATCCCAGTCCGGTACCGAGGCACAGAAGTACACAGCTGAGTCCCTGGGTTCT	EPRDSAVYFCASVPDWDEKLFFGSGTQLSVL	TRBJ1-4	TRBV12-3; TRBV12-4	22	-5.104
CAAGACAGAGAGCTGGGTTCCACTGCCAAAAAACAGTTTTTCATCCCATCCCCGGTTACTACTGGCACAGAGATAGAAAGCTGTCGGGTTCTTT	KNPTAFYLCASSNRGWDEKLFFGSGTQLSVL	TRBJ1-4	TRBV19	2	-6.145
CAAGACAGAGAGCTGGGTTCCACTGCCAAAAAACAGTTTTTCATCCCATCCCTGTCCGGCGCTGCAGAGATATATGCTGCTGTCTTCAGGGCTC	SPEDSSIYLCSAGQGWDEKLFFGSGTQLSVL	TRBJ1-4	TRBV29-1	2	-6.145
CAAGACAGAGAGCTGGGTTCCACTGCCAAAAAACAGTTTTTCATCCCATTGCCCTACTAGCCTACTGCTGGCACAGAAGTACATGGCTGAGTCC	DSAMYFCASSRLVGQWDEKLFFGSGTQLSVL	TRBJ1-4	TRBV2	3	-5.969
CAAGACAGAGAGCTGGGTTCCACTGCCAAAAAACAGTTTTTCATCCCCAGCCCCCAAACCTCTAGCACTGCAGATGTAGAAGCTGCTGTCTTCA	EDSSFYICSARGLGAGDEKLFFGSGTQLSVL	TRBJ1-4	TRBV20-1	5	-5.747
CAAGACAGAGAGCTGGGTTCCACTGCCAAAAAACAGTTTTTCATCCCCCAAAGTGTCCTGAGTGGCACAGAGGTACATAGATGTCTGGTTGGTG	TNQTSMYLCATQDTLGDEKLFFGSGTQLSVL	TRBJ1-4	TRBV28	4	-5.844
CAAGACAGAGAGCTGGGTTCCACTGCCAAAAAACAGTTTTTCATCCCCCAGAGCGGCACTGATGGCACAGAAGTACACAGATGTCTGGGAGCTG	SSQTSVYFCAISAALGDEKLFFGSGTQLSVL	TRBJ1-4	TRBV10-3	2	-6.145
CAAGACAGAGAGCTGGGTTCCACTGCCAAAAAACAGTTTTTCATCCCCCAGTCCCCACAAGCTGCTGGCGCAAAGATAAAGGGCCGAGTCCCCC	GDSALYLCASSLWGLGDEKLFFGSGTQLSVL	TRBJ1-4	TRBV5-1	2	-6.145
CAAGACAGAGAGCTGGGTTCCACTGCCAAAAAACAGTTTTTCATCCCCCCCCCTTCCCGCGCTGCAGAGATATATGCTGCTGTCTTCAGGGCTC	SPEDSSIYLCSAGRGGDEKLFFGSGTQLSVL	TRBJ1-4	TRBV29-1	6	-5.668
CAAGACAGAGAGCTGGGTTCCACTGCCAAAAAACAGTTTTTCATCCCCCCCCTCGGCGCTGCAGAGATATATGCTGCTGTCTTCAGGGCTCATG	MSPEDSSIYLCSAEGGDEKLFFGSGTQLSVL	TRBJ1-4	TRBV29-1	20	-5.145
CAAGACAGAGAGCTGGGTTCCACTGCCAAAAAACAGTTTTTCATCCCCCCCCTGAAAACTGCTGGCACAGAAGTACACAGCTGAGTCCCTGGGT	PRDSAVYFCASSFQGGDEKLFFGSGTQLSVL	TRBJ1-4	TRBV12-3; TRBV12-4	4	-5.844
CAAGACAGAGAGCTGGGTTCCACTGCCAAAAAACAGTTTTTCATCCCCCCCCTGTGAACTGCTGGCACAGAAGTACACAGCTGAGTCCCTGGGT	PRDSAVYFCASSSQGGDEKLFFGSGTQLSVL	TRBJ1-4	TRBV12-3; TRBV12-4	2	-6.145
CAAGACAGAGAGCTGGGTTCCACTGCCAAAAAACAGTTTTTCATCCCCCCCTGTATGGGCACTGCAGATGTAGAAGCTGCTGTCTTCAGGATGG	HPEDSSFYICSAHTGGDEKLFFGSGTQLSVL	TRBJ1-4	TRBV20-1	3	-5.969
CAAGACAGAGAGCTGGGTTCCACTGCCAAAAAACAGTTTTTCATCCCCCCCTGTCCCGGTATATAAGCTGCTGGCACAGAGATACACGGCCGAG	SAVYLCASSLYTGTGGDEKLFFGSGTQLSVL	TRBJ1-4	TRBV11-2	4	-5.844
CAAGACAGAGAGCTGGGTTCCACTGCCAAAAAACAGTTTTTCATCCCCCCCTGTCGGACTGCTGGCGCAGAAATACACAGATGTCTGGGAGCGG	RSQTSVYFCASSPTGGDEKLFFGSGTQLSVL	TRBJ1-4	TRBV10-2	5	-5.747
CAAGACAGAGAGCTGGGTTCCACTGCCAAAAAACAGTTTTTCATCCCCCCGCCTCACGGAGCTGGCACAGAAGTACATGGCTGAGTCCTCCAGC	LEDSAMYFCASSVRRGDEKLFFGSGTQLSVL	TRBJ1-4	TRBV2	2	-6.145
CAAGACAGAGAGCTGGGTTCCACTGCCAAAAAACAGTTTTTCATCCCCCCTGCCCCAACTGCTGGCACAGAGGTACATAGATGTCTGGTTGGTG	TNQTSMYLCASSWGRGDEKLFFGSGTQLSVL	TRBJ1-4	TRBV28	18	-5.191
CAAGACAGAGAGCTGGGTTCCACTGCCAAAAAACAGTTTTTCATCCCCCCTGGTTCCTCCTTGGCTGCTGGCACAGAAATACACAGCAGAGTCA	DSAVYFCASSQGGTRGDEKLFFGSGTQLSVL	TRBJ1-4	TRBV3-1	5	-5.747
CAAGACAGAGAGCTGGGTTCCACTGCCAAAAAACAGTTTTTCATCCCCCGCCCCTGGGCCTCTAGCACTGCAGATGTAGAAGCTGCTGTCTTCA	EDSSFYICSARGPGAGDEKLFFGSGTQLSVL	TRBJ1-4	TRBV20-1	5	-5.747
CAAGACAGAGAGCTGGGTTCCACTGCCAAAAAACAGTTTTTCATCCCCCGTCCGGAGCGGACTGCTGGCACAGAAGTACACAGCTGAGTCCCTG	RDSAVYFCASSPLRTGDEKLFFGSGTQLSVL	TRBJ1-4	TRBV12-3; TRBV12-4	15	-5.27
CAAGACAGAGAGCTGGGTTCCACTGCCAAAAAACAGTTTTTCATCCCCCTGCGGCCCTAAGCTGCTGGCACAGAGATACACGGCCGAGTCCTCC	EDSAVYLCASSLGPQGDEKLFFGSGTQLSVL	TRBJ1-4	TRBV7-2	8	-5.543
CAAGACAGAGAGCTGGGTTCCACTGCCAAAAAACAGTTTTTCATCCCCCTGTCCTCCATCTTGGCTGCTGGCACAGAGATACAGGGCCGAGTCT	DSALYLCASSQDGGQGDEKLFFGSGTQLSVL	TRBJ1-4	TRBV4-2	4	-5.844
CAAGACAGAGAGCTGGGTTCCACTGCCAAAAAACAGTTTTTCATCCCCCTTATAGCTGGCACAGAAGTACATGGCTGAGTCCTCCAGCTTTGTG	TKLEDSAMYFCASYKGDEKLFFGSGTQLSVL	TRBJ1-4	TRBV2	8	-5.543
CAAGACAGAGAGCTGGGTTCCACTGCCAAAAAACAGTTTTTCATCCCCGCCGTTGACTGAGCTGGCACAGAGATAGAAAGCTGTCGGGTTCTTT	KNPTAFYLCASSVNGGDEKLFFGSGTQLSVL	TRBJ1-4	TRBV19	6	-5.668
CAAGACAGAGAGCTGGGTTCCACTGCCAAAAAACAGTTTTTCATCCCCGGCCCTCAGAAGGCTGCTGGCACAGAGATACATGGCCGAGTCCCCC	GDSAMYLCASSLLRAGDEKLFFGSGTQLSVL	TRBJ1-4	TRBV7-9	6	-5.668
CAAGACAGAGAGCTGGGTTCCACTGCCAAAAAACAGTTTTTCATCCCCGGCTTCCAAGCTGCTGGCGCAAAGATAAAGGGCCGAGTCCCCCAGC	LGDSALYLCASSLEAGDEKLFFGSGTQLSVL	TRBJ1-4	TRBV5-1	4	-5.844
CAAGACAGAGAGCTGGGTTCCACTGCCAAAAAACAGTTTTTCATCCCCGGTGAATTGCCCCCCCCGACCCTGGCTGCTGGCGCAGAGATACAGG	LYLCASSQGRGGQFTGDEKLFFGSGTQLSVL	TRBJ1-4	TRBV4-1	5	-5.747
CAAGACAGAGAGCTGGGTTCCACTGCCAAAAAACAGTTTTTCATCCCCGTGGGGCCTGCTGGCACAGAAGTACACAGATGTCTGGGAGGGAGCA	APSQTSVYFCASRPHGDEKLFFGSGTQLSVL	TRBJ1-4	TRBV6-5	4	-5.844
CAAGACAGAGAGCTGGGTTCCACTGCCAAAAAACAGTTTTTCATCCCCGTGTTCCAAGCTGCTGGCGCAAAGATAAAGGGCCGAGTCCCCCAGC	LGDSALYLCASSLEHGDEKLFFGSGTQLSVL	TRBJ1-4	TRBV5-1	12	-5.367
CAAGACAGAGAGCTGGGTTCCACTGCCAAAAAACAGTTTTTCATCCCCTCCCCTGTCGGTTGAGCTGGCACAGAAATAAGCTGCCGAATCTCCT	GDSAAYFCASSTDRGGDEKLFFGSGTQLSVL	TRBJ1-4	TRBV18	4	-5.844
CAAGACAGAGAGCTGGGTTCCACTGCCAAAAAACAGTTTTTCATCCCCTCCCTGTCCCGGTGAGCTGGCACAGAAATAAGCTGCCGAATCTCCT	GDSAAYFCASSPGQGGDEKLFFGSGTQLSVL	TRBJ1-4	TRBV18	2	-6.145
CAAGACAGAGAGCTGGGTTCCACTGCCAAAAAACAGTTTTTCATCCCCTCCCTGTCTGCTGGTGGCACACAGGTACATGGCTGCGTCCCCCAGG	LGDAAMYLCATSRQGGDEKLFFGSGTQLSVL	TRBJ1-4	TRBV15	9	-5.492
CAAGACAGAGAGCTGGGTTCCACTGCCAAAAAACAGTTTTTCATCCCCTCCCTGTGAACTGCTGGCACAGAAGTACACAGATGTCTGGGAGGGA	PSQTSVYFCASSSQGGDEKLFFGSGTQLSVL	TRBJ1-4	TRBV6-5	25	-5.048
CAAGACAGAGAGCTGGGTTCCACTGCCAAAAAACAGTTTTTCATCCCCTCCCTGTGGGGCAGGGCTGCTGGCGCAAAGATAAAGGGCCGAGTCC	DSALYLCASSPAPQGGDEKLFFGSGTQLSVL	TRBJ1-4	TRBV5-1	8	-5.543
CAAGACAGAGAGCTGGGTTCCACTGCCAAAAAACAGTTTTTCATCCCCTCCTCCGGGTGAGCTGGCACAGAAATAAGCTGCCGAATCTCCTCGC	RGDSAAYFCASSPGGGDEKLFFGSGTQLSVL	TRBJ1-4	TRBV18	3	-5.969
CAAGACAGAGAGCTGGGTTCCACTGCCAAAAAACAGTTTTTCATCCCCTCCTCCTTCTTGGCTGCTGGCGCAGAGATACAGGGCCGAGTCTTCT	EDSALYLCASSQEGGGDEKLFFGSGTQLSVL	TRBJ1-4	TRBV4-3	13	-5.332
CAAGACAGAGAGCTGGGTTCCACTGCCAAAAAACAGTTTTTCATCCCCTCTTCCCCGTATGCTGCTGGCACAGAGATACAGGGCCGAGTCGTCC	DDSALYLCASSIRGRGDEKLFFGSGTQLSVL	TRBJ1-4	TRBV5-4	6	-5.668
CAAGACAGAGAGCTGGGTTCCACTGCCAAAAAACAGTTTTTCATCCCCTGAGGGTGAGCTGGCACAGAAATAAGCTGCCGAATCTCCTCGCACT	VRGDSAAYFCASSPSGDEKLFFGSGTQLSVL	TRBJ1-4	TRBV18	3	-5.969
CAAGACAGAGAGCTGGGTTCCACTGCCAAAAAACAGTTTTTCATCCCCTGCCCCATATAAACTGCTGGCACAGAGGTACATAGATGTCTGGTTG	NQTSMYLCASSLYGAGDEKLFFGSGTQLSVL	TRBJ1-4	TRBV28	19	-5.168
CAAGACAGAGAGCTGGGTTCCACTGCCAAAAAACAGTTTTTCATCCCCTGCCCTAGGGAGGCGACTGCTGGCACAGAGGTACATAGATGTCTGG	QTSMYLCASSRLPRAGDEKLFFGSGTQLSVL	TRBJ1-4	TRBV28	9	-5.492
CAAGACAGAGAGCTGGGTTCCACTGCCAAAAAACAGTTTTTCATCCCCTGCCTCAAAGCTGCTGGCGCAAAGATAAAGGGCCGAGTCCCCCAGN	LGDSALYLCASSFEAGDEKLFFGSGTQLSVL	TRBJ1-4	TRBV5-1	3	-5.969
CAAGACAGAGAGCTGGGTTCCACTGCCAAAAAACAGTTTTTCATCCCCTGGGGTATTGCTGGCACAGAAATACAAAGCTGAGTCCCCCAGCTCC	ELGDSALYFCASNTPGDEKLFFGSGTQLSVL	TRBJ1-4	TRBV9	2	-6.145
CAAGACAGAGAGCTGGGTTCCACTGCCAAAAAACAGTTTTTCATCCCCTGTCAGCCTGCTGGCACAGAGGTACATAGATGTCTGGTTGGTGCTG	STNQTSMYLCASRLTGDEKLFFGSGTQLSVL	TRBJ1-4	TRBV28	26	-5.031
CAAGACAGAGAGCTGGGTTCCACTGCCAAAAAACAGTTTTTCATCCCCTGTCCCCAGCAAACTGCTGGCACAGAGGTACATAGATGTCTGGTTG	NQTSMYLCASSLLGTGDEKLFFGSGTQLSVL	TRBJ1-4	TRBV28	12	-5.367
CAAGACAGAGAGCTGGGTTCCACTGCCAAAAAACAGTTTTTCATCCCCTGTCCCCTTACTGCTGGCACAGAAGTACACAGATGTTTGGGAGGGA	PSQTSVYFCASSKGTGDEKLFFGSGTQLSVL	TRBJ1-4	TRBV6-2	5	-5.747
CAAGACAGAGAGCTGGGTTCCACTGCCAAAAAACAGTTTTTCATCCCCTGTCCCGCTTAAGCTGCTGGCACAGAGATACACGGCCGAGTCCTCC	EDSAVYLCASSLSGTGDEKLFFGSGTQLSVL	TRBJ1-4	TRBV7-2	8	-5.543
CAAGACAGAGAGCTGGGTTCCACTGCCAAAAAACAGTTTTTCATCCCCTGTCCCGGAATCAACGCTGCAGAGATATATGCTGCTGTCTTCAGGG	PEDSSIYLCSVDSGTGDEKLFFGSGTQLSVL	TRBJ1-4	TRBV29-1	37	-4.878
CAAGACAGAGAGCTGGGTTCCACTGCCAAAAAACAGTTTTTCATCCCCTGTCCCGGCCTCACTGCTGGCACAGAAGTACACAGATGTTTGGGAG	SQTSVYFCASSEAGTGDEKLFFGSGTQLSVL	TRBJ1-4	TRBV6-2	14	-5.3
CAAGACAGAGAGCTGGGTTCCACTGCCAAAAAACAGTTTTTCATCCCCTGTCCCGGTTATACTACTGGCACAGAGATAGAAAGCTGTCGGGTTC	NPTAFYLCASSITGTGDEKLFFGSGTQLSVL	TRBJ1-4	TRBV19	8	-5.543
CAAGACAGAGAGCTGGGTTCCACTGCCAAAAAACAGTTTTTCATCCCCTGTCCCTCCTACGCTGCTGGCACAGAAATACAAAGCTGAGTCCCCC	GDSALYFCASSVGGTGDEKLFFGSGTQLSVL	TRBJ1-4	TRBV9	2	-6.145
CAAGACAGAGAGCTGGGTTCCACTGCCAAAAAACAGTTTTTCATCCCCTGTCCCTGGCCTAGCACTGCAGATGTAGAAGCTGCTGTCTTCAGGA	PEDSSFYICSARPGTGDEKLFFGSGTQLSVL	TRBJ1-4	TRBV20-1	5	-5.747
CAAGACAGAGAGCTGGGTTCCACTGCCAAAAAACAGTTTTTCATCCCCTGTCCGCGGGTCTCTAGCACTGCAGATGTAGAAGCTGCTGTCTTCA	EDSSFYICSARDPRTGDEKLFFGSGTQLSVL	TRBJ1-4	TRBV20-1	7	-5.601
CAAGACAGAGAGCTGGGTTCCACTGCCAAAAAACAGTTTTTCATCCCCTTTCCGAGAGCTGCTGGCACAGAGATACACGGCCGAGTCCTCCTGC	QEDSAVYLCASSSRKGDEKLFFGSGTQLSVL	TRBJ1-4	TRBV7-2	2	-6.145
CAAGACAGAGAGCTGGGTTCCACTGCCAAAAAACAGTTTTTCATCCCCTTTGAAGCTGCTGGCACAGAGATACACGGCCGAGTCCTCCTGCTGT	QQEDSAVYLCASSFKGDEKLFFGSGTQLSVL	TRBJ1-4	TRBV7-2	31	-4.955
CAAGACAGAGAGCTGGGTTCCACTGCCAAAAAACAGTTTTTCATCCCGACCCCTGTCGCTGGTGGCACACAGGTACATGGCTGCGTCCCCCAGG	LGDAAMYLCATSDRGRDEKLFFGSGTQLSVL	TRBJ1-4	TRBV15	5	-5.747
CAAGACAGAGAGCTGGGTTCCACTGCCAAAAAACAGTTTTTCATCCCGATACTCAAAACTGCTGGCACAGAGGTACATAGATGTCTGGTTGGTG	TNQTSMYLCASSFEYRDEKLFFGSGTQLSVL	TRBJ1-4	TRBV28	3	-5.969
CAAGACAGAGAGCTGGGTTCCACTGCCAAAAAACAGTTTTTCATCCCGCCCCCCAGGGACCGAGTAACTGCTGGCACAGAAGTACACAGATGTC	TSVYFCASSYSVPGGRDEKLFFGSGTQLSVL	TRBJ1-4	TRBV6-5	3	-5.969
CAAGACAGAGAGCTGGGTTCCACTGCCAAAAAACAGTTTTTCATCCCGCCCCCTGTCGCTTGCACTGCAGATGTAGAAGCTGCTGTCTTCAGGA	PEDSSFYICSASDRGRDEKLFFGSGTQLSVL	TRBJ1-4	TRBV20-1	6	-5.668
CAAGACAGAGAGCTGGGTTCCACTGCCAAAAAACAGTTTTTCATCCCGCCCTGACTCCAAGCTGCTGGCACAGAGATACAGGGCCGAGTCCCCC	GDSALYLCASSLESGRDEKLFFGSGTQLSVL	TRBJ1-4	TRBV5-5	5	-5.747
CAAGACAGAGAGCTGGGTTCCACTGCCAAAAAACAGTTTTTCATCCCGCGAGGGCCCGGTTAGAGAGCTGCTGGCACAGAGATACATGGCCGAG	SAMYLCASSSLTGPSRDEKLFFGSGTQLSVL	TRBJ1-4	TRBV11-1	3	-5.969
CAAGACAGAGAGCTGGGTTCCACTGCCAAAAAACAGTTTTTCATCCCGCGGAGGACTGCTGGCACAGAGATACAGGGCCGAGTCCCCCAGCAAC	LLGDSALYLCASSPPRDEKLFFGSGTQLSVL	TRBJ1-4	TRBV5-5	3	-5.969
CAAGACAGAGAGCTGGGTTCCACTGCCAAAAAACAGTTTTTCATCCCGCTGTCCCGAATCCCCGCTGGCACAGAAGTACATGGCTGAGTCCTCC	EDSAMYFCASGDSGQRDEKLFFGSGTQLSVL	TRBJ1-4	TRBV2	3	-5.969
CAAGACAGAGAGCTGGGTTCCACTGCCAAAAAACAGTTTTTCATCCCGGCCCTGTGGTGGGGCACTACTGGCACCGAGATAGAAAGCTGTCGGG	PTAFYLGASSAPPQGRDEKLFFGSGTQLSVL	TRBJ1-4	TRBV19	6	-5.668
CAAGACAGAGAGCTGGGTTCCACTGCCAAAAAACAGTTTTTCATCCCGGCCTCCCGTCCCGGAGTTTCCCAAGCTGCTGGCACAGAGATACAGN	LYLCASSLGNSGTGGRDEKLFFGSGTQLSVL	TRBJ1-4	TRBV5-5	2	-6.145
CAAGACAGAGAGCTGGGTTCCACTGCCAAAAAACAGTTTTTCATCCCGTAGGGGGCGTCTAGCACTGCAGATGTAGAAGCTGCTGTCTTCAGGA	PEDSSFYICSARRPLRDEKLFFGSGTQLSVL	TRBJ1-4	TRBV20-1	3	-5.969
CAAGACAGAGAGCTGGGTTCCACTGCCAAAAAACAGTTTTTCATCCCGTCTGCCTCTGATGGCACAGAAGTACACAGATGTCTGGGAGCTGGTA	TSSQTSVYFCAIRGRRDEKLFFGSGTQLSVL	TRBJ1-4	TRBV10-3	28	-4.999
CAAGACAGAGAGCTGGGTTCCACTGCCAAAAAACAGTTTTTCATCCCGTCTGCCTCTGCTGGCACAGAAGTACACAGATGTCTGGGAGGGAGCA	APSQTSVYFCASRGRRDEKLFFGSGTQLSVL	TRBJ1-4	TRBV6-5; TRBV6-6	2	-6.145
CAAGACAGAGAGCTGGGTTCCACTGCCAAAAAACAGTTTTTCATCCCGTGTCCCTTCTAAACTGCTGGCACAGAGGTACATAGATGTCTGGTTG	NQTSMYLCASSLEGTRDEKLFFGSGTQLSVL	TRBJ1-4	TRBV28	9	-5.492
CAAGACAGAGAGCTGGGTTCCACTGCCAAAAAACAGTTTTTCATCCCTAGCACCCCCTGTCCCGCGGCTGCTGGCGCAAAGATAAAAGGGCCGA	RPFYLCASSRGTGGARDEKLFFGSGTQLSVL	TRBJ1-4	TRBV5-1	3	-5.969
CAAGACAGAGAGCTGGGTTCCACTGCCAAAAAACAGTTTTTCATCCCTATGCAGGGTCTGGCTGCTGGCACAGAGATACATGGCCGAGTCCCCC	GDSAMYLCASSQTLHRDEKLFFGSGTQLSVL	TRBJ1-4	TRBV7-9	8	-5.543
CAAGACAGAGAGCTGGGTTCCACTGCCAAAAAACAGTTTTTCATCCCTATTCCCTTGGGCTGGGTTCAAGCTGCTGGCGCAAAGATAAAGGGCC	ALYLCASSLNPAQGNRDEKLFFGSGTQLSVL	TRBJ1-4	TRBV5-1	2	-6.145
CAAGACAGAGAGCTGGGTTCCACTGCCAAAAAACAGTTTTTCATCCCTCCCGGCCGGACTACTGGCACAGAGATAGAAAGCTGTCGGGTTCTTT	KNPTAFYLCASSPAGRDEKLFFGSGTQLSVL	TRBJ1-4	TRBV19	7	-5.601
CAAGACAGAGAGCTGGGTTCCACTGCCAAAAAACAGTTTTTCATCCCTCCCTGTCCGGGAGCTGCTGGCGCAAAGATAAAGGGCCGAGTCCCCC	GDSALYLCASSSRTGRDEKLFFGSGTQLSVL	TRBJ1-4	TRBV5-1	19	-5.168
CAAGACAGAGAGCTGGGTTCCACTGCCAAAAAACAGTTTTTCATCCCTCCCTGTCGAACTGCTGGCACAGAAGTACACAGCTGAGTCCCTGGGT	PRDSAVYFCASSSTGRDEKLFFGSGTQLSVL	TRBJ1-4	TRBV12-3; TRBV12-4	14	-5.3
CAAGACAGAGAGCTGGGTTCCACTGCCAAAAAACAGTTTTTCATCCCTCCGGGGACTGCTGGCACAGAAGTACACAGCTGAGTCCCTGGGTTCT	EPRDSAVYFCASSPRRDEKLFFGSGTQLSVL	TRBJ1-4	TRBV12-3; TRBV12-4	3	-5.969
CAAGACAGAGAGCTGGGTTCCACTGCCAAAAAACAGTTTTTCATCCCTGAAGCTGCTGGCACAGCGATACATGGCCGAGTCCCGCTGCTCTGTG	TEQRDSAMYRCASSFRDEKLFFGSGTQLSVL	TRBJ1-4	TRBV7-6	9	-5.492
CAAGACAGAGAGCTGGGTTCCACTGCCAAAAAACAGTTTTTCATCCCTGACCAATCTAGCACTGCAGATGTAGAAGCTGCTGTCTTCAGGATGG	HPEDSSFYICSARLVRDEKLFFGSGTQLSVL	TRBJ1-4	TRBV20-1	2	-6.145
CAAGACAGAGAGCTGGGTTCCACTGCCAAAAAACAGTTTTTCATCCCTGCCCCCTGTTGCACTGCAGATGTAGAAGCTGCTGTCTTCAGGATGG	HPEDSSFYICSATGGRDEKLFFGSGTQLSVL	TRBJ1-4	TRBV20-1	4	-5.844
CAAGACAGAGAGCTGGGTTCCACTGCCAAAAAACAGTTTTTCATCCCTGGCCCCCTGATCCTTAGTGCTGGCACAGAAGTACATGGCTGAGTCC	DSAMYFCASTKDQGARDEKLFFGSGTQLSVL	TRBJ1-4	TRBV2	3	-5.969
CAAGACAGAGAGCTGGGTTCCACTGCCAAAAAACAGTTTTTCATCCCTGTAAGTCCTGCTGGCACAGAGATACACGGCCGAGTCCTCCTGCTGT	QQEDSAVYLCASRTYRDEKLFFGSGTQLSVL	TRBJ1-4	TRBV7-2	3	-5.969
CAAGACAGAGAGCTGGGTTCCACTGCCAAAAAACAGTTTTTCATCCCTGTCAATCACGCTGCAGAGATATATGCTGCTGTCTTCAGGGCTCATG	MSPEDSSIYLCSVIDRDEKLFFGSGTQLSVL	TRBJ1-4	TRBV29-1	9	-5.492
CAAGACAGAGAGCTGGGTTCCACTGCCAAAAAACAGTTTTTCATCCCTGTCCCATTCGACGGTTTGAGAGGCACAGAAGTACATGGCTGAGTCC	DSAMYFCASQTVEWDRDEKLFFGSGTQLSVL	TRBJ1-4	TRBV2	4	-5.844
CAAGACAGAGAGCTGGGTTCCACTGCCAAAAAACAGTTTTTCATCCCTGTCCTGGGCACTGCAGATGTAGAAGCTGCTGTCTTCAGGATGGGCA	AHPEDSSFYICSAQDRDEKLFFGSGTQLSVL	TRBJ1-4	TRBV20-1	23	-5.085
CAAGACAGAGAGCTGGGTTCCACTGCCAAAAAACAGTTTTTCATCCCTGTCTTGGCTGCTGGCGCAGAGATACAGGGCCGAGTCTTCTGGCTGC	QPEDSALYLCASSQDRDEKLFFGSGTQLSVL	TRBJ1-4	TRBV4-3	4	-5.844
CAAGACAGAGAGCTGGGTTCCACTGCCAAAAAACAGTTTTTCATCCCTGTCTTTGCTGGCACAGAAGTACACAGATGTTTGGGAGGGAGCAGCC	AAPSQTSVYFCASKDRDEKLFFGSGTQLSVL	TRBJ1-4	TRBV6-2	2	-6.145
CAAGACAGAGAGCTGGGTTCCACTGCCAAAAAACAGTTTTTCATCCCTTAATGGTGAGCTGGCACAGAAATAAGCTGCCGAATCTCCTCGCACN	VRGDSAAYFCASSPLRDEKLFFGSGTQLSVL	TRBJ1-4	TRBV18	2	-6.145
CAAGACAGAGAGCTGGGTTCCACTGCCAAAAAACAGTTTTTCATCCCTTCCCCTGTCGTCGTTGCTGGCACAGAGGTACATAGATGTCTGGTTG	NQTSMYLCASNDDRGRDEKLFFGSGTQLSVL	TRBJ1-4	TRBV28	10	-5.446
CAAGACAGAGAGCTGGGTTCCACTGCCAAAAAACAGTTTTTCATCCGACAGGCCGTCTAAACTGCTGGCACAGAGGTACATAGATGTCTGGTTG	NQTSMYLCASSLDGLSDEKLFFGSGTQLSVL	TRBJ1-4	TRBV28	6	-5.668
CAAGACAGAGAGCTGGGTTCCACTGCCAAAAAACAGTTTTTCATCCGAGTAACTGCTGGCACAGAAGTACACAGATGTCTGGGAGGGAGCAGCC	AAPSQTSVYFCASSYSDEKLFFGSGTQLSVL	TRBJ1-4	TRBV6-6	9	-5.492
CAAGACAGAGAGCTGGGTTCCACTGCCAAAAAACAGTTTTTCATCCGATCCCAAAGGAGAGCTGGCACAGAAGTACAGAGAGGTCTGGTTGGGG	PNQTSLYFCASSPLGSDEKLFFGSGTQLSVL	TRBJ1-4	TRBV27	6	-5.668
CAAGACAGAGAGCTGGGTTCCACTGCCAAAAAACAGTTTTTCATCCGATCTCGTTTGAGCACTGCAGATGTAGAAGCTGCTGTCTTCAGGATGG	HPEDSSFYICSAQTRSDEKLFFGSGTQLSVL	TRBJ1-4	TRBV20-1	2	-6.145
CAAGACAGAGAGCTGGGTTCCACTGCCAAAAAACAGTTTTTCATCCGCCCCCCAGTCGGTGCTGGCACAGAAGTACACAGATGTCTGGGAGGGA	PSQTSVYFCASTDWGADEKLFFGSGTQLSVL	TRBJ1-4	TRBV6-6	26	-5.031
CAAGACAGAGAGCTGGGTTCCACTGCCAAAAAACAGTTTTTCATCCGCCCCCTGGGCGCTGCAGAGATATATGCTGCTGTCTTCAGGGCTCATG	MSPEDSSIYLCSAQGADEKLFFGSGTQLSVL	TRBJ1-4	TRBV29-1	13	-5.332
CAAGACAGAGAGCTGGGTTCCACTGCCAAAAAACAGTTTTTCATCCGCCCCCTGGTAGCTGCTGGCACAGAGATACATGGCCGAGTCCCCCTGC	QGDSAMYLCASSYQGADEKLFFGSGTQLSVL	TRBJ1-4	TRBV7-9	3	-5.969
CAAGACAGAGAGCTGGGTTCCACTGCCAAAAAACAGTTTTTCATCCGCCCCCTGTCGAGCGCTGCTGGCACAGAGATACACGGCCGAGTCCTCC	EDSAVYLCASSARQGADEKLFFGSGTQLSVL	TRBJ1-4	TRBV7-2	29	-4.984
CAAGACAGAGAGCTGGGTTCCACTGCCAAAAAACAGTTTTTCATCCGCCCTACCAACGCTGCAGAGATATATGCTGCTGTCTTCAGTGCTCATG	MSTEDSSIYLCSVGRADEKLFFGSGTQLSVL	TRBJ1-4	TRBV29-1	5	-5.747
CAAGACAGAGAGCTGGGTTCCACTGCCAAAAAACAGTTTTTCATCCGCCCTGTCGGAGGCACTGCAGATGTAGAAGCTGCTGTCTTCAGGATGG	HPEDSSFYICSASDRADEKLFFGSGTQLSVL	TRBJ1-4	TRBV20-1	2	-6.145
CAAGACAGAGAGCTGGGTTCCACTGCCAAAAAACAGTTTTTCATCCGCCCTGTCTAGGCTGCTGGCACAGAGGTACATAGATGTCTGGTTGGTG	TNQTSMYLCASSLDRADEKLFFGSGTQLSVL	TRBJ1-4	TRBV28	11	-5.405
CAAGACAGAGAGCTGGGTTCCACTGCCAAAAAACAGTTTTTCATCCGCCTGTCCCCGTGAGCTGGCACAGAAATAAGCTGCCGAATCTCCTCGC	RGDSAAYFCASSRGQADEKLFFGSGTQLSVL	TRBJ1-4	TRBV18	2	-6.145
CAAGACAGAGAGCTGGGTTCCACTGCCAAAAAACAGTTTTTCATCCGCGCCCCCTACGCTGCTGGCACAGAAGTACATGGCTGAGTCCTCCAGC	LEDSAMYFCASSVGGADEKLFFGSGTQLSVL	TRBJ1-4	TRBV2	77	-4.56
CAAGACAGAGAGCTGGGTTCCACTGCCAAAAAACAGTTTTTCATCCGCGCGCCCCTGGTAACTGCTGGCACAGAAGTACACAGCTGAGTCCCTG	RDSAVYFCASSYQGRADEKLFFGSGTQLSVL	TRBJ1-4	TRBV12-3; TRBV12-4	17	-5.216
CAAGACAGAGAGCTGGGTTCCACTGCCAAAAAACAGTTTTTCATCCGCTACTAAGCTGCTGGCACAGAGATACATGGCCGAGTCCCCCTGCTCT	EQGDSAMYLCASSLVADEKLFFGSGTQLSVL	TRBJ1-4	TRBV7-9	4	-5.844
CAAGACAGAGAGCTGGGTTCCACTGCCAAAAAACAGTTTTTCATCCGGACCCTGTTCACTGCTGGCACAGAAGTACATGGCTGAGTCCTCCAGC	LEDSAMYFCASSEQGPDEKLFFGSGTQLSVL	TRBJ1-4	TRBV2	2	-6.145
CAAGACAGAGAGCTGGGTTCCACTGCCAAAAAACAGTTTTTCATCCGGCCCCATCAAGCTGCTGGCGCAAAGATAAAGGGCCGAGTCCCCCAGC	LGDSALYLCASSLMGPDEKLFFGSGTQLSVL	TRBJ1-4	TRBV5-1	7	-5.601
CAAGACAGAGAGCTGGGTTCCACTGCCAAAAAACAGTTTTTCATCCGGCCCCCACTCGGAGCTGGCACAGAAGTACATGGCTGAGTCCTCCAGC	LEDSAMYFCASSEWGPDEKLFFGSGTQLSVL	TRBJ1-4	TRBV2	3	-5.969
CAAGACAGAGAGCTGGGTTCCACTGCCAAAAAACAGTTTTTCATCCGGCCCCCTGTAGGAACTGGCACAGAGGTACATAGATGTCTGGTTGGTG	TNQTSMYLCASSYRGPDEKLFFGSGTQLSVL	TRBJ1-4	TRBV28	4	-5.844
CAAGACAGAGAGCTGGGTTCCACTGCCAAAAAACAGTTTTTCATCCGGCCCCCTGTGGGGTTCAGCTGCTGGCACAGAGATACATGGCCGAGTC	TRPCISVPAAEPHRGPDEKLFFGSGTQLSVL	TRBJ1-4	TRBV7-9	4	-5.844
CAAGACAGAGAGCTGGGTTCCACTGCCAAAAAACAGTTTTTCATCCGTCCCTACAACGCTGCAGAGATATATGCTGCTGTCTTCAGGGCTCATG	MSPEDSSIYLCSVVGTDEKLFFGSGTQLSVL	TRBJ1-4	TRBV29-1	18	-5.191
CAAGACAGAGAGCTGGGTTCCACTGCCAAAAAACAGTTTTTCATCCGTCCCTGTCGAGCTGCTGGCGCAGAGATACAGGGCCGAGTCTTCTGGC	PEDSALYLCASSSTGTDEKLFFGSGTQLSVL	TRBJ1-4	TRBV4-3	5	-5.747
CAAGACAGAGAGCTGGGTTCCACTGCCAAAAAACAGTTTTTCATCCGTGTCCCCCCGCCGGCTGCTGGCACAGAGATACACGGCCGAGTCCTCC	EDSAVYLCASSRRGDTDEKLFFGSGTQLSVL	TRBJ1-4	TRBV7-2	27	-5.015
CAAGACAGAGAGCTGGGTTCCACTGCCAAAAAACAGTTTTTCATCCGTTACACCACCCTGTCTTGAACTGCTGGCACAGAAGTACAGAGAGGTC	TSLYFCASSSRQGGVTDEKLFFGSGTQLSVL	TRBJ1-4	TRBV27	3	-5.969
CAAGACAGAGAGCTGGGTTCCACTGCCAAAAAACAGTTTTTCATCCTCATAACCCCGTGGTGAGCTGGCACAGAAATAAGCTGCCGAATCTCCT	GDSAAYFCASSPRGYEDEKLFFGSGTQLSVL	TRBJ1-4	TRBV18	11	-5.405
CAAGACAGAGAGCTGGGTTCCACTGCCAAAAAACAGTTTTTCATCCTCCACGGTGCTTGGCTGCTGGCACAGAAATACACAGCAGAGTCACCAA	W*LCCVFLCQQPSTVEDEKLFFGSGTQLSVL	TRBJ1-4	TRBV3-2	4	-5.844
CAAGACAGAGAGCTGGGTTCCACTGCCAAAAAACAGTTTTTCATCCTCCCCCCTGGTGCAGGCACAGAGATAGAAGCCAGAGTCACTGAGAAGG	LLSDSGFYLCACTRGEDEKLFFGSGTQLSVL	TRBJ1-4	TRBV30	3	-5.969
CAAGACAGAGAGCTGGGTTCCACTGCCAAAAAACAGTTTTTCATCCTCCCCCCTGTAGATGCTGCTGGCACAGAGATACAGGGCCGAGTCGTCC	DDSALYLCASSIYRGEDEKLFFGSGTQLSVL	TRBJ1-4	TRBV5-4	7	-5.601
CAAGACAGAGAGCTGGGTTCCACTGCCAAAAAACAGTTTTTCATCCTCCCCCTGTTCACTGCTGGCACAGAGGTACATAGATGTCTGGTTGGTG	TNQTSMYLCASSEQGEDEKLFFGSGTQLSVL	TRBJ1-4	TRBV28	8	-5.543
CAAGACAGAGAGCTGGGTTCCACTGCCAAAAAACAGTTTTTCATCCTCCCCTGAAGTACTGCTGGCACAGAAGTACACAGATGTCTGGGAGGGA	PSQTSVYFCASSTSGEDEKLFFGSGTQLSVL	TRBJ1-4	TRBV6-5	100	-4.446
CAAGACAGAGAGCTGGGTTCCACTGCCAAAAAACAGTTTTTCATCCTCCCCTGACCAGCTGATGGCACAGAAGTACACAGATGTCTGGGAGCTG	SSQTSVYFCAISWSGEDEKLFFGSGTQLSVL	TRBJ1-4	TRBV10-3	4	-5.844
CAAGACAGAGAGCTGGGTTCCACTGCCAAAAAACAGTTTTTCATCCTCCCCTGTCCGTCTGCTGGCACAGAAGTACACAGATGTCTGGGAGGGA	PSQTSVYFCASRRTGEDEKLFFGSGTQLSVL	TRBJ1-4	TRBV6-6	8	-5.543
CAAGACAGAGAGCTGGGTTCCACTGCCAAAAAACAGTTTTTCATCCTCCGTCCCGGCTCCACTACTGGCACAGAGATAGAAAGCTGTCGGGTTC	NPTAFYLCASSGAGTEDEKLFFGSGTQLSVL	TRBJ1-4	TRBV19	6	-5.668
CAAGACAGAGAGCTGGGTTCCACTGCCAAAAAACAGTTTTTCATCCTCCTGCTGTCGTTCACTGCTGGCACAGAAGTACATGGCTGAGTCCTCC	EDSAMYFCASSERQQEDEKLFFGSGTQLSVL	TRBJ1-4	TRBV2	6	-5.668
CAAGACAGAGAGCTGGGTTCCACTGCCAAAAAACAGTTTTTCATCCTCGATCGTCGAGCTGCTGGCACAGCGATACATGGCCGAGTCCCGCTGC	QRDSAMYRCASSSTIEDEKLFFGSGTQLSVL	TRBJ1-4	TRBV7-6	6	-5.668
CAAGACAGAGAGCTGGGTTCCACTGCCAAAAAACAGTTTTTCATCCTCGCCCCCCCCTAAGCTGCTGGCACAGAGATACACGGCCGAGTCCTCN	EDSAVYLCASSLGGGEDEKLFFGSGTQLSVL	TRBJ1-4	TRBV7-2	2	-6.145
CAAGACAGAGAGCTGGGTTCCACTGCCAAAAAACAGTTTTTCATCCTCGCTAGCGACTAAACTGCTGGCACAGAGGTACATAGATGTCTGGTTG	NQTSMYLCASSLVASEDEKLFFGSGTQLSVL	TRBJ1-4	TRBV28	3	-5.969
CAAGACAGAGAGCTGGGTTCCACTGCCAAAAAACAGTTTTTCATCCTCGGAGGTTAAACTGCTGGCACAGAGGTACATAGATGTCTGGTTGGTG	TNQTSMYLCASSLTSEDEKLFFGSGTQLSVL	TRBJ1-4	TRBV28	5	-5.747
CAAGACAGAGAGCTGGGTTCCACTGCCAAAAAACAGTTTTTCATCCTCTCCCTGTTTGAGTCTGCTGGCACAGAGATACATGGCCGAGTCCCCC	GDSAMYLCASRLKQGEDEKLFFGSGTQLSVL	TRBJ1-4	TRBV7-9	8	-5.543
CAAGACAGAGAGCTGGGTTCCACTGCCAAAAAACAGTTTTTCATCCTGAGAGACGTGCCCCCTGAACAAGCTGCTGGCACAGAGATACAGGGCC	ALYLCASSLFRGHVSQDEKLFFGSGTQLSVL	TRBJ1-4	TRBV5-4	3	-5.969
CAAGACAGAGAGCTGGGTTCCACTGCCAAAAAACAGTTTTTCATCCTGCCCCCTGCGTAAGCTGCTGGCACAGAGATACACGGCCGAGTCCTCC	EDSAVYLCASSLRRGQDEKLFFGSGTQLSVL	TRBJ1-4	TRBV7-2	5	-5.747
CAAGACAGAGAGCTGGGTTCCACTGCCAAAAAACAGTTTTTCATCCTGGATCTCTTGCCTGCTGGCACAGAAGTACAGAGAGGTCTGGTTGGGG	PNQTSLYFCASRQEIQDEKLFFGSGTQLSVL	TRBJ1-4	TRBV27	11	-5.405
CAAGACAGAGAGCTGGGTTCCACTGCCAAAAAACAGTTTTTCATCCTGGTAACTGTCTCCACTACTGGCACAGAGATAGAAAGCTGTCGGGTTC	NPTAFYLCASSGDSYQDEKLFFGSGTQLSVL	TRBJ1-4	TRBV19	8	-5.543
CAAGACAGAGAGCTGGGTTCCACTGCCAAAAAACAGTTTTTCATCCTGTCCCGGATAACCGCTGGCACAGAAGTACATGGCTGAGTCCTCCAGC	LEDSAMYFCASGYPGQDEKLFFGSGTQLSVL	TRBJ1-4	TRBV2	12	-5.367
CAAGACAGAGAGCTGGGTTCCACTGCCAAAAAACAGTTTTTCATCCTGTCCGCTGGCACAGAAGTACATGGCTGAGTCCTCCAGCTTTGTGGAC	STKLEDSAMYFCASGQDEKLFFGSGTQLSVL	TRBJ1-4	TRBV2	5	-5.747
CAAGACAGAGAGCTGGGTTCCACTGCCAAAAAACAGTTTTTCATCCTGTCCTTCACTGATGGCACAGAAGTACACAGATGTCTGGGAGCTGGTA	TSSQTSVYFCAISEGQDEKLFFGSGTQLSVL	TRBJ1-4	TRBV10-3	104	-4.429
CAAGACAGAGAGCTGGGTTCCACTGCCAAAAAACAGTTTTTCATCCTTCAGCTGTCCCGATGAGACGCTGCAGAGATATATGCTGCTGTCTTCA	EDSSIYLCSVSSGQLKDEKLFFGSGTQLSVL	TRBJ1-4	TRBV29-1	20	-5.145
CAAGACAGAGAGCTGGGTTCCACTGCCAAAAAACAGTTTTTCATCCTTCTCCTCTTTTTTACTGGCACAGAAGTACATGGCTGAGTCCTCCAGC	LEDSAMYFCASKKEEKDEKLFFGSGTQLSVL	TRBJ1-4	TRBV2	9	-5.492
CAAGACAGAGAGCTGGGTTCCACTGCCAAAAAACAGTTTTTCATCCTTCTGACCCTCATCTCTAGCACTGCAGATGTAGAAGCTGCTGTCTTCA	EDSSFYICSARDEGQKDEKLFFGSGTQLSVL	TRBJ1-4	TRBV20-1	7	-5.601
CAAGACAGAGAGCTGGGTTCCACTGCCAAAAAACAGTTTTTCATCCTTTCTCTGGGATTCACTGCTGGCACAGAGGTACTGAGAGGTATGTGAG	SHTSQYLCASSESQRKDEKLFFGSGTQLSVL	TRBJ1-4	TRBV25-1	5	-5.747
CAAGACAGAGAGCTGGGTTCCACTGCCAAAAAACAGTTTTTCATCGAAGTCCCCTATACTACTGGCACAGAGATAGAAAGCTGTCGGGTTCTTT	KNPTAFYLCASSIGDFDEKLFFGSGTQLSVL	TRBJ1-4	TRBV19	7	-5.601
CAAGACAGAGAGCTGGGTTCCACTGCCAAAAAACAGTTTTTCATCGACAGTGTTCTGGGTGGCACAGAAGTACACAGATGTCTGGGAGGGAGCA	APSQTSVYFCATQNTVDEKLFFGSGTQLSVL	TRBJ1-4	TRBV6-5	7	-5.601
CAAGACAGAGAGCTGGGTTCCACTGCCAAAAAACAGTTTTTCATCGACCCTGCCCGCAGCCAAGCTGCTGGCGCAAAGATAAAGGGCCGAGTCC	DSALYLCASSLAAGRVDEKLFFGSGTQLSVL	TRBJ1-4	TRBV5-1	4	-5.844
CAAGACAGAGAGCTGGGTTCCACTGCCAAAAAACAGTTTTTCATCGACCCTGTCCGAATAACTCCAGGCACAGAGATAGAAGCCAGAGTCACTG	SDSGFYLCAWSYSDRVDEKLFFGSGTQLSVL	TRBJ1-4	TRBV30	4	-5.844
CAAGACAGAGAGCTGGGTTCCACTGCCAAAAAACAGTTTTTCATCGACCGCTCCTGTAGAGCTGGCACTGCAGATGTAGAAGCTGCTGTCTTCA	EDSSFYICSASSTGAVDEKLFFGSGTQLSVL	TRBJ1-4	TRBV20-1	61	-4.661
CAAGACAGAGAGCTGGGTTCCACTGCCAAAAAACAGTTTTTCATCGACTGTCCCGGGGGAACTGCTGGCACAGAGGTACATAGATGTCTGGTTG	NQTSMYLCASSSPGTVDEKLFFGSGTQLSVL	TRBJ1-4	TRBV28	17	-5.216
CAAGACAGAGAGCTGGGTTCCACTGCCAAAAAACAGTTTTTCATCGAGCCCTACTAGAGGCCTAGCACTGCAGATGTAGAAGCTGCTGTCTTCA	EDSSFYICSARPLVGLDEKLFFGSGTQLSVL	TRBJ1-4	TRBV20-1	6	-5.668
CAAGACAGAGAGCTGGGTTCCACTGCCAAAAAACAGTTTTTCATCGATCCCTGTCCCGAAGCTCTAGCACTGCAGATGTAGAAGCTGCTGTCTT	RQQLLHLQC*SFGTGIDEKLFFGSGTQLSVL	TRBJ1-4	TRBV20-1	10	-5.446
CAAGACAGAGAGCTGGGTTCCACTGCCAAAAAACAGTTTTTCATCGCCCCCAGTCCCCGCACTGATGGCACAGAAGTACACAGATGTCTGGGAG	SQTSVYFCAISAGTGGDEKLFFGSGTQLSVL	TRBJ1-4	TRBV10-3	16	-5.242
CAAGACAGAGAGCTGGGTTCCACTGCCAAAAAACAGTTTTTCATCGCCCCCCCTGTTTAAACTGCTGGCACAGAAGTACATGGCTGAGTCCTCC	EDSAMYFCASSLNRGGDEKLFFGSGTQLSVL	TRBJ1-4	TRBV2	4	-5.844
CAAGACAGAGAGCTGGGTTCCACTGCCAAAAAACAGTTTTTCATCGCCCCCGCCTAAGCTGCTGGCACAGAGATACATGGCCGAGTCCCCCTGC	QGDSAMYLCASSLGGGDEKLFFGSGTQLSVL	TRBJ1-4	TRBV7-9	13	-5.332
CAAGACAGAGAGCTGGGTTCCACTGCCAAAAAACAGTTTTTCATCGCCCCCTACGATGGGGCTGCTGGCGCAGAGATACAGGGCCGAGTCTTCT	EDSALYLCASSPIVGGDEKLFFGSGTQLSVL	TRBJ1-4	TRBV4-3	4	-5.844
CAAGACAGAGAGCTGGGTTCCACTGCCAAAAAACAGTTTTTCATCGCCCCCTGATCCAGCACTGCAGATGTAGAAGCTGCTGTCTTCAGGATGG	HPEDSSFYICSAGSGGDEKLFFGSGTQLSVL	TRBJ1-4	TRBV20-1	3	-5.969
CAAGACAGAGAGCTGGGTTCCACTGCCAAAAAACAGTTTTTCATCGCCCCCTGTCAGGACGCTGCAGAGATATATGCTGCTGTCTTCAGGGCTC	SPEDSSIYLCSVLTGGDEKLFFGSGTQLSVL	TRBJ1-4	TRBV29-1	2	-6.145
CAAGACAGAGAGCTGGGTTCCACTGCCAAAAAACAGTTTTTCATCGCCCCCTGTCGTACGCCTGCTGGCACAGAAGTACACAGATGTCTGGGAG	SQTSVYFCASRRTTGGDEKLFFGSGTQLSVL	TRBJ1-4	TRBV6-5	4	-5.844
CAAGACAGAGAGCTGGGTTCCACTGCCAAAAAACAGTTTTTCATCGCCGCTGGCACAGAGATACACGGCCGAGTCCTCAAGCTTTGCAGGCTGG	QPAKLEDSAVYLCASGDEKLFFGSGTQLSVL	TRBJ1-4	TRBV11-2	8	-5.543
CAAGACAGAGAGCTGGGTTCCACTGCCAAAAAACAGTTTTTCATCGCCGGTCCCGGAGCTGCTGGCACAGAGATACATGGCCGAGTCCCCCTGC	QGDSAMYLCASSSGTGDEKLFFGSGTQLSVL	TRBJ1-4	TRBV7-9	2	-6.145
CAAGACAGAGAGCTGGGTTCCACTGCCAAAAAACAGTTTTTCATCGCCTGTCCCCGCTTGGCTGCTGGCACAGAAGTACACAGATGTCTGGGAG	SQTSVYFCASSQAGTGDEKLFFGSGTQLSVL	TRBJ1-4	TRBV6-1	13	-5.332
CAAGACAGAGAGCTGGGTTCCACTGCCAAAAAACAGTTTTTCATCGCGAGCGTGGCTGGCACAGAGGTACATAGATGTCTGGTTGGTGCTGGCG	ASTNQTSMYLCASHARDEKLFFGSGTQLSVL	TRBJ1-4	TRBV28	5	-5.747
CAAGACAGAGAGCTGGGTTCCACTGCCAAAAAACAGTTTTTCATCGCTCCCCCCACTCCAGGCACAGAGATAGAAGCCAGAGTCACTGAGAAGG	LLSDSGFYLCAWSGGSDEKLFFGSGTQLSVL	TRBJ1-4	TRBV30	4	-5.844
CAAGACAGAGAGCTGGGTTCCACTGCCAAAAAACAGTTTTTCATCGCTCCCCGTTACGCTGGCACAGAGGTACATAGATGTCTGGTTGGTGCTG	STNQTSMYLCASVTGSDEKLFFGSGTQLSVL	TRBJ1-4	TRBV28	6	-5.668
CAAGACAGAGAGCTGGGTTCCACTGCCAAAAAACAGTTTTTCATCGGAACCCCCCCCTGAGGCACAGAGGTACATAGATGTCTGGTTGGTGCTG	STNQTSMYLCASGGGSDEKLFFGSGTQLSVL	TRBJ1-4	TRBV28	12	-5.367
CAAGACAGAGAGCTGGGTTCCACTGCCAAAAAACAGTTTTTCATCGGCCCCCTGTAAGTTGCTGGCACAGAAGTACACAGATGTCTGGGAGGGA	PSQTSVYFCASNLQGADEKLFFGSGTQLSVL	TRBJ1-4	TRBV6-1	8	-5.543
CAAGACAGAGAGCTGGGTTCCACTGCCAAAAAACAGTTTTTCATCGGCGCCCCCACTCCAGGCACAGAGATAGAAGCCAGAGTCACTGAGAAGG	LLSDSGFYLCAWSGGADEKLFFGSGTQLSVL	TRBJ1-4	TRBV30	2	-6.145
CAAGACAGAGAGCTGGGTTCCACTGCCAAAAAACAGTTTTTCATCGGCGCCCCCTGTGGTCCTGCTGGCACAGAGATACACGGCCGAGTCCTCC	EDSAVYLCASRTTGGADEKLFFGSGTQLSVL	TRBJ1-4	TRBV7-2	2	-6.145
CAAGACAGAGAGCTGGGTTCCACTGCCAAAAAACAGTTTTTCATCGGCGTCCATAATGATGCAGAGATATATGCTGCTGTCTTCAGGGCTCATG	MSPEDSSIYLCIIMDADEKLFFGSGTQLSVL	TRBJ1-4	TRBV29-1	27	-5.015
CAAGACAGAGAGCTGGGTTCCACTGCCAAAAAACAGTTTTTCATCGGCGTCCTTTACGCTGCAGAGATATATGCTGCTGTCTTCAGGGCTCATG	MSPEDSSIYLCSVKDADEKLFFGSGTQLSVL	TRBJ1-4	TRBV29-1	51	-4.739
CAAGACAGAGAGCTGGGTTCCACTGCCAAAAAACAGTTTTTCATCGGTCCCGGCGGGGCTCTGGCTGCTGGCGCAGAGATACAGGGCCGAGTCT	DSALYLCASSQSPAGTDEKLFFGSGTQLSVL	TRBJ1-4	TRBV4-3	27	-5.015
CAAGACAGAGAGCTGGGTTCCACTGCCAAAAAACAGTTTTTCATCGGTTCCCCGTGACCCCTTTGCGGCACAGAGGTACATAGATGTCTGGTTG	NQTSMYLCAAKGSRGTDEKLFFGSGTQLSVL	TRBJ1-4	TRBV28	15	-5.27
CAAGACAGAGAGCTGGGTTCCACTGCCAAAAAACAGTTTTTCATCGTCCAAACTGCTGGCACAGAGGTACATAGATGTCTGGTTGGTGCTGGCG	ASTNQTSMYLCASSLDDEKLFFGSGTQLSVL	TRBJ1-4	TRBV28	3	-5.969
CAAGACAGAGAGCTGGGTTCCACTGCCAAAAAACAGTTTTTCATCGTCCCCCCCACTTCGGGTGGCACAGAGGTACATAGATGTCTGGTTGGTG	TNQTSMYLCATRSGGDDEKLFFGSGTQLSVL	TRBJ1-4	TRBV28	4	-5.844
CAAGACAGAGAGCTGGGTTCCACTGCCAAAAAACAGTTTTTCATCGTCCGCCACAACGCTGCAGAGATATATGCTGCTGTCTTCAGGGCTCATG	MSPEDSSIYLCSVVADDEKLFFGSGTQLSVL	TRBJ1-4	TRBV29-1	343	-3.911
CAAGACAGAGAGCTGGGTTCCACTGCCAAAAAACAGTTTTTCATCGTTCCCTGTCCGAGGGCTGCTGGCGCAGAGATACAGGGCTGAGTCTTCT	EDSALYLCASSPRTGNDEKLFFGSGTQLSVL	TRBJ1-4	TRBV4-1	11	-5.405
CAAGACAGAGAGCTGGGTTCCACTGCCAAAAAACAGTTTTTCATCGTTGTGACCGTCTTGGCTGCTGGCGCAGAGATACAGGGCTGAGTCTTCT	EDSALYLCASSQDGHNDEKLFFGSGTQLSVL	TRBJ1-4	TRBV4-1	5	-5.747
CAAGACAGAGAGCTGGGTTCCACTGCCAAAAAACAGTTTTTCATCTAACCCTGTCCCAAGGCTGCTGGCACAGAGATACACGGCCGAGTCCTCC	EDSAVYLCASSLGTGLDEKLFFGSGTQLSVL	TRBJ1-4	TRBV7-2	8	-5.543
CAAGACAGAGAGCTGGGTTCCACTGCCAAAAAACAGTTTTTCATCTAACCCTGTGCTACTGATGGCACAGAAGTACACAGATGTCTGGGAGCTG	SSQTSVYFCAISSTGLDEKLFFGSGTQLSVL	TRBJ1-4	TRBV10-3	3	-5.969
CAAGACAGAGAGCTGGGTTCCACTGCCAAAAAACAGTTTTTCATCTAACTGTCCCGGCGCACTGCAGATGTAGAAGCTGCTGTCTTCAGGATGG	HPEDSSFYICSAPGQLDEKLFFGSGTQLSVL	TRBJ1-4	TRBV20-1	2	-6.145
CAAGACAGAGAGCTGGGTTCCACTGCCAAAAAACAGTTTTTCATCTAAGCCCCCTGTGAAGCTGCTGGCGCAAAGATAAAGGGCCGAGTCCCCC	GDSALYLCASSFTGGLDEKLFFGSGTQLSVL	TRBJ1-4	TRBV5-1	3	-5.969
CAAGACAGAGAGCTGGGTTCCACTGCCAAAAAACAGTTTTTCATCTAAGCTGCCTTTGCTGGCACAGAAGTACACAGATGTCTGGGAGGGAGCA	APSQTSVYFCASKGSLDEKLFFGSGTQLSVL	TRBJ1-4	TRBV6-1	4	-5.844
CAAGACAGAGAGCTGGGTTCCACTGCCAAAAAACAGTTTTTCATCTACCCTGTCCCAGGCTCTGCTGCTGGCACAGAAGTACACAGCTGAGTCC	DSAVYFCASSRAWDRVDEKLFFGSGTQLSVL	TRBJ1-4	TRBV12-3; TRBV12-4	15	-5.27
CAAGACAGAGAGCTGGGTTCCACTGCCAAAAAACAGTTTTTCATCTCCAACCCGGTTATCTCTAGCACTGCAGATGTAGAAGCTGCTGTCTTCA	EDSSFYICSARDNRVGDEKLFFGSGTQLSVL	TRBJ1-4	TRBV20-1	7	-5.601
CAAGACAGAGAGCTGGGTTCCACTGCCAAAAAACAGTTTTTCATCTCCAGGCCGTCCAAAACTGCTGGCACAGAGGTACATAGATGTCTGGTTG	NQTSMYLCASSFGRPGDEKLFFGSGTQLSVL	TRBJ1-4	TRBV28	4	-5.844
CAAGACAGAGAGCTGGGTTCCACTGCCAAAAAACAGTTTTTCATCTCCAGGGGGTGTCAAGCTGCTGGCGCAAAGATAAAGGGCCGAGTCCCCC	GDSALYLCASSLTPPGDEKLFFGSGTQLSVL	TRBJ1-4	TRBV5-1	5	-5.747
CAAGACAGAGAGCTGGGTTCCACTGCCAAAAAACAGTTTTTCATCTCCCCCCCCTGGATCCGGGCTGCTGGCACAGAGATACACGGCCGAGTCC	DSAVYLCASSPDPGGGDEKLFFGSGTQLSVL	TRBJ1-4	TRBV7-2	5	-5.747
CAAGACAGAGAGCTGGGTTCCACTGCCAAAAAACAGTTTTTCATCTCCCCCCTGTCTAGCACTGCAGATGTAGAAGCTGCTGTCTTCAGGATGG	HPEDSSFYICSARQGGDEKLFFGSGTQLSVL	TRBJ1-4	TRBV20-1	3	-5.969
CAAGACAGAGAGCTGGGTTCCACTGCCAAAAAACAGTTTTTCATCTCCCCCTGGCCCCGGGCTGCTGGCGCAGAGATACAGGGCTGAGTCTTCT	EDSALYLCASSPGPGGDEKLFFGSGTQLSVL	TRBJ1-4	TRBV4-1	9	-5.492
CAAGACAGAGAGCTGGGTTCCACTGCCAAAAAACAGTTTTTCATCTCCCCTGCCCAGATCTCTAGCACTGCAGATGTAGAAGCTGCTGTCTTCA	EDSSFYICSARDLGRGDEKLFFGSGTQLSVL	TRBJ1-4	TRBV20-1	21	-5.124
CAAGACAGAGAGCTGGGTTCCACTGCCAAAAAACAGTTTTTCATCTCCCCTGTCCTCGGAACTGCTGGCACAGAAGTACACAGATGTTTGGGAG	SQTSVYFCASSSEDRGDEKLFFGSGTQLSVL	TRBJ1-4	TRBV6-2	59	-4.675
CAAGACAGAGAGCTGGGTTCCACTGCCAAAAAACAGTTTTTCATCTCCCGACACGGCACTGCTGGCACAGAAGTACACAGATGTCTGAGAGGGT	PSQTSVYFCASSAVSGDEKLFFGSGTQLSVL	TRBJ1-4	TRBV6-4	3	-5.969
CAAGACAGAGAGCTGGGTTCCACTGCCAAAAAACAGTTTTTCATCTCCCGCCCCCTGTTCAACGCTGCAGAGATATATGCTGCTGTCTTCAGGG	PEDSSIYLCSVEQGAGDEKLFFGSGTQLSVL	TRBJ1-4	TRBV29-1	7	-5.601
CAAGACAGAGAGCTGGGTTCCACTGCCAAAAAACAGTTTTTCATCTCCCGGACTGCTGGCACAGAAGTACACAGATGTCTGGGAGGGAGCAGCC	AAPSQTSVYFCASSPGDEKLFFGSGTQLSVL	TRBJ1-4	TRBV6-6	10	-5.446
CAAGACAGAGAGCTGGGTTCCACTGCCAAAAAACAGTTTTTCATCTCCCGTGGGTACGGAATATAAGCTGCTGGCACAGAGATACACGGCCGAG	SAVYLCASSLYSVPTGDEKLFFGSGTQLSVL	TRBJ1-4	TRBV7-2	5	-5.747
CAAGACAGAGAGCTGGGTTCCACTGCCAAAAAACAGTTTTTCATCTCCCTCAGTAGTAATTTGGCTGCTGGCGCAGAGATACAGGGCCGAGTCN	DSALYLCASSQITTEGDEKLFFGSGTQLSVL	TRBJ1-4	TRBV4-3	3	-5.969
CAAGACAGAGAGCTGGGTTCCACTGCCAAAAAACAGTTTTTCATCTCCCTGCTTCCCCCTCGAGTAACTGCTGGCACAGAAGTACACAGATGTC	TSVYFCASSYSRGKQGDEKLFFGSGTQLSVL	TRBJ1-4	TRBV6-5	7	-5.601
CAAGACAGAGAGCTGGGTTCCACTGCCAAAAAACAGTTTTTCATCTCCCTGTCCCGCGGTAGGGGTACTGGCACAGAGGTACATAGATGTCTGG	QTSMYLCASTPTAGQGDEKLFFGSGTQLSVL	TRBJ1-4	TRBV28	72	-4.589
CAAGACAGAGAGCTGGGTTCCACTGCCAAAAAACAGTTTTTCATCTCCCTGTCCGCCACTAGCACTGCAGATGTAGAAGCTGCTGTCTTCAGGA	PEDSSFYICSASGGQGDEKLFFGSGTQLSVL	TRBJ1-4	TRBV20-1	3	-5.969
CAAGACAGAGAGCTGGGTTCCACTGCCAAAAAACAGTTTTTCATCTCCCTGTCCGTAATGTCTAGCACTGCAGATGTAGAAGCTGCTGTCTTCA	EDSSFYICSARHYGQGDEKLFFGSGTQLSVL	TRBJ1-4	TRBV20-1	6	-5.668
CAAGACAGAGAGCTGGGTTCCACTGCCAAAAAACAGTTTTTCATCTCCGACCAGATCAACGCTGCAGAGATATATGCTGCTGTCTTCAGGGCTC	SPEDSSIYLCSVDLVGDEKLFFGSGTQLSVL	TRBJ1-4	TRBV29-1	13	-5.332
CAAGACAGAGAGCTGGGTTCCACTGCCAAAAAACAGTTTTTCATCTCCGAGTGGTGAGCTGGCACAGAAATAAGCTGCCGAATCTCCTCGCACT	VRGDSAAYFCASSPLGDEKLFFGSGTQLSVL	TRBJ1-4	TRBV18	6	-5.668
CAAGACAGAGAGCTGGGTTCCACTGCCAAAAAACAGTTTTTCATCTCCGCCCTGGATACTACTGGCACAGAGATAGAAAGCTGTCGGGTTCTTT	KNPTAFYLCASSIQGGDEKLFFGSGTQLSVL	TRBJ1-4	TRBV19	5	-5.747
CAAGACAGAGAGCTGGGTTCCACTGCCAAAAAACAGTTTTTCATCTCCGGGGCTGCTGGCACAGAAATACACAGCAGAGTCACCAAGCTCCAGG	LELGDSAVYFCASSPGDEKLFFGSGTQLSVL	TRBJ1-4	TRBV3-1	4	-5.844
CAAGACAGAGAGCTGGGTTCCACTGCCAAAAAACAGTTTTTCATCTCCTCGTCCACTCCTGCTGGCACAGAAGTACACAGATGTTTGGGAGGGA	PSQTSVYFCASRSGRGDEKLFFGSGTQLSVL	TRBJ1-4	TRBV6-2	25	-5.048
CAAGACAGAGAGCTGGGTTCCACTGCCAAAAAACAGTTTTTCATCTCCTGTCCCCCCCCAGTTGCTGCAGAGATATATGCTGCTGTCTTCAGGG	PEDSSIYLCSNWGGTGDEKLFFGSGTQLSVL	TRBJ1-4	TRBV29-1	12	-5.367
CAAGACAGAGAGCTGGGTTCCACTGCCAAAAAACAGTTTTTCATCTCGGTCAACACTACTGGCACAGAGATAGAAAGCTGTCGGGTTCTTTTGG	QKNPTAFYLCASSVDRDEKLFFGSGTQLSVL	TRBJ1-4	TRBV19	5	-5.747
CAAGACAGAGAGCTGGGTTCCACTGCCAAAAAACAGTTTTTCATCTCTCCAATTTTGGCTGCTGGCACAGAAATACACAGCAGAGTCACCAAGC	LGDSAVYFCASSQNWRDEKLFFGSGTQLSVL	TRBJ1-4	TRBV3-1	6	-5.668
CAAGACAGAGAGCTGGGTTCCACTGCCAAAAAACAGTTTTTCATCTCTGTCCCGGTCGGCCTTGCTGGCACAGAAGTACATGGCTGAGTCCTCC	EDSAMYFCASKADRDRDEKLFFGSGTQLSVL	TRBJ1-4	TRBV2	6	-5.668
CAAGACAGAGAGCTGGGTTCCACTGCCAAAAAACAGTTTTTCATCTCTTTGCCACGCGTAACTGCTGGCACAGAAGTACACAGATGTCTGGGAG	SQTSVYFCASSYAWQRDEKLFFGSGTQLSVL	TRBJ1-4	TRBV6-5	9	-5.492
CAAGACAGAGAGCTGGGTTCCACTGCCAAAAAACAGTTTTTCATCTGAGCCCCCTTGGCTGCTGGCACAGAGATACACGGCCGAGTCCTCCTGC	QEDSAVYLCASSQGGSDEKLFFGSGTQLSVL	TRBJ1-4	TRBV7-2	5	-5.747
CAAGACAGAGAGCTGGGTTCCACTGCCAAAAAACAGTTTTTCATCTGCCCCCTCTAACACTAGCACTGCAGATGTAGAAGCTGCTGTCTTCAGG	LKTAASTSAVLVLEGADEKLFFGSGTQLSVL	TRBJ1-4	TRBV20-1	5	-5.747
CAAGACAGAGAGCTGGGTTCCACTGCCAAAAAACAGTTTTTCATCTGCCCCTGTCTCTACGCTGCAGAGATATATGCTGCTGTCTTCAGGGCTC	SPEDSSIYLCSVETGADEKLFFGSGTQLSVL	TRBJ1-4	TRBV29-1	12	-5.367
CAAGACAGAGAGCTGGGTTCCACTGCCAAAAAACAGTTTTTCATCTGCCTTGGCGGCTCTGCTGGTGGCACACAGGTACATGGCTGCGTCCCCC	GDAAMYLCATSRAAKADEKLFFGSGTQLSVL	TRBJ1-4	TRBV15	13	-5.332
CAAGACAGAGAGCTGGGTTCCACTGCCAAAAAACAGTTTTTCATCTGCGACTATACTACTGGCACAGAGATAGAAAGCTGTCGGGTTCTTTTGG	QKNPTAFYLCASSIVADEKLFFGSGTQLSVL	TRBJ1-4	TRBV19	3	-5.969
CAAGACAGAGAGCTGGGTTCCACTGCCAAAAAACAGTTTTTCATCTGCTGTCCCTGGTGAGCTGGCACAGAAATAAGCTGCCGAATCTCCTCGC	RGDSAAYFCASSPGTADEKLFFGSGTQLSVL	TRBJ1-4	TRBV18	23	-5.085
CAAGACAGAGAGCTGGGTTCCACTGCCAAAAAACAGTTTTTCATCTGGCCCCCCCAAGCTGCTGGCGCAAAGATAAAGGGCCGAGTCCCCCAGC	LGDSALYLCASSLGGPDEKLFFGSGTQLSVL	TRBJ1-4	TRBV5-1	4	-5.844
CAAGACAGAGAGCTGGGTTCCACTGCCAAAAAACAGTTTTTCATCTGGCGCCCCTCCTAGTCTGCTGGTGGCACACAGGTACATGGCTGCGTCC	DAAMYLCATSRLGGAPDEKLFFGSGTQLSVL	TRBJ1-4	TRBV15	22	-5.104
CAAGACAGAGAGCTGGGTTCCACTGCCAAAAAACAGTTTTTCATCTGTAAAGCTGCTGGCACAGAGATAGAGGGCCGAGTCCCCCAGCAACAAG	LLLGDSALYLCASSFTDEKLFFGSGTQLSVL	TRBJ1-4	TRBV5-6	9	-5.492
CAAGACAGAGAGCTGGGTTCCACTGCCAAAAAACAGTTTTTCATCTGTCCCCTTTAGGTAACTGCTGGCACAGAAGTACACAGATGTCTGGGAG	SQTSVYFCASSYLKGTDEKLFFGSGTQLSVL	TRBJ1-4	TRBV6-6	30	-4.969
CAAGACAGAGAGCTGGGTTCCACTGCCAAAAAACAGTTTTTCATCTGTCGGGCGGTCCGAATCTATACTACTGGCACAGAGATAGAAAGCTGTC	TAFYLCASSIDSDRPTDEKLFFGSGTQLSVL	TRBJ1-4	TRBV19	18	-5.191
CAAGACAGAGAGCTGGGTTCCACTGCCAAAAAACAGTTTTTCATCTGTCGGGCTCCAGGCACAGAGATAGAAGCCAGAGTCACTGAGAAGGAGC	LLLSDSGFYLCAWSPTDEKLFFGSGTQLSVL	TRBJ1-4	TRBV30	3	-5.969
CAAGACAGAGAGCTGGGTTCCACTGCCAAAAAACAGTTTTTCATCTGTGAGAAAACTGCTGGCACAGAGGTACATAGATGTCTGGTTGGTGCTG	STNQTSMYLCASSFLTDEKLFFGSGTQLSVL	TRBJ1-4	TRBV28	7	-5.601
CAAGACAGAGAGCTGGGTTCCACTGCCAAAAAACAGTTTTTCATCTTCGTATCGTAAGCTGGCACAGAGGTACATAGATGTCTGGTTGGTGCTG	STNQTSMYLCASLRYEDEKLFFGSGTQLSVL	TRBJ1-4	TRBV28	12	-5.367
CAAGACAGAGAGCTGGGTTCCACTGCCAAAAAACAGTTTTTCATCTTGCCCGGCGCTGATGGCACAGAAGTACACAGATGTCTGGGAGCTGGTA	TSSQTSVYFCAISAGQDEKLFFGSGTQLSVL	TRBJ1-4	TRBV10-3	68	-4.614
CAAGACAGAGAGCTGGGTTCCACTGCCAAAAAACAGTTTTTCATCTTGGTCGCTGCTGGCACAGAGATACACGGCCGAGTCCTCCTGCTGTGTG	TQQEDSAVYLCASSDQDEKLFFGSGTQLSVL	TRBJ1-4	TRBV7-2	17	-5.216
CAAGACAGAGAGCTGGGTTCCACTGCCAAAAAACAGTTTTTCATGAAACCAGTCATCTCTAGCACTGCAGATGTAGAAGCTGCTGTCTTCAGGA	PEDSSFYICSARDDWFHEKLFFGSGTQLSVL	TRBJ1-4	TRBV20-1	6	-5.668
CAAGACAGAGAGCTGGGTTCCACTGCCAAAAAACAGTTTTTCATGAAGCCCTGGGCTGCTGGCGCAGAGATACAGGGCCGAGTCTTCTGGCTGC	QPEDSALYLCASSPGLHEKLFFGSGTQLSVL	TRBJ1-4	TRBV4-3	6	-5.668
CAAGACAGAGAGCTGGGTTCCACTGCCAAAAAACAGTTTTTCATGACCCCCTGTCGGGCTGCTGGCACAGAAGTACACAGCTGAGTCCCTGGGT	PRDSAVYFCASSPTGGHEKLFFGSGTQLSVL	TRBJ1-4	TRBV12-3; TRBV12-4	3	-5.969
CAAGACAGAGAGCTGGGTTCCACTGCCAAAAAACAGTTTTTCATGACCTCCGTCAACGCTGCAGAGATATATGCTGCTGTCTTCAGGGCTCATG	MSPEDSSIYLCSVDGGHEKLFFGSGTQLSVL	TRBJ1-4	TRBV29-1	10	-5.446
CAAGACAGAGAGCTGGGTTCCACTGCCAAAAAACAGTTTTTCATGACGAAAACCCCAGTTTCCCCCCTCTTGGCTGCTGGCGCAGAGATACAGG	LYLCASSQEGGNWGFRHEKLFFGSGTQLSVL	TRBJ1-4	TRBV4-3	5	-5.747
CAAGACAGAGAGCTGGGTTCCACTGCCAAAAAACAGTTTTTCATGACTCTCGTCGGAATGGCTGCTGGCGCAGAGATACAGGGCCGAGTCTTCT	EDSALYLCASSHSDESHEKLFFGSGTQLSVL	TRBJ1-4	TRBV4-3	4	-5.844
CAAGACAGAGAGCTGGGTTCCACTGCCAAAAAACAGTTTTTCATGAGAACCCATCCGGCTGCTGGCGCAAAGATAAAGGGCCGAGTCCCCCAGC	LGDSALYLCASSRMGSHEKLFFGSGTQLSVL	TRBJ1-4	TRBV5-1	19	-5.168
CAAGACAGAGAGCTGGGTTCCACTGCCAAAAAACAGTTTTTCATGAGAAGTCCCATAATCTCTGCTGGTGGCACACAGGTACATGGCTGCGTCC	DAAMYLCATSRDYGTSHEKLFFGSGTQLSVL	TRBJ1-4	TRBV15	2	-6.145
CAAGACAGAGAGCTGGGTTCCACTGCCAAAAAACAGTTTTTCATGAGCCCCGACCATTCTCACGCTGCAGAGATATATGCTGCTGTCTTCAGGG	PEDSSIYLCSVRMVGAHEKLFFGSGTQLSVL	TRBJ1-4	TRBV29-1	21	-5.124
CAAGACAGAGAGCTGGGTTCCACTGCCAAAAAACAGTTTTTCATGAGGCCCGCCGTGCCTAGCTGCTGGCACAGAAGTACACAGATGTCTGGGA	PRHLCTSVPAARHGGPHEKLFFGSGTQLSVL	TRBJ1-4	TRBV6-5	6	-5.668
CAAGACAGAGAGCTGGGTTCCACTGCCAAAAAACAGTTTTTCATGCCCTGTCCCCACCGAGGGGTTGCTGGCACAGAAGTACACAGATGTCTGG	QTSVYFCASNPSVGTGHEKLFFGSGTQLSVL	TRBJ1-4	TRBV6-6	7	-5.601
CAAGACAGAGAGCTGGGTTCCACTGCCAAAAAACAGTTTTTCATGCCCTGTCCCGGTGCTGCTGGCGCAAAGATAAAGGGCCGAGTCCCCCAGC	LGDSALYLCASSTGTGHEKLFFGSGTQLSVL	TRBJ1-4	TRBV5-1	3	-5.969
CAAGACAGAGAGCTGGGTTCCACTGCCAAAAAACAGTTTTTCATGCCCTTGACCTTGGGAACTGCTGGCGCAAAGATAAAGGGCCGAGTCCCCC	GDSALYLCASSSQGQGHEKLFFGSGTQLSVL	TRBJ1-4	TRBV5-1	4	-5.844
CAAGACAGAGAGCTGGGTTCCACTGCCAAAAAACAGTTTTTCATGCCTCCCTGTCCCCGCGCTGCTGGCACAGCGATACATGGCCGAGTCCCGC	RDSAMYRCASSAGTGRHEKLFFGSGTQLSVL	TRBJ1-4	TRBV7-6	20	-5.145
CAAGACAGAGAGCTGGGTTCCACTGCCAAAAAACAGTTTTTCATGCCTGTCCCGGTTACTACTGGCACAGAGATAGAAAGCTGTCGGGTTCTTT	KNPTAFYLCASSNRDRHEKLFFGSGTQLSVL	TRBJ1-4	TRBV19	4	-5.844
CAAGACAGAGAGCTGGGTTCCACTGCCAAAAAACAGTTTTTCATGCCTTAGGGCCCCTCTAGCACTGCAGATGTAGAAGCTGCTGTCTTCAGGA	PEDSSFYICSARGALRHEKLFFGSGTQLSVL	TRBJ1-4	TRBV20-1	6	-5.668
CAAGACAGAGAGCTGGGTTCCACTGCCAAAAAACAGTTTTTCATGCGATCCCTGTCTATCCCTGCTGGCACAGAAGTACACAGATGTCTGGGAG	SQTSVYFCASRDRQGSHEKLFFGSGTQLSVL	TRBJ1-4	TRBV6-5	5	-5.747
CAAGACAGAGAGCTGGGTTCCACTGCCAAAAAACAGTTTTTCATGCGCCCCCTGTCTACTGCTGGCACAGAAGTACACAGCTGAGTCCCTGGGT	PRDSAVYFCASSRQGAHEKLFFGSGTQLSVL	TRBJ1-4	TRBV12-3; TRBV12-4	3	-5.969
CAAGACAGAGAGCTGGGTTCCACTGCCAAAAAACAGTTTTTCATGCGCCCCCTGTTTCAAACTGCTAGCACAGCGATACATGGCTGAGTCCCGC	RDSAMYRCASSLKQGAHEKLFFGSGTQLSVL	TRBJ1-4	TRBV7-7	9	-5.492
CAAGACAGAGAGCTGGGTTCCACTGCCAAAAAACAGTTTTTCATGCTGTCCCCTCCCTGATACGCTGCTGGCACAGAAATACAAAGCTGAGTCC	DSALYFCASSVSGRGQHEKLFFGSGTQLSVL	TRBJ1-4	TRBV9	47	-4.774
CAAGACAGAGAGCTGGGTTCCACTGCCAAAAAACAGTTTTTCATGCTTGTCCCCCAGACTGCTGGCACAGAGGTACATAGATGTCTGGTTGGTG	TNQTSMYLCASSLGDKHEKLFFGSGTQLSVL	TRBJ1-4	TRBV28	2	-6.145
CAAGACAGAGAGCTGGGTTCCACTGCCAAAAAACAGTTTTTCATGGACCCTGCCCCGGCTGCTGGCACAGAGATACACGGCCGAGTCCTCCTGC	QEDSAVYLCASSRGRVHEKLFFGSGTQLSVL	TRBJ1-4	TRBV7-2	3	-5.969
CAAGACAGAGAGCTGGGTTCCACTGCCAAAAAACAGTTTTTCATGGAGGCTGCTGGCACAGAGATACACGGCCGAGTCCTCCTGCTGTGTGCGC	RTQQEDSAVYLCASSLHEKLFFGSGTQLSVL	TRBJ1-4	TRBV7-2	26	-5.031
CAAGACAGAGAGCTGGGTTCCACTGCCAAAAAACAGTTTTTCATGGCCCTGTCCGTTTCCCAAGCTGCTGGCGCAAAGATAAAGGGCCGAGTCC	DSALYLCASSLGNGQGHEKLFFGSGTQLSVL	TRBJ1-4	TRBV5-1	2	-6.145
CAAGACAGAGAGCTGGGTTCCACTGCCAAAAAACAGTTTTTCATGGCTCTGGCTACTACTGGCACAGAGATAGAAAGCTGTCGGGTTCTTTTGG	QKNPTAFYLCASSSQSHEKLFFGSGTQLSVL	TRBJ1-4	TRBV19	8	-5.543
CAAGACAGAGAGCTGGGTTCCACTGCCAAAAAACAGTTTTTCATGGGACTGGCCTGCGACAGGTGAGCTGGCACAGAAATAAGCTGCCGAATCT	DSAAYFCASSPVAGQSHEKLFFGSGTQLSVL	TRBJ1-4	TRBV18	2	-6.145
CAAGACAGAGAGCTGGGTTCCACTGCCAAAAAACAGTTTTTCATGGGGTGTCCCGGGTGGAAAACTGCTGGCACAGAGGTACATAGATGTCTGG	QTSMYLCASSFPPGTPHEKLFFGSGTQLSVL	TRBJ1-4	TRBV28	5	-5.747
CAAGACAGAGAGCTGGGTTCCACTGCCAAAAAACAGTTTTTCATGGTCCCTGTCCGCCCCCCCGGTGCTGGCACAGAGATACATGGCCGAGTCC	DSAMYLCASTGGADRDHEKLFFGSGTQLSVL	TRBJ1-4	TRBV7-9	4	-5.844
CAAGACAGAGAGCTGGGTTCCACTGCCAAAAAACAGTTTTTCATGGTCTCCCCCGATGCTGGCACAGAGGTACATAGATGTCTGGTTGGTGCTG	STNQTSMYLCASIGGDHEKLFFGSGTQLSVL	TRBJ1-4	TRBV28	4	-5.844
CAAGACAGAGAGCTGGGTTCCACTGCCAAAAAACAGTTTTTCATGGTTAGTCCCGACATGGCTGGCACAGAGATAGAAAGCTGTCGGGTTCTTT	KNPTAFYLCASHVGTNHEKLFFGSGTQLSVL	TRBJ1-4	TRBV19	8	-5.543
CAAGACAGAGAGCTGGGTTCCACTGCCAAAAAACAGTTTTTCATGTAGCTGTCCCTGGGCACTGGCACAGAGATAGAAAGCTGTCGGGTTCTTT	KNPTAFYLCASAQGQLHEKLFFGSGTQLSVL	TRBJ1-4	TRBV19	16	-5.242
CAAGACAGAGAGCTGGGTTCCACTGCCAAAAAACAGTTTTTCATGTCCCATCTCACTGATGGCACAGAAGTACACAGATGTCTGGGAGCTGGTA	TSSQTSVYFCAISEMGHEKLFFGSGTQLSVL	TRBJ1-4	TRBV10-3	3	-5.969
CAAGACAGAGAGCTGGGTTCCACTGCCAAAAAACAGTTTTTCATGTCCCCCCGTCTGGCTCCTACTGCTGGCACAGAAGTACACAGATGTCTGG	QTSVYFCASSRSQTGGHEKLFFGSGTQLSVL	TRBJ1-4	TRBV6-5; TRBV6-6	4	-5.844
CAAGACAGAGAGCTGGGTTCCACTGCCAAAAAACAGTTTTTCATGTCCCTGTCCGTAGGTGCTGCTGGCACAGAGATACAGGGCCGAGTCCCCC	GDSALYLCASSTYGQGHEKLFFGSGTQLSVL	TRBJ1-4	TRBV5-5	3	-5.969
CAAGACAGAGAGCTGGGTTCCACTGCCAAAAAACAGTTTTTCATGTCGCCCTGTCGTGGGGCTGCTGGCACAGAGATACACGGCCGAGTCCTCC	EDSAVYLCASSPTTGRHEKLFFGSGTQLSVL	TRBJ1-4	TRBV7-2	26	-5.031
CAAGACAGAGAGCTGGGTTCCACTGCCAAAAAACAGTTTTTCATGTGCCCCCTGTGTGCTGCTGGCACAGAGATACAGGGCCGAGTCGTCCAGC	LDDSALYLCASSTQGAHEKLFFGSGTQLSVL	TRBJ1-4	TRBV5-4	3	-5.969
CAAGACAGAGAGCTGGGTTCCACTGCCAAAAAACAGTTTTTCATGTGCTGTCCCGGCAATTAATGAACTGCTGGCACAGAGGTACATAGATGTC	TSMYLCASSSLIAGTAHEKLFFGSGTQLSVL	TRBJ1-4	TRBV28	4	-5.844
CAAGACAGAGAGCTGGGTTCCACTGCCAAAAAACAGTTTTTCATGTGTTCCCTGTCCTCCGCTGCTGGCGCAAAGATAAAGGGCCGAGTCCCCC	GDSALYLCASSGGQGTHEKLFFGSGTQLSVL	TRBJ1-4	TRBV5-1	12	-5.367
CAAGACAGAGAGCTGGGTTCCACTGCCAAAAAACAGTTTTTCATTAAAAACCGGAACCGAGCTGCTGGCACAGAGATACAGGGCCGAGTCCCCC	GDSALYLCASSSVPVFNEKLFFGSGTQLSVL	TRBJ1-4	TRBV5-5	6	-5.668
CAAGACAGAGAGCTGGGTTCCACTGCCAAAAAACAGTTTTTCATTAAAAATCTGTGAGTTGCTGGCACAGAAGTACACAGATGTCTGGGAGGGA	PSQTSVYFCASNSQIFNEKLFFGSGTQLSVL	TRBJ1-4	TRBV6-6	9	-5.492
CAAGACAGAGAGCTGGGTTCCACTGCCAAAAAACAGTTTTTCATTAAAACTGCCGTCACTGATGGCACAGAAGTACACAGATGTCTGGGAGCTG	SSQTSVYFCAISDGSFNEKLFFGSGTQLSVL	TRBJ1-4	TRBV10-3	13	-5.332
CAAGACAGAGAGCTGGGTTCCACTGCCAAAAAACAGTTTTTCATTAAAACTGTCGGGGCTGCTGGCACAGAGATACACGGCCGAGTCCTCCTGC	QEDSAVYLCASSPDSFNEKLFFGSGTQLSVL	TRBJ1-4	TRBV7-2	18	-5.191
CAAGACAGAGAGCTGGGTTCCACTGCCAAAAAACAGTTTTTCATTAAAAGCAGTCGCAACGCTGCAGAGATATATGCTGCTGTCTTCAGGGCTC	SPEDSSIYLCSVATAFNEKLFFGSGTQLSVL	TRBJ1-4	TRBV29-1	20	-5.145
CAAGACAGAGAGCTGGGTTCCACTGCCAAAAAACAGTTTTTCATTAAAAGCTGAACTGGCACAGAGATAGAAAGCTGTCGGGTTCTTTTGGGCC	AQKNPTAFYLCASSAFNEKLFFGSGTQLSVL	TRBJ1-4	TRBV19	6	-5.668
CAAGACAGAGAGCTGGGTTCCACTGCCAAAAAACAGTTTTTCATTAAAATCCCGGCTGCTGGCACAGAGATACACGGCGGAGTCCTCCTGCTGT	QQEDSAVYLCASSRDFNEKLFFGSGTQLSVL	TRBJ1-4	TRBV7-8	5	-5.747
CAAGACAGAGAGCTGGGTTCCACTGCCAAAAAACAGTTTTTCATTAAACAGTCGCCCATCTCTAGCACTGCAGATGTAGAAGCTGCTGTCTTCA	EDSSFYICSARDGRLFNEKLFFGSGTQLSVL	TRBJ1-4	TRBV20-1	11	-5.405
CAAGACAGAGAGCTGGGTTCCACTGCCAAAAAACAGTTTTTCATTAAACCCACCACCCGAGCTGCTGGCACAGAGATACACGGCCGAGTCCTCC	EDSAVYLCASSSGGGFNEKLFFGSGTQLSVL	TRBJ1-4	TRBV7-2	18	-5.191
CAAGACAGAGAGCTGGGTTCCACTGCCAAAAAACAGTTTTTCATTAAACCCCCGCACGCCCTGGCTGCTGGCACAGAAATAAACTCCAGAATCC	DSGVYFCASSQGVRGFNEKLFFGSGTQLSVL	TRBJ1-4	TRBV14	39	-4.855
CAAGACAGAGAGCTGGGTTCCACTGCCAAAAAACAGTTTTTCATTAAACCCCCTTTGGCTGGCACAGAGATAGAAAGCTGTCGGGTTCTTTTGG	QKNPTAFYLCASQRGFNEKLFFGSGTQLSVL	TRBJ1-4	TRBV19	4	-5.844
CAAGACAGAGAGCTGGGTTCCACTGCCAAAAAACAGTTTTTCATTAAACCCCTGTAAGCTGCTGGCGCAAAGATAAAGGGCCGAGTCCCCCAGC	LGDSALYLCASSLQGFNEKLFFGSGTQLSVL	TRBJ1-4	TRBV5-1	100	-4.446
CAAGACAGAGAGCTGGGTTCCACTGCCAAAAAACAGTTTTTCATTAAACCCCTGTCCTACGCTGCTGGCACAGAAATACAAAGCTGAGTCCCCC	GDSALYFCASSVGQGFNEKLFFGSGTQLSVL	TRBJ1-4	TRBV9	4	-5.844
CAAGACAGAGAGCTGGGTTCCACTGCCAAAAAACAGTTTTTCATTAAACCCGACACTGCTGGCACAGAGGTACATAGATGTCTGGTTGGTGCTG	STNQTSMYLCASSVGFNEKLFFGSGTQLSVL	TRBJ1-4	TRBV28	3	-5.969
CAAGACAGAGAGCTGGGTTCCACTGCCAAAAAACAGTTTTTCATTAAACCCGAGTATCCTGCTGGCACAGAAGTACACAGCTGAGTCCCTGGGT	PRDSAVYFCASRILGFNEKLFFGSGTQLSVL	TRBJ1-4	TRBV12-3; TRBV12-4	4	-5.844
CAAGACAGAGAGCTGGGTTCCACTGCCAAAAAACAGTTTTTCATTAAACCCTGCAGGATCTTGGCTGCTGGCACAGAAATACACAGCAGAGTCA	DSAVYFCASSQDPAGFNEKLFFGSGTQLSVL	TRBJ1-4	TRBV3-1	2	-6.145
CAAGACAGAGAGCTGGGTTCCACTGCCAAAAAACAGTTTTTCATTAAACCCTGCCGAGGGGCTGCTGGCGCAGAGATACAGGGCCGAGTCTTCT	EDSALYLCASSPSAGFNEKLFFGSGTQLSVL	TRBJ1-4	TRBV4-3	3	-5.969
CAAGACAGAGAGCTGGGTTCCACTGCCAAAAAACAGTTTTTCATTAAACCCTGTCCGGGGGGCGCTGGCGCAAAGATAAAGGGCCGAGTCCCCC	GDSALYLCASAPRTGFNEKLFFGSGTQLSVL	TRBJ1-4	TRBV5-1	11	-5.405
CAAGACAGAGAGCTGGGTTCCACTGCCAAAAAACAGTTTTTCATTAAACCCTGTCCGTCGACTGGCACAGAGATAGAAAGCTGTCGGGTTCTTT	KNPTAFYLCASRRTGFNEKLFFGSGTQLSVL	TRBJ1-4	TRBV19	5	-5.747
CAAGACAGAGAGCTGGGTTCCACTGCCAAAAAACAGTTTTTCATTAAACCCTGTCGTTCTGCTGGCACAGAAGTACATGGCTGAGTCCTCCAGC	LEDSAMYFCASRTTGFNEKLFFGSGTQLSVL	TRBJ1-4	TRBV2	9	-5.492
CAAGACAGAGAGCTGGGTTCCACTGCCAAAAAACAGTTTTTCATTAAACCCTGTGTCTAAGCTGCTGGCACAGAGATACAGGGCCGAGTCGTCC	DDSALYLCASSLDTGFNEKLFFGSGTQLSVL	TRBJ1-4	TRBV5-4	54	-4.714
CAAGACAGAGAGCTGGGTTCCACTGCCAAAAAACAGTTTTTCATTAAACCGCCCTCCCCAGCGGGTGGCACAGAAGTACACAGATGTCTGGGAG	SQTSVYFCATRWGGRFNEKLFFGSGTQLSVL	TRBJ1-4	TRBV6-6	6	-5.668
CAAGACAGAGAGCTGGGTTCCACTGCCAAAAAACAGTTTTTCATTAAACCTGCCACGGACGCTGCAGAGATATATGCTGCTGTCTTCAGGGCTC	SPEDSSIYLCSVRGRFNEKLFFGSGTQLSVL	TRBJ1-4	TRBV29-1	16	-5.242
CAAGACAGAGAGCTGGGTTCCACTGCCAAAAAACAGTTTTTCATTAAACGCCTGTCCCCCGCCACTGCTGGCACAGAAGTACACAGATGTCTGG	QTSVYFCASSGGGQAFNEKLFFGSGTQLSVL	TRBJ1-4	TRBV6-1	5	-5.747
CAAGACAGAGAGCTGGGTTCCACTGCCAAAAAACAGTTTTTCATTAAACTCCCAATCTTGGCTGCTGGCGCAGAGATACAGGGCCGAGTCTTCT	EDSALYLCASSQDWEFNEKLFFGSGTQLSVL	TRBJ1-4	TRBV4-3	9	-5.492
CAAGACAGAGAGCTGGGTTCCACTGCCAAAAAACAGTTTTTCATTAAACTCTGCCAAACTGCTGGCACAGAGGTACATAGATGTCTGGTTGGTG	TNQTSMYLCASSLAEFNEKLFFGSGTQLSVL	TRBJ1-4	TRBV28	5	-5.747
CAAGACAGAGAGCTGGGTTCCACTGCCAAAAAACAGTTTTTCATTAAACTGGCCGTAACTGCTGGCACAGAAGTACACAGATGTCTGGGAGGGA	PSQTSVYFCASSYGQFNEKLFFGSGTQLSVL	TRBJ1-4	TRBV6-5	3	-5.969
CAAGACAGAGAGCTGGGTTCCACTGCCAAAAAACAGTTTTTCATTAAACTGTGTACTGCTGGCACAGAAGTACACAGATGTCTGGGAGGGAGCA	APSQTSVYFCASSTQFNEKLFFGSGTQLSVL	TRBJ1-4	TRBV6-5	4	-5.844
CAAGACAGAGAGCTGGGTTCCACTGCCAAAAAACAGTTTTTCATTAAACTTCCTGTTCCCACTGCTGGCACAGAAGTACATGGCTGAGTCCTCC	EDSAMYFCASSGNRKFNEKLFFGSGTQLSVL	TRBJ1-4	TRBV2	3	-5.969
CAAGACAGAGAGCTGGGTTCCACTGCCAAAAAACAGTTTTTCATTAAAGAGGCTGCTGGCACAGAGATACACGGCCGAGTCCTCCTGCTGTGTG	TQQEDSAVYLCASSLFNEKLFFGSGTQLSVL	TRBJ1-4	TRBV7-2	5	-5.747
CAAGACAGAGAGCTGGGTTCCACTGCCAAAAAACAGTTTTTCATTAAAGCCCCCTAAGCTGCTGGCGCAAAGATAAAAGGGCCGAGTCCCCCAG	WGTRPFYLCASSLGGFNEKLFFGSGTQLSVL	TRBJ1-4	TRBV5-1	3	-5.969
CAAGACAGAGAGCTGGGTTCCACTGCCAAAAAACAGTTTTTCATTAAAGCCCCTCGTAGAGCTGCTGGCACAGAGATACATGGCCGAGTCCCCC	GDSAMYLCASSSTRGFNEKLFFGSGTQLSVL	TRBJ1-4	TRBV7-9	2	-6.145
CAAGACAGAGAGCTGGGTTCCACTGCCAAAAAACAGTTTTTCATTAAAGCCCCTGATACTACTGGCACAGAGATAGAAAGCTGTCGGGTTCTTT	KNPTAFYLCASSIRGFNEKLFFGSGTQLSVL	TRBJ1-4	TRBV19	7	-5.601
CAAGACAGAGAGCTGGGTTCCACTGCCAAAAAACAGTTTTTCATTAAAGCCGGCCAAGCTGCTGGCGCAAAGATAAAGGGCCGAGTCCCCCAGC	LGDSALYLCASSLAGFNEKLFFGSGTQLSVL	TRBJ1-4	TRBV5-1	4	-5.844
CAAGACAGAGAGCTGGGTTCCACTGCCAAAAAACAGTTTTTCATTAAAGCCTAAACTGCTGGCACAGAAGTACAGAGAGGTCTGGTTGGGGCTG	SPNQTSLYFCASSLGFNEKLFFGSGTQLSVL	TRBJ1-4	TRBV27	21	-5.124
CAAGACAGAGAGCTGGGTTCCACTGCCAAAAAACAGTTTTTCATTAAAGCTACCTCGAACGCTGCAGAGATATATGCTGCTGTCTTCAGGGCTC	SPEDSSIYLCSVRGSFNEKLFFGSGTQLSVL	TRBJ1-4	TRBV29-1	6	-5.668
CAAGACAGAGAGCTGGGTTCCACTGCCAAAAAACAGTTTTTCATTAAAGGCCCTGTCCCGGACTTGGCTGCTGGCGCAGAGATACAGGGCTGAG	SALYLCASSQVRDRAFNEKLFFGSGTQLSVL	TRBJ1-4	TRBV4-1	16	-5.242
CAAGACAGAGAGCTGGGTTCCACTGCCAAAAAACAGTTTTTCATTAAAGGCCGACGATGTGGGACTGCTGGCACAGAGGTACATAGATGTCTGG	QTSMYLCASSPTSSAFNEKLFFGSGTQLSVL	TRBJ1-4	TRBV28	5	-5.747
CAAGACAGAGAGCTGGGTTCCACTGCCAAAAAACAGTTTTTCATTAAAGGCTCTGTCGAGGCTGCTGGCACAGCGATACATGGCCGAGTCCCGC	RDSAMYRCASSLDRAFNEKLFFGSGTQLSVL	TRBJ1-4	TRBV7-6	3	-5.969
CAAGACAGAGAGCTGGGTTCCACTGCCAAAAAACAGTTTTTCATTAAAGGTCAACACCTCCTGGCTGCTGGCACAGAAATACACAGCAGAGTCA	DSAVYFCASSQEVLTFNEKLFFGSGTQLSVL	TRBJ1-4	TRBV3-1	7	-5.601
CAAGACAGAGAGCTGGGTTCCACTGCCAAAAAACAGTTTTTCATTAAAGTCACCTCCGGAGCTGCTGGCGCAAAGATAAAGGGCCGAGTCCCCC	GDSALYLCASSSGGDFNEKLFFGSGTQLSVL	TRBJ1-4	TRBV5-1	7	-5.601
CAAGACAGAGAGCTGGGTTCCACTGCCAAAAAACAGTTTTTCATTAAATCCCAGGAGGCTGCTGGCACAGAGGTACATAGATGTCTGGTTGGTG	TNQTSMYLCASSLLGFNEKLFFGSGTQLSVL	TRBJ1-4	TRBV28	84	-4.522
CAAGACAGAGAGCTGGGTTCCACTGCCAAAAAACAGTTTTTCATTAAATCCCCCTGTGTAGCTGCTGGCGCAAAGATAAAGGGCCGAGTCCCCC	GDSALYLCASSYTGGFNEKLFFGSGTQLSVL	TRBJ1-4	TRBV5-1	4	-5.844
CAAGACAGAGAGCTGGGTTCCACTGCCAAAAAACAGTTTTTCATTAAATCCGACAACAACGCTGCAGAGATATATGCTGCTGTCTTCAGGGCTC	SPEDSSIYLCSVVVGFNEKLFFGSGTQLSVL	TRBJ1-4	TRBV29-1	54	-4.714
CAAGACAGAGAGCTGGGTTCCACTGCCAAAAAACAGTTTTTCATTAAATCCTTGGCTGCTGGCGCAGAGATACAGGGCTGAGTCTTCTGGCTGC	QPEDSALYLCASSQGFNEKLFFGSGTQLSVL	TRBJ1-4	TRBV4-1	9	-5.492
CAAGACAGAGAGCTGGGTTCCACTGCCAAAAAACAGTTTTTCATTAAATCTGACTCTGCTGGCACAGAAGTACATGGCTGAGTCCTCCAGCTTT	KLEDSAMYFCASRVRFNEKLFFGSGTQLSVL	TRBJ1-4	TRBV2	2	-6.145
CAAGACAGAGAGCTGGGTTCCACTGCCAAAAAACAGTTTTTCATTAAATCTGTCCCGGCCTAAGCTGCTGGCACAGAGATACACGGCCGAGTCN	DSAVYLCASSLGRDRFNEKLFFGSGTQLSVL	TRBJ1-4	TRBV7-2	3	-5.969
CAAGACAGAGAGCTGGGTTCCACTGCCAAAAAACAGTTTTTCATTAAATCTGTCGGCGCTGGCACAGAAGTACACAGATGTCTGGGAGGGAGCA	APSQTSVYFCASADRFNEKLFFGSGTQLSVL	TRBJ1-4	TRBV6-5	11	-5.405
CAAGACAGAGAGCTGGGTTCCACTGCCAAAAAACAGTTTTTCATTAAATTCCTCGTCACTGATGGCACAGAAGTACACAGATGTCTGGGAGCTG	SSQTSVYFCAISDEEFNEKLFFGSGTQLSVL	TRBJ1-4	TRBV10-3	6	-5.668
CAAGACAGAGAGCTGGGTTCCACTGCCAAAAAACAGTTTTTCATTAACAAGAAGGCTGCTGGCACAGAAGTACACAGATGTCTGGGAGGGAGCA	APSQTSVYFCASSLLVNEKLFFGSGTQLSVL	TRBJ1-4	TRBV6-5	21	-5.124
CAAGACAGAGAGCTGGGTTCCACTGCCAAAAAACAGTTTTTCATTAACACGTCCCCCTAAGCTGCTGGCACAGAGATACATGGCCGAGTCCCCC	GDSAMYLCASSLGGRVNEKLFFGSGTQLSVL	TRBJ1-4	TRBV7-9	3	-5.969
CAAGACAGAGAGCTGGGTTCCACTGCCAAAAAACAGTTTTTCATTAACCAGGGCAACGCTGCAGAGATATATGCTGCTGTCTTCAGGGCTCATG	MSPEDSSIYLCSVALVNEKLFFGSGTQLSVL	TRBJ1-4	TRBV29-1	17	-5.216
CAAGACAGAGAGCTGGGTTCCACTGCCAAAAAACAGTTTTTCATTAACCATCCCTGTGTCAACGCTGCAGAGATATATGCTGCTGTCTTCAGGG	PEDSSIYLCSVDTGMVNEKLFFGSGTQLSVL	TRBJ1-4	TRBV29-1	11	-5.405
CAAGACAGAGAGCTGGGTTCCACTGCCAAAAAACAGTTTTTCATTAACCCCCACTAAGCTGCTGGCACAGAGATACACGGCCGAGTCCTCAAGC	LEDSAVYLCASSLVGVNEKLFFGSGTQLSVL	TRBJ1-4	TRBV11-2	2	-6.145
CAAGACAGAGAGCTGGGTTCCACTGCCAAAAAACAGTTTTTCATTAACCCCCCCTGTCGTTTTCGCAACGCTGCAGAGATATATGCTGCTGTCT	DSSIYLCSVAKTTGGVNEKLFFGSGTQLSVL	TRBJ1-4	TRBV29-1	4	-5.844
CAAGACAGAGAGCTGGGTTCCACTGCCAAAAAACAGTTTTTCATTAACCCCCCTAGTATCTTGGCTGCTGGCGCAGAGATACAGGGCCGAGTCT	DSALYLCASSQDTRGVNEKLFFGSGTQLSVL	TRBJ1-4	TRBV4-3	10	-5.446
CAAGACAGAGAGCTGGGTTCCACTGCCAAAAAACAGTTTTTCATTAACCCCCGGACTAGCACTGCAGATGTAGAAGCTGCTGTCTTCAGGATGG	HPEDSSFYICSASPGVNEKLFFGSGTQLSVL	TRBJ1-4	TRBV20-1	8	-5.543
CAAGACAGAGAGCTGGGTTCCACTGCCAAAAAACAGTTTTTCATTAACCCCCTGTCGCGAACTACTGGCACAGAGATAGAAAGCTGTCGGGTTC	NPTAFYLCASSSRQGVNEKLFFGSGTQLSVL	TRBJ1-4	TRBV19	3	-5.969
CAAGACAGAGAGCTGGGTTCCACTGCCAAAAAACAGTTTTTCATTAACCCCGCCCCCTGTTGTAACGCTGCAGAGATATATGCTGCTGTCTTCA	EDSSIYLCSVTTGGGVNEKLFFGSGTQLSVL	TRBJ1-4	TRBV29-1	3	-5.969
CAAGACAGAGAGCTGGGTTCCACTGCCAAAAAACAGTTTTTCATTAACCCCTGCGTCAAAACTGCTGGCACAGAAGTACACAGCTGAGTCCCTG	RDSAVYFCASSFDAGVNEKLFFGSGTQLSVL	TRBJ1-4	TRBV12-3; TRBV12-4	3	-5.969
CAAGACAGAGAGCTGGGTTCCACTGCCAAAAAACAGTTTTTCATTAACCCCTGGGAAAAAACTGCTGGCACAGAAGTACACAGCTGAGTCCCTG	RDSAVYFCASSFFPGVNEKLFFGSGTQLSVL	TRBJ1-4	TRBV12-3; TRBV12-4	14	-5.3
CAAGACAGAGAGCTGGGTTCCACTGCCAAAAAACAGTTTTTCATTAACCCGCCCACTTGTGCTGGCACAGAGGTACATAGATGTCTGGTTGGTG	TNQTSMYLCASTSGRVNEKLFFGSGTQLSVL	TRBJ1-4	TRBV28	3	-5.969
CAAGACAGAGAGCTGGGTTCCACTGCCAAAAAACAGTTTTTCATTAACCCGTCCGGCTACGCTGCTGGCACAGAAATACAAAGCTGAGTCCCCC	GDSALYFCASSVAGRVNEKLFFGSGTQLSVL	TRBJ1-4	TRBV9	2	-6.145
CAAGACAGAGAGCTGGGTTCCACTGCCAAAAAACAGTTTTTCATTAACCCTCCCGCTGGCACAGAGGTACATAGATGTCTGGTTGGTGCTGGCG	ASTNQTSMYLCASGRVNEKLFFGSGTQLSVL	TRBJ1-4	TRBV28	5	-5.747
CAAGACAGAGAGCTGGGTTCCACTGCCAAAAAACAGTTTTTCATTAACCCTGTCCCGCACTTCACTGCTGGCACAGAAGTACACAGATGTCTGG	QTSVYFCASSEVRDRVNEKLFFGSGTQLSVL	TRBJ1-4	TRBV6-1	3	-5.969
CAAGACAGAGAGCTGGGTTCCACTGCCAAAAAACAGTTTTTCATTAACCCTGTCCCGGATGGAACTGCTGGCACAGAGGTACATAGATGTCTGG	QTSMYLCASSSIRDRVNEKLFFGSGTQLSVL	TRBJ1-4	TRBV28	29	-4.984
CAAGACAGAGAGCTGGGTTCCACTGCCAAAAAACAGTTTTTCATTAACCCTGTCCGCCAAGCTGCTGGCGCAAAGATAAAGGGCCGAGTCCCCC	GDSALYLCASSLADRVNEKLFFGSGTQLSVL	TRBJ1-4	TRBV5-1	26	-5.031
CAAGACAGAGAGCTGGGTTCCACTGCCAAAAAACAGTTTTTCATTAACCGACATACTAGCACTGCAGATGTAGAAGCTGCTGTCTTCAGGATGG	HPEDSSFYICSASMSVNEKLFFGSGTQLSVL	TRBJ1-4	TRBV20-1	5	-5.747
CAAGACAGAGAGCTGGGTTCCACTGCCAAAAAACAGTTTTTCATTAACCGAGAACAAGCTGCTGGCGCAAAGATAAAGGGCCGAGTCCCCCAGC	LGDSALYLCASSLFSVNEKLFFGSGTQLSVL	TRBJ1-4	TRBV5-1	3	-5.969
CAAGACAGAGAGCTGGGTTCCACTGCCAAAAAACAGTTTTTCATTAACCGCCCGGATGTCACTACTGGCACAGAGATAGAAAGCTGTCGGGTTC	NPTAFYLCASSDIRAVNEKLFFGSGTQLSVL	TRBJ1-4	TRBV19	48	-4.765
CAAGACAGAGAGCTGGGTTCCACTGCCAAAAAACAGTTTTTCATTAACCGCCTCGCGACTGCTGGCACAGAGGTACATAGATGTCTGGTTGGTG	TNQTSMYLCASSREAVNEKLFFGSGTQLSVL	TRBJ1-4	TRBV28	43	-4.813
CAAGACAGAGAGCTGGGTTCCACTGCCAAAAAACAGTTTTTCATTAACCGTATCCCCCAAGCTGCTGGCACAGAGATACAGGGCCGAGTCGTCC	DDSALYLCASSLGDTVNEKLFFGSGTQLSVL	TRBJ1-4	TRBV5-4	2	-6.145
CAAGACAGAGAGCTGGGTTCCACTGCCAAAAAACAGTTTTTCATTAACCGTCCCGTGGCTGCTGGCACAGAGATACATGGCCGAGTCCCCCTGC	QGDSAMYLCASSHGTVNEKLFFGSGTQLSVL	TRBJ1-4	TRBV7-9	7	-5.601
CAAGACAGAGAGCTGGGTTCCACTGCCAAAAAACAGTTTTTCATTAACCGTCCGCCTGCTGGCACAGAAGTACACAGATGTCTGGGAGGGAGCA	APSQTSVYFCASRRTVNEKLFFGSGTQLSVL	TRBJ1-4	TRBV6-5	7	-5.601
CAAGACAGAGAGCTGGGTTCCACTGCCAAAAAACAGTTTTTCATTAACCTCCACCGCCCTGCTGCTGGCACAGAGGTACTGAGAGGTATGTGAG	SHTSQYLCASSRAVEVNEKLFFGSGTQLSVL	TRBJ1-4	TRBV25-1	8	-5.543
CAAGACAGAGAGCTGGGTTCCACTGCCAAAAAACAGTTTTTCATTAACCTGTATCGGTACACTCCAGGCACAGAGATAGAAGCCAGAGTCACTG	SDSGFYLCAWSVPIQVNEKLFFGSGTQLSVL	TRBJ1-4	TRBV30	15	-5.27
CAAGACAGAGAGCTGGGTTCCACTGCCAAAAAACAGTTTTTCATTAACCTGTCCCGAACTGCTGGCACAGAGGTACATAGATGTCTGGTTGGTG	TNQTSMYLCASSSGQVNEKLFFGSGTQLSVL	TRBJ1-4	TRBV28	82	-4.532
CAAGACAGAGAGCTGGGTTCCACTGCCAAAAAACAGTTTTTCATTAACCTGTCCCGGGTGGCTGCTGGCGCAGAGATACAGGGCTGAGTCTTCT	EDSALYLCASSHPGQVNEKLFFGSGTQLSVL	TRBJ1-4	TRBV4-1	3	-5.969
CAAGACAGAGAGCTGGGTTCCACTGCCAAAAAACAGTTTTTCATTAACCTGTCCGCTGGCACAGAGGTACATAGATGTCTGGTTGGTGCTGGCG	ASTNQTSMYLCASGQVNEKLFFGSGTQLSVL	TRBJ1-4	TRBV28	41	-4.834
CAAGACAGAGAGCTGGGTTCCACTGCCAAAAAACAGTTTTTCATTAACCTGTCCGCTGGTGGCACACAGGTACATGGCTGCGTCCCCCAGGCCT	GLGDAAMYLCATSGQVNEKLFFGSGTQLSVL	TRBJ1-4	TRBV15	4	-5.844
CAAGACAGAGAGCTGGGTTCCACTGCCAAAAAACAGTTTTTCATTAACCTGTCGAAGGCTGCTGGCACAGAAATACACAGCAGAGTCACCAAGC	LGDSAVYFCASSLRQVNEKLFFGSGTQLSVL	TRBJ1-4	TRBV3-1	10	-5.446
CAAGACAGAGAGCTGGGTTCCACTGCCAAAAAACAGTTTTTCATTAACCTTGCGCCCCCGAAAACTGCTGGCACAGAAGTACACAGCTGAGTCC	DSAVYFCASSFRGRKVNEKLFFGSGTQLSVL	TRBJ1-4	TRBV12-3; TRBV12-4	3	-5.969
CAAGACAGAGAGCTGGGTTCCACTGCCAAAAAACAGTTTTTCATTAACCTTGCTGCTGGCACAGAGATACATGGCCGAGTCCCCCTGCTCTGTG	TEQGDSAMYLCASSKVNEKLFFGSGTQLSVL	TRBJ1-4	TRBV7-9	26	-5.031
CAAGACAGAGAGCTGGGTTCCACTGCCAAAAAACAGTTTTTCATTAACGCCACTCCCGGGACTGCTGGCACAGAAGTACACAGATGTCTGGGAG	SQTSVYFCASSPGSGVNEKLFFGSGTQLSVL	TRBJ1-4	TRBV6-1	8	-5.543
CAAGACAGAGAGCTGGGTTCCACTGCCAAAAAACAGTTTTTCATTAACGCCCCCCACCGGTGGACTGCTGGCACAGAGGTACATAGATGTCTGG	QTSMYLCASSPPVGGVNEKLFFGSGTQLSVL	TRBJ1-4	TRBV28	8	-5.543
CAAGACAGAGAGCTGGGTTCCACTGCCAAAAAACAGTTTTTCATTAACGCCTGTCGGTGTCGGGCTGCTGGCGCAGAGATACAGGGCCGAGTCT	DSALYLCASSPTPTGVNEKLFFGSGTQLSVL	TRBJ1-4	TRBV4-3	5	-5.747
CAAGACAGAGAGCTGGGTTCCACTGCCAAAAAACAGTTTTTCATTAACGGGCCAGTTCTCGCCCCTGCTGGTGGCACACAGGTACATGGCTGCG	AAMYLCATSRGENWPVNEKLFFGSGTQLSVL	TRBJ1-4	TRBV15	3	-5.969
CAAGACAGAGAGCTGGGTTCCACTGCCAAAAAACAGTTTTTCATTAACGGTATTGAAGGAGCTGGCACAGAAATAAGCTGCCGAATCTCCTCGC	RGDSAAYFCASSFNTVNEKLFFGSGTQLSVL	TRBJ1-4	TRBV18	3	-5.969
CAAGACAGAGAGCTGGGTTCCACTGCCAAAAAACAGTTTTTCATTAACGGTCTCCCCAACGCTGCAGAGATATATGCTGCTGTCTTCAGGGCTC	SPEDSSIYLCSVGETVNEKLFFGSGTQLSVL	TRBJ1-4	TRBV29-1	12	-5.367
CAAGACAGAGAGCTGGGTTCCACTGCCAAAAAACAGTTTTTCATTAACTATCCCGCCTGCTGGGCTGCTGGCACAGAGGTACATAGATGTCTGG	QTSMYLCASSPAGGIVNEKLFFGSGTQLSVL	TRBJ1-4	TRBV28	3	-5.969
CAAGACAGAGAGCTGGGTTCCACTGCCAAAAAACAGTTTTTCATTAACTCCCCCCCCCGCGGCACAGAGATACAGGGCCGAGTCTTCTGGCTGC	QPEDSALYLCAAGGGVNEKLFFGSGTQLSVL	TRBJ1-4	TRBV4-2	5	-5.747
CAAGACAGAGAGCTGGGTTCCACTGCCAAAAAACAGTTTTTCATTAACTCCCCCTGGCATCGACTCACTGATGGCACAGAAGTACACAGATGTC	TSVYFCAISESMPGGVNEKLFFGSGTQLSVL	TRBJ1-4	TRBV10-3	39	-4.855
CAAGACAGAGAGCTGGGTTCCACTGCCAAAAAACAGTTTTTCATTAACTCCCCCTGTCCCTCTAGCACTGCAGATGTAGAAGCTGCTGTCTTCA	EDSSFYICSARGTGGVNEKLFFGSGTQLSVL	TRBJ1-4	TRBV20-1	8	-5.543
CAAGACAGAGAGCTGGGTTCCACTGCCAAAAAACAGTTTTTCATTAACTCCTGTCGGGCTGCTGGCGCAAAGATAAAGGGCCGAGTCCCCCAGC	LGDSALYLCASSPTGVNEKLFFGSGTQLSVL	TRBJ1-4	TRBV5-1	4	-5.844
CAAGACAGAGAGCTGGGTTCCACTGCCAAAAAACAGTTTTTCATTAACTCTGCCTGCTAAGCTGCTGGCGCAAAGATAAAGGGCCGAGTCCCCC	GDSALYLCASSLAGRVNEKLFFGSGTQLSVL	TRBJ1-4	TRBV5-1	2	-6.145
CAAGACAGAGAGCTGGGTTCCACTGCCAAAAAACAGTTTTTCATTAACTGACCGCAGGCCCTCGGTCCGGCTGCTGGCACAGAAATAAACTCCA	GVYFCASSRTEGLRSVNEKLFFGSGTQLSVL	TRBJ1-4	TRBV14	2	-6.145
CAAGACAGAGAGCTGGGTTCCACTGCCAAAAAACAGTTTTTCATTAACTGCCCAAGCACTGCAGATGTAGAAGCTGCTGTCTTCAGGATGGGCA	AHPEDSSFYICSAWAVNEKLFFGSGTQLSVL	TRBJ1-4	TRBV20-1	22	-5.104
CAAGACAGAGAGCTGGGTTCCACTGCCAAAAAACAGTTTTTCATTAACTGTCAATATTCGGCTGCTGGCGCAGAGATACAGGGCCGAGTCTTCT	EDSALYLCASSRILTVNEKLFFGSGTQLSVL	TRBJ1-4	TRBV4-3	6	-5.668
CAAGACAGAGAGCTGGGTTCCACTGCCAAAAAACAGTTTTTCATTAACTGTCCCCGCTTCACTGCTGGCACAGAAGTACATGGCTGAGTCCTCC	EDSAMYFCASSEAGTVNEKLFFGSGTQLSVL	TRBJ1-4	TRBV2	84	-4.522
CAAGACAGAGAGCTGGGTTCCACTGCCAAAAAACAGTTTTTCATTAACTGTCCCCTCCAAGCTGCTGGCGCAAAGATAAAGGGCCGAGTCCCCC	GDSALYLCASSLEGTVNEKLFFGSGTQLSVL	TRBJ1-4	TRBV5-1	14	-5.3
CAAGACAGAGAGCTGGGTTCCACTGCCAAAAAACAGTTTTTCATTAACTGTCCCCTGTAGGCTGCTGGCACAGAGATACACGGCCGAGTCCTCC	EDSAVYLCASSLQGTVNEKLFFGSGTQLSVL	TRBJ1-4	TRBV7-2	2	-6.145
CAAGACAGAGAGCTGGGTTCCACTGCCAAAAAACAGTTTTTCATTAACTGTCCCGACCGCGCTGCTGGCACAGAGATACACGGCCGAGTCCTCC	EDSAVYLCASSAVGTVNEKLFFGSGTQLSVL	TRBJ1-4	TRBV7-2	8	-5.543
CAAGACAGAGAGCTGGGTTCCACTGCCAAAAAACAGTTTTTCATTAACTGTCCCGGACGTTTGGCTGCTGGCGCAAAGATAAAGGGCCGAGTCC	DSALYLCASSQTSGTVNEKLFFGSGTQLSVL	TRBJ1-4	TRBV5-1	5	-5.747
CAAGACAGAGAGCTGGGTTCCACTGCCAAAAAACAGTTTTTCATTAACTGTCCCGGGACTGCTGGCACAGAAGTACACAGATGTCTGGGAGGGA	PSQTSVYFCASSPGTVNEKLFFGSGTQLSVL	TRBJ1-4	TRBV6-6	13	-5.332
CAAGACAGAGAGCTGGGTTCCACTGCCAAAAAACAGTTTTTCATTAACTGTCGGGTCGGCGGAGGCACAGAGATAGAAAGCTGTCGGGTTCTTT	KNPTAFYLCASADPTVNEKLFFGSGTQLSVL	TRBJ1-4	TRBV19	30	-4.969
CAAGACAGAGAGCTGGGTTCCACTGCCAAAAAACAGTTTTTCATTAACTTCTGGATCTAAGCTGCTGGCACAGAGATACATGGCCGAGTCCCCC	GDSAMYLCASSLDPEVNEKLFFGSGTQLSVL	TRBJ1-4	TRBV7-9	5	-5.747
CAAGACAGAGAGCTGGGTTCCACTGCCAAAAAACAGTTTTTCATTAACTTCTGTACTGCAGATGTAGAAGCTGCTGTCTTCAGGATGGGCACTG	SAHPEDSSFYICSTEVNEKLFFGSGTQLSVL	TRBJ1-4	TRBV20-1	4	-5.844
CAAGACAGAGAGCTGGGTTCCACTGCCAAAAAACAGTTTTTCATTAACTTGGTTCCCTCTAGCACTGCAGATGTAGAAGCTGCTGTCTTCAGGA	PEDSSFYICSARGNQVNEKLFFGSGTQLSVL	TRBJ1-4	TRBV20-1	19	-5.168
CAAGACAGAGAGCTGGGTTCCACTGCCAAAAAACAGTTTTTCATTAAGAACGGACGCTTTTGCGAGGCTGCTGGCACAGAAATAAACTCCAGAA	SGVYFCASSLAKASVLNEKLFFGSGTQLSVL	TRBJ1-4	TRBV14	6	-5.668
CAAGACAGAGAGCTGGGTTCCACTGCCAAAAAACAGTTTTTCATTAAGAAGGGCAGAGAAGCTGCTGGCACAGAGATACAGGGCCGAGTCCCCC	GDSALYLCASSFSALLNEKLFFGSGTQLSVL	TRBJ1-4	TRBV5-5	2	-6.145
CAAGACAGAGAGCTGGGTTCCACTGCCAAAAAACAGTTTTTCATTAAGAATCTCACTGCTGGCACAGAAGTACATGGCTGAGTCCTCCAGCTTT	KLEDSAMYFCASSEILNEKLFFGSGTQLSVL	TRBJ1-4	TRBV2	3	-5.969
CAAGACAGAGAGCTGGGTTCCACTGCCAAAAAACAGTTTTTCATTAAGACCCCCTGTCCGGGAGCTGCTGGCGCAGAGATACAGGGCTGAGTCT	DSALYLCASSSRTGGLNEKLFFGSGTQLSVL	TRBJ1-4	TRBV4-1	3	-5.969
CAAGACAGAGAGCTGGGTTCCACTGCCAAAAAACAGTTTTTCATTAAGACCCCGAGGGCCTAAGCTGCTGGCACAGAGATACACGGCCGAGTCC	DSAVYLCASSLGPRGLNEKLFFGSGTQLSVL	TRBJ1-4	TRBV7-2	5	-5.747
CAAGACAGAGAGCTGGGTTCCACTGCCAAAAAACAGTTTTTCATTAAGACCTAAGCTGCTGGCACAGAGATACACGGCGGAGTCCTCCTGCTGT	QQEDSAVYLCASSLGLNEKLFFGSGTQLSVL	TRBJ1-4	TRBV7-8	3	-5.969
CAAGACAGAGAGCTGGGTTCCACTGCCAAAAAACAGTTTTTCATTAAGACGGTCCCTGCTGGCACAGAAGTACACAGATGTCTGGGAGGGAGCA	APSQTSVYFCASRDRLNEKLFFGSGTQLSVL	TRBJ1-4	TRBV6-1	2	-6.145
CAAGACAGAGAGCTGGGTTCCACTGCCAAAAAACAGTTTTTCATTAAGACTCCCATCGGCACTGGTGGCACAGAAGTAAAGAGCTGTCTGGTTG	NQTALYFCATSADGSLNEKLFFGSGTQLSVL	TRBJ1-4	TRBV24-1	3	-5.969
CAAGACAGAGAGCTGGGTTCCACTGCCAAAAAACAGTTTTTCATTAAGACTGTCCGGGCTGCTGGCGCAAAGATAAAGGGCCGAGTCCCCCAGC	LGDSALYLCASSPDSLNEKLFFGSGTQLSVL	TRBJ1-4	TRBV5-1	8	-5.543
CAAGACAGAGAGCTGGGTTCCACTGCCAAAAAACAGTTTTTCATTAAGAGCTTCGAAGCTGCTGGCACAGAGATAGAGGGCCGAGTCCCCCAGC	LGDSALYLCASSFEALNEKLFFGSGTQLSVL	TRBJ1-4	TRBV5-6	2	-6.145
CAAGACAGAGAGCTGGGTTCCACTGCCAAAAAACAGTTTTTCATTAAGATCTGCGGTCGAGTAACTGCTGGCACAGAAGTACACAGATGTCTGG	QTSVYFCASSYSTADLNEKLFFGSGTQLSVL	TRBJ1-4	TRBV6-6	43	-4.813
CAAGACAGAGAGCTGGGTTCCACTGCCAAAAAACAGTTTTTCATTAAGATGTCCCGAACTGCTGGCACAGAAGTACACAGATGTCTGGGAGGGA	PSQTSVYFCASSSGHLNEKLFFGSGTQLSVL	TRBJ1-4	TRBV6-5	25	-5.048
CAAGACAGAGAGCTGGGTTCCACTGCCAAAAAACAGTTTTTCATTAAGCCACTCCAAGCTGCTGGCGCAAAGATAAAGGGCCGAGTCCCCCAGC	LGDSALYLCASSLEWLNEKLFFGSGTQLSVL	TRBJ1-4	TRBV5-1	19	-5.168
CAAGACAGAGAGCTGGGTTCCACTGCCAAAAAACAGTTTTTCATTAAGCCCCCAGATCCTGCTGGTGGCACACAGGTACATGGCTGCGTCCCCC	GDAAMYLCATSRIWGLNEKLFFGSGTQLSVL	TRBJ1-4	TRBV15	4	-5.844
CAAGACAGAGAGCTGGGTTCCACTGCCAAAAAACAGTTTTTCATTAAGCCCGCCGGTTATACTACTGGCACAGAGATAGAAAGCTGTCGGGTTC	NPTAFYLCASSITGGLNEKLFFGSGTQLSVL	TRBJ1-4	TRBV19	7	-5.601
CAAGACAGAGAGCTGGGTTCCACTGCCAAAAAACAGTTTTTCATTAAGCCCTGCACTAAGAGAACTGCTGGCACAGAGGTACATAGATGTCTGG	QTSMYLCASSSLSAGLNEKLFFGSGTQLSVL	TRBJ1-4	TRBV28	5	-5.747
CAAGACAGAGAGCTGGGTTCCACTGCCAAAAAACAGTTTTTCATTAAGCCCTGTCCGTATGCTGCTGGCACAGAGATACACGGCCGAGTCCTCC	EDSAVYLCASSIRTGLNEKLFFGSGTQLSVL	TRBJ1-4	TRBV7-2	45	-4.793
CAAGACAGAGAGCTGGGTTCCACTGCCAAAAAACAGTTTTTCATTAAGCCCTGTCGTCCTGCTGGCACAGAGATACACGGCCGAGTCCTCAAGC	LEDSAVYLCASRTTGLNEKLFFGSGTQLSVL	TRBJ1-4	TRBV11-2	16	-5.242
CAAGACAGAGAGCTGGGTTCCACTGCCAAAAAACAGTTTTTCATTAAGCCCTGTCTGGCTGCTGGCACAGAAGTACATGGCTGAGTCCTCCAGN	LEDSAMYFCASSQTGLNEKLFFGSGTQLSVL	TRBJ1-4	TRBV2	2	-6.145
CAAGACAGAGAGCTGGGTTCCACTGCCAAAAAACAGTTTTTCATTAAGCCCTGTGTTTCTGCTGGCACAGAGGTACATAGATGTCTGGTTGGTG	TNQTSMYLCASRNTGLNEKLFFGSGTQLSVL	TRBJ1-4	TRBV28	2	-6.145
CAAGACAGAGAGCTGGGTTCCACTGCCAAAAAACAGTTTTTCATTAAGCCGTCCAGGGTCGGAGCTGCTGGCGCAAAGATAAAGGGCCGAGTCC	DSALYLCASSSDPGRLNEKLFFGSGTQLSVL	TRBJ1-4	TRBV5-1	3	-5.969
CAAGACAGAGAGCTGGGTTCCACTGCCAAAAAACAGTTTTTCATTAAGCCGTCCGTAACTGCTGGCACAGAAGTACACAGATGTCTGGGAGGGA	PSQTSVYFCASSYGRLNEKLFFGSGTQLSVL	TRBJ1-4	TRBV6-6	5	-5.747
CAAGACAGAGAGCTGGGTTCCACTGCCAAAAAACAGTTTTTCATTAAGCCTCCCGACTTGGCTGCTGGCACAGAAATAAACTCCAGAATCCTCC	EDSGVYFCASSQVGRLNEKLFFGSGTQLSVL	TRBJ1-4	TRBV14	4	-5.844
CAAGACAGAGAGCTGGGTTCCACTGCCAAAAAACAGTTTTTCATTAAGCCTGTGGCTGCTGGCACAGAGATAGAGGGCCGAGTCCCCCAGCAAC	LLGDSALYLCASSHRLNEKLFFGSGTQLSVL	TRBJ1-4	TRBV5-6	6	-5.668
CAAGACAGAGAGCTGGGTTCCACTGCCAAAAAACAGTTTTTCATTAAGCCTGTGGGGCAAACTGCTGGCACAGAGGTACATAGATGTCTGGTTG	NQTSMYLCASSLPHRLNEKLFFGSGTQLSVL	TRBJ1-4	TRBV28	3	-5.969
CAAGACAGAGAGCTGGGTTCCACTGCCAAAAAACAGTTTTTCATTAAGCTGCCCCTTCCAGGCACAGAGATAGAAGCCAGAGTCACTGAGAAGG	LLSDSGFYLCAWKGQLNEKLFFGSGTQLSVL	TRBJ1-4	TRBV30	8	-5.543
CAAGACAGAGAGCTGGGTTCCACTGCCAAAAAACAGTTTTTCATTAAGCTGTCCCCCGAAGCGACTAGCACTGCAGATGTAGAAGCTGCTGTCT	DSSFYICSASRFGGQLNEKLFFGSGTQLSVL	TRBJ1-4	TRBV20-1	11	-5.405
CAAGACAGAGAGCTGGGTTCCACTGCCAAAAAACAGTTTTTCATTAAGCTGTCCCGACGGGCTGCTGGCGCAGAGATACAGGGCCGAGTCTTCT	EDSALYLCASSPSGQLNEKLFFGSGTQLSVL	TRBJ1-4	TRBV4-3	3	-5.969
CAAGACAGAGAGCTGGGTTCCACTGCCAAAAAACAGTTTTTCATTAAGCTGTCCCGCGCTGGCACAGAAATAAGCTGCCGAATCTCCTCGCACT	VRGDSAAYFCASAGQLNEKLFFGSGTQLSVL	TRBJ1-4	TRBV18	3	-5.969
CAAGACAGAGAGCTGGGTTCCACTGCCAAAAAACAGTTTTTCATTAAGCTGTCCCGCGTGGCTGCTGGCGCAAAGATAAAGGGCCGAGTCCCCC	GDSALYLCASSHAGQLNEKLFFGSGTQLSVL	TRBJ1-4	TRBV5-1	8	-5.543
CAAGACAGAGAGCTGGGTTCCACTGCCAAAAAACAGTTTTTCATTAAGGAAAGTCCCTTGGCTGCTGGCACAGAAATAAACTCCAGAATCCTCC	EDSGVYFCASSQGTFLNEKLFFGSGTQLSVL	TRBJ1-4	TRBV14	9	-5.492
CAAGACAGAGAGCTGGGTTCCACTGCCAAAAAACAGTTTTTCATTAAGGAAGCCCCCTGTCGGCCTGCTGGCACAGAAGTACACAGCTGAGTCC	DSAVYFCASRPTGGFLNEKLFFGSGTQLSVL	TRBJ1-4	TRBV12-3; TRBV12-4	8	-5.543
CAAGACAGAGAGCTGGGTTCCACTGCCAAAAAACAGTTTTTCATTAAGGACCCGGCTGGCACAGAGATAGAAAGCTGTCGGGTTCTTTTGGGCC	AQKNPTAFYLCASRVLNEKLFFGSGTQLSVL	TRBJ1-4	TRBV19	4	-5.844
CAAGACAGAGAGCTGGGTTCCACTGCCAAAAAACAGTTTTTCATTAAGGAGGAATCCGCCGGTATTACTGGCACAGAGATAGAAAGCTGTCGGG	PTAFYLCASNTGGFLLNEKLFFGSGTQLSVL	TRBJ1-4	TRBV19	6	-5.668
CAAGACAGAGAGCTGGGTTCCACTGCCAAAAAACAGTTTTTCATTAAGGCCCCCTGAGCTGCTGGCACAGAGATACAGGGCCGAGTCGTCCAGC	LDDSALYLCASSSGGLNEKLFFGSGTQLSVL	TRBJ1-4	TRBV5-4	4	-5.844
CAAGACAGAGAGCTGGGTTCCACTGCCAAAAAACAGTTTTTCATTAAGGCCCCCTGGGGATCTGCTGGCACAGAGATACATGGCCGAGTCCCCN	GDSAMYLCASRSPGGLNEKLFFGSGTQLSVL	TRBJ1-4	TRBV7-9	3	-5.969
CAAGACAGAGAGCTGGGTTCCACTGCCAAAAAACAGTTTTTCATTAAGGCCCCCTTTAGGGCTGCTGGCACAGAAATACAAAGCTGAGTCCCCC	GDSALYFCASSPKGGLNEKLFFGSGTQLSVL	TRBJ1-4	TRBV9	3	-5.969
CAAGACAGAGAGCTGGGTTCCACTGCCAAAAAACAGTTTTTCATTAAGGCCCCTTTGAGCTGCACAGAAGTACATGGCTGAGTCCTCCAGCTTT	KLEDSAMYFCAAQRGLNEKLFFGSGTQLSVL	TRBJ1-4	TRBV2	3	-5.969
CAAGACAGAGAGCTGGGTTCCACTGCCAAAAAACAGTTTTTCATTAAGGCCCGCCCCACTGCTGGCACAGAAGTACACAGATGTCTGGGAGGGA	PSQTSVYFCASSGAGLNEKLFFGSGTQLSVL	TRBJ1-4	TRBV6-1	4	-5.844
CAAGACAGAGAGCTGGGTTCCACTGCCAAAAAACAGTTTTTCATTAAGGCCCTGTCTTTTGCTGGCACAGAAGTACACAGATGTCTGGGAGGGA	PSQTSVYFCASKRQGLNEKLFFGSGTQLSVL	TRBJ1-4	TRBV6-5	36	-4.89
CAAGACAGAGAGCTGGGTTCCACTGCCAAAAAACAGTTTTTCATTAAGGCCTGGAACCAAGCTGCTGGCGCAAAGATAAAGGGCCGAGTCCCCC	GDSALYLCASSLVPGLNEKLFFGSGTQLSVL	TRBJ1-4	TRBV5-1	48	-4.765
CAAGACAGAGAGCTGGGTTCCACTGCCAAAAAACAGTTTTTCATTAAGGCCTGTCCGGCCCCCGGTGCTGCTGGCACAGAGATACACGGCCGAG	SAVYLCASSTGGRTGLNEKLFFGSGTQLSVL	TRBJ1-4	TRBV7-2	18	-5.191
CAAGACAGAGAGCTGGGTTCCACTGCCAAAAAACAGTTTTTCATTAAGGCCTGTTCCTCGGCTGCTGGCACAGAAATAAACTCCAGAATCCTCC	EDSGVYFCASSRGTGLNEKLFFGSGTQLSVL	TRBJ1-4	TRBV14	4	-5.844
CAAGACAGAGAGCTGGGTTCCACTGCCAAAAAACAGTTTTTCATTAAGGGACCCCCCTAAACTGCTGGCACAGAGGTACATAGATGTCTGGTTG	NQTSMYLCASSLGGSLNEKLFFGSGTQLSVL	TRBJ1-4	TRBV28	2	-6.145
CAAGACAGAGAGCTGGGTTCCACTGCCAAAAAACAGTTTTTCATTAAGGGACCTGTCAAAACTGCTGGCACAGAAGTACACAGATGTCTGGGAG	SQTSVYFCASSFDRSLNEKLFFGSGTQLSVL	TRBJ1-4	TRBV6-6	26	-5.031
CAAGACAGAGAGCTGGGTTCCACTGCCAAAAAACAGTTTTTCATTAAGGTCCCCTGCCTGGGGGGCACTGCAGATGTAGAAGCTGCTGTCTTCA	EDSSFYICSAPQAGDLNEKLFFGSGTQLSVL	TRBJ1-4	TRBV20-1	2	-6.145
CAAGACAGAGAGCTGGGTTCCACTGCCAAAAAACAGTTTTTCATTAAGGTCCCGGTTGAGACTGCTGGCACAGAGGTACATAGATGTCTGGTTG	NQTSMYLCASSLNRDLNEKLFFGSGTQLSVL	TRBJ1-4	TRBV28	7	-5.601
CAAGACAGAGAGCTGGGTTCCACTGCCAAAAAACAGTTTTTCATTAAGGTCCGATCTGATGGCACAGAAGTACACAGATGTCTGGGAGCTGGTA	TSSQTSVYFCAIRSDLNEKLFFGSGTQLSVL	TRBJ1-4	TRBV10-3	4	-5.844
CAAGACAGAGAGCTGGGTTCCACTGCCAAAAAACAGTTTTTCATTAAGGTCCGCGGCACTGCAGATGTAGAAGCTGCTGTCTTCAGGATGGGCA	AHPEDSSFYICSAADLNEKLFFGSGTQLSVL	TRBJ1-4	TRBV20-1	3	-5.969
CAAGACAGAGAGCTGGGTTCCACTGCCAAAAAACAGTTTTTCATTAAGGTCCTGTCTTCCGCTGGCACAGAGGTACATAGATGTCTGGTTGGTG	TNQTSMYLCASGRQDLNEKLFFGSGTQLSVL	TRBJ1-4	TRBV28	7	-5.601
CAAGACAGAGAGCTGGGTTCCACTGCCAAAAAACAGTTTTTCATTAAGGTGTCCCGGTACCGAATACCTTTCTTGGCTGCTGGCACAGAGATAC	YLCASSQERYSVPGHLNEKLFFGSGTQLSVL	TRBJ1-4	TRBV7-9	2	-6.145
CAAGACAGAGAGCTGGGTTCCACTGCCAAAAAACAGTTTTTCATTAAGTACCTGCCCGGCAGAACTGCTGGCACAGAAGTACACAGATGTCTGG	QTSVYFCASSSAGQVLNEKLFFGSGTQLSVL	TRBJ1-4	TRBV6-6	2	-6.145
CAAGACAGAGAGCTGGGTTCCACTGCCAAAAAACAGTTTTTCATTAAGTATAGTACGGCTGCTGGCGCAGAGATACAGGGCCGAGTCTTCTGGC	PEDSALYLCASSRTILNEKLFFGSGTQLSVL	TRBJ1-4	TRBV4-3	8	-5.543
CAAGACAGAGAGCTGGGTTCCACTGCCAAAAAACAGTTTTTCATTAAGTCCCCCAGATGTCCAGGCACAGAGATAGAAGCCAGAGTCACTGAGA	LSDSGFYLCAWTSGGLNEKLFFGSGTQLSVL	TRBJ1-4	TRBV30	2	-6.145
CAAGACAGAGAGCTGGGTTCCACTGCCAAAAAACAGTTTTTCATTAAGTCCCCCCAATACCACGCTGCAGAGATATATGCTGCTGTCTTCAGGG	PEDSSIYLCSVVLGGLNEKLFFGSGTQLSVL	TRBJ1-4	TRBV29-1	4	-5.844
CAAGACAGAGAGCTGGGTTCCACTGCCAAAAAACAGTTTTTCATTAAGTCCCCCGGGGGTAGTGGCACAGAAGTACACAGATGTCTGGGAGGGA	PSQTSVYFCATTPGGLNEKLFFGSGTQLSVL	TRBJ1-4	TRBV6-6	7	-5.601
CAAGACAGAGAGCTGGGTTCCACTGCCAAAAAACAGTTTTTCATTAAGTCCCGGTGAGCTGGCACAGAAATAAGCTGCCGAATCTCCTCGCACT	VRGDSAAYFCASSPGLNEKLFFGSGTQLSVL	TRBJ1-4	TRBV18	4	-5.844
CAAGACAGAGAGCTGGGTTCCACTGCCAAAAAACAGTTTTTCATTAAGTCCCGTGCTGCTGGCGCAAAGATAAAGGGCCGAGTCCCCCAGCTCC	ELGDSALYLCASSTGLNEKLFFGSGTQLSVL	TRBJ1-4	TRBV5-1	4	-5.844
CAAGACAGAGAGCTGGGTTCCACTGCCAAAAAACAGTTTTTCATTAAGTCCCTGTCGGCTCCAGGCACAGAGATAGAAGCCAGAGTCACTGAGA	LSDSGFYLCAWSRQGLNEKLFFGSGTQLSVL	TRBJ1-4	TRBV30	21	-5.124
CAAGACAGAGAGCTGGGTTCCACTGCCAAAAAACAGTTTTTCATTAAGTCCGAAACTGCTGGCGCAAAGATAAAGGGCCGAGTCCCCCAGCTCC	ELGDSALYLCASSFGLNEKLFFGSGTQLSVL	TRBJ1-4	TRBV5-1	2	-6.145
CAAGACAGAGAGCTGGGTTCCACTGCCAAAAAACAGTTTTTCATTAAGTCCGTGTGAGCTGCTGGCACAGAGGTACATAGATGTCTGGTTGGTG	TNQTSMYLCASSSHGLNEKLFFGSGTQLSVL	TRBJ1-4	TRBV28	3	-5.969
CAAGACAGAGAGCTGGGTTCCACTGCCAAAAAACAGTTTTTCATTAAGTCTGTCCGTGCTGCTGGCACAGAGGTACATAGATGTCTGGTTGGTG	TNQTSMYLCASSTDRLNEKLFFGSGTQLSVL	TRBJ1-4	TRBV28	33	-4.928
CAAGACAGAGAGCTGGGTTCCACTGCCAAAAAACAGTTTTTCATTAAGTCTTCCTCCTGTGAAACTGCTGGCACAGAGGTACATAGATGTCTGG	QTSMYLCASSFTGGRLNEKLFFGSGTQLSVL	TRBJ1-4	TRBV28	6	-5.668
CAAGACAGAGAGCTGGGTTCCACTGCCAAAAAACAGTTTTTCATTAAGTGGGGAACTGCTGGCACAGAGGTACATAGATGTCTGGTTGGTGCTG	STNQTSMYLCASSSPLNEKLFFGSGTQLSVL	TRBJ1-4	TRBV28	21	-5.124
CAAGACAGAGAGCTGGGTTCCACTGCCAAAAAACAGTTTTTCATTAAGTGTCCTCAAGCTGCTGGCGCAAAGATAAAGGGCCGAGTCCCCCAGC	LGDSALYLCASSLRTLNEKLFFGSGTQLSVL	TRBJ1-4	TRBV5-1	5	-5.747
CAAGACAGAGAGCTGGGTTCCACTGCCAAAAAACAGTTTTTCATTAAGTTGAGTCCGCGGGCTGCTGGCACAGCGATACATGGCCGAGTCCCGC	RDSAMYRCASSPRTQLNEKLFFGSGTQLSVL	TRBJ1-4	TRBV7-6	3	-5.969
CAAGACAGAGAGCTGGGTTCCACTGCCAAAAAACAGTTTTTCATTAATAAGCCCACCGCTGCTGGCGCAAAGATAAAGGGCCGAGTCCCCCAGC	LGDSALYLCASSGGLINEKLFFGSGTQLSVL	TRBJ1-4	TRBV5-1	8	-5.543
CAAGACAGAGAGCTGGGTTCCACTGCCAAAAAACAGTTTTTCATTAATAAGCCCCCGGCTGCTGGCACAGAAATAAACTCCAGAATCCTCCAGT	LEDSGVYFCASSRGLINEKLFFGSGTQLSVL	TRBJ1-4	TRBV14	2	-6.145
CAAGACAGAGAGCTGGGTTCCACTGCCAAAAAACAGTTTTTCATTAATACCCCTGCTAAAGCTGCTGGCACAGCGATACATGGCCGAGTCCCGC	RDSAMYRCASSFSRGINEKLFFGSGTQLSVL	TRBJ1-4	TRBV7-6	5	-5.747
CAAGACAGAGAGCTGGGTTCCACTGCCAAAAAACAGTTTTTCATTAATACTGTCCCTCGAACTGCTGGCACAGAGATACATGGCCGAGTCCCCC	GDSAMYLCASSSRDSINEKLFFGSGTQLSVL	TRBJ1-4	TRBV7-9	7	-5.601
CAAGACAGAGAGCTGGGTTCCACTGCCAAAAAACAGTTTTTCATTAATACTTCCCTGCCTGCTGGCACAGAAGTACACAGATGTCTGGGAGGGA	PSQTSVYFCASRQGSINEKLFFGSGTQLSVL	TRBJ1-4	TRBV6-6	9	-5.492
CAAGACAGAGAGCTGGGTTCCACTGCCAAAAAACAGTTTTTCATTAATAGCCCCTGTGGTGCTGCTGGCACAGAAATACAAAGCTGAGTCCCCC	GDSALYFCASSTTGAINEKLFFGSGTQLSVL	TRBJ1-4	TRBV9	2	-6.145
CAAGACAGAGAGCTGGGTTCCACTGCCAAAAAACAGTTTTTCATTAATAGGGTTCCGCTGTCCGAGTAACTGCTGGCACAGAAGTACACAGATG	ICVLLCQQLLGQRNPINEKLFFGSGTQLSVL	TRBJ1-4	TRBV6-5	4	-5.844
CAAGACAGAGAGCTGGGTTCCACTGCCAAAAAACAGTTTTTCATTAATAGTCCCGGGGCTGCTGGCACAGAAGTACACAGATGTCTGGGAGGGA	PSQTSVYFCASSPGTINEKLFFGSGTQLSVL	TRBJ1-4	TRBV6-6	6	-5.668
CAAGACAGAGAGCTGGGTTCCACTGCCAAAAAACAGTTTTTCATTAATCAGTCCCGGGTCCACGCTGCTGGCACAGAAATACAAAGCTGAGTCC	DSALYFCASSVDPGLINEKLFFGSGTQLSVL	TRBJ1-4	TRBV9	8	-5.543
CAAGACAGAGAGCTGGGTTCCACTGCCAAAAAACAGTTTTTCATTAATCAGTCCCGGTGAGCTGGCACAGAAATAAGCTGCCGAATCTCCTCGC	RGDSAAYFCASSPGLINEKLFFGSGTQLSVL	TRBJ1-4	TRBV18	5	-5.747
CAAGACAGAGAGCTGGGTTCCACTGCCAAAAAACAGTTTTTCATTAATCAGTCCTAAGCTGCTGGCGCAAAGATAAAGGGCCGAGTCCCCCAGC	LGDSALYLCASSLGLINEKLFFGSGTQLSVL	TRBJ1-4	TRBV5-1	4	-5.844
CAAGACAGAGAGCTGGGTTCCACTGCCAAAAAACAGTTTTTCATTAATCCCCCGTTGGCTGCTGGCACAGAAATACACAGCAGAGTCACCAAGC	LGDSAVYFCASSQRGINEKLFFGSGTQLSVL	TRBJ1-4	TRBV3-1	4	-5.844
CAAGACAGAGAGCTGGGTTCCACTGCCAAAAAACAGTTTTTCATTAATCCCCTGCCTTCTAGCACTGCAGATGTAGAAGCTGCTGTCTTCAGGA	PEDSSFYICSARRQGINEKLFFGSGTQLSVL	TRBJ1-4	TRBV20-1	9	-5.492
CAAGACAGAGAGCTGGGTTCCACTGCCAAAAAACAGTTTTTCATTAATCCCCTGTCGGGAGCTGCTGGCACAGAGATACACGGCCGAGTCCTCC	EDSAVYLCASSSRQGINEKLFFGSGTQLSVL	TRBJ1-4	TRBV7-2	9	-5.492
CAAGACAGAGAGCTGGGTTCCACTGCCAAAAAACAGTTTTTCATTAATCCCCTTGGTGACAACGCTGCAGAGATATATGCTGCTGTCTTCAGGG	PEDSSIYLCSVVTKGINEKLFFGSGTQLSVL	TRBJ1-4	TRBV29-1	8	-5.543
CAAGACAGAGAGCTGGGTTCCACTGCCAAAAAACAGTTTTTCATTAATCCCCTTTCTAGCACTGCAGATGTAGAAGCTGCTGTCTTCAGGATGG	HPEDSSFYICSARKGINEKLFFGSGTQLSVL	TRBJ1-4	TRBV20-1	4	-5.844
CAAGACAGAGAGCTGGGTTCCACTGCCAAAAAACAGTTTTTCATTAATCCCTACCCACGAACTGGCACAGAGGTACATAGATGTCTGGTTGGTG	TNQTSMYLCASSWVGINEKLFFGSGTQLSVL	TRBJ1-4	TRBV28	5	-5.747
CAAGACAGAGAGCTGGGTTCCACTGCCAAAAAACAGTTTTTCATTAATCCCTCCCTTCAAGCTGCTGGCACAGAGATACAGGGCCGAGTCGTCC	DDSALYLCASSLKGGINEKLFFGSGTQLSVL	TRBJ1-4	TRBV5-4	14	-5.3
CAAGACAGAGAGCTGGGTTCCACTGCCAAAAAACAGTTTTTCATTAATCCCTGCAGTACTACTGGCACAGAGATAGAAAGCTGTCGGGTTCTTT	KNPTAFYLCASSTAGINEKLFFGSGTQLSVL	TRBJ1-4	TRBV19	3	-5.969
CAAGACAGAGAGCTGGGTTCCACTGCCAAAAAACAGTTTTTCATTAATCCCTGTAGAACTGCTGGCGCAAAGATAAAGGGCCGAGTCCCCCAGC	LGDSALYLCASSSTGINEKLFFGSGTQLSVL	TRBJ1-4	TRBV5-1	8	-5.543
CAAGACAGAGAGCTGGGTTCCACTGCCAAAAAACAGTTTTTCATTAATCCCTGTCAACTCTCTAGCACTGCAGATGTAGAAGCTGCTGTCTTCA	EDSSFYICSARELTGINEKLFFGSGTQLSVL	TRBJ1-4	TRBV20-1	24	-5.066
CAAGACAGAGAGCTGGGTTCCACTGCCAAAAAACAGTTTTTCATTAATCCGGCCCCCTGCCCTTCTAGCACTGCAGATGTAGAAGCTGCTGTCT	DSSFYICSARRAGGRINEKLFFGSGTQLSVL	TRBJ1-4	TRBV20-1	6	-5.668
CAAGACAGAGAGCTGGGTTCCACTGCCAAAAAACAGTTTTTCATTAATCCGTATACTACTGGCACAGAGATAGAAAGCTGTCGGGTTCTTTTGG	QKNPTAFYLCASSIRINEKLFFGSGTQLSVL	TRBJ1-4	TRBV19	66	-4.627
CAAGACAGAGAGCTGGGTTCCACTGCCAAAAAACAGTTTTTCATTAATCCGTCCACTAGCACTGCAGATGTAGAAGCTGCTGTCTTCAGGATGG	HPEDSSFYICSASGRINEKLFFGSGTQLSVL	TRBJ1-4	TRBV20-1	7	-5.601
CAAGACAGAGAGCTGGGTTCCACTGCCAAAAAACAGTTTTTCATTAATCCGTCCCGACGGTATAGAGCTGCTGGCACAGAGATACATGGCCGAG	SAMYLCASSSIPSGRINEKLFFGSGTQLSVL	TRBJ1-4	TRBV7-9	6	-5.668
CAAGACAGAGAGCTGGGTTCCACTGCCAAAAAACAGTTTTTCATTAATCCGTCCCGACTTCTGGCTGCTGGCACAGAAATAAACTCCAGAATCC	DSGVYFCASSQKSGRINEKLFFGSGTQLSVL	TRBJ1-4	TRBV14	4	-5.844
CAAGACAGAGAGCTGGGTTCCACTGCCAAAAAACAGTTTTTCATTAATCCGTCCCGGGGGACTGCTGGCACAGAGGTACATAGATGTCTGGTTG	NQTSMYLCASSPPGRINEKLFFGSGTQLSVL	TRBJ1-4	TRBV28	18	-5.191
CAAGACAGAGAGCTGGGTTCCACTGCCAAAAAACAGTTTTTCATTAATCCGTCCGCTGCTGGCACAGAAGTACATGGCTGAGTCCTCCAGCTTT	KLEDSAMYFCASSGRINEKLFFGSGTQLSVL	TRBJ1-4	TRBV2	4	-5.844
CAAGACAGAGAGCTGGGTTCCACTGCCAAAAAACAGTTTTTCATTAATCGCTGAGCTGCTGGCGCAAAGATAAAGGGCCGAGTCCCCCAGCTCC	ELGDSALYLCASSSAINEKLFFGSGTQLSVL	TRBJ1-4	TRBV5-1	3	-5.969
CAAGACAGAGAGCTGGGTTCCACTGCCAAAAAACAGTTTTTCATTAATCGGTCCCTTTAAGCTGCTGGCACAGAGATAGAGGGCCGAGTCCCCC	GDSALYLCASSLKGPINEKLFFGSGTQLSVL	TRBJ1-4	TRBV5-6	27	-5.015
CAAGACAGAGAGCTGGGTTCCACTGCCAAAAAACAGTTTTTCATTAATCGGTCCTTGGCTGCTGGCGCAGAGATACAGGGCTGAGTCTTCTGGC	PEDSALYLCASSQGPINEKLFFGSGTQLSVL	TRBJ1-4	TRBV4-1	2	-6.145
CAAGACAGAGAGCTGGGTTCCACTGCCAAAAAACAGTTTTTCATTAATCTGACCTGAGGCACAGAAGTACACAGATGTCTGGGAGCTGGTAGCG	ATSSQTSVYFCASGQINEKLFFGSGTQLSVL	TRBJ1-4	TRBV10-3	12	-5.367
CAAGACAGAGAGCTGGGTTCCACTGCCAAAAAACAGTTTTTCATTAATCTGCCCCAAACTGCTGGCACAGAAGTACACAGCTGAGTCCCTGGGT	PRDSAVYFCASSLGQINEKLFFGSGTQLSVL	TRBJ1-4	TRBV12-3; TRBV12-4	3	-5.969
CAAGACAGAGAGCTGGGTTCCACTGCCAAAAAACAGTTTTTCATTAATCTGTCCACTGCTGGCACAGAGATACACGGCCGAGTCCTCCTGCTGT	QQEDSAVYLCASSGQINEKLFFGSGTQLSVL	TRBJ1-4	TRBV7-2	21	-5.124
CAAGACAGAGAGCTGGGTTCCACTGCCAAAAAACAGTTTTTCATTAATCTGTCCCAGCCAACTGCTGGCACAGAGGTACATAGATGTCTGGTTG	NQTSMYLCASSWLGQINEKLFFGSGTQLSVL	TRBJ1-4	TRBV28	22	-5.104
CAAGACAGAGAGCTGGGTTCCACTGCCAAAAAACAGTTTTTCATTAATCTGTCTTCTGCTGGCACAGAGGTACATAGATGTCTGGTTGGTGCTG	STNQTSMYLCASRRQINEKLFFGSGTQLSVL	TRBJ1-4	TRBV28	6	-5.668
CAAGACAGAGAGCTGGGTTCCACTGCCAAAAAACAGTTTTTCATTAATCTTCCCGGTTCCACTGCTGGCACAGAAGTACATGGCTGAGTCCTCC	EDSAMYFCASSGTGKINEKLFFGSGTQLSVL	TRBJ1-4	TRBV2	10	-5.446
CAAGACAGAGAGCTGGGTTCCACTGCCAAAAAACAGTTTTTCATTAATCTTTCTACCGCTGGCACAGAAGTACACAGATGTCTGGGAGGGAGCA	APSQTSVYFCASGRKINEKLFFGSGTQLSVL	TRBJ1-4	TRBV6-1	3	-5.969
CAAGACAGAGAGCTGGGTTCCACTGCCAAAAAACAGTTTTTCATTAATGACGGGACTACTGGCACAGAGATAGAAAGCTGTCGGGTTCTTTTGG	QKNPTAFYLCASSPVINEKLFFGSGTQLSVL	TRBJ1-4	TRBV19	3	-5.969
CAAGACAGAGAGCTGGGTTCCACTGCCAAAAAACAGTTTTTCATTAATGAGCCCCTGGAAACTGCTGGCACAGAAGTACACAGCTGAGTCCCTG	RDSAVYFCASSFQGLINEKLFFGSGTQLSVL	TRBJ1-4	TRBV12-3; TRBV12-4	11	-5.405
CAAGACAGAGAGCTGGGTTCCACTGCCAAAAAACAGTTTTTCATTAATGCCCTGGCCCGGTGAGCTGGCACAGAAATAAGCTGCCGAATCTCCT	GDSAAYFCASSPGQGINEKLFFGSGTQLSVL	TRBJ1-4	TRBV18	9	-5.492
CAAGACAGAGAGCTGGGTTCCACTGCCAAAAAACAGTTTTTCATTAATGCCTGTCCCGGATCTAGCACTGCAGATGTAGAAGCTGCTGTCTTCA	EDSSFYICSARSGTGINEKLFFGSGTQLSVL	TRBJ1-4	TRBV20-1	11	-5.405
CAAGACAGAGAGCTGGGTTCCACTGCCAAAAAACAGTTTTTCATTAATGGAGAAGCTGCTGGCACAGAGATACACGGCCGAGTCCTCCTGCTGT	QQEDSAVYLCASSFSINEKLFFGSGTQLSVL	TRBJ1-4	TRBV7-2	4	-5.844
CAAGACAGAGAGCTGGGTTCCACTGCCAAAAAACAGTTTTTCATTAATGGAGCCCCCTGTTATACTGCTGGCGCAAAGATAAAGGGCCGAGTCC	DSALYLCASSITGGSINEKLFFGSGTQLSVL	TRBJ1-4	TRBV5-1	4	-5.844
CAAGACAGAGAGCTGGGTTCCACTGCCAAAAAACAGTTTTTCATTAATGGCCACCGTCCTTTCACTGCTGGCACAGAGGTACATAGATGTCTGG	QTSMYLCASSERTVAINEKLFFGSGTQLSVL	TRBJ1-4	TRBV28	6	-5.668
CAAGACAGAGAGCTGGGTTCCACTGCCAAAAAACAGTTTTTCATTAATGGGACTAAGCACGCTGCAGAGATATATGCTGCTGTCTTCAGGGCTC	SPEDSSIYLCSVLSPINEKLFFGSGTQLSVL	TRBJ1-4	TRBV29-1	7	-5.601
CAAGACAGAGAGCTGGGTTCCACTGCCAAAAAACAGTTTTTCATTAATTCCCCGGAGACTAGCACTGCAGATGTAGAAGCTGCTGTCTTCAGGA	PEDSSFYICSASLRGINEKLFFGSGTQLSVL	TRBJ1-4	TRBV20-1	7	-5.601
CAAGACAGAGAGCTGGGTTCCACTGCCAAAAAACAGTTTTTCATTAATTCCCTGGGTACTGCTGGCACAGAAGTACACAGATGTCTGGGAGGGA	PSQTSVYFCASSTQGINEKLFFGSGTQLSVL	TRBJ1-4	TRBV6-1	2	-6.145
CAAGACAGAGAGCTGGGTTCCACTGCCAAAAAACAGTTTTTCATTAATTCTGTCTGGACTGCTGGCACAGAAGTACACAGCTGAGTCCCTGGGT	PRDSAVYFCASSPDRINEKLFFGSGTQLSVL	TRBJ1-4	TRBV12-3; TRBV12-4	4	-5.844
CAAGACAGAGAGCTGGGTTCCACTGCCAAAAAACAGTTTTTCATTAATTTGTCCCGGGCTGCTGGCACAGAAGTACACAGATGTCTGGGAGGGA	PSQTSVYFCASSPGQINEKLFFGSGTQLSVL	TRBJ1-4	TRBV6-5	12	-5.367
CAAGACAGAGAGCTGGGTTCCACTGCCAAAAAACAGTTTTTCATTACCAATTCCGTCGGAGGCACAGAGGTACATAGATGTCTGGTTGGTGCTG	STNQTSMYLCASDGIGNEKLFFGSGTQLSVL	TRBJ1-4	TRBV28	8	-5.543
CAAGACAGAGAGCTGGGTTCCACTGCCAAAAAACAGTTTTTCATTACCACCACCATTGTGGCTGCTGGCACAGAGATACACGGCTGAGTCCCCC	GDSAVYLCASSHNGGGNEKLFFGSGTQLSVL	TRBJ1-4	TRBV7-3	9	-5.492
CAAGACAGAGAGCTGGGTTCCACTGCCAAAAAACAGTTTTTCATTACCACCCCGGTAGTTAGTCCCGGGACTGCTGGCACAGAAGTACACAGAT	SVYFCASSPGTNYRGGNEKLFFGSGTQLSVL	TRBJ1-4	TRBV6-5	6	-5.668
CAAGACAGAGAGCTGGGTTCCACTGCCAAAAAACAGTTTTTCATTACCACCCTGTCCAGGTGAGCTGGCACAGAAGTACATGGCTGAGTCCTCC	EDSAMYFCASSPGQGGNEKLFFGSGTQLSVL	TRBJ1-4	TRBV2	3	-5.969
CAAGACAGAGAGCTGGGTTCCACTGCCAAAAAACAGTTTTTCATTACCACTCCCCTGGCTGGCACAGAGGTACTGAGAGGTATGTGAGGGCCTG	RPSHTSQYLCASQGSGNEKLFFGSGTQLSVL	TRBJ1-4	TRBV25-1	2	-6.145
CAAGACAGAGAGCTGGGTTCCACTGCCAAAAAACAGTTTTTCATTACCAGAACCTGGTCCCTTACTGGCACAGAGATAGAAAGCTGTCGGGTTC	NPTAFYLCASKGPGSGNEKLFFGSGTQLSVL	TRBJ1-4	TRBV19	7	-5.601
CAAGACAGAGAGCTGGGTTCCACTGCCAAAAAACAGTTTTTCATTACCAGCATCCGGGCGGATGCTGCTGGCACAGAGATACATGGCCGAGTCC	DSAMYLCASSIRPDAGNEKLFFGSGTQLSVL	TRBJ1-4	TRBV11-1	8	-5.543
CAAGACAGAGAGCTGGGTTCCACTGCCAAAAAACAGTTTTTCATTACCAGCCCCTGGCGATGAGTAACTGCTGGCACAGAAGTACACAGATGTC	TSVYFCASSYSSPGAGNEKLFFGSGTQLSVL	TRBJ1-4	TRBV6-5	4	-5.844
CAAGACAGAGAGCTGGGTTCCACTGCCAAAAAACAGTTTTTCATTACCCACATGGGAACTGCTGGCACAGAAGTACACAGCTGAGTCCCTGGGT	PRDSAVYFCASSSHVGNEKLFFGSGTQLSVL	TRBJ1-4	TRBV12-3; TRBV12-4	7	-5.601
CAAGACAGAGAGCTGGGTTCCACTGCCAAAAAACAGTTTTTCATTACCCAGGACCGGGGAATCCCTGCTGGCACAGAAGTACACAGATGTCTGG	QTSVYFCASRDSPVLGNEKLFFGSGTQLSVL	TRBJ1-4	TRBV6-5	3	-5.969
CAAGACAGAGAGCTGGGTTCCACTGCCAAAAAACAGTTTTTCATTACCCAGGCCCCTGTCTCCCCTGCTGGCACAGAGGTACTGAGAGGTATGT	HTSQYLCASRGDRGLGNEKLFFGSGTQLSVL	TRBJ1-4	TRBV25-1	9	-5.492
CAAGACAGAGAGCTGGGTTCCACTGCCAAAAAACAGTTTTTCATTACCCATCCCCCTCGGGCTGCTGGCACAGAGATACAGGGCCGAGTCGTCC	DDSALYLCASSPRGMGNEKLFFGSGTQLSVL	TRBJ1-4	TRBV5-4	3	-5.969
CAAGACAGAGAGCTGGGTTCCACTGCCAAAAAACAGTTTTTCATTACCCATCCCTGTCCCTTCCGGGCTGCTGGCACAGAGATACAGGGCCGAG	SALYLCASSPEGTGMGNEKLFFGSGTQLSVL	TRBJ1-4	TRBV5-4	7	-5.601
CAAGACAGAGAGCTGGGTTCCACTGCCAAAAAACAGTTTTTCATTACCCCCCAGGTCTCTAGCACTGCAGATGTAGAAGCTGCTGTCTTCAGGA	PEDSSFYICSARDLGGNEKLFFGSGTQLSVL	TRBJ1-4	TRBV20-1	9	-5.492
CAAGACAGAGAGCTGGGTTCCACTGCCAAAAAACAGTTTTTCATTACCCCCCCCAGGAGATCTGCTGGCACAGAGATACACGGCCGAGTCCTCC	EDSAVYLCASRSPGGGNEKLFFGSGTQLSVL	TRBJ1-4	TRBV7-2	38	-4.867
CAAGACAGAGAGCTGGGTTCCACTGCCAAAAAACAGTTTTTCATTACCCCCCCGCAGACTGCTGGTGGCACACAGGTACATGGCTGCGTCCCCC	GDAAMYLCATSSLRGGNEKLFFGSGTQLSVL	TRBJ1-4	TRBV15	2	-6.145
CAAGACAGAGAGCTGGGTTCCACTGCCAAAAAACAGTTTTTCATTACCCCCGGAGGCGGGGCTGCTGGCACAGAGATACACGGCGGAGTCCTCC	EDSAVYLCASSPASGGNEKLFFGSGTQLSVL	TRBJ1-4	TRBV7-8	8	-5.543
CAAGACAGAGAGCTGGGTTCCACTGCCAAAAAACAGTTTTTCATTACCCCCTCCTTGGATGCTGGCACAGAGGTACATAGATGTCTGGTTGGTG	TNQTSMYLCASIQGGGNEKLFFGSGTQLSVL	TRBJ1-4	TRBV28	2	-6.145
CAAGACAGAGAGCTGGGTTCCACTGCCAAAAAACAGTTTTTCATTACCCCCTGAAAAACTGCTGGCACAGAGGTACATAGATGTCTGGTTGGTG	TNQTSMYLCASSFSGGNEKLFFGSGTQLSVL	TRBJ1-4	TRBV28	4	-5.844
CAAGACAGAGAGCTGGGTTCCACTGCCAAAAAACAGTTTTTCATTACCCCCTGAATCTCTAGCACTGCAGATGTAGAAGCTGCTGTCTTCAGGA	PEDSSFYICSARDSGGNEKLFFGSGTQLSVL	TRBJ1-4	TRBV20-1	6	-5.668
CAAGACAGAGAGCTGGGTTCCACTGCCAAAAAACAGTTTTTCATTACCCCCTGATTCTAAGCTGCTGGCACAGAGATACACGGCCGAGTCCTCC	EDSAVYLCASSLESGGNEKLFFGSGTQLSVL	TRBJ1-4	TRBV7-2	183	-4.184
CAAGACAGAGAGCTGGGTTCCACTGCCAAAAAACAGTTTTTCATTACCCCCTGGCCCAGCGCTGGCACAGAGGTACATAGATGTCTGGTTGGTG	TNQTSMYLCASAGPGGNEKLFFGSGTQLSVL	TRBJ1-4	TRBV28	5	-5.747
CAAGACAGAGAGCTGGGTTCCACTGCCAAAAAACAGTTTTTCATTACCCCCTGTCATGGGTCTAGCACTGCAGATGTAGAAGCTGCTGTCTTCA	EDSSFYICSARPMTGGNEKLFFGSGTQLSVL	TRBJ1-4	TRBV20-1	3	-5.969
CAAGACAGAGAGCTGGGTTCCACTGCCAAAAAACAGTTTTTCATTACCCCCTGTGGTTCTGCTGGCACAGAAGTACAGAGAGGTCTGGTTGGGG	PNQTSLYFCASRTTGGNEKLFFGSGTQLSVL	TRBJ1-4	TRBV27	8	-5.543
CAAGACAGAGAGCTGGGTTCCACTGCCAAAAAACAGTTTTTCATTACCCCGAGTACTGCAGATGTAGAAGCTGCTGTCTTCAGGATGGGCACTG	SAHPEDSSFYICSTRGNEKLFFGSGTQLSVL	TRBJ1-4	TRBV20-1	8	-5.543
CAAGACAGAGAGCTGGGTTCCACTGCCAAAAAACAGTTTTTCATTACCCCGGGAGGGGCTGCTGGCACAGAGATACATGGCCGAGTCCCCCTGC	QGDSAMYLCASSPSRGNEKLFFGSGTQLSVL	TRBJ1-4	TRBV7-9	6	-5.668
CAAGACAGAGAGCTGGGTTCCACTGCCAAAAAACAGTTTTTCATTACCCCGGTCACGGGGTCTGCTGGCACAGAAGTACACAGATGTCTGGGAG	SQTSVYFCASRPRDRGNEKLFFGSGTQLSVL	TRBJ1-4	TRBV6-5	3	-5.969
CAAGACAGAGAGCTGGGTTCCACTGCCAAAAAACAGTTTTTCATTACCCCGTGGGGATGGGCCACTAGCACAAAAATACACAGCTGAGTCCCTG	RDSAVYFCASGPSPRGNEKLFFGSGTQLSVL	TRBJ1-4	TRBV12-5	19	-5.168
CAAGACAGAGAGCTGGGTTCCACTGCCAAAAAACAGTTTTTCATTACCCCTGCCCCGGGCACTGCAGATGTAGAAGCTGCTGTCTTCAGGATGG	HPEDSSFYICSARGRGNEKLFFGSGTQLSVL	TRBJ1-4	TRBV20-1	2	-6.145
CAAGACAGAGAGCTGGGTTCCACTGCCAAAAAACAGTTTTTCATTACCCCTGGACGTGCTGGCACAGAAATACACAGCAGAGTCACCAAGCTCC	ELGDSAVYFCASTSRGNEKLFFGSGTQLSVL	TRBJ1-4	TRBV3-1	7	-5.601
CAAGACAGAGAGCTGGGTTCCACTGCCAAAAAACAGTTTTTCATTACCCCTGGATCCTGACCTGCTGGCACAGAGGTACATAGATGTCTGGTTG	NQTSMYLCASRSGSRGNEKLFFGSGTQLSVL	TRBJ1-4	TRBV28	4	-5.844
CAAGACAGAGAGCTGGGTTCCACTGCCAAAAAACAGTTTTTCATTACCCCTGTCCCCAGGGCTGCTGGCGCAAAGATAAAGGGCCGAGTCCCCC	GDSALYLCASSPGDRGNEKLFFGSGTQLSVL	TRBJ1-4	TRBV5-1	5	-5.747
CAAGACAGAGAGCTGGGTTCCACTGCCAAAAAACAGTTTTTCATTACCCCTGTCCCGGTTGCTGGCACAGAGGTACATAGATGTCTGGTTGGTG	TNQTSMYLCASNRDRGNEKLFFGSGTQLSVL	TRBJ1-4	TRBV28	15	-5.27
CAAGACAGAGAGCTGGGTTCCACTGCCAAAAAACAGTTTTTCATTACCCGAAAGGTACTGTCCCGCCTCACTGCTGGCACAGAGGTACTGAGAG	SQYLCASSEAGQYLSGNEKLFFGSGTQLSVL	TRBJ1-4	TRBV25-1	2	-6.145
CAAGACAGAGAGCTGGGTTCCACTGCCAAAAAACAGTTTTTCATTACCCGAGCTCTTACTAGCACTGCAGATGTAGAAGCTGCTGTCTTCAGGA	PEDSSFYICSASKSSGNEKLFFGSGTQLSVL	TRBJ1-4	TRBV20-1	4	-5.844
CAAGACAGAGAGCTGGGTTCCACTGCCAAAAAACAGTTTTTCATTACCCGCCATCGAAACCCGGCTGCTGGCACAGAAATACACAGCAGAGTCA	DSAVYFCASSRVSMAGNEKLFFGSGTQLSVL	TRBJ1-4	TRBV3-1	7	-5.601
CAAGACAGAGAGCTGGGTTCCACTGCCAAAAAACAGTTTTTCATTACCCGCCCCCAGTCCGCTGCTGGCACAGAAGTACAGAGAGGTCTGGTTG	NQTSLYFCASSGLGAGNEKLFFGSGTQLSVL	TRBJ1-4	TRBV27	4	-5.844
CAAGACAGAGAGCTGGGTTCCACTGCCAAAAAACAGTTTTTCATTACCCGCCTGTCGTGGGATACTACTGGCACAGAGATAGAAAGCTGTCGGN	PTAFYLCASSIPRQAGNEKLFFGSGTQLSVL	TRBJ1-4	TRBV19	2	-6.145
CAAGACAGAGAGCTGGGTTCCACTGCCAAAAAACAGTTTTTCATTACCCGTCACGACTAAGCTGCTGGCACAGAGATACATGGCCGAGTCCCCC	GDSAMYLCASSLVVTGNEKLFFGSGTQLSVL	TRBJ1-4	TRBV7-9	27	-5.015
CAAGACAGAGAGCTGGGTTCCACTGCCAAAAAACAGTTTTTCATTACCCGTCCCGGGGGCGAGGCTGGCACAGAAGTACACAGATGTCTGGGAG	SQTSVYFCASLAPGTGNEKLFFGSGTQLSVL	TRBJ1-4	TRBV6-6	4	-5.844
CAAGACAGAGAGCTGGGTTCCACTGCCAAAAAACAGTTTTTCATTACCCTCGCCCCCGACGCTGCAGAGATATATGCTGCTGTCTTCAGGGCTC	SPEDSSIYLCSVGGEGNEKLFFGSGTQLSVL	TRBJ1-4	TRBV29-1	5	-5.747
CAAGACAGAGAGCTGGGTTCCACTGCCAAAAAACAGTTTTTCATTACCCTGACCACCCAGGCTGCTGGCACAGAGATACATGGCCGAGTCCCCC	GDSAMYLCASSLGGQGNEKLFFGSGTQLSVL	TRBJ1-4	TRBV7-9	3	-5.969
CAAGACAGAGAGCTGGGTTCCACTGCCAAAAAACAGTTTTTCATTACCCTGAGAGTAACTGCTGGCACAGAAGTACACAGATGTCTGGGAGGGA	PSQTSVYFCASSYSQGNEKLFFGSGTQLSVL	TRBJ1-4	TRBV6-6	3	-5.969
CAAGACAGAGAGCTGGGTTCCACTGCCAAAAAACAGTTTTTCATTACCCTGCCCCCACCTGGGGCTGCTGGCACAGAGATACACGGCCGAGTCC	DSAVYLCASSPRWGQGNEKLFFGSGTQLSVL	TRBJ1-4	TRBV7-2	13	-5.332
CAAGACAGAGAGCTGGGTTCCACTGCCAAAAAACAGTTTTTCATTACCCTGCTCCAAGCTGCTGGCGCAAAGATAAAGGGCCGAGTCCCCCAGC	LGDSALYLCASSLEQGNEKLFFGSGTQLSVL	TRBJ1-4	TRBV5-1	9	-5.492
CAAGACAGAGAGCTGGGTTCCACTGCCAAAAAACAGTTTTTCATTACCCTGGCTCTCTTGGCTGCTGGCACAGAAATACACAGCAGAGTCACCA	GDSAVYFCASSQESQGNEKLFFGSGTQLSVL	TRBJ1-4	TRBV3-1	20	-5.145
CAAGACAGAGAGCTGGGTTCCACTGCCAAAAAACAGTTTTTCATTACCCTGTCCATCAACGCTGCAGAGATATATGCTGCTGTCTTCAGGGCTC	SPEDSSIYLCSVDGQGNEKLFFGSGTQLSVL	TRBJ1-4	TRBV29-1	10	-5.446
CAAGACAGAGAGCTGGGTTCCACTGCCAAAAAACAGTTTTTCATTACCCTGTCCCATCGTTAGGCTGCTGGCACAGAGATACACGGCCGAGTCC	DSAVYLCASSLTMGQGNEKLFFGSGTQLSVL	TRBJ1-4	TRBV7-2	24	-5.066
CAAGACAGAGAGCTGGGTTCCACTGCCAAAAAACAGTTTTTCATTACCCTGTCCCCCGTAGGTGCTGGCACAGAGATACACGGCCGAGTCCTCC	EDSAVYLCASTYGGQGNEKLFFGSGTQLSVL	TRBJ1-4	TRBV7-2	10	-5.446
CAAGACAGAGAGCTGGGTTCCACTGCCAAAAAACAGTTTTTCATTACCCTGTCCCGCCTGGGGGCTGCTGGCACAGAGATACAGGACCGAGTCT	DSVLYLCASSPQAGQGNEKLFFGSGTQLSVL	TRBJ1-4	TRBV4-2	7	-5.601
CAAGACAGAGAGCTGGGTTCCACTGCCAAAAAACAGTTTTTCATTACCCTGTCCCGGGGGGCTGCTGGCACAGAGGTACATAGATGTCTGGTTG	NQTSMYLCASSPPGQGNEKLFFGSGTQLSVL	TRBJ1-4	TRBV28	3	-5.969
CAAGACAGAGAGCTGGGTTCCACTGCCAAAAAACAGTTTTTCATTACCCTGTCCGAAACTGCTGGCACAGAAGTACAGAGAGGTCTGGTTGGGG	PNQTSLYFCASSFGQGNEKLFFGSGTQLSVL	TRBJ1-4	TRBV27	3	-5.969
CAAGACAGAGAGCTGGGTTCCACTGCCAAAAAACAGTTTTTCATTACCCTGTCCGCTCTCCGCACTGCAGATGTAGAAGCTGCTGTCTTCAGGA	PEDSSFYICSAESGQGNEKLFFGSGTQLSVL	TRBJ1-4	TRBV20-1	7	-5.601
CAAGACAGAGAGCTGGGTTCCACTGCCAAAAAACAGTTTTTCATTACCGATCAAACTGCTGGCACAGAGGTACATAGATGTCTGGTTGGTGCTG	STNQTSMYLCASSLIGNEKLFFGSGTQLSVL	TRBJ1-4	TRBV28	81	-4.538
CAAGACAGAGAGCTGGGTTCCACTGCCAAAAAACAGTTTTTCATTACCGATCGAGCCCTCCACTTGGCTGCTGGCGCAGAGATACAGGGCCGAG	SALYLCASSQVEGSIGNEKLFFGSGTQLSVL	TRBJ1-4	TRBV4-3	5	-5.747
CAAGACAGAGAGCTGGGTTCCACTGCCAAAAAACAGTTTTTCATTACCGCCACCGTTTCCCTGTCCATAACTGCTGGCACAGAAGTATACAGAT	SVYFCASSYGQGNGGGNEKLFFGSGTQLSVL	TRBJ1-4	TRBV6-9	15	-5.27
CAAGACAGAGAGCTGGGTTCCACTGCCAAAAAACAGTTTTTCATTACCGCCCCCCGCCTGGCTGCTGGCACAGAGGTACATAGATGTCTGGTTG	NQTSMYLCASSQAGGGNEKLFFGSGTQLSVL	TRBJ1-4	TRBV28	8	-5.543
CAAGACAGAGAGCTGGGTTCCACTGCCAAAAAACAGTTTTTCATTACCGCCCCCGACCAAGCTGCTGGCGCAAAGATAAAGGGCCGAGTCCCCC	GDSALYLCASSLVGGGNEKLFFGSGTQLSVL	TRBJ1-4	TRBV5-1	5	-5.747
CAAGACAGAGAGCTGGGTTCCACTGCCAAAAAACAGTTTTTCATTACCGCCCTGTCCACCGCTGCAGAGATATATGCTGCTGTCTTCAGGGCTC	SPEDSSIYLCSGGQGGNEKLFFGSGTQLSVL	TRBJ1-4	TRBV29-1	5	-5.747
CAAGACAGAGAGCTGGGTTCCACTGCCAAAAAACAGTTTTTCATTACCGCCTTCTAAGCTGCTGGCACAGAGATACACGGCCGAGTCCTCCTGN	QEDSAVYLCASSLEGGNEKLFFGSGTQLSVL	TRBJ1-4	TRBV7-2	2	-6.145
CAAGACAGAGAGCTGGGTTCCACTGCCAAAAAACAGTTTTTCATTACCGCGGGGCTTGGGGGAGACAACTGTTGGCGCTGCTGGCACAGAGATA	ISVPAAPTVVSPKPRGNEKLFFGSGTQLSVL	TRBJ1-4	TRBV7-2	4	-5.844
CAAGACAGAGAGCTGGGTTCCACTGCCAAAAAACAGTTTTTCATTACCGCTCCCCGACTGTGAGCTGGCACAGAAATAAGCTGCCGAATCTCCT	GDSAAYFCASSQSGSGNEKLFFGSGTQLSVL	TRBJ1-4	TRBV18	5	-5.747
CAAGACAGAGAGCTGGGTTCCACTGCCAAAAAACAGTTTTTCATTACCGGATTGACTGCTGGCACAGAAGTACACAGATGTTTGGGAGGGAGCA	APSQTSVYFCASSQSGNEKLFFGSGTQLSVL	TRBJ1-4	TRBV6-2	5	-5.747
CAAGACAGAGAGCTGGGTTCCACTGCCAAAAAACAGTTTTTCATTACCGTCCCGGACAGCACTGCAGATGTAGAAGCTGCTGTCTTCAGGATGG	HPEDSSFYICSAVRDGNEKLFFGSGTQLSVL	TRBJ1-4	TRBV20-1	12	-5.367
CAAGACAGAGAGCTGGGTTCCACTGCCAAAAAACAGTTTTTCATTACCGTCCCGGGTGCTGCAGAGATATATGCTGCTGTCTTCAGGGCTCATG	MSPEDSSIYLCSTRDGNEKLFFGSGTQLSVL	TRBJ1-4	TRBV29-1	25	-5.048
CAAGACAGAGAGCTGGGTTCCACTGCCAAAAAACAGTTTTTCATTACCGTCCCGGTAGTTTTTGCTGGCACAGAGATACACGGCCGAGTCCTCC	EDSAVYLCASKNYRDGNEKLFFGSGTQLSVL	TRBJ1-4	TRBV7-2	15	-5.27
CAAGACAGAGAGCTGGGTTCCACTGCCAAAAAACAGTTTTTCATTACCGTCCTGGGTGGCACAGAAGTACACAGATGTCTGGGAGCTGGTAGCG	ATSSQTSVYFCATQDGNEKLFFGSGTQLSVL	TRBJ1-4	TRBV10-3	2	-6.145
CAAGACAGAGAGCTGGGTTCCACTGCCAAAAAACAGTTTTTCATTACCGTTCCCCCCGGTTGAGGCACAGAGATACATGGCCGAGTCCCCCTGC	QGDSAMYLCASTGGNGNEKLFFGSGTQLSVL	TRBJ1-4	TRBV7-9	11	-5.405
CAAGACAGAGAGCTGGGTTCCACTGCCAAAAAACAGTTTTTCATTACCTCCAGCGGGGTCACTGGTGGCACAGAAGTAAAGAGCTGTCTGGTTG	NQTALYFCATSDPAGGNEKLFFGSGTQLSVL	TRBJ1-4	TRBV24-1	3	-5.969
CAAGACAGAGAGCTGGGTTCCACTGCCAAAAAACAGTTTTTCATTACCTCCCCAGCTACCTTGGGAACTGCTGGCACAGAGGTACATAGATGTC	TSMYLCASSSQGSWGGNEKLFFGSGTQLSVL	TRBJ1-4	TRBV28	2	-6.145
CAAGACAGAGAGCTGGGTTCCACTGCCAAAAAACAGTTTTTCATTACGCCCCGTCCCGCTGCTGGCACAGAAGTACACAGATGTCTGGGAGGGA	PSQTSVYFCASSGTGRNEKLFFGSGTQLSVL	TRBJ1-4	TRBV6-5	8	-5.543
CAAGACAGAGAGCTGGGTTCCACTGCCAAAAAACAGTTTTTCATTACGCCCCTGTTGTGAGCTGCTGGCACAGAGATACACGGCCGAGTCCTCC	EDSAVYLCASSSQQGRNEKLFFGSGTQLSVL	TRBJ1-4	TRBV7-2	48	-4.765
CAAGACAGAGAGCTGGGTTCCACTGCCAAAAAACAGTTTTTCATTACGCCCTGTCCCGAGTCGGCTGCTGGCACAGAAGTACACAGCTGAGTCC	DSAVYFCASSRLGTGRNEKLFFGSGTQLSVL	TRBJ1-4	TRBV12-3; TRBV12-4	9	-5.492
CAAGACAGAGAGCTGGGTTCCACTGCCAAAAAACAGTTTTTCATTACGCCGTCCCGAGCTGCTGGCGCAAAGATAAAGGGCCGAGTCCCCCAGC	LGDSALYLCASSSGRRNEKLFFGSGTQLSVL	TRBJ1-4	TRBV5-1	3	-5.969
CAAGACAGAGAGCTGGGTTCCACTGCCAAAAAACAGTTTTTCATTACGCGCTGTCCCGTCACTACTGGCACAGAGATAGAAAGCTGTCGGGTTC	NPTAFYLCASSDGTARNEKLFFGSGTQLSVL	TRBJ1-4	TRBV19	10	-5.446
CAAGACAGAGAGCTGGGTTCCACTGCCAAAAAACAGTTTTTCATTACGCTGTCCTAAACTGCTGGCACAGAAGTACACAGATGTTTGGGAGGGA	PSQTSVYFCASSLGQRNEKLFFGSGTQLSVL	TRBJ1-4	TRBV6-2	3	-5.969
CAAGACAGAGAGCTGGGTTCCACTGCCAAAAAACAGTTTTTCATTACGGCCAAGCGACATTCTGCTGGCACAGAAGTACACAGATGTCTGGGAG	SQTSVYFCASRMSLGRNEKLFFGSGTQLSVL	TRBJ1-4	TRBV6-5	3	-5.969
CAAGACAGAGAGCTGGGTTCCACTGCCAAAAAACAGTTTTTCATTACGGCTCCTGGAGGTGCTGGCACAGAAGTACACAGCTGAGTCCCTGGGT	PRDSAVYFCASTSRSRNEKLFFGSGTQLSVL	TRBJ1-4	TRBV12-3; TRBV12-4	3	-5.969
CAAGACAGAGAGCTGGGTTCCACTGCCAAAAAACAGTTTTTCATTACGGCTCTGTCGGCTGCTGGCACAGAAGTACAGGGCTGAGTCCCCCAGC	LGDSALYFCASSRQSRNEKLFFGSGTQLSVL	TRBJ1-4	TRBV13	10	-5.446
CAAGACAGAGAGCTGGGTTCCACTGCCAAAAAACAGTTTTTCATTACGGGCTGTCCGTGGTAGGCTGGCACAGAGGTACATAGATGTCTGGTTG	NQTSMYLCASLPRTARNEKLFFGSGTQLSVL	TRBJ1-4	TRBV28	7	-5.601
CAAGACAGAGAGCTGGGTTCCACTGCCAAAAAACAGTTTTTCATTACGGGTGTCCCAGGAACTGCTGGCACAGAAGTACAGAGAGGTCTGGTTN	NQTSLYFCASSSWDTRNEKLFFGSGTQLSVL	TRBJ1-4	TRBV27	2	-6.145
CAAGACAGAGAGCTGGGTTCCACTGCCAAAAAACAGTTTTTCATTACGGTAACTGCTGGCACAGAAGTACACAGATGTCTGGGAGGGAGCAGCC	AAPSQTSVYFCASSYRNEKLFFGSGTQLSVL	TRBJ1-4	TRBV6-6	70	-4.601
CAAGACAGAGAGCTGGGTTCCACTGCCAAAAAACAGTTTTTCATTACGGTCCCCAGCTCGACTACTGGCACAGAGATAGAAAGCTGTCGGGTTC	NPTAFYLCASSRAGDRNEKLFFGSGTQLSVL	TRBJ1-4	TRBV19	11	-5.405
CAAGACAGAGAGCTGGGTTCCACTGCCAAAAAACAGTTTTTCATTACGGTCCCGGCTGCTGGCACAGAAATAAACTCCAGAATCCTCCAGTTCT	ELEDSGVYFCASSRDRNEKLFFGSGTQLSVL	TRBJ1-4	TRBV14	99	-4.451
CAAGACAGAGAGCTGGGTTCCACTGCCAAAAAACAGTTTTTCATTACGGTCCCTCGTCGGTCGTGGTGAGCTGGCACAGAAATAAGCTGCCGAA	SAAYFCASSPRPTRDRNEKLFFGSGTQLSVL	TRBJ1-4	TRBV18	2	-6.145
CAAGACAGAGAGCTGGGTTCCACTGCCAAAAAACAGTTTTTCATTACGGTGTCCCGTGTAACTGCTGGCACAGAAGTACACAGATGTCTGGGAG	SQTSVYFCASSYTGHRNEKLFFGSGTQLSVL	TRBJ1-4	TRBV6-6	5	-5.747
CAAGACAGAGAGCTGGGTTCCACTGCCAAAAAACAGTTTTTCATTACGTCCTGTCCCGGGCCTGCTGGCACAGAGGTACATAGATGTCTGGTTG	NQTSMYLCASRPGTGRNEKLFFGSGTQLSVL	TRBJ1-4	TRBV28	7	-5.601
CAAGACAGAGAGCTGGGTTCCACTGCCAAAAAACAGTTTTTCATTACGTGTCCCCGCTGCGAGTAAACTGCTGGCACAGAAGTACACAGATGTC	TSVYFCASSLLAAGTRNEKLFFGSGTQLSVL	TRBJ1-4	TRBV6-6	3	-5.969
CAAGACAGAGAGCTGGGTTCCACTGCCAAAAAACAGTTTTTCATTACGTGTCCCGATGCTCAAGCTGCTGGCACAGAGATACATGGCCGAGTCC	DSAMYLCASSLSIGTRNEKLFFGSGTQLSVL	TRBJ1-4	TRBV7-9	10	-5.446
CAAGACAGAGAGCTGGGTTCCACTGCCAAAAAACAGTTTTTCATTACTAATACTCGGTGGTGAGCTGGCACAGAAATAAGCTGCCGAATCTCCT	GDSAAYFCASSPPSISNEKLFFGSGTQLSVL	TRBJ1-4	TRBV18	8	-5.543
CAAGACAGAGAGCTGGGTTCCACTGCCAAAAAACAGTTTTTCATTACTACTCGAGTAACTGCTGGCACAGAAGTACACAGATGTCTGGGAGGGA	PSQTSVYFCASSYSSSNEKLFFGSGTQLSVL	TRBJ1-4	TRBV6-6	11	-5.405
CAAGACAGAGAGCTGGGTTCCACTGCCAAAAAACAGTTTTTCATTACTATCTGCCCCGCGGCTGCTGGCACAGAAATACACAGCAGAGTCACCA	GDSAVYFCASSRGADSNEKLFFGSGTQLSVL	TRBJ1-4	TRBV3-1	2	-6.145
CAAGACAGAGAGCTGGGTTCCACTGCCAAAAAACAGTTTTTCATTACTCAGTCCGGTACTGCTGGCACAGAAGTACACAGATGTTTGGGAGGGA	PSQTSVYFCASSTGLSNEKLFFGSGTQLSVL	TRBJ1-4	TRBV6-2	11	-5.405
CAAGACAGAGAGCTGGGTTCCACTGCCAAAAAACAGTTTTTCATTACTCCCGGTATCTTGGCTGCTGGCGCAGAGATACAGGGCCGAGTCTTCT	EDSALYLCASSQDTGSNEKLFFGSGTQLSVL	TRBJ1-4	TRBV4-3	6	-5.668
CAAGACAGAGAGCTGGGTTCCACTGCCAAAAAACAGTTTTTCATTACTCCCTGTCCGGATACTACTGGCACAGAGATAGAAAGCTGTCGGGTTC	NPTAFYLCASSIRTGSNEKLFFGSGTQLSVL	TRBJ1-4	TRBV19	6	-5.668
CAAGACAGAGAGCTGGGTTCCACTGCCAAAAAACAGTTTTTCATTACTCCCTGTCGCGGGGCTGCTGGCACAGAAGTACACAGCTGAGTCCCTG	RDSAVYFCASSPATGSNEKLFFGSGTQLSVL	TRBJ1-4	TRBV12-3; TRBV12-4	6	-5.668
CAAGACAGAGAGCTGGGTTCCACTGCCAAAAAACAGTTTTTCATTACTCCCTGTGCTGCTGCTGGCGCAAAGATAAAGGGCCGAGTCCCCCAGC	LGDSALYLCASSSTGSNEKLFFGSGTQLSVL	TRBJ1-4	TRBV5-1	11	-5.405
CAAGACAGAGAGCTGGGTTCCACTGCCAAAAAACAGTTTTTCATTACTCCTAAACGACAAGCTGCTGGCGCAAAGATAAAGGGCCGAGTCCCCC	GDSALYLCASSLSFRSNEKLFFGSGTQLSVL	TRBJ1-4	TRBV5-1	16	-5.242
CAAGACAGAGAGCTGGGTTCCACTGCCAAAAAACAGTTTTTCATTACTCGGTCCGTCCGGGGGGCTGCTGGCACAGAAATACACAGCAGAGTCA	DSAVYFCASSPPDGPSNEKLFFGSGTQLSVL	TRBJ1-4	TRBV3-1	3	-5.969
CAAGACAGAGAGCTGGGTTCCACTGCCAAAAAACAGTTTTTCATTACTCGTCGGTGAGCTGGCACAGAAATAAGCTGCCGAATCTCCTCGCACT	VRGDSAAYFCASSPTSNEKLFFGSGTQLSVL	TRBJ1-4	TRBV18	4	-5.844
CAAGACAGAGAGCTGGGTTCCACTGCCAAAAAACAGTTTTTCATTACTCTGTCCCTGTCGGCTGCTGGCACAGAGATACACGGCCGAGTCCTCC	EDSAVYLCASSRQGQSNEKLFFGSGTQLSVL	TRBJ1-4	TRBV7-2	7	-5.601
CAAGACAGAGAGCTGGGTTCCACTGCCAAAAAACAGTTTTTCATTACTCTGTCCGCGTAAGCTGCTGGCACAGAGATACACGGCCGAGTCCTCC	EDSAVYLCASSLRGQSNEKLFFGSGTQLSVL	TRBJ1-4	TRBV7-2	936	-3.475
CAAGACAGAGAGCTGGGTTCCACTGCCAAAAAACAGTTTTTCATTACTCTGTCCTCCGGCACAGAGGTACATAGATGTCTGGTTGGTGCTGGCG	ASTNQTSMYLCAGGQSNEKLFFGSGTQLSVL	TRBJ1-4	TRBV28	10	-5.446
CAAGACAGAGAGCTGGGTTCCACTGCCAAAAAACAGTTTTTCATTACTCTTACCCCTGTCCAGACTGCTGGCACAGAGGTACATAGATGTCTGG	QTSMYLCASSLDRGKSNEKLFFGSGTQLSVL	TRBJ1-4	TRBV28	10	-5.446
CAAGACAGAGAGCTGGGTTCCACTGCCAAAAAACAGTTTTTCATTACTGCCACGATCTTCAACGCTGCAGAGATATATGCTGCTGTCTTCAGGG	PEDSSIYLCSVEDRGSNEKLFFGSGTQLSVL	TRBJ1-4	TRBV29-1	13	-5.332
CAAGACAGAGAGCTGGGTTCCACTGCCAAAAAACAGTTTTTCATTACTGGCCCCTGTCAGGCTGCTGGCACAGAGATACACGGCCGAGTCCTCC	EDSAVYLCASSLTGASNEKLFFGSGTQLSVL	TRBJ1-4	TRBV7-2	5	-5.747
CAAGACAGAGAGCTGGGTTCCACTGCCAAAAAACAGTTTTTCATTACTGGCCCGTCTGCTAACGCTGCAGAGATATATGCTGCTGTCTTCAGGG	PEDSSIYLCSVSRRASNEKLFFGSGTQLSVL	TRBJ1-4	TRBV29-1	20	-5.145
CAAGACAGAGAGCTGGGTTCCACTGCCAAAAAACAGTTTTTCATTACTGGGTCCCGGAAAGCTGCTGGCACAGAGGTACATAGATGTCTGGTTG	NQTSMYLCASSFPGPSNEKLFFGSGTQLSVL	TRBJ1-4	TRBV28	2	-6.145
CAAGACAGAGAGCTGGGTTCCACTGCCAAAAAACAGTTTTTCATTACTGGTGCCCTCTACGCTGCTGGCACAGAAATACAAAGCTGAGTCCCCC	GDSALYFCASSVEGTSNEKLFFGSGTQLSVL	TRBJ1-4	TRBV9	4	-5.844
CAAGACAGAGAGCTGGGTTCCACTGCCAAAAAACAGTTTTTCATTACTGTCAACGCTGCAGAGATATATGCTGCTGTCTTCAGGGCTCATGTTG	NMSPEDSSIYLCSVDSNEKLFFGSGTQLSVL	TRBJ1-4	TRBV29-1	16	-5.242
CAAGACAGAGAGCTGGGTTCCACTGCCAAAAAACAGTTTTTCATTACTGTCACGGCTGCTGGCACAGAGATACACGGCCGAGTCCTCCTGCTGT	QQEDSAVYLCASSRDSNEKLFFGSGTQLSVL	TRBJ1-4	TRBV7-2	5	-5.747
CAAGACAGAGAGCTGGGTTCCACTGCCAAAAAACAGTTTTTCATTACTGTCCAACGAGTAACTGCTGGCACAGAAGTACACAGATGTCTGGGAG	SQTSVYFCASSYSLDSNEKLFFGSGTQLSVL	TRBJ1-4	TRBV6-6	2	-6.145
CAAGACAGAGAGCTGGGTTCCACTGCCAAAAAACAGTTTTTCATTACTGTCCCGCTCCAAGCTGCTGGCACAGAGATACAGGGCCGAGTCCTCC	EDSALYLCASSLERDSNEKLFFGSGTQLSVL	TRBJ1-4	TRBV5-8	11	-5.405
CAAGACAGAGAGCTGGGTTCCACTGCCAAAAAACAGTTTTTCATTACTGTCCCGGAAGCTAGCACTGCAGATGTAGAAGCTGCTGTCTTCAGGA	PEDSSFYICSASFRDSNEKLFFGSGTQLSVL	TRBJ1-4	TRBV20-1	10	-5.446
CAAGACAGAGAGCTGGGTTCCACTGCCAAAAAACAGTTTTTCATTACTGTCCCGGGGGCTGCTGGCGCAAAGATAAAGGGCCGAGTCCCCCAGC	LGDSALYLCASSPRDSNEKLFFGSGTQLSVL	TRBJ1-4	TRBV5-1	3	-5.969
CAAGACAGAGAGCTGGGTTCCACTGCCAAAAAACAGTTTTTCATTACTGTCGGGACTGCTGGCACAGAAGTACACAGATGTTTGGGAGGGAGCA	APSQTSVYFCASSPDSNEKLFFGSGTQLSVL	TRBJ1-4	TRBV6-2	12	-5.367
CAAGACAGAGAGCTGGGTTCCACTGCCAAAAAACAGTTTTTCATTACTGTCTCCCTTACTGCTGGCACAGAAGTACACAGATGTCTGGGAGGGA	PSQTSVYFCASSKGDSNEKLFFGSGTQLSVL	TRBJ1-4	TRBV6-1	2	-6.145
CAAGACAGAGAGCTGGGTTCCACTGCCAAAAAACAGTTTTTCATTACTGTGATCTCTAGCACTGCAGATGTAGAAGCTGCTGTCTTCAGGATGG	HPEDSSFYICSARDHSNEKLFFGSGTQLSVL	TRBJ1-4	TRBV20-1	32	-4.941
CAAGACAGAGAGCTGGGTTCCACTGCCAAAAAACAGTTTTTCATTACTTCCCCCCGGTGAGCTGGCACAGAAATAAGCTGCCGAATCTCCTCGC	RGDSAAYFCASSPGGSNEKLFFGSGTQLSVL	TRBJ1-4	TRBV18	6	-5.668
CAAGACAGAGAGCTGGGTTCCACTGCCAAAAAACAGTTTTTCATTACTTTGCGCCCCCACCCCTTGGCTGCTGGCGCAGAGATACAGGGCTGAG	SALYLCASSQGVGAQSNEKLFFGSGTQLSVL	TRBJ1-4	TRBV4-1	13	-5.332
CAAGACAGAGAGCTGGGTTCCACTGCCAAAAAACAGTTTTTCATTAGAAACTTCCCCTCTCAGGTAGTTGCTGGCACAGCGATACATGGCCGAG	SAMYRCASNYLRGEVSNEKLFFGSGTQLSVL	TRBJ1-4	TRBV7-6	3	-5.969
CAAGACAGAGAGCTGGGTTCCACTGCCAAAAAACAGTTTTTCATTAGAACCCCAATTTAGGGGACTGCTGGCACAGAAGTACACAGCTGAGTCC	DSAVYFCASSPLNWGSNEKLFFGSGTQLSVL	TRBJ1-4	TRBV12-3; TRBV12-4	23	-5.085
CAAGACAGAGAGCTGGGTTCCACTGCCAAAAAACAGTTTTTCATTAGAACCCCCTGCCGGGCTGCTGGCACAGAGGTACATAGATGTCTGGTTG	NQTSMYLCASSPAGGSNEKLFFGSGTQLSVL	TRBJ1-4	TRBV28	6	-5.668
CAAGACAGAGAGCTGGGTTCCACTGCCAAAAAACAGTTTTTCATTAGAACCCGGGCCTTGGCTGCTGGCACAGAAATAAACTCCAGAATCCTCC	EDSGVYFCASSQGPGSNEKLFFGSGTQLSVL	TRBJ1-4	TRBV14	44	-4.803
CAAGACAGAGAGCTGGGTTCCACTGCCAAAAAACAGTTTTTCATTAGAACCCGGTGAGCTGGCACAGAAATAAGCTGCCGAATCTCCTCGCACT	VRGDSAAYFCASSPGSNEKLFFGSGTQLSVL	TRBJ1-4	TRBV18	3	-5.969
CAAGACAGAGAGCTGGGTTCCACTGCCAAAAAACAGTTTTTCATTAGAACCGCGGACCCCCTGCGAACTGCTGGCACAGAGGTACATAGATGTC	TSMYLCASSSQGVRGSNEKLFFGSGTQLSVL	TRBJ1-4	TRBV28	9	-5.492
CAAGACAGAGAGCTGGGTTCCACTGCCAAAAAACAGTTTTTCATTAGAACCGCGGGCGCTGCAGAGATATATGCTGCTGTCTTCAGGGCTCATG	MSPEDSSIYLCSARGSNEKLFFGSGTQLSVL	TRBJ1-4	TRBV29-1	137	-4.31
CAAGACAGAGAGCTGGGTTCCACTGCCAAAAAACAGTTTTTCATTAGAACCGTCCCGAGTGCTGGCGCAAAGATAAAGGGCCGAGTCCCCCAGC	LGDSALYLCASTRDGSNEKLFFGSGTQLSVL	TRBJ1-4	TRBV5-1	6	-5.668
CAAGACAGAGAGCTGGGTTCCACTGCCAAAAAACAGTTTTTCATTAGAACCTGTCGAACCTAAGCTGCTGGCACAGAGATACATGGCCGAGTCC	DSAMYLCASSLGSTGSNEKLFFGSGTQLSVL	TRBJ1-4	TRBV7-9	11	-5.405
CAAGACAGAGAGCTGGGTTCCACTGCCAAAAAACAGTTTTTCATTAGAACTCTTAAGGCTGCTGGCACAGAAATACACAGCAGAGTCACCAAGC	LGDSAVYFCASSLKSSNEKLFFGSGTQLSVL	TRBJ1-4	TRBV3-1	5	-5.747
CAAGACAGAGAGCTGGGTTCCACTGCCAAAAAACAGTTTTTCATTAGAACTGGCATCTAAGCTGCTGGCACAGAGATACACGGCCGAGTCCTCC	EDSAVYLCASSLDASSNEKLFFGSGTQLSVL	TRBJ1-4	TRBV7-2	9	-5.492
CAAGACAGAGAGCTGGGTTCCACTGCCAAAAAACAGTTTTTCATTAGAACTGTCTAGAGCACTGCAGATGTAGAAGCTGCTGTCTTCAGGATGG	HPEDSSFYICSALDSSNEKLFFGSGTQLSVL	TRBJ1-4	TRBV20-1	16	-5.242
CAAGACAGAGAGCTGGGTTCCACTGCCAAAAAACAGTTTTTCATTAGAAGCCCTGGAATCTCTGCTGGTGGCACACAGGTACATGGCTGCGTCC	DAAMYLCATSRDSRASNEKLFFGSGTQLSVL	TRBJ1-4	TRBV15	4	-5.844
CAAGACAGAGAGCTGGGTTCCACTGCCAAAAAACAGTTTTTCATTAGAAGCTGTCCTAGTGCTGCTGGCACAGAGGTACATAGATGTCTGGTTG	NQTSMYLCASSTRTASNEKLFFGSGTQLSVL	TRBJ1-4	TRBV28	5	-5.747
CAAGACAGAGAGCTGGGTTCCACTGCCAAAAAACAGTTTTTCATTAGAAGGCCCCTGTCCGCTGCTGGCGCAAAGATAAAGGGCCGAGTCCCCC	GDSALYLCASSGQGPSNEKLFFGSGTQLSVL	TRBJ1-4	TRBV5-1	73	-4.583
CAAGACAGAGAGCTGGGTTCCACTGCCAAAAAACAGTTTTTCATTAGAAGGTGTCAGGCTGCTGGCACAGAAATACACAGCAGAGTCACCAAGC	LGDSAVYFCASSLTPSNEKLFFGSGTQLSVL	TRBJ1-4	TRBV3-1	2	-6.145
CAAGACAGAGAGCTGGGTTCCACTGCCAAAAAACAGTTTTTCATTAGAAGTGAACCCCTGTCGGCGACTGCTGGCACAGAAGTACAGGGCTGAG	SALYFCASSRRQGFTSNEKLFFGSGTQLSVL	TRBJ1-4	TRBV13	2	-6.145
CAAGACAGAGAGCTGGGTTCCACTGCCAAAAAACAGTTTTTCATTAGAATCTGTCCCAGGGCTGCTGGCGCAAAGATAAAGGGCCGAGTCCCCC	GDSALYLCASSPGTDSNEKLFFGSGTQLSVL	TRBJ1-4	TRBV5-1	13	-5.332
CAAGACAGAGAGCTGGGTTCCACTGCCAAAAAACAGTTTTTCATTAGACAGCCCCTGTGAGCTGCTGGCACAGAGGTACATAGATGTCTGGTTG	NQTSMYLCASSSQGLSNEKLFFGSGTQLSVL	TRBJ1-4	TRBV28	11	-5.405
[truncated: 148,589 more rows]
