# Supplementary material for: TCR Convergence in Individuals Treated With Immune Checkpoint Inhibition for Cancer
Source: Front Immunol. 2020 Jan 9;10:2985. doi: 10.3389/fimmu.2019.02985 (PMC6962348; doi:10.3389/fimmu.2019.02985)
Supplement: Supplementary file 5 [file Data_Sheet_2.zip › 11858_15_3.csv]

Clone_Sequence	Clone_Protein_Sequence	J_Segment_Major_Gene	V_Segment_Major_Gene	Count_03	Frequency_03
CAAAACAGAGAGCTGGGTTCCACTGCCAAAAAACAGTTTTTCATTATATTCGGTATCTCTAGCACTGCAGATGTAGAAGCTGCTGTCTTCAGGA	PEDSSFYICSARDTEYNEKLFFGSGTQLSVL	TRBJ1-4	TRBV20-1	4	-5.872
CAAGACAGAGAAACTTGTCCTTCTCGACGCCTTGCTCGTATGTGGCCTTGGAGCCCTCATTGGAAGTTGCCATCAGCATGAGACTCTGTTTCGG	RNRVSC*WQLPMRAPRPHTSKASRRTSFSVL	TRBJ1-4	TRBV20-1	10	-5.474
CAAGACAGAGAAAGATCCCTTAGGCCTCTCTGCAGAGAACCGATCACTGAGCAGCCTTGATTTTTCTAGTTGAGCTTCATTCTGGAAGTAAGTC	TYFQNEAQLEKSRLLSDRFSAERPKGSFSVL	TRBJ1-4	TRBV7-9	5	-5.775
CAAGACAGAGAACCGATCACTGAGCAGCCTTGATTTTTCTAGTTGAGCTTCATTCTGGAAGTAAGTCAGAAACTCTGGGCCCTGCCCCAGGGTT	TLGQGPEFLTYFQNEAQLEKSRLLSDRFSVL	TRBJ1-4	TRBV7-9	23	-5.112
CAAGACAGAGAACCGATCATTGGGCAACCCTGATTTGTCTTGTTGGGCTTCATAATTGAAGTAAGTCAGAAACTCTGGGCCCTGCCCCAGGGCC	ALGQGPEFLTYFNYEAQQDKSGLPNDRFSVL	TRBJ1-4	TRBV7-6	76	-4.593
CAAGACAGAGAACTGGCGCCCTGAGAATCGACCAGGGAAGTTTCCTTTGTTTCTCTGTGTCTCACTGAAGTATTCAAAGAGGAACTGAAGGCCC	GLQFLFEYFSETQRNKGNFPGRFSGRQFSVL	TRBJ1-4	TRBV5-1	5	-5.775
CAAGACAGAGAATGTTAGGTTTGGGCGGCTGATGGGAAACTTGTCAATGACAAATCCACTCTCATATGTGGCCTCAGAGCCCTGATTTGCAGTT	TANQGSEATYESGFVIDKFPISRPNLTFSVL	TRBJ1-4	TRBV29-1	8	-5.571
CAAGACAGAGAGCCGGGTTCCACTGCCAAAAAACAGTTTTTCATTAGTGGCCCCCTGGCGCCTGCTGGCACAGAAGTACATGGCTGAGTCCTCC	EDSAMYFCASRRQGATNEKLFFGSGTRLSVL	TRBJ1-4	TRBV2	3	-5.997
CAAGACAGAGAGCTCGGTTCCACTGCCAAAAAACAGTTTTTCATCTAAACCTGTCCGGCGCCCGCTGGCACAGAAGTACATGGCTGAGTCCTCC	EDSAMYFCASGRRTGLDEKLFFGSGTELSVL	TRBJ1-4	TRBV2	4	-5.872
CAAGACAGAGAGCTGCCAAAAAACAGTTTTTCATCACCTGCTTCAACGCTGCAGAGATATATGCTGCTGTCTTCAGGGCTCATGTTGCTCACAG	CEQHEP*RQQHISLQR*SR**KTVFWQLSVL	TRBJ1-4	TRBV29-1	4	-5.872
CAAGACAGAGAGCTGCTGGCACAGAGATACACGGCCGAGTCCTCCTGCTGTGTGCGCTGGATCGTCAGAGTGGAGACGGATCCCCCAGTCCTCT	EDWGIRLHSDDPAHTAGGLGRVSLCQQLSVL	TRBJ1-4	TRBV7-2	2	-6.173
CAAGACAGAGAGCTGCTGTCTTCAGGATGGGCACTGGTCACTGTCAGAGTGGACAAGGTCAGGCTTGCATGGTTGATGAGAAACTTGTCCTTCT	EGQVSHQPCKPDLVHSDSDQCPS*RQQLSVL	TRBJ1-4	TRBV20-1	6	-5.696
CAAGACAGAGAGCTGGATCTCCAAGGTGGAGAAAGATCCCTTAGGCCTCTCTGCAGAGAACCGATCACTGAGCAGCCTTGATTTTTCTAGTTGA	QLEKSRLLSDRFSAERPKGSFSTLEIQLSVL	TRBJ1-4	TRBV7-9	7	-5.629
CAAGACAGAGAGCTGGATCTTCAGAGTGGAGACGGATCTCTCAGGCCTCTCTGCAGAGAACCGACCACTGGGCCGCCCTGATTTGTCTCGTTGA	QRDKSGRPSGRFSAERPERSVSTLKIQLSVL	TRBJ1-4	TRBV7-4	3	-5.997
CAAGACAGAGAGCTGGGTTCCACCTTTATCTTGGCTGCTGGCACAGAAATAAACTCCAGAATCCTCCAGTTCTGCAGGCTGCACCTTCAGAGTA	TLKVQPAELEDSGVYFCASSQDKGGTQLSVL	TRBJ1-4	TRBV14	2	-6.173
CAAGACAGAGAGCTGGGTTCCACTAAGCTGCTGGCACAGAGATACACGGCCGAGTCCTCCTGCTGTGTGCGCTGGATCGTCAGAGTGGAGACGG	RLHSDDPAHTAGGLGRVSLCQQLSGTQLSVL	TRBJ1-4	TRBV7-2	4	-5.872
CAAGACAGAGAGCTGGGTTCCACTACAACGGTTAACCTGGTCCCCGAACCGAAGGTGTAGCCATAGAGAGCCTGCCCGGAGGCTGGCACAGAGG	LCASLRAGSLWLHLRFGDQVNRCSGTQLSVL	TRBJ1-4	TRBV28	5	-5.775
CAAGACAGAGAGCTGGGTTCCACTACAACGGTTAACCTGGTCCCCGAACCGAAGGTGTAGCCATAGTTAGATGCGTCCAGACGGAAGCTGCTGG	QQLPSGRI*LWLHLRFGDQVNRCSGTQLSVL	TRBJ1-4	TRBV7-2	4	-5.872
CAAGACAGAGAGCTGGGTTCCACTACAACTGTGAGTCTGGTGCCTTGTCCAAAGAAAGCTTCAGTGTACCTGTTAGGGCTGCTGGCACAGAGGT	PLCQQP*QVH*SFLWTRHQTHSCSGTQLSVL	TRBJ1-4	TRBV28	4	-5.872
CAAGACAGAGAGCTGGGTTCCACTACAACTGTGAGTCTGGTGCCTTGTCCAAAGAAAGCTTCAGTGTTGCTGTGTCCCACGCTGCAGAGATATA	ISLQRGTQQH*SFLWTRHQTHSCSGTQLSVL	TRBJ1-4	TRBV29-1	2	-6.173
CAAGACAGAGAGCTGGGTTCCACTACAACTGTGAGTCTGGTGCCTTGTCCAAAGAAAGCTTCTAAGTCTGGCTGATGGCACAGAAGTACACAGA	LCTSVPSARLRSFLWTRHQTHSCSGTQLSVL	TRBJ1-4	TRBV10-3	4	-5.872
CAAGACAGAGAGCTGGGTTCCACTGCCAAAAAAACAGTTTTCCATGGCCTCCCTGTCTGCTGGCACAGAGGTACATAGATGTCTGGTTGGTGCT	APTRHLCTSVPADREAMENCFFGSGTQLSVL	TRBJ1-4	TRBV28	6	-5.696
CAAGACAGAGAGCTGGGTTCCACTGCCAAAAAAACAGTTTTTCAATCTGCAAAGAAACTTGGCTGCTGGCACAGAGATACAGGGCCGAGTCTTC	KTRPCISVPAAKFLCRLKNCFFGSGTQLSVL	TRBJ1-4	TRBV4-2	3	-5.997
CAAGACAGAGAGCTGGGTTCCACTGCCAAAAAAACAGTTTTTCACCACCGCCCTGCCTCGAGTAACTGCTGGCACAGAAGTACACAGATGTCTG	RHLCTSVPAVTRGRAVVKNCFFGSGTQLSVL	TRBJ1-4	TRBV6-5	4	-5.872
CAAGACAGAGAGCTGGGTTCCACTGCCAAAAAAACAGTTTTTCAGCCCATCCGCCTGTCGGGCTGCTGGCACAGAGATACACGGCGGAGTCCTC	RTPPCISVPAARQADGLKNCFFGSGTQLSVL	TRBJ1-4	TRBV7-8	7	-5.629
CAAGACAGAGAGCTGGGTTCCACTGCCAAAAAAACAGTTTTTCATCGACCCCCTGCCGTAAACTGCTGGCACAGAGGTACATAGATGTCTGGTT	TRHLCTSVPAVYGRGSMKNCFFGSGTQLSVL	TRBJ1-4	TRBV28	5	-5.775
CAAGACAGAGAGCTGGGTTCCACTGCCAAAAAAACAGTTTTTCATCGGGCCCCTCCCCTCTAGCACTGCAGATGTAGAAGCTGCTGTCTTCAGG	LKTAASTSAVLEGRGPMKNCFFGSGTQLSVL	TRBJ1-4	TRBV20-1	5	-5.775
CAAGACAGAGAGCTGGGTTCCACTGCCAAAAAAACAGTTTTTCATCTTGGGCTTCACTGATGGCACAGAAGTACACAGATGTCTGGGAGCTGGT	PAPRHLCTSVPSVKPKMKNCFFGSGTQLSVL	TRBJ1-4	TRBV10-3	3	-5.997
CAAGACAGAGAGCTGGGTTCCACTGCCAAAAAAACAGTTTTTCATTAACCTGCGGTGAGCTGGCACAGAAATAAGCTGCCGAATCTCCTCGCAC	CEEIRQLISVPAHRRLMKNCFFGSGTQLSVL	TRBJ1-4	TRBV18	3	-5.997
CAAGACAGAGAGCTGGGTTCCACTGCCAAAAAAACAGTTTTTCATTAAGCCTGTGGGGCAAACTGCTGGCACAGAGGTACATAGATGTCTGGTT	TRHLCTSVPAVCPTGLMKNCFFGSGTQLSVL	TRBJ1-4	TRBV28	7	-5.629
CAAGACAGAGAGCTGGGTTCCACTGCCAAAAAAACAGTTTTTCATTACCAGGGTGGAATCGGTAACTGCTGGCACAGAAGTACACAGATGTCTG	RHLCTSVPAVTDSTLVMKNCFFGSGTQLSVL	TRBJ1-4	TRBV6-6	7	-5.629
CAAGACAGAGAGCTGGGTTCCACTGCCAAAAAAACAGTTTTTCATTAGACGCTGCCCAACTTTGGCTGCTGGCACAGAAATAAACTCCAGAATC	ILEFISVPAAKVGQRLMKNCFFGSGTQLSVL	TRBJ1-4	TRBV14	9	-5.52
CAAGACAGAGAGCTGGGTTCCACTGCCAAAAAAACAGTTTTTCATTAGCCAACCCTGAAGCACTGCAGATGTAGAAGCTGCTGTCTTCAGGATG	ILKTAASTSAVLQGWLMKNCFFGSGTQLSVL	TRBJ1-4	TRBV20-1	7	-5.629
CAAGACAGAGAGCTGGGTTCCACTGCCAAAAAAACAGTTTTTCATTAGCTGTCCCCCGATCTCTAGCACTGCAGATGTAGAAGCTGCTGTCTTC	KTAASTSAVLEIGGQLMKNCFFGSGTQLSVL	TRBJ1-4	TRBV20-1	4	-5.872
CAAGACAGAGAGCTGGGTTCCACTGCCAAAAAAACAGTTTTTCATTAGTTGCACTGTCGCCCGCTTCACTGCTGGCACAGAAGTACATGGCTGA	QPCTSVPAVKRATVQLMKNCFFGSGTQLSVL	TRBJ1-4	TRBV2	4	-5.872
CAAGACAGAGAGCTGGGTTCCACTGCCAAAAAAACAGTTTTTCATTAGTTGCGGTCCCCACCGGCCGGGCACTGCAGATGTAGAAGCTGCTGTC	TAASTSAVPGRWGPQLMKNCFFGSGTQLSVL	TRBJ1-4	TRBV20-1	6	-5.696
CAAGACAGAGAGCTGGGTTCCACTGCCAAAAAAACAGTTTTTCATTAGTTGGGATTTCCCCCCCGGGGCACTGCAGATGTAGAAGCTGCTGTCT	DSSFYICSAPGGKSQLMKNCFFGSGTQLSVL	TRBJ1-4	TRBV20-1	9	-5.52
CAAGACAGAGAGCTGGGTTCCACTGCCAAAAAAACAGTTTTTCATTAGTTGTTGGCCCGACTCTAGCACTGCAGATGTAGAAGCTGCTGTCTTC	KTAASTSAVLESGQQLMKNCFFGSGTQLSVL	TRBJ1-4	TRBV20-1	5	-5.775
CAAGACAGAGAGCTGGGTTCCACTGCCAAAAAAACAGTTTTTCATTCGTCCCCCTAGATCCTTCACTGCTGGCACAGAAGTACACAGATGTCTG	RHLCTSVPAVKDLGGRMKNCFFGSGTQLSVL	TRBJ1-4	TRBV6-1	3	-5.997
CAAGACAGAGAGCTGGGTTCCACTGCCAAAAAAACAGTTTTTCATTGCCCTGTAAATCTCTAGCACTGCAGATGTAGAAGCTGCTGTCTTCAGG	LKTAASTSAVLEIYRAMKNCFFGSGTQLSVL	TRBJ1-4	TRBV20-1	6	-5.696
CAAGACAGAGAGCTGGGTTCCACTGCCAAAAAAACAGTTTTTCATTTAGGCCCTGTCGGCTGGCACAGAGATACACGGCCGAGTCCTCCTGCTG	SRRTRPCISVPADRA*MKNCFFGSGTQLSVL	TRBJ1-4	TRBV7-2	3	-5.997
CAAGACAGAGAGCTGGGTTCCACTGCCAAAAAAACAGTTTTTCATTTCCACTCACAACGCTGCAGAGATATATGCTGCTGTCTTCAGGGCTCAT	*ALKTAAYISAAL*VEMKNCFFGSGTQLSVL	TRBJ1-4	TRBV29-1	2	-6.173
CAAGACAGAGAGCTGGGTTCCACTGCCAAAAAAACAGTTTTTCATTTGACTGTCCGTTCATAGGTGAGCTGGCACAGAAATAAGCTGCCGAATC	IRQLISVPAHL*TDSQMKNCFFGSGTQLSVL	TRBJ1-4	TRBV18	3	-5.997
CAAGACAGAGAGCTGGGTTCCACTGCCAAAAAAACAGTTTTTCCGGTCCATCTCTAGCACTGCAGATGTAGAAGCTGCTGTCTTCAGGATGGGC	PILKTAASTSAVLEMDRKNCFFGSGTQLSVL	TRBJ1-4	TRBV20-1	12	-5.395
CAAGACAGAGAGCTGGGTTCCACTGCCAAAAAAACAGTTTTTCGCGATCCCCTAACCGACTGCTGGCACAGAAGTACACAGATGTCTGGGAGGG	PPRHLCTSVPAVG*GIAKNCFFGSGTQLSVL	TRBJ1-4	TRBV6-6	6	-5.696
CAAGACAGAGAGCTGGGTTCCACTGCCAAAAAAACAGTTTTTCTCCGCCCCCTGTTCGAGTGCTGCTGGCACAGAAATACACAGCAGAGTCACC	VTLLCISVPAALEQGAEKNCFFGSGTQLSVL	TRBJ1-4	TRBV3-1	4	-5.872
CAAGACAGAGAGCTGGGTTCCACTGCCAAAAAAACAGTTTTTCTCCTAATCCCTGTTGGTTACTGCTGGCACAGAAGTACACAGATGTCTGGGA	PRHLCTSVPAVTNRD*EKNCFFGSGTQLSVL	TRBJ1-4	TRBV6-6	5	-5.775
CAAGACAGAGAGCTGGGTTCCACTGCCAAAAAAACAGTTTTTCTTCACCCTGTCCAAATCTGCTGGCACAGAAGTACATGGCTGAGTCCTCCAG	WRTQPCTSVPADLDRVKKNCFFGSGTQLSVL	TRBJ1-4	TRBV2	3	-5.997
CAAGACAGAGAGCTGGGTTCCACTGCCAAAAAAACAGTTTTTCTTCTCCCTGCCCTGTCCGTGGACTGATGGCACAGAAGTACACAGATGTCTG	RHLCTSVPSVHGQGREKKNCFFGSGTQLSVL	TRBJ1-4	TRBV10-3	4	-5.872
CAAGACAGAGAGCTGGGTTCCACTGCCAAAAAAACAGTTTTTTTTTCCCCGCGTCCGAGTAACTGCTGGCACAGAAGTACACAGATGTCTGGGA	PRHLCTSVPAVTRTRGKKNCFFGSGTQLSVL	TRBJ1-4	TRBV6-5	3	-5.997
CAAGACAGAGAGCTGGGTTCCACTGCCAAAAAAACCTGCCACACGTTCTTGGCTGCTGGCACAGAAATACACAGCAGAGTCACCAAGCTCCAGG	LELGDSAVYFCASSQERVAGFFGSGTQLSVL	TRBJ1-4	TRBV3-2	3	-5.997
CAAGACAGAGAGCTGGGTTCCACTGCCAAAAAAACTCCGATAGGTCCGGTCTAGCACTGCAGATGTAGAAGCTGCTGTCTTCAGGATGGGCACT	VPILKTAASTSAVLDRTYRSFFGSGTQLSVL	TRBJ1-4	TRBV20-1	2	-6.173
CAAGACAGAGAGCTGGGTTCCACTGCCAAAAAACAAATACCCTGTCCCTAGATCTCTAGCACTGCAGATGTAGAAGCTGCTGTCTTCAGGATGG	HPEDSSFYICSARDLGTGYLFFGSGTQLSVL	TRBJ1-4	TRBV20-1	6	-5.696
CAAGACAGAGAGCTGGGTTCCACTGCCAAAAAACAACGGTCCTGTCCCGCCTTTCCTTCCGGCACAGAGATAGAAAGCTGTCGGGTTCTTTTGG	QKNPTAFYLCAGRKGGTGPLFFGSGTQLSVL	TRBJ1-4	TRBV19	9	-5.52
CAAGACAGAGAGCTGGGTTCCACTGCCAAAAAACAAGCCCTCACGACTACTGGCACAGAGATAGAAAGCTGTCGGGTTCTTTTGGGCCGATGTC	TSAQKNPTAFYLCASSREGLFFGSGTQLSVL	TRBJ1-4	TRBV19	3	-5.997
CAAGACAGAGAGCTGGGTTCCACTGCCAAAAAACACCCGAAACTCGGGGGAACTGCTGGCACAGAGGTACATAGATGTCTGGTTGGTGCTGGCG	ASTNQTSMYLCASSSPEFRVFFGSGTQLSVL	TRBJ1-4	TRBV28	6	-5.696
CAAGACAGAGAGCTGGGTTCCACTGCCAAAAAACACCTTCCCGCCGTATAGGGCACTGCAGATGTAGAAGCTGCTGTCTTCAGGATGGGCACTG	SAHPEDSSFYICSALYGGKVFFGSGTQLSVL	TRBJ1-4	TRBV20-1	7	-5.629
CAAGACAGAGAGCTGGGTTCCACTGCCAAAAAACACTAAACCGGAGGCCTGCCGATAACTGCTGGCACAGAAGTACACAGATGTTTGGGAGGGA	PSQTSVYFCASSYRQASGLVFFGSGTQLSVL	TRBJ1-4	TRBV6-2	18	-5.219
CAAGACAGAGAGCTGGGTTCCACTGCCAAAAAACAGACCCCCCCCCTCGGTGACGCTGCAGAGATATATGCTGCTGTCTTCAGGGCTCATGTTG	NMSPEDSSIYLCSVTEGGGLFFGSGTQLSVL	TRBJ1-4	TRBV29-1	3	-5.997
CAAGACAGAGAGCTGGGTTCCACTGCCAAAAAACAGACCCGTCCCTTTAGCACTGCAGATGTAGAAGCTGCTGTCTTCAGGATGGGCACTGGTC	TSAHPEDSSFYICSAKGTGLFFGSGTQLSVL	TRBJ1-4	TRBV20-1	13	-5.36
CAAGACAGAGAGCTGGGTTCCACTGCCAAAAAACAGAGGTAGATGGGTGGTCCCTCTCGAACTGCTGGCACAGAGGTACATAGATGTCTGGTTG	NQTSMYLCASSSRGTTHLPLFFGSGTQLSVL	TRBJ1-4	TRBV28	4	-5.872
CAAGACAGAGAGCTGGGTTCCACTGCCAAAAAACAGATCCCCGACATCCCTGAGGTGGCTGCTGGCGCAGAGATACAGGGCTGAGTCTTCTGGC	PEDSALYLCASSHLRDVGDLFFGSGTQLSVL	TRBJ1-4	TRBV4-1	7	-5.629
CAAGACAGAGAGCTGGGTTCCACTGCCAAAAAACAGATCGGACCACCCTGATGAGCTGGCACAGAAATAAGCTGCCGAATCTCCTCGCACTACC	VVRGDSAAYFCASSSGWSDLFFGSGTQLSVL	TRBJ1-4	TRBV18	5	-5.775
CAAGACAGAGAGCTGGGTTCCACTGCCAAAAAACAGATGTAATCGGGGCCCCAAACTGCTGGCACAGAGGTACATAGATGTCTGGTTGGTGCTG	STNQTSMYLCASSLGPRLHLFFGSGTQLSVL	TRBJ1-4	TRBV28	149	-4.301
CAAGACAGAGAGCTGGGTTCCACTGCCAAAAAACAGATTACGCGCAGAACTCATCGCACTGATGGCACAGAAGTACACAGATGTCTGGGAGCTG	SSQTSVYFCAISAMSSARNLFFGSGTQLSVL	TRBJ1-4	TRBV10-3	3	-5.997
CAAGACAGAGAGCTGGGTTCCACTGCCAAAAAACAGCAACCTCGGACGGTCCGGAACTTCAACGCTGCAGAGATATATGCTGCTGTCTTCAGGG	PEDSSIYLCSVEVPDRPRLLFFGSGTQLSVL	TRBJ1-4	TRBV29-1	9	-5.52
CAAGACAGAGAGCTGGGTTCCACTGCCAAAAAACAGCAGACTTCCCTGTCCCAATTGGGCGCTGCAGAGATATATGCTGCTGTCTTCAGGGCTC	SPEDSSIYLCSAQLGQGSLLFFGSGTQLSVL	TRBJ1-4	TRBV29-1	264	-4.052
CAAGACAGAGAGCTGGGTTCCACTGCCAAAAAACAGCATTTGGTAGGGCTGTCCCCCTAAGCTGCTGGCACAGAGATACACGGCCGAGTCCTCC	EDSAVYLCASSLGGQPYQMLFFGSGTQLSVL	TRBJ1-4	TRBV7-2	4	-5.872
CAAGACAGAGAGCTGGGTTCCACTGCCAAAAAACAGCCAACCTAGCTGAGCACTGCTGGCACAGAAGTACATGGCTGAGTCCTCCAGCTTTGTG	TKLEDSAMYFCASSAQLGWLFFGSGTQLSVL	TRBJ1-4	TRBV2	4	-5.872
CAAGACAGAGAGCTGGGTTCCACTGCCAAAAAACAGCCCAGATCCACGACTGCTGGCACAGAGGTACATAGATGTCTGGTTGGTGCTGGCGGAC	SASTNQTSMYLCASSRGSGLFFGSGTQLSVL	TRBJ1-4	TRBV28	4	-5.872
CAAGACAGAGAGCTGGGTTCCACTGCCAAAAAACAGCCCATTCCCCTGTCTCAAACTGCTGGCACAGAAATAAACTCCAGAATCCTCCAGTTCT	ELEDSGVYFCASSLRQGNGLFFGSGTQLSVL	TRBJ1-4	TRBV14	59	-4.703
CAAGACAGAGAGCTGGGTTCCACTGCCAAAAAACAGCCCCCCCTGGGCGGCGCTGGCACAGAGATACATGGCCGAGTCCCCCTGCTCTGTGCGC	RTEQGDSAMYLCASAAQGGLFFGSGTQLSVL	TRBJ1-4	TRBV7-9	5	-5.775
CAAGACAGAGAGCTGGGTTCCACTGCCAAAAAACAGCCCCCGGGGACCCTGGCTGCTGGCACAGAAATACACAGCAGAGTCACCAAGCTCCAGG	LELGDSAVYFCASSQGPRGLFFGSGTQLSVL	TRBJ1-4	TRBV3-1	5	-5.775
CAAGACAGAGAGCTGGGTTCCACTGCCAAAAAACAGCCCTAAGCTGTCAGGATGGCTGCTGGCACAGAGATACATGGCCGAGTCCCCCTGCTCT	EQGDSAMYLCASSHPDSLGLFFGSGTQLSVL	TRBJ1-4	TRBV7-9	5	-5.775
CAAGACAGAGAGCTGGGTTCCACTGCCAAAAAACAGCCCTCTTCCGAGGTCACTGATGGCACAGAAGTACACAGATGTCTGGGAGCTGGTAGCG	ATSSQTSVYFCAISDLGRGLFFGSGTQLSVL	TRBJ1-4	TRBV10-3	3	-5.997
CAAGACAGAGAGCTGGGTTCCACTGCCAAAAAACAGCCGACCCGGGACCAAGGCCCCGCTGCAGAGATATATGCTGCTGTCTTCAGGGCTCATG	MSPEDSSIYLCSGALVPGRLFFGSGTQLSVL	TRBJ1-4	TRBV29-1	5	-5.775
CAAGACAGAGAGCTGGGTTCCACTGCCAAAAAACAGCCTGTCCCTTTGGGTGCTGGCACAGAGATACATGGCCGAGTCCCCCTGCTCTGTGCGC	RTEQGDSAMYLCASTQRDRLFFGSGTQLSVL	TRBJ1-4	TRBV7-9	3	-5.997
CAAGACAGAGAGCTGGGTTCCACTGCCAAAAAACAGCGAACCCCTCCTTAAACTGCTGGCACAGAGGTACATAGATGTCTGGTTGGTGCTGGCG	ASTNQTSMYLCASSLRRGSLFFGSGTQLSVL	TRBJ1-4	TRBV28	6	-5.696
CAAGACAGAGAGCTGGGTTCCACTGCCAAAAAACAGCGCAGACACCCGCTGTCCCGGCGAGTAACTGCTGGCACAGAAGTACACAGATGTCTGG	QTSVYFCASSYSPGQRVSALFFGSGTQLSVL	TRBJ1-4	TRBV6-6	3	-5.997
CAAGACAGAGAGCTGGGTTCCACTGCCAAAAAACAGCGCATGGCTGTCCCGGGAATAACTGCTGGCACAGAAGTACACAGATGTTTGGGAGGGA	PSQTSVYFCASSYSRDSHALFFGSGTQLSVL	TRBJ1-4	TRBV6-2	3	-5.997
CAAGACAGAGAGCTGGGTTCCACTGCCAAAAAACAGCTCACGTGTCGGAGTGGTGTCTAGACTGCTGGCACAGAGGTACATAGATGTCTGGTTG	NQTSMYLCASSLDTTPTRELFFGSGTQLSVL	TRBJ1-4	TRBV28	7	-5.629
CAAGACAGAGAGCTGGGTTCCACTGCCAAAAAACAGCTCATCCCCCCGAGGGCTCCAGGCACAGAGATAGAAGCCAGAGTCACTGAGAAGGAGC	LLLSDSGFYLCAWSPRGDELFFGSGTQLSVL	TRBJ1-4	TRBV30	2	-6.173
CAAGACAGAGAGCTGGGTTCCACTGCCAAAAAACAGCTCCCCCTTCCCGAAGCTGCTGGCGCAAAGATAAAGGGCCGAGTCCCCCAGCTCCAAG	LELGDSALYLCASSFGKGELFFGSGTQLSVL	TRBJ1-4	TRBV5-1	6	-5.696
CAAGACAGAGAGCTGGGTTCCACTGCCAAAAAACAGCTCTCCCTGAAGGCTGTAGGGTGAGCTGGCACAGAAATAAGCTGCCGAATCTCCTCGN	RGDSAAYFCASSPYSLQGELFFGSGTQLSVL	TRBJ1-4	TRBV18	2	-6.173
CAAGACAGAGAGCTGGGTTCCACTGCCAAAAAACAGCTCTTGAGACCTTCGTCTGCTGGCACAGAGGTACATAGATGTCTGGTTGGTGCTGGCG	ASTNQTSMYLCASRRRSQELFFGSGTQLSVL	TRBJ1-4	TRBV28	94	-4.501
CAAGACAGAGAGCTGGGTTCCACTGCCAAAAAACAGCTTAAGTAGTTCCGAGCTGCTGGCACAGAGGTACATAGATGTCTGGTTGGTGCTGGCG	ASTNQTSMYLCASSSELLKLFFGSGTQLSVL	TRBJ1-4	TRBV28	5	-5.775
CAAGACAGAGAGCTGGGTTCCACTGCCAAAAAACAGGCCACCTGTCCAGGCACTGCAGATGTAGAAGCTGCTGTCTTCAGGATGGGCACTGGTC	TSAHPEDSSFYICSAWTGGLFFGSGTQLSVL	TRBJ1-4	TRBV20-1	14	-5.328
CAAGACAGAGAGCTGGGTTCCACTGCCAAAAAACAGGCGATCACCCTGTCCCTGGCTGCTGGCGCAAAGATAAAGGGCCGAGTCCCCCAGCTCC	ELGDSALYLCASSQGQGDRLFFGSGTQLSVL	TRBJ1-4	TRBV5-1	4	-5.872
CAAGACAGAGAGCTGGGTTCCACTGCCAAAAAACAGGCTCCCTGCGATGTGACTGCTGGCACAGAAGTACAGAGAGGTCTGGTTGGGGCTGGGC	PSPNQTSLYFCASSHIAGSLFFGSGTQLSVL	TRBJ1-4	TRBV27	3	-5.997
CAAGACAGAGAGCTGGGTTCCACTGCCAAAAAACAGGGGGGTCCCGCCCCCTAAGCTGCTGGCACAGAGATACACGGCCGAGTCCTCCTGCTGT	QQEDSAVYLCASSLGGGTPLFFGSGTQLSVL	TRBJ1-4	TRBV7-2	3	-5.997
CAAGACAGAGAGCTGGGTTCCACTGCCAAAAAACAGGTCTGTCTGTTCTAAGCTGCTGGCACAGAGATACACGGCCGAGTCCTCCTGCTGTGTG	TQQEDSAVYLCASSLEQTDLFFGSGTQLSVL	TRBJ1-4	TRBV7-2	4	-5.872
CAAGACAGAGAGCTGGGTTCCACTGCCAAAAAACAGTAAATCAGACCCTGCAAAGCTGCTGGCGCAAAGATAAAGGGCCGAGTCCCCCAGCTCC	ELGDSALYLCASSFAGSDLLFFGSGTQLSVL	TRBJ1-4	TRBV5-1	14	-5.328
CAAGACAGAGAGCTGGGTTCCACTGCCAAAAAACAGTAAATCCGTCCCGAAAGCGCCTGGGCTGCTGGCACAGAGATACACGGCCGAGTCCTCA	EDSAVYLCASSPGAFGTDLLFFGSGTQLSVL	TRBJ1-4	TRBV11-2	45	-4.821
CAAGACAGAGAGCTGGGTTCCACTGCCAAAAAACAGTAAGCCCACCCCGGGATCAACGCTGCAGAGATATATGCTGCTGTCTTCAGGGCTCATG	MSPEDSSIYLCSVDPGVGLLFFGSGTQLSVL	TRBJ1-4	TRBV29-1	7	-5.629
CAAGACAGAGAGCTGGGTTCCACTGCCAAAAAACAGTAAGCTCCCTGACCATTTATCTCTAGCACTGCAGATGTAGAAGCTGCTGTCTTCAGGA	PEDSSFYICSARDKWSGSLLFFGSGTQLSVL	TRBJ1-4	TRBV20-1	3	-5.997
CAAGACAGAGAGCTGGGTTCCACTGCCAAAAAACAGTAATCCCCGTGCTCTAGCACTGCAGATGTAGAAGCTGCTGTCTTCAGGATGGGCACTG	SAHPEDSSFYICSARARGLLFFGSGTQLSVL	TRBJ1-4	TRBV20-1	3	-5.997
CAAGACAGAGAGCTGGGTTCCACTGCCAAAAAACAGTACCTCCCACTCCCCGGCGCTGCAGAGATATATGCTGCTGTCTTCAGGGCTCATGTTG	NMSPEDSSIYLCSAGEWEVLFFGSGTQLSVL	TRBJ1-4	TRBV29-1	3	-5.997
CAAGACAGAGAGCTGGGTTCCACTGCCAAAAAACAGTAGAGCCCTCCCCACACTCCAGGCACAGAGATAGAAGCCAGAGTCACTGAGAAGGAGC	LLLSDSGFYLCAWSVGRALLFFGSGTQLSVL	TRBJ1-4	TRBV30	2	-6.173
CAAGACAGAGAGCTGGGTTCCACTGCCAAAAAACAGTAGGCCCCTGTAGAGGGAGCTGGCACAGAGGTACATAGATGTCTGGTTGGTGCTGGCG	ASTNQTSMYLCASSLYRGLLFFGSGTQLSVL	TRBJ1-4	TRBV28	5	-5.775
CAAGACAGAGAGCTGGGTTCCACTGCCAAAAAACAGTATCTTCGTCCCCCTGGAACTGCTGGCACAGAAGTACACAGATGTCTGGGAGGGAGCA	APSQTSVYFCASSSRGTKILFFGSGTQLSVL	TRBJ1-4	TRBV6-5	6	-5.696
CAAGACAGAGAGCTGGGTTCCACTGCCAAAAAACAGTATGGTCCCGAGGGCCCCCGAACTTAAACTGCTGGCACAGAGGTACATAGATGTCTGG	QTSMYLCASSLSSGALGTILFFGSGTQLSVL	TRBJ1-4	TRBV28	11	-5.432
CAAGACAGAGAGCTGGGTTCCACTGCCAAAAAACAGTCCACCGGGGAGTTTTTCTTCGCTTCTTATGGCACAGAGATACATGGCCGAGTCCCCC	GDSAMYLCAIRSEEKLPGGLFFGSGTQLSVL	TRBJ1-4	TRBV7-9	3	-5.997
CAAGACAGAGAGCTGGGTTCCACTGCCAAAAAACAGTCCCAACTCCCCCTGTCCGGGGCTGCTGGCACAGAGATACACGGCCGAGTCCTCCTGC	QEDSAVYLCASSPGQGELGLFFGSGTQLSVL	TRBJ1-4	TRBV7-2	6	-5.696
CAAGACAGAGAGCTGGGTTCCACTGCCAAAAAACAGTCCCCCACTCGCGGTCCCGGAGTGGCTGTTACTGGCACAGAGATAGAAAGCTGTCGGG	PTAFYLCASNSHSGTASGGLFFGSGTQLSVL	TRBJ1-4	TRBV19	7	-5.629
CAAGACAGAGAGCTGGGTTCCACTGCCAAAAAACAGTCCCCGAAGGCTGGCACAGAAATAAGCTGCCGAATCTCCTCGCACTACCTGCTGGATC	IQQVVRGDSAAYFCASLRGLFFGSGTQLSVL	TRBJ1-4	TRBV18	5	-5.775
CAAGACAGAGAGCTGGGTTCCACTGCCAAAAAACAGTCCCCGAGGCAATAGATTGCTGGCACAGAAGTACATGGCTGAGTCCTCCAGCTTTGTG	TKLEDSAMYFCASNLLPRGLFFGSGTQLSVL	TRBJ1-4	TRBV2	6	-5.696
CAAGACAGAGAGCTGGGTTCCACTGCCAAAAAACAGTCCCCTATAGCCCTGTCCCCTTCTAGCACTGCAGATGTAGAAGCTGCTGTCTTCAGGA	PEDSSFYICSARRGQGYRGLFFGSGTQLSVL	TRBJ1-4	TRBV20-1	3	-5.997
CAAGACAGAGAGCTGGGTTCCACTGCCAAAAAACAGTCCCGGGGCTGTCGAGCTGCTGGCACAGAGATACATGGCCGAGTCCCCCTGCTCTGTG	TEQGDSAMYLCASSSTAPGLFFGSGTQLSVL	TRBJ1-4	TRBV7-9	4	-5.872
CAAGACAGAGAGCTGGGTTCCACTGCCAAAAAACAGTCCCTCCCGGGGTCCCGGATCTCTGCTGGCACAGAGGTACATAGATGTCTGGTTGGTG	TNQTSMYLCASRDPGPREGLFFGSGTQLSVL	TRBJ1-4	TRBV28	2	-6.173
CAAGACAGAGAGCTGGGTTCCACTGCCAAAAAACAGTCCGACCGAACTGGAAGACCCTGTCCCCCGGCTGCTGGCACAGAAATACACAGCAGAG	SAVYFCASSRGTGSSSSVGLFFGSGTQLSVL	TRBJ1-4	TRBV3-1	3	-5.997
CAAGACAGAGAGCTGGGTTCCACTGCCAAAAAACAGTCCGACTCCTGAGCTCTCACTGATGGCACAGAAGTACACAGATGTCTGGGAGCTGGTA	TSSQTSVYFCAISESSGVGLFFGSGTQLSVL	TRBJ1-4	TRBV10-3	11	-5.432
CAAGACAGAGAGCTGGGTTCCACTGCCAAAAAACAGTCCGTCCAGGTCGTCCCTACTGGCACAGAGATAGAAAGCTGTCGGGTTCTTTTGGGCC	AQKNPTAFYLCASRDDLDGLFFGSGTQLSVL	TRBJ1-4	TRBV19	4	-5.872
CAAGACAGAGAGCTGGGTTCCACTGCCAAAAAACAGTCCGTCGTGAGAGTTCCTATCTTGGCTGCTGGCGCAGAGATACAGGGCTGAGTCTTCT	EDSALYLCASSQDRNSHDGLFFGSGTQLSVL	TRBJ1-4	TRBV4-1	2	-6.173
CAAGACAGAGAGCTGGGTTCCACTGCCAAAAAACAGTCCTCCTGCCCACCTTCCCTGGCTGCTGGCGCAGAGATACAGGGCCGAGTCTTCTGGC	PEDSALYLCASSQGRWAGGLFFGSGTQLSVL	TRBJ1-4	TRBV4-3	5	-5.775
CAAGACAGAGAGCTGGGTTCCACTGCCAAAAAACAGTCCTCCTGGGATCTGTCGTGGGCTGCTGGCACAGAGGTACATAGATGTCTGGTTGGTG	TNQTSMYLCASSPRQIPGGLFFGSGTQLSVL	TRBJ1-4	TRBV28	3	-5.997
CAAGACAGAGAGCTGGGTTCCACTGCCAAAAAACAGTCCTGACCCCGGCTGGCTGCTGGCGCAAAGATAAAGGGCCGAGTCCCCCAGCTCCAAG	LELGDSALYLCASSQPGSGLFFGSGTQLSVL	TRBJ1-4	TRBV5-1	3	-5.997
CAAGACAGAGAGCTGGGTTCCACTGCCAAAAAACAGTCCTGCCGTCCCTAAGCTGCTGGCACAGAGATACATGGCCGAGTCCCCCTGCTCTGTG	TEQGDSAMYLCASSLGTAGLFFGSGTQLSVL	TRBJ1-4	TRBV7-9	2	-6.173
CAAGACAGAGAGCTGGGTTCCACTGCCAAAAAACAGTCCTGGGTCTGCGGAGGGTCTGCTGGCACAGAAGTACACAGATGTTTGGGAGGGAGCA	APSQTSVYFCASRPSADPGLFFGSGTQLSVL	TRBJ1-4	TRBV6-2	6	-5.696
CAAGACAGAGAGCTGGGTTCCACTGCCAAAAAACAGTCGATGACCCTGTCCCCCGGATCTGCTGGCACAGAAGTACACAGATGTTTGGGAGGGA	PSQTSVYFCASRSGGQGHRLFFGSGTQLSVL	TRBJ1-4	TRBV6-2	3	-5.997
CAAGACAGAGAGCTGGGTTCCACTGCCAAAAAACAGTCGCCAACCTAAATCTTGGCTGCTGGCGCAGAGATACAGGGCCGAGTCTTCTGGCTGC	QPEDSALYLCASSQDLGWRLFFGSGTQLSVL	TRBJ1-4	TRBV4-3	6	-5.696
CAAGACAGAGAGCTGGGTTCCACTGCCAAAAAACAGTCGCTGTCCCGTACTGCTGGCACAGAAGTACACAGATGTCTGGGAGGGAGCAGCCGAC	SAAPSQTSVYFCASSTGQRLFFGSGTQLSVL	TRBJ1-4	TRBV6-5	9	-5.52
CAAGACAGAGAGCTGGGTTCCACTGCCAAAAAACAGTCGGCGGTCCCCAATTCTAGCACTGCAGATGTAGAAGCTGCTGTCTTCAGGATGGGCA	AHPEDSSFYICSARIGDRRLFFGSGTQLSVL	TRBJ1-4	TRBV20-1	37	-4.906
CAAGACAGAGAGCTGGGTTCCACTGCCAAAAAACAGTCGTGCCCCTGCAGGATCTGGTGAGCTGGCACAGAAATAAGCTGCCGAATCTCCTCGC	RGDSAAYFCASSPDPAGARLFFGSGTQLSVL	TRBJ1-4	TRBV18	27	-5.042
CAAGACAGAGAGCTGGGTTCCACTGCCAAAAAACAGTCGTTCGTCCCGCTGTCCTAGGTAACTGCTGGCACAGAAGTACACAGATGTCTGGGAG	SQTSVYFCASSYLGQRDERLFFGSGTQLSVL	TRBJ1-4	TRBV6-5	23	-5.112
CAAGACAGAGAGCTGGGTTCCACTGCCAAAAAACAGTCTCTGCCGTCCAAAGCTGCTGGCACAGAGGTACATAGATGTCTGGTTGGTGCTGGCG	ASTNQTSMYLCASSFGRQRLFFGSGTQLSVL	TRBJ1-4	TRBV28	11	-5.432
CAAGACAGAGAGCTGGGTTCCACTGCCAAAAAACAGTCTGACCTCCCTGTCCCGTATATCTTGGCTGCTGGCGCAGAGATACAGGGCCGAGTCT	DSALYLCASSQDIRDREVRLFFGSGTQLSVL	TRBJ1-4	TRBV4-3	3	-5.997
CAAGACAGAGAGCTGGGTTCCACTGCCAAAAAACAGTCTGGCGGGCTCAACTAAACTGCTGGCACAGAGGTACATAGATGTCTGGTTGGTGCTG	STNQTSMYLCASSLVEPARLFFGSGTQLSVL	TRBJ1-4	TRBV28	4	-5.872
CAAGACAGAGAGCTGGGTTCCACTGCCAAAAAACAGTCTTCCCCCGGTCCGGAGGCTGCAGATGTAGAAGCTGCTGTCTTCAGGATGGGCACTG	SAHPEDSSFYICSLRTGGRLFFGSGTQLSVL	TRBJ1-4	TRBV20-1	2	-6.173
CAAGACAGAGAGCTGGGTTCCACTGCCAAAAAACAGTCTTCCCGAAGAAAAGGAACTGCTGGCACAGAAGTACACAGATGTCTGGGAGGGAGCA	APSQTSVYFCASSSFSSGRLFFGSGTQLSVL	TRBJ1-4	TRBV6-5	3	-5.997
CAAGACAGAGAGCTGGGTTCCACTGCCAAAAAACAGTCTTCCTGTCCGGTCTAAGCTGCTGGCACAGAGATACACGGCCGAGTCCTCAAGCTTT	KLEDSAVYLCASSLDRTGRLFFGSGTQLSVL	TRBJ1-4	TRBV11-2	3	-5.997
CAAGACAGAGAGCTGGGTTCCACTGCCAAAAAACAGTCTTGAGGTGTCCAAACTGCTGGCACAGAAGTACACAGCTGAGTCCCTGGGTTCTGAG	SEPRDSAVYFCASSLDTSRLFFGSGTQLSVL	TRBJ1-4	TRBV12-3; TRBV12-4	13	-5.36
CAAGACAGAGAGCTGGGTTCCACTGCCAAAAAACAGTCTTGGGACCATCCCTGTCCGAGGGCTGCTGGCACAGAGATACAGGGCCGAGTCCTCC	EDSALYLCASSPRTGMVPRLFFGSGTQLSVL	TRBJ1-4	TRBV5-8	3	-5.997
CAAGACAGAGAGCTGGGTTCCACTGCCAAAAAACAGTCTTGTCCCCCCCTCTCTGTTGCTGGCACAGAAGTACACAGATGTCTGGGAGGGAGCA	APSQTSVYFCASNREGGTRLFFGSGTQLSVL	TRBJ1-4	TRBV6-6	6	-5.696
CAAGACAGAGAGCTGGGTTCCACTGCCAAAAAACAGTGAAAGAGCCTGAACCGAGTAACTGCTGGCACAGAAGTACACAGATGTCTGGGAGGGA	PSQTSVYFCASSYSVQALSLFFGSGTQLSVL	TRBJ1-4	TRBV6-6	6	-5.696
CAAGACAGAGAGCTGGGTTCCACTGCCAAAAAACAGTGCTGTTGAACTGTGCTCTTGGCTGCTGGCGCAGAGATACAGGGCTGAGTCTTCTGGC	PEDSALYLCASSQEHSSTALFFGSGTQLSVL	TRBJ1-4	TRBV4-1	2	-6.173
CAAGACAGAGAGCTGGGTTCCACTGCCAAAAAACAGTGCTTCCCCCCCGCCTTCAACGCTGCAGAGATATATGCTGCTGTCTTCAGGGCTCATG	MSPEDSSIYLCSVEGGGEALFFGSGTQLSVL	TRBJ1-4	TRBV29-1	8	-5.571
CAAGACAGAGAGCTGGGTTCCACTGCCAAAAAACAGTGGGGTCCCGACTTGGCTGCTGGCACAGAAATACACAGCAGAGTCACCAAGCTCCAGG	LELGDSAVYFCASSQVGTPLFFGSGTQLSVL	TRBJ1-4	TRBV3-1	21	-5.152
CAAGACAGAGAGCTGGGTTCCACTGCCAAAAAACAGTGTTCCGGGTCCTCGTAAACTGCTGGCACAGAAGTACACAGCTGAGTCCCTGGGTTCT	EPRDSAVYFCASSLRGPGTLFFGSGTQLSVL	TRBJ1-4	TRBV12-3; TRBV12-4	11	-5.432
CAAGACAGAGAGCTGGGTTCCACTGCCAAAAAACAGTTCAAAGAAGCGGCCGTCCCGGGAACTGCTGGCACAGAGGTACATAGATGTCTGGTTG	NQTSMYLCASSSRDGRFFELFFGSGTQLSVL	TRBJ1-4	TRBV28	4	-5.872
CAAGACAGAGAGCTGGGTTCCACTGCCAAAAAACAGTTCACCACTGCCCCCTAACCCTAAACTGCTGGCACAGAGGTACATAGATGTCTGGTTG	NQTSMYLCASSLGLGGSGELFFGSGTQLSVL	TRBJ1-4	TRBV28	2	-6.173
CAAGACAGAGAGCTGGGTTCCACTGCCAAAAAACAGTTCACCCAAAGTGTCGTGCCGGCTGCTGGCGCAGAGATACAGGGCTGAGTCTTCTGGC	PEDSALYLCASSRHDTLGELFFGSGTQLSVL	TRBJ1-4	TRBV4-1	17	-5.243
CAAGACAGAGAGCTGGGTTCCACTGCCAAAAAACAGTTCACCTCTCGGGGCACTGCAGATGTAGAAGCTGCTGTCTTCAGGATGGGCACTGGTC	TSAHPEDSSFYICSAPRGELFFGSGTQLSVL	TRBJ1-4	TRBV20-1	3	-5.997
CAAGACAGAGAGCTGGGTTCCACTGCCAAAAAACAGTTCCCCAACGTCAGCACTGCTGGCACAGAAGTACATGGCTGAGTCCTCCAGCTTTGTG	TKLEDSAMYFCASSADVGELFFGSGTQLSVL	TRBJ1-4	TRBV2	11	-5.432
CAAGACAGAGAGCTGGGTTCCACTGCCAAAAAACAGTTCCCCCCTCCGTTCCGAGCTGGCACAGAAATAAGCTGCCGAATCTCCTCGCACTACC	VVRGDSAAYFCASSERRGELFFGSGTQLSVL	TRBJ1-4	TRBV18	3	-5.997
CAAGACAGAGAGCTGGGTTCCACTGCCAAAAAACAGTTCCCCCTGAGAACTGCTGGCACAGAAGTACACAGCTGAGTCCCTGGGTTCTGAGGGC	PSEPRDSAVYFCASSSQGELFFGSGTQLSVL	TRBJ1-4	TRBV12-3; TRBV12-4	5	-5.775
CAAGACAGAGAGCTGGGTTCCACTGCCAAAAAACAGTTCCCCGCGAGCTGACACCTCTTGGCTGCTGGCACAGAAATACACAGCAGAGTCACCA	GDSAVYFCASSQEVSARGELFFGSGTQLSVL	TRBJ1-4	TRBV3-1	6	-5.696
CAAGACAGAGAGCTGGGTTCCACTGCCAAAAAACAGTTCCCCGGAGCGGTCCCTGATGGCACAGAAGTACACAGATGTCTGGGAGCTGGTAGCG	ATSSQTSVYFCAIRDRSGELFFGSGTQLSVL	TRBJ1-4	TRBV10-3	2	-6.173
CAAGACAGAGAGCTGGGTTCCACTGCCAAAAAACAGTTCCCCTGAATTTTCACTAGCACTGCAGATGTAGAAGCTGCTGTCTTCAGGATGGGCA	AHPEDSSFYICSASENSGELFFGSGTQLSVL	TRBJ1-4	TRBV20-1	4	-5.872
CAAGACAGAGAGCTGGGTTCCACTGCCAAAAAACAGTTCCCCTGTCCCGGGACTGCTGGCACAGAAGTACAGAGAGGTCTGGTTGGGGCTGGGC	PSPNQTSLYFCASSPGTGELFFGSGTQLSVL	TRBJ1-4	TRBV27	2	-6.173
CAAGACAGAGAGCTGGGTTCCACTGCCAAAAAACAGTTCCCCTGTCCGGGTGCTGCTGGCACAGAGATACATGGCCGAGTCCCCCTGCTCTGTG	TEQGDSAMYLCASSTRTGELFFGSGTQLSVL	TRBJ1-4	TRBV7-9	3	-5.997
CAAGACAGAGAGCTGGGTTCCACTGCCAAAAAACAGTTCCCGAGAGGTCCCCCAAGCTGCTGGCGCAAAGATAAAGGGCCGAGTCCCCCAGCTC	SWGTRPFIFAPAAWGTSRELFFGSGTQLSVL	TRBJ1-4	TRBV5-1	5	-5.775
CAAGACAGAGAGCTGGGTTCCACTGCCAAAAAACAGTTCCCGAGGAGCCTGCCCCACTTGGCTGCTGGCACAGAAATACACAGCAGAGTCACCA	GDSAVYFCASSQVGQAPRELFFGSGTQLSVL	TRBJ1-4	TRBV3-1	3	-5.997
CAAGACAGAGAGCTGGGTTCCACTGCCAAAAAACAGTTCCCGCACCCCAAAGTTAAGACTGCTGGCACAGAGGTACATAGATGTCTGGTTGGTG	TNQTSMYLCASSLNFGVRELFFGSGTQLSVL	TRBJ1-4	TRBV28	2	-6.173
CAAGACAGAGAGCTGGGTTCCACTGCCAAAAAACAGTTCCCGTCCTGGGGAGGCGCTGCTGGCACAGAGATACACGGCCGAGTCCTCCTGCTGT	QQEDSAVYLCASSASPGRELFFGSGTQLSVL	TRBJ1-4	TRBV7-2	15	-5.298
CAAGACAGAGAGCTGGGTTCCACTGCCAAAAAACAGTTCCCTGTCCCGGCCAGGGATACTACTGGCACAGAGATAGAAAGCTGTCGGGTTCTTT	KNPTAFYLCASSIPGRDRELFFGSGTQLSVL	TRBJ1-4	TRBV19	3	-5.997
CAAGACAGAGAGCTGGGTTCCACTGCCAAAAAACAGTTCCTGCCCAATTGAGCTGCTGGCACAGAGATACACGGCCGAGTCCTCCTGCTGTGTG	TQQEDSAVYLCASSSIGQELFFGSGTQLSVL	TRBJ1-4	TRBV7-2	64	-4.668
CAAGACAGAGAGCTGGGTTCCACTGCCAAAAAACAGTTCCTTCCCCCTGTTTTGGCTGCTGGCACAGAAATAAACTCCAGAATCCTCCAGTTCT	ELEDSGVYFCASSQNRGKELFFGSGTQLSVL	TRBJ1-4	TRBV14	4	-5.872
CAAGACAGAGAGCTGGGTTCCACTGCCAAAAAACAGTTCGCCTGCCCCTGCTTTTGGTGAGCTGGCACAGAAATAAGCTGCCGAATCTCCTCGC	RGDSAAYFCASSPKAGAGELFFGSGTQLSVL	TRBJ1-4	TRBV18	2	-6.173
CAAGACAGAGAGCTGGGTTCCACTGCCAAAAAACAGTTCTAACCCCTGTCCCGGGGGACTGCTGGCACAGAGGTACATAGATGTCTGGTTGGTG	TNQTSMYLCASSPPGQGLELFFGSGTQLSVL	TRBJ1-4	TRBV28	2	-6.173
CAAGACAGAGAGCTGGGTTCCACTGCCAAAAAACAGTTCTAGCCCTGTCCCAGGTCTGCTGGCGCAAAGATAAAGGGCCGAGTCCCCCAGCTCC	ELGDSALYLCASRPGTGLELFFGSGTQLSVL	TRBJ1-4	TRBV5-1	16	-5.27
CAAGACAGAGAGCTGGGTTCCACTGCCAAAAAACAGTTCTCCAGACCCTCCCCCATCAACGCTGCAGAGATATATGCTGCTGTCTTCAGGGCTC	SPEDSSIYLCSVDGGGSGELFFGSGTQLSVL	TRBJ1-4	TRBV29-1	6	-5.696
CAAGACAGAGAGCTGGGTTCCACTGCCAAAAAACAGTTCTCCCCTACGCGCTAAGCTGCTGGCACAGAGATACACGGCCGAGTCCTCCTGCTGT	QQEDSAVYLCASSLARRGELFFGSGTQLSVL	TRBJ1-4	TRBV7-2	11	-5.432
CAAGACAGAGAGCTGGGTTCCACTGCCAAAAAACAGTTCTCCCGCCGCGGTGTCGCCGACGCTGCAGAGATATATGCTGCTGTCTTCAGGGCTC	SPEDSSIYLCSVGDTAAGELFFGSGTQLSVL	TRBJ1-4	TRBV29-1	6	-5.696
CAAGACAGAGAGCTGGGTTCCACTGCCAAAAAACAGTTCTCCCGTCTCCCCCCTTTCAACGCTGCAGAGATATATGCTGCTGTCTTCAGGGCTC	SPEDSSIYLCSVERGETGELFFGSGTQLSVL	TRBJ1-4	TRBV29-1	2	-6.173
CAAGACAGAGAGCTGGGTTCCACTGCCAAAAAACAGTTCTCGTGCGGGTCCCAAGCTGCTGGCGCAAAGATAAAGGGCCGAGTCCCCCAGCTCC	ELGDSALYLCASSLGPARELFFGSGTQLSVL	TRBJ1-4	TRBV5-1	3	-5.997
CAAGACAGAGAGCTGGGTTCCACTGCCAAAAAACAGTTCTGACAGGGCCGTCCCACTGGCACAGAGATACATGGCCGAGTCCCCCTGCTCTGTG	TEQGDSAMYLCASGTALSELFFGSGTQLSVL	TRBJ1-4	TRBV7-9	5	-5.775
CAAGACAGAGAGCTGGGTTCCACTGCCAAAAAACAGTTCTGGCCGTCCCTGATCACTGCTGGCACAGAGATACATGGCCGAGTCCCCCTGCTCT	EQGDSAMYLCASSDQGRPELFFGSGTQLSVL	TRBJ1-4	TRBV7-9	3	-5.997
CAAGACAGAGAGCTGGGTTCCACTGCCAAAAAACAGTTCTGTCTCCAAATCTTGGCTGCTGGCGCAGAGATACAGGGCCGAGTCTTCTGGCTGC	QPEDSALYLCASSQDLETELFFGSGTQLSVL	TRBJ1-4	TRBV4-3	2	-6.173
CAAGACAGAGAGCTGGGTTCCACTGCCAAAAAACAGTTCTTGCCGCAGTAAACTGCTGGCACAGAGGTACATAGATGTCTGGTTGGTGCTGGCG	ASTNQTSMYLCASSLLRQELFFGSGTQLSVL	TRBJ1-4	TRBV28	6	-5.696
CAAGACAGAGAGCTGGGTTCCACTGCCAAAAAACAGTTCTTTCCCGGGCAGTAGAGCACTGCAGATGTAGAAGCTGCTGTCTTCAGGATGGGCA	AHPEDSSFYICSALLPGKELFFGSGTQLSVL	TRBJ1-4	TRBV20-1	3	-5.997
CAAGACAGAGAGCTGGGTTCCACTGCCAAAAAACAGTTCTTTTACCCCTCTCCGGAGGCTGCTGGCACAGAAATACACAGCAGAGTCACCAAGC	LGDSAVYFCASSLRRGVKELFFGSGTQLSVL	TRBJ1-4	TRBV3-1	3	-5.997
CAAGACAGAGAGCTGGGTTCCACTGCCAAAAAACAGTTGAACAACCGCGCCGTCCAAGTCACTGCTGGCACAGAGGTACTGAGAGGTATGTGAG	SHTSQYLCASSDLDGAVVQLFFGSGTQLSVL	TRBJ1-4	TRBV25-1	5	-5.775
CAAGACAGAGAGCTGGGTTCCACTGCCAAAAAACAGTTGAATGCCCTCTTCAACGCTGCAGAGATATATGCTGCTGTCTTCAGGGCTCATGTTG	NMSPEDSSIYLCSVEEGIQLFFGSGTQLSVL	TRBJ1-4	TRBV29-1	7	-5.629
CAAGACAGAGAGCTGGGTTCCACTGCCAAAAAACAGTTGACTGTCCCGGGTACTACTGGCACAGAGATAGAAAGCTGTCGGGTTCTTTTGGGCC	AQKNPTAFYLCASSTRDSQLFFGSGTQLSVL	TRBJ1-4	TRBV19	10	-5.474
CAAGACAGAGAGCTGGGTTCCACTGCCAAAAAACAGTTGATGCCCCCTAGAGCTGCTGGCACAGAGATACACGGCCGAGTCCTCCTGCTGTGTG	TQQEDSAVYLCASSSRGHQLFFGSGTQLSVL	TRBJ1-4	TRBV7-2	2	-6.173
CAAGACAGAGAGCTGGGTTCCACTGCCAAAAAACAGTTGGGATCGGTCTAAGCTGCTGGCACAGAGATACACGGCCGAGTCCTCCTGCTGTGTN	TQQEDSAVYLCASSLDRSQLFFGSGTQLSVL	TRBJ1-4	TRBV7-2	2	-6.173
CAAGACAGAGAGCTGGGTTCCACTGCCAAAAAACAGTTGTAACCGCTGCGCTAAACTGCTGGCACAGAAGTACACAGCTGAGTCCCTGGGTTCT	EPRDSAVYFCASSLAQRLQLFFGSGTQLSVL	TRBJ1-4	TRBV12-3; TRBV12-4	5	-5.775
CAAGACAGAGAGCTGGGTTCCACTGCCAAAAAACAGTTGTGTAAACTGGAGGCCCTGGGAACTGCTGGCACAGAGGTACATAGATGTCTGGTTG	NQTSMYLCASSSQGLQFTQLFFGSGTQLSVL	TRBJ1-4	TRBV28	4	-5.872
CAAGACAGAGAGCTGGGTTCCACTGCCAAAAAACAGTTTAACAGGGGTTCCGGCTTGGCTGCTGGCGCAGAGATACAGGGCCGAGTCTTCTGGC	PEDSALYLCASSQAGTPVKLFFGSGTQLSVL	TRBJ1-4	TRBV4-3	4	-5.872
CAAGACAGAGAGCTGGGTTCCACTGCCAAAAAACAGTTTAAGACCCGGTGCTTCACTGCTGGCACAGAAGTACATGGCTGAGTCCTCCAGCTTT	KLEDSAMYFCASSEAPGLKLFFGSGTQLSVL	TRBJ1-4	TRBV2	3	-5.997
CAAGACAGAGAGCTGGGTTCCACTGCCAAAAAACAGTTTACCAGGTAGTCCCCCAGATAAACTGCTGGCACAGAAGTACACAGCTGAGTCCCTG	RDSAVYFCASSLSGGLPGKLFFGSGTQLSVL	TRBJ1-4	TRBV12-3; TRBV12-4	6	-5.696
CAAGACAGAGAGCTGGGTTCCACTGCCAAAAAACAGTTTACCCCCTGATGTATAACTGCTGGCACAGAAGTACACAGATGTCTGGGAGGGAGCA	APSQTSVYFCASSYTSGGKLFFGSGTQLSVL	TRBJ1-4	TRBV6-5	12	-5.395
CAAGACAGAGAGCTGGGTTCCACTGCCAAAAAACAGTTTACCCTCTCCTCCCTGAACGCTGCTGGCACAGAGATACACGGCGGAGTCCTCCTGC	QEDSAVYLCASSVQGGEGKLFFGSGTQLSVL	TRBJ1-4	TRBV7-8	4	-5.872
CAAGACAGAGAGCTGGGTTCCACTGCCAAAAAACAGTTTACCGACCAAACTGCTGGCACAGAGGTACATAGATGTCTGGTTGGTGCTGGCGGAC	SASTNQTSMYLCASSLVGKLFFGSGTQLSVL	TRBJ1-4	TRBV28	7	-5.629
CAAGACAGAGAGCTGGGTTCCACTGCCAAAAAACAGTTTACTCCCTGTCGCGCTGCTGGCACAGAGATACATGGCCGAGTCCCCCTGCTCTGTG	TEQGDSAMYLCASSATGSKLFFGSGTQLSVL	TRBJ1-4	TRBV7-9	5	-5.775
CAAGACAGAGAGCTGGGTTCCACTGCCAAAAAACAGTTTAGGACCTTCTTCAACGCTGCAGAGATATATGCTGCTGTCTTCAGGGCTCATGTTG	NMSPEDSSIYLCSVEEGPKLFFGSGTQLSVL	TRBJ1-4	TRBV29-1	19	-5.195
CAAGACAGAGAGCTGGGTTCCACTGCCAAAAAACAGTTTAGGACTGTCTAAGCTGCTGGCACAGAGATACATGGCCGAGTCCCCCTGCTCTGTN	TEQGDSAMYLCASSLDSPKLFFGSGTQLSVL	TRBJ1-4	TRBV7-9	3	-5.997
CAAGACAGAGAGCTGGGTTCCACTGCCAAAAAACAGTTTAGTACTCCCGAAACTGCTGGCACAGAAGTACACAGCTGAGTCCCTGGGTTCTGAG	SEPRDSAVYFCASSFGSTKLFFGSGTQLSVL	TRBJ1-4	TRBV12-3; TRBV12-4	60	-4.696
CAAGACAGAGAGCTGGGTTCCACTGCCAAAAAACAGTTTATCCCCCTGCGGACTGCTGGCACAGAAGTACACAGCTGAGTCCCTGGGTTCTGAG	SEPRDSAVYFCASSPQGDKLFFGSGTQLSVL	TRBJ1-4	TRBV12-3; TRBV12-4	7	-5.629
CAAGACAGAGAGCTGGGTTCCACTGCCAAAAAACAGTTTATTGGCCCTCCCTTGGCTGCTGGCACAGAAATACACAGCAGAGTCACCAAGCTCC	ELGDSAVYFCASSQGRANKLFFGSGTQLSVL	TRBJ1-4	TRBV3-1	25	-5.076
CAAGACAGAGAGCTGGGTTCCACTGCCAAAAAACAGTTTATTTCGAAACTGTCCTTGAGGGCTGCTGGCACAGAGATACATGGCCGAGTCCCCC	GDSAMYLCASSPQGQFRNKLFFGSGTQLSVL	TRBJ1-4	TRBV7-9	6	-5.696
CAAGACAGAGAGCTGGGTTCCACTGCCAAAAAACAGTTTCACTCCCCTACTTAAACTGCTGGCACAGAGGTACATAGATGTCTGGTTGGTGCTG	STNQTSMYLCASSLSRGVKLFFGSGTQLSVL	TRBJ1-4	TRBV28	7	-5.629
CAAGACAGAGAGCTGGGTTCCACTGCCAAAAAACAGTTTCAGAACGCTGCAGAGATATATGCTGCTGTCTTCAGGGCTCATGTTGCTCACAGTC	TVSNMSPEDSSIYLCSVLKLFFGSGTQLSVL	TRBJ1-4	TRBV29-1	5	-5.775
CAAGACAGAGAGCTGGGTTCCACTGCCAAAAAACAGTTTCAGAGCTGTCTCAAGACTGCTGGCACAGAAGTACATGGCTGAGTCCTCCAGCTTT	KLEDSAMYFCASSLETALKLFFGSGTQLSVL	TRBJ1-4	TRBV2	2	-6.173
CAAGACAGAGAGCTGGGTTCCACTGCCAAAAAACAGTTTCCCAAAGGACGTCCCGGATCCGTGGGGTGAACTGCTGGCACAGAGGTACATAGAT	SMYLCASSSPHGSGTSFGKLFFGSGTQLSVL	TRBJ1-4	TRBV28	3	-5.997
CAAGACAGAGAGCTGGGTTCCACTGCCAAAAAACAGTTTCCCACCCGCACGGCTGGCACAGAAGTACACAGATGTTTGGGAGGGAGCAGCCGAC	SAAPSQTSVYFCASRAGGKLFFGSGTQLSVL	TRBJ1-4	TRBV6-2	3	-5.997
CAAGACAGAGAGCTGGGTTCCACTGCCAAAAAACAGTTTCCCCAAGCTGGTTCGATCACTGGTGGCACAGAAGTAAAGAGCTGTCTGGTTGGGG	PNQTALYFCATSDRTSLGKLFFGSGTQLSVL	TRBJ1-4	TRBV24-1	4	-5.872
CAAGACAGAGAGCTGGGTTCCACTGCCAAAAAACAGTTTCCCCACCCCCTGTAAACTGCTGGCACAGAGGTACATAGATGTCTGGTTGGTGCTG	STNQTSMYLCASSLQGVGKLFFGSGTQLSVL	TRBJ1-4	TRBV28	5	-5.775
CAAGACAGAGAGCTGGGTTCCACTGCCAAAAAACAGTTTCCCCATGAGCTGACCTCTTTGGCTGCTGGCACAGAAATACACAGCAGAGTCACCA	GDSAVYFCASSQRGQLMGKLFFGSGTQLSVL	TRBJ1-4	TRBV3-1	4	-5.872
CAAGACAGAGAGCTGGGTTCCACTGCCAAAAAACAGTTTCCCCCAGGGCGCCACTGATGGCACAGAAGTACACAGATGTCTGGGAGCTGGTAGC	LPAPRHLCTSVPSVAPWGKLFFGSGTQLSVL	TRBJ1-4	TRBV10-3	3	-5.997
CAAGACAGAGAGCTGGGTTCCACTGCCAAAAAACAGTTTCCCCCCACCCGAGTAACTGCTGGCACAGAAGTACACAGATGTCTGGGAGGGAGCA	APSQTSVYFCASSYSGGGKLFFGSGTQLSVL	TRBJ1-4	TRBV6-5	3	-5.997
CAAGACAGAGAGCTGGGTTCCACTGCCAAAAAACAGTTTCCCCCCACTCCCTGTCGAGAAACTGCTGGCACAGAGGTACATAGATGTCTGGTTG	NQTSMYLCASSFSTGSGGKLFFGSGTQLSVL	TRBJ1-4	TRBV28	9	-5.52
CAAGACAGAGAGCTGGGTTCCACTGCCAAAAAACAGTTTCCCCCCAGGGCCCCCTGTCTCCCTGGAGCTGCTGGCACAGAGATACACGGCCGAG	SAVYLCASSSRETGGPGGKLFFGSGTQLSVL	TRBJ1-4	TRBV7-2	135	-4.343
CAAGACAGAGAGCTGGGTTCCACTGCCAAAAAACAGTTTCCCCCGCCCCGTGGTCGGGGTGGTGCTGGCACAGAGGTACATAGATGTCTGGTTG	NQTSMYLCASTTPTTGRGKLFFGSGTQLSVL	TRBJ1-4	TRBV28	27	-5.042
CAAGACAGAGAGCTGGGTTCCACTGCCAAAAAACAGTTTCCCCCGGTCTGTGCTGGCACAGAAGTACACAGATGTCTGGGAGGGAGCAGCCGAC	SAAPSQTSVYFCASTDRGKLFFGSGTQLSVL	TRBJ1-4	TRBV6-5	5	-5.775
CAAGACAGAGAGCTGGGTTCCACTGCCAAAAAACAGTTTCCCCCTTGACGGCTGTTCCAAGCTGCTGGCGCAAAGATAAAGGGCCGAGTCCCCC	GDSALYLCASSLEQPSRGKLFFGSGTQLSVL	TRBJ1-4	TRBV5-1	5	-5.775
CAAGACAGAGAGCTGGGTTCCACTGCCAAAAAACAGTTTCCCCGATCCCACGGGGCTGCTGGCACAGAGATACATGGCCGAGTCCCCCTGCTCT	EQGDSAMYLCASSPVGSGKLFFGSGTQLSVL	TRBJ1-4	TRBV7-9	2	-6.173
CAAGACAGAGAGCTGGGTTCCACTGCCAAAAAACAGTTTCCCCTCCCTTAGCTGGCTGCTGGCACAGAAATAAACTCCAGAATCCTCCAGTTCT	ELEDSGVYFCASSQLREGKLFFGSGTQLSVL	TRBJ1-4	TRBV14	8	-5.571
CAAGACAGAGAGCTGGGTTCCACTGCCAAAAAACAGTTTCCCCTCCTGTTGGCTGCTGGCACAGAAATACACAGCAGAGTCACCAAGCTCCAGN	LELGDSAVYFCASSQQEGKLFFGSGTQLSVL	TRBJ1-4	TRBV3-1	2	-6.173
CAAGACAGAGAGCTGGGTTCCACTGCCAAAAAACAGTTTCCCCTCTAAACTGCTGGCACAGAGGTACATAGATGTCTGGTTGGTGCTGGCGGAC	SASTNQTSMYLCASSLEGKLFFGSGTQLSVL	TRBJ1-4	TRBV28	4	-5.872
CAAGACAGAGAGCTGGGTTCCACTGCCAAAAAACAGTTTCCCCTGGTAGTGGCTGCTGGCACAGAGATACACGGCTGAGTCCCCCCGCTCTGTG	TERGDSAVYLCASSHYQGKLFFGSGTQLSVL	TRBJ1-4	TRBV7-3	2	-6.173
CAAGACAGAGAGCTGGGTTCCACTGCCAAAAAACAGTTTCCCCTTCAGGGGACTGCTGGCACAGAGGTACATAGATGTCTGGTTGGTGCTGGCG	ASTNQTSMYLCASSPLKGKLFFGSGTQLSVL	TRBJ1-4	TRBV28	4	-5.872
CAAGACAGAGAGCTGGGTTCCACTGCCAAAAAACAGTTTCCCGAATCCAAAGCTGCTGGCACAGAGATACATGGCCGAGTCCCCCTGCTCTGTG	TEQGDSAMYLCASSFGFGKLFFGSGTQLSVL	TRBJ1-4	TRBV7-9	3	-5.997
CAAGACAGAGAGCTGGGTTCCACTGCCAAAAAACAGTTTCCCGCCCCCCTGTCCGCTTACGCTGCAGAGATATATGCTGCTGTCTTCAGGGCTC	SPEDSSIYLCSVSGQGGGKLFFGSGTQLSVL	TRBJ1-4	TRBV29-1	21	-5.152
CAAGACAGAGAGCTGGGTTCCACTGCCAAAAAACAGTTTCCCGCCCCCTGTCCCGGGGGTACTGCTGGCACAGAAGTACACAGATGTCTGGGAG	SQTSVYFCASSTPGTGGGKLFFGSGTQLSVL	TRBJ1-4	TRBV6-5; TRBV6-6	2	-6.173
CAAGACAGAGAGCTGGGTTCCACTGCCAAAAAACAGTTTCCCGCCCGGGACACTGCAGATGTAGAAGCTGCTGTCTTCAGGATGGGCACTGGTC	TSAHPEDSSFYICSVPGGKLFFGSGTQLSVL	TRBJ1-4	TRBV20-1	2	-6.173
CAAGACAGAGAGCTGGGTTCCACTGCCAAAAAACAGTTTCCCGCCTCCTCCCTGACGGCTGCTGGCACAGAGGTACATAGATGTCTGGTTGGTG	TNQTSMYLCASSRQGGGGKLFFGSGTQLSVL	TRBJ1-4	TRBV28	2	-6.173
CAAGACAGAGAGCTGGGTTCCACTGCCAAAAAACAGTTTCCCGGACTCTAAGCTGCTGGCACAGAGATACATGGCCGAGTCCCCCTGCTCTGTG	TEQGDSAMYLCASSLESGKLFFGSGTQLSVL	TRBJ1-4	TRBV7-9	6	-5.696
CAAGACAGAGAGCTGGGTTCCACTGCCAAAAAACAGTTTCCCGGTAAGGCCCCGGTCTTGGCTGCTGGCGCAGAGATACAGGGCCGAGTCTTCT	EDSALYLCASSQDRGLTGKLFFGSGTQLSVL	TRBJ1-4	TRBV4-3	6	-5.696
CAAGACAGAGAGCTGGGTTCCACTGCCAAAAAACAGTTTCCCGTTAAATGTCCCGTAACTGCTGGCACAGAAGTACACAGATGTCTGGGAGGGA	PSQTSVYFCASSYGTFNGKLFFGSGTQLSVL	TRBJ1-4	TRBV6-6	5	-5.775
CAAGACAGAGAGCTGGGTTCCACTGCCAAAAAACAGTTTCCCTGTCCCGAGAAGCGCATCTTGGCTGCTGGCACAGAAATACACAGCAGAGTCA	DSAVYFCASSQDALLGTGKLFFGSGTQLSVL	TRBJ1-4	TRBV3-1	2	-6.173
CAAGACAGAGAGCTGGGTTCCACTGCCAAAAAACAGTTTCCCTTCAACGCTGCAGAGATATATGCTGCTGTCTTCAGGGCTCATGTTGCTCACA	VSNMSPEDSSIYLCSVEGKLFFGSGTQLSVL	TRBJ1-4	TRBV29-1	6	-5.696
CAAGACAGAGAGCTGGGTTCCACTGCCAAAAAACAGTTTCCGACCCTCCCTGTCCGGGGAGCTGGCACAGAAATAAGCTGCCGAATCTCCTCGC	RGDSAAYFCASSPDREGRKLFFGSGTQLSVL	TRBJ1-4	TRBV18	3	-5.997
CAAGACAGAGAGCTGGGTTCCACTGCCAAAAAACAGTTTCCGCCCCGGATCTATACTACTGGCACAGAGATAGAAAGCTGTCGGGTTCTTTTTG	KKNPTAFYLCASSIDPGRKLFFGSGTQLSVL	TRBJ1-4	TRBV19	2	-6.173
CAAGACAGAGAGCTGGGTTCCACTGCCAAAAAACAGTTTCCGGGCTGTTGAACTGGCGCTGCTGGCACAGAGATACACGGCCGAGTCCTCCTGC	QEDSAVYLCASSASSTARKLFFGSGTQLSVL	TRBJ1-4	TRBV7-2	4	-5.872
CAAGACAGAGAGCTGGGTTCCACTGCCAAAAAACAGTTTCCGTACATCTTCAACGCTGCAGAGATATATGCTGCTGTCTTCAGGGCTCATGTTG	NMSPEDSSIYLCSVEDVRKLFFGSGTQLSVL	TRBJ1-4	TRBV29-1	14	-5.328
CAAGACAGAGAGCTGGGTTCCACTGCCAAAAAACAGTTTCCTCATTACTCCGTCCCCGCTGGCACAGAAGTACACAGATGTTTGGGAGGGAGCA	APSQTSVYFCASGDGVMRKLFFGSGTQLSVL	TRBJ1-4	TRBV6-2	9	-5.52
CAAGACAGAGAGCTGGGTTCCACTGCCAAAAAACAGTTTCCTGTCTCCTAGTTCAAGTGAGCTGGCACAGAAATAAGCTGCCGAATCTCCTCGC	RGDSAAYFCASSLELGDRKLFFGSGTQLSVL	TRBJ1-4	TRBV18	7	-5.629
CAAGACAGAGAGCTGGGTTCCACTGCCAAAAAACAGTTTCCTTAGGCTGTCCCGTCGCTGACTGCTGGCACAGAGGTACATAGATGTCTGGTTG	NQTSMYLCASSQRRDSLRKLFFGSGTQLSVL	TRBJ1-4	TRBV28	24	-5.094
CAAGACAGAGAGCTGGGTTCCACTGCCAAAAAACAGTTTCCTTCCCTCGGGGCTGCTGGCACAGAGATACATGGCCGAGTCCCCCTGCTCTGTG	TEQGDSAMYLCASSPEGRKLFFGSGTQLSVL	TRBJ1-4	TRBV7-9	8	-5.571
CAAGACAGAGAGCTGGGTTCCACTGCCAAAAAACAGTTTCGAGGGGGGTTGTGAATCTTGGCTGCTGGCACAGAAATACACAGCAGAGTCACCA	GDSAVYFCASSQDSQPPSKLFFGSGTQLSVL	TRBJ1-4	TRBV3-1	5	-5.775
CAAGACAGAGAGCTGGGTTCCACTGCCAAAAAACAGTTTCGCGCCCCCTGTCCCAGGGTGGCTGCTGGCACAGAAGTACACAGATGTTTGGGAG	SQTSVYFCASSHPGTGGAKLFFGSGTQLSVL	TRBJ1-4	TRBV6-2	3	-5.997
CAAGACAGAGAGCTGGGTTCCACTGCCAAAAAACAGTTTCGCGGATCGGCGGTGCAGAGATATATGCTGCTGTCTTCAGGGCTCATGTTGCTCA	EQHEP*RQQHISLHRRSAKLFFGSGTQLSVL	TRBJ1-4	TRBV29-1	3	-5.997
CAAGACAGAGAGCTGGGTTCCACTGCCAAAAAACAGTTTCGGCCCTCCTTGGCTGCTGGCACAGAAATACACAGCAGAGTCACCAAGCTCCAGG	LELGDSAVYFCASSQGGPKLFFGSGTQLSVL	TRBJ1-4	TRBV3-1	2	-6.173
CAAGACAGAGAGCTGGGTTCCACTGCCAAAAAACAGTTTCGGGTCGGTCCTGGTCGTGGTGGTGGCACACAGGTACATGGCTGCGTCCCCCAGG	LGDAAMYLCATTTTRTDPKLFFGSGTQLSVL	TRBJ1-4	TRBV15	2	-6.173
CAAGACAGAGAGCTGGGTTCCACTGCCAAAAAACAGTTTCTCCCGCGGCCCGGGGGCGGTGCTGCTGGCACAGAGATACACGGCCGAGTCCTCC	EDSAVYLCASSTAPGPREKLFFGSGTQLSVL	TRBJ1-4	TRBV7-2	2	-6.173
CAAGACAGAGAGCTGGGTTCCACTGCCAAAAAACAGTTTCTCCCGTTGGTCGTAACTGCTGGCACAGAAGTACACAGATGTCTGGGAGGGAGCA	APSQTSVYFCASSYDQREKLFFGSGTQLSVL	TRBJ1-4	TRBV6-5	13	-5.36
CAAGACAGAGAGCTGGGTTCCACTGCCAAAAAACAGTTTCTCCCTGTCCCCTCTAGTGCAGGCACAGAGATAGAAGCCAGAGTCACTGAGAAGN	LLSDSGFYLCACTRGDREKLFFGSGTQLSVL	TRBJ1-4	TRBV30	2	-6.173
CAAGACAGAGAGCTGGGTTCCACTGCCAAAAAACAGTTTCTCCCTTCCACCTGGGCCTAAGGTGGCACAGAGGTACATAGATGTCTGGTTGGTG	TNQTSMYLCATLGPGGREKLFFGSGTQLSVL	TRBJ1-4	TRBV28	9	-5.52
CAAGACAGAGAGCTGGGTTCCACTGCCAAAAAACAGTTTCTCCGCAAGATCAAGTATGACGCTGCAGAGATATATGCTGCTGTCTTCAGGGCTC	SPEDSSIYLCSVILDLAEKLFFGSGTQLSVL	TRBJ1-4	TRBV29-1	11	-5.432
CAAGACAGAGAGCTGGGTTCCACTGCCAAAAAACAGTTTCTCCTTGACGGCTGCATCTTGGCTGCTGGCGCAGAGATACAGGGCCGAGTCTTCT	EDSALYLCASSQDAAVKEKLFFGSGTQLSVL	TRBJ1-4	TRBV4-3	5	-5.775
CAAGACAGAGAGCTGGGTTCCACTGCCAAAAAACAGTTTCTCGAGGTAACTGCTGGCACAGAAGTACACAGATGTTTGGGAGGGAGCAGCCGAC	SAAPSQTSVYFCASSYLEKLFFGSGTQLSVL	TRBJ1-4	TRBV6-2	6	-5.696
CAAGACAGAGAGCTGGGTTCCACTGCCAAAAAACAGTTTCTCGGGTCCCTGGTTTCTGCTGGCACAGAAGTACACAGATGTTTGGGAGGGAGCA	APSQTSVYFCASRNQGPEKLFFGSGTQLSVL	TRBJ1-4	TRBV6-2	23	-5.112
CAAGACAGAGAGCTGGGTTCCACTGCCAAAAAACAGTTTCTCTGGTGCCCCTGTCCCAACGCTGCAGAGATATATGCTGCTGTCTTCAGGGCTC	SPEDSSIYLCSVGTGAPEKLFFGSGTQLSVL	TRBJ1-4	TRBV29-1	80	-4.571
CAAGACAGAGAGCTGGGTTCCACTGCCAAAAAACAGTTTCTTGCCCTGTCCTCCCTCTTGGCTGCTGGCGCAGAGATACAGGGCCGAGTCTTCT	EDSALYLCASSQEGGQGKKLFFGSGTQLSVL	TRBJ1-4	TRBV4-3	14	-5.328
CAAGACAGAGAGCTGGGTTCCACTGCCAAAAAACAGTTTCTTGCTCCCCTCTCCTGCAACGCTGCAGAGATATATGCTGCTGTCTTCAGGGCTC	SPEDSSIYLCSVAGEGSKKLFFGSGTQLSVL	TRBJ1-4	TRBV29-1	8	-5.571
CAAGACAGAGAGCTGGGTTCCACTGCCAAAAAACAGTTTCTTTAGACCCTGATGTTACACACGCTTGATATAAGCTGCTGGCACAGAGATACAC	CISVPAAYIKRV*HQGLKKLFFGSGTQLSVL	TRBJ1-4	TRBV7-2	4	-5.872
CAAGACAGAGAGCTGGGTTCCACTGCCAAAAAACAGTTTGACCCCCGGTGAGCTGGCACAGAAATAAGCTGCCGAATCTCCTCGCACTACCTGC	QVVRGDSAAYFCASSPGVKLFFGSGTQLSVL	TRBJ1-4	TRBV18	4	-5.872
CAAGACAGAGAGCTGGGTTCCACTGCCAAAAAACAGTTTGACCCTGTCGTTGGCACTGCAGATGTAGAAGCTGCTGTCTTCAGGATGGGCACTG	SAHPEDSSFYICSANDRVKLFFGSGTQLSVL	TRBJ1-4	TRBV20-1	6	-5.696
CAAGACAGAGAGCTGGGTTCCACTGCCAAAAAACAGTTTGCCCAACCCTGTCCCCTCTCTAGCACTGCAGATGTAGAAGCTGCTGTCTTCAGGA	PEDSSFYICSAREGTGLGKLFFGSGTQLSVL	TRBJ1-4	TRBV20-1	4	-5.872
CAAGACAGAGAGCTGGGTTCCACTGCCAAAAAACAGTTTGCCCTGGTGACCCCTGTCAAAGGGATCTCTAGCACTGCAGATGTAGAAGCTGCTG	SSFYICSARDPFDRGHQGKLFFGSGTQLSVL	TRBJ1-4	TRBV20-1	4	-5.872
CAAGACAGAGAGCTGGGTTCCACTGCCAAAAAACAGTTTGGAACTTTCTGACTCCCGACTGCTGGCACAGAGGTACATAGATGTCTGGTTGGTG	TNQTSMYLCASSRESESSKLFFGSGTQLSVL	TRBJ1-4	TRBV28	5	-5.775
CAAGACAGAGAGCTGGGTTCCACTGCCAAAAAACAGTTTGGAGGAGTCCCTGTCCCCCCTGCTGGCACAGAAGTACACAGCTGAGTCCCTGGGT	PRDSAVYFCASRGDRDSSKLFFGSGTQLSVL	TRBJ1-4	TRBV12-3; TRBV12-4	3	-5.997
CAAGACAGAGAGCTGGGTTCCACTGCCAAAAAACAGTTTGGCCCCAAGGCTGCTGGTGGCACACAGGTACATGGCTGCGTCCCCCAGGCCTGGT	PGLGDAAMYLCATSSLGAKLFFGSGTQLSVL	TRBJ1-4	TRBV15	11	-5.432
CAAGACAGAGAGCTGGGTTCCACTGCCAAAAAACAGTTTGTAGTAACCCGCTGTCCAAATAAGTCGGCTGCTGGCACAGAAATACACAGCAGAG	SAVYFCASSRLIWTAGYYKLFFGSGTQLSVL	TRBJ1-4	TRBV3-2	3	-5.997
CAAGACAGAGAGCTGGGTTCCACTGCCAAAAAACAGTTTGTCCACCTCCCTGTTGCTGGCACAGAGGTACATAGATGTCTGGTTGGTGCTGGCG	ASTNQTSMYLCASNREVDKLFFGSGTQLSVL	TRBJ1-4	TRBV28	8	-5.571
CAAGACAGAGAGCTGGGTTCCACTGCCAAAAAACAGTTTGTCGTGGCCTCTAGCACTGCAGATGTAGAAGCTGCTGTCTTCAGGATGGGCACTG	SAHPEDSSFYICSARGHDKLFFGSGTQLSVL	TRBJ1-4	TRBV20-1	4	-5.872
CAAGACAGAGAGCTGGGTTCCACTGCCAAAAAACAGTTTTAACCCTGTCCCGGGGAGACTGCTGGCACAGAGGTACATAGATGTCTGGTTGGTG	TNQTSMYLCASSLPGTGLKLFFGSGTQLSVL	TRBJ1-4	TRBV28	8	-5.571
CAAGACAGAGAGCTGGGTTCCACTGCCAAAAAACAGTTTTAAGGGCCTCCTGTTAGCACTGCTGGCACAGAAGTACACAGATGTCTGGGAGGGA	PSQTSVYFCASSANRRPLKLFFGSGTQLSVL	TRBJ1-4	TRBV6-5	3	-5.997
CAAGACAGAGAGCTGGGTTCCACTGCCAAAAAACAGTTTTAATCCGTCAACTTGGCTGCTGGCACAGAAATAAACTCCAGAATCCTCCAGTTCN	ELEDSGVYFCASSQVDGLKLFFGSGTQLSVL	TRBJ1-4	TRBV14	3	-5.997
CAAGACAGAGAGCTGGGTTCCACTGCCAAAAAACAGTTTTACCACGTCCCTGGGGGGACTGCTGGCACAGAGGTACATAGATGTCTGGTTGGTG	TNQTSMYLCASSPPRDVVKLFFGSGTQLSVL	TRBJ1-4	TRBV28	7	-5.629
CAAGACAGAGAGCTGGGTTCCACTGCCAAAAAACAGTTTTACCAGTTTCCAAGCACTGCAGATGTAGAAGCTGCTGTCTTCAGGATGGGCACTG	SAHPEDSSFYICSAWKLVKLFFGSGTQLSVL	TRBJ1-4	TRBV20-1	6	-5.696
CAAGACAGAGAGCTGGGTTCCACTGCCAAAAAACAGTTTTACCATTTGCCCCCTGTCCGTAGCACTGCAGATGTAGAAGCTGCTGTCTTCAGGA	PEDSSFYICSATDRGQMVKLFFGSGTQLSVL	TRBJ1-4	TRBV20-1	60	-4.696
CAAGACAGAGAGCTGGGTTCCACTGCCAAAAAACAGTTTTACCCCAGCCCCCGTACGCGGGCTGCTGGCACAGAGATACATGGCCGAGTCCCCC	GDSAMYLCASSPRTGAGVKLFFGSGTQLSVL	TRBJ1-4	TRBV7-9	2	-6.173
CAAGACAGAGAGCTGGGTTCCACTGCCAAAAAACAGTTTTACCCCATAGCGGCCCAAGCTGCTGGCACAGAGATACACGGCCGAGTCCTCCTGC	QEDSAVYLCASSLGRYGVKLFFGSGTQLSVL	TRBJ1-4	TRBV7-2	4	-5.872
CAAGACAGAGAGCTGGGTTCCACTGCCAAAAAACAGTTTTACCCGACCCTGTGTTTCTCTAGCACTGCAGATGTAGAAGCTGCTGTCTTCAGGA	PEDSSFYICSARETQGRVKLFFGSGTQLSVL	TRBJ1-4	TRBV20-1	6	-5.696
CAAGACAGAGAGCTGGGTTCCACTGCCAAAAAACAGTTTTACCCTGTGGGTCCCGCTGCTGGCACAGAGGTACATAGATGTCTGGTTGGTGCTG	STNQTSMYLCASSGTHRVKLFFGSGTQLSVL	TRBJ1-4	TRBV28	2	-6.173
CAAGACAGAGAGCTGGGTTCCACTGCCAAAAAACAGTTTTACCGAAGCCCCCTGGTGACTGGCACAGAGATAGAAAGCTGTCGGGTTCTTTTGG	QKNPTAFYLCASHQGASVKLFFGSGTQLSVL	TRBJ1-4	TRBV19	3	-5.997
CAAGACAGAGAGCTGGGTTCCACTGCCAAAAAACAGTTTTACCGGCTGCTGTCGGAAACTGCTGGCACAGAGGTACATAGATGTCTGGTTGGTG	TNQTSMYLCASSFRQQPVKLFFGSGTQLSVL	TRBJ1-4	TRBV28	5	-5.775
CAAGACAGAGAGCTGGGTTCCACTGCCAAAAAACAGTTTTACGACTCCCTGCCCTACGTGTGGGATCTAGCACTGCAGATGTAGAAGCTGCTGT	QQLLHLQC*IPHVGQGVVKLFFGSGTQLSVL	TRBJ1-4	TRBV20-1	2	-6.173
CAAGACAGAGAGCTGGGTTCCACTGCCAAAAAACAGTTTTACGGAGCGCTGGGGCTCTGAGCTGCTGGCACAGAGATACACGGCCGAGTCCTCC	EDSAVYLCASSSEPQRSVKLFFGSGTQLSVL	TRBJ1-4	TRBV7-2	9	-5.52
CAAGACAGAGAGCTGGGTTCCACTGCCAAAAAACAGTTTTACGTCCCCACCCCGGCGACTGCTGGCACAGAGGTACATAGATGTCTGGTTGGTG	TNQTSMYLCASSRRGGDVKLFFGSGTQLSVL	TRBJ1-4	TRBV28	3	-5.997
CAAGACAGAGAGCTGGGTTCCACTGCCAAAAAACAGTTTTACTCTCCCCCTGTCAGCGCTGGCACAGAGGTACATAGATGTCTGGTTGGTGCTG	STNQTSMYLCASADRGRVKLFFGSGTQLSVL	TRBJ1-4	TRBV28	24	-5.094
CAAGACAGAGAGCTGGGTTCCACTGCCAAAAAACAGTTTTACTGAGGGTCCCGGGGCACTGCTGGCACAGAGGTACATAGATGTCTGGTTGGTG	TNQTSMYLCASSAPGPSVKLFFGSGTQLSVL	TRBJ1-4	TRBV28	3	-5.997
CAAGACAGAGAGCTGGGTTCCACTGCCAAAAAACAGTTTTAGCCCCGACTCCAAGCTGCTGGCACAGAGATACACGGCCGAGTCCTCCTGCTGT	QQEDSAVYLCASSLESGLKLFFGSGTQLSVL	TRBJ1-4	TRBV7-2	3	-5.997
CAAGACAGAGAGCTGGGTTCCACTGCCAAAAAACAGTTTTAGGCCCCCTGTCCCGGTCCCGGCGCTGCAGAGATATATGCTGCTGTCTTCAGGG	PEDSSIYLCSAGTGTGGLKLFFGSGTQLSVL	TRBJ1-4	TRBV29-1	6	-5.696
CAAGACAGAGAGCTGGGTTCCACTGCCAAAAAACAGTTTTAGGGCTGTCCAGGTGCCCGAACTGCTGGCACAGAAGTACACAGATGTCTGGGAG	SQTSVYFCASSSGTWTALKLFFGSGTQLSVL	TRBJ1-4	TRBV6-6	2	-6.173
CAAGACAGAGAGCTGGGTTCCACTGCCAAAAAACAGTTTTATTGCTTCACTGCTGGCACAGAAGTACACAGATGTCTGGGAGGGAGCAGCCGAC	SAAPSQTSVYFCASSEAIKLFFGSGTQLSVL	TRBJ1-4	TRBV6-1	6	-5.696
CAAGACAGAGAGCTGGGTTCCACTGCCAAAAAACAGTTTTCCAAAACCGATAAAGCTGCTGGCACAGAGATACACGGCCGAGTCCTCCTGCTGT	QQEDSAVYLCASSFIGFGKLFFGSGTQLSVL	TRBJ1-4	TRBV7-2	3	-5.997
CAAGACAGAGAGCTGGGTTCCACTGCCAAAAAACAGTTTTCCAAAACCTAAGCTGCTGGCACAGAGATACATGGCCGAGTCCCCCTGCTCTGTG	TEQGDSAMYLCASSLGFGKLFFGSGTQLSVL	TRBJ1-4	TRBV7-9	4	-5.872
CAAGACAGAGAGCTGGGTTCCACTGCCAAAAAACAGTTTTCCAACCCCCGGACCCGGCGGCGCACTGCAGATGTAGAAGCTGCTGTCTTCAGGA	PEDSSFYICSAPPGPGVGKLFFGSGTQLSVL	TRBJ1-4	TRBV20-1	3	-5.997
CAAGACAGAGAGCTGGGTTCCACTGCCAAAAAACAGTTTTCCAACCCCCTGCCCAAAACTGCTGGCACAGAGGTACATAGATGTCTGGTTGGTG	TNQTSMYLCASSFGQGVGKLFFGSGTQLSVL	TRBJ1-4	TRBV28	14	-5.328
CAAGACAGAGAGCTGGGTTCCACTGCCAAAAAACAGTTTTCCAACCCCTGTCCCGCCGTATTCAACGCTGCAGAGATATATGCTGCTGTCTTCA	EDSSIYLCSVEYGGTGVGKLFFGSGTQLSVL	TRBJ1-4	TRBV29-1	43	-4.84
CAAGACAGAGAGCTGGGTTCCACTGCCAAAAAACAGTTTTCCAACCGTTTCACTGCTGGCACAGAAGTACATGGCTGAGTCCTCCAGCTTTGTG	TKLEDSAMYFCASSETVGKLFFGSGTQLSVL	TRBJ1-4	TRBV2	4	-5.872
CAAGACAGAGAGCTGGGTTCCACTGCCAAAAAACAGTTTTCCAAGCGCCCCCCCTATGCCAGAACTCCAGGCACAGAGATAGAAGCCAGAGTCA	DSGFYLCAWSSGIGGALGKLFFGSGTQLSVL	TRBJ1-4	TRBV30	3	-5.997
CAAGACAGAGAGCTGGGTTCCACTGCCAAAAAACAGTTTTCCACCAAGAAGGAGGGGTAAACTGCTGGCACAGAGGTACATAGATGTCTGGTTG	NQTSMYLCASSLPLLLGGKLFFGSGTQLSVL	TRBJ1-4	TRBV28	3	-5.997
CAAGACAGAGAGCTGGGTTCCACTGCCAAAAAACAGTTTTCCACCCCCCTGTCCGGAGGCGCTGCTGGCACAGAAATACAAAGCTGAGTCCCCC	GDSALYFCASSASGQGGGKLFFGSGTQLSVL	TRBJ1-4	TRBV9	3	-5.997
CAAGACAGAGAGCTGGGTTCCACTGCCAAAAAACAGTTTTCCACCCCCTGCCGCGGAGAAACTGCTGGCACAGAGGTACATAGATGTCTGGTTG	NQTSMYLCASSFSAAGGGKLFFGSGTQLSVL	TRBJ1-4	TRBV28	2	-6.173
CAAGACAGAGAGCTGGGTTCCACTGCCAAAAAACAGTTTTCCACCCCTTTCTTCACTGCTGGCACAGAAGTACACAGATGTCTGGGAGGGAGCA	APSQTSVYFCASSEERGGKLFFGSGTQLSVL	TRBJ1-4	TRBV6-1	3	-5.997
CAAGACAGAGAGCTGGGTTCCACTGCCAAAAAACAGTTTTCCACCTCCGGCTCCTGGGCTACTGCTGGCGCAGAGATACAGGGCTGAGTCTTCT	EDSALYLCASSSPGAGGGKLFFGSGTQLSVL	TRBJ1-4	TRBV4-1	30	-4.997
CAAGACAGAGAGCTGGGTTCCACTGCCAAAAAACAGTTTTCCACGGCCTATATCTCTAGCACTGCAGATGTAGAAGCTGCTGTCTTCAGGATGG	HPEDSSFYICSARDIGRGKLFFGSGTQLSVL	TRBJ1-4	TRBV20-1	5	-5.775
CAAGACAGAGAGCTGGGTTCCACTGCCAAAAAACAGTTTTCCACGTAAACTGCTGGCACAGAGGTACATAGATGTCTGGTTGGTGCTGGCGGAC	SASTNQTSMYLCASSLRGKLFFGSGTQLSVL	TRBJ1-4	TRBV28	4	-5.872
CAAGACAGAGAGCTGGGTTCCACTGCCAAAAAACAGTTTTCCACTGGGGGAGCTGCTGGCACAGAGATACATGGCCGAGTCCCCCTGCTCTGTG	TEQGDSAMYLCASSSPSGKLFFGSGTQLSVL	TRBJ1-4	TRBV7-9	3	-5.997
CAAGACAGAGAGCTGGGTTCCACTGCCAAAAAACAGTTTTCCACTGTAACTGCTGGCACAGAAGTACACAGATGTCTGGGAGGGAGCAGCCGAC	SAAPSQTSVYFCASSYSGKLFFGSGTQLSVL	TRBJ1-4	TRBV6-5	13	-5.36
CAAGACAGAGAGCTGGGTTCCACTGCCAAAAAACAGTTTTCCAGACGCGCCCCCCGGGAGACTGCTGGCACAGAGGTACATAGATGTCTGGTTG	NQTSMYLCASSLPGGASGKLFFGSGTQLSVL	TRBJ1-4	TRBV28	14	-5.328
CAAGACAGAGAGCTGGGTTCCACTGCCAAAAAACAGTTTTCCAGCGTTGGAGCCCCCTGTCCCGGGAGAGCTGCTGGCACAGAAGTACACAGAT	SVYFCASSSPGTGGSNAGKLFFGSGTQLSVL	TRBJ1-4	TRBV6-2	8	-5.571
CAAGACAGAGAGCTGGGTTCCACTGCCAAAAAACAGTTTTCCAGGCAGGGTGTCGAAGGTACTGGCACAGAGATAGAAAGCTGTCGGGTTCTTT	KNPTAFYLCASTFDTLPGKLFFGSGTQLSVL	TRBJ1-4	TRBV19	2	-6.173
CAAGACAGAGAGCTGGGTTCCACTGCCAAAAAACAGTTTTCCCAAACCCCTGTCCCCCCTGCTGGCACAGAGGTACATAGATGTCTGGTTGGTG	TNQTSMYLCASRGDRGLGKLFFGSGTQLSVL	TRBJ1-4	TRBV28	4	-5.872
CAAGACAGAGAGCTGGGTTCCACTGCCAAAAAACAGTTTTCCCAAAGGGCGACTGCTGGCACAGAAGTACACAGATGTTTGGGAGGGAGCAGCC	AAPSQTSVYFCASSRPLGKLFFGSGTQLSVL	TRBJ1-4	TRBV6-2	4	-5.872
CAAGACAGAGAGCTGGGTTCCACTGCCAAAAAACAGTTTTCCCAATTGTCCCGTGCTGCTGGCGCAAAGATAAAGGGCCGAGTCCCCCAGCTCC	ELGDSALYLCASSTGQLGKLFFGSGTQLSVL	TRBJ1-4	TRBV5-1	4	-5.872
CAAGACAGAGAGCTGGGTTCCACTGCCAAAAAACAGTTTTCCCACCCAGTTGGGACTGCTGGCACAGAGGTACATAGATGTCTGGTTGGTGCTG	STNQTSMYLCASSPNWVGKLFFGSGTQLSVL	TRBJ1-4	TRBV28	3	-5.997
CAAGACAGAGAGCTGGGTTCCACTGCCAAAAAACAGTTTTCCCACCCCCGGCGACTCACTGATGGCACAGAAGTACACAGATGTCTGGGAGCTG	SSQTSVYFCAISESPGVGKLFFGSGTQLSVL	TRBJ1-4	TRBV10-3	5	-5.775
CAAGACAGAGAGCTGGGTTCCACTGCCAAAAAACAGTTTTCCCACCCCCGGCTCTCTAGCACTGCAGATGTAGAAGCTGCTGTCTTCAGGATGG	HPEDSSFYICSAREPGVGKLFFGSGTQLSVL	TRBJ1-4	TRBV20-1	4	-5.872
CAAGACAGAGAGCTGGGTTCCACTGCCAAAAAACAGTTTTCCCACCCCTGGGTAGGTGGCACAGAAGTACATGGCTGAGTCCTCCAGCTTTGTG	TKLEDSAMYFCATYPGVGKLFFGSGTQLSVL	TRBJ1-4	TRBV2	2	-6.173
CAAGACAGAGAGCTGGGTTCCACTGCCAAAAAACAGTTTTCCCAGGCCCTGTCCCAACCCTGTGGTGCTGGCACAGAAGTACACAGCTGAGTCC	DSAVYFCASTTGLGQGLGKLFFGSGTQLSVL	TRBJ1-4	TRBV12-3; TRBV12-4	3	-5.997
CAAGACAGAGAGCTGGGTTCCACTGCCAAAAAACAGTTTTCCCATAGCCCCCTGTAAGCTGCTGGCACAGAGATACAGGGCCGAGTCCCCCAGC	LGDSALYLCASSLQGAMGKLFFGSGTQLSVL	TRBJ1-4	TRBV5-5	2	-6.173
CAAGACAGAGAGCTGGGTTCCACTGCCAAAAAACAGTTTTCCCATCCCCTGTCCCGGTCCCCTGCTGGCACAGAGGTACATAGATGTCTGGTTG	NQTSMYLCASRGPGQGMGKLFFGSGTQLSVL	TRBJ1-4	TRBV28	3	-5.997
CAAGACAGAGAGCTGGGTTCCACTGCCAAAAAACAGTTTTCCCATCCGGTCCCTAACTTGGCTGCTGGCGCAGAGATACAGGGCTGAGTCTTCT	EDSALYLCASSQVRDRMGKLFFGSGTQLSVL	TRBJ1-4	TRBV4-1	45	-4.821
CAAGACAGAGAGCTGGGTTCCACTGCCAAAAAACAGTTTTCCCATGACGCCTGTCGATCTTCTGCTGGCACAGAGGTACATAGATGTCTGGTTG	NQTSMYLCASRRSTGVMGKLFFGSGTQLSVL	TRBJ1-4	TRBV28	3	-5.997
CAAGACAGAGAGCTGGGTTCCACTGCCAAAAAACAGTTTTCCCATGAGGCTACTGCTGGCACAGAGGTACATAGATGTCTGGTTGGTGCTGGCG	ASTNQTSMYLCASSSLMGKLFFGSGTQLSVL	TRBJ1-4	TRBV28	4	-5.872
CAAGACAGAGAGCTGGGTTCCACTGCCAAAAAACAGTTTTCCCCACACCCCCTGTCCCCCATCTCTAGCACTGCAGATGTAGAAGCTGCTGTCT	DSSFYICSARDGGQGVWGKLFFGSGTQLSVL	TRBJ1-4	TRBV20-1	3	-5.997
CAAGACAGAGAGCTGGGTTCCACTGCCAAAAAACAGTTTTCCCCCAGGTCCGGAACTGCTGGCACAGCGATACATGGCTGAGTCCCGCTGCTCT	EQRDSAMYRCASSSGPGGKLFFGSGTQLSVL	TRBJ1-4	TRBV7-7	12	-5.395
CAAGACAGAGAGCTGGGTTCCACTGCCAAAAAACAGTTTTCCCCCCGGCTGTGCAGTGCTGGCACAGAAGTACATGGCTGAGTCCTCCAGCTTT	KLEDSAMYFCASTAQPGGKLFFGSGTQLSVL	TRBJ1-4	TRBV2	78	-4.582
CAAGACAGAGAGCTGGGTTCCACTGCCAAAAAACAGTTTTCCCCCCGTTCTGCTGCTGGCACAGAGATACACGGCGGAGTCCTCCTGCTGTGTG	TQQEDSAVYLCASSRTGGKLFFGSGTQLSVL	TRBJ1-4	TRBV7-8	3	-5.997
CAAGACAGAGAGCTGGGTTCCACTGCCAAAAAACAGTTTTCCCCCCTCCCCTTGGGAGACGCTGCAGAGATATATGCTGCTGTCTTCAGGGCTC	SPEDSSIYLCSVSQGEGGKLFFGSGTQLSVL	TRBJ1-4	TRBV29-1	4	-5.872
CAAGACAGAGAGCTGGGTTCCACTGCCAAAAAACAGTTTTCCCCCCTCTTCTTGGCTGCTGGCACAGAAATACACAGCAGAGTCACCAAGCTCC	ELGDSAVYFCASSQEEGGKLFFGSGTQLSVL	TRBJ1-4	TRBV3-1	3	-5.997
CAAGACAGAGAGCTGGGTTCCACTGCCAAAAAACAGTTTTCCCCCGGCTAAGCTGCTGGCACAGAGATACACGGCCGAGTCCTCAAGCTTTGCA	AKLEDSAVYLCASSLAGGKLFFGSGTQLSVL	TRBJ1-4	TRBV11-2	3	-5.997
CAAGACAGAGAGCTGGGTTCCACTGCCAAAAAACAGTTTTCCCCCTGCCACTTGGCTGCTGGCACAGAGATACACGGCCGAGTCCTCCTGCTGT	QQEDSAVYLCASSQVAGGKLFFGSGTQLSVL	TRBJ1-4	TRBV7-2	4	-5.872
CAAGACAGAGAGCTGGGTTCCACTGCCAAAAAACAGTTTTCCCCCTGCGGGGCTGCTGGCACAGAGATACATGGCCGAGTCCCCCTGCTCTGTG	TEQGDSAMYLCASSPAGGKLFFGSGTQLSVL	TRBJ1-4	TRBV7-9	6	-5.696
CAAGACAGAGAGCTGGGTTCCACTGCCAAAAAACAGTTTTCCCCCTGCGGTCAAGTAACTGCTGGCACAGAAGTACACAGATGTCTGGGAGGGA	PSQTSVYFCASSYLTAGGKLFFGSGTQLSVL	TRBJ1-4	TRBV6-6	11	-5.432
CAAGACAGAGAGCTGGGTTCCACTGCCAAAAAACAGTTTTCCCCCTGTTCCCCTTGGGGCACTGCAGATGTAGAAGCTGCTGTCTTCAGGATGG	HPEDSSFYICSAPRGTGGKLFFGSGTQLSVL	TRBJ1-4	TRBV20-1	9	-5.52
CAAGACAGAGAGCTGGGTTCCACTGCCAAAAAACAGTTTTCCCCCTTCCCTGGAACTGCAGATGTAGAAGCTGCTGTCTTCAGGATGGGCACTG	SAHPEDSSFYICSSREGGKLFFGSGTQLSVL	TRBJ1-4	TRBV20-1	3	-5.997
CAAGACAGAGAGCTGGGTTCCACTGCCAAAAAACAGTTTTCCCCCTTGGGTCCCCGAGGCACAGAGGTACATAGATGTCTGGTTGGTGCTGGCG	ASTNQTSMYLCASGTQGGKLFFGSGTQLSVL	TRBJ1-4	TRBV28	5	-5.775
CAAGACAGAGAGCTGGGTTCCACTGCCAAAAAACAGTTTTCCCCGACTAGCACTGCAGATGTAGAAGCTGCTGTCTTCAGGATGGGCACTGGTC	TSAHPEDSSFYICSASRGKLFFGSGTQLSVL	TRBJ1-4	TRBV20-1	2	-6.173
CAAGACAGAGAGCTGGGTTCCACTGCCAAAAAACAGTTTTCCCCGAGAGGTACTGCTGGCACAGAGGTACATAGATGTCTGGTTGGTGCTGGCG	ASTNQTSMYLCASSTSRGKLFFGSGTQLSVL	TRBJ1-4	TRBV28	15	-5.298
CAAGACAGAGAGCTGGGTTCCACTGCCAAAAAACAGTTTTCCCCGAGGTGGGTTGCTGGCACAGAGGTACATAGATGTCTGGTTGGTGCTGGCG	ASTNQTSMYLCASNPPRGKLFFGSGTQLSVL	TRBJ1-4	TRBV28	79	-4.576
CAAGACAGAGAGCTGGGTTCCACTGCCAAAAAACAGTTTTCCCCGCCCTGTAACGCTGGCACAGAAGTACACAGATGTCTGGGAGGGAGCAGCC	AAPSQTSVYFCASVTGRGKLFFGSGTQLSVL	TRBJ1-4	TRBV6-6	8	-5.571
CAAGACAGAGAGCTGGGTTCCACTGCCAAAAAACAGTTTTCCCCGGGGCGGGCCCCGATCTTGGCTGCTGGCACAGAAATAAACTCCAGAATCC	DSGVYFCASSQDRGPPRGKLFFGSGTQLSVL	TRBJ1-4	TRBV14	10	-5.474
CAAGACAGAGAGCTGGGTTCCACTGCCAAAAAACAGTTTTCCCCTCCCCAGCCCTAAGCTGCTGGCACAGAGATACACGGCCGAGTCCTCAAGC	LEDSAVYLCASSLGLGRGKLFFGSGTQLSVL	TRBJ1-4	TRBV11-2	5	-5.775
CAAGACAGAGAGCTGGGTTCCACTGCCAAAAAACAGTTTTCCCCTCCCTGTTAAGCTGCTGGCACAGAGATACACGGCCGAGTCCTCCTGCTGT	QQEDSAVYLCASSLTGRGKLFFGSGTQLSVL	TRBJ1-4	TRBV7-2	2	-6.173
CAAGACAGAGAGCTGGGTTCCACTGCCAAAAAACAGTTTTCCCCTGTCCGGGGTCCCGAGACTGCTGGCACAGAAGTACACAGATGTCTGGGAG	SQTSVYFCASSLGTPDRGKLFFGSGTQLSVL	TRBJ1-4	TRBV6-5	9	-5.52
CAAGACAGAGAGCTGGGTTCCACTGCCAAAAAACAGTTTTCCCGAACTCCCCCCCTCATCTTGGCTGCTGGCACAGAAATACACAGCAGAGTCA	DSAVYFCASSQDEGGSSGKLFFGSGTQLSVL	TRBJ1-4	TRBV3-1	5	-5.775
CAAGACAGAGAGCTGGGTTCCACTGCCAAAAAACAGTTTTCCCGAATCCCCTATCAAGCTGCTGGCGCAAAGATAAAGGGCCGAGTCCCCCAGC	LGDSALYLCASSLIGDSGKLFFGSGTQLSVL	TRBJ1-4	TRBV5-1	2	-6.173
CAAGACAGAGAGCTGGGTTCCACTGCCAAAAAACAGTTTTCCCGACCCACCTTCACTGGTGGCACAGAAGTAAAGAGCTGTCTGGTTGGGGATG	IPNQTALYFCATSEGGSGKLFFGSGTQLSVL	TRBJ1-4	TRBV24-1	4	-5.872
CAAGACAGAGAGCTGGGTTCCACTGCCAAAAAACAGTTTTCCCGATCAAGTTTTTGCCGTGACGGGGGAAGGCACAGAAATACAAAGCTGAGTC	TQLCISVPSPVTAKT*SGKLFFGSGTQLSVL	TRBJ1-4	TRBV9	3	-5.997
CAAGACAGAGAGCTGGGTTCCACTGCCAAAAAACAGTTTTCCCGGCCCCTGTCCCTGGGGTTGGGTGCTGGCACAGAAGTACACAGATGTCTGN	QTSVYFCASTQPQGQGPGKLFFGSGTQLSVL	TRBJ1-4	TRBV6-6	3	-5.997
CAAGACAGAGAGCTGGGTTCCACTGCCAAAAAACAGTTTTCCCGGCGCCGTCCTGGAGTAACTGCTGGCACAGAAGTACACAGATGTTTGGGAG	SQTSVYFCASSYSRTAPGKLFFGSGTQLSVL	TRBJ1-4	TRBV6-2	10	-5.474
CAAGACAGAGAGCTGGGTTCCACTGCCAAAAAACAGTTTTCCCGGGGACCTTAGATCTCTAGCACTGCAGATGTAGAAGCTGCTGTCTTCAGGA	PEDSSFYICSARDLRSPGKLFFGSGTQLSVL	TRBJ1-4	TRBV20-1	6	-5.696
CAAGACAGAGAGCTGGGTTCCACTGCCAAAAAACAGTTTTCCCTCACTGCTGGCACAGAAGTACATGGCTGAGTCCTCCAGCTTTGTGGACCGG	RSTKLEDSAMYFCASSEGKLFFGSGTQLSVL	TRBJ1-4	TRBV2	4	-5.872
CAAGACAGAGAGCTGGGTTCCACTGCCAAAAAACAGTTTTCCCTCCAACAAGCTGCTGGCACAGAGATACAGGGCCGAGTCGTCCAGCTCCAAG	LELDDSALYLCASSLLEGKLFFGSGTQLSVL	TRBJ1-4	TRBV5-4	3	-5.997
CAAGACAGAGAGCTGGGTTCCACTGCCAAAAAACAGTTTTCCCTCCCCCGGGAAACTGCTGGCACAGAAGTACACAGATGTCTGGGAGGGAGCA	APSQTSVYFCASSFPGEGKLFFGSGTQLSVL	TRBJ1-4	TRBV6-6	25	-5.076
CAAGACAGAGAGCTGGGTTCCACTGCCAAAAAACAGTTTTCCCTCCGCCCCTGTAGAACTGCTGGCACAGAAGTACACAGCTGAGTCCCTGGGT	PRDSAVYFCASSSTGAEGKLFFGSGTQLSVL	TRBJ1-4	TRBV12-3; TRBV12-4	2	-6.173
CAAGACAGAGAGCTGGGTTCCACTGCCAAAAAACAGTTTTCCCTCCGGGGCCCCTCGGCTGCTGGCACAGAAGTACACAGCTGAGTCCCTGGGT	PRDSAVYFCASSRGAPEGKLFFGSGTQLSVL	TRBJ1-4	TRBV12-3; TRBV12-4	2	-6.173
CAAGACAGAGAGCTGGGTTCCACTGCCAAAAAACAGTTTTCCCTCCGGGGGACGGCTGCTGGCACAGAAATACACAGCAGAGTCACCAAGCTCC	ELGDSAVYFCASSRPPEGKLFFGSGTQLSVL	TRBJ1-4	TRBV3-1	4	-5.872
CAAGACAGAGAGCTGGGTTCCACTGCCAAAAAACAGTTTTCCCTCTGGTCCCGACCCCCTAGCACTGCAGATGTAGAAGCTGCTGTCTTCAGGA	PEDSSFYICSARGSGPEGKLFFGSGTQLSVL	TRBJ1-4	TRBV20-1	3	-5.997
CAAGACAGAGAGCTGGGTTCCACTGCCAAAAAACAGTTTTCCCTCTTCCCCCCTGTCAGCACTGCAGATGTAGAAGCTGCTGTCTTCAGGATGG	HPEDSSFYICSADRGEEGKLFFGSGTQLSVL	TRBJ1-4	TRBV20-1	16	-5.27
CAAGACAGAGAGCTGGGTTCCACTGCCAAAAAACAGTTTTCCCTGATCGGAAAAGCTGCTGGCACAGAGATACACGGCCGAGTCCTCAAGCTTT	KLEDSAVYLCASSFSDQGKLFFGSGTQLSVL	TRBJ1-4	TRBV11-2	2	-6.173
CAAGACAGAGAGCTGGGTTCCACTGCCAAAAAACAGTTTTCCCTGTTGTAGGTAACTGCTGGCACAGAAGTACACAGATGTCTGGGAGGGAGCA	APSQTSVYFCASSYLQQGKLFFGSGTQLSVL	TRBJ1-4	TRBV6-5	2	-6.173
CAAGACAGAGAGCTGGGTTCCACTGCCAAAAAACAGTTTTCCCTTCGTTGGCCCCCTCCAGGCACAGAGATAGAAGCCAGAGTCACTGAGAAGG	LLSDSGFYLCAWRGPTKGKLFFGSGTQLSVL	TRBJ1-4	TRBV30	4	-5.872
CAAGACAGAGAGCTGGGTTCCACTGCCAAAAAACAGTTTTCCCTTGTCCCCCAAGCTGCTGGCACAGAGATACATGGCCGAGTCCCCCTGCTCT	EQGDSAMYLCASSLGDKGKLFFGSGTQLSVL	TRBJ1-4	TRBV7-9	13	-5.36
CAAGACAGAGAGCTGGGTTCCACTGCCAAAAAACAGTTTTCCCTTTGACCCGTCCGGACTGCTGGCACAGAAGTACACAGATGTTTGGGAGGGA	PSQTSVYFCASSPDGSKGKLFFGSGTQLSVL	TRBJ1-4	TRBV6-2	11	-5.432
CAAGACAGAGAGCTGGGTTCCACTGCCAAAAAACAGTTTTCCGAACCCCTGTCCGTTTCTGCTGGCACAGAAGTACACAGATGTTTGGGAGGGA	PSQTSVYFCASRNGQGFGKLFFGSGTQLSVL	TRBJ1-4	TRBV6-2	3	-5.997
CAAGACAGAGAGCTGGGTTCCACTGCCAAAAAACAGTTTTCCGAAGGCCCTGCTACCTTGGCTGCTGGCACAGAAATAAACTCCAGAATCCTCC	EDSGVYFCASSQGSRAFGKLFFGSGTQLSVL	TRBJ1-4	TRBV14	17	-5.243
CAAGACAGAGAGCTGGGTTCCACTGCCAAAAAACAGTTTTCCGACCGCCCCCCCCATCATGGGCCCAGCACTGCAGATGTAGAAGCTGCTGTCT	DSSFYICSAGPMMGGAVGKLFFGSGTQLSVL	TRBJ1-4	TRBV20-1	9	-5.52
CAAGACAGAGAGCTGGGTTCCACTGCCAAAAAACAGTTTTCCGACTGTGGTAATACTACTGGCACAGAGATAGAAAGCTGTCGGGTTCTTTTGG	QKNPTAFYLCASSITTVGKLFFGSGTQLSVL	TRBJ1-4	TRBV19	4	-5.872
CAAGACAGAGAGCTGGGTTCCACTGCCAAAAAACAGTTTTCCGAGGGAGTCTGATAAACTGCTGGCACAGAAGTACAGAGAGGTCTGGTTGGGG	PNQTSLYFCASSLSDSLGKLFFGSGTQLSVL	TRBJ1-4	TRBV27	3	-5.997
CAAGACAGAGAGCTGGGTTCCACTGCCAAAAAACAGTTTTCCGAGGGGGGGTGAACTGCTGGCACAGAGGTACATAGATGTCTGGTTGGTGCTG	STNQTSMYLCASSSPPLGKLFFGSGTQLSVL	TRBJ1-4	TRBV28	344	-3.937
CAAGACAGAGAGCTGGGTTCCACTGCCAAAAAACAGTTTTCCGATCCCCTGTCCCGGATTAGTACTGCTGGCACAGAGGTACATAGATGTCTGG	QTSMYLCASSTNPGQGIGKLFFGSGTQLSVL	TRBJ1-4	TRBV28	37	-4.906
CAAGACAGAGAGCTGGGTTCCACTGCCAAAAAACAGTTTTCCGATCCCTGTCCCTCGGGGACTGCTGGCACAGAAGTACACAGATGTCTGGGAG	SQTSVYFCASSPRGTGIGKLFFGSGTQLSVL	TRBJ1-4	TRBV6-1	9	-5.52
CAAGACAGAGAGCTGGGTTCCACTGCCAAAAAACAGTTTTCCGATGCTCCCCCCAGTGCTGGCACAGAGGTACATAGATGTCTGGTTGGTGCTG	STNQTSMYLCASTGGSIGKLFFGSGTQLSVL	TRBJ1-4	TRBV28	3	-5.997
CAAGACAGAGAGCTGGGTTCCACTGCCAAAAAACAGTTTTCCGATGGGGCTGCTGCTGGCACAGAGATAGAGGGCCGAGTCCCCCAGCAACAAG	LLLGDSALYLCASSSPIGKLFFGSGTQLSVL	TRBJ1-4	TRBV5-6	3	-5.997
CAAGACAGAGAGCTGGGTTCCACTGCCAAAAAACAGTTTTCCGATTGCTGTTGTTTCACTGCTGGCACAGAAGTACATGGCTGAGTCCTCCAGC	LEDSAMYFCASSETTAIGKLFFGSGTQLSVL	TRBJ1-4	TRBV2	2	-6.173
CAAGACAGAGAGCTGGGTTCCACTGCCAAAAAACAGTTTTCCGCCCTGTCGGGTGCTGGCACAGAAGTACACAGATGTTTGGGAGGGAGCAGCC	AAPSQTSVYFCASTRQGGKLFFGSGTQLSVL	TRBJ1-4	TRBV6-2	2	-6.173
CAAGACAGAGAGCTGGGTTCCACTGCCAAAAAACAGTTTTCCGCCGCTGTTCTCTTCAACGCTGCAGAGATATATGCTGCTGTCTTCAGGGCTC	SPEDSSIYLCSVEENSGGKLFFGSGTQLSVL	TRBJ1-4	TRBV29-1	12	-5.395
CAAGACAGAGAGCTGGGTTCCACTGCCAAAAAACAGTTTTCCGCTAACTAGGCCCGGATCTTCAACGCTGCAGAGATATATGCTGCTGTCTTCA	EDSSIYLCSVEDPGLVSGKLFFGSGTQLSVL	TRBJ1-4	TRBV29-1	10	-5.474
CAAGACAGAGAGCTGGGTTCCACTGCCAAAAAACAGTTTTCCGCTATCTTGGCTGCTGGCACAGAAATACACAGCAGAGTCACCAAGCTCCAGG	LELGDSAVYFCASSQDSGKLFFGSGTQLSVL	TRBJ1-4	TRBV3-1	2	-6.173
CAAGACAGAGAGCTGGGTTCCACTGCCAAAAAACAGTTTTCCGCTGCTCCCCTCTCTGCTGGTGGCACACAGGTACATGGCTGCGTCCCCCAGG	LGDAAMYLCATSREGSSGKLFFGSGTQLSVL	TRBJ1-4	TRBV15	5	-5.775
CAAGACAGAGAGCTGGGTTCCACTGCCAAAAAACAGTTTTCCGGAGAATGTCTCTAAGCTGCTGGCACAGAGATACATGGCCGAGTCCCCCTGC	QGDSAMYLCASSLETFSGKLFFGSGTQLSVL	TRBJ1-4	TRBV7-9	6	-5.696
CAAGACAGAGAGCTGGGTTCCACTGCCAAAAAACAGTTTTCCGGCGGGTACTTGGCTGCTGGCACAGAAATACACAGCAGAGTCACCAAGCTCC	ELGDSAVYFCASSQVPAGKLFFGSGTQLSVL	TRBJ1-4	TRBV3-1	3	-5.997
CAAGACAGAGAGCTGGGTTCCACTGCCAAAAAACAGTTTTCCGGTCGACCCCAACGACGTAAGACTGCAGATGTAGAAGCTGCTGTCTTCAGGA	PEDSSFYICSLTSLGSTGKLFFGSGTQLSVL	TRBJ1-4	TRBV20-1	3	-5.997
CAAGACAGAGAGCTGGGTTCCACTGCCAAAAAACAGTTTTCCGGTGGGTTGTCCCGCGCTGCTGGCACAGAGATACACGGCCGAGTCCTCCTGC	QEDSAVYLCASSAGQPTGKLFFGSGTQLSVL	TRBJ1-4	TRBV7-2	4	-5.872
CAAGACAGAGAGCTGGGTTCCACTGCCAAAAAACAGTTTTCCGTCACCCCTGTCACTGCTGGCACAGAGGTACTGAGAGGTATGTGAGGGCCTG	RPSHTSQYLCASSDRGDGKLFFGSGTQLSVL	TRBJ1-4	TRBV25-1	6	-5.696
CAAGACAGAGAGCTGGGTTCCACTGCCAAAAAACAGTTTTCCGTCACCGCTGGCACAGAAGTACACAGATGTCTGGGAGCTGGTAGCGGACTCC	ESATSSQTSVYFCASGDGKLFFGSGTQLSVL	TRBJ1-4	TRBV10-3	2	-6.173
CAAGACAGAGAGCTGGGTTCCACTGCCAAAAAACAGTTTTCCGTCACCGCTGGCACAGAAGTACACAGATGTCTGGGAGGGAGCAGCCGACAGC	LSAAPSQTSVYFCASGDGKLFFGSGTQLSVL	TRBJ1-4	TRBV6-5	25	-5.076
CAAGACAGAGAGCTGGGTTCCACTGCCAAAAAACAGTTTTCCGTCCCCGACCCCGTGGCTGCTGGCACAGAGATACATGGCCGAGTCCCCCTGC	QGDSAMYLCASSHGVGDGKLFFGSGTQLSVL	TRBJ1-4	TRBV7-9	3	-5.997
CAAGACAGAGAGCTGGGTTCCACTGCCAAAAAACAGTTTTCCGTCGATCGGTCCCGTTCTGCTGGCACAGAGATACACGGCCGAGTCCTCCTGC	QEDSAVYLCASRTGPIDGKLFFGSGTQLSVL	TRBJ1-4	TRBV7-2	4	-5.872
CAAGACAGAGAGCTGGGTTCCACTGCCAAAAAACAGTTTTCCGTCGCCCCCTGTCCGGCTGCTGGCACAGAGGTACATAGATGTCTGGTTGGTG	TNQTSMYLCASSRTGGDGKLFFGSGTQLSVL	TRBJ1-4	TRBV28	23	-5.112
CAAGACAGAGAGCTGGGTTCCACTGCCAAAAAACAGTTTTCCTAAAACCCGTTGGCTGCTGGCACAGAAATACACAGCAGAGTCACCAAGCTCC	ELGDSAVYFCASSQRVLGKLFFGSGTQLSVL	TRBJ1-4	TRBV3-1	9	-5.52
CAAGACAGAGAGCTGGGTTCCACTGCCAAAAAACAGTTTTCCTACCCCTGTGCTAGCACTGCAGATGTAGAAGCTGCTGTCTTCAGGATGGGCA	AHPEDSSFYICSASTGVGKLFFGSGTQLSVL	TRBJ1-4	TRBV20-1	14	-5.328
CAAGACAGAGAGCTGGGTTCCACTGCCAAAAAACAGTTTTCCTACGATTTGACCTTTTAAACTGCTGGCACAGAAGTACAGAGAGGTCTGGTTG	NQTSLYFCASSLKGQIVGKLFFGSGTQLSVL	TRBJ1-4	TRBV27	2	-6.173
CAAGACAGAGAGCTGGGTTCCACTGCCAAAAAACAGTTTTCCTACTACCCCGCTTCCGCTGGCACAGAGGTACATAGATGTCTGGTTGGTGCTG	STNQTSMYLCASGSGVVGKLFFGSGTQLSVL	TRBJ1-4	TRBV28	3	-5.997
CAAGACAGAGAGCTGGGTTCCACTGCCAAAAAACAGTTTTCCTACTTCCCCCTCTAAGCTGCTGGCACAGAGATACACGGCCGAGTCCTCCTGC	QEDSAVYLCASSLEGEVGKLFFGSGTQLSVL	TRBJ1-4	TRBV7-2	5	-5.775
CAAGACAGAGAGCTGGGTTCCACTGCCAAAAAACAGTTTTCCTATTTCTAGCCCGGCAAGGCTGCTGGCACAGCGATACATGGCCGAGTCCCGC	RDSAMYRCASSLAGLEIGKLFFGSGTQLSVL	TRBJ1-4	TRBV7-6	2	-6.173
CAAGACAGAGAGCTGGGTTCCACTGCCAAAAAACAGTTTTCCTATTTGGGGCCCTACGGCACTGCAGATGTAGAAGCTGCTGTCTTCAGGATGG	HPEDSSFYICSAVGPQIGKLFFGSGTQLSVL	TRBJ1-4	TRBV20-1	3	-5.997
CAAGACAGAGAGCTGGGTTCCACTGCCAAAAAACAGTTTTCCTCCCAAGCCTCTAGCACTGCAGATGTAGAAGCTGCTGTCTTCAGGATGGGCA	AHPEDSSFYICSARGLGGKLFFGSGTQLSVL	TRBJ1-4	TRBV20-1	4	-5.872
CAAGACAGAGAGCTGGGTTCCACTGCCAAAAAACAGTTTTCCTCCCCCTGTCCTAATCGAACTGCTGGCACAGAGGTACATAGATGTCTGGTTG	NQTSMYLCASSSIRTGGGKLFFGSGTQLSVL	TRBJ1-4	TRBV28	4	-5.872
CAAGACAGAGAGCTGGGTTCCACTGCCAAAAAACAGTTTTCCTCCCTGGGGGCTGCTGGCACAGAGATACACGGCCGAGTCCTCCTGCTGTGTG	TQQEDSAVYLCASSPQGGKLFFGSGTQLSVL	TRBJ1-4	TRBV7-2	4	-5.872
CAAGACAGAGAGCTGGGTTCCACTGCCAAAAAACAGTTTTCCTCCCTGTCCTAAGCTGCTGGCACAGAGATACACGGCCGAGTCCTCCTGCTGT	QQEDSAVYLCASSLGQGGKLFFGSGTQLSVL	TRBJ1-4	TRBV7-2	6	-5.696
CAAGACAGAGAGCTGGGTTCCACTGCCAAAAAACAGTTTTCCTCCCTGTCGTAAGTAACTGCTGGCACAGAAGTACACAGATGTCTGGGAGGGA	PSQTSVYFCASSYLRQGGKLFFGSGTQLSVL	TRBJ1-4	TRBV6-5	3	-5.997
CAAGACAGAGAGCTGGGTTCCACTGCCAAAAAACAGTTTTCCTCCGACCCCTCCTTGGCTGCTGGCACAGAAATACACAGCAGAGTCACCAAGC	LGDSAVYFCASSQGGVGGKLFFGSGTQLSVL	TRBJ1-4	TRBV3-1	7	-5.629
CAAGACAGAGAGCTGGGTTCCACTGCCAAAAAACAGTTTTCCTCCGACCCCTGTCGTGCTGGCACAGAGATACAGGGCCGAGTCCCCCAGCAAC	LLGDSALYLCASTTGVGGKLFFGSGTQLSVL	TRBJ1-4	TRBV5-5	2	-6.173
CAAGACAGAGAGCTGGGTTCCACTGCCAAAAAACAGTTTTCCTCCGTCATCCCTGACAACGCTGCAGAGATATATGCTGCTGTCTTCAGGGCTC	SPEDSSIYLCSVVRDDGGKLFFGSGTQLSVL	TRBJ1-4	TRBV29-1	134	-4.347
CAAGACAGAGAGCTGGGTTCCACTGCCAAAAAACAGTTTTCCTCGAGAGGACCCCCCAAAACTGCTGGCACAGAGGTACATAGATGTCTGGTTN	NQTSMYLCASSFGGSSRGKLFFGSGTQLSVL	TRBJ1-4	TRBV28	2	-6.173
CAAGACAGAGAGCTGGGTTCCACTGCCAAAAAACAGTTTTCCTCGCGCCCCCCCCTGTCCACTGCTGGCACAGAAGTACACAGATGTCTGGGAG	SQTSVYFCASSGQGGARGKLFFGSGTQLSVL	TRBJ1-4	TRBV6-5	4	-5.872
CAAGACAGAGAGCTGGGTTCCACTGCCAAAAAACAGTTTTCCTCTATCCCCGGACTGGCTGCTGGCACAGAAATACAAAGCTGAGTCCCCCAGC	LGDSALYFCASSQSGDRGKLFFGSGTQLSVL	TRBJ1-4	TRBV9	5	-5.775
CAAGACAGAGAGCTGGGTTCCACTGCCAAAAAACAGTTTTCCTGACCCCAAACTGCTGGCACAGAAGTACACAGCTGAGTCCCTGGGTTCTGAG	SEPRDSAVYFCASSLGSGKLFFGSGTQLSVL	TRBJ1-4	TRBV12-3; TRBV12-4	2	-6.173
CAAGACAGAGAGCTGGGTTCCACTGCCAAAAAACAGTTTTCCTGACCCCTGTGATTCAACGCTGCAGAGATATATGCTGCTGTCTTCAGGGCTC	SPEDSSIYLCSVESQGSGKLFFGSGTQLSVL	TRBJ1-4	TRBV29-1	16	-5.27
CAAGACAGAGAGCTGGGTTCCACTGCCAAAAAACAGTTTTCCTGACCCTGTCCCCATAGGTTGGCTGCTGGCGCAGAGATACAGGGCTGAGTCT	DSALYLCASSQPMGTGSGKLFFGSGTQLSVL	TRBJ1-4	TRBV4-1	2	-6.173
CAAGACAGAGAGCTGGGTTCCACTGCCAAAAAACAGTTTTCCTGCGCCCCCTGCCGTTAAGCTGCTGGCACAGAGATACACGGCCGAGTCCTCC	EDSAVYLCASSLTAGGAGKLFFGSGTQLSVL	TRBJ1-4	TRBV7-2	3	-5.997
CAAGACAGAGAGCTGGGTTCCACTGCCAAAAAACAGTTTTCCTGGGCCGAGACCGCTGGCACAGAAGTACACAGATGTCTGGGAGGGAGCAGCC	AAPSQTSVYFCASGLGPGKLFFGSGTQLSVL	TRBJ1-4	TRBV6-6	8	-5.571
CAAGACAGAGAGCTGGGTTCCACTGCCAAAAAACAGTTTTCCTGTACGTACTGTCCCTGAGGCACTGCAGATGTAGAAGCTGCTGTCTTCAGGA	PEDSSFYICSASGTVRTGKLFFGSGTQLSVL	TRBJ1-4	TRBV20-1	6	-5.696
CAAGACAGAGAGCTGGGTTCCACTGCCAAAAAACAGTTTTCCTGTCCCTGTCCCGGCTAAACTGCTGGCACAGAAGTACACAGCTGAGTCCCTG	RDSAVYFCASSLAGTGTGKLFFGSGTQLSVL	TRBJ1-4	TRBV12-3; TRBV12-4	2	-6.173
CAAGACAGAGAGCTGGGTTCCACTGCCAAAAAACAGTTTTCCTGTCGGGAAACTACTGGCACAGAGATAGAAAGCTGTCGGGTTCTTTTGGGCC	AQKNPTAFYLCASSFPTGKLFFGSGTQLSVL	TRBJ1-4	TRBV19	4	-5.872
CAAGACAGAGAGCTGGGTTCCACTGCCAAAAAACAGTTTTCCTTCAAGTGTCCCGGAGAGTTGGCTGCTGGCGCAGAGATACAGGGCTGAGTCT	DSALYLCASSQLSGTLEGKLFFGSGTQLSVL	TRBJ1-4	TRBV4-1	3	-5.997
CAAGACAGAGAGCTGGGTTCCACTGCCAAAAAACAGTTTTCCTTCCCTGGATAAACTGCTGGCACAGAGGTACATAGATGTCTGGTTGGTGCTG	STNQTSMYLCASSLSREGKLFFGSGTQLSVL	TRBJ1-4	TRBV28	3	-5.997
CAAGACAGAGAGCTGGGTTCCACTGCCAAAAAACAGTTTTCCTTCGGAGTACCCGCGGGGGCTGCTGGCACAGAGATACACGGCCGAGTCCTCC	EDSAVYLCASSPRGYSEGKLFFGSGTQLSVL	TRBJ1-4	TRBV7-2	111	-4.428
CAAGACAGAGAGCTGGGTTCCACTGCCAAAAAACAGTTTTCCTTCGGCCCCGTCTTCGTCTCTGCTGGTGGCACACAGGTACATGGCTGCGTCC	DAAMYLCATSRDEDGAEGKLFFGSGTQLSVL	TRBJ1-4	TRBV15	50	-4.775
CAAGACAGAGAGCTGGGTTCCACTGCCAAAAAACAGTTTTCCTTCTCTGTCCCCAAAGCTGCTGGCACAGAGATACATGGCCGAGTCCCCCTGC	QGDSAMYLCASSFGDREGKLFFGSGTQLSVL	TRBJ1-4	TRBV7-9	2	-6.173
CAAGACAGAGAGCTGGGTTCCACTGCCAAAAAACAGTTTTCCTTTTAGGTCCACTGTCCCGGTAACGCTGCAGAGATATATGCTGCTGTCTTCA	EDSSIYLCSVTGTVDLKGKLFFGSGTQLSVL	TRBJ1-4	TRBV29-1	9	-5.52
CAAGACAGAGAGCTGGGTTCCACTGCCAAAAAACAGTTTTCGATAACCCTGTCCCTTCGCCATACTACTGGCACAGAGATAGAAAGCTGTCGGG	PTAFYLCASSMAKGQGYRKLFFGSGTQLSVL	TRBJ1-4	TRBV19	11	-5.432
CAAGACAGAGAGCTGGGTTCCACTGCCAAAAAACAGTTTTCGATACCCTGTCCCCGGATCTTGGCTGCTGGCACAGAAATACACAGCAGAGTCA	DSAVYFCASSQDPGTGYRKLFFGSGTQLSVL	TRBJ1-4	TRBV3-1	2	-6.173
CAAGACAGAGAGCTGGGTTCCACTGCCAAAAAACAGTTTTCGCAACTCCCCTGTCGTGCTGCTGGCACAGAGATACATGGCCGAGTCCCCCTGC	QGDSAMYLCASSTTGELRKLFFGSGTQLSVL	TRBJ1-4	TRBV7-9	5	-5.775
CAAGACAGAGAGCTGGGTTCCACTGCCAAAAAACAGTTTTCGCCCCCTGCCTCGATCTCTAGCACTGCAGATGTAGAAGCTGCTGTCTTCAGGA	PEDSSFYICSARDRGRGRKLFFGSGTQLSVL	TRBJ1-4	TRBV20-1	4	-5.872
CAAGACAGAGAGCTGGGTTCCACTGCCAAAAAACAGTTTTCGCCCCTCTCCGGTGCTGGCACAGAAGTACATGGCTGAGTCCTCCAGCTTTGTG	TKLEDSAMYFCASTGEGRKLFFGSGTQLSVL	TRBJ1-4	TRBV2	3	-5.997
CAAGACAGAGAGCTGGGTTCCACTGCCAAAAAACAGTTTTCGCCCTTCTAAGCTGCTGGCACAGAGATACACGGCCGAGTCCTCCTGCTGTGTG	TQQEDSAVYLCASSLEGRKLFFGSGTQLSVL	TRBJ1-4	TRBV7-2	7	-5.629
CAAGACAGAGAGCTGGGTTCCACTGCCAAAAAACAGTTTTCGCTGTTCCCCCTCAGGAGCACTGCAGATGTAGAAGCTGCTGTCTTCAGGATGG	HPEDSSFYICSAPEGEQRKLFFGSGTQLSVL	TRBJ1-4	TRBV20-1	33	-4.955
CAAGACAGAGAGCTGGGTTCCACTGCCAAAAAACAGTTTTCGCTTTCCCTCCCTACTCAAACTGCTGGCACAGAGGTACATAGATGTCTGGTTG	NQTSMYLCASSLSREGKRKLFFGSGTQLSVL	TRBJ1-4	TRBV28	3	-5.997
CAAGACAGAGAGCTGGGTTCCACTGCCAAAAAACAGTTTTCGGCCTGCCCCGGGACTGCTGGCACAGAAGTACACAGATGTCTGGGAGGGAGCA	APSQTSVYFCASSPGAGRKLFFGSGTQLSVL	TRBJ1-4	TRBV6-6	5	-5.775
CAAGACAGAGAGCTGGGTTCCACTGCCAAAAAACAGTTTTCGGTACCTCCCGTCCCCAGCGCTGCTGGCACAGAGGTACATAGATGTCTGGTTG	NQTSMYLCASSAGDGRYRKLFFGSGTQLSVL	TRBJ1-4	TRBV28	3	-5.997
CAAGACAGAGAGCTGGGTTCCACTGCCAAAAAACAGTTTTCGTCCCCTGAAGGAGCTGGCACAGAAGTACACAGCTGAGTCCCTGGGTTCTGAG	SEPRDSAVYFCASSFRGRKLFFGSGTQLSVL	TRBJ1-4	TRBV12-3; TRBV12-4	3	-5.997
CAAGACAGAGAGCTGGGTTCCACTGCCAAAAAACAGTTTTCGTCCTCCCCTGTCCCATATAGAAGCACTGCAGATGTAGAAGCTGCTGTCTTCA	EDSSFYICSASIWDRGGRKLFFGSGTQLSVL	TRBJ1-4	TRBV20-1	5	-5.775
CAAGACAGAGAGCTGGGTTCCACTGCCAAAAAACAGTTTTCGTCGAAAGGTCCCCAGGCTGGCACAGAGGTACATAGATGTCTGGTTGGTGCTG	STNQTSMYLCASLGTFRRKLFFGSGTQLSVL	TRBJ1-4	TRBV28	2	-6.173
CAAGACAGAGAGCTGGGTTCCACTGCCAAAAAACAGTTTTCGTCTGGCCCCATCTTGGCTGCTGGCACAGAAATACACAGCAGAGTCACCAAGC	LGDSAVYFCASSQDGARRKLFFGSGTQLSVL	TRBJ1-4	TRBV3-1	13	-5.36
CAAGACAGAGAGCTGGGTTCCACTGCCAAAAAACAGTTTTCGTGGGACTGTCCCGGAAAGGGTGCTGGCACAGAGGTACATAGATGTCTGGTTG	NQTSMYLCASTLSGTVPRKLFFGSGTQLSVL	TRBJ1-4	TRBV28	48	-4.793
CAAGACAGAGAGCTGGGTTCCACTGCCAAAAAACAGTTTTCGTTTCCCTGGTTCTTGGCTGCTGGCGCAGAGATACAGGGCCGAGTCTTCTGGC	PEDSALYLCASSQEPGKRKLFFGSGTQLSVL	TRBJ1-4	TRBV4-3	4	-5.872
CAAGACAGAGAGCTGGGTTCCACTGCCAAAAAACAGTTTTCTACCCTGTCGGGCGCTGCTGGCACAGAGATACACGGCGGAGTCCTCCTGCTGT	QQEDSAVYLCASSARQGRKLFFGSGTQLSVL	TRBJ1-4	TRBV7-8	4	-5.872
CAAGACAGAGAGCTGGGTTCCACTGCCAAAAAACAGTTTTCTAGGTCCACCGAAACTGCTGGCACAGAGGTACATAGATGTCTGGTTGGTGCTG	STNQTSMYLCASSFGGPRKLFFGSGTQLSVL	TRBJ1-4	TRBV28	3	-5.997
CAAGACAGAGAGCTGGGTTCCACTGCCAAAAAACAGTTTTCTATCGTCAGCGCTGCTGGCACAGAAGTACACAGCTGAGTCCCTGGGTTCTGAG	SEPRDSAVYFCASSADDRKLFFGSGTQLSVL	TRBJ1-4	TRBV12-3; TRBV12-4	3	-5.997
CAAGACAGAGAGCTGGGTTCCACTGCCAAAAAACAGTTTTCTCCCGGAAGTCCTCTGTTATGGGGGATCCGAGCTGCTGGCACAGAGATACACA	VYLCASSSDPP*QRTSGRKLFFGSGTQLSVL	TRBJ1-4	TRBV7-4	3	-5.997
CAAGACAGAGAGCTGGGTTCCACTGCCAAAAAACAGTTTTCTCCCTCCTTGGCTGCTGGCACAGAAATACACAGCAGAGTCACCAAGCTCCAGG	LELGDSAVYFCASSQGGRKLFFGSGTQLSVL	TRBJ1-4	TRBV3-1	10	-5.474
CAAGACAGAGAGCTGGGTTCCACTGCCAAAAAACAGTTTTCTCGCCCCCTGATCGTAACTGCTGGCACAGAAGTACACAGATGTCTGGGAGGGA	PSQTSVYFCASSYDQGARKLFFGSGTQLSVL	TRBJ1-4	TRBV6-6	7	-5.629
CAAGACAGAGAGCTGGGTTCCACTGCCAAAAAACAGTTTTCTCGCCCCTGTCCCGGAACTGCTGGCACAGAGGTACATAGATGTCTGGTTGGTG	TNQTSMYLCASSSGTGARKLFFGSGTQLSVL	TRBJ1-4	TRBV28	3	-5.997
CAAGACAGAGAGCTGGGTTCCACTGCCAAAAAACAGTTTTCTCTTCGTCCCGTAACTGCTGGCACAGAAGTACACAGATGTCTGGGAGGGAGCA	APSQTSVYFCASSYGTKRKLFFGSGTQLSVL	TRBJ1-4	TRBV6-5	3	-5.997
CAAGACAGAGAGCTGGGTTCCACTGCCAAAAAACAGTTTTCTGCCCCGAGTGGCACAGAAGTACACAGATGTCTGGGAGGGAGCAGCCAACTCC	ELAAPSQTSVYFCATRGRKLFFGSGTQLSVL	TRBJ1-4	TRBV6-6	4	-5.872
CAAGACAGAGAGCTGGGTTCCACTGCCAAAAAACAGTTTTCTGGCCCCTGTCCCGGGTCCGATGGCACAGAAGTACACAGATGTCTGGGAGCTG	SSQTSVYFCAIGPGTGARKLFFGSGTQLSVL	TRBJ1-4	TRBV10-3	3	-5.997
CAAGACAGAGAGCTGGGTTCCACTGCCAAAAAACAGTTTTCTGTCCCGGGGACTGCTGGCACAGAGGTACATAGATGTCTGGTTGGTGCTGGCG	ASTNQTSMYLCASSPRDRKLFFGSGTQLSVL	TRBJ1-4	TRBV28	24	-5.094
CAAGACAGAGAGCTGGGTTCCACTGCCAAAAAACAGTTTTCTGTCGAGGCCACTGATGGCACAGAAGTACACAGATGTCTGGGAGCTGGTAGCG	ATSSQTSVYFCAISGLDRKLFFGSGTQLSVL	TRBJ1-4	TRBV10-3	2	-6.173
CAAGACAGAGAGCTGGGTTCCACTGCCAAAAAACAGTTTTCTGTCTTTTCTAGCACTGCAGATGTAGAAGCTGCTGTCTTCAGGATGGGCACTG	SAHPEDSSFYICSARKDRKLFFGSGTQLSVL	TRBJ1-4	TRBV20-1	7	-5.629
CAAGACAGAGAGCTGGGTTCCACTGCCAAAAAACAGTTTTCTTCGTTCTTGGCTGCTGGCACAGAAATACACAGCAGAGTCACCAAGCTCCAGG	LELGDSAVYFCASSQERRKLFFGSGTQLSVL	TRBJ1-4	TRBV3-1	3	-5.997
CAAGACAGAGAGCTGGGTTCCACTGCCAAAAAACAGTTTTGAATCCCCTGAGCCTCCGGCGCTGCAGAGATATATGCTGCTGTCTTCAGGGCTC	SPEDSSIYLCSAGGSGDSKLFFGSGTQLSVL	TRBJ1-4	TRBV29-1	14	-5.328
CAAGACAGAGAGCTGGGTTCCACTGCCAAAAAACAGTTTTGACGGATTCTCCGTCGAACTGCTGGCACAGAGGTACATAGATGTCTGGTTGGTG	TNQTSMYLCASSSTENPSKLFFGSGTQLSVL	TRBJ1-4	TRBV28	6	-5.696
CAAGACAGAGAGCTGGGTTCCACTGCCAAAAAACAGTTTTGACTCCACCGAGGGTATACTACTGGCACAGAGATAGAAAGCTGTCGGGTTCTTT	KNPTAFYLCASSIPSVESKLFFGSGTQLSVL	TRBJ1-4	TRBV19	4	-5.872
CAAGACAGAGAGCTGGGTTCCACTGCCAAAAAACAGTTTTGCCCCCTTCGGACTGCTGGCACAGAAATAAACTCCAGAATCCTCCAGTTCTGCA	AELEDSGVYFCASSPKGAKLFFGSGTQLSVL	TRBJ1-4	TRBV14	10	-5.474
CAAGACAGAGAGCTGGGTTCCACTGCCAAAAAACAGTTTTGCCCCTCCCTGTCCGGAACTGCTGGCACAGAGGTACATAGATGTCTGGTTGGTG	TNQTSMYLCASSSGQGGAKLFFGSGTQLSVL	TRBJ1-4	TRBV28	6	-5.696
CAAGACAGAGAGCTGGGTTCCACTGCCAAAAAACAGTTTTGCCCTGTCAATTGGACTGCTGGCACAGAAGTACAGAGAGGTCTGGTTGGGGCTG	SPNQTSLYFCASSPIDRAKLFFGSGTQLSVL	TRBJ1-4	TRBV27	2	-6.173
CAAGACAGAGAGCTGGGTTCCACTGCCAAAAAACAGTTTTGCCGCGACTGTCCCGGTCTTTCTGCTGGCACAGAAGTACACAGATGTTTGGGAG	SQTSVYFCASRKTGTVAAKLFFGSGTQLSVL	TRBJ1-4	TRBV6-2	4	-5.872
CAAGACAGAGAGCTGGGTTCCACTGCCAAAAAACAGTTTTGCCTCCCCTGTTGGTGAGCTGGCACAGAAATAAGCTGCCGAATCTCCTCGCACT	VRGDSAAYFCASSPTGEAKLFFGSGTQLSVL	TRBJ1-4	TRBV18	2	-6.173
CAAGACAGAGAGCTGGGTTCCACTGCCAAAAAACAGTTTTGCGCCCCCCTGCCTGTTCCTGCTGGCACAGAGGTACATAGATGTCTGGTTGGTG	TNQTSMYLCASRNRQGGAKLFFGSGTQLSVL	TRBJ1-4	TRBV28	4	-5.872
CAAGACAGAGAGCTGGGTTCCACTGCCAAAAAACAGTTTTGCGGGGGTGAAGGAAACGCTGCAGAGATATATGCTGCTGTCTTCAGGGCTCATG	MSPEDSSIYLCSVSFTPAKLFFGSGTQLSVL	TRBJ1-4	TRBV29-1	112	-4.425
CAAGACAGAGAGCTGGGTTCCACTGCCAAAAAACAGTTTTGCTTCCACCTGTCCCGAGCTGCTGGCACAGAGATACACGGCCGAGTCCTCCTGC	QEDSAVYLCASSSGQVEAKLFFGSGTQLSVL	TRBJ1-4	TRBV7-2	10	-5.474
CAAGACAGAGAGCTGGGTTCCACTGCCAAAAAACAGTTTTGGCGACTGTCCAAGGCTGCTGGCACAGAGATACACGGCCGAGTCCTCCTGCTGT	QQEDSAVYLCASSLGQSPKLFFGSGTQLSVL	TRBJ1-4	TRBV7-2	3	-5.997
CAAGACAGAGAGCTGGGTTCCACTGCCAAAAAACAGTTTTGGGGCGAAACTAGCACTGCAGATGTAGAAGCTGCTGTCTTCAGGATGGGCACTG	SAHPEDSSFYICSASFAPKLFFGSGTQLSVL	TRBJ1-4	TRBV20-1	3	-5.997
CAAGACAGAGAGCTGGGTTCCACTGCCAAAAAACAGTTTTGGTCCCCGATCTTGGCTGCTGGCGCAGAGATACAGGGCCGAGTCTTCTGGCTGC	QPEDSALYLCASSQDRGPKLFFGSGTQLSVL	TRBJ1-4	TRBV4-3	7	-5.629
CAAGACAGAGAGCTGGGTTCCACTGCCAAAAAACAGTTTTGTCGGTGGACTGCTGGCACAGAAGTACACAGATGTCTGGGAGGGAGCAGCCGAC	SAAPSQTSVYFCASSPPTKLFFGSGTQLSVL	TRBJ1-4	TRBV6-5	2	-6.173
CAAGACAGAGAGCTGGGTTCCACTGCCAAAAAACAGTTTTGTGTCCCAATCTCTAGCACTGCAGATGTAGAAGCTGCTGTCTTCAGGATGGGCA	AHPEDSSFYICSARDWDTKLFFGSGTQLSVL	TRBJ1-4	TRBV20-1	8	-5.571
CAAGACAGAGAGCTGGGTTCCACTGCCAAAAAACAGTTTTGTTCCCTGTAGAGGGCTGCTGGCACAGAGATACACGGCCGAGTCCTCCTGCTGT	QQEDSAVYLCASSPLQGTKLFFGSGTQLSVL	TRBJ1-4	TRBV7-2	4	-5.872
CAAGACAGAGAGCTGGGTTCCACTGCCAAAAAACAGTTTTTCAAAAAAGAATTCACTGCTGGCACAGAGGTACATAGATGTCTGGTTGGTGCTG	STNQTSMYLCASSEFFFEKLFFGSGTQLSVL	TRBJ1-4	TRBV28	2	-6.173
CAAGACAGAGAGCTGGGTTCCACTGCCAAAAAACAGTTTTTCAAAAACCCCTGTCGGACCTTGGCTGCTGGCACAGAAATAAACTCCAGAATCC	DSGVYFCASSQGPTGVFEKLFFGSGTQLSVL	TRBJ1-4	TRBV14	3	-5.997
CAAGACAGAGAGCTGGGTTCCACTGCCAAAAAACAGTTTTTCAAAAAGCGCCCCCCCGATGCTGCTGGCACAGAGGTACATAGATGTCTGGTTG	NQTSMYLCASSIGGALFEKLFFGSGTQLSVL	TRBJ1-4	TRBV28	14	-5.328
CAAGACAGAGAGCTGGGTTCCACTGCCAAAAAACAGTTTTTCAAAAAGGCCCTGGGGGGTGCTGCTGGCACAGAGGTACATAGATGTCTGGTTG	NQTSMYLCASSTPQGLFEKLFFGSGTQLSVL	TRBJ1-4	TRBV28	8	-5.571
CAAGACAGAGAGCTGGGTTCCACTGCCAAAAAACAGTTTTTCAAAACCCAAGCTGCTGGCACAGAGATACACGGCCGAGTCCTCCTGCTGTGTG	TQQEDSAVYLCASSLGFEKLFFGSGTQLSVL	TRBJ1-4	TRBV7-2	3	-5.997
CAAGACAGAGAGCTGGGTTCCACTGCCAAAAAACAGTTTTTCAAAACCCCATCCCTGTCCCTGTGCACTGCAGATGTAGAAGCTGCTGTCTTCA	EDSSFYICSAQGQGWGFEKLFFGSGTQLSVL	TRBJ1-4	TRBV20-1	8	-5.571
CAAGACAGAGAGCTGGGTTCCACTGCCAAAAAACAGTTTTTCAAAACCTGCCTCGCTGGCACAGAGATACATGGCCGAGTCCCCCTGCTCTGTG	TEQGDSAMYLCASEAGFEKLFFGSGTQLSVL	TRBJ1-4	TRBV7-9	5	-5.775
CAAGACAGAGAGCTGGGTTCCACTGCCAAAAAACAGTTTTTCAAAACCTGTCCCGGGGCTGCTGGCACAGAGATAGAGGGCCGAGTCCCCCAGC	LGDSALYLCASSPGTGFEKLFFGSGTQLSVL	TRBJ1-4	TRBV5-6	3	-5.997
CAAGACAGAGAGCTGGGTTCCACTGCCAAAAAACAGTTTTTCAAAAGCGCCCCCTGAGGTACGGCTGGCACAGAGGTACATAGATGTCTGGTTG	NQTSMYLCASRTSGGAFEKLFFGSGTQLSVL	TRBJ1-4	TRBV28	3	-5.997
CAAGACAGAGAGCTGGGTTCCACTGCCAAAAAACAGTTTTTCAAAATCACCCCCCGGACTGCTGGCACAGAGGTACATAGATGTCTGGTTGGTG	TNQTSMYLCASSPGGDFEKLFFGSGTQLSVL	TRBJ1-4	TRBV28	4	-5.872
CAAGACAGAGAGCTGGGTTCCACTGCCAAAAAACAGTTTTTCAAACAAAATCCCGGCTGCTAAGCTGCTGGCACAGAGATACATGGCCGAGTCC	DSAMYLCASSLAAGILFEKLFFGSGTQLSVL	TRBJ1-4	TRBV7-9	6	-5.696
CAAGACAGAGAGCTGGGTTCCACTGCCAAAAAACAGTTTTTCAAACCCCCCTGTCCGGGGACTGCTGGCACAGAAGTACACAGCTGAGTCCCTG	RDSAVYFCASSPRTGGFEKLFFGSGTQLSVL	TRBJ1-4	TRBV12-3; TRBV12-4	4	-5.872
CAAGACAGAGAGCTGGGTTCCACTGCCAAAAAACAGTTTTTCAAACCCCCGCCTCGATAAACTGCTGGCACAGAAGTACAGAGAGGTCTGGTTG	NQTSLYFCASSLSRRGFEKLFFGSGTQLSVL	TRBJ1-4	TRBV27	4	-5.872
CAAGACAGAGAGCTGGGTTCCACTGCCAAAAAACAGTTTTTCAAACCCCTCCCCCGCGCTGCAGAGATATATGCTGCTGTCTTCAGGGCTCATG	MSPEDSSIYLCSAGEGFEKLFFGSGTQLSVL	TRBJ1-4	TRBV29-1	6	-5.696
CAAGACAGAGAGCTGGGTTCCACTGCCAAAAAACAGTTTTTCAAACCCCTCCCTGTCCGTGGCGCTGCAGAGATATATGCTGCTGTCTTCAGGG	PEDSSIYLCSATDREGFEKLFFGSGTQLSVL	TRBJ1-4	TRBV29-1	18	-5.219
CAAGACAGAGAGCTGGGTTCCACTGCCAAAAAACAGTTTTTCAAACCCCTGTCCTAGGTAACTGCTGGCACAGAAGTACACAGATGTCTGGGAG	SQTSVYFCASSYLGQGFEKLFFGSGTQLSVL	TRBJ1-4	TRBV6-6	5	-5.775
CAAGACAGAGAGCTGGGTTCCACTGCCAAAAAACAGTTTTTCAAACCCTGCATCAACGCTGCAGAGATATATGCTGCTGTCTTCAGGGCTCATG	MSPEDSSIYLCSVDAGFEKLFFGSGTQLSVL	TRBJ1-4	TRBV29-1	7	-5.629
CAAGACAGAGAGCTGGGTTCCACTGCCAAAAAACAGTTTTTCAAACCCTGCCACTCTAGCACTGCAGATGTAGAAGCTGCTGTCTTCAGGATGG	HPEDSSFYICSARVAGFEKLFFGSGTQLSVL	TRBJ1-4	TRBV20-1	17	-5.243
CAAGACAGAGAGCTGGGTTCCACTGCCAAAAAACAGTTTTTCAAACCCTGTCCCATCTTGGCTGCTGGCGCAGAGATACAGGGCCGAGTCTTCT	EDSALYLCASSQDGTGFEKLFFGSGTQLSVL	TRBJ1-4	TRBV4-3	6	-5.696
CAAGACAGAGAGCTGGGTTCCACTGCCAAAAAACAGTTTTTCAAACCCTGTCCCCCTTCTAGCACTGCAGATGTAGAAGCTGCTGTCTTCAGGA	PEDSSFYICSARRGTGFEKLFFGSGTQLSVL	TRBJ1-4	TRBV20-1	3	-5.997
CAAGACAGAGAGCTGGGTTCCACTGCCAAAAAACAGTTTTTCAAACCTGTCCCCGGGCAAGTTGCTGGCACAGAAGTACAGAGAGGTCTGGTTG	NQTSLYFCASNLPGDRFEKLFFGSGTQLSVL	TRBJ1-4	TRBV27	4	-5.872
CAAGACAGAGAGCTGGGTTCCACTGCCAAAAAACAGTTTTTCAAACGTTGCGAGGGGGCTGCTGGCACAGAGATACATGGCCGAGTCCCCCTGC	QGDSAMYLCASSPLATFEKLFFGSGTQLSVL	TRBJ1-4	TRBV7-9	2	-6.173
CAAGACAGAGAGCTGGGTTCCACTGCCAAAAAACAGTTTTTCAAACTGTCCAATTGGGTAACTGCTGGCACAGAAGTACACAGATGTCTGGGAG	SQTSVYFCASSYPIGQFEKLFFGSGTQLSVL	TRBJ1-4	TRBV6-6	10	-5.474
CAAGACAGAGAGCTGGGTTCCACTGCCAAAAAACAGTTTTTCAAAGCCCATGCTGGCACAGAAGTACATGGCTGAGTCCTCCAGCTTTGTGGAC	STKLEDSAMYFCASMGFEKLFFGSGTQLSVL	TRBJ1-4	TRBV2	3	-5.997
CAAGACAGAGAGCTGGGTTCCACTGCCAAAAAACAGTTTTTCAAAGCCCCCTGTCTCTTGAGCACTGCAGATGTAGAAGCTGCTGTCTTCAGGA	PEDSSFYICSAQETGGFEKLFFGSGTQLSVL	TRBJ1-4	TRBV20-1	6	-5.696
CAAGACAGAGAGCTGGGTTCCACTGCCAAAAAACAGTTTTTCAAAGCTGTCGCCTCGGCTGCTGGCGCAAAGATAAAGGGCCGAGTCCCCCAGC	LGDSALYLCASSRGDSFEKLFFGSGTQLSVL	TRBJ1-4	TRBV5-1	5	-5.775
CAAGACAGAGAGCTGGGTTCCACTGCCAAAAAACAGTTTTTCAAATACACCCCGTCCTCGGCTGCTGGCACAGAAATACACAGCAGAGTCACCA	GDSAVYFCASSRGRGVFEKLFFGSGTQLSVL	TRBJ1-4	TRBV3-1	13	-5.36
CAAGACAGAGAGCTGGGTTCCACTGCCAAAAAACAGTTTTTCAAATCCCCCGCTGCAGAGATATATGCTGCTGTCTTCAGGGCTCATGTTGCTC	SNMSPEDSSIYLCSGGFEKLFFGSGTQLSVL	TRBJ1-4	TRBV29-1	4	-5.872
CAAGACAGAGAGCTGGGTTCCACTGCCAAAAAACAGTTTTTCAAATCCCCTCCCTGTGGTCACGCTGCAGAGATATATGCTGCTGTCTTCAGGG	PEDSSIYLCSVTTGRGFEKLFFGSGTQLSVL	TRBJ1-4	TRBV29-1	11	-5.432
CAAGACAGAGAGCTGGGTTCCACTGCCAAAAAACAGTTTTTCAAATGTCCCCCCCTCGATGCTGGCACAGAAGTACACAGATGTCTGGGAGGGA	PSQTSVYFCASIEGGTFEKLFFGSGTQLSVL	TRBJ1-4	TRBV6-1	3	-5.997
CAAGACAGAGAGCTGGGTTCCACTGCCAAAAAACAGTTTTTCAAATTGGCCCCCTCCTGGTGAGCTGGCACAGAAATAAGCTGCCGAATCTCCT	GDSAAYFCASSPGGGQFEKLFFGSGTQLSVL	TRBJ1-4	TRBV18	3	-5.997
CAAGACAGAGAGCTGGGTTCCACTGCCAAAAAACAGTTTTTCAAATTGGCTGCTGGCACAGAAATAAACTCCAGAATCCTCCAGTTCTGCAGGC	PAELEDSGVYFCASSQFEKLFFGSGTQLSVL	TRBJ1-4	TRBV14	66	-4.654
CAAGACAGAGAGCTGGGTTCCACTGCCAAAAAACAGTTTTTCAAATTTGAGAAGTCCCGTGCTGCTGGCACAGAAATAAACTCCAGAATCCTCC	EDSGVYFCASSTGLLKFEKLFFGSGTQLSVL	TRBJ1-4	TRBV14	3	-5.997
CAAGACAGAGAGCTGGGTTCCACTGCCAAAAAACAGTTTTTCAACAACCCTGCTCGAACTGCTGGCACAGAAGTACACAGATGTCTGGGAGGGA	PSQTSVYFCASSSSRVVEKLFFGSGTQLSVL	TRBJ1-4	TRBV6-5	9	-5.52
CAAGACAGAGAGCTGGGTTCCACTGCCAAAAAACAGTTTTTCAACAAGGGCCCTGTAGGAGGTACTGCTGGCACAGAGGTACATAGATGTCTGG	QTSMYLCASSTSYRALVEKLFFGSGTQLSVL	TRBJ1-4	TRBV28	5	-5.775
CAAGACAGAGAGCTGGGTTCCACTGCCAAAAAACAGTTTTTCAACACCCCGCCGTCCCGAACTAGCACTGCAGATGTAGAAGCTGCTGTCTTCA	EDSSFYICSASSGRRGVEKLFFGSGTQLSVL	TRBJ1-4	TRBV20-1	5	-5.775
CAAGACAGAGAGCTGGGTTCCACTGCCAAAAAACAGTTTTTCAACACCCCTGTCGAGACTACTGGCACAGAGATAGAAAGCTGTCGGGTTCTTT	KNPTAFYLCASSLDRGVEKLFFGSGTQLSVL	TRBJ1-4	TRBV19	2	-6.173
CAAGACAGAGAGCTGGGTTCCACTGCCAAAAAACAGTTTTTCAACACTCCTTCCGTCCCGGTGTGCACTGCAGATGTAGAAGCTGCTGTCTTCA	EDSSFYICSAHRDGRSVEKLFFGSGTQLSVL	TRBJ1-4	TRBV20-1	10	-5.474
CAAGACAGAGAGCTGGGTTCCACTGCCAAAAAACAGTTTTTCAACAGAGTGTCCCGGGGAACTGCTGGCACAGAAGTACACAGATGTCTGGGAG	SQTSVYFCASSSPGHSVEKLFFGSGTQLSVL	TRBJ1-4	TRBV6-5	9	-5.52
CAAGACAGAGAGCTGGGTTCCACTGCCAAAAAACAGTTTTTCAACATTCCCTGCCCCCTCCTCAACGCTGCAGAGATATATGCTGCTGTCTTCA	EDSSIYLCSVEEGAGNVEKLFFGSGTQLSVL	TRBJ1-4	TRBV29-1	3	-5.997
CAAGACAGAGAGCTGGGTTCCACTGCCAAAAAACAGTTTTTCAACCACCCCCTGTCCCGGTCTGCTGGCACAGAGGTACTGAGAGGTATGTGAG	SHTSQYLCASRPGQGVVEKLFFGSGTQLSVL	TRBJ1-4	TRBV25-1	11	-5.432
CAAGACAGAGAGCTGGGTTCCACTGCCAAAAAACAGTTTTTCAACCAGACCCCCCTGGACGCTGCAGAGATATATGCTGCTGTCTTCAGGGCTC	SPEDSSIYLCSVQGGLVEKLFFGSGTQLSVL	TRBJ1-4	TRBV29-1	2	-6.173
CAAGACAGAGAGCTGGGTTCCACTGCCAAAAAACAGTTTTTCAACCATCCCTGTCAGGCTACTGGCACAGAGATAGAAAGCTGTCGGGTTCTTT	KNPTAFYLCASSLTGMVEKLFFGSGTQLSVL	TRBJ1-4	TRBV19	5	-5.775
CAAGACAGAGAGCTGGGTTCCACTGCCAAAAAACAGTTTTTCAACCATGTCTCTAGCACTGCAGATGTAGAAGCTGCTGTCTTCAGGATGGGCA	AHPEDSSFYICSARDMVEKLFFGSGTQLSVL	TRBJ1-4	TRBV20-1	2	-6.173
CAAGACAGAGAGCTGGGTTCCACTGCCAAAAAACAGTTTTTCAACCCAACGCCCCCCACATAGATCTTCAACGCTGCAGAGATATATGCTGCTG	SSIYLCSVEDLCGGRWVEKLFFGSGTQLSVL	TRBJ1-4	TRBV29-1	11	-5.432
CAAGACAGAGAGCTGGGTTCCACTGCCAAAAAACAGTTTTTCAACCCCACCCCGGAGTTCACTGCTGGCACAGAAGTACATGGCTGAGTCCTCC	EDSAMYFCASSELRGGVEKLFFGSGTQLSVL	TRBJ1-4	TRBV2	13	-5.36
CAAGACAGAGAGCTGGGTTCCACTGCCAAAAAACAGTTTTTCAACCCCCACCCTAGCGCTGCAGAGATATATGCTGCTGTCTTCAGGGCTCATG	MSPEDSSIYLCSARVGVEKLFFGSGTQLSVL	TRBJ1-4	TRBV29-1	2	-6.173
CAAGACAGAGAGCTGGGTTCCACTGCCAAAAAACAGTTTTTCAACCCCCCTCTCGGGGCCACTGCTGGCACAGAGGTACATAGATGTCTGGTTG	NQTSMYLCASSGPERGVEKLFFGSGTQLSVL	TRBJ1-4	TRBV28	4	-5.872
CAAGACAGAGAGCTGGGTTCCACTGCCAAAAAACAGTTTTTCAACCCCGCCGGTATCCTCAACGCTGCAGAGATATATGCTGCTGTCTTCAGGG	PEDSSIYLCSVEDTGGVEKLFFGSGTQLSVL	TRBJ1-4	TRBV29-1	13	-5.36
CAAGACAGAGAGCTGGGTTCCACTGCCAAAAAACAGTTTTTCAACCCCTACTAAGCTGCTGGCACAGAGATACACGGCCGAGTCCTCCTGCTGT	QQEDSAVYLCASSLVGVEKLFFGSGTQLSVL	TRBJ1-4	TRBV7-2	2	-6.173
CAAGACAGAGAGCTGGGTTCCACTGCCAAAAAACAGTTTTTCAACCCCTCCGGACTGGCGGAGACTGCTGGCACAGAAGTACACAGATGTCTGG	QTSVYFCASSLRQSGGVEKLFFGSGTQLSVL	TRBJ1-4	TRBV6-5	2	-6.173
CAAGACAGAGAGCTGGGTTCCACTGCCAAAAAACAGTTTTTCAACCCCTGTCCCGAGGGCTCTAGCACTGCAGATGTAGAAGCTGCTGTCTTCA	EDSSFYICSARALGTGVEKLFFGSGTQLSVL	TRBJ1-4	TRBV20-1	6	-5.696
CAAGACAGAGAGCTGGGTTCCACTGCCAAAAAACAGTTTTTCAACCCCTGTCCCGGAGACGCTGCAGAGATATATGCTGCTGTCTTCAGGGCTC	SPEDSSIYLCSVSGTGVEKLFFGSGTQLSVL	TRBJ1-4	TRBV29-1	895	-3.522
CAAGACAGAGAGCTGGGTTCCACTGCCAAAAAACAGTTTTTCAACCCCTGTCCCGGCGAAACTGCTGGCACAGAGGTACATAGATGTCTGGTTG	NQTSMYLCASSFAGTGVEKLFFGSGTQLSVL	TRBJ1-4	TRBV28	21	-5.152
CAAGACAGAGAGCTGGGTTCCACTGCCAAAAAACAGTTTTTCAACCCCTGTCCCTCGGGTGCTGCTGGCACAGAGATACACGGCCGAGTCCTCC	EDSAVYLCASSTRGTGVEKLFFGSGTQLSVL	TRBJ1-4	TRBV7-2	26	-5.059
CAAGACAGAGAGCTGGGTTCCACTGCCAAAAAACAGTTTTTCAACCCCTGTCGTACTGCTGGCACAGAGGTACATAGATGTCTGGTTGGTGCTG	STNQTSMYLCASSTTGVEKLFFGSGTQLSVL	TRBJ1-4	TRBV28	4	-5.872
CAAGACAGAGAGCTGGGTTCCACTGCCAAAAAACAGTTTTTCAACCCTGGGTCCCGTTGGGTTGCTGGCACAGAAGTACACAGATGTCTGGGAG	SQTSVYFCASNPTGPRVEKLFFGSGTQLSVL	TRBJ1-4	TRBV6-6	10	-5.474
CAAGACAGAGAGCTGGGTTCCACTGCCAAAAAACAGTTTTTCAACCCTGTCCCGGCTTGTAGCACTGCAGATGTAGAAGCTGCTGTCTTCAGGA	PEDSSFYICSATSRDRVEKLFFGSGTQLSVL	TRBJ1-4	TRBV20-1	2	-6.173
CAAGACAGAGAGCTGGGTTCCACTGCCAAAAAACAGTTTTTCAACCCTGTCTCTGCTGGTGGCACACAGGTACATGGCTGCGTCCCCCAGGCCT	GLGDAAMYLCATSRDRVEKLFFGSGTQLSVL	TRBJ1-4	TRBV15	2	-6.173
CAAGACAGAGAGCTGGGTTCCACTGCCAAAAAACAGTTTTTCAACCGCGGCTCCCGGTAAGCTGCTGGCACAGAGATACACGGCCGAGTCCTCC	EDSAVYLCASSLPGAAVEKLFFGSGTQLSVL	TRBJ1-4	TRBV7-2	5	-5.775
CAAGACAGAGAGCTGGGTTCCACTGCCAAAAAACAGTTTTTCAACCGGGACCCCCCGGTCTAAGCTGCTGGCACAGAGATACACGGCCGAGTCC	DSAVYLCASSLDRGVPVEKLFFGSGTQLSVL	TRBJ1-4	TRBV7-2	5	-5.775
CAAGACAGAGAGCTGGGTTCCACTGCCAAAAAACAGTTTTTCAACCTCGTTCCTGCTGGCACAGAAGTACATGGCTGAGTCCTCCAGCTTTGTG	TKLEDSAMYFCASRNEVEKLFFGSGTQLSVL	TRBJ1-4	TRBV2	3	-5.997
CAAGACAGAGAGCTGGGTTCCACTGCCAAAAAACAGTTTTTCAACCTTCAGTTCACTGCTGGCACAGAAGTACATGGCTGAGTCCTCCAGCTTT	KLEDSAMYFCASSELKVEKLFFGSGTQLSVL	TRBJ1-4	TRBV2	5	-5.775
CAAGACAGAGAGCTGGGTTCCACTGCCAAAAAACAGTTTTTCAACGACCCCCTGTCCGGTTTCACTGCTGGCACAGAGGTACATAGATGTCTGG	QTSMYLCASSETGQGVVEKLFFGSGTQLSVL	TRBJ1-4	TRBV28	9	-5.52
CAAGACAGAGAGCTGGGTTCCACTGCCAAAAAACAGTTTTTCAACGAGCCCCTGTTCTCTGCTGGCACAGAGGTACATAGATGTCTGGTTGGTG	TNQTSMYLCASREQGLVEKLFFGSGTQLSVL	TRBJ1-4	TRBV28	2	-6.173
CAAGACAGAGAGCTGGGTTCCACTGCCAAAAAACAGTTTTTCAACGAGTCCCCCGCTGGCACAGAGGTACATAGATGTCTGGTTGGTGCTGGCG	ASTNQTSMYLCASGGLVEKLFFGSGTQLSVL	TRBJ1-4	TRBV28	7	-5.629
CAAGACAGAGAGCTGGGTTCCACTGCCAAAAAACAGTTTTTCAACGCCCCCTGTCCCTGGTGCACTGCAGATGTAGAAGCTGCTGTCTTCAGGA	PEDSSFYICSAPGTGGVEKLFFGSGTQLSVL	TRBJ1-4	TRBV20-1	9	-5.52
CAAGACAGAGAGCTGGGTTCCACTGCCAAAAAACAGTTTTTCAACGCCCCTGTCGCCTTGGCTGCTGGCACAGAAATACACAGCAGAGTCACCA	GDSAVYFCASSQGDRGVEKLFFGSGTQLSVL	TRBJ1-4	TRBV3-1	7	-5.629
CAAGACAGAGAGCTGGGTTCCACTGCCAAAAAACAGTTTTTCAACGCGCCCCTCTACCGAACTGCTGGCACAGAGGTACATAGATGTCTGGTTG	NQTSMYLCASSSVEGRVEKLFFGSGTQLSVL	TRBJ1-4	TRBV28	2	-6.173
CAAGACAGAGAGCTGGGTTCCACTGCCAAAAAACAGTTTTTCAACGGACCCCCTGGGGCTGCTGGCACAGAGGTACTGAGAGGTATGTGAGGGC	PSHTSQYLCASSPRGSVEKLFFGSGTQLSVL	TRBJ1-4	TRBV25-1	5	-5.775
CAAGACAGAGAGCTGGGTTCCACTGCCAAAAAACAGTTTTTCAACTACCCCCTGTGGAGAGCGACTGCTGGCACAGAAGTACACAGATGTCTGG	QTSVYFCASSRSPQGVVEKLFFGSGTQLSVL	TRBJ1-4	TRBV6-5	8	-5.571
CAAGACAGAGAGCTGGGTTCCACTGCCAAAAAACAGTTTTTCAACTACTCCCCGCCCGTCACTGCTGGCACAGAGGTACTGAGAGGTATGTGAG	SHTSQYLCASSDGRGVVEKLFFGSGTQLSVL	TRBJ1-4	TRBV25-1	3	-5.997
CAAGACAGAGAGCTGGGTTCCACTGCCAAAAAACAGTTTTTCAACTCCAGCTGTCCGGACGCTGCAGAGATATATGCTGCTGTCTTCAGGGCTC	SPEDSSIYLCSVRTAGVEKLFFGSGTQLSVL	TRBJ1-4	TRBV29-1	7	-5.629
CAAGACAGAGAGCTGGGTTCCACTGCCAAAAAACAGTTTTTCAACTCTTCCCTGTCCTCGGCTGCTGGCGCAAAGATAAAGGGCCGAGTCCCCC	GDSALYLCASSRGQGRVEKLFFGSGTQLSVL	TRBJ1-4	TRBV5-1	4	-5.872
CAAGACAGAGAGCTGGGTTCCACTGCCAAAAAACAGTTTTTCAACTGCCCCTGATTGGGCGCTGGCACAGAGATACACGGCCGAGTCCTCCTGC	QEDSAVYLCASAQSGAVEKLFFGSGTQLSVL	TRBJ1-4	TRBV7-2	2	-6.173
CAAGACAGAGAGCTGGGTTCCACTGCCAAAAAACAGTTTTTCAACTGCGTGGAGGTAACTGCTGGCACAGAAGTACACAGATGTCTGGGAGGGA	PSQTSVYFCASSYLHAVEKLFFGSGTQLSVL	TRBJ1-4	TRBV6-6	4	-5.872
CAAGACAGAGAGCTGGGTTCCACTGCCAAAAAACAGTTTTTCAACTGTTGGGGGGCTGCTGGCACAGAGGTACATAGATGTCTGGTTGGTGCTG	STNQTSMYLCASSPPTVEKLFFGSGTQLSVL	TRBJ1-4	TRBV28	9	-5.52
CAAGACAGAGAGCTGGGTTCCACTGCCAAAAAACAGTTTTTCAACTTCGCCCCCTTGACTGCTGGCACAGAAGTACACAGATGTCTGGGAGGGA	PSQTSVYFCASSQGGEVEKLFFGSGTQLSVL	TRBJ1-4	TRBV6-6	18	-5.219
CAAGACAGAGAGCTGGGTTCCACTGCCAAAAAACAGTTTTTCAAGACGGGTACTGCAGATGTAGAAGCTGCTGTCTTCAGGATGGGCACTGGTC	TSAHPEDSSFYICSTRLEKLFFGSGTQLSVL	TRBJ1-4	TRBV20-1	27	-5.042
CAAGACAGAGAGCTGGGTTCCACTGCCAAAAAACAGTTTTTCAAGAGCTGTCCCTGATGTTTGGCTGCTGGCACAGAGATACACGGCCGAGTCC	DSAVYLCASSQTSGTALEKLFFGSGTQLSVL	TRBJ1-4	TRBV7-2	3	-5.997
CAAGACAGAGAGCTGGGTTCCACTGCCAAAAAACAGTTTTTCAAGATCTACACTCCAGGCACAGAGATAGAAGCCAGAGTCACTGAGAAGGAGC	LLLSDSGFYLCAWSVDLEKLFFGSGTQLSVL	TRBJ1-4	TRBV30	4	-5.872
CAAGACAGAGAGCTGGGTTCCACTGCCAAAAAACAGTTTTTCAAGCCCCAAATTCCCACTGCTGGCACAGAAGTACACAGATGTCTGGGAGGGA	PSQTSVYFCASSGNLGLEKLFFGSGTQLSVL	TRBJ1-4	TRBV6-1	4	-5.872
CAAGACAGAGAGCTGGGTTCCACTGCCAAAAAACAGTTTTTCAAGCCCCCTGGCCCCTGGGCTGCTGGCGCAAAGATAAAGGGCCGAGTCCCCC	GDSALYLCASSPGARGLEKLFFGSGTQLSVL	TRBJ1-4	TRBV5-1	3	-5.997
CAAGACAGAGAGCTGGGTTCCACTGCCAAAAAACAGTTTTTCAAGCCCCCTGTCTCGAAGGCTGCTGGCGCAGAGATACAGGGCTGAGTCTTCT	EDSALYLCASSLRDRGLEKLFFGSGTQLSVL	TRBJ1-4	TRBV4-1	3	-5.997
CAAGACAGAGAGCTGGGTTCCACTGCCAAAAAACAGTTTTTCAAGCCCCCTGTCTTGGCTGCTGGCGCAGAGATACAGGGCCGAGTCTTCTGGC	PEDSALYLCASSQDRGLEKLFFGSGTQLSVL	TRBJ1-4	TRBV4-3	8	-5.571
CAAGACAGAGAGCTGGGTTCCACTGCCAAAAAACAGTTTTTCAAGCCCCTGTCCATGATCTCTAGCACTGCAGATGTAGAAGCTGCTGTCTTCA	EDSSFYICSARDHGQGLEKLFFGSGTQLSVL	TRBJ1-4	TRBV20-1	4	-5.872
CAAGACAGAGAGCTGGGTTCCACTGCCAAAAAACAGTTTTTCAAGCCCTGCCCCCGAACTGCTGGCACAGAAGTACAGAGAGGTCTGGTTGGGG	PNQTSLYFCASSSGAGLEKLFFGSGTQLSVL	TRBJ1-4	TRBV27	6	-5.696
CAAGACAGAGAGCTGGGTTCCACTGCCAAAAAACAGTTTTTCAAGCCCTGTCCCCTTGTAACTGCTGGCACAGAAGTACACAGATGTCTGGGAG	SQTSVYFCASSYKGTGLEKLFFGSGTQLSVL	TRBJ1-4	TRBV6-5	2	-6.173
CAAGACAGAGAGCTGGGTTCCACTGCCAAAAAACAGTTTTTCAAGCCCTGTCCCGGCCGCGGCACTGCAGATGTAGAAGCTGCTGTCTTCAGGA	PEDSSFYICSAAAGTGLEKLFFGSGTQLSVL	TRBJ1-4	TRBV20-1	2	-6.173
CAAGACAGAGAGCTGGGTTCCACTGCCAAAAAACAGTTTTTCAAGCCCTGTCCCGGTATTACTGCTGGCACAGAGATAGAGGGCCGAGTCCCCC	GDSALYLCASSNTGTGLEKLFFGSGTQLSVL	TRBJ1-4	TRBV5-6	7	-5.629
CAAGACAGAGAGCTGGGTTCCACTGCCAAAAAACAGTTTTTCAAGCCTGCCGACCAACGGACTACTGGCACAGAGATAGAAAGCTGTCGGGTTC	NPTAFYLCASSPLVGRLEKLFFGSGTQLSVL	TRBJ1-4	TRBV19	4	-5.872
CAAGACAGAGAGCTGGGTTCCACTGCCAAAAAACAGTTTTTCAAGCGCATCACTGCTGGCACAGAAGTACATGGCTGAGTCCTCCAGCTTTGTG	TKLEDSAMYFCASSDALEKLFFGSGTQLSVL	TRBJ1-4	TRBV2	3	-5.997
CAAGACAGAGAGCTGGGTTCCACTGCCAAAAAACAGTTTTTCAAGCTGTCCCGTTCTGCTGGCGCAAAGATAAAGGGCCGAGTCCCCCAGCTCC	ELGDSALYLCASRTGQLEKLFFGSGTQLSVL	TRBJ1-4	TRBV5-1	7	-5.629
CAAGACAGAGAGCTGGGTTCCACTGCCAAAAAACAGTTTTTCAAGCTGTCGATCACTGATGGCACAGAAGTACACAGATGTCTGGGAGCTGGTA	TSSQTSVYFCAISDRQLEKLFFGSGTQLSVL	TRBJ1-4	TRBV10-3	5	-5.775
CAAGACAGAGAGCTGGGTTCCACTGCCAAAAAACAGTTTTTCAAGGCCTCCACCCAAGCTGCTGGCGCAAAGATAAAGGGCCGAGTCCCCCAGC	LGDSALYLCASSLGGGLEKLFFGSGTQLSVL	TRBJ1-4	TRBV5-1	5	-5.775
CAAGACAGAGAGCTGGGTTCCACTGCCAAAAAACAGTTTTTCAAGGGCGCTTCGGCTGCTGGCACAGAGATACACGGCCGAGTCCTCCTGCTGT	QQEDSAVYLCASSRSALEKLFFGSGTQLSVL	TRBJ1-4	TRBV7-2	4	-5.872
CAAGACAGAGAGCTGGGTTCCACTGCCAAAAAACAGTTTTTCAAGGGGAGCCCCTGTTACGCTGCTGGCACAGAAATACAAAGCTGAGTCCCCC	GDSALYFCASSVTGAPLEKLFFGSGTQLSVL	TRBJ1-4	TRBV9	3	-5.997
CAAGACAGAGAGCTGGGTTCCACTGCCAAAAAACAGTTTTTCAAGGTCCCTTAAGCTGCTGGCACAGAGATACACGGCCGAGTCCTCCTGCTGT	QQEDSAVYLCASSLRDLEKLFFGSGTQLSVL	TRBJ1-4	TRBV7-2	6	-5.696
CAAGACAGAGAGCTGGGTTCCACTGCCAAAAAACAGTTTTTCAAGGTTCTGTCCTTTACCGCTGGCACAGAGATACATGGCCGAGTCCCCCTGC	QGDSAMYLCASGKGQNLEKLFFGSGTQLSVL	TRBJ1-4	TRBV7-9	4	-5.872
CAAGACAGAGAGCTGGGTTCCACTGCCAAAAAACAGTTTTTCAAGTAAAGTCCTGCTGGCACAGAGGTACATAGATGTCTGGTTGGTGCTGGCG	ASTNQTSMYLCASRTLLEKLFFGSGTQLSVL	TRBJ1-4	TRBV28	13	-5.36
CAAGACAGAGAGCTGGGTTCCACTGCCAAAAAACAGTTTTTCAAGTCCCCCCTGTCGTGCGGGACTGCTGGCACAGAGGTACATAGATGTCTGG	QTSMYLCASSPARQGGLEKLFFGSGTQLSVL	TRBJ1-4	TRBV28	3	-5.997
CAAGACAGAGAGCTGGGTTCCACTGCCAAAAAACAGTTTTTCAAGTGTCCCGCGGGGGCTGCTGGCACAGAGATACATGGCCGAGTCCCCCTGC	QGDSAMYLCASSPRGTLEKLFFGSGTQLSVL	TRBJ1-4	TRBV7-9	7	-5.629
CAAGACAGAGAGCTGGGTTCCACTGCCAAAAAACAGTTTTTCAAGTTGGGTCCGCCGATGGCTGCTGGCACAGAGGTACATAGATGTCTGGTTG	NQTSMYLCASSHRRTQLEKLFFGSGTQLSVL	TRBJ1-4	TRBV28	2	-6.173
CAAGACAGAGAGCTGGGTTCCACTGCCAAAAAACAGTTTTTCAATACCCCCTGTGGAAGGGGGAAAACTGCTGGCACAGAGGTACATAGATGTC	TSMYLCASSFPPSTGGIEKLFFGSGTQLSVL	TRBJ1-4	TRBV28	12	-5.395
CAAGACAGAGAGCTGGGTTCCACTGCCAAAAAACAGTTTTTCAATACCCTGTCCCGTCGCACTGCAGATGTAGAAGCTGCTGTCTTCAGGATGG	HPEDSSFYICSATGQGIEKLFFGSGTQLSVL	TRBJ1-4	TRBV20-1	65	-4.661
CAAGACAGAGAGCTGGGTTCCACTGCCAAAAAACAGTTTTTCAATACCGCTCGTGGATGTACTGGCACAGAGATAGAAAGCTGTCGGGTTCTTT	KNPTAFYLCASTSTSGIEKLFFGSGTQLSVL	TRBJ1-4	TRBV19	7	-5.629
CAAGACAGAGAGCTGGGTTCCACTGCCAAAAAACAGTTTTTCAATCACCCCCTGTGATAGGCTGCTGGCACAGAGATACACGGCCGAGTCCTCA	EDSAVYLCASSLSQGVIEKLFFGSGTQLSVL	TRBJ1-4	TRBV11-2	11	-5.432
CAAGACAGAGAGCTGGGTTCCACTGCCAAAAAACAGTTTTTCAATCCATCCTCGCTGTCCCATACTACTGGCACAGAGATAGAAAGCTGTCGGG	PTAFYLCASSMGQRGWIEKLFFGSGTQLSVL	TRBJ1-4	TRBV19	8	-5.571
CAAGACAGAGAGCTGGGTTCCACTGCCAAAAAACAGTTTTTCAATCCCCCGGCGCGGCTCAGCACTGCAGATGTAGAAGCTGCTGTCTTCAGGA	PEDSSFYICSAEPRRGIEKLFFGSGTQLSVL	TRBJ1-4	TRBV20-1	3	-5.997
CAAGACAGAGAGCTGGGTTCCACTGCCAAAAAACAGTTTTTCAATCCCCTGTCCGGGCTGGCTGCTGGCGCAGAGATACAGGGCTGAGTCTTCT	EDSALYLCASSQPGQGIEKLFFGSGTQLSVL	TRBJ1-4	TRBV4-1	3	-5.997
CAAGACAGAGAGCTGGGTTCCACTGCCAAAAAACAGTTTTTCAATCCCGATGTCACCCCGCAAGCTGCTGGCGCAAAGATAAAGGGCCGAGTCC	DSALYLCASSLRGDIGIEKLFFGSGTQLSVL	TRBJ1-4	TRBV5-1	4	-5.872
CAAGACAGAGAGCTGGGTTCCACTGCCAAAAAACAGTTTTTCAATCGCCCTGTCCCCCCTAGCACTGCAGATGTAGAAGCTGCTGTCTTCAGGA	PEDSSFYICSARGDRAIEKLFFGSGTQLSVL	TRBJ1-4	TRBV20-1	2	-6.173
CAAGACAGAGAGCTGGGTTCCACTGCCAAAAAACAGTTTTTCAATCGGCCTGTCCCGTCTGCTGGCACAGAGGTACATAGATGTCTGGTTGGTG	TNQTSMYLCASRRDRPIEKLFFGSGTQLSVL	TRBJ1-4	TRBV28	6	-5.696
CAAGACAGAGAGCTGGGTTCCACTGCCAAAAAACAGTTTTTCAATCGGGTGTCCCGCTAAGCTGCTGGCACAGAGATACATGGCCGAGTCCCCC	GDSAMYLCASSLAGHPIEKLFFGSGTQLSVL	TRBJ1-4	TRBV7-9	5	-5.775
CAAGACAGAGAGCTGGGTTCCACTGCCAAAAAACAGTTTTTCAATCTGTACACCACTGCTGGCACAGAAGTACATGGCTGAGTCCTCCAGCTTT	KLEDSAMYFCASSGVQIEKLFFGSGTQLSVL	TRBJ1-4	TRBV2	5	-5.775
CAAGACAGAGAGCTGGGTTCCACTGCCAAAAAACAGTTTTTCAATCTTACTCTCGCCGCCGCTGCAGAGATATATGCTGCTGTCTTCAGGGCTC	SPEDSSIYLCSGGESKIEKLFFGSGTQLSVL	TRBJ1-4	TRBV29-1	9	-5.52
CAAGACAGAGAGCTGGGTTCCACTGCCAAAAAACAGTTTTTCAATGCCCCCTGTCCCCCCTCTAGCACTGCAGATGTAGAAGCTGCTGTCTTCA	EDSSFYICSARGGTGGIEKLFFGSGTQLSVL	TRBJ1-4	TRBV20-1	4	-5.872
CAAGACAGAGAGCTGGGTTCCACTGCCAAAAAACAGTTTTTCAATGGTTGTGTACGACCCCCGGGCACTGCAGATGTAGAAGCTGCTGTCTTCA	EDSSFYICSARGSYTTIEKLFFGSGTQLSVL	TRBJ1-4	TRBV20-1	5	-5.775
CAAGACAGAGAGCTGGGTTCCACTGCCAAAAAACAGTTTTTCAATTAAAAGTCCTGATAAACTGCTGGCACAGAGGTACATAGATGTCTGGTTG	NQTSMYLCASSLSGLLIEKLFFGSGTQLSVL	TRBJ1-4	TRBV28	9	-5.52
CAAGACAGAGAGCTGGGTTCCACTGCCAAAAAACAGTTTTTCAATTACCCCAGCACTGCTGGCACAGAAGTACATGGCTGAGTCCTCCAGCTTT	KLEDSAMYFCASSAGVIEKLFFGSGTQLSVL	TRBJ1-4	TRBV2	2	-6.173
CAAGACAGAGAGCTGGGTTCCACTGCCAAAAAACAGTTTTTCAATTATATAGCCCCCTCCTTCACTGCTGGCACAGAAGTACATGGCTGAGTCC	DSAMYFCASSEGGGYIIEKLFFGSGTQLSVL	TRBJ1-4	TRBV2	2	-6.173
CAAGACAGAGAGCTGGGTTCCACTGCCAAAAAACAGTTTTTCAATTGACTGTCCCCGGCTGCTGGCGCAGAGATACAGGGCCGAGTCTTCTGGC	PEDSALYLCASSRGQSIEKLFFGSGTQLSVL	TRBJ1-4	TRBV4-3	8	-5.571
CAAGACAGAGAGCTGGGTTCCACTGCCAAAAAACAGTTTTTCAATTTCCCGAGCTTTCGTCCCTCTAGCACTGCAGATGTAGAAGCTGCTGTCT	DSSFYICSARGTKAREIEKLFFGSGTQLSVL	TRBJ1-4	TRBV20-1	6	-5.696
CAAGACAGAGAGCTGGGTTCCACTGCCAAAAAACAGTTTTTCAATTTCTCTAGCACTGCAGATGTAGAAGCTGCTGTCTTCAGGATGGGCACTG	SAHPEDSSFYICSAREIEKLFFGSGTQLSVL	TRBJ1-4	TRBV20-1	10	-5.474
CAAGACAGAGAGCTGGGTTCCACTGCCAAAAAACAGTTTTTCACAATAGAAATCCTCCCCTCTGTCGATGTACACTACTGGCACAGAGATAGAA	SISVPVVYIDRGEDFYCEKLFFGSGTQLSVL	TRBJ1-4	TRBV19	5	-5.775
CAAGACAGAGAGCTGGGTTCCACTGCCAAAAAACAGTTTTTCACCAAAAACCCCCGACCAACCACTGCTGGCACAGAGGTACTGAGAGGTATGT	HTSQYLCASSGWSGVFGEKLFFGSGTQLSVL	TRBJ1-4	TRBV25-1	3	-5.997
CAAGACAGAGAGCTGGGTTCCACTGCCAAAAAACAGTTTTTCACCAAACCCCTGCGATTGGCTGCTGGCACAGAAATACACAGCAGAGTCACCA	GDSAVYFCASSQSQGFGEKLFFGSGTQLSVL	TRBJ1-4	TRBV3-1	12	-5.395
CAAGACAGAGAGCTGGGTTCCACTGCCAAAAAACAGTTTTTCACCAAACCCCTGCTCCTTGGTACTGGCACAGAAGTACACAGCTGAGTCCCTG	RDSAVYFCASTKEQGFGEKLFFGSGTQLSVL	TRBJ1-4	TRBV12-3; TRBV12-4	5	-5.775
CAAGACAGAGAGCTGGGTTCCACTGCCAAAAAACAGTTTTTCACCAAACCCTACTAAGCTGCTGGCACAGCGATACATGGCCGAGTCCCGCTGC	QRDSAMYRCASSLVGFGEKLFFGSGTQLSVL	TRBJ1-4	TRBV7-6	7	-5.629
CAAGACAGAGAGCTGGGTTCCACTGCCAAAAAACAGTTTTTCACCAACCCCTGTCCTGGAGCTGCTGGCACAGAAGTACATGGCTGAGTCCTCC	EDSAMYFCASSSRTGVGEKLFFGSGTQLSVL	TRBJ1-4	TRBV2	4	-5.872
CAAGACAGAGAGCTGGGTTCCACTGCCAAAAAACAGTTTTTCACCAACCCTCCTGTCCCCAGCACTGCAGATGTAGAAGCTGCTGTCTTCAGGA	PEDSSFYICSAGDRRVGEKLFFGSGTQLSVL	TRBJ1-4	TRBV20-1	9	-5.52
CAAGACAGAGAGCTGGGTTCCACTGCCAAAAAACAGTTTTTCACCAACTGTCCCGGAGTAGCTGCTGGCGCAAAGATAAAGGGCCGAGTCCCCC	GDSALYLCASSYSGTVGEKLFFGSGTQLSVL	TRBJ1-4	TRBV5-1	21	-5.152
CAAGACAGAGAGCTGGGTTCCACTGCCAAAAAACAGTTTTTCACCAAGTTCAACGCTGCAGAGATATATGCTGCTGTCTTCAGGGCTCATGTTG	NMSPEDSSIYLCSVELGEKLFFGSGTQLSVL	TRBJ1-4	TRBV29-1	9	-5.52
CAAGACAGAGAGCTGGGTTCCACTGCCAAAAAACAGTTTTTCACCAATGTCCCCTCCTAAGCTGCTGGCACAGAGATACATGGCCGAGTCCCCC	GDSAMYLCASSLGGDIGEKLFFGSGTQLSVL	TRBJ1-4	TRBV7-9	4	-5.872
CAAGACAGAGAGCTGGGTTCCACTGCCAAAAAACAGTTTTTCACCACCACCCTGTCCGATACTACTGGCACAGAGATAGAAAGCTGTCGGGTTC	NPTAFYLCASSIGQGGGEKLFFGSGTQLSVL	TRBJ1-4	TRBV19	5	-5.775
CAAGACAGAGAGCTGGGTTCCACTGCCAAAAAACAGTTTTTCACCACCACCTCTCGAGTAACTGCTGGCACAGAAGTACACAGATGTCTGGGAG	SQTSVYFCASSYSRGGGEKLFFGSGTQLSVL	TRBJ1-4	TRBV6-5	3	-5.997
CAAGACAGAGAGCTGGGTTCCACTGCCAAAAAACAGTTTTTCACCACCACTGCTAGCACTGCAGATGTAGAAGCTGCTGTCTTCAGGATGGGCA	AHPEDSSFYICSASSGGEKLFFGSGTQLSVL	TRBJ1-4	TRBV20-1	5	-5.775
CAAGACAGAGAGCTGGGTTCCACTGCCAAAAAACAGTTTTTCACCACCCCCAGGTTCACTGCTGGCACAGAGGTACTGAGAGGTATGTGAGGGC	PSHTSQYLCASSEPGGGEKLFFGSGTQLSVL	TRBJ1-4	TRBV25-1	2	-6.173
CAAGACAGAGAGCTGGGTTCCACTGCCAAAAAACAGTTTTTCACCACCCCCTGCGTAGCTGCAGAGATATATGCTGCTGTCTTCAGGGCTCATG	MSPEDSSIYLCSYAGGGEKLFFGSGTQLSVL	TRBJ1-4	TRBV29-1	16	-5.27
CAAGACAGAGAGCTGGGTTCCACTGCCAAAAAACAGTTTTTCACCACCCCCTGCTTGGCTGCTGGCGCAGAGATACAGGGCTGAGTCTTCTGGC	PEDSALYLCASSQAGGGEKLFFGSGTQLSVL	TRBJ1-4	TRBV4-1	9	-5.52
CAAGACAGAGAGCTGGGTTCCACTGCCAAAAAACAGTTTTTCACCACCCCGCCCCTCGCCCTGGGTGGCACAGAGGTACATAGATGTCTGGTTG	NQTSMYLCATQGEGRGGEKLFFGSGTQLSVL	TRBJ1-4	TRBV28	7	-5.629
CAAGACAGAGAGCTGGGTTCCACTGCCAAAAAACAGTTTTTCACCACCCCTCGACGCCCTACTGCTGGCACAGAGGTACATAGATGTCTGGTTG	NQTSMYLCASSRASRGGEKLFFGSGTQLSVL	TRBJ1-4	TRBV28	3	-5.997
CAAGACAGAGAGCTGGGTTCCACTGCCAAAAAACAGTTTTTCACCACCCCTCGCTTCGTCCCAACTGCTGGCACAGAAGTACATGGCTGAGTCC	DSAMYFCASSWDEARGGEKLFFGSGTQLSVL	TRBJ1-4	TRBV2	12	-5.395
CAAGACAGAGAGCTGGGTTCCACTGCCAAAAAACAGTTTTTCACCACCCGGGAGGGCCTGTCTAGCACTGCAGATGTAGAAGCTGCTGTCTTCA	EDSSFYICSARQALPGGEKLFFGSGTQLSVL	TRBJ1-4	TRBV20-1	8	-5.571
CAAGACAGAGAGCTGGGTTCCACTGCCAAAAAACAGTTTTTCACCACCCTGGTCAACGCTGCAGAGATATATGCTGCTGTCTTCAGGGCTCATG	MSPEDSSIYLCSVDQGGEKLFFGSGTQLSVL	TRBJ1-4	TRBV29-1	26	-5.059
CAAGACAGAGAGCTGGGTTCCACTGCCAAAAAACAGTTTTTCACCACCCTGTCCCGGCTCCGGGTAACTGCTGGCACAGAAGTACACAGATGTT	TSVYFCASSYPEPGQGGEKLFFGSGTQLSVL	TRBJ1-4	TRBV6-2	3	-5.997
CAAGACAGAGAGCTGGGTTCCACTGCCAAAAAACAGTTTTTCACCACCCTGTCCCGGGATCGGACTGCTGGCACAGAGGTACATAGATGTCTGG	QTSMYLCASSPIPGQGGEKLFFGSGTQLSVL	TRBJ1-4	TRBV28	4	-5.872
CAAGACAGAGAGCTGGGTTCCACTGCCAAAAAACAGTTTTTCACCACCCTGTCCTGGGGCACTGCAGATGTAGAAGCTGCTGTCTTCAGGATGG	HPEDSSFYICSAPGQGGEKLFFGSGTQLSVL	TRBJ1-4	TRBV20-1	4	-5.872
CAAGACAGAGAGCTGGGTTCCACTGCCAAAAAACAGTTTTTCACCACCCTGTCCTTTGCTGCTGGCACAGAGATACATGGCCGAGTCCCCCTGC	QGDSAMYLCASSKGQGGEKLFFGSGTQLSVL	TRBJ1-4	TRBV7-9	2	-6.173
CAAGACAGAGAGCTGGGTTCCACTGCCAAAAAACAGTTTTTCACCACCCTGTCGAAGGCTGCTGGCACAGAGATACACGGCCGAGTCCTCCTGC	QEDSAVYLCASSLRQGGEKLFFGSGTQLSVL	TRBJ1-4	TRBV7-2	95	-4.496
CAAGACAGAGAGCTGGGTTCCACTGCCAAAAAACAGTTTTTCACCACCCTGTGAGTACTCTTGGCTGCTGGCGCAGAGATACAGGGCTGAGTCT	DSALYLCASSQEYSQGGEKLFFGSGTQLSVL	TRBJ1-4	TRBV4-1	2	-6.173
CAAGACAGAGAGCTGGGTTCCACTGCCAAAAAACAGTTTTTCACCACCGAGTCCGGTGGTGCTGGCACAGAAGTACACAGATGTCTGGGAGGGA	PSQTSVYFCASTTGLGGEKLFFGSGTQLSVL	TRBJ1-4	TRBV6-6	15	-5.298
CAAGACAGAGAGCTGGGTTCCACTGCCAAAAAACAGTTTTTCACCACCGGGGCCCGGATCAACGCTGCTGGCACAGAAATACAAAGCTGAGTCC	DSALYFCASSVDPGPGGEKLFFGSGTQLSVL	TRBJ1-4	TRBV9	2	-6.173
CAAGACAGAGAGCTGGGTTCCACTGCCAAAAAACAGTTTTTCACCACCGTCTGTTTGGCTGCTGGCACAGAAATACACAGCAGAGTCACCAAGC	LGDSAVYFCASSQTDGGEKLFFGSGTQLSVL	TRBJ1-4	TRBV3-1	4	-5.872
CAAGACAGAGAGCTGGGTTCCACTGCCAAAAAACAGTTTTTCACCACCTCCTTGGGGGGCAACGCTGCAGAGATATATGCTGCTGTCTTCAGGG	PEDSSIYLCSVAPQGGGEKLFFGSGTQLSVL	TRBJ1-4	TRBV29-1	17	-5.243
CAAGACAGAGAGCTGGGTTCCACTGCCAAAAAACAGTTTTTCACCACCTGCCCCTCTCGCGCTGCAGAGATATATGCTGCTGTCTTCAGGGCTC	SPEDSSIYLCSARGAGGEKLFFGSGTQLSVL	TRBJ1-4	TRBV29-1	9	-5.52
CAAGACAGAGAGCTGGGTTCCACTGCCAAAAAACAGTTTTTCACCACCTGTCCCGGGTTTTCTGCTGGCACAGAAGTACACAGATGTCTGGGAG	SQTSVYFCASRKPGTGGEKLFFGSGTQLSVL	TRBJ1-4	TRBV6-6	2	-6.173
CAAGACAGAGAGCTGGGTTCCACTGCCAAAAAACAGTTTTTCACCACCTTCATGTCCAGCGACGCTGCAGAGATATATGCTGCTGTCTTCAGGN	PEDSSIYLCSVAGHEGGEKLFFGSGTQLSVL	TRBJ1-4	TRBV29-1	2	-6.173
CAAGACAGAGAGCTGGGTTCCACTGCCAAAAAACAGTTTTTCACCACCTTCTCTGGCACAGAAGTACACAGATGTCTGAGAGGGTACAGCAGAC	SAVPSQTSVYFCAREGGEKLFFGSGTQLSVL	TRBJ1-4	TRBV6-4	3	-5.997
CAAGACAGAGAGCTGGGTTCCACTGCCAAAAAACAGTTTTTCACCACGCCCCCTGTCCCGGCCAGCACTGCAGATGTAGAAGCTGCTGTCTTCA	EDSSFYICSAGRDRGRGEKLFFGSGTQLSVL	TRBJ1-4	TRBV20-1	19	-5.195
CAAGACAGAGAGCTGGGTTCCACTGCCAAAAAACAGTTTTTCACCACTCACCCCTGTCTGACTGCTGGCACAGAGGTACATAGATGTCTGGTTG	NQTSMYLCASSQTGVSGEKLFFGSGTQLSVL	TRBJ1-4	TRBV28	6	-5.696
CAAGACAGAGAGCTGGGTTCCACTGCCAAAAAACAGTTTTTCACCACTCCTCCCCCGCCCGAAGCTGCTGGCACAGAGATACACGGCCGAGTCC	DSAVYLCASSFGRGRSGEKLFFGSGTQLSVL	TRBJ1-4	TRBV7-2	17	-5.243
CAAGACAGAGAGCTGGGTTCCACTGCCAAAAAACAGTTTTTCACCACTGGTCCGCGGCGTAGTGGCACAGAGATACACGGCGGAGTCCTCCTGC	QEDSAVYLCATTPRTSGEKLFFGSGTQLSVL	TRBJ1-4	TRBV7-8	8	-5.571
CAAGACAGAGAGCTGGGTTCCACTGCCAAAAAACAGTTTTTCACCAGCCCCCGCGTAACTGCTGGCACAGAAGTACACAGATGTCTGGGAGGGA	PSQTSVYFCASSYAGAGEKLFFGSGTQLSVL	TRBJ1-4	TRBV6-6	4	-5.872
CAAGACAGAGAGCTGGGTTCCACTGCCAAAAAACAGTTTTTCACCAGCCCCTCCGAAACTACTGGCACAGAGATAGAAAGCTGTCGGGTTCTTT	KNPTAFYLCASSFGGAGEKLFFGSGTQLSVL	TRBJ1-4	TRBV19	2	-6.173
CAAGACAGAGAGCTGGGTTCCACTGCCAAAAAACAGTTTTTCACCAGCGGTGTTAACCATAGCACTGCAGATGTAGAAGCTGCTGTCTTCAGGA	PEDSSFYICSAMVNTAGEKLFFGSGTQLSVL	TRBJ1-4	TRBV20-1	11	-5.432
CAAGACAGAGAGCTGGGTTCCACTGCCAAAAAACAGTTTTTCACCAGGGGCCCCCCAGGAGCTGCTGGCACAGAGATACATGGCCGAGTCCCCN	GDSAMYLCASSSWGAPGEKLFFGSGTQLSVL	TRBJ1-4	TRBV7-9	3	-5.997
CAAGACAGAGAGCTGGGTTCCACTGCCAAAAAACAGTTTTTCACCAGGTCGACTAGGGGCACTGCAGATGTAGAAGCTGCTGTCTTCAGGATGG	HPEDSSFYICSAPSRPGEKLFFGSGTQLSVL	TRBJ1-4	TRBV20-1	3	-5.997
CAAGACAGAGAGCTGGGTTCCACTGCCAAAAAACAGTTTTTCACCAGTCCACACACGGGTGGCACAGAAGTACACAGATGTTTGGGAGGGAGCA	APSQTSVYFCATRVWTGEKLFFGSGTQLSVL	TRBJ1-4	TRBV6-2	13	-5.36
CAAGACAGAGAGCTGGGTTCCACTGCCAAAAAACAGTTTTTCACCATACTGTCCGGAGCTGCTGGCACAGAGATACATGGCCGAGTCCCCCTGC	QGDSAMYLCASSSGQYGEKLFFGSGTQLSVL	TRBJ1-4	TRBV7-9	3	-5.997
CAAGACAGAGAGCTGGGTTCCACTGCCAAAAAACAGTTTTTCACCATATACCGAGGCTAAGCTGCTGGCACAGCGATACATGGCCGAGTCCCGC	RDSAMYRCASSLASVYGEKLFFGSGTQLSVL	TRBJ1-4	TRBV7-6	6	-5.696
CAAGACAGAGAGCTGGGTTCCACTGCCAAAAAACAGTTTTTCACCATATGCCCCCTGTTCGCTGCTGGCACAGAGATACACGGCCGAGTCCTCC	EDSAVYLCASSEQGAYGEKLFFGSGTQLSVL	TRBJ1-4	TRBV7-2	7	-5.629
CAAGACAGAGAGCTGGGTTCCACTGCCAAAAAACAGTTTTTCACCATCCCCCCTCGATAGTCTGCTGGCACAGAGATACACGGCCGAGTCCTCC	EDSAVYLCASRLSRGDGEKLFFGSGTQLSVL	TRBJ1-4	TRBV7-2	4	-5.872
CAAGACAGAGAGCTGGGTTCCACTGCCAAAAAACAGTTTTTCACCATCCCCCGGCGCCTTGCTGGCACAGAGGTACATAGATGTCTGGTTGGTG	TNQTSMYLCASKAPGDGEKLFFGSGTQLSVL	TRBJ1-4	TRBV28	10	-5.474
CAAGACAGAGAGCTGGGTTCCACTGCCAAAAAACAGTTTTTCACCATCCCTGGTTAAGCTGCTGGCACAGAGATACATGGCCGAGTCCCCCTGC	QGDSAMYLCASSLTRDGEKLFFGSGTQLSVL	TRBJ1-4	TRBV7-9	6	-5.696
CAAGACAGAGAGCTGGGTTCCACTGCCAAAAAACAGTTTTTCACCATCCCTGTCCCTCCTGCTGGTGGCACACAGGTACATGGCTGCGTCCCCC	GDAAMYLCATSRRDRDGEKLFFGSGTQLSVL	TRBJ1-4	TRBV15	3	-5.997
CAAGACAGAGAGCTGGGTTCCACTGCCAAAAAACAGTTTTTCACCATCCCTGTCTCTTCTAGCACTGCAGATGTAGAAGCTGCTGTCTTCAGGA	PEDSSFYICSARRDRDGEKLFFGSGTQLSVL	TRBJ1-4	TRBV20-1	20	-5.173
CAAGACAGAGAGCTGGGTTCCACTGCCAAAAAACAGTTTTTCACCATGCCCCCCGCTGCAGAGATATATGCTGCTGTCTTCAGGGCTCATGTTG	NMSPEDSSIYLCSGGHGEKLFFGSGTQLSVL	TRBJ1-4	TRBV29-1	10	-5.474
CAAGACAGAGAGCTGGGTTCCACTGCCAAAAAACAGTTTTTCACCATGCCCCCTGTCCGAGCTGCTGGCACAGAGATACACGGCCGAGTCCTCC	EDSAVYLCASSSDRGHGEKLFFGSGTQLSVL	TRBJ1-4	TRBV7-2	28	-5.027
CAAGACAGAGAGCTGGGTTCCACTGCCAAAAAACAGTTTTTCACCATGGCTGCTGGCACAGAAATACACAGCAGAGTCACCAAGCTCCAGGGAA	SLELGDSAVYFCASSHGEKLFFGSGTQLSVL	TRBJ1-4	TRBV3-1	3	-5.997
CAAGACAGAGAGCTGGGTTCCACTGCCAAAAAACAGTTTTTCACCATTCCCCGCCAAGCTGCTGGCGCAAAGATAAAGGGCCGAGTCCCCCAGC	LGDSALYLCASSLAGNGEKLFFGSGTQLSVL	TRBJ1-4	TRBV5-1	19	-5.195
CAAGACAGAGAGCTGGGTTCCACTGCCAAAAAACAGTTTTTCACCATTCGGACTGCTGGCACAGCGATACATGGCCGAGTCCCGCTGCTCTGTG	TEQRDSAMYRCASSPNGEKLFFGSGTQLSVL	TRBJ1-4	TRBV7-6	6	-5.696
CAAGACAGAGAGCTGGGTTCCACTGCCAAAAAACAGTTTTTCACCATTGGATGGTGAGCTGGCACAGAAATAAGCTGCCGAATCTCCTCGCACT	VRGDSAAYFCASSPSNGEKLFFGSGTQLSVL	TRBJ1-4	TRBV18	3	-5.997
CAAGACAGAGAGCTGGGTTCCACTGCCAAAAAACAGTTTTTCACCCAACCCTGCCCCCAAGCTGCTGGCGCAAAGATAAAGGGCCGAGTCCCCC	GDSALYLCASSLGAGLGEKLFFGSGTQLSVL	TRBJ1-4	TRBV5-1	5	-5.775
CAAGACAGAGAGCTGGGTTCCACTGCCAAAAAACAGTTTTTCACCCAACCCTGGTGGTGAGCTGGCACAGAAATAAGCTGCCGAATCTCCTCGC	RGDSAAYFCASSPPGLGEKLFFGSGTQLSVL	TRBJ1-4	TRBV18	2	-6.173
CAAGACAGAGAGCTGGGTTCCACTGCCAAAAAACAGTTTTTCACCCAACCTAGCACTGCAGATGTAGAAGCTGCTGTCTTCAGGATGGGCACTG	SAHPEDSSFYICSARLGEKLFFGSGTQLSVL	TRBJ1-4	TRBV20-1	11	-5.432
CAAGACAGAGAGCTGGGTTCCACTGCCAAAAAACAGTTTTTCACCCAAGGGGCCTCGGCTGGCACAGAAGTACACAGATGTTTGGGAGGGAGCA	APSQTSVYFCASRGPLGEKLFFGSGTQLSVL	TRBJ1-4	TRBV6-2	7	-5.629
CAAGACAGAGAGCTGGGTTCCACTGCCAAAAAACAGTTTTTCACCCAATAAACTGCTGGCACAGAGGTACATAGATGTCTGGTTGGTGCTGGCG	ASTNQTSMYLCASSLLGEKLFFGSGTQLSVL	TRBJ1-4	TRBV28	21	-5.152
CAAGACAGAGAGCTGGGTTCCACTGCCAAAAAACAGTTTTTCACCCAATGGGGCCCTACGGCTGCTGGCACAGAGGTACATAGATGTCTGGTTG	NQTSMYLCASSRRAPLGEKLFFGSGTQLSVL	TRBJ1-4	TRBV28	16	-5.27
CAAGACAGAGAGCTGGGTTCCACTGCCAAAAAACAGTTTTTCACCCACCCCCTGTAAACTGCTGGCACAGAAGTACACAGATGTCTGGGAGGGA	PSQTSVYFCASSLQGVGEKLFFGSGTQLSVL	TRBJ1-4	TRBV6-6	6	-5.696
CAAGACAGAGAGCTGGGTTCCACTGCCAAAAAACAGTTTTTCACCCACCCCCTTAGCACTGCAGATGTAGAAGCTGCTGTCTTCAGGATGGGCA	AHPEDSSFYICSAKGVGEKLFFGSGTQLSVL	TRBJ1-4	TRBV20-1	19	-5.195
CAAGACAGAGAGCTGGGTTCCACTGCCAAAAAACAGTTTTTCACCCACCCCGGATAAACTGCTGGCACAGAGGTACATAGATGTCTGGTTGGTG	TNQTSMYLCASSLSGVGEKLFFGSGTQLSVL	TRBJ1-4	TRBV28	7	-5.629
CAAGACAGAGAGCTGGGTTCCACTGCCAAAAAACAGTTTTTCACCCACCCTGTCTTCTCTAGCACTGCAGATGTAGAAGCTGCTGTCTTCAGGA	PEDSSFYICSAREDRVGEKLFFGSGTQLSVL	TRBJ1-4	TRBV20-1	2	-6.173
CAAGACAGAGAGCTGGGTTCCACTGCCAAAAAACAGTTTTTCACCCACGGCTCCGACGCTGCAGAGATATATGCTGCTGTCTTCAGGGCTCATG	MSPEDSSIYLCSVGAVGEKLFFGSGTQLSVL	TRBJ1-4	TRBV29-1	14	-5.328
CAAGACAGAGAGCTGGGTTCCACTGCCAAAAAACAGTTTTTCACCCACGTTATTAGGGCTGCTGGCACAGAGATACACGGCCGAGTCCTCCTGC	QEDSAVYLCASSPNNVGEKLFFGSGTQLSVL	TRBJ1-4	TRBV7-2	5	-5.775
CAAGACAGAGAGCTGGGTTCCACTGCCAAAAAACAGTTTTTCACCCACTCGGCCCTGTCCCGAACTGCTGGCACAGAAGTACACAGATGTCTGG	QTSVYFCASSSGQGRVGEKLFFGSGTQLSVL	TRBJ1-4	TRBV6-6	11	-5.432
CAAGACAGAGAGCTGGGTTCCACTGCCAAAAAACAGTTTTTCACCCAGCGTCCCACCCGGGCTGCTGGCACAGAGATACACGGCCGAGTCCTCC	EDSAVYLCASSPGGTLGEKLFFGSGTQLSVL	TRBJ1-4	TRBV7-2	7	-5.629
CAAGACAGAGAGCTGGGTTCCACTGCCAAAAAACAGTTTTTCACCCAGCGTCCCTGTTACAGCACTGCAGATGTAGAAGCTGCTGTCTTCAGGA	PEDSSFYICSAVTGTLGEKLFFGSGTQLSVL	TRBJ1-4	TRBV20-1	19	-5.195
CAAGACAGAGAGCTGGGTTCCACTGCCAAAAAACAGTTTTTCACCCAGCTGCCTGCTGGCACAGAAGTACATGGCTGAGTCCTCCAGCTTTGTG	TKLEDSAMYFCASRQLGEKLFFGSGTQLSVL	TRBJ1-4	TRBV2	3	-5.997
CAAGACAGAGAGCTGGGTTCCACTGCCAAAAAACAGTTTTTCACCCATACCCCCTGTCCCGGAGAATATAGCACTGCAGATGTAGAAGCTGCTG	SSFYICSAIFSGTGGMGEKLFFGSGTQLSVL	TRBJ1-4	TRBV20-1	3	-5.997
CAAGACAGAGAGCTGGGTTCCACTGCCAAAAAACAGTTTTTCACCCATACGCCTGCTGGCACAGAAGTACACAGCTGAGTCCCTGGGTTCTGAG	SEPRDSAVYFCASRRMGEKLFFGSGTQLSVL	TRBJ1-4	TRBV12-3; TRBV12-4	3	-5.997
CAAGACAGAGAGCTGGGTTCCACTGCCAAAAAACAGTTTTTCACCCATCCCCCTTATTTCTCTAGCACTGCAGATGTAGAAGCTGCTGTCTTCA	EDSSFYICSAREIRGMGEKLFFGSGTQLSVL	TRBJ1-4	TRBV20-1	3	-5.997
CAAGACAGAGAGCTGGGTTCCACTGCCAAAAAACAGTTTTTCACCCATCCCCGGGGGCCAACTGCTGGCACAGAGGTACATAGATGTCTGGTTG	NQTSMYLCASSWPPGMGEKLFFGSGTQLSVL	TRBJ1-4	TRBV28	2	-6.173
CAAGACAGAGAGCTGGGTTCCACTGCCAAAAAACAGTTTTTCACCCATCCTGTCGTGGCTGCTGGCACAGAGATACACGGCCGAGTCCTCCTGC	QEDSAVYLCASSHDRMGEKLFFGSGTQLSVL	TRBJ1-4	TRBV7-2	4	-5.872
CAAGACAGAGAGCTGGGTTCCACTGCCAAAAAACAGTTTTTCACCCATCGCCCCTGTGGAGCTGCTGGCACAGAGATACACGGCTGAGTCCCCC	GDSAVYLCASSSTGAMGEKLFFGSGTQLSVL	TRBJ1-4	TRBV7-3	7	-5.629
CAAGACAGAGAGCTGGGTTCCACTGCCAAAAAACAGTTTTTCACCCCAACCAACGCTGCAGAGATATATGCTGCTGTCTTCAGGGCTCATGTTG	NMSPEDSSIYLCSVGWGEKLFFGSGTQLSVL	TRBJ1-4	TRBV29-1	4	-5.872
CAAGACAGAGAGCTGGGTTCCACTGCCAAAAAACAGTTTTTCACCCCAACTGCTGGCACAGAAGTACACAGATGTCTGGGAGGGAGCAGCCAAC	LAAPSQTSVYFCASSWGEKLFFGSGTQLSVL	TRBJ1-4	TRBV6-6	38	-4.894
CAAGACAGAGAGCTGGGTTCCACTGCCAAAAAACAGTTTTTCACCCCACCCCTGTCGACTGCTGGCACAGAGGTACATAGATGTCTGGTTGGTG	TNQTSMYLCASSRQGWGEKLFFGSGTQLSVL	TRBJ1-4	TRBV28	2	-6.173
CAAGACAGAGAGCTGGGTTCCACTGCCAAAAAACAGTTTTTCACCCCACCGGACCGAGGGTGGGCTGCTGGCACAGAGGTACATAGATGTCTGG	QTSMYLCASSPPSVRWGEKLFFGSGTQLSVL	TRBJ1-4	TRBV28	2	-6.173
CAAGACAGAGAGCTGGGTTCCACTGCCAAAAAACAGTTTTTCACCCCAGCCCTGATCTCTAGCACTGCAGATGTAGAAGCTGCTGTCTTCAGGA	PEDSSFYICSARDQGWGEKLFFGSGTQLSVL	TRBJ1-4	TRBV20-1	3	-5.997
CAAGACAGAGAGCTGGGTTCCACTGCCAAAAAACAGTTTTTCACCCCAGGGGGGGCTGCTGGCACAGAGATACATGGCCGAGTCCCCCTGCTCT	EQGDSAMYLCASSPPWGEKLFFGSGTQLSVL	TRBJ1-4	TRBV7-9	7	-5.629
CAAGACAGAGAGCTGGGTTCCACTGCCAAAAAACAGTTTTTCACCCCAGGGGTTCTGTCCGGGGCTGCTGGCACAGAGATACACGGCCGAGTCC	DSAVYLCASSPGQNPWGEKLFFGSGTQLSVL	TRBJ1-4	TRBV7-2	4	-5.872
CAAGACAGAGAGCTGGGTTCCACTGCCAAAAAACAGTTTTTCACCCCATGGGCCGCGGTGGCTGCTGGCACAGAAATACACAGCAGAGTCACCA	GDSAVYFCASSHRGPWGEKLFFGSGTQLSVL	TRBJ1-4	TRBV3-1	40	-4.872
CAAGACAGAGAGCTGGGTTCCACTGCCAAAAAACAGTTTTTCACCCCATTCACTCCAGGCACAGAGATAGAAGCCAGAGTCACTGAGAAGGAGC	LLLSDSGFYLCAWSEWGEKLFFGSGTQLSVL	TRBJ1-4	TRBV30	2	-6.173
CAAGACAGAGAGCTGGGTTCCACTGCCAAAAAACAGTTTTTCACCCCCAGGTCTAGCACTGCAGATGTAGAAGCTGCTGTCTTCAGGATGGGCA	AHPEDSSFYICSARPGGEKLFFGSGTQLSVL	TRBJ1-4	TRBV20-1	13	-5.36
CAAGACAGAGAGCTGGGTTCCACTGCCAAAAAACAGTTTTTCACCCCCCACCGAACTGCTGGCACAGAAATACACAGCAGAGTCACCAAGCTCC	ELGDSAVYFCASSSVGGEKLFFGSGTQLSVL	TRBJ1-4	TRBV3-1	19	-5.195
CAAGACAGAGAGCTGGGTTCCACTGCCAAAAAACAGTTTTTCACCCCCCCTGTCCTAGGCTGCTGGCACAGAAATACACAGCAGAGTCACCAAG	LVTLLCISVPAA*DRGGEKLFFGSGTQLSVL	TRBJ1-4	TRBV3-2	3	-5.997
CAAGACAGAGAGCTGGGTTCCACTGCCAAAAAACAGTTTTTCACCCCCCGAGATAAACGTACTGCTGGCACAGAGGTACATAGATGTCTGGTTG	NQTSMYLCASSTFISGGEKLFFGSGTQLSVL	TRBJ1-4	TRBV28	3	-5.997
CAAGACAGAGAGCTGGGTTCCACTGCCAAAAAACAGTTTTTCACCCCCCGCTAATCGAAGGCTGCTGGCACAGAAATACACAGCAGAGTCACCA	GDSAVYFCASSLRLAGGEKLFFGSGTQLSVL	TRBJ1-4	TRBV3-1	8	-5.571
CAAGACAGAGAGCTGGGTTCCACTGCCAAAAAACAGTTTTTCACCCCCCGGAAAGCTGCTGGCACAGAGATACACGGCCGAGTCCTCCTGCTGT	QQEDSAVYLCASSFPGGEKLFFGSGTQLSVL	TRBJ1-4	TRBV7-2	4	-5.872
CAAGACAGAGAGCTGGGTTCCACTGCCAAAAAACAGTTTTTCACCCCCCGGACTCCCTATGGCACAGAGATACACGGCGGAGTCCTCCTGCTGT	QQEDSAVYLCAIGSPGGEKLFFGSGTQLSVL	TRBJ1-4	TRBV7-8	2	-6.173
CAAGACAGAGAGCTGGGTTCCACTGCCAAAAAACAGTTTTTCACCCCCCGGTCCGATTGCACTGCAGATGTAGAAGCTGCTGTCTTCAGGATGG	HPEDSSFYICSAIGPGGEKLFFGSGTQLSVL	TRBJ1-4	TRBV20-1	3	-5.997
CAAGACAGAGAGCTGGGTTCCACTGCCAAAAAACAGTTTTTCACCCCCCTCCCCTGTTGAACTGCTGGCACAGAAGTACACAGATGTCTGGGAG	SQTSVYFCASSSTGEGGEKLFFGSGTQLSVL	TRBJ1-4	TRBV6-6	3	-5.997
CAAGACAGAGAGCTGGGTTCCACTGCCAAAAAACAGTTTTTCACCCCCCTCCCGGGAGTGTGCGGCACAGAGGTACATAGATGTCTGGTTGGTG	TNQTSMYLCAAHSREGGEKLFFGSGTQLSVL	TRBJ1-4	TRBV28	4	-5.872
CAAGACAGAGAGCTGGGTTCCACTGCCAAAAAACAGTTTTTCACCCCCCTGCTCAACGCTGCAGAGATATATGCTGCTGTCTTCAGGGCTCATG	MSPEDSSIYLCSVEQGGEKLFFGSGTQLSVL	TRBJ1-4	TRBV29-1	58	-4.71
CAAGACAGAGAGCTGGGTTCCACTGCCAAAAAACAGTTTTTCACCCCCCTGGTCCAAGCTGCTGGCACAGAGATACAGGGCCGAGTCGTCCAGC	LDDSALYLCASSLDQGGEKLFFGSGTQLSVL	TRBJ1-4	TRBV5-4	3	-5.997
CAAGACAGAGAGCTGGGTTCCACTGCCAAAAAACAGTTTTTCACCCCCGGAGAGTCCTGTGCTGCTGGCACAGAGATACAGGGCCGAGTCGTCC	DDSALYLCASSTGLSGGEKLFFGSGTQLSVL	TRBJ1-4	TRBV5-4	4	-5.872
CAAGACAGAGAGCTGGGTTCCACTGCCAAAAAACAGTTTTTCACCCCCGGCGCTGCTGGCACAGAGATACACGGCCGAGTCCTCCTGCTGTGTG	TQQEDSAVYLCASSAGGEKLFFGSGTQLSVL	TRBJ1-4	TRBV7-2	6	-5.696
CAAGACAGAGAGCTGGGTTCCACTGCCAAAAAACAGTTTTTCACCCCCGGTCCCGGTGTAGCTGCTGGCACAGAGATACACGGCCGAGTCCTCC	EDSAVYLCASSYTGTGGEKLFFGSGTQLSVL	TRBJ1-4	TRBV7-2	35	-4.93
CAAGACAGAGAGCTGGGTTCCACTGCCAAAAAACAGTTTTTCACCCCCGTCAATACTACTGGCACAGAGATAGAAAGCTGTCGGGTTCTTTTGG	QKNPTAFYLCASSIDGGEKLFFGSGTQLSVL	TRBJ1-4	TRBV19	4	-5.872
CAAGACAGAGAGCTGGGTTCCACTGCCAAAAAACAGTTTTTCACCCCCTAATCCGCTGGCACAGAGATACAGGGCCGAGTCGTCCAGCTCCAAG	LELDDSALYLCASGLGGEKLFFGSGTQLSVL	TRBJ1-4	TRBV5-4	20	-5.173
CAAGACAGAGAGCTGGGTTCCACTGCCAAAAAACAGTTTTTCACCCCCTCCCGGACCTAAGCTGCTGGCACAGAGATACACGGCCGAGTCCTCC	EDSAVYLCASSLGPGGGEKLFFGSGTQLSVL	TRBJ1-4	TRBV7-2	5	-5.775
CAAGACAGAGAGCTGGGTTCCACTGCCAAAAAACAGTTTTTCACCCCCTCCCTGTCTCATCTAGCACTGCAGATGTAGAAGCTGCTGTCTTCAG	*RQQLLHLQC*MRQGGGEKLFFGSGTQLSVL	TRBJ1-4	TRBV20-1	4	-5.872
CAAGACAGAGAGCTGGGTTCCACTGCCAAAAAACAGTTTTTCACCCCCTCCGCGGGCAACGCTGCAGAGATATATGCTGCTGTCTTCAGGGCTC	SPEDSSIYLCSVARGGGEKLFFGSGTQLSVL	TRBJ1-4	TRBV29-1	17	-5.243
CAAGACAGAGAGCTGGGTTCCACTGCCAAAAAACAGTTTTTCACCCCCTCCGGATAAACTGCTGGCACAGAGGTACATAGATGTCTGGTTGGTG	TNQTSMYLCASSLSGGGEKLFFGSGTQLSVL	TRBJ1-4	TRBV28	13	-5.36
CAAGACAGAGAGCTGGGTTCCACTGCCAAAAAACAGTTTTTCACCCCCTCCTACACTGCTGGCGCAGAAATACACAGATGTCTGGGAGCGGGTA	TRSQTSVYFCASSVGGGEKLFFGSGTQLSVL	TRBJ1-4	TRBV10-2	6	-5.696
CAAGACAGAGAGCTGGGTTCCACTGCCAAAAAACAGTTTTTCACCCCCTCCTACGAAGCTGCTGGCACAGAGATACATGGCCGAGTCCCCCTGC	QGDSAMYLCASSFVGGGEKLFFGSGTQLSVL	TRBJ1-4	TRBV7-9	3	-5.997
CAAGACAGAGAGCTGGGTTCCACTGCCAAAAAACAGTTTTTCACCCCCTCCTGTCCCTTCTCTAGCACTGCAGATGTAGAAGCTGCTGTCTTCA	EDSSFYICSAREGTGGGEKLFFGSGTQLSVL	TRBJ1-4	TRBV20-1	3	-5.997
CAAGACAGAGAGCTGGGTTCCACTGCCAAAAAACAGTTTTTCACCCCCTGCACCTCTTTTAGCACTGCAGATGTAGAAGCTGCTGTCTTCAGGA	PEDSSFYICSAKRGAGGEKLFFGSGTQLSVL	TRBJ1-4	TRBV20-1	29	-5.011
CAAGACAGAGAGCTGGGTTCCACTGCCAAAAAACAGTTTTTCACCCCCTGCTCCGTGTTGGCTGCTGGCACAGAAATACACAGCAGAGTCACCA	GDSAVYFCASSQHGAGGEKLFFGSGTQLSVL	TRBJ1-4	TRBV3-1	3	-5.997
CAAGACAGAGAGCTGGGTTCCACTGCCAAAAAACAGTTTTTCACCCCCTGTCCCGAAGCTGCTGGCACAGAGATACACGGCCGAGTCCTCAAGC	LEDSAVYLCASSFGTGGEKLFFGSGTQLSVL	TRBJ1-4	TRBV11-2	5	-5.775
CAAGACAGAGAGCTGGGTTCCACTGCCAAAAAACAGTTTTTCACCCCCTGTCCCGGGTGAACTGCTGGCACAGAGGTACATAGATGTCTGGTTG	NQTSMYLCASSSPGTGGEKLFFGSGTQLSVL	TRBJ1-4	TRBV28	8	-5.571
CAAGACAGAGAGCTGGGTTCCACTGCCAAAAAACAGTTTTTCACCCCCTGTCCCGGGTGAGCTGCTGGCGCAGAGATACAGGGCTGAGTCTTCT	EDSALYLCASSSPGTGGEKLFFGSGTQLSVL	TRBJ1-4	TRBV4-1	12	-5.395
CAAGACAGAGAGCTGGGTTCCACTGCCAAAAAACAGTTTTTCACCCCCTGTCCCGGTCAAGCTGCTGGCACAGAGATACATGGCCGAGTCCCCC	GDSAMYLCASSLTGTGGEKLFFGSGTQLSVL	TRBJ1-4	TRBV7-9	4	-5.872
CAAGACAGAGAGCTGGGTTCCACTGCCAAAAAACAGTTTTTCACCCCCTGTCCTAGGGAAACTGCTGGCACAGAGGTACATAGATGTCTGGTTG	NQTSMYLCASSFPRTGGEKLFFGSGTQLSVL	TRBJ1-4	TRBV28	33	-4.955
CAAGACAGAGAGCTGGGTTCCACTGCCAAAAAACAGTTTTTCACCCCCTGTCCTCCTAGCACTGCAGATGTAGAAGCTGCTGTCTTCAGGATGG	HPEDSSFYICSARRTGGEKLFFGSGTQLSVL	TRBJ1-4	TRBV20-1	4	-5.872
CAAGACAGAGAGCTGGGTTCCACTGCCAAAAAACAGTTTTTCACCCCCTTCCCGAACTAAGCTGCTGGCACAGAGATACACGGCCGAGTCCTCC	EDSAVYLCASSLVREGGEKLFFGSGTQLSVL	TRBJ1-4	TRBV7-2	3	-5.997
CAAGACAGAGAGCTGGGTTCCACTGCCAAAAAACAGTTTTTCACCCCGAGCCTTCGGGCTGCTGGCGCAAAGATAAAGGGCCGAGTCCCCCAGC	LGDSALYLCASSPKARGEKLFFGSGTQLSVL	TRBJ1-4	TRBV5-1	44	-4.83
CAAGACAGAGAGCTGGGTTCCACTGCCAAAAAACAGTTTTTCACCCCGAGGGGCATAAGGTGGTGAGCTGGCACAGAAATAAGCTGCCGAATCT	DSAAYFCASSPPYAPRGEKLFFGSGTQLSVL	TRBJ1-4	TRBV18	4	-5.872
CAAGACAGAGAGCTGGGTTCCACTGCCAAAAAACAGTTTTTCACCCCGATCCCCGGGATCTTGGCTGCTGGCACAGAAATAAACTCCAGAATCC	DSGVYFCASSQDPGDRGEKLFFGSGTQLSVL	TRBJ1-4	TRBV14	2	-6.173
CAAGACAGAGAGCTGGGTTCCACTGCCAAAAAACAGTTTTTCACCCCGCAGCCCTGTCGAGCTGCTGGCACAGAAATAAACTCCAGAATCCTCC	EDSGVYFCASSSTGLRGEKLFFGSGTQLSVL	TRBJ1-4	TRBV14	8	-5.571
CAAGACAGAGAGCTGGGTTCCACTGCCAAAAAACAGTTTTTCACCCCGCCCATTCCCGATGCTGGCACAGAGGTACATAGATGTCTGGTTGGTG	TNQTSMYLCASIGNGRGEKLFFGSGTQLSVL	TRBJ1-4	TRBV28	19	-5.195
CAAGACAGAGAGCTGGGTTCCACTGCCAAAAAACAGTTTTTCACCCCGCCTTGGTGGTGAGCTGGCACAGAAATAAGCTGCCGAATCTCCTCGC	RGDSAAYFCASSPPRRGEKLFFGSGTQLSVL	TRBJ1-4	TRBV18	7	-5.629
CAAGACAGAGAGCTGGGTTCCACTGCCAAAAAACAGTTTTTCACCCCGCGCCCCCTGTCCCAGACTGCTGGCACAGAAGTACACAGATGTCTGN	QTSVYFCASSLGQGARGEKLFFGSGTQLSVL	TRBJ1-4	TRBV6-5	2	-6.173
CAAGACAGAGAGCTGGGTTCCACTGCCAAAAAACAGTTTTTCACCCCGCGCCGATGACCTGCTGGCACAGAGATACACGGCCGAGTCCTCCTGC	QEDSAVYLCASRSSARGEKLFFGSGTQLSVL	TRBJ1-4	TRBV7-2	15	-5.298
CAAGACAGAGAGCTGGGTTCCACTGCCAAAAAACAGTTTTTCACCCCGGACGATTGAGCGGCTGCTGGCGCAAAGATAAAGGGCCGAGTCCCCC	GDSALYLCASSRSIVRGEKLFFGSGTQLSVL	TRBJ1-4	TRBV5-1	6	-5.696
CAAGACAGAGAGCTGGGTTCCACTGCCAAAAAACAGTTTTTCACCCCGGCCCCCTGAAGAGCTGCTGGCGCAAAGATAAAGGGCCGAGTCCCCC	GDSALYLCASSSSGGRGEKLFFGSGTQLSVL	TRBJ1-4	TRBV5-1	4	-5.872
CAAGACAGAGAGCTGGGTTCCACTGCCAAAAAACAGTTTTTCACCCCGGCCCGGTGGACTCCAGGCACAGAGATAGAAGCCAGAGTCACTGAGA	LSDSGFYLCAWSPPGRGEKLFFGSGTQLSVL	TRBJ1-4	TRBV30	2	-6.173
CAAGACAGAGAGCTGGGTTCCACTGCCAAAAAACAGTTTTTCACCCCGGGGAGAGGTGGCACAGAGATAGAAAGCTGTCGGGTTCTTTTGGGCC	AQKNPTAFYLCATSPRGEKLFFGSGTQLSVL	TRBJ1-4	TRBV19	3	-5.997
CAAGACAGAGAGCTGGGTTCCACTGCCAAAAAACAGTTTTTCACCCCGGGGGTCCAAGCTGCTGGCGCAAAGATAAAGGGCCGAGTCCCCCAGC	LGDSALYLCASSLDPRGEKLFFGSGTQLSVL	TRBJ1-4	TRBV5-1	12	-5.395
CAAGACAGAGAGCTGGGTTCCACTGCCAAAAAACAGTTTTTCACCCCGTGTCCCGAAGCTGCTGGCACAGAGATACACGGCCGAGTCCTCCTGC	QEDSAVYLCASSFGTRGEKLFFGSGTQLSVL	TRBJ1-4	TRBV7-2	3	-5.997
CAAGACAGAGAGCTGGGTTCCACTGCCAAAAAACAGTTTTTCACCCCTCAGTAAGCTGCTGGCACAGAGATACATGGCCGAGTCCCCCTGCTCT	EQGDSAMYLCASSLLRGEKLFFGSGTQLSVL	TRBJ1-4	TRBV7-9	3	-5.997
CAAGACAGAGAGCTGGGTTCCACTGCCAAAAAACAGTTTTTCACCCCTCTCCAAGCTGCTGGCGCAAAGATAAAGGGCCGAGTCCCCCAGCTCC	ELGDSALYLCASSLERGEKLFFGSGTQLSVL	TRBJ1-4	TRBV5-1	2	-6.173
CAAGACAGAGAGCTGGGTTCCACTGCCAAAAAACAGTTTTTCACCCCTGAAGTTGCTGGCACAGAAGTACACAGATGTCTGGGAGGGAGCAGCC	AAPSQTSVYFCASNFRGEKLFFGSGTQLSVL	TRBJ1-4	TRBV6-1	11	-5.432
CAAGACAGAGAGCTGGGTTCCACTGCCAAAAAACAGTTTTTCACCCCTGTACAAGCTGCTGGCACAGAGATACACGGCCGAGTCCTCCTGCTGT	QQEDSAVYLCASSLYRGEKLFFGSGTQLSVL	TRBJ1-4	TRBV7-2	4	-5.872
CAAGACAGAGAGCTGGGTTCCACTGCCAAAAAACAGTTTTTCACCCCTGTACGTACTGGCACAGAGGTACATAGATGTCTGGTTGGTGCTGGCG	ASTNQTSMYLCASTYRGEKLFFGSGTQLSVL	TRBJ1-4	TRBV28	2	-6.173
CAAGACAGAGAGCTGGGTTCCACTGCCAAAAAACAGTTTTTCACCCCTGTCCCGGGTAGGAGCACTGCAGATGTAGAAGCTGCTGTCTTCAGGA	PEDSSFYICSAPTRDRGEKLFFGSGTQLSVL	TRBJ1-4	TRBV20-1	4	-5.872
CAAGACAGAGAGCTGGGTTCCACTGCCAAAAAACAGTTTTTCACCCCTGTCCCTAATGAAGCTGCAGAGATATATGCTGCTGTCTTCAGGGCTC	SPEDSSIYLCSFIRDRGEKLFFGSGTQLSVL	TRBJ1-4	TRBV29-1	12	-5.395
CAAGACAGAGAGCTGGGTTCCACTGCCAAAAAACAGTTTTTCACCCCTGTCCTGTAAGCTGCTGGCACAGAGATACACGGCCGAGTCCTCCTGC	QEDSAVYLCASSLQDRGEKLFFGSGTQLSVL	TRBJ1-4	TRBV7-2	5	-5.775
CAAGACAGAGAGCTGGGTTCCACTGCCAAAAAACAGTTTTTCACCCCTGTCTCGCGGGCTGCTGGCACAGAAATACACAGCAGAGTCACCAAGC	LGDSAVYFCASSPRDRGEKLFFGSGTQLSVL	TRBJ1-4	TRBV3-1	3	-5.997
CAAGACAGAGAGCTGGGTTCCACTGCCAAAAAACAGTTTTTCACCCCTTAATTGGCTGCTGGCGCAGAGATACAGGGCTGAGTCTTCTGGCTGC	QPEDSALYLCASSQLRGEKLFFGSGTQLSVL	TRBJ1-4	TRBV4-1	4	-5.872
CAAGACAGAGAGCTGGGTTCCACTGCCAAAAAACAGTTTTTCACCCCTTCCCCCTGTTAGGATGCGTCTGCTGGCACAGAAGTACACAGATGTC	TSVYFCASRRILTGGRGEKLFFGSGTQLSVL	TRBJ1-4	TRBV6-5	380	-3.894
CAAGACAGAGAGCTGGGTTCCACTGCCAAAAAACAGTTTTTCACCCCTTCCCCGCTCGCAGCACTGCAGATGTAGAAGCTGCTGTCTTCAGGAT	S*RQQLLHLQCCERGRGEKLFFGSGTQLSVL	TRBJ1-4	TRBV20-1	2	-6.173
CAAGACAGAGAGCTGGGTTCCACTGCCAAAAAACAGTTTTTCACCCCTTCCCCTGTCCCAGCTGCTGGCACAGAGATAGAGGGCCGAGTCCCCC	GDSALYLCASSWDRGRGEKLFFGSGTQLSVL	TRBJ1-4	TRBV5-6	5	-5.775
CAAGACAGAGAGCTGGGTTCCACTGCCAAAAAACAGTTTTTCACCCCTTGGCTGGGCTTGGCTGCTGGCGCAGAGATACAGGGCCGAGTCTTCT	EDSALYLCASSQAQPRGEKLFFGSGTQLSVL	TRBJ1-4	TRBV4-3	5	-5.775
CAAGACAGAGAGCTGGGTTCCACTGCCAAAAAACAGTTTTTCACCCCTTGGTGAGCTGGCACAGAAATAAGCTGCCGAATCTCCTCGCACTACC	VVRGDSAAYFCASSPRGEKLFFGSGTQLSVL	TRBJ1-4	TRBV18	2	-6.173
CAAGACAGAGAGCTGGGTTCCACTGCCAAAAAACAGTTTTTCACCCGAAAAACCCATAAGACTGCTGGCACAGAGGTACATAGATGTCTGGTTG	NQTSMYLCASSLMGFSGEKLFFGSGTQLSVL	TRBJ1-4	TRBV28	4	-5.872
CAAGACAGAGAGCTGGGTTCCACTGCCAAAAAACAGTTTTTCACCCGAACCCTTATATCTTGGCTGCTGGCACAGAGATACAGGGCCGAGTCTT	RLGPVSLCQQPRYKGSGEKLFFGSGTQLSVL	TRBJ1-4	TRBV4-2	7	-5.629
CAAGACAGAGAGCTGGGTTCCACTGCCAAAAAACAGTTTTTCACCCGACCCTGACCCGAGACTGCTGGCACAGAAGTACACAGCTGAGTCCCTG	RDSAVYFCASSLGSGSGEKLFFGSGTQLSVL	TRBJ1-4	TRBV12-3; TRBV12-4	2	-6.173
CAAGACAGAGAGCTGGGTTCCACTGCCAAAAAACAGTTTTTCACCCGACCCTGTTGTGGCACTGCAGATGTAGAAGCTGCTGTCTTCAGGATGG	HPEDSSFYICSATTGSGEKLFFGSGTQLSVL	TRBJ1-4	TRBV20-1	4	-5.872
CAAGACAGAGAGCTGGGTTCCACTGCCAAAAAACAGTTTTTCACCCGCCCCCGCGAGTCTGCTGGCACAGAAGTACACAGATGTCTGGGAGGGA	PSQTSVYFCASRLAGAGEKLFFGSGTQLSVL	TRBJ1-4	TRBV6-5	3	-5.997
CAAGACAGAGAGCTGGGTTCCACTGCCAAAAAACAGTTTTTCACCCGCCCCCTGTCCTAAACTGCTGGCACAGAAGTACACAGATGTCTGGGAG	SQTSVYFCASSLGQGAGEKLFFGSGTQLSVL	TRBJ1-4	TRBV6-6	5	-5.775
CAAGACAGAGAGCTGGGTTCCACTGCCAAAAAACAGTTTTTCACCCGCCCCTGTCCCTGCGCTGCTGGCACAGAGATACACGGCCGAGTCCTCA	EDSAVYLCASSAGTGAGEKLFFGSGTQLSVL	TRBJ1-4	TRBV11-2	3	-5.997
CAAGACAGAGAGCTGGGTTCCACTGCCAAAAAACAGTTTTTCACCCGCCCCTGTCCGTCTGCTGGCACAGAGGTACATAGATGTCTGGTTGGTG	TNQTSMYLCASRRTGAGEKLFFGSGTQLSVL	TRBJ1-4	TRBV28	10	-5.474
CAAGACAGAGAGCTGGGTTCCACTGCCAAAAAACAGTTTTTCACCCGCCCTGTCCGGCGAGCTGGCACAGACGCTGTACCCTTCAGCTATATCN	DIAEGYSVCASSPDRAGEKLFFGSGTQLSVL	TRBJ1-4	TRBV19	3	-5.997
CAAGACAGAGAGCTGGGTTCCACTGCCAAAAAACAGTTTTTCACCCGCCCTGTCCGGCGAGCTGGCACAGAGAGACGCTGTACCCTTCAGCTAT	*LKGTASLCASSPDRAGEKLFFGSGTQLSVL	TRBJ1-4	TRBV19	6	-5.696
CAAGACAGAGAGCTGGGTTCCACTGCCAAAAAACAGTTTTTCACCCGCCCTGTCCGGCGAGCTGGCACAGAGATAGAAAGCTGTCGGGTTCTTT	KNPTAFYLCASSPDRAGEKLFFGSGTQLSVL	TRBJ1-4	TRBV19	2139	-3.144
CAAGACAGAGAGCTGGGTTCCACTGCCAAAAAACAGTTTTTCACCCGCGCCAAACCGAGGGCTGCTGGCACAGAGATACACGGCCGAGTCCTCC	EDSAVYLCASSPRFGAGEKLFFGSGTQLSVL	TRBJ1-4	TRBV7-2	6	-5.696
CAAGACAGAGAGCTGGGTTCCACTGCCAAAAAACAGTTTTTCACCCGCGCCCCGTTGGGAGCTGCTGGCACAGAGATACACGGCCGAGTCCTCC	EDSAVYLCASSSQRGAGEKLFFGSGTQLSVL	TRBJ1-4	TRBV7-2	2	-6.173
CAAGACAGAGAGCTGGGTTCCACTGCCAAAAAACAGTTTTTCACCCGCGGGTCGCCGGAAACTGCTGGCACAGAGGTACATAGATGTCTGGTTG	NQTSMYLCASSFRRPAGEKLFFGSGTQLSVL	TRBJ1-4	TRBV28	3	-5.997
CAAGACAGAGAGCTGGGTTCCACTGCCAAAAAACAGTTTTTCACCCGCTCGTACCGATCCCTGGCTACTGGCACAGAGATAGAAAGCTGTCGGG	PTAFYLCASSQGSVRAGEKLFFGSGTQLSVL	TRBJ1-4	TRBV19	3	-5.997
CAAGACAGAGAGCTGGGTTCCACTGCCAAAAAACAGTTTTTCACCCGCTGGTCCCGGAACGCTGCAGAGATATATGCTGCTGTCTTCAGGGCTC	SPEDSSIYLCSVPGPAGEKLFFGSGTQLSVL	TRBJ1-4	TRBV29-1	16	-5.27
CAAGACAGAGAGCTGGGTTCCACTGCCAAAAAACAGTTTTTCACCCGGCCCCCCTAAGCTGCTGGCACAGAGATACACGGCCGAGTCCTCCTGC	QEDSAVYLCASSLGGPGEKLFFGSGTQLSVL	TRBJ1-4	TRBV7-2	3	-5.997
CAAGACAGAGAGCTGGGTTCCACTGCCAAAAAACAGTTTTTCACCCGGCCCTGGTTTGCTGGCACAGAGGTACATAGATGTCTGGTTGGTGCTG	STNQTSMYLCASKPGPGEKLFFGSGTQLSVL	TRBJ1-4	TRBV28	5	-5.775
CAAGACAGAGAGCTGGGTTCCACTGCCAAAAAACAGTTTTTCACCCGGCCCTGTCCCAGTAGAGAAACTGCTGGCACAGAGGTACATAGATGTC	TSMYLCASSFSTGTGPGEKLFFGSGTQLSVL	TRBJ1-4	TRBV28	7	-5.629
CAAGACAGAGAGCTGGGTTCCACTGCCAAAAAACAGTTTTTCACCCGGTCCCGAGCTGCTGGCACAGAGATACACGGCCGAGTCCTCCTGCTGT	QQEDSAVYLCASSSGPGEKLFFGSGTQLSVL	TRBJ1-4	TRBV7-2	8	-5.571
CAAGACAGAGAGCTGGGTTCCACTGCCAAAAAACAGTTTTTCACCCGTCGGAATCATCACGCTGCAGAGATATATGCTGCTGTCTTCAGGGCTC	SPEDSSIYLCSVMIPTGEKLFFGSGTQLSVL	TRBJ1-4	TRBV29-1	6	-5.696
CAAGACAGAGAGCTGGGTTCCACTGCCAAAAAACAGTTTTTCACCCGTTCCTCGTAAGCTGCTGGCACAGAGATACATGGCCGAGTCCCCCTGC	QGDSAMYLCASSLRGTGEKLFFGSGTQLSVL	TRBJ1-4	TRBV7-9	9	-5.52
CAAGACAGAGAGCTGGGTTCCACTGCCAAAAAACAGTTTTTCACCCTCACCCCCCGAGATGCTGGCACAGAGGTACATAGATGTCTGGTTGGTG	TNQTSMYLCASISGGEGEKLFFGSGTQLSVL	TRBJ1-4	TRBV28	5	-5.775
CAAGACAGAGAGCTGGGTTCCACTGCCAAAAAACAGTTTTTCACCCTCATTCACTTGGCTGCTGGCACAGAAATAAACTCCAGAATCCTCCAGT	LEDSGVYFCASSQVNEGEKLFFGSGTQLSVL	TRBJ1-4	TRBV14	4	-5.872
CAAGACAGAGAGCTGGGTTCCACTGCCAAAAAACAGTTTTTCACCCTCCCCCTGTCTGCTGCTGGCACAGAAGTACACAGATGTCTGGGAGGGA	PSQTSVYFCASSRQGEGEKLFFGSGTQLSVL	TRBJ1-4	TRBV6-5	3	-5.997
CAAGACAGAGAGCTGGGTTCCACTGCCAAAAAACAGTTTTTCACCCTCCCCTGTCTCACTGCTGGCACAGAAGTACATGGCTGAGTCCTCCAGN	LEDSAMYFCASSETGEGEKLFFGSGTQLSVL	TRBJ1-4	TRBV2	2	-6.173
CAAGACAGAGAGCTGGGTTCCACTGCCAAAAAACAGTTTTTCACCCTCCCGGGCCAAGCTGCTGGCGCAAAGATAAAGGGCCGAGTCCCCCAGC	LGDSALYLCASSLAREGEKLFFGSGTQLSVL	TRBJ1-4	TRBV5-1	3	-5.997
CAAGACAGAGAGCTGGGTTCCACTGCCAAAAAACAGTTTTTCACCCTCCCTCCTCCGGGGGCTGCTGGCACAGCGATACATGGCCGAGTCCCGC	RDSAMYRCASSPRRREGEKLFFGSGTQLSVL	TRBJ1-4	TRBV7-6	5	-5.775
CAAGACAGAGAGCTGGGTTCCACTGCCAAAAAACAGTTTTTCACCCTCCGACCGTACAACGCTGCAGAGATATATGCTGCTGTCTTCAGGGCTC	SPEDSSIYLCSVVRSEGEKLFFGSGTQLSVL	TRBJ1-4	TRBV29-1	6	-5.696
CAAGACAGAGAGCTGGGTTCCACTGCCAAAAAACAGTTTTTCACCCTCGCGCCCCCTGCGTAAACTGCTGGCACAGAGGTACATAGATGTCTGG	QTSMYLCASSLRRGREGEKLFFGSGTQLSVL	TRBJ1-4	TRBV28	14	-5.328
CAAGACAGAGAGCTGGGTTCCACTGCCAAAAAACAGTTTTTCACCCTGCCCCCTGTCTGCGCTGCAGAGATATATGCTGCTGTCTTCAGGGCTC	SPEDSSIYLCSADRGQGEKLFFGSGTQLSVL	TRBJ1-4	TRBV29-1	3	-5.997
CAAGACAGAGAGCTGGGTTCCACTGCCAAAAAACAGTTTTTCACCCTGGACATCACTGGTGGCACAGAAGTAAAGAGCTGTCTGGTTGGGGATG	IPNQTALYFCATSDVQGEKLFFGSGTQLSVL	TRBJ1-4	TRBV24-1	4	-5.872
CAAGACAGAGAGCTGGGTTCCACTGCCAAAAAACAGTTTTTCACCCTGGGCGCGTAAGCTGCTGGCACAGAGATACACGGCGGAGTCCTCCTGC	QEDSAVYLCASSLRAQGEKLFFGSGTQLSVL	TRBJ1-4	TRBV7-8	2	-6.173
CAAGACAGAGAGCTGGGTTCCACTGCCAAAAAACAGTTTTTCACCCTGTCCCACCAAGCTGCTGGCGCAAAGATAAAGGGCCGAGTCCCCCAGC	LGDSALYLCASSLVGQGEKLFFGSGTQLSVL	TRBJ1-4	TRBV5-1	10	-5.474
CAAGACAGAGAGCTGGGTTCCACTGCCAAAAAACAGTTTTTCACCCTGTCCCCTGGGGCTGCTGGCACAGAGATACACGGCCGAGTCCTCAAGC	LEDSAVYLCASSPRGQGEKLFFGSGTQLSVL	TRBJ1-4	TRBV11-2	3	-5.997
CAAGACAGAGAGCTGGGTTCCACTGCCAAAAAACAGTTTTTCACCCTGTCCTATGGCACAGAAGTACACAGATGTCTGGGAGCTGGTAGCGGAC	SATSSQTSVYFCAIGQGEKLFFGSGTQLSVL	TRBJ1-4	TRBV10-3	23	-5.112
CAAGACAGAGAGCTGGGTTCCACTGCCAAAAAACAGTTTTTCACCCTGTCCTGAGCTGCTGGCGCAGAGATACAGGGCCGAGTCTTCTGGCTGC	QPEDSALYLCASSSGQGEKLFFGSGTQLSVL	TRBJ1-4	TRBV4-3	80	-4.571
CAAGACAGAGAGCTGGGTTCCACTGCCAAAAAACAGTTTTTCACCCTGTCTTAAACTGCTGGCACAGAGGTACATAGATGTCTGGTTGGTGCTG	STNQTSMYLCASSLRQGEKLFFGSGTQLSVL	TRBJ1-4	TRBV28	6	-5.696
CAAGACAGAGAGCTGGGTTCCACTGCCAAAAAACAGTTTTTCACCCTTACCCCTTCGGAGGCTGCTGGCGCAGAGATACAGGGCTGAGTCTTCT	EDSALYLCASSLRRGKGEKLFFGSGTQLSVL	TRBJ1-4	TRBV4-1	18	-5.219
CAAGACAGAGAGCTGGGTTCCACTGCCAAAAAACAGTTTTTCACCCTTCCCCTGTCTTCTGCTGCTGGCACAGAGATAGAGGGCCGAGTCCCCC	GDSALYLCASSRRQGKGEKLFFGSGTQLSVL	TRBJ1-4	TRBV5-6	4	-5.872
CAAGACAGAGAGCTGGGTTCCACTGCCAAAAAACAGTTTTTCACCCTTCCCCTGTGGAACTGCTGGCACAGAAGTACACAGATGTCTGGGAGGG	PPRHLCTSVPAVPQGKGEKLFFGSGTQLSVL	TRBJ1-4	TRBV6-5; TRBV6-6	3	-5.997
CAAGACAGAGAGCTGGGTTCCACTGCCAAAAAACAGTTTTTCACCCTTCCCTAGTCCCGGGCTGCTGGCACAGAAGTACACAGATGTCTGGGAG	SQTSVYFCASSPGLGKGEKLFFGSGTQLSVL	TRBJ1-4	TRBV6-6	3	-5.997
CAAGACAGAGAGCTGGGTTCCACTGCCAAAAAACAGTTTTTCACCCTTCCCTGTCCCTAAACTGCTGGCACAGAGGTACATAGATGTCTGGTTG	NQTSMYLCASSLGTGKGEKLFFGSGTQLSVL	TRBJ1-4	TRBV28	3	-5.997
CAAGACAGAGAGCTGGGTTCCACTGCCAAAAAACAGTTTTTCACCCTTCGTCTGTCCTCCAACGCTGCAGAGATATATGCTGCTGTCTTCAGGG	PEDSSIYLCSVGGQTKGEKLFFGSGTQLSVL	TRBJ1-4	TRBV29-1	12	-5.395
CAAGACAGAGAGCTGGGTTCCACTGCCAAAAAACAGTTTTTCACCGAAATCCCCGCCCCCAACGCTGCAGAGATATATGCTGCTGTCTTCAGGG	PEDSSIYLCSVGGGDFGEKLFFGSGTQLSVL	TRBJ1-4	TRBV29-1	5	-5.775
CAAGACAGAGAGCTGGGTTCCACTGCCAAAAAACAGTTTTTCACCGAACCCCCTGCTGGCACAGAGGTACTGAGAGGTATGTGAGGGCCTGGCA	ARPSHTSQYLCASRGFGEKLFFGSGTQLSVL	TRBJ1-4	TRBV25-1	2	-6.173
CAAGACAGAGAGCTGGGTTCCACTGCCAAAAAACAGTTTTTCACCGAACGGGACTAGGCTGCTGGCACAGAAGTACACAGATGTCTGGGAGGGA	PSQTSVYFCASSLVPFGEKLFFGSGTQLSVL	TRBJ1-4	TRBV6-5	2	-6.173
CAAGACAGAGAGCTGGGTTCCACTGCCAAAAAACAGTTTTTCACCGAAGGAGCGTTCCAAGCTGCTGGCGCAAAGATAAAGGGCCGAGTCCCCC	GDSALYLCASSLERSFGEKLFFGSGTQLSVL	TRBJ1-4	TRBV5-1	5	-5.775
CAAGACAGAGAGCTGGGTTCCACTGCCAAAAAACAGTTTTTCACCGAATCCCCTGGAACTGCTGGCACAGAAGTACACAGCTGAGTCCCTGGGT	PRDSAVYFCASSSRGFGEKLFFGSGTQLSVL	TRBJ1-4	TRBV12-3; TRBV12-4	6	-5.696
CAAGACAGAGAGCTGGGTTCCACTGCCAAAAAACAGTTTTTCACCGAATCCTCTGTCCCGGGGTGCACTGCAGATGTAGAAGCTGCTGTCTTCA	EDSSFYICSAPRDRGFGEKLFFGSGTQLSVL	TRBJ1-4	TRBV20-1	10	-5.474
CAAGACAGAGAGCTGGGTTCCACTGCCAAAAAACAGTTTTTCACCGACATTCCCTGTCCCAAACGCACTGCAGATGTAGAAGCTGCTGTCTTCA	EDSSFYICSAFGTGNVGEKLFFGSGTQLSVL	TRBJ1-4	TRBV20-1	12	-5.395
CAAGACAGAGAGCTGGGTTCCACTGCCAAAAAACAGTTTTTCACCGACCCCTGTAAAGGGGGATGAGCTGCTGGCACAGAGATACACGGCCGAG	SAVYLCASSSSPFTGVGEKLFFGSGTQLSVL	TRBJ1-4	TRBV7-2	3	-5.997
CAAGACAGAGAGCTGGGTTCCACTGCCAAAAAACAGTTTTTCACCGACCCTGGACGCACTCCAGGCACAGAGATAGAAGCCAGAGTCACTGAGA	LSDSGFYLCAWSASRVGEKLFFGSGTQLSVL	TRBJ1-4	TRBV30	6	-5.696
CAAGACAGAGAGCTGGGTTCCACTGCCAAAAAACAGTTTTTCACCGACCCTGTCGAACGCACTGCAGATGTAGAAGCTGCTGTCTTCAGGATGG	HPEDSSFYICSAFDRVGEKLFFGSGTQLSVL	TRBJ1-4	TRBV20-1	13	-5.36
CAAGACAGAGAGCTGGGTTCCACTGCCAAAAAACAGTTTTTCACCGACTCCCACCACGGCCAAGCTGCTGGCGCAAAGATAAAGGGCCGAGTCC	DSALYLCASSLAVVGVGEKLFFGSGTQLSVL	TRBJ1-4	TRBV5-1	3	-5.997
CAAGACAGAGAGCTGGGTTCCACTGCCAAAAAACAGTTTTTCACCGAGCCCCCTGTCCTCTCTAGCACTGCAGATGTAGAAGCTGCTGTCTTCA	EDSSFYICSAREDRGLGEKLFFGSGTQLSVL	TRBJ1-4	TRBV20-1	15	-5.298
CAAGACAGAGAGCTGGGTTCCACTGCCAAAAAACAGTTTTTCACCGAGCCCTAGACTGCTGGCACAGAGGTACATAGATGTCTGGTTGGTGCTG	STNQTSMYLCASSLGLGEKLFFGSGTQLSVL	TRBJ1-4	TRBV28	2	-6.173
CAAGACAGAGAGCTGGGTTCCACTGCCAAAAAACAGTTTTTCACCGAGTCCCCCTGTCCTAGCAACGCTGCAGAGATATATGCTGCTGTCTTCA	EDSSIYLCSVARTGGLGEKLFFGSGTQLSVL	TRBJ1-4	TRBV29-1	15	-5.298
CAAGACAGAGAGCTGGGTTCCACTGCCAAAAAACAGTTTTTCACCGATCAGGCTGCTGGCACAGAAATACACAGCAGAGTCACCAAGCTCCAGG	LELGDSAVYFCASSLIGEKLFFGSGTQLSVL	TRBJ1-4	TRBV3-1	5	-5.775
CAAGACAGAGAGCTGGGTTCCACTGCCAAAAAACAGTTTTTCACCGATCCCTGTAAGTGGCCCACTGCTGGCACAGAGGTACATAGATGTCTGG	QTSMYLCASSGPLTGIGEKLFFGSGTQLSVL	TRBJ1-4	TRBV28	36	-4.918
CAAGACAGAGAGCTGGGTTCCACTGCCAAAAAACAGTTTTTCACCGATTCGGGGGCTGCTGGCACAGAAATAAACTCCAGAATCCTCCAGTTCT	ELEDSGVYFCASSPRIGEKLFFGSGTQLSVL	TRBJ1-4	TRBV14	3	-5.997
CAAGACAGAGAGCTGGGTTCCACTGCCAAAAAACAGTTTTTCACCGCCCCCAGGTGGGCTGGCACAGAGGTACATAGATGTCTGGTTGGTGCTG	STNQTSMYLCASPPGGGEKLFFGSGTQLSVL	TRBJ1-4	TRBV28	3	-5.997
CAAGACAGAGAGCTGGGTTCCACTGCCAAAAAACAGTTTTTCACCGCCCCCCTGTCTTCTGCTGGCACAGAAGTACACAGATGTCTGGGAGGGA	PSQTSVYFCASRRQGGGEKLFFGSGTQLSVL	TRBJ1-4	TRBV6-6	5	-5.775
CAAGACAGAGAGCTGGGTTCCACTGCCAAAAAACAGTTTTTCACCGCCCCCGCGTCCGGAAAGCGAGCTGGCACAGAGGTACATAGATGTCTGG	QTSMYLCASSLSGRGGGEKLFFGSGTQLSVL	TRBJ1-4	TRBV28	8	-5.571
CAAGACAGAGAGCTGGGTTCCACTGCCAAAAAACAGTTTTTCACCGCCCCCTCTAGCACTGCAGATGTAGAAGCTGCTGTCTTCAGGATGGGCA	AHPEDSSFYICSARGGGEKLFFGSGTQLSVL	TRBJ1-4	TRBV20-1	9	-5.52
CAAGACAGAGAGCTGGGTTCCACTGCCAAAAAACAGTTTTTCACCGCCCCCTGTATCGGTGCTGGCGCAAAGATAAAGGGCCGAGTCCCCCAGC	LGDSALYLCASTDTGGGEKLFFGSGTQLSVL	TRBJ1-4	TRBV5-1	5	-5.775
CAAGACAGAGAGCTGGGTTCCACTGCCAAAAAACAGTTTTTCACCGCCCCCTGTCTCACTGCTGGCACAGAGGTACTGAGAGGTATGTGAGGGC	PSHTSQYLCASSETGGGEKLFFGSGTQLSVL	TRBJ1-4	TRBV25-1	3	-5.997
CAAGACAGAGAGCTGGGTTCCACTGCCAAAAAACAGTTTTTCACCGCCCCCTGTCTCGAGGCTGGCACAGAGATAGAAAGCTGTCGGGTTCTTT	KNPTAFYLCASLETGGGEKLFFGSGTQLSVL	TRBJ1-4	TRBV19	5	-5.775
CAAGACAGAGAGCTGGGTTCCACTGCCAAAAAACAGTTTTTCACCGCCCCCTGTCTGGCTGCTGGCACAGAGGTACATAGATGTCTGGTTGGTG	TNQTSMYLCASSQTGGGEKLFFGSGTQLSVL	TRBJ1-4	TRBV28	6	-5.696
CAAGACAGAGAGCTGGGTTCCACTGCCAAAAAACAGTTTTTCACCGCCCCCTGTGCCGGCACTGCAGATGTAGAAGCTGCTGTCTTCAGGATGG	HPEDSSFYICSAGTGGGEKLFFGSGTQLSVL	TRBJ1-4	TRBV20-1	5	-5.775
CAAGACAGAGAGCTGGGTTCCACTGCCAAAAAACAGTTTTTCACCGCCCCGCCCGGAACTGCTGGCACAGAAGTACACAGATGTTTGGGAGGGA	PSQTSVYFCASSSGRGGEKLFFGSGTQLSVL	TRBJ1-4	TRBV6-2	3	-5.997
CAAGACAGAGAGCTGGGTTCCACTGCCAAAAAACAGTTTTTCACCGCCCCTCCCTTTGCTGCTGGCACAGAAGTACACAGATGTCTGGGAGGGA	PSQTSVYFCASSKGRGGEKLFFGSGTQLSVL	TRBJ1-4	TRBV6-5	8	-5.571
CAAGACAGAGAGCTGGGTTCCACTGCCAAAAAACAGTTTTTCACCGCCCCTGCCGCCCCCTGCGCTGCAGAGATATATGCTGCTGTCTTCAGGG	PEDSSIYLCSAGGGRGGEKLFFGSGTQLSVL	TRBJ1-4	TRBV29-1	2	-6.173
CAAGACAGAGAGCTGGGTTCCACTGCCAAAAAACAGTTTTTCACCGCCCCTGGCGGGGCTGCTGGCACAGAGGTACATAGATGTCTGGTTGGTG	TNQTSMYLCASSPARGGEKLFFGSGTQLSVL	TRBJ1-4	TRBV28	2	-6.173
CAAGACAGAGAGCTGGGTTCCACTGCCAAAAAACAGTTTTTCACCGCCCGGGCTATCTTGGCTGCTGGCACAGAAATAAACTCCAGAATCCTCC	EDSGVYFCASSQDSPGGEKLFFGSGTQLSVL	TRBJ1-4	TRBV14	12	-5.395
CAAGACAGAGAGCTGGGTTCCACTGCCAAAAAACAGTTTTTCACCGCCCTGTCCCGATAAGCTGCTGGCACAGAGATACACGGCGGAGTCCTCC	EDSAVYLCASSLSGQGGEKLFFGSGTQLSVL	TRBJ1-4	TRBV7-8	12	-5.395
CAAGACAGAGAGCTGGGTTCCACTGCCAAAAAACAGTTTTTCACCGCCCTGTCCCGCAACGCTGCAGAGATATATGCTGCTGTCTTCAGGGCTC	SPEDSSIYLCSVAGQGGEKLFFGSGTQLSVL	TRBJ1-4	TRBV29-1	43	-4.84
CAAGACAGAGAGCTGGGTTCCACTGCCAAAAAACAGTTTTTCACCGCCCTGTCCCTCCAAGCTGCTGGCGCAAAGATAAAGGGCCGAGTCCCCC	GDSALYLCASSLEGQGGEKLFFGSGTQLSVL	TRBJ1-4	TRBV5-1	4	-5.872
CAAGACAGAGAGCTGGGTTCCACTGCCAAAAAACAGTTTTTCACCGCCCTGTTTCACCTTTCTTGGCTGCTGGCGCAGAGATACAGGGCCGAGT	LGPVSLRQQPRKVKQGGEKLFFGSGTQLSVL	TRBJ1-4	TRBV4-3	5	-5.775
CAAGACAGAGAGCTGGGTTCCACTGCCAAAAAACAGTTTTTCACCGCCGACCCTGTCCCGGACGCTGCAGAGATATATGCTGCTGTCTTCAGGG	PEDSSIYLCSVRDRVGGEKLFFGSGTQLSVL	TRBJ1-4	TRBV29-1	2	-6.173
CAAGACAGAGAGCTGGGTTCCACTGCCAAAAAACAGTTTTTCACCGCCGGAGCGGGCCAAGCTGCTGGCGCAAAGATAAAGGGCCGAGTCCCCC	GDSALYLCASSLARSGGEKLFFGSGTQLSVL	TRBJ1-4	TRBV5-1	5	-5.775
CAAGACAGAGAGCTGGGTTCCACTGCCAAAAAACAGTTTTTCACCGCCGGGTCCTGGACTGCTGGCACAGAAGTACACAGCTGAGTCCCTGGGT	PRDSAVYFCASSPGPGGEKLFFGSGTQLSVL	TRBJ1-4	TRBV12-3; TRBV12-4	10	-5.474
CAAGACAGAGAGCTGGGTTCCACTGCCAAAAAACAGTTTTTCACCGCCTAGGCTGTAGGTACTGCTGGCACAGAAGTACACAGATGTCTGGGAG	SQTSVYFCASSTYSLGGEKLFFGSGTQLSVL	TRBJ1-4	TRBV6-6	37	-4.906
CAAGACAGAGAGCTGGGTTCCACTGCCAAAAAACAGTTTTTCACCGCCTCCTCGGGCAACGCTGCAGAGATATATGCTGCTGTCTTCAGGGCTC	SPEDSSIYLCSVARGGGEKLFFGSGTQLSVL	TRBJ1-4	TRBV29-1	84	-4.55
CAAGACAGAGAGCTGGGTTCCACTGCCAAAAAACAGTTTTTCACCGCGCCCCCGCCGGATGGCACAGAAGTACACAGATGTCTGGGAGCTGGTA	TSSQTSVYFCAIRRGRGEKLFFGSGTQLSVL	TRBJ1-4	TRBV10-3	9	-5.52
CAAGACAGAGAGCTGGGTTCCACTGCCAAAAAACAGTTTTTCACCGCTGCCCCTGTCTAAGCTGCTGGCACAGAGATACACGGCCGAGTCCTCC	EDSAVYLCASSLDRGSGEKLFFGSGTQLSVL	TRBJ1-4	TRBV7-2	2	-6.173
CAAGACAGAGAGCTGGGTTCCACTGCCAAAAAACAGTTTTTCACCGCTGGGGCTGAAGGCACTGCAGATGTAGAAGCTGCTGTCTTCAGGATGG	HPEDSSFYICSAFSPSGEKLFFGSGTQLSVL	TRBJ1-4	TRBV20-1	8	-5.571
CAAGACAGAGAGCTGGGTTCCACTGCCAAAAAACAGTTTTTCACCGGAACTAGCACTGCAGATGTAGAAGCTGCTGTCTTCAGGATGGGCACTG	SAHPEDSSFYICSASSGEKLFFGSGTQLSVL	TRBJ1-4	TRBV20-1	16	-5.27
CAAGACAGAGAGCTGGGTTCCACTGCCAAAAAACAGTTTTTCACCGGACCCTGCCGGGGACTCACTGATGGCACAGAAGTACACAGATGTCTGG	QTSVYFCAISESPAGSGEKLFFGSGTQLSVL	TRBJ1-4	TRBV10-3	2	-6.173
CAAGACAGAGAGCTGGGTTCCACTGCCAAAAAACAGTTTTTCACCGGACCCTGTAGCTGATGAGCTGGCACAGAAATAAGCTGCCGAATCTCCT	GDSAAYFCASSSATGSGEKLFFGSGTQLSVL	TRBJ1-4	TRBV18	2	-6.173
CAAGACAGAGAGCTGGGTTCCACTGCCAAAAAACAGTTTTTCACCGGACGATCTTGCCCTGTCAGAGCTGCTGGCACAGAAGTACACAGCTGAG	SAVYFCASSSDRARSSGEKLFFGSGTQLSVL	TRBJ1-4	TRBV12-3; TRBV12-4	3	-5.997
CAAGACAGAGAGCTGGGTTCCACTGCCAAAAAACAGTTTTTCACCGGCACGAGAGTAACTGCTGGCACAGAAGTACACAGATGTTTGGGAGGGA	PSQTSVYFCASSYSRAGEKLFFGSGTQLSVL	TRBJ1-4	TRBV6-2	4	-5.872
CAAGACAGAGAGCTGGGTTCCACTGCCAAAAAACAGTTTTTCACCGGCCCCCCCGGATAAACTGCTGGCACAGAGGTACATAGATGTCTGGTTG	NQTSMYLCASSLSGGAGEKLFFGSGTQLSVL	TRBJ1-4	TRBV28	8	-5.571
CAAGACAGAGAGCTGGGTTCCACTGCCAAAAAACAGTTTTTCACCGGCGGTCGAATCTATACTACTGGCACAGAGATAGAAAACTGTCGGGGTC	TPTVFYLCASSIDSTAGEKLFFGSGTQLSVL	TRBJ1-4	TRBV19	4	-5.872
CAAGACAGAGAGCTGGGTTCCACTGCCAAAAAACAGTTTTTCACCGGGCCGATCCATACTGGCACAGAGATAGAAAGCTGTCGGGTTCTTTTGG	QKNPTAFYLCASMDRPGEKLFFGSGTQLSVL	TRBJ1-4	TRBV19	3	-5.997
CAAGACAGAGAGCTGGGTTCCACTGCCAAAAAACAGTTTTTCACCGGGCTTCTCGGGGCTGCTGGCACAGAGATACACGGCCGAGTCCTCCTGC	QEDSAVYLCASSPEKPGEKLFFGSGTQLSVL	TRBJ1-4	TRBV7-2	8	-5.571
CAAGACAGAGAGCTGGGTTCCACTGCCAAAAAACAGTTTTTCACCGGGTCCTAAGCTGCTGGCACAGAGATACACGGCCGAGTCCTCCTGCTGT	QQEDSAVYLCASSLGPGEKLFFGSGTQLSVL	TRBJ1-4	TRBV7-2	7	-5.629
CAAGACAGAGAGCTGGGTTCCACTGCCAAAAAACAGTTTTTCACCGGTACTGCTGGCACAGAAGTACACAGATGTTTGGGAGGGAGCAGCCGAC	SAAPSQTSVYFCASSTGEKLFFGSGTQLSVL	TRBJ1-4	TRBV6-2	48	-4.793
CAAGACAGAGAGCTGGGTTCCACTGCCAAAAAACAGTTTTTCACCGGTCCCGGAGGTTGTTGCACTGCAGATGTAGAAGCTGCTGTCTTCAGGA	PEDSSFYICSATTSGTGEKLFFGSGTQLSVL	TRBJ1-4	TRBV20-1	4	-5.872
CAAGACAGAGAGCTGGGTTCCACTGCCAAAAAACAGTTTTTCACCGTAACCCTGTCCCTGGCTGCTGGCACAGAAATAAACTCCAGAATCCTCC	EDSGVYFCASSQGQGYGEKLFFGSGTQLSVL	TRBJ1-4	TRBV14	2	-6.173
CAAGACAGAGAGCTGGGTTCCACTGCCAAAAAACAGTTTTTCACCGTACCCCTGAGAGGTGCTGGCACAGAGGTACATAGATGTCTGGTTGGTG	TNQTSMYLCASTSQGYGEKLFFGSGTQLSVL	TRBJ1-4	TRBV28	2	-6.173
CAAGACAGAGAGCTGGGTTCCACTGCCAAAAAACAGTTTTTCACCGTACTCCGGACCGGGTGAGCTGGCACAGAAATAAGCTGCCGAATCTCCT	GDSAAYFCASSPGPEYGEKLFFGSGTQLSVL	TRBJ1-4	TRBV18	14	-5.328
CAAGACAGAGAGCTGGGTTCCACTGCCAAAAAACAGTTTTTCACCGTAGGTCCCGGAGCCGCTGCTGGCGCAAAGATAAAGGGCCGAGTCCCCC	GDSALYLCASSGSGTYGEKLFFGSGTQLSVL	TRBJ1-4	TRBV5-1	3	-5.997
CAAGACAGAGAGCTGGGTTCCACTGCCAAAAAACAGTTTTTCACCGTATCCTTGGCTGCTGGCACAGAAATACACAGCAGAGTCACCAAGCTCC	ELGDSAVYFCASSQGYGEKLFFGSGTQLSVL	TRBJ1-4	TRBV3-1	2	-6.173
CAAGACAGAGAGCTGGGTTCCACTGCCAAAAAACAGTTTTTCACCGTCCAGGTTACGTCTGCTGGCACAGAAGTACACAGATGTCTGGGAGGGA	PSQTSVYFCASRRNLDGEKLFFGSGTQLSVL	TRBJ1-4	TRBV6-5	7	-5.629
CAAGACAGAGAGCTGGGTTCCACTGCCAAAAAACAGTTTTTCACCGTCCCCAGGTCCCAAGCTGCTGGCGCAAAGATAAAGGGCCGAGTCCCCC	GDSALYLCASSLGPGDGEKLFFGSGTQLSVL	TRBJ1-4	TRBV5-1	3	-5.997
CAAGACAGAGAGCTGGGTTCCACTGCCAAAAAACAGTTTTTCACCGTGGACTTGGCTGCTGGCACAGAAATACACAGCAGAGTCACCAAGCTCC	ELGDSAVYFCASSQVHGEKLFFGSGTQLSVL	TRBJ1-4	TRBV3-1	2	-6.173
CAAGACAGAGAGCTGGGTTCCACTGCCAAAAAACAGTTTTTCACCGTTAACACTGATGGCACAGAAGTACACAGATGTCTGGGAGCTGGTAGCG	ATSSQTSVYFCAISVNGEKLFFGSGTQLSVL	TRBJ1-4	TRBV10-3	4	-5.872
CAAGACAGAGAGCTGGGTTCCACTGCCAAAAAACAGTTTTTCACCGTTACTGGCAAAGCTGCTGGCACAGAGATAGAGGGCCGAGTCCCCCAGN	LGDSALYLCASSFASNGEKLFFGSGTQLSVL	TRBJ1-4	TRBV5-6	2	-6.173
CAAGACAGAGAGCTGGGTTCCACTGCCAAAAAACAGTTTTTCACCGTTCCCGGGGGCTAAGCTGCTGGCACAGAGATACACGGCCGAGTCCTCC	EDSAVYLCASSLAPGNGEKLFFGSGTQLSVL	TRBJ1-4	TRBV7-2	6	-5.696
CAAGACAGAGAGCTGGGTTCCACTGCCAAAAAACAGTTTTTCACCGTTGAAACTGCTGGCACAGAGGTACATAGATGTCTGGTTGGTGCTGGCG	ASTNQTSMYLCASSFNGEKLFFGSGTQLSVL	TRBJ1-4	TRBV28	8	-5.571
CAAGACAGAGAGCTGGGTTCCACTGCCAAAAAACAGTTTTTCACCGTTTACGCTACTGGCACAGAGATAGAAAGCTGTCGGGTTCTTTTGGGCC	AQKNPTAFYLCASSVNGEKLFFGSGTQLSVL	TRBJ1-4	TRBV19	5	-5.775
CAAGACAGAGAGCTGGGTTCCACTGCCAAAAAACAGTTTTTCACCTAAACTTTCCCCCCCGCTGCTGGCACAGAGGTACATAGATGTCTGGTTG	NQTSMYLCASSGGESLGEKLFFGSGTQLSVL	TRBJ1-4	TRBV28	10	-5.474
CAAGACAGAGAGCTGGGTTCCACTGCCAAAAAACAGTTTTTCACCTAACTCCCCCCGGTCACTGCTGGCACAGAAGTACAGAGAGGTCTGGTTG	NQTSLYFCASSDRGELGEKLFFGSGTQLSVL	TRBJ1-4	TRBV27	4	-5.872
CAAGACAGAGAGCTGGGTTCCACTGCCAAAAAACAGTTTTTCACCTAAGCCTGTTCTGCTGGCACAGAGGTACATAGATGTCTGGTTGGTGCTG	STNQTSMYLCASRTGLGEKLFFGSGTQLSVL	TRBJ1-4	TRBV28	4	-5.872
CAAGACAGAGAGCTGGGTTCCACTGCCAAAAAACAGTTTTTCACCTAATAGCATTAAGCTGCTGGCACAGAGATACACGGCGGAGTCCTCCTGC	QEDSAVYLCASSLMLLGEKLFFGSGTQLSVL	TRBJ1-4	TRBV7-8	2	-6.173
CAAGACAGAGAGCTGGGTTCCACTGCCAAAAAACAGTTTTTCACCTAATTGGACCTCAACGCTGCAGAGATATATGCTGCTGTCTTCAGGGCTC	SPEDSSIYLCSVEVQLGEKLFFGSGTQLSVL	TRBJ1-4	TRBV29-1	9	-5.52
CAAGACAGAGAGCTGGGTTCCACTGCCAAAAAACAGTTTTTCACCTACATTCCCCCCTACCCAACTGCTGGCACAGAGGTACATAGATGTCTGG	QTSMYLCASSWVGGNVGEKLFFGSGTQLSVL	TRBJ1-4	TRBV28	6	-5.696
CAAGACAGAGAGCTGGGTTCCACTGCCAAAAAACAGTTTTTCACCTACCCCTGCCAGAGATTCACTGCTGGCACAGAGGTACTGAGAGGTATGT	HTSQYLCASSESLAGVGEKLFFGSGTQLSVL	TRBJ1-4	TRBV25-1	4	-5.872
CAAGACAGAGAGCTGGGTTCCACTGCCAAAAAACAGTTTTTCACCTACTCCCCTGCTGCTGCTGGCACAGAGATACACGGCCGAGTCCTCCTGC	QEDSAVYLCASSSRGVGEKLFFGSGTQLSVL	TRBJ1-4	TRBV7-2	4	-5.872
CAAGACAGAGAGCTGGGTTCCACTGCCAAAAAACAGTTTTTCACCTAGATTGGTCCTGCTGGCACAGAAGTACATGGCTGAGTCCTCCAGCTTT	KLEDSAMYFCASRTNLGEKLFFGSGTQLSVL	TRBJ1-4	TRBV2	3	-5.997
CAAGACAGAGAGCTGGGTTCCACTGCCAAAAAACAGTTTTTCACCTAGCCCACGGCTGGCACAGAAGTACACAGATGTCTGGGAGGGAGCAGCC	AAPSQTSVYFCASRGLGEKLFFGSGTQLSVL	TRBJ1-4	TRBV6-5	5	-5.775
CAAGACAGAGAGCTGGGTTCCACTGCCAAAAAACAGTTTTTCACCTAGCCCCCTGTCAACGCTGCAGAGATATATGCTGCTGTCTTCAGGGCTC	SPEDSSIYLCSVDRGLGEKLFFGSGTQLSVL	TRBJ1-4	TRBV29-1	3	-5.997
CAAGACAGAGAGCTGGGTTCCACTGCCAAAAAACAGTTTTTCACCTAGGGAACTGGCACAGAGGTACTGAGAGGTATGTGAGGGCCTGGCAGAC	SARPSHTSQYLCASSLGEKLFFGSGTQLSVL	TRBJ1-4	TRBV25-1	2	-6.173
CAAGACAGAGAGCTGGGTTCCACTGCCAAAAAACAGTTTTTCACCTCCACCACGCCCTTGTGAGCTGGCACAGAAATAAGCTGCCGAATCTCCT	GDSAAYFCASSQGRGGGEKLFFGSGTQLSVL	TRBJ1-4	TRBV18	14	-5.328
CAAGACAGAGAGCTGGGTTCCACTGCCAAAAAACAGTTTTTCACCTCCCCCCCGGCGGCTGCTGGCACAGAAGTACAGAGAGGTCTGGTTGGGG	PNQTSLYFCASSRRGGGEKLFFGSGTQLSVL	TRBJ1-4	TRBV27	2	-6.173
CAAGACAGAGAGCTGGGTTCCACTGCCAAAAAACAGTTTTTCACCTCCCCCCCGTCGCCTGCTGGCACAGAGGTACATAGATGTCTGGTTGGTG	TNQTSMYLCASRRRGGGEKLFFGSGTQLSVL	TRBJ1-4	TRBV28	6	-5.696
CAAGACAGAGAGCTGGGTTCCACTGCCAAAAAACAGTTTTTCACCTCCCCCCCTAACAACGCTGCAGAGATATATGCTGCTGTCTTCAGGGCTC	SPEDSSIYLCSVVRGGGEKLFFGSGTQLSVL	TRBJ1-4	TRBV29-1	4	-5.872
CAAGACAGAGAGCTGGGTTCCACTGCCAAAAAACAGTTTTTCACCTCCCCCCGGCTCTAAGCTGCTGGCACAGAGATACAGGGCCGAGTCCCCC	GDSALYLCASSLEPGGGEKLFFGSGTQLSVL	TRBJ1-4	TRBV5-5	3	-5.997
CAAGACAGAGAGCTGGGTTCCACTGCCAAAAAACAGTTTTTCACCTCCCCCGCTAAAGCTGCTGGCACAGAGATACACGGCCGAGTCCTCCTGC	QEDSAVYLCASSFSGGGEKLFFGSGTQLSVL	TRBJ1-4	TRBV7-2	5	-5.775
CAAGACAGAGAGCTGGGTTCCACTGCCAAAAAACAGTTTTTCACCTCCCCCTGCTTCTTGGCTGCTGGCACAGAAATACACAGCAGAGTCACCA	GDSAVYFCASSQEAGGGEKLFFGSGTQLSVL	TRBJ1-4	TRBV3-1	3	-5.997
CAAGACAGAGAGCTGGGTTCCACTGCCAAAAAACAGTTTTTCACCTCCCCCTGGGGCGCTGGCACAGAGGTACATAGATGTCTGGTTGGTGCTN	STNQTSMYLCASAPGGGEKLFFGSGTQLSVL	TRBJ1-4	TRBV28	3	-5.997
CAAGACAGAGAGCTGGGTTCCACTGCCAAAAAACAGTTTTTCACCTCCCCCTGGGGGACTGCTGGCACAGAGGTACATAGATGTCTGGTTGGTG	TNQTSMYLCASSPPGGGEKLFFGSGTQLSVL	TRBJ1-4	TRBV28	3	-5.997
CAAGACAGAGAGCTGGGTTCCACTGCCAAAAAACAGTTTTTCACCTCCCCCTGTCCAGGAACTGCTGGCACAGAGGTACATAGATGTCTGGTTG	NQTSMYLCASSSWTGGGEKLFFGSGTQLSVL	TRBJ1-4	TRBV28	3	-5.997
CAAGACAGAGAGCTGGGTTCCACTGCCAAAAAACAGTTTTTCACCTCCCCTGTCCCATTCACTGCTGGCACAGAGGTACTGAGAGGTATGTGAG	SHTSQYLCASSEWDRGGEKLFFGSGTQLSVL	TRBJ1-4	TRBV25-1	3	-5.997
CAAGACAGAGAGCTGGGTTCCACTGCCAAAAAACAGTTTTTCACCTCCCCTGTCCGCGGAACTGCTGGCACAGAGGTACATAGATGTCTGGTTG	NQTSMYLCASSSADRGGEKLFFGSGTQLSVL	TRBJ1-4	TRBV28	5	-5.775
CAAGACAGAGAGCTGGGTTCCACTGCCAAAAAACAGTTTTTCACCTCCCGCTCTGCTGGCACAGAAGTACACAGCTGAGTCCCTGGGTTCTGAN	SEPRDSAVYFCASRAGGEKLFFGSGTQLSVL	TRBJ1-4	TRBV12-3; TRBV12-4	4	-5.872
CAAGACAGAGAGCTGGGTTCCACTGCCAAAAAACAGTTTTTCACCTCCCTCCCTGTTTAAGCTGCTGGCACAGAGATACACGGCCGAGTCCTCC	EDSAVYLCASSLNREGGEKLFFGSGTQLSVL	TRBJ1-4	TRBV7-2	25	-5.076
CAAGACAGAGAGCTGGGTTCCACTGCCAAAAAACAGTTTTTCACCTCCCTGCCCGCTGGCACAGAGGTACATAGATGTCTGGTTGGTGCTGGCG	ASTNQTSMYLCASGQGGEKLFFGSGTQLSVL	TRBJ1-4	TRBV28	15	-5.298
CAAGACAGAGAGCTGGGTTCCACTGCCAAAAAACAGTTTTTCACCTCCCTGCCGTTCTTGGCTGCTGGCACAGAAATACACAGCAGAGTCACCA	GDSAVYFCASSQERQGGEKLFFGSGTQLSVL	TRBJ1-4	TRBV3-2	14	-5.328
CAAGACAGAGAGCTGGGTTCCACTGCCAAAAAACAGTTTTTCACCTCCCTGGAGTCTAGCACTGCAGATGTAGAAGCTGCTGTCTTCAGGATGG	HPEDSSFYICSARLQGGEKLFFGSGTQLSVL	TRBJ1-4	TRBV20-1	16	-5.27
CAAGACAGAGAGCTGGGTTCCACTGCCAAAAAACAGTTTTTCACCTCCCTGTCCCGGACCGGGGCTGCTGGCGCAGAGATACAGGGCCGAGTCT	DSALYLCASSPGPGQGGEKLFFGSGTQLSVL	TRBJ1-4	TRBV4-3	5	-5.775
CAAGACAGAGAGCTGGGTTCCACTGCCAAAAAACAGTTTTTCACCTCCCTGTCCCGGTAGGAGAGCACTGCAGATGTAGAAGCTGCTGTCTTCA	EDSSFYICSALLPGQGGEKLFFGSGTQLSVL	TRBJ1-4	TRBV20-1	5	-5.775
CAAGACAGAGAGCTGGGTTCCACTGCCAAAAAACAGTTTTTCACCTCCCTGTCGGTTCCAGGCACAGAGATAGAAGCCAGAGTCACTGAGAAGG	LLSDSGFYLCAWNRQGGEKLFFGSGTQLSVL	TRBJ1-4	TRBV30	6	-5.696
CAAGACAGAGAGCTGGGTTCCACTGCCAAAAAACAGTTTTTCACCTCCGCCCCTCGACGTCCAGCTGCTGGCACAGAGATACATGGCCGAGTCC	DSAMYLCASSWTSRGGGEKLFFGSGTQLSVL	TRBJ1-4	TRBV7-9	5	-5.775
CAAGACAGAGAGCTGGGTTCCACTGCCAAAAAACAGTTTTTCACCTCCGTCCCCGAGGGGACTGCTGGCACAGAAGTACACAGATGTCTGGGAG	SQTSVYFCASSPLGDGGEKLFFGSGTQLSVL	TRBJ1-4	TRBV6-5	4	-5.872
CAAGACAGAGAGCTGGGTTCCACTGCCAAAAAACAGTTTTTCACCTCCGTGTCCCTCTAAGCTGCTGGCACAGAGATACATGGCCGAGTCCCCC	GDSAMYLCASSLEGHGGEKLFFGSGTQLSVL	TRBJ1-4	TRBV7-9	3	-5.997
CAAGACAGAGAGCTGGGTTCCACTGCCAAAAAACAGTTTTTCACCTCCTACCAAGCTGCTGGCGCAAAGATAAAGGGCCGAGTCCCCCAGCTCC	ELGDSALYLCASSLVGGEKLFFGSGTQLSVL	TRBJ1-4	TRBV5-1	8	-5.571
CAAGACAGAGAGCTGGGTTCCACTGCCAAAAAACAGTTTTTCACCTCCTCCCGCAGCGCTGGCGCAAAGATAAAGGGCCGAGTCCCCCAGCTCC	ELGDSALYLCASAAGGGEKLFFGSGTQLSVL	TRBJ1-4	TRBV5-1	2	-6.173
CAAGACAGAGAGCTGGGTTCCACTGCCAAAAAACAGTTTTTCACCTCGAACCCCCGCTTCACTGCTGGCACAGAAGTACATGGCTGAGTCCTCC	EDSAMYFCASSEAGVRGEKLFFGSGTQLSVL	TRBJ1-4	TRBV2	28	-5.027
CAAGACAGAGAGCTGGGTTCCACTGCCAAAAAACAGTTTTTCACCTCGACTGTCGCGTCTGCTGGCACAGAAATAAACTCCAGAATCCTCCAGT	LEDSGVYFCASRRDSRGEKLFFGSGTQLSVL	TRBJ1-4	TRBV14	16	-5.27
CAAGACAGAGAGCTGGGTTCCACTGCCAAAAAACAGTTTTTCACCTCGGCCTGGAGAGCTGCTGGCGCAAAGATAAAGGGCCGAGTCCCCCAGC	LGDSALYLCASSSPGRGEKLFFGSGTQLSVL	TRBJ1-4	TRBV5-1	6	-5.696
CAAGACAGAGAGCTGGGTTCCACTGCCAAAAAACAGTTTTTCACCTCGGGCCCCGTAGGAGCTGCTGGCACAGAGATACACGGCCGAGTCCTCC	EDSAVYLCASSSYGARGEKLFFGSGTQLSVL	TRBJ1-4	TRBV7-2	5	-5.775
CAAGACAGAGAGCTGGGTTCCACTGCCAAAAAACAGTTTTTCACCTCGGGCGCCTCCTACTAAGCTGCTGGCACAGAGATACATGGCCGAGTCC	DSAMYLCASSLVGGARGEKLFFGSGTQLSVL	TRBJ1-4	TRBV7-9	2	-6.173
CAAGACAGAGAGCTGGGTTCCACTGCCAAAAAACAGTTTTTCACCTCTAGGGCTGATGGCACAGAAGTACACAGATGTCTGGGAGCTGGTAGCG	ATSSQTSVYFCAISPRGEKLFFGSGTQLSVL	TRBJ1-4	TRBV10-3	2	-6.173
CAAGACAGAGAGCTGGGTTCCACTGCCAAAAAACAGTTTTTCACCTCTCCCTGTCGAGTATCGGCTGCTGGCACAGAAATACACAGCAGAGTCA	DSAVYFCASSRYSTGRGEKLFFGSGTQLSVL	TRBJ1-4	TRBV3-1	36	-4.918
CAAGACAGAGAGCTGGGTTCCACTGCCAAAAAACAGTTTTTCACCTCTCCCTGTCGCCCTGACGCTGCAGAGATATATGCTGCTGTCTTCAGGG	PEDSSIYLCSVRATGRGEKLFFGSGTQLSVL	TRBJ1-4	TRBV29-1	49	-4.784
CAAGACAGAGAGCTGGGTTCCACTGCCAAAAAACAGTTTTTCACCTCTCCTGTCCGCAGAGCTGCTGGCACAGAGATACACGGCCGAGTCCTCC	EDSAVYLCASSSADRRGEKLFFGSGTQLSVL	TRBJ1-4	TRBV7-2	5	-5.775
CAAGACAGAGAGCTGGGTTCCACTGCCAAAAAACAGTTTTTCACCTCTCTGTAAGCTGCTGGCACAGCGATACATGGCCGAGTCCCGCTGCTCT	EQRDSAMYRCASSLQRGEKLFFGSGTQLSVL	TRBJ1-4	TRBV7-6	4	-5.872
CAAGACAGAGAGCTGGGTTCCACTGCCAAAAAACAGTTTTTCACCTCTGGTACCGGAGGAACTGCTGGCACAGAGGTACATAGATGTCTGGTTG	NQTSMYLCASSSSGTRGEKLFFGSGTQLSVL	TRBJ1-4	TRBV28	5	-5.775
CAAGACAGAGAGCTGGGTTCCACTGCCAAAAAACAGTTTTTCACCTGACCCTGTTTGGGCTTCAACGCTGCAGAGATATATGCTGCTGTCTTCA	EDSSIYLCSVEAQTGSGEKLFFGSGTQLSVL	TRBJ1-4	TRBV29-1	2	-6.173
CAAGACAGAGAGCTGGGTTCCACTGCCAAAAAACAGTTTTTCACCTGATAGGGTCCCACTGCTGGCACAGAAGTACATGGCTGAGTCCTCCAGC	LEDSAMYFCASSGTLSGEKLFFGSGTQLSVL	TRBJ1-4	TRBV2	4	-5.872
CAAGACAGAGAGCTGGGTTCCACTGCCAAAAAACAGTTTTTCACCTGCCAGTCCCTGTCTGCTGGCACAGAAGTACACAGATGTCTGGGAGGGA	PSQTSVYFCASRQGLAGEKLFFGSGTQLSVL	TRBJ1-4	TRBV6-6	5	-5.775
CAAGACAGAGAGCTGGGTTCCACTGCCAAAAAACAGTTTTTCACCTGCCCCCTGCACTGCAGATGTAGAAGCTGCTGTCTTCAGGATGGGCACT	VPILKTAASTSAVQGAGEKLFFGSGTQLSVL	TRBJ1-4	TRBV20-1	5	-5.775
CAAGACAGAGAGCTGGGTTCCACTGCCAAAAAACAGTTTTTCACCTGCCCCCTGTAGCCCGCTGCAGAGATATATGCTGCTGTCTTCAGGGCTC	SPEDSSIYLCSGLQGAGEKLFFGSGTQLSVL	TRBJ1-4	TRBV29-1	10	-5.474
CAAGACAGAGAGCTGGGTTCCACTGCCAAAAAACAGTTTTTCACCTGCCCCTGTCGCGTAACTGCTGGCACAGAAGTACACAGATGTCTGGGAG	SQTSVYFCASSYATGAGEKLFFGSGTQLSVL	TRBJ1-4	TRBV6-5	6	-5.696
CAAGACAGAGAGCTGGGTTCCACTGCCAAAAAACAGTTTTTCACCTGCCTGTCTTGTACTGCTGGCACAGAGGTACATAGATGTCTGGTTGGTG	TNQTSMYLCASSTRQAGEKLFFGSGTQLSVL	TRBJ1-4	TRBV28	2	-6.173
CAAGACAGAGAGCTGGGTTCCACTGCCAAAAAACAGTTTTTCACCTGCTGTCCCCTCTTCAACGCTGCAGAGATATATGCTGCTGTCTTCAGGG	PEDSSIYLCSVEEGTAGEKLFFGSGTQLSVL	TRBJ1-4	TRBV29-1	14	-5.328
CAAGACAGAGAGCTGGGTTCCACTGCCAAAAAACAGTTTTTCACCTGGGCCTGTCCCCTGGCTGCTGGCACAGAAATAAACTCCAGAATCCTCC	EDSGVYFCASSQGTGPGEKLFFGSGTQLSVL	TRBJ1-4	TRBV14	15	-5.298
CAAGACAGAGAGCTGGGTTCCACTGCCAAAAAACAGTTTTTCACCTGGTGTCCCGGGCCGCTTACTGCTGGCACAGAAGTACACAGCTGAGTCC	DSAVYFCASSKRPGTPGEKLFFGSGTQLSVL	TRBJ1-4	TRBV12-3; TRBV12-4	30	-4.997
CAAGACAGAGAGCTGGGTTCCACTGCCAAAAAACAGTTTTTCACCTGTCCTACTGCTGGCACAGAGGTACATAGATGTCTGGTTGGTGCTGGCG	ASTNQTSMYLCASSRTGEKLFFGSGTQLSVL	TRBJ1-4	TRBV28	131	-4.357
CAAGACAGAGAGCTGGGTTCCACTGCCAAAAAACAGTTTTTCACCTGTGGGCCCTCCATCAACGCTGCAGAGATATATGCTGCTGTCTTCAGGG	PEDSSIYLCSVDGGPTGEKLFFGSGTQLSVL	TRBJ1-4	TRBV29-1	235	-4.103
CAAGACAGAGAGCTGGGTTCCACTGCCAAAAAACAGTTTTTCACCTTCATTTGCCAAGCTGCTGGCGCAAAGATAAAGGGCCGAGTCCCCCAGC	LGDSALYLCASSLANEGEKLFFGSGTQLSVL	TRBJ1-4	TRBV5-1	2	-6.173
CAAGACAGAGAGCTGGGTTCCACTGCCAAAAAACAGTTTTTCACCTTCCCCTGCCCTACCGCTGCTGGCGCAAAGATAAAGGGCCGAGTCCCCC	GDSALYLCASSGRAGEGEKLFFGSGTQLSVL	TRBJ1-4	TRBV5-1	3	-5.997
CAAGACAGAGAGCTGGGTTCCACTGCCAAAAAACAGTTTTTCACCTTCCCTGTAATCTTCAACGCTGCAGAGATATATGCTGCTGTCTTCAGGG	PEDSSIYLCSVEDYREGEKLFFGSGTQLSVL	TRBJ1-4	TRBV29-1	10	-5.474
CAAGACAGAGAGCTGGGTTCCACTGCCAAAAAACAGTTTTTCACCTTCCGCCCCCCATAAACTGCTGGCACAGAGGTACATAGATGTCTGGTTG	NQTSMYLCASSLWGAEGEKLFFGSGTQLSVL	TRBJ1-4	TRBV28	15	-5.298
CAAGACAGAGAGCTGGGTTCCACTGCCAAAAAACAGTTTTTCACCTTCCGTCGTCCCTATAACGCTGCAGAGATATATGCTGCTGTCTTCAGGG	PEDSSIYLCSVIGTTEGEKLFFGSGTQLSVL	TRBJ1-4	TRBV29-1	17	-5.243
CAAGACAGAGAGCTGGGTTCCACTGCCAAAAAACAGTTTTTCACCTTGTCTGGAGCTGCTGGCACAGAGATACACGGCTGAGTCCCCCCGCTCT	ERGDSAVYLCASSSRQGEKLFFGSGTQLSVL	TRBJ1-4	TRBV7-3	3	-5.997
CAAGACAGAGAGCTGGGTTCCACTGCCAAAAAACAGTTTTTCACGAACCCCTGGCGGGCTGCTGGCACAGAGATACACGGCCGAGTCCTCAAGC	LEDSAVYLCASSPPGVREKLFFGSGTQLSVL	TRBJ1-4	TRBV11-2	8	-5.571
CAAGACAGAGAGCTGGGTTCCACTGCCAAAAAACAGTTTTTCACGACCCCTTAAAGCTTCACTGCTGGCACAGAAGTACACAGATGTCTGGGAG	SQTSVYFCASSEALRGREKLFFGSGTQLSVL	TRBJ1-4	TRBV6-1	5	-5.775
CAAGACAGAGAGCTGGGTTCCACTGCCAAAAAACAGTTTTTCACGACTCGTCCCCTCGCTGGCACAGAAATAAGCTGCCGAATCTCCTCGCACT	VRGDSAAYFCASEGTSREKLFFGSGTQLSVL	TRBJ1-4	TRBV18	3	-5.997
CAAGACAGAGAGCTGGGTTCCACTGCCAAAAAACAGTTTTTCACGAGCAACCCCACGGGTGCTGGCACAGAGGTACATAGATGTCTGGTTGGTG	TNQTSMYLCASTRGVAREKLFFGSGTQLSVL	TRBJ1-4	TRBV28	8	-5.571
CAAGACAGAGAGCTGGGTTCCACTGCCAAAAAACAGTTTTTCACGATAACCCGACCTAGCACTGCAGATGTAGAAGCTGCTGTCTTCAGGATGG	HPEDSSFYICSARSGYREKLFFGSGTQLSVL	TRBJ1-4	TRBV20-1	8	-5.571
CAAGACAGAGAGCTGGGTTCCACTGCCAAAAAACAGTTTTTCACGCACCCTGTCCGGGCTGCTGGCACAGAGATACATGGCCGAGTCCCCCTGC	QGDSAMYLCASSPDRVREKLFFGSGTQLSVL	TRBJ1-4	TRBV7-9	5	-5.775
CAAGACAGAGAGCTGGGTTCCACTGCCAAAAAACAGTTTTTCACGCAGGCCCCCCGTGCTGCTGGCGCAAAGATAAAGGGCCGAGTCCCCCAGC	LGDSALYLCASSTGGLREKLFFGSGTQLSVL	TRBJ1-4	TRBV5-1	2	-6.173
CAAGACAGAGAGCTGGGTTCCACTGCCAAAAAACAGTTTTTCACGCCATGGAGCACTGCAGATGTAGAAGCTGCTGTCTTCAGGATGGGCACTG	SAHPEDSSFYICSAPWREKLFFGSGTQLSVL	TRBJ1-4	TRBV20-1	6	-5.696
CAAGACAGAGAGCTGGGTTCCACTGCCAAAAAACAGTTTTTCACGCCCATCTTCAACGCTGCAGAGATATATGCTGCTGTCTTCAGGGCTCATG	MSPEDSSIYLCSVEDGREKLFFGSGTQLSVL	TRBJ1-4	TRBV29-1	6	-5.696
CAAGACAGAGAGCTGGGTTCCACTGCCAAAAAACAGTTTTTCACGCCCGAAAGCCCTGTCCCGAGCGCTGGCACAGAAGTACACAGATGTCTGG	QTSVYFCASARDRAFGREKLFFGSGTQLSVL	TRBJ1-4	TRBV6-5	2	-6.173
CAAGACAGAGAGCTGGGTTCCACTGCCAAAAAACAGTTTTTCACGCCCGAGGCTGCTGGCACAGAGGTACATAGATGTCTGGTTGGTGCTGGCG	ASTNQTSMYLCASSLGREKLFFGSGTQLSVL	TRBJ1-4	TRBV28	7	-5.629
CAAGACAGAGAGCTGGGTTCCACTGCCAAAAAACAGTTTTTCACGCCCTCCGCCCAAGCTGCTGGCGCAAAGATAAAGGGCCGAGTCCCCCAGC	LGDSALYLCASSLGGGREKLFFGSGTQLSVL	TRBJ1-4	TRBV5-1	5	-5.775
CAAGACAGAGAGCTGGGTTCCACTGCCAAAAAACAGTTTTTCACGCCCTGACCGTCCTTCACTACTGGCACAGAGATAGAAAGCTGTCGGGTTC	NPTAFYLCASSEGRSGREKLFFGSGTQLSVL	TRBJ1-4	TRBV19	47	-4.802
CAAGACAGAGAGCTGGGTTCCACTGCCAAAAAACAGTTTTTCACGCCCTGTCCCGGAGGCTACGCTGCAGAGATATATGCTGCTGTCTTCAGGG	PEDSSIYLCSVASGTGREKLFFGSGTQLSVL	TRBJ1-4	TRBV29-1	12	-5.395
CAAGACAGAGAGCTGGGTTCCACTGCCAAAAAACAGTTTTTCACGCCTCCCTGTCATGATGGCACAGAAGTACATGGCTGAGTCCTCCAGCTTT	KLEDSAMYFCAIMTGRREKLFFGSGTQLSVL	TRBJ1-4	TRBV2	3	-5.997
CAAGACAGAGAGCTGGGTTCCACTGCCAAAAAACAGTTTTTCACGCCTGACCGAATCTCTGCTGGTGGCACACAGGTACATGGCTGCGTCCCCC	GDAAMYLCATSRDSVRREKLFFGSGTQLSVL	TRBJ1-4	TRBV15	4	-5.872
CAAGACAGAGAGCTGGGTTCCACTGCCAAAAAACAGTTTTTCACGCCTGTCCCGGGCACTGCAGATGTAGAAGCTGCTGTCTTCAGGATGGGCA	AHPEDSSFYICSARDRREKLFFGSGTQLSVL	TRBJ1-4	TRBV20-1	7	-5.629
CAAGACAGAGAGCTGGGTTCCACTGCCAAAAAACAGTTTTTCACGCGCCCCCGTTAAGCTGCTGGCACAGAGATACACGGCCGAGTCCTCCTGC	QEDSAVYLCASSLTGAREKLFFGSGTQLSVL	TRBJ1-4	TRBV7-2	3	-5.997
CAAGACAGAGAGCTGGGTTCCACTGCCAAAAAACAGTTTTTCACGCGCCCCCTCGGTACTGCTGGCACAGAAGTACATGGCTGAGTCCTCCAGC	LEDSAMYFCASSTEGAREKLFFGSGTQLSVL	TRBJ1-4	TRBV2	6	-5.696
CAAGACAGAGAGCTGGGTTCCACTGCCAAAAAACAGTTTTTCACGCGCCCCCTGTCCGTCCAGACTACTGGCACAGAGATAGAAAGCTGTCGGG	PTAFYLCASSLDGQGAREKLFFGSGTQLSVL	TRBJ1-4	TRBV19	5	-5.775
CAAGACAGAGAGCTGGGTTCCACTGCCAAAAAACAGTTTTTCACGCGCTCTTGGAAAACTGCTGGCACAGAGGTACATAGATGTCTGGTTGGTG	TNQTSMYLCASSFPRAREKLFFGSGTQLSVL	TRBJ1-4	TRBV28	3	-5.997
CAAGACAGAGAGCTGGGTTCCACTGCCAAAAAACAGTTTTTCACGCGCTGTCCCGGTCCTGCTGGCACAGAAGTACACAGATGTCTGGGAGGGA	PSQTSVYFCASRTGTAREKLFFGSGTQLSVL	TRBJ1-4	TRBV6-5	4	-5.872
CAAGACAGAGAGCTGGGTTCCACTGCCAAAAAACAGTTTTTCACGCGGCCCGGAACTGCTGGCACAGAAGTACACAGATGTTTGGGAGGGAGCA	APSQTSVYFCASSSGPREKLFFGSGTQLSVL	TRBJ1-4	TRBV6-2	7	-5.629
CAAGACAGAGAGCTGGGTTCCACTGCCAAAAAACAGTTTTTCACGCTCCCTCGAGCCCCCATATGGTGAGCTGGCACAGAAATAAGCTGCCGAA	SAAYFCASSPYGGSREREKLFFGSGTQLSVL	TRBJ1-4	TRBV18	11	-5.432
CAAGACAGAGAGCTGGGTTCCACTGCCAAAAAACAGTTTTTCACGGCCCCCTGCATCTCTAGCACTGCAGATGTAGAAGCTGCTGTCTTCAGGA	PEDSSFYICSARDAGGREKLFFGSGTQLSVL	TRBJ1-4	TRBV20-1	7	-5.629
CAAGACAGAGAGCTGGGTTCCACTGCCAAAAAACAGTTTTTCACGGCCGTGTCCGGGAGGGCTGCTGGCACAGAGATACACGGCCGAGTCCTCC	EDSAVYLCASSPPGHGREKLFFGSGTQLSVL	TRBJ1-4	TRBV7-2	6	-5.696
CAAGACAGAGAGCTGGGTTCCACTGCCAAAAAACAGTTTTTCACGGCGCAGACTGCTGGCACAGAGGTACATAGATGTCTGGTTGGTGCTGGCG	ASTNQTSMYLCASSLRREKLFFGSGTQLSVL	TRBJ1-4	TRBV28	10	-5.474
CAAGACAGAGAGCTGGGTTCCACTGCCAAAAAACAGTTTTTCACGGGAAGATCCTGAACTGCTGGCACAGAAGTACACAGATGTCTGGGAGGGA	PSQTSVYFCASSSGSSREKLFFGSGTQLSVL	TRBJ1-4	TRBV6-5	6	-5.696
CAAGACAGAGAGCTGGGTTCCACTGCCAAAAAACAGTTTTTCACGGGGTCTGTCCCAGGCACAGAGATAGAAGCCAGAGTCACTGAGAAGGAGC	LLLSDSGFYLCAWDRPREKLFFGSGTQLSVL	TRBJ1-4	TRBV30	4	-5.872
CAAGACAGAGAGCTGGGTTCCACTGCCAAAAAACAGTTTTTCACGTAAGCCCCCTGTCCCCAAACTGCTGGCACAGAGGTACATAGATGTCTGG	QTSMYLCASSLGTGGLREKLFFGSGTQLSVL	TRBJ1-4	TRBV28	7	-5.629
CAAGACAGAGAGCTGGGTTCCACTGCCAAAAAACAGTTTTTCACGTCCGTCCCTTGAGCTGGCACAGAAATAAGCTGCCGAATCTCCTCGCACT	VRGDSAAYFCASSRDGREKLFFGSGTQLSVL	TRBJ1-4	TRBV18	2	-6.173
CAAGACAGAGAGCTGGGTTCCACTGCCAAAAAACAGTTTTTCACGTCCTGGCCTGTCTATCGAGCTGCTGGCACAGAGATACACGGCCGAGTCC	DSAVYLCASSSIDRPGREKLFFGSGTQLSVL	TRBJ1-4	TRBV11-2	2	-6.173
CAAGACAGAGAGCTGGGTTCCACTGCCAAAAAACAGTTTTTCACGTCCTTGGGTCGTCCAACTACTGGCACAGAGATAGAAAGCTGTCGGGTTC	NPTAFYLCASSWTTQGREKLFFGSGTQLSVL	TRBJ1-4	TRBV19	5	-5.775
CAAGACAGAGAGCTGGGTTCCACTGCCAAAAAACAGTTTTTCACGTTCCCTGCCGAAGCTGCTGGCACAGAGATACACGGCCGAGTCCTCCTGC	QEDSAVYLCASSFGREREKLFFGSGTQLSVL	TRBJ1-4	TRBV7-2	8	-5.571
CAAGACAGAGAGCTGGGTTCCACTGCCAAAAAACAGTTTTTCACGTTGCCCTGAAAAGTAACTGCTGGCACAGAAGTACACAGATGTCTGGGAG	SQTSVYFCASSYFSGQREKLFFGSGTQLSVL	TRBJ1-4	TRBV6-6	42	-4.851
CAAGACAGAGAGCTGGGTTCCACTGCCAAAAAACAGTTTTTCACTAAACCCCGTGGCTAAGCTGCTGGCACAGAGATACATGGCCGAGTCCCCC	GDSAMYLCASSLATGFSEKLFFGSGTQLSVL	TRBJ1-4	TRBV7-9	2	-6.173
CAAGACAGAGAGCTGGGTTCCACTGCCAAAAAACAGTTTTTCACTAAACCCCTGTACGCTGCTGGCACAGAGATACACGGCCGAGTCCTCCTGC	QEDSAVYLCASSVQGFSEKLFFGSGTQLSVL	TRBJ1-4	TRBV7-2	3	-5.997
CAAGACAGAGAGCTGGGTTCCACTGCCAAAAAACAGTTTTTCACTAACCCCCGTCCGGGGACTCCAGGCACAGAGATAGAAGCCAGAGTCACTN	SDSGFYLCAWSPRTGVSEKLFFGSGTQLSVL	TRBJ1-4	TRBV30	2	-6.173
CAAGACAGAGAGCTGGGTTCCACTGCCAAAAAACAGTTTTTCACTAAGATACCCCGACAGGCTGCTGGCACAGAGATACACGGCCGAGTCCTCC	EDSAVYLCASSLSGYLSEKLFFGSGTQLSVL	TRBJ1-4	TRBV7-2	13	-5.36
CAAGACAGAGAGCTGGGTTCCACTGCCAAAAAACAGTTTTTCACTAAGGCCTCCTACGCTGCAGAGATATATGCTGCTGTCTTCAGGGCTCATG	MSPEDSSIYLCSVGGLSEKLFFGSGTQLSVL	TRBJ1-4	TRBV29-1	9	-5.52
CAAGACAGAGAGCTGGGTTCCACTGCCAAAAAACAGTTTTTCACTACCCCCGGGTCCTTCGCTGCTGGCGCAAAGATAAAGGGCCGAGTCCCCC	GDSALYLCASSEGPGGSEKLFFGSGTQLSVL	TRBJ1-4	TRBV5-1	5	-5.775
CAAGACAGAGAGCTGGGTTCCACTGCCAAAAAACAGTTTTTCACTACCCCCTGCCCTGCTGGCACAGAAGTACACAGCTGAGTCCCTGGGTTCT	EPRDSAVYFCASRAGGSEKLFFGSGTQLSVL	TRBJ1-4	TRBV12-3; TRBV12-4	3	-5.997
CAAGACAGAGAGCTGGGTTCCACTGCCAAAAAACAGTTTTTCACTACCCCCTGTCCCTTTGGCGCTGCAGAGATATATGCTGCTGTCTTCAGGG	PEDSSIYLCSAKGTGGSEKLFFGSGTQLSVL	TRBJ1-4	TRBV29-1	11	-5.432
CAAGACAGAGAGCTGGGTTCCACTGCCAAAAAACAGTTTTTCACTACCCCTCCCGGGGCTGCTGGCACAGAGGTACATAGATGTCTGGTTGGTG	TNQTSMYLCASSPGRGSEKLFFGSGTQLSVL	TRBJ1-4	TRBV28	3	-5.997
CAAGACAGAGAGCTGGGTTCCACTGCCAAAAAACAGTTTTTCACTACCCGTCCCGACCCTGCTGGCACAGAAGTACACAGATGTCTGGGAGGGA	PSQTSVYFCASRVGTGSEKLFFGSGTQLSVL	TRBJ1-4	TRBV6-5	5	-5.775
CAAGACAGAGAGCTGGGTTCCACTGCCAAAAAACAGTTTTTCACTACCCTGCCCGGGAACGCTGCAGAGATATATGCTGCTGTCTTCAGGGCTC	SPEDSSIYLCSVPGQGSEKLFFGSGTQLSVL	TRBJ1-4	TRBV29-1	3	-5.997
CAAGACAGAGAGCTGGGTTCCACTGCCAAAAAACAGTTTTTCACTACGGACCATCTTGGCTGCTGGCACAGAAATACACAGCAGAGTCACCAAG	LVTLLCISVPAAKMVRSEKLFFGSGTQLSVL	TRBJ1-4	TRBV3-2	3	-5.997
CAAGACAGAGAGCTGGGTTCCACTGCCAAAAAACAGTTTTTCACTACGTCCCTGTGGTTGGCTGCTGGCACAGAAATACACAGCAGAGTCACCA	GDSAVYFCASSQPQGRSEKLFFGSGTQLSVL	TRBJ1-4	TRBV3-1	14	-5.328
CAAGACAGAGAGCTGGGTTCCACTGCCAAAAAACAGTTTTTCACTACGTGTCAATCGCGAGGCACAGAAGTACACAGATGTCTGGGAGGGAGCA	APSQTSVYFCASRLTRSEKLFFGSGTQLSVL	TRBJ1-4	TRBV6-6	41	-4.861
CAAGACAGAGAGCTGGGTTCCACTGCCAAAAAACAGTTTTTCACTATACATGTTGCCCGCTCTGGAGCTGCTGGCACAGAGATACATGGCCGAG	SAMYLCASSSRAGNMYSEKLFFGSGTQLSVL	TRBJ1-4	TRBV7-9	2	-6.173
CAAGACAGAGAGCTGGGTTCCACTGCCAAAAAACAGTTTTTCACTCAACAACCCTCGACTGCTGGCACAGAAGTACACAGATGTCTGGGAGGGA	PSQTSVYFCASSRGLLSEKLFFGSGTQLSVL	TRBJ1-4	TRBV6-1; TRBV6-5	2	-6.173
CAAGACAGAGAGCTGGGTTCCACTGCCAAAAAACAGTTTTTCACTCAGTCCCTGTCGGATCGCACTGCTGGCACAGAAGTACACAGATGTTTGG	QTSVYFCASSAIRQGLSEKLFFGSGTQLSVL	TRBJ1-4	TRBV6-2	6	-5.696
CAAGACAGAGAGCTGGGTTCCACTGCCAAAAAACAGTTTTTCACTCCAACCCTCCCGTGGACTGCTGGCACAGAAGTACACAGATGTCTGGGAG	SQTSVYFCASSPREGWSEKLFFGSGTQLSVL	TRBJ1-4	TRBV6-6	3	-5.997
CAAGACAGAGAGCTGGGTTCCACTGCCAAAAAACAGTTTTTCACTCCACGGTCGGATACTACTGGCACAGAGATAGAAAGCTGTCGGGTTCTTT	KNPTAFYLCASSIRPWSEKLFFGSGTQLSVL	TRBJ1-4	TRBV19	18	-5.219
CAAGACAGAGAGCTGGGTTCCACTGCCAAAAAACAGTTTTTCACTCCAGACGCGCCCCCTGTCGTGGCTGCTGGCACAGAGATACATGGCCGAG	SAMYLCASSHDRGRVWSEKLFFGSGTQLSVL	TRBJ1-4	TRBV7-9	3	-5.997
CAAGACAGAGAGCTGGGTTCCACTGCCAAAAAACAGTTTTTCACTCCATCGCCCCCTGTCCATGCTGCTGGCACAGAAGTACACAGATGTCTGG	QTSVYFCASSMDRGRWSEKLFFGSGTQLSVL	TRBJ1-4	TRBV6-1	7	-5.629
CAAGACAGAGAGCTGGGTTCCACTGCCAAAAAACAGTTTTTCACTCCCAGAACTCCAGGCACAGAGATAGAAGCCAGAGTCACTGAGAAGGAGC	LLLSDSGFYLCAWSSGSEKLFFGSGTQLSVL	TRBJ1-4	TRBV30	9	-5.52
CAAGACAGAGAGCTGGGTTCCACTGCCAAAAAACAGTTTTTCACTCCCCACCTGTCGGGAACTGCTGGCACAGAGGTACATAGATGTCTGGTTG	NQTSMYLCASSSRQVGSEKLFFGSGTQLSVL	TRBJ1-4	TRBV28	2	-6.173
CAAGACAGAGAGCTGGGTTCCACTGCCAAAAAACAGTTTTTCACTCCCCAGCCCTAGTCGGTCTTGGCTGCTGGCACAGAAATAAACTCCAGAA	SGVYFCASSQDRLGLGSEKLFFGSGTQLSVL	TRBJ1-4	TRBV14	4	-5.872
CAAGACAGAGAGCTGGGTTCCACTGCCAAAAAACAGTTTTTCACTCCCCCCAAAGGGTGAGCTGGCACAGAAATAAGCTGCCGAATCTCCTCGC	RGDSAAYFCASSPFGGSEKLFFGSGTQLSVL	TRBJ1-4	TRBV18	15	-5.298
CAAGACAGAGAGCTGGGTTCCACTGCCAAAAAACAGTTTTTCACTCCCCCCCCCTAAACTGCTGGCACAGAGGTACATAGATGTCTGGTTGGTG	TNQTSMYLCASSLGGGSEKLFFGSGTQLSVL	TRBJ1-4	TRBV28	3	-5.997
CAAGACAGAGAGCTGGGTTCCACTGCCAAAAAACAGTTTTTCACTCCCCCCCGCCAGGGAACTGCTGGCACAGAGGTACATAGATGTCTGGTTG	NQTSMYLCASSSLAGGSEKLFFGSGTQLSVL	TRBJ1-4	TRBV28	7	-5.629
CAAGACAGAGAGCTGGGTTCCACTGCCAAAAAACAGTTTTTCACTCCCCCCTCTCTGACTGCTGGCACAGAAGTACACAGATGTTTGGGAGGGA	PSQTSVYFCASSQRGGSEKLFFGSGTQLSVL	TRBJ1-4	TRBV6-2	10	-5.474
CAAGACAGAGAGCTGGGTTCCACTGCCAAAAAACAGTTTTTCACTCCCCCTCCGGCTGGCACAGAGGTACATAGATGTCTGGTTGGTGCTGGCG	ASTNQTSMYLCASRRGSEKLFFGSGTQLSVL	TRBJ1-4	TRBV28	16	-5.27
CAAGACAGAGAGCTGGGTTCCACTGCCAAAAAACAGTTTTTCACTCCCCCTGTCATCGGCAACGCTGCAGAGATATATGCTGCTGTCTTCAGGG	PEDSSIYLCSVADDRGSEKLFFGSGTQLSVL	TRBJ1-4	TRBV29-1	23	-5.112
CAAGACAGAGAGCTGGGTTCCACTGCCAAAAAACAGTTTTTCACTCCCCCTGTTCAAACTGCTGGCACAGAAGTACAGAGAGGTCTGGTTGGGG	PNQTSLYFCASSLNRGSEKLFFGSGTQLSVL	TRBJ1-4	TRBV27	2	-6.173
CAAGACAGAGAGCTGGGTTCCACTGCCAAAAAACAGTTTTTCACTCCCCTGTCCAAGGCTGCTGGCGCAAAGATAAAGGGCCGAGTCCCCCAGC	LGDSALYLCASSLGQGSEKLFFGSGTQLSVL	TRBJ1-4	TRBV5-1	3	-5.997
CAAGACAGAGAGCTGGGTTCCACTGCCAAAAAACAGTTTTTCACTCCCCTGTCCTAAAGAGGGGACGCTGCAGAGATATATGCTGCTGTCTTCA	EDSSIYLCSVPSLGQGSEKLFFGSGTQLSVL	TRBJ1-4	TRBV29-1	3	-5.997
CAAGACAGAGAGCTGGGTTCCACTGCCAAAAAACAGTTTTTCACTCCCCTGTCTTCCGCTGCAGAGATATATGCTGCTGTCTTCAGGGCTCATG	MSPEDSSIYLCSGRQGSEKLFFGSGTQLSVL	TRBJ1-4	TRBV29-1	23	-5.112
CAAGACAGAGAGCTGGGTTCCACTGCCAAAAAACAGTTTTTCACTCCCGGAGGTCCCCAAAACGCTGCAGAGATATATGCTGCTGTCTTCAGGG	PEDSSIYLCSVLGTSGSEKLFFGSGTQLSVL	TRBJ1-4	TRBV29-1	8	-5.571
CAAGACAGAGAGCTGGGTTCCACTGCCAAAAAACAGTTTTTCACTCCCTACCCCTGCGCTGCTGGCACAGAAGTACATGGCTGAGTCCTCCAGC	LEDSAMYFCASSAGVGSEKLFFGSGTQLSVL	TRBJ1-4	TRBV2	6	-5.696
CAAGACAGAGAGCTGGGTTCCACTGCCAAAAAACAGTTTTTCACTCCCTCCCCCGCCGAAGGCACTGCAGATGTAGAAGCTGCTGTCTTCAGGA	PEDSSFYICSAFGGGGSEKLFFGSGTQLSVL	TRBJ1-4	TRBV20-1	3	-5.997
CAAGACAGAGAGCTGGGTTCCACTGCCAAAAAACAGTTTTTCACTCCCTCCCGGCACGTCACTGCTGGCACAGAAGTACACAGATGTCTGGGAG	SQTSVYFCASSDVPGGSEKLFFGSGTQLSVL	TRBJ1-4	TRBV6-6	4	-5.872
CAAGACAGAGAGCTGGGTTCCACTGCCAAAAAACAGTTTTTCACTCCCTCGGGGGTCCCCAGCTACGCTGCTGGCACAGAAATACAAAGCTGAG	SALYFCASSVAGDPRGSEKLFFGSGTQLSVL	TRBJ1-4	TRBV9	6	-5.696
CAAGACAGAGAGCTGGGTTCCACTGCCAAAAAACAGTTTTTCACTCCCTGAGAGTGGCCTGCTGGCACAGAAGTACACAGATGTCTGGGAGGGA	PSQTSVYFCASRPLSGSEKLFFGSGTQLSVL	TRBJ1-4	TRBV6-6	3	-5.997
CAAGACAGAGAGCTGGGTTCCACTGCCAAAAAACAGTTTTTCACTCCCTGCCCCCTGGCTGCTGGCACAGAAATACACAGCAGAGTCACCAAGC	LGDSAVYFCASSQGAGSEKLFFGSGTQLSVL	TRBJ1-4	TRBV3-1	3	-5.997
CAAGACAGAGAGCTGGGTTCCACTGCCAAAAAACAGTTTTTCACTCCCTGTCCCAAGGCTGGCACAGAAGTACACAGATGTCTGGGAGGGAGCA	APSQTSVYFCASLGTGSEKLFFGSGTQLSVL	TRBJ1-4	TRBV6-5	17	-5.243
CAAGACAGAGAGCTGGGTTCCACTGCCAAAAAACAGTTTTTCACTCCCTGTCCCCCCCTTGCTGGCACAGAAGTACATGGCTGAGTCCTCCAGC	LEDSAMYFCASKGGTGSEKLFFGSGTQLSVL	TRBJ1-4	TRBV2	4	-5.872
CAAGACAGAGAGCTGGGTTCCACTGCCAAAAAACAGTTTTTCACTCCCTGTCCCCTTCACTCCACTGCTGGCACAGAGGTACTGAGAGGTATGT	HTSQYLCASSGVKGTGSEKLFFGSGTQLSVL	TRBJ1-4	TRBV25-1	3	-5.997
CAAGACAGAGAGCTGGGTTCCACTGCCAAAAAACAGTTTTTCACTCCCTGTCCCGGATGAGCTGGCACAGAAATAAGCTGCCGAATCTCCTCGC	RGDSAAYFCASSSGTGSEKLFFGSGTQLSVL	TRBJ1-4	TRBV18	2	-6.173
CAAGACAGAGAGCTGGGTTCCACTGCCAAAAAACAGTTTTTCACTCCCTGTCCGTCTTTAAGCTGCTGGCACAGAGATACACGGCCGAGTCCTC	RTRPCISVPAA*RRTGSEKLFFGSGTQLSVL	TRBJ1-4	TRBV7-2	3	-5.997
CAAGACAGAGAGCTGGGTTCCACTGCCAAAAAACAGTTTTTCACTCCCTGTCCTTCTAGCACTGCAGATGTAGAAGCTGCTGTCTTCAGGATGG	HPEDSSFYICSARRTGSEKLFFGSGTQLSVL	TRBJ1-4	TRBV20-1	3	-5.997
CAAGACAGAGAGCTGGGTTCCACTGCCAAAAAACAGTTTTTCACTCCCTTCATTCAAGCTGCTGGCGCAAAGATAAAGGGCCGAGTCCCCCAGC	LGDSALYLCASSLNEGSEKLFFGSGTQLSVL	TRBJ1-4	TRBV5-1	2	-6.173
CAAGACAGAGAGCTGGGTTCCACTGCCAAAAAACAGTTTTTCACTCCGCCCCTGAAAACTGCTGGCACAGAAGTACACAGCTGAGTCCCTGGGT	PRDSAVYFCASSFQGRSEKLFFGSGTQLSVL	TRBJ1-4	TRBV12-3; TRBV12-4	16	-5.27
CAAGACAGAGAGCTGGGTTCCACTGCCAAAAAACAGTTTTTCACTCCGGGATGCGTCTAAGCTGCTGGCACAGAGATACACGGCCGAGTCCTCC	EDSAVYLCASSLDASRSEKLFFGSGTQLSVL	TRBJ1-4	TRBV7-2	4	-5.872
CAAGACAGAGAGCTGGGTTCCACTGCCAAAAAACAGTTTTTCACTCCGGGTCTGTCCTACTAAGCTGCTGGCACAGAGATACACGGCCGAGTCC	DSAVYLCASSLVGQTRSEKLFFGSGTQLSVL	TRBJ1-4	TRBV7-2	9	-5.52
CAAGACAGAGAGCTGGGTTCCACTGCCAAAAAACAGTTTTTCACTCCGTCCCGGGGGTCTGCTGGCACAGAGGTACATAGATGTCTGGTTGGTG	TNQTSMYLCASRPPGRSEKLFFGSGTQLSVL	TRBJ1-4	TRBV28	9	-5.52
CAAGACAGAGAGCTGGGTTCCACTGCCAAAAAACAGTTTTTCACTCCGTCCGGTAATACTACTGGCACAGAGATAGAAAGCTGTCGGGTTCTTT	KNPTAFYLCASSITGRSEKLFFGSGTQLSVL	TRBJ1-4	TRBV19	2	-6.173
CAAGACAGAGAGCTGGGTTCCACTGCCAAAAAACAGTTTTTCACTCCTCCCCCCTAAGCTGCTGGCACAGAGATACACGGCCGAGTCCTCCTGC	QEDSAVYLCASSLGGRSEKLFFGSGTQLSVL	TRBJ1-4	TRBV7-2	3	-5.997
CAAGACAGAGAGCTGGGTTCCACTGCCAAAAAACAGTTTTTCACTCCTCCCTGTCCCAGCGCTGCTGGCACAGAAATACAAAGCTGAGTCCCCC	GDSALYFCASSAGTGRSEKLFFGSGTQLSVL	TRBJ1-4	TRBV9	2	-6.173
CAAGACAGAGAGCTGGGTTCCACTGCCAAAAAACAGTTTTTCACTCCTCCTGTCCTCGGTAGCACTGCAGATGTAGAAGCTGCTGTCTTCAGGA	PEDSSFYICSATEDRRSEKLFFGSGTQLSVL	TRBJ1-4	TRBV20-1	13	-5.36
CAAGACAGAGAGCTGGGTTCCACTGCCAAAAAACAGTTTTTCACTCCTCGCCTGTCGTAAACTGCTGGCACAGAAGTACACAGCTGAGTCCCTN	RDSAVYFCASSLRQARSEKLFFGSGTQLSVL	TRBJ1-4	TRBV12-3; TRBV12-4	2	-6.173
CAAGACAGAGAGCTGGGTTCCACTGCCAAAAAACAGTTTTTCACTCCTGTCTCGTCTGCTGGCACAGAGGTACATAGATGTCTGGTTGGTGCTG	STNQTSMYLCASRRDRSEKLFFGSGTQLSVL	TRBJ1-4	TRBV28	12	-5.395
CAAGACAGAGAGCTGGGTTCCACTGCCAAAAAACAGTTTTTCACTCGACCCCTGTAAGCTGCTGGCGCAAAGATAAAGGGCCGAGTCCCCCAGC	LGDSALYLCASSLQGSSEKLFFGSGTQLSVL	TRBJ1-4	TRBV5-1	507	-3.769
CAAGACAGAGAGCTGGGTTCCACTGCCAAAAAACAGTTTTTCACTCGAGTGTCCCGGCGGACTGCTGGTTGGTGCTGGCGGACTCCAGAATCAG	*FWSPPAPTSSPPGHSSEKLFFGSGTQLSVL	TRBJ1-4	TRBV28	4	-5.872
CAAGACAGAGAGCTGGGTTCCACTGCCAAAAAACAGTTTTTCACTCGATTCCCCTGTCCCGCTGGCACAGAAATAAACTCCAGAATCCTCCAGT	LEDSGVYFCASGTGESSEKLFFGSGTQLSVL	TRBJ1-4	TRBV14	4	-5.872
CAAGACAGAGAGCTGGGTTCCACTGCCAAAAAACAGTTTTTCACTCGCAGGCCCTGCGTCTCTGCTGGCACAGAAGTACACAGATGTCTGGGAG	SQTSVYFCASRDAGPASEKLFFGSGTQLSVL	TRBJ1-4	TRBV6-5	4	-5.872
CAAGACAGAGAGCTGGGTTCCACTGCCAAAAAACAGTTTTTCACTCGCCCCCCAATTTAAACTGCTGGCACAGAGGTACATAGATGTCTGGTTG	NQTSMYLCASSLNWGASEKLFFGSGTQLSVL	TRBJ1-4	TRBV28	46	-4.811
CAAGACAGAGAGCTGGGTTCCACTGCCAAAAAACAGTTTTTCACTCGCCCCCTGTCTTCCACTACTGGCACAGAGATAGAAAGCTGTCGGGTTC	NPTAFYLCASSGRQGASEKLFFGSGTQLSVL	TRBJ1-4	TRBV19	5	-5.775
CAAGACAGAGAGCTGGGTTCCACTGCCAAAAAACAGTTTTTCACTCGCCCCTCTGAGGGTGCTGCTGGCACAGAGATACACGGCTGAGTCCCCC	GDSAVYLCASSTLRGASEKLFFGSGTQLSVL	TRBJ1-4	TRBV7-3	3	-5.997
CAAGACAGAGAGCTGGGTTCCACTGCCAAAAAACAGTTTTTCACTCGGGCTGCTGGCACAGAGATACACGGCCGAGTCCTCCTGCTGTGTGCGC	RTQQEDSAVYLCASSPSEKLFFGSGTQLSVL	TRBJ1-4	TRBV7-2	3	-5.997
CAAGACAGAGAGCTGGGTTCCACTGCCAAAAAACAGTTTTTCACTCGTCCCGGATGTGTAACTGCTGGCACAGAAGTACACAGATGTCTGGGAG	SQTSVYFCASSYTSGTSEKLFFGSGTQLSVL	TRBJ1-4	TRBV6-5	5	-5.775
CAAGACAGAGAGCTGGGTTCCACTGCCAAAAAACAGTTTTTCACTCGTGCCCCCTGTCCCGTCCCCAACGCTGCAGAGATATATGCTGCTGTCT	DSSIYLCSVGDGTGGTSEKLFFGSGTQLSVL	TRBJ1-4	TRBV29-1	5	-5.775
CAAGACAGAGAGCTGGGTTCCACTGCCAAAAAACAGTTTTTCACTCGTGGCTGAGGTCAGGTAACTGCTGGCACAGAAGTACACAGATGTCTGG	QTSVYFCASSYLTSATSEKLFFGSGTQLSVL	TRBJ1-4	TRBV6-6	3	-5.997
CAAGACAGAGAGCTGGGTTCCACTGCCAAAAAACAGTTTTTCACTCGTGTCCCTTCTATCTTGGCTGCTGGCACAGAAATACACAGCAGAGTCA	DSAVYFCASSQDRRDTSEKLFFGSGTQLSVL	TRBJ1-4	TRBV3-1	13	-5.36
CAAGACAGAGAGCTGGGTTCCACTGCCAAAAAACAGTTTTTCACTCGTTTTTCTTTCCCATGGTCTGCTGGCACAGAGGTACATAGATGTCTGG	QTSMYLCASRPWERKTSEKLFFGSGTQLSVL	TRBJ1-4	TRBV28	3	-5.997
CAAGACAGAGAGCTGGGTTCCACTGCCAAAAAACAGTTTTTCACTCTCTCCCCACCTGGTACTGGCACAGAGATAGAAAGCTGTCGGGTTCTTT	KNPTAFYLCASTRWGESEKLFFGSGTQLSVL	TRBJ1-4	TRBV19	3	-5.997
CAAGACAGAGAGCTGGGTTCCACTGCCAAAAAACAGTTTTTCACTCTTTATCCCCCCCGGGGCACTGCTGGCACAGAGGTACATAGATGTCTGG	QTSMYLCASSAPGGIKSEKLFFGSGTQLSVL	TRBJ1-4	TRBV28	7	-5.629
CAAGACAGAGAGCTGGGTTCCACTGCCAAAAAACAGTTTTTCACTGACCCGGACCGAACTGCTGGCACAGAGGTACATAGATGTCTGGTTGGTG	TNQTSMYLCASSSVRVSEKLFFGSGTQLSVL	TRBJ1-4	TRBV28	58	-4.71
CAAGACAGAGAGCTGGGTTCCACTGCCAAAAAACAGTTTTTCACTGAGCCCATCTCTAGCACTGCAGATGTAGAAGCTGCTGTCTTCAGGATGG	HPEDSSFYICSARDGLSEKLFFGSGTQLSVL	TRBJ1-4	TRBV20-1	3	-5.997
CAAGACAGAGAGCTGGGTTCCACTGCCAAAAAACAGTTTTTCACTGATTTCAACGCTGCAGAGATATATGCTGCTGTCTTCAGGGCTCATGTTG	NMSPEDSSIYLCSVEISEKLFFGSGTQLSVL	TRBJ1-4	TRBV29-1	5	-5.775
CAAGACAGAGAGCTGGGTTCCACTGCCAAAAAACAGTTTTTCACTGCCCCCTGTCCGAGAGCTGGTGGCACACAGGTACATGGCTGCGTCCCCC	GDAAMYLCATSSRTGGSEKLFFGSGTQLSVL	TRBJ1-4	TRBV15	2	-6.173
CAAGACAGAGAGCTGGGTTCCACTGCCAAAAAACAGTTTTTCACTGCTGTCCGGCTCACTGATGGCACAGAAGTACACAGATGTCTGGGAGCTG	SSQTSVYFCAISEPDSSEKLFFGSGTQLSVL	TRBJ1-4	TRBV10-3	7	-5.629
CAAGACAGAGAGCTGGGTTCCACTGCCAAAAAACAGTTTTTCACTGGACCCTGTATGGCTGCTGGCACAGAGATACATGGCCGAGTCCCCCTGC	QGDSAMYLCASSHTGSSEKLFFGSGTQLSVL	TRBJ1-4	TRBV7-9	4	-5.872
CAAGACAGAGAGCTGGGTTCCACTGCCAAAAAACAGTTTTTCACTGGGCCCATACGACTCACTGATGGCACAGAAGTACACAGATGTCTGGGAG	SQTSVYFCAISESYGPSEKLFFGSGTQLSVL	TRBJ1-4	TRBV10-3	47	-4.802
CAAGACAGAGAGCTGGGTTCCACTGCCAAAAAACAGTTTTTCACTGGGTCCATAGCTGCTGGCACAGAGATACATGGCCGAGTCCCCCTGCTCT	EQGDSAMYLCASSYGPSEKLFFGSGTQLSVL	TRBJ1-4	TRBV7-9	9	-5.52
CAAGACAGAGAGCTGGGTTCCACTGCCAAAAAACAGTTTTTCACTGGTAACACTCCAGGCACAGAGATAGAAGCCAGAGTCACTGAGAAGGAGC	LLLSDSGFYLCAWSVTSEKLFFGSGTQLSVL	TRBJ1-4	TRBV30	5	-5.775
CAAGACAGAGAGCTGGGTTCCACTGCCAAAAAACAGTTTTTCACTGGTCCCCCGCCTAGCACTGCAGATGTAGAAGCTGCTGTCTTCAGGATGG	HPEDSSFYICSARRGTSEKLFFGSGTQLSVL	TRBJ1-4	TRBV20-1	31	-4.982
CAAGACAGAGAGCTGGGTTCCACTGCCAAAAAACAGTTTTTCACTGTCCCCTGTCCCGGGGCCAGCACTGCAGATGTAGAAGCTGCTGTCTTCA	EDSSFYICSAGPGTGDSEKLFFGSGTQLSVL	TRBJ1-4	TRBV20-1	4	-5.872
CAAGACAGAGAGCTGGGTTCCACTGCCAAAAAACAGTTTTTCACTGTCCCGGTATTGGGTACTGGCACAGAGATAGAAAGCTGTCGGGTTCTTT	KNPTAFYLCASTQYRDSEKLFFGSGTQLSVL	TRBJ1-4	TRBV19	4	-5.872
CAAGACAGAGAGCTGGGTTCCACTGCCAAAAAACAGTTTTTCACTGTCGCCCCTACCCAAGCTGCTGGCGCAAAGATAAAGGGCCGAGTCCCCC	GDSALYLCASSLGRGDSEKLFFGSGTQLSVL	TRBJ1-4	TRBV5-1	3	-5.997
CAAGACAGAGAGCTGGGTTCCACTGCCAAAAAACAGTTTTTCACTGTGTGTCGATAAACTGCTGGCACAGAGGTACATAGATGTCTGGTTGGTG	TNQTSMYLCASSLSTHSEKLFFGSGTQLSVL	TRBJ1-4	TRBV28	7	-5.629
CAAGACAGAGAGCTGGGTTCCACTGCCAAAAAACAGTTTTTCACTTAAAACCCCCCTGCTCCATTGAACGCTGCAGAGATATATGCTGCTGTCT	DSSIYLCSVQWSRGVLSEKLFFGSGTQLSVL	TRBJ1-4	TRBV29-1	4	-5.872
CAAGACAGAGAGCTGGGTTCCACTGCCAAAAAACAGTTTTTCACTTAGCCCCCCACACCTGGTGGCACAGAAGTAAAGAGCTGTCTGGTTGGGN	PNQTALYFCATRCGGLSEKLFFGSGTQLSVL	TRBJ1-4	TRBV24-1	2	-6.173
CAAGACAGAGAGCTGGGTTCCACTGCCAAAAAACAGTTTTTCACTTAGCTTATCCCCTAAACTGCTGGCACAGAGGTACATAGATGTCTGGTTG	NQTSMYLCASSLGDKLSEKLFFGSGTQLSVL	TRBJ1-4	TRBV28	10	-5.474
CAAGACAGAGAGCTGGGTTCCACTGCCAAAAAACAGTTTTTCACTTAGGATCTCCTCACTGATGGCACAGAAGTACACAGATGTCTGGGAGCTG	SSQTSVYFCAISEEILSEKLFFGSGTQLSVL	TRBJ1-4	TRBV10-3	4	-5.872
CAAGACAGAGAGCTGGGTTCCACTGCCAAAAAACAGTTTTTCACTTATTCCTCCCTGGCCCGTGCTGGCACAGAGATACACGGCGGAGTCCTCC	EDSAVYLCASTGQGGISEKLFFGSGTQLSVL	TRBJ1-4	TRBV7-8	3	-5.997
CAAGACAGAGAGCTGGGTTCCACTGCCAAAAAACAGTTTTTCACTTCCAATCCCGTCATCACTGCTGGCACAGAGGTACTGAGAGGTATGTGAG	SHTSQYLCASSDDGIGSEKLFFGSGTQLSVL	TRBJ1-4	TRBV25-1	3	-5.997
CAAGACAGAGAGCTGGGTTCCACTGCCAAAAAACAGTTTTTCACTTCCCCCCCCAACGCTGCAGAGATATATGCTGCTGTCTTCAGGGCTCATG	MSPEDSSIYLCSVGGGSEKLFFGSGTQLSVL	TRBJ1-4	TRBV29-1	26	-5.059
CAAGACAGAGAGCTGGGTTCCACTGCCAAAAAACAGTTTTTCACTTCCCCCGCCTCCCCCTTTGCTGGCACAGAGGTACATAGATGTCTGGTTG	NQTSMYLCASKGGGGGSEKLFFGSGTQLSVL	TRBJ1-4	TRBV28	3	-5.997
CAAGACAGAGAGCTGGGTTCCACTGCCAAAAAACAGTTTTTCACTTCCCCCTGGACTGCTGGCACAGAGGTACATAGATGTCTGGTTGGTGCTG	STNQTSMYLCASSPGGSEKLFFGSGTQLSVL	TRBJ1-4	TRBV28	6	-5.696
CAAGACAGAGAGCTGGGTTCCACTGCCAAAAAACAGTTTTTCACTTCCCCCTGTGTTGCTGGCACAGAAATAAACTCCAGAATCCTCCAGTTCT	ELEDSGVYFCASNTGGSEKLFFGSGTQLSVL	TRBJ1-4	TRBV14	13	-5.36
CAAGACAGAGAGCTGGGTTCCACTGCCAAAAAACAGTTTTTCACTTCCCCTGTCCCGGATCGGAGCACTGCAGATGTAGAAGCTGCTGTCTTCA	EDSSFYICSAPIRDRGSEKLFFGSGTQLSVL	TRBJ1-4	TRBV20-1	5	-5.775
CAAGACAGAGAGCTGGGTTCCACTGCCAAAAAACAGTTTTTCACTTCCCTGCCCAGGTACACTCCAGGCACAGAGATAGAAGCCAGAGTCACTG	SDSGFYLCAWSVPGQGSEKLFFGSGTQLSVL	TRBJ1-4	TRBV30	5	-5.775
CAAGACAGAGAGCTGGGTTCCACTGCCAAAAAACAGTTTTTCACTTCCCTGTCCCAAGCTGCTGGCGCAAAGATAAAGGGCCGAGTCCCCCAGC	LGDSALYLCASSLGQGSEKLFFGSGTQLSVL	TRBJ1-4	TRBV5-1	34	-4.942
CAAGACAGAGAGCTGGGTTCCACTGCCAAAAAACAGTTTTTCACTTCCCTGTCCCACGCTGCTGGCACAGAGATACATGGCCGAGTCCCCCTGC	QGDSAMYLCASSVGQGSEKLFFGSGTQLSVL	TRBJ1-4	TRBV7-9	3	-5.997
CAAGACAGAGAGCTGGGTTCCACTGCCAAAAAACAGTTTTTCACTTCCCTGTGGGGCCAAGCTGCTGGCACAGAGATACAGGGCCGAGTCCCCC	GDSALYLCASSLAPQGSEKLFFGSGTQLSVL	TRBJ1-4	TRBV5-5	5	-5.775
CAAGACAGAGAGCTGGGTTCCACTGCCAAAAAACAGTTTTTCACTTCCGCCCTGTCTGGGGCTGCTGGCACAGAAATAAACTCCAGAATCCTCC	EDSGVYFCASSPRQGGSEKLFFGSGTQLSVL	TRBJ1-4	TRBV14	11	-5.432
CAAGACAGAGAGCTGGGTTCCACTGCCAAAAAACAGTTTTTCACTTCCGCCTGTCCGCGGGCTGCTGGCACAGAGATACACGGCCGAGTCCTCC	EDSAVYLCASSPRTGGSEKLFFGSGTQLSVL	TRBJ1-4	TRBV7-2	14	-5.328
CAAGACAGAGAGCTGGGTTCCACTGCCAAAAAACAGTTTTTCACTTCCTACTCCTGGAACGCTGCAGAGATATATGCTGCTGTCTTCAGGGCTC	SPEDSSIYLCSVPGVGSEKLFFGSGTQLSVL	TRBJ1-4	TRBV29-1	3	-5.997
CAAGACAGAGAGCTGGGTTCCACTGCCAAAAAACAGTTTTTCACTTCCTCTCCCAAGGCTACTGGCACAGAGATAGAAAGCTGTCGGGTTCTTT	KNPTAFYLCASSLGRGSEKLFFGSGTQLSVL	TRBJ1-4	TRBV19	4	-5.872
CAAGACAGAGAGCTGGGTTCCACTGCCAAAAAACAGTTTTTCACTTCGATATCTAGCACTGCAGATGTAGAAGCTGCTGTCTTCAGGATGGGCA	AHPEDSSFYICSARYRSEKLFFGSGTQLSVL	TRBJ1-4	TRBV20-1	10	-5.474
CAAGACAGAGAGCTGGGTTCCACTGCCAAAAAACAGTTTTTCACTTCTGCCCCCGGGGAAATCTTGGCTGCTGGCGCAGAGATACAGGGCTGAG	SALYLCASSQDFPGGRSEKLFFGSGTQLSVL	TRBJ1-4	TRBV4-1	4	-5.872
CAAGACAGAGAGCTGGGTTCCACTGCCAAAAAACAGTTTTTCACTTCTTCCCGTGTCCCTTAGAGCACTGCAGATGTAGAAGCTGCTGTCTTCA	EDSSFYICSALRDTGRSEKLFFGSGTQLSVL	TRBJ1-4	TRBV20-1	4	-5.872
CAAGACAGAGAGCTGGGTTCCACTGCCAAAAAACAGTTTTTCACTTGTAAGGCTGCTGGCACAGAGATACACGGCCGAGTCCTCCTGCTGTGTG	TQQEDSAVYLCASSLTSEKLFFGSGTQLSVL	TRBJ1-4	TRBV7-2	6	-5.696
CAAGACAGAGAGCTGGGTTCCACTGCCAAAAAACAGTTTTTCACTTTGGCCCCCTTTGCTGGCACAGAGGTACATAGATGTCTGGTTGGTGCTG	STNQTSMYLCASKGGQSEKLFFGSGTQLSVL	TRBJ1-4	TRBV28	5	-5.775
CAAGACAGAGAGCTGGGTTCCACTGCCAAAAAACAGTTTTTCAGAAACCCTGCCCTCTAAGCTGCTGGCACAGAGATACACGGCCGAGTCCTCC	EDSAVYLCASSLEGRVSEKLFFGSGTQLSVL	TRBJ1-4	TRBV7-2	7	-5.629
CAAGACAGAGAGCTGGGTTCCACTGCCAAAAAACAGTTTTTCAGAAAGTCTCTGCCGATCGCTGCTGGCACAGAAGTACACAGATGTTTGGGAG	SQTSVYFCASSDRQRLSEKLFFGSGTQLSVL	TRBJ1-4	TRBV6-2	5	-5.775
CAAGACAGAGAGCTGGGTTCCACTGCCAAAAAACAGTTTTTCAGAAATCTGAGACACATCTTGGCTGCTGGCACAGAAATAAACTCCAGAATCC	DSGVYFCASSQDVSQISEKLFFGSGTQLSVL	TRBJ1-4	TRBV14	8	-5.571
CAAGACAGAGAGCTGGGTTCCACTGCCAAAAAACAGTTTTTCAGAACCTCGATCCGGTGAGCTGGCACAGAAATAAGCTGCCGAATCTCCTCGC	RGDSAAYFCASSPDRGSEKLFFGSGTQLSVL	TRBJ1-4	TRBV18	2	-6.173
CAAGACAGAGAGCTGGGTTCCACTGCCAAAAAACAGTTTTTCAGAACTTGTCCCGGCACTACTGGCACAGAGATAGAAAGCTGTCGGGTTCTTT	KNPTAFYLCASSAGTSSEKLFFGSGTQLSVL	TRBJ1-4	TRBV19	3	-5.997
CAAGACAGAGAGCTGGGTTCCACTGCCAAAAAACAGTTTTTCAGAAGGAGATTCACTGCTGGCACAGAAGTACACAGATGTCTGGGAGGGAGCA	APSQTSVYFCASSESPSEKLFFGSGTQLSVL	TRBJ1-4	TRBV6-1	3	-5.997
CAAGACAGAGAGCTGGGTTCCACTGCCAAAAAACAGTTTTTCAGAATTAGGTCTAGCACTGCAGATGTAGAAGCTGCTGTCTTCAGGATGGGCA	AHPEDSSFYICSARPNSEKLFFGSGTQLSVL	TRBJ1-4	TRBV20-1	15	-5.298
CAAGACAGAGAGCTGGGTTCCACTGCCAAAAAACAGTTTTTCAGACAACCCTGGAGCTCTGCTGGCACAGAGGTACATAGATGTCTGGTTGGTG	TNQTSMYLCASRAPGLSEKLFFGSGTQLSVL	TRBJ1-4	TRBV28	5	-5.775
CAAGACAGAGAGCTGGGTTCCACTGCCAAAAAACAGTTTTTCAGACACCTGTCCAACGCTGCAGAGATATATGCTGCTGTCTTCAGGGCTCATG	MSPEDSSIYLCSVGQVSEKLFFGSGTQLSVL	TRBJ1-4	TRBV29-1	29	-5.011
CAAGACAGAGAGCTGGGTTCCACTGCCAAAAAACAGTTTTTCAGACCCACTGTCTAAACTGCTGGCGCAAAGATAAAGGGCCGAGTCCCCCAGC	LGDSALYLCASSLDSGSEKLFFGSGTQLSVL	TRBJ1-4	TRBV5-1	3	-5.997
CAAGACAGAGAGCTGGGTTCCACTGCCAAAAAACAGTTTTTCAGACCCTGAACCTCTAGCACTGCAGATGTAGAAGCTGCTGTCTTCAGGATGG	HPEDSSFYICSARGSGSEKLFFGSGTQLSVL	TRBJ1-4	TRBV20-1	5	-5.775
CAAGACAGAGAGCTGGGTTCCACTGCCAAAAAACAGTTTTTCAGACCCTGTCCCATATCGATGGCTGGCACAGAAGTACACAGATGTCTGGGAG	SQTSVYFCASHRYGTGSEKLFFGSGTQLSVL	TRBJ1-4	TRBV6-6	29	-5.011
CAAGACAGAGAGCTGGGTTCCACTGCCAAAAAACAGTTTTTCAGACGTCCCCCTGCTGCTGGCGCAAAGATAAAGGGCCGAGTCCCCCAGCTCC	ELGDSALYLCASSRGTSEKLFFGSGTQLSVL	TRBJ1-4	TRBV5-1	6	-5.696
CAAGACAGAGAGCTGGGTTCCACTGCCAAAAAACAGTTTTTCAGACGTGGAGCGTGAGCTGGCACAGAAATAAGCTGCCGAATCTCCTCGCACT	VRGDSAAYFCASSRSTSEKLFFGSGTQLSVL	TRBJ1-4	TRBV18	33	-4.955
CAAGACAGAGAGCTGGGTTCCACTGCCAAAAAACAGTTTTTCAGACTCGTAACTGCTGGCACAGAAGTACACAGATGTCTGGGAGGGAGCAGCC	AAPSQTSVYFCASSYESEKLFFGSGTQLSVL	TRBJ1-4	TRBV6-6	9	-5.52
CAAGACAGAGAGCTGGGTTCCACTGCCAAAAAACAGTTTTTCAGACTGCCTCGACTCACTGATGGCACAGAAGTACACAGATGTCTGGGAGCTG	SSQTSVYFCAISESRQSEKLFFGSGTQLSVL	TRBJ1-4	TRBV10-3	6	-5.696
CAAGACAGAGAGCTGGGTTCCACTGCCAAAAAACAGTTTTTCAGACTTAGTCCCGGGACTGCTGGCACAGAAGTACATGGCTGAGTCCTCCAGC	LEDSAMYFCASSPGTKSEKLFFGSGTQLSVL	TRBJ1-4	TRBV2	6	-5.696
CAAGACAGAGAGCTGGGTTCCACTGCCAAAAAACAGTTTTTCAGAGACCCACCCCGGGGCGCTGGCACAGAAGTACAGAGAGGTCTGGTTGGGG	PNQTSLYFCASAPGWVSEKLFFGSGTQLSVL	TRBJ1-4	TRBV27	3	-5.997
CAAGACAGAGAGCTGGGTTCCACTGCCAAAAAACAGTTTTTCAGAGCCCCCTGTCAGGCTGCTGGCGCAAAGATAAAGGGCCGAGTCCCCCAGC	LGDSALYLCASSLTGGSEKLFFGSGTQLSVL	TRBJ1-4	TRBV5-1	11	-5.432
CAAGACAGAGAGCTGGGTTCCACTGCCAAAAAACAGTTTTTCAGAGGTGTCCCGAGGTAATGCGCTGCAGAGATATATGCTGCTGTCTTCAGGG	PEDSSIYLCSALPRDTSEKLFFGSGTQLSVL	TRBJ1-4	TRBV29-1	38	-4.894
CAAGACAGAGAGCTGGGTTCCACTGCCAAAAAACAGTTTTTCAGAGTCCCCCGACGAGCTGCTGGCGCAAAGATAAAGGGCCGAGTCCCCCAGC	LGDSALYLCASSSSGDSEKLFFGSGTQLSVL	TRBJ1-4	TRBV5-1	4	-5.872
CAAGACAGAGAGCTGGGTTCCACTGCCAAAAAACAGTTTTTCAGAGTCCCGAAAAAATAGTGAGCTGGCACAGAAATAAGCTGCCGAATCTCCT	GDSAAYFCASSLFFRDSEKLFFGSGTQLSVL	TRBJ1-4	TRBV18	4	-5.872
CAAGACAGAGAGCTGGGTTCCACTGCCAAAAAACAGTTTTTCAGAGTCCCTTCGGCGGCTGCTGGCACAGAAGTACATGGCTGAGTCCTCCAGC	LEDSAMYFCASSRRRDSEKLFFGSGTQLSVL	TRBJ1-4	TRBV2	3	-5.997
CAAGACAGAGAGCTGGGTTCCACTGCCAAAAAACAGTTTTTCAGATACTGTCCCGGGGCTGCTGGCGCAGAGATACAGGGCTGAGTCTTCTGGC	PEDSALYLCASSPGTVSEKLFFGSGTQLSVL	TRBJ1-4	TRBV4-1	16	-5.27
CAAGACAGAGAGCTGGGTTCCACTGCCAAAAAACAGTTTTTCAGATACTGTCCGCCTAGCACTGCAGATGTAGAAGCTGCTGTCTTCAGGATGG	HPEDSSFYICSARRTVSEKLFFGSGTQLSVL	TRBJ1-4	TRBV20-1	3	-5.997
CAAGACAGAGAGCTGGGTTCCACTGCCAAAAAACAGTTTTTCAGATCCCCCCTGACTGCTGGCACAGAGGTACATAGATGTCTGGTTGGTGCTG	STNQTSMYLCASSQGGSEKLFFGSGTQLSVL	TRBJ1-4	TRBV28	5	-5.775
CAAGACAGAGAGCTGGGTTCCACTGCCAAAAAACAGTTTTTCAGATCCCCCGGCACTGCAGATGTAGAAGCTGCTGTCTTCAGGATGGGCACTG	SAHPEDSSFYICSAGGSEKLFFGSGTQLSVL	TRBJ1-4	TRBV20-1	4	-5.872
CAAGACAGAGAGCTGGGTTCCACTGCCAAAAAACAGTTTTTCAGATCCCCTGTCTGTCCTGCTGGCACAGAAGTACACAGCTGAGTCCCTGGGT	PRDSAVYFCASRTDRGSEKLFFGSGTQLSVL	TRBJ1-4	TRBV12-3; TRBV12-4	2	-6.173
CAAGACAGAGAGCTGGGTTCCACTGCCAAAAAACAGTTTTTCAGATCCTCCCGGGCTGCTGGCACAGAGATACACGGCCGAGTCCTCCTGCTGT	QQEDSAVYLCASSPGGSEKLFFGSGTQLSVL	TRBJ1-4	TRBV7-2	20	-5.173
CAAGACAGAGAGCTGGGTTCCACTGCCAAAAAACAGTTTTTCAGATCCTGTCCCGGTACTACTGGCACAGAGATAGAAAGCTGTCGGGTTCTTT	KNPTAFYLCASSTGTGSEKLFFGSGTQLSVL	TRBJ1-4	TRBV19	4	-5.872
CAAGACAGAGAGCTGGGTTCCACTGCCAAAAAACAGTTTTTCAGATCGAGCTGGACCTAAGCTGCTGGCACAGAGATACACGGCCGAGTCCTCC	EDSAVYLCASSLGPARSEKLFFGSGTQLSVL	TRBJ1-4	TRBV7-2	6	-5.696
CAAGACAGAGAGCTGGGTTCCACTGCCAAAAAACAGTTTTTCAGATGTGGACTGTCTCAACTGGCTGCTGGCACAGAAATAAACTCCAGAATCC	DSGVYFCASSQLRQSTSEKLFFGSGTQLSVL	TRBJ1-4	TRBV14	5	-5.775
CAAGACAGAGAGCTGGGTTCCACTGCCAAAAAACAGTTTTTCAGATTGCCTGTTATCTTGGCTGCTGGCGCAGAGATACAGGGCCGAGTCTTCT	EDSALYLCASSQDNRQSEKLFFGSGTQLSVL	TRBJ1-4	TRBV4-3	21	-5.152
CAAGACAGAGAGCTGGGTTCCACTGCCAAAAAACAGTTTTTCAGCAAACCCCAGAGCCAAGCTGCTGGCGCAAAGATAAAGGGCCGAGTCCCCC	GDSALYLCASSLALGFAEKLFFGSGTQLSVL	TRBJ1-4	TRBV5-1	4	-5.872
CAAGACAGAGAGCTGGGTTCCACTGCCAAAAAACAGTTTTTCAGCAAACCCCTGTCCCCCCGGACTGCTGGCACAGAGGTACTGAGAGGTATGT	HTSQYLCASSPGGQGFAEKLFFGSGTQLSVL	TRBJ1-4	TRBV25-1	8	-5.571
CAAGACAGAGAGCTGGGTTCCACTGCCAAAAAACAGTTTTTCAGCAAACTTAGATCCAGTGGGGCTGCTGGCACAGAGATACATGGCCGAGTCC	DSAMYLCASSPTGSKFAEKLFFGSGTQLSVL	TRBJ1-4	TRBV7-9	8	-5.571
CAAGACAGAGAGCTGGGTTCCACTGCCAAAAAACAGTTTTTCAGCAACCTTACTACTGGCACAGAGATAGAAAGCTGTCGGGTTCTTTTGGGCC	AQKNPTAFYLCASSKVAEKLFFGSGTQLSVL	TRBJ1-4	TRBV19	2	-6.173
CAAGACAGAGAGCTGGGTTCCACTGCCAAAAAACAGTTTTTCAGCACCGGTCCCCGTAGGGCTGCTGGCACAGAGGTACATAGATGTCTGGTTG	NQTSMYLCASSPTGTGAEKLFFGSGTQLSVL	TRBJ1-4	TRBV28	3	-5.997
CAAGACAGAGAGCTGGGTTCCACTGCCAAAAAACAGTTTTTCAGCAGTCCCGCTGGCACAGAAGTACACAGATGTCTGGGAGGGAGCAGCCGAC	SAAPSQTSVYFCASGTAEKLFFGSGTQLSVL	TRBJ1-4	TRBV6-5	5	-5.775
CAAGACAGAGAGCTGGGTTCCACTGCCAAAAAACAGTTTTTCAGCATCCCTGCCCAGGGGGGCGCTGGCACAGAAGTACATGGCTGAGTCCTCC	EDSAMYFCASAPLGRDAEKLFFGSGTQLSVL	TRBJ1-4	TRBV2	5	-5.775
CAAGACAGAGAGCTGGGTTCCACTGCCAAAAAACAGTTTTTCAGCATGTCCCGTAGTGAAGCTGCTGGCGCAAAGATAAAGGGCCGAGTCCCCC	GDSALYLCASSFTTGHAEKLFFGSGTQLSVL	TRBJ1-4	TRBV5-1	2	-6.173
CAAGACAGAGAGCTGGGTTCCACTGCCAAAAAACAGTTTTTCAGCCAACCCCCCCCTTCTGCTGGCACAGAGGTACATAGATGTCTGGTTGGTG	TNQTSMYLCASRRGGLAEKLFFGSGTQLSVL	TRBJ1-4	TRBV28	33	-4.955
CAAGACAGAGAGCTGGGTTCCACTGCCAAAAAACAGTTTTTCAGCCAACCCCTGGCCCAAGCTGCTGGCGCAAAGATAAAGGGCCGAGTCCCCC	GDSALYLCASSLGQGLAEKLFFGSGTQLSVL	TRBJ1-4	TRBV5-1	10	-5.474
CAAGACAGAGAGCTGGGTTCCACTGCCAAAAAACAGTTTTTCAGCCACCCTGGCCTGTGGTGAGCTGGCACAGAAATAAGCTGCCGAATCTCCT	GDSAAYFCASSPQARVAEKLFFGSGTQLSVL	TRBJ1-4	TRBV18	4	-5.872
CAAGACAGAGAGCTGGGTTCCACTGCCAAAAAACAGTTTTTCAGCCACCGTCCCGGATCCCAAGCTGCTGGCGCAAAGATAAAGGGCCGAGTCC	DSALYLCASSLGSGTVAEKLFFGSGTQLSVL	TRBJ1-4	TRBV5-1	2	-6.173
CAAGACAGAGAGCTGGGTTCCACTGCCAAAAAACAGTTTTTCAGCCAGCCCCGATAGGCTGCTGGCACAGAGGTACTGAGAGGTATGTGAGGGC	PSHTSQYLCASSLSGLAEKLFFGSGTQLSVL	TRBJ1-4	TRBV25-1	3	-5.997
CAAGACAGAGAGCTGGGTTCCACTGCCAAAAAACAGTTTTTCAGCCAGCCCTTGGGAAGGTGAGCTGGCACAGAAATAAGCTGCCGAATCTCCT	GDSAAYFCASSPSQGLAEKLFFGSGTQLSVL	TRBJ1-4	TRBV18	2	-6.173
CAAGACAGAGAGCTGGGTTCCACTGCCAAAAAACAGTTTTTCAGCCAGGGTACCCATGCTGGCACAGAGGTACATAGATGTCTGGTTGGTGCTG	STNQTSMYLCASMGTLAEKLFFGSGTQLSVL	TRBJ1-4	TRBV28	5	-5.775
CAAGACAGAGAGCTGGGTTCCACTGCCAAAAAACAGTTTTTCAGCCAGTCCGCCTGGATCTTGGCTGCTGGCACAGAAATAAACTCCAGAATCC	DSGVYFCASSQDPGGLAEKLFFGSGTQLSVL	TRBJ1-4	TRBV14	6	-5.696
CAAGACAGAGAGCTGGGTTCCACTGCCAAAAAACAGTTTTTCAGCCCACCCCGGATCTCTAGCACTGCAGATGTAGAAGCTGCTGTCTTCAGGA	PEDSSFYICSARDPGWAEKLFFGSGTQLSVL	TRBJ1-4	TRBV20-1	5	-5.775
CAAGACAGAGAGCTGGGTTCCACTGCCAAAAAACAGTTTTTCAGCCCATCCCTTTTTGCTGGCACAGAGGTACATAGATGTCTGGTTGGTGCTG	STNQTSMYLCASKKGWAEKLFFGSGTQLSVL	TRBJ1-4	TRBV28	3	-5.997
CAAGACAGAGAGCTGGGTTCCACTGCCAAAAAACAGTTTTTCAGCCCCACCCTCTTCAACGCTGCAGAGATATATGCTGCTGTCTTCAGGGCTC	SPEDSSIYLCSVEEGGAEKLFFGSGTQLSVL	TRBJ1-4	TRBV29-1	6	-5.696
CAAGACAGAGAGCTGGGTTCCACTGCCAAAAAACAGTTTTTCAGCCCCAGACTCACTGATGGCACAGAAGTACACAGATGTCTGGGAGCTGGTA	TSSQTSVYFCAISESGAEKLFFGSGTQLSVL	TRBJ1-4	TRBV10-3	3	-5.997
CAAGACAGAGAGCTGGGTTCCACTGCCAAAAAACAGTTTTTCAGCCCCCCTTGTCTCCGCGCTGGCACAGAGATAGAAAGCTGTCGGGTTCTTN	KNPTAFYLCASAETRGAEKLFFGSGTQLSVL	TRBJ1-4	TRBV19	3	-5.997
CAAGACAGAGAGCTGGGTTCCACTGCCAAAAAACAGTTTTTCAGCCCCCTGCGGTTTTTTTCTAGCACTGCAGATGTAGAAGCTGCTGTCTTCA	EDSSFYICSARKKPQGAEKLFFGSGTQLSVL	TRBJ1-4	TRBV20-1	22	-5.131
CAAGACAGAGAGCTGGGTTCCACTGCCAAAAAACAGTTTTTCAGCCCCCTGTCCCAAGGTGCTGGCACAGAGGTACATAGATGTCTGGTTGGTG	TNQTSMYLCASTLGQGAEKLFFGSGTQLSVL	TRBJ1-4	TRBV28	4	-5.872
CAAGACAGAGAGCTGGGTTCCACTGCCAAAAAACAGTTTTTCAGCCCCCTGTCCTAATCTGCTGGCACAGAAGTACACAGATGTCTGGGAGGGA	PSQTSVYFCASRLGQGAEKLFFGSGTQLSVL	TRBJ1-4	TRBV6-6	4	-5.872
CAAGACAGAGAGCTGGGTTCCACTGCCAAAAAACAGTTTTTCAGCCCCTAGTCCTTTCGGTGCACTGCAGATGTAGAAGCTGCTGTCTTCAGGA	PEDSSFYICSAPKGLGAEKLFFGSGTQLSVL	TRBJ1-4	TRBV20-1	2	-6.173
CAAGACAGAGAGCTGGGTTCCACTGCCAAAAAACAGTTTTTCAGCCCCTGTCCCTAAGCTGCTGGCACAGAGATACACGGCCGAGTCCTCAAGC	LEDSAVYLCASSLGTGAEKLFFGSGTQLSVL	TRBJ1-4	TRBV11-2	2	-6.173
CAAGACAGAGAGCTGGGTTCCACTGCCAAAAAACAGTTTTTCAGCCCCTGTGAAGACGCTGCAGAGATATATGCTGCTGTCTTCAGGGCTCATG	MSPEDSSIYLCSVFTGAEKLFFGSGTQLSVL	TRBJ1-4	TRBV29-1	8	-5.571
CAAGACAGAGAGCTGGGTTCCACTGCCAAAAAACAGTTTTTCAGCCCGCCCCTGTCCAAGGCTGCTGGCACAGAGATACACGGCCGAGTCCTCC	EDSAVYLCASSLGQGRAEKLFFGSGTQLSVL	TRBJ1-4	TRBV7-2	5	-5.775
CAAGACAGAGAGCTGGGTTCCACTGCCAAAAAACAGTTTTTCAGCCCTCCCCATCGAGTAACTGCTGGCACAGAAGTACACAGATGTCTGGGAG	SQTSVYFCASSYSMGRAEKLFFGSGTQLSVL	TRBJ1-4	TRBV6-5	5	-5.775
CAAGACAGAGAGCTGGGTTCCACTGCCAAAAAACAGTTTTTCAGCCCTGTCCCCATTGCTGGCACAGAGGTACATAGATGTCTGGTTGGTGCTG	STNQTSMYLCASNGDRAEKLFFGSGTQLSVL	TRBJ1-4	TRBV28	9	-5.52
CAAGACAGAGAGCTGGGTTCCACTGCCAAAAAACAGTTTTTCAGCCCTGTCGACCGAGTAACTGCTGGCACAGAAGTACACAGATGTTTGGGAG	SQTSVYFCASSYSVDRAEKLFFGSGTQLSVL	TRBJ1-4	TRBV6-2	5	-5.775
CAAGACAGAGAGCTGGGTTCCACTGCCAAAAAACAGTTTTTCAGCCGAATTTCCTATCTTGGTACTGGCACAGAGATAGAAAGCTGTCGGGTTC	NPTAFYLCASTKIGNSAEKLFFGSGTQLSVL	TRBJ1-4	TRBV19	2	-6.173
CAAGACAGAGAGCTGGGTTCCACTGCCAAAAAACAGTTTTTCAGCCGGGGCCCGGAGAGCGCTGCAGAGATATATGCTGCTGTCTTCAGGGCTC	SPEDSSIYLCSALRAPAEKLFFGSGTQLSVL	TRBJ1-4	TRBV29-1	10	-5.474
CAAGACAGAGAGCTGGGTTCCACTGCCAAAAAACAGTTTTTCAGCCTCCCTGCCGAAGCTGCTGGCACAGAGATACATGGCCGAGTCCCCCTGC	QGDSAMYLCASSFGREAEKLFFGSGTQLSVL	TRBJ1-4	TRBV7-9	9	-5.52
CAAGACAGAGAGCTGGGTTCCACTGCCAAAAAACAGTTTTTCAGCCTCCTCCGCCCCCTTACTGATGGCACAGAAGTACACAGATGTCTGGGAG	SQTSVYFCAISKGAEEAEKLFFGSGTQLSVL	TRBJ1-4	TRBV10-3	26	-5.059
CAAGACAGAGAGCTGGGTTCCACTGCCAAAAAACAGTTTTTCAGCCTGCCCCCCCGAGGAACTGCTGGCACAGAGGTACATAGATGTCTGGTTG	NQTSMYLCASSSSGGQAEKLFFGSGTQLSVL	TRBJ1-4	TRBV28	10	-5.474
CAAGACAGAGAGCTGGGTTCCACTGCCAAAAAACAGTTTTTCAGCCTGCCCCTGGGCTCTATATTCACTGCTGGCACAGAGGTACTGAGAGGTA	TSQYLCASSEYRAQGQAEKLFFGSGTQLSVL	TRBJ1-4	TRBV25-1	6	-5.696
CAAGACAGAGAGCTGGGTTCCACTGCCAAAAAACAGTTTTTCAGCCTTCCCCCCTTCCAAGCTGCTGGCGCAAAGATAAAGGGCCGAGTCCCCC	GDSALYLCASSLEGGKAEKLFFGSGTQLSVL	TRBJ1-4	TRBV5-1	5	-5.775
CAAGACAGAGAGCTGGGTTCCACTGCCAAAAAACAGTTTTTCAGCGACTCCTACTTCAACGCTGCAGAGATATATGCTGCTGTCTTCAGGGCTC	SPEDSSIYLCSVEVGVAEKLFFGSGTQLSVL	TRBJ1-4	TRBV29-1	48	-4.793
CAAGACAGAGAGCTGGGTTCCACTGCCAAAAAACAGTTTTTCAGCGAGGGAACTCCAGGCACAGAGATAGAAGCCAGAGTCACTGAGAAGGAGC	LLLSDSGFYLCAWSSLAEKLFFGSGTQLSVL	TRBJ1-4	TRBV30	5	-5.775
CAAGACAGAGAGCTGGGTTCCACTGCCAAAAAACAGTTTTTCAGCGATGTACCAACTGCTGGCACAGAAGTACACAGATGTTTGGGAGGGAGCA	APSQTSVYFCASSWYIAEKLFFGSGTQLSVL	TRBJ1-4	TRBV6-2	13	-5.36
CAAGACAGAGAGCTGGGTTCCACTGCCAAAAAACAGTTTTTCAGCGCCCTGTCGAGGACTGCTGGCACAGAAGTACACAGATGTCTGGGAGGGA	PSQTSVYFCASSPRQGAEKLFFGSGTQLSVL	TRBJ1-4	TRBV6-6	3	-5.997
CAAGACAGAGAGCTGGGTTCCACTGCCAAAAAACAGTTTTTCAGCGCCGTCCCACGCGCTGCAGAGATATATGCTGCTGTCTTCAGGGCTCATG	MSPEDSSIYLCSAWDGAEKLFFGSGTQLSVL	TRBJ1-4	TRBV29-1	4	-5.872
CAAGACAGAGAGCTGGGTTCCACTGCCAAAAAACAGTTTTTCAGCGCTGTCGATATATTGGCTGCTGGCACAGAAATAAACTCCAGAATCCTCC	EDSGVYFCASSQYIDSAEKLFFGSGTQLSVL	TRBJ1-4	TRBV14	5	-5.775
CAAGACAGAGAGCTGGGTTCCACTGCCAAAAAACAGTTTTTCAGCGGTCCGGGCACTGCTGGCACAGAGATACATGGCCGAGTCCCCCTGCTCT	EQGDSAMYLCASSARTAEKLFFGSGTQLSVL	TRBJ1-4	TRBV7-9	3	-5.997
CAAGACAGAGAGCTGGGTTCCACTGCCAAAAAACAGTTTTTCAGCGTCCCGCCTGTCTCGACTGCTGGCACAGAAGTACACAGATGTCTGGGAG	SQTSVYFCASSRDRRDAEKLFFGSGTQLSVL	TRBJ1-4	TRBV6-5	13	-5.36
CAAGACAGAGAGCTGGGTTCCACTGCCAAAAAACAGTTTTTCAGCGTCTTGGCTGCTGGCACAGAAATACACAGCAGAGTCACCAAGCTCCAGG	LELGDSAVYFCASSQDAEKLFFGSGTQLSVL	TRBJ1-4	TRBV3-1	2	-6.173
CAAGACAGAGAGCTGGGTTCCACTGCCAAAAAACAGTTTTTCAGCTCCCTGAACGAAGCTGCTGGCACAGAGATACATGGCCGAGTCCCCCTGC	QGDSAMYLCASSFVQGAEKLFFGSGTQLSVL	TRBJ1-4	TRBV7-9	40	-4.872
CAAGACAGAGAGCTGGGTTCCACTGCCAAAAAACAGTTTTTCAGCTGGGACCTGTCTAGCACTGCAGATGTAGAAGCTGCTGTCTTCAGGATGG	HPEDSSFYICSARQVPAEKLFFGSGTQLSVL	TRBJ1-4	TRBV20-1	5	-5.775
CAAGACAGAGAGCTGGGTTCCACTGCCAAAAAACAGTTTTTCAGCTTCAACGCTGCAGAGATATATGCTGCTGTCTTCAGGGCTCATGTTGCTC	SNMSPEDSSIYLCSVEAEKLFFGSGTQLSVL	TRBJ1-4	TRBV29-1	4	-5.872
CAAGACAGAGAGCTGGGTTCCACTGCCAAAAAACAGTTTTTCAGGACCAATACCCGCGCCCCCTGTCGCTACGCTGCAGAGATATATGCTGCTG	SSIYLCSVATGGAGIGPEKLFFGSGTQLSVL	TRBJ1-4	TRBV29-1	9	-5.52
CAAGACAGAGAGCTGGGTTCCACTGCCAAAAAACAGTTTTTCAGGACCATACGGGGTGCTGGCACAGAGGTACATAGATGTCTGGTTGGTGCTG	STNQTSMYLCASTPYGPEKLFFGSGTQLSVL	TRBJ1-4	TRBV28	20	-5.173
CAAGACAGAGAGCTGGGTTCCACTGCCAAAAAACAGTTTTTCAGGAGGTCCTGTCAGGGCACTGCAGATGTAGAAGCTGCTGTCTTCAGGATGG	HPEDSSFYICSALTGPPEKLFFGSGTQLSVL	TRBJ1-4	TRBV20-1	8	-5.571
CAAGACAGAGAGCTGGGTTCCACTGCCAAAAAACAGTTTTTCAGGCCCATTCGCCCCCTGTCGGGGGCTGCTGGCACAGAGATACACGGCCGAG	SAVYLCASSPRQGANGPEKLFFGSGTQLSVL	TRBJ1-4	TRBV7-2	2	-6.173
CAAGACAGAGAGCTGGGTTCCACTGCCAAAAAACAGTTTTTCAGGCCCCCTCCACAAGTCTTGGCTGCTGGCACAGAAATAAACTCCAGAATCC	DSGVYFCASSQDLWRGPEKLFFGSGTQLSVL	TRBJ1-4	TRBV14	18	-5.219
CAAGACAGAGAGCTGGGTTCCACTGCCAAAAAACAGTTTTTCAGGCCCCCTGTCTAAGCTGCTGGCACAGAGATACACGGCCGAGTCCTCCTGC	QEDSAVYLCASSLDRGPEKLFFGSGTQLSVL	TRBJ1-4	TRBV7-2	3	-5.997
CAAGACAGAGAGCTGGGTTCCACTGCCAAAAAACAGTTTTTCAGGCCCCGGGCTTATGGCACAGAGGTACATAGATGTCTGGTTGGTGCTGGCG	ASTNQTSMYLCAISPGPEKLFFGSGTQLSVL	TRBJ1-4	TRBV28	5	-5.775
CAAGACAGAGAGCTGGGTTCCACTGCCAAAAAACAGTTTTTCAGGCCCCTGTCCCACGCTGCAGAGATATATGCTGCTGTCTTCAGGGCTCATG	MSPEDSSIYLCSVGQGPEKLFFGSGTQLSVL	TRBJ1-4	TRBV29-1	11	-5.432
CAAGACAGAGAGCTGGGTTCCACTGCCAAAAAACAGTTTTTCAGGCCCGGCCCCTGCCGCAACGCTGCAGAGATATATGCTGCTGTCTTCAGGG	PEDSSIYLCSVAAGAGPEKLFFGSGTQLSVL	TRBJ1-4	TRBV29-1	9	-5.52
CAAGACAGAGAGCTGGGTTCCACTGCCAAAAAACAGTTTTTCAGGCCCTGTCACGCTGCTGGCACAGAGGTACATAGATGTCTGGTTGGTGCTG	STNQTSMYLCASSVTGPEKLFFGSGTQLSVL	TRBJ1-4	TRBV28	29	-5.011
CAAGACAGAGAGCTGGGTTCCACTGCCAAAAAACAGTTTTTCAGGCCCTGTCCCGGGGCTGCTGGCGCAAAGATAAAGGGCCGAGTCCCCCAGC	LGDSALYLCASSPGTGPEKLFFGSGTQLSVL	TRBJ1-4	TRBV5-1	3	-5.997
CAAGACAGAGAGCTGGGTTCCACTGCCAAAAAACAGTTTTTCAGGCCCTGTTAAGCTGCTGGCACAGAGATACACGGCCGAGTCCTCCTGCTGT	QQEDSAVYLCASSLTGPEKLFFGSGTQLSVL	TRBJ1-4	TRBV7-2	3	-5.997
CAAGACAGAGAGCTGGGTTCCACTGCCAAAAAACAGTTTTTCAGGCCGCTGTCCCGGCTGGCTGCTGGCACAGAGATACATGGCCGAGTCCCCN	GDSAMYLCASSQPGQRPEKLFFGSGTQLSVL	TRBJ1-4	TRBV7-9	2	-6.173
CAAGACAGAGAGCTGGGTTCCACTGCCAAAAAACAGTTTTTCAGGCCTGTCCGAGGCACTGCAGATGTAGAAGCTGCTGTCTTCAGGATGGGCA	AHPEDSSFYICSASDRPEKLFFGSGTQLSVL	TRBJ1-4	TRBV20-1	5	-5.775
CAAGACAGAGAGCTGGGTTCCACTGCCAAAAAACAGTTTTTCAGGCGCCCCCCGTGGTGAGCTGGCACAGAAATAAGCTGCCGAATCTCCTCGC	RGDSAAYFCASSPRGAPEKLFFGSGTQLSVL	TRBJ1-4	TRBV18	15	-5.298
CAAGACAGAGAGCTGGGTTCCACTGCCAAAAAACAGTTTTTCAGGCGGACTGTCCCCCCATTCAACGCTGCAGAGATATATGCTGCTGTCTTCA	EDSSIYLCSVEWGDSPPEKLFFGSGTQLSVL	TRBJ1-4	TRBV29-1	3	-5.997
CAAGACAGAGAGCTGGGTTCCACTGCCAAAAAACAGTTTTTCAGGCTCCCCTGATGAACTGCTGGCACAGAAGTACACAGATGTTTGGGAGGGA	PSQTSVYFCASSSSGEPEKLFFGSGTQLSVL	TRBJ1-4	TRBV6-2	5	-5.775
CAAGACAGAGAGCTGGGTTCCACTGCCAAAAAACAGTTTTTCAGGCTGAGACCCTGTCTCGCTGCTGGCACAGAGATACACGGCCGAGTCCTCC	EDSAVYLCASSETGSQPEKLFFGSGTQLSVL	TRBJ1-4	TRBV7-2	5	-5.775
CAAGACAGAGAGCTGGGTTCCACTGCCAAAAAACAGTTTTTCAGGCTGCCCCCTGCTAGCACTGCAGATGTAGAAGCTGCTGTCTTCAGGATGG	HPEDSSFYICSASRGQPEKLFFGSGTQLSVL	TRBJ1-4	TRBV20-1	8	-5.571
CAAGACAGAGAGCTGGGTTCCACTGCCAAAAAACAGTTTTTCAGGCTGCGTGCCCCCTACGCTGCTGGCACAGAAATACAAAGCTGAGTCCCCC	GDSALYFCASSVGGTQPEKLFFGSGTQLSVL	TRBJ1-4	TRBV9	3	-5.997
CAAGACAGAGAGCTGGGTTCCACTGCCAAAAAACAGTTTTTCAGGGACTGTCCCGGTGCTGCTGGCGCAAAGATAAAGGGCCGAGTCCCCCAGC	LGDSALYLCASSTGTVPEKLFFGSGTQLSVL	TRBJ1-4	TRBV5-1	10	-5.474
CAAGACAGAGAGCTGGGTTCCACTGCCAAAAAACAGTTTTTCAGGGCCCTGTCCCACGTAACTGCTGGCACAGAAGTACACAGATGTCTGGGAG	SQTSVYFCASSYVGQGPEKLFFGSGTQLSVL	TRBJ1-4	TRBV6-5	5	-5.775
CAAGACAGAGAGCTGGGTTCCACTGCCAAAAAACAGTTTTTCAGGGCCTCCGGATCTAGCACTGCAGATGTAGAAGCTGCTGTCTTCAGGATGG	HPEDSSFYICSARSGGPEKLFFGSGTQLSVL	TRBJ1-4	TRBV20-1	27	-5.042
CAAGACAGAGAGCTGGGTTCCACTGCCAAAAAACAGTTTTTCAGGGGCCCTGGTGATGGCACAGAAGTACACAGATGTCTGGGAGCTGGTAGCG	ATSSQTSVYFCAITRAPEKLFFGSGTQLSVL	TRBJ1-4	TRBV10-3	8	-5.571
CAAGACAGAGAGCTGGGTTCCACTGCCAAAAAACAGTTTTTCAGGGTTACTGCTGGCACAGAGGTACATAGATGTCTGGTTGGTGCTGGCGGAC	SASTNQTSMYLCASSNPEKLFFGSGTQLSVL	TRBJ1-4	TRBV28	3	-5.997
CAAGACAGAGAGCTGGGTTCCACTGCCAAAAAACAGTTTTTCAGGGTTCATTAAACTGCTGGCACAGAGGTACATAGATGTCTGGTTGGTGCTG	STNQTSMYLCASSLMNPEKLFFGSGTQLSVL	TRBJ1-4	TRBV28	2	-6.173
CAAGACAGAGAGCTGGGTTCCACTGCCAAAAAACAGTTTTTCAGGTAGTCCCGGTAAGCTGCTGGCACAGAGATACATGGCCGAGTCCCCCTGC	QGDSAMYLCASSLPGLPEKLFFGSGTQLSVL	TRBJ1-4	TRBV7-9	3	-5.997
CAAGACAGAGAGCTGGGTTCCACTGCCAAAAAACAGTTTTTCAGGTGTCCCGGTGTCCTTGGCGCTGCAGAGATATATGCTGCTGTCTTCAGGG	PEDSSIYLCSAKDTGTPEKLFFGSGTQLSVL	TRBJ1-4	TRBV29-1	6	-5.696
CAAGACAGAGAGCTGGGTTCCACTGCCAAAAAACAGTTTTTCAGGTTCCCTGGCACTGATGGCACAGAAGTACACAGATGTCTGGGAGCTGGTA	TSSQTSVYFCAISAREPEKLFFGSGTQLSVL	TRBJ1-4	TRBV10-3	9	-5.52
CAAGACAGAGAGCTGGGTTCCACTGCCAAAAAACAGTTTTTCAGTAATCCCTGTAGTAAAGCTGCTGGCACAGAGATACACGGCTGAGTCCCCC	GDSAVYLCASSFTTGITEKLFFGSGTQLSVL	TRBJ1-4	TRBV7-3	7	-5.629
CAAGACAGAGAGCTGGGTTCCACTGCCAAAAAACAGTTTTTCAGTACCCGTCGGTTTGACGCTGCAGAGATATATGCTGCTGTCTTCAGGGCTC	SPEDSSIYLCSVKPTGTEKLFFGSGTQLSVL	TRBJ1-4	TRBV29-1	40	-4.872
CAAGACAGAGAGCTGGGTTCCACTGCCAAAAAACAGTTTTTCAGTACCCTGTAAGCTGCTGGCGCAAAGATAAAGGGCCGAGTCCCCCAGCTCC	ELGDSALYLCASSLQGTEKLFFGSGTQLSVL	TRBJ1-4	TRBV5-1	4	-5.872
CAAGACAGAGAGCTGGGTTCCACTGCCAAAAAACAGTTTTTCAGTACTTCTTCCCACCACTTCCGGTGAGCTGGCACAGAAATAAGCTGCCGAA	SAAYFCASSPEVVGRSTEKLFFGSGTQLSVL	TRBJ1-4	TRBV18	4	-5.872
CAAGACAGAGAGCTGGGTTCCACTGCCAAAAAACAGTTTTTCAGTATCCCGGCTTGCGCTGCAGAGATATATGCTGCTGTCTTCAGGGCTCATG	MSPEDSSIYLCSASRDTEKLFFGSGTQLSVL	TRBJ1-4	TRBV29-1	10	-5.474
CAAGACAGAGAGCTGGGTTCCACTGCCAAAAAACAGTTTTTCAGTCAGCGACCTGCTGGTGGCACACAGGTACATGGCTGCGTCCCCCAGGCCT	GLGDAAMYLCATSRSLTEKLFFGSGTQLSVL	TRBJ1-4	TRBV15	10	-5.474
CAAGACAGAGAGCTGGGTTCCACTGCCAAAAAACAGTTTTTCAGTCCCCCACGCCGGGCTGCTGGCACAGAGATACACGGCCGAGTCCTCCTGC	QEDSAVYLCASSPAWGTEKLFFGSGTQLSVL	TRBJ1-4	TRBV7-2	10	-5.474
CAAGACAGAGAGCTGGGTTCCACTGCCAAAAAACAGTTTTTCAGTCCCCCCTACTCCAACGCTGCAGAGATATATGCTGCTGTCTTCAGGGCTC	SPEDSSIYLCSVGVGGTEKLFFGSGTQLSVL	TRBJ1-4	TRBV29-1	42	-4.851
CAAGACAGAGAGCTGGGTTCCACTGCCAAAAAACAGTTTTTCAGTCCCCCCTGTTCTGCTGGCACAGAAGTACACAGATGTCTGGGAGGGAGCA	APSQTSVYFCASRTGGTEKLFFGSGTQLSVL	TRBJ1-4	TRBV6-5	4	-5.872
CAAGACAGAGAGCTGGGTTCCACTGCCAAAAAACAGTTTTTCAGTCCCCTGCCCCAAGCTGCTGGCGCAAAGATAAAGGGCCGAGTCCCCCAGC	LGDSALYLCASSLGQGTEKLFFGSGTQLSVL	TRBJ1-4	TRBV5-1	2	-6.173
CAAGACAGAGAGCTGGGTTCCACTGCCAAAAAACAGTTTTTCAGTCCCGAGGGAACTGCTGGCACAGAGGTACATAGATGTCTGGTTGGTGCTG	STNQTSMYLCASSSLGTEKLFFGSGTQLSVL	TRBJ1-4	TRBV28	4	-5.872
CAAGACAGAGAGCTGGGTTCCACTGCCAAAAAACAGTTTTTCAGTCCCTCGCCTGTCCTCTGCACTGCAGATGTAGAAGCTGCTGTCTTCAGGA	PEDSSFYICSAEDRRGTEKLFFGSGTQLSVL	TRBJ1-4	TRBV20-1	4	-5.872
CAAGACAGAGAGCTGGGTTCCACTGCCAAAAAACAGTTTTTCAGTCCCTGTAGTACTACTGGCACAGAGATAGAAAGCTGTCGGGTTCTTTTGG	QKNPTAFYLCASSTTGTEKLFFGSGTQLSVL	TRBJ1-4	TRBV19	5	-5.775
CAAGACAGAGAGCTGGGTTCCACTGCCAAAAAACAGTTTTTCAGTCCCTGTCCCGGTCTTGCTGGCACAGAAATAAGCTGCCGAATCTCCTCGC	RGDSAAYFCASKTGTGTEKLFFGSGTQLSVL	TRBJ1-4	TRBV18	3	-5.997
CAAGACAGAGAGCTGGGTTCCACTGCCAAAAAACAGTTTTTCAGTCCCTGTCCCTTCGCTGCTGGCGCAAAGATAAAGGGCCGAGTCCCCCAGC	LGDSALYLCASSEGTGTEKLFFGSGTQLSVL	TRBJ1-4	TRBV5-1	2	-6.173
CAAGACAGAGAGCTGGGTTCCACTGCCAAAAAACAGTTTTTCAGTCCCTGTCGGTTGGCTGCTGGCGCAGAGATACAGGGCTGAGTCTTCTGGC	PEDSALYLCASSQPTGTEKLFFGSGTQLSVL	TRBJ1-4	TRBV4-1	14	-5.328
CAAGACAGAGAGCTGGGTTCCACTGCCAAAAAACAGTTTTTCAGTCCGCCCCCTACTCGCAGCACAGAAGTACACAGATGTCTGGGAGGGAGCA	APSQTSVYFCAASRGRTEKLFFGSGTQLSVL	TRBJ1-4	TRBV6-6	4	-5.872
CAAGACAGAGAGCTGGGTTCCACTGCCAAAAAACAGTTTTTCAGTCCGTCCGGCGCTGCTGGCACAGAAGTACACAGATGTCTGGGAGGGAGCA	APSQTSVYFCASSAGRTEKLFFGSGTQLSVL	TRBJ1-4	TRBV6-5	3	-5.997
CAAGACAGAGAGCTGGGTTCCACTGCCAAAAAACAGTTTTTCAGTCCTGGACCTGCTGCTGGCACAGAGATACACGGCCGAGTCCTCCTGCTGT	QQEDSAVYLCASSRSRTEKLFFGSGTQLSVL	TRBJ1-4	TRBV7-2	51	-4.766
CAAGACAGAGAGCTGGGTTCCACTGCCAAAAAACAGTTTTTCAGTCGACCCACTGCTGGCACAGAGGTACATAGATGTCTGGTTGGTGCTGGCG	ASTNQTSMYLCASSGSTEKLFFGSGTQLSVL	TRBJ1-4	TRBV28	11	-5.432
CAAGACAGAGAGCTGGGTTCCACTGCCAAAAAACAGTTTTTCAGTCGACCCTGAACTGCTGGCACAGAGATACACGGCCGAGTCCTCCTGCTGT	QQEDSAVYLCASSSGSTEKLFFGSGTQLSVL	TRBJ1-4	TRBV7-2	8	-5.571
CAAGACAGAGAGCTGGGTTCCACTGCCAAAAAACAGTTTTTCAGTCTATCCTGTCCGGAGGAGGAGCTGCTGGCACAGAGATACACAGCTGAGT	LSCVSLCQQLLLRTG*TEKLFFGSGTQLSVL	TRBJ1-4	TRBV7-4	9	-5.52
CAAGACAGAGAGCTGGGTTCCACTGCCAAAAAACAGTTTTTCAGTCTCAGGTGAGCTGGCACAGAAATAAGCTGCCGAATCTCCTCGCACTACC	VVRGDSAAYFCASSPETEKLFFGSGTQLSVL	TRBJ1-4	TRBV18	2	-6.173
CAAGACAGAGAGCTGGGTTCCACTGCCAAAAAACAGTTTTTCAGTCTGTCCCGGTTTGCTGCTGGCACAGAGATACAGGGCCGAGTCTTCTGGC	PEDSALYLCASSKPGQTEKLFFGSGTQLSVL	TRBJ1-4	TRBV4-2	2	-6.173
CAAGACAGAGAGCTGGGTTCCACTGCCAAAAAACAGTTTTTCAGTGATCCCCTGCGTACTACTGGCACAGAGATAGAAAGCTGTCGGGTTCTTN	KNPTAFYLCASSTQGITEKLFFGSGTQLSVL	TRBJ1-4	TRBV19	2	-6.173
CAAGACAGAGAGCTGGGTTCCACTGCCAAAAAACAGTTTTTCAGTGCCCCCTGCGCTAGCACTGCAGATGTAGAAGCTGCTGTCTTCAGGATGG	HPEDSSFYICSASAGGTEKLFFGSGTQLSVL	TRBJ1-4	TRBV20-1	3	-5.997
CAAGACAGAGAGCTGGGTTCCACTGCCAAAAAACAGTTTTTCAGTGCCCCCTGTCCGGGGACTGCTGGCACAGAGGTACATAGATGTCTGGTTG	NQTSMYLCASSPRTGGTEKLFFGSGTQLSVL	TRBJ1-4	TRBV28	3	-5.997
CAAGACAGAGAGCTGGGTTCCACTGCCAAAAAACAGTTTTTCAGTGCCCTGCCCCAATTGGCTGCTGGCACAGAAATAAACTCCAGAATCCTCN	EDSGVYFCASSQLGQGTEKLFFGSGTQLSVL	TRBJ1-4	TRBV14	3	-5.997
CAAGACAGAGAGCTGGGTTCCACTGCCAAAAAACAGTTTTTCAGTGGCCCTGAATGGGCTGCTGGCACAGAGGTACATAGATGTCTGGTTGGTG	TNQTSMYLCASSPFRATEKLFFGSGTQLSVL	TRBJ1-4	TRBV28	3	-5.997
CAAGACAGAGAGCTGGGTTCCACTGCCAAAAAACAGTTTTTCAGTTAAGGGCCTGTCACCATAGCTGCTGGCACAGAGATACATGGCCGAGTCC	DSAMYLCASSYGDRPLTEKLFFGSGTQLSVL	TRBJ1-4	TRBV7-9	2	-6.173
CAAGACAGAGAGCTGGGTTCCACTGCCAAAAAACAGTTTTTCAGTTCCCCCTGAGGGTCTGCTGGCACAGAGGTACATAGATGTCTGGTTGGTG	TNQTSMYLCASRPSGGTEKLFFGSGTQLSVL	TRBJ1-4	TRBV28	3	-5.997
CAAGACAGAGAGCTGGGTTCCACTGCCAAAAAACAGTTTTTCAGTTCCCCCTGTCAGGAAGCTGCTGGCACAGAGATACATGGCCGAGTCCCCC	GDSAMYLCASSFLTGGTEKLFFGSGTQLSVL	TRBJ1-4	TRBV7-9	2	-6.173
CAAGACAGAGAGCTGGGTTCCACTGCCAAAAAACAGTTTTTCAGTTCCTGTCCCGGATACGCTGCTGGCACAGAGATACATGGCCGAGTCCCCC	GDSAMYLCASSVSGTGTEKLFFGSGTQLSVL	TRBJ1-4	TRBV7-9	30	-4.997
CAAGACAGAGAGCTGGGTTCCACTGCCAAAAAACAGTTTTTCAGTTCTCCCGGGCTCCGAGCTGCTGGCGCAAAGATAAAGGGCCGAGTCCCCC	GDSALYLCASSSEPGRTEKLFFGSGTQLSVL	TRBJ1-4	TRBV5-1	4	-5.872
CAAGACAGAGAGCTGGGTTCCACTGCCAAAAAACAGTTTTTCAGTTGGGTTCTTGATGATGCTGGCACAGAAGTACACAGATGTCTGGGAGGGA	PSQTSVYFCASIIKNPTEKLFFGSGTQLSVL	TRBJ1-4	TRBV6-5	154	-4.286
CAAGACAGAGAGCTGGGTTCCACTGCCAAAAAACAGTTTTTCAGTTGTACCATCTCCGCTGGCGCAGAAATATACAGATGTCTGGGAGGAGGCA	ASSQTSVYFCASGDGTTEKLFFGSGTQLSVL	TRBJ1-4	TRBV10-1	8	-5.571
CAAGACAGAGAGCTGGGTTCCACTGCCAAAAAACAGTTTTTCAGTTTTCCCCTGTCCTCTGCTGGCACAGAAGTACATGGCTGAGTCCTCCAGC	LEDSAMYFCASRGQGKTEKLFFGSGTQLSVL	TRBJ1-4	TRBV2	4	-5.872
CAAGACAGAGAGCTGGGTTCCACTGCCAAAAAACAGTTTTTCATAAAAAGCTGGTGATCCTAAGCTGCTGGCACAGAGATACATGGCCGAGTCC	DSAMYLCASSLGSPAFYEKLFFGSGTQLSVL	TRBJ1-4	TRBV7-9	4	-5.872
CAAGACAGAGAGCTGGGTTCCACTGCCAAAAAACAGTTTTTCATAAAACCCAGCGCCCCCTGCCCCGTCGTGGCTGCTGGCACAGAGATACAGG	LYLCASSHDGAGGAGFYEKLFFGSGTQLSVL	TRBJ1-4	TRBV4-2	5	-5.775
CAAGACAGAGAGCTGGGTTCCACTGCCAAAAAACAGTTTTTCATAAACCCCCCTTCCCGGGGTGCTGGCACAGAGGTACATAGATGTCTGGTTG	NQTSMYLCASTPGRGVYEKLFFGSGTQLSVL	TRBJ1-4	TRBV28	4	-5.872
CAAGACAGAGAGCTGGGTTCCACTGCCAAAAAACAGTTTTTCATAAAGTTGAGTCCCTGGGCTGCTGGCGCAAAGATAAAGGGCCGAGTCCCCC	GDSALYLCASSPGTQLYEKLFFGSGTQLSVL	TRBJ1-4	TRBV5-1	3	-5.997
CAAGACAGAGAGCTGGGTTCCACTGCCAAAAAACAGTTTTTCATAAATCATATCTTGGCTGCTGGCGCAGAGATACAGGGCCGAGTCTTCTGGC	PEDSALYLCASSQDMIYEKLFFGSGTQLSVL	TRBJ1-4	TRBV4-3	3	-5.997
CAAGACAGAGAGCTGGGTTCCACTGCCAAAAAACAGTTTTTCATAACCACCCATACTGGCACAGAGATAGAAAGCTGTCGGGTTCTTTTGGGCC	AQKNPTAFYLCASMGGYEKLFFGSGTQLSVL	TRBJ1-4	TRBV19	5	-5.775
CAAGACAGAGAGCTGGGTTCCACTGCCAAAAAACAGTTTTTCATAACCCCCTGCAGAGGTGCTGCTGGCACAGAGATACACGGCCGAGTCCTCC	EDSAVYLCASSTSAGGYEKLFFGSGTQLSVL	TRBJ1-4	TRBV7-2	7	-5.629
CAAGACAGAGAGCTGGGTTCCACTGCCAAAAAACAGTTTTTCATAACCCCTGTCCCGGCCAGCACTGCAGATGTAGAAGCTGCTGTCTTCAGGA	PEDSSFYICSAGRDRGYEKLFFGSGTQLSVL	TRBJ1-4	TRBV20-1	9	-5.52
CAAGACAGAGAGCTGGGTTCCACTGCCAAAAAACAGTTTTTCATAACCCCTGTCGGGACTGCTGGCACAGAGGTACATAGATGTCTGGTTGGTG	TNQTSMYLCASSPDRGYEKLFFGSGTQLSVL	TRBJ1-4	TRBV28	15	-5.298
CAAGACAGAGAGCTGGGTTCCACTGCCAAAAAACAGTTTTTCATAACCCTGCCGGACACTAGCACTGCAGATGTAGAAGCTGCTGTCTTCAGGA	PEDSSFYICSASVRQGYEKLFFGSGTQLSVL	TRBJ1-4	TRBV20-1	7	-5.629
CAAGACAGAGAGCTGGGTTCCACTGCCAAAAAACAGTTTTTCATAACCCTGTCCCGGTCTGCTGGCACAGAAGTACACAGATGTCTGGGAGGGA	PSQTSVYFCASRPGQGYEKLFFGSGTQLSVL	TRBJ1-4	TRBV6-1	4	-5.872
CAAGACAGAGAGCTGGGTTCCACTGCCAAAAAACAGTTTTTCATAACGCCCCTGTAAGCTGCTGGCACAGAGATACATGGCCGAGTCCCCCTGC	QGDSAMYLCASSLQGRYEKLFFGSGTQLSVL	TRBJ1-4	TRBV7-9	6	-5.696
CAAGACAGAGAGCTGGGTTCCACTGCCAAAAAACAGTTTTTCATAACGCCTCCGTTCCCGGTCTAGGCTGCTGGCACAGAGATACACGGCCGAG	SAVYLCASSLDRERRRYEKLFFGSGTQLSVL	TRBJ1-4	TRBV11-2	4	-5.872
CAAGACAGAGAGCTGGGTTCCACTGCCAAAAAACAGTTTTTCATAACGCGAAGTTTCAACGCTGCAGAGATATATGCTGCTGTCTTCAGGGCTC	SPEDSSIYLCSVETSRYEKLFFGSGTQLSVL	TRBJ1-4	TRBV29-1	42	-4.851
CAAGACAGAGAGCTGGGTTCCACTGCCAAAAAACAGTTTTTCATAACTACCCAAGCTGCTGGCGCAAAGATAAAGGGCCGAGTCCCCCAGCTCC	ELGDSALYLCASSLGSYEKLFFGSGTQLSVL	TRBJ1-4	TRBV5-1	2	-6.173
CAAGACAGAGAGCTGGGTTCCACTGCCAAAAAACAGTTTTTCATAACTCCCCCGGGCCCTGCTGGCACAGAAGTACACAGATGTCTGGGAGGGA	PSQTSVYFCASRARGSYEKLFFGSGTQLSVL	TRBJ1-4	TRBV6-5	8	-5.571
CAAGACAGAGAGCTGGGTTCCACTGCCAAAAAACAGTTTTTCATAACTTCCCTGTCCCTCTAAACTGCTGGCACAGAGGTACATAGATGTCTGG	QTSMYLCASSLEGQGSYEKLFFGSGTQLSVL	TRBJ1-4	TRBV28	6	-5.696
CAAGACAGAGAGCTGGGTTCCACTGCCAAAAAACAGTTTTTCATAAGCCCGTCGGCTGCTGGCACAGAAATAAACTCCAGAATCCTCCAGTTCT	ELEDSGVYFCASSRRAYEKLFFGSGTQLSVL	TRBJ1-4	TRBV14	6	-5.696
CAAGACAGAGAGCTGGGTTCCACTGCCAAAAAACAGTTTTTCATAATAAGGCCCCGATTCTAAGCTGCTGGCACAGAGATACACGGCCGAGTCC	DSAVYLCASSLESGPYYEKLFFGSGTQLSVL	TRBJ1-4	TRBV7-2	4	-5.872
CAAGACAGAGAGCTGGGTTCCACTGCCAAAAAACAGTTTTTCATAATACCCGGTAAACGACACGCTGCAGAGATATATGCTGCTGTCTTCAGGG	PEDSSIYLCSVSFTGYYEKLFFGSGTQLSVL	TRBJ1-4	TRBV29-1	6	-5.696
CAAGACAGAGAGCTGGGTTCCACTGCCAAAAAACAGTTTTTCATAATACCCTGTCGGCCATCTCTAGCACTGCAGATGTAGAAGCTGCTGTCTT	RQQLLHLQC*RWPTGYYEKLFFGSGTQLSVL	TRBJ1-4	TRBV20-1	2	-6.173
CAAGACAGAGAGCTGGGTTCCACTGCCAAAAAACAGTTTTTCATAATCGCCCCCTGCCAAGCTGCTGGCACAGAGATACAGGGCCGAGTCCCCC	GDSALYLCASSLAGGDYEKLFFGSGTQLSVL	TRBJ1-4	TRBV5-5	4	-5.872
CAAGACAGAGAGCTGGGTTCCACTGCCAAAAAACAGTTTTTCATAATCTGTCGCTCTCCGGCTGCTGGCACAGAAATAAACTCCAGAATCCTCC	EDSGVYFCASSRRATDYEKLFFGSGTQLSVL	TRBJ1-4	TRBV14	4	-5.872
CAAGACAGAGAGCTGGGTTCCACTGCCAAAAAACAGTTTTTCATAATTATGCTCCCGGGCACTGCTGGCACAGAGGTACATAGATGTCTGGTTG	NQTSMYLCASSAREHNYEKLFFGSGTQLSVL	TRBJ1-4	TRBV28	2	-6.173
CAAGACAGAGAGCTGGGTTCCACTGCCAAAAAACAGTTTTTCATAATTCGCCCCCTGGATTCTAGCACTGCAGATGTAGAAGCTGCTGTCTTCA	EDSSFYICSARIQGANYEKLFFGSGTQLSVL	TRBJ1-4	TRBV20-1	4	-5.872
CAAGACAGAGAGCTGGGTTCCACTGCCAAAAAACAGTTTTTCATACAAGCCCTCCCCAACGCTGCAGAGATATATGCTGCTGTCTTCAGGGCTC	SPEDSSIYLCSVGEGLYEKLFFGSGTQLSVL	TRBJ1-4	TRBV29-1	15	-5.298
CAAGACAGAGAGCTGGGTTCCACTGCCAAAAAACAGTTTTTCATACATCCCCGTAGGGTAACTGCTGGCACAGAAGTACACAGATGTCTGGGAN	SQTSVYFCASSYPTGMYEKLFFGSGTQLSVL	TRBJ1-4	TRBV6-6	3	-5.997
CAAGACAGAGAGCTGGGTTCCACTGCCAAAAAACAGTTTTTCATACATGACCCTGTCGTTAGCACTGCAGATGTAGAAGCTGCTGTCTTCAGGA	PEDSSFYICSANDRVMYEKLFFGSGTQLSVL	TRBJ1-4	TRBV20-1	6	-5.696
CAAGACAGAGAGCTGGGTTCCACTGCCAAAAAACAGTTTTTCATACCAGTCCCCCCGGGGGCTGCTGGCACAGAAGTACACAGATGTTTGGGAG	SQTSVYFCASSPRGDWYEKLFFGSGTQLSVL	TRBJ1-4	TRBV6-2	3	-5.997
CAAGACAGAGAGCTGGGTTCCACTGCCAAAAAACAGTTTTTCATACCATTGGGAAGCCTGTCCGGTCGCACTGCAGATGTAGAAGCTGCTGTCT	DSSFYICSATGQASQWYEKLFFGSGTQLSVL	TRBJ1-4	TRBV20-1	237	-4.099
CAAGACAGAGAGCTGGGTTCCACTGCCAAAAAACAGTTTTTCATACCCAAAACTGCTGGCACAGAGGTACATAGATGTCTGGTTGGTGCTGGCG	ASTNQTSMYLCASSFGYEKLFFGSGTQLSVL	TRBJ1-4	TRBV28	3	-5.997
CAAGACAGAGAGCTGGGTTCCACTGCCAAAAAACAGTTTTTCATACCCATCCGTCATAACGCTGCAGAGATATATGCTGCTGTCTTCAGGGCTC	SPEDSSIYLCSVMTDGYEKLFFGSGTQLSVL	TRBJ1-4	TRBV29-1	11	-5.432
CAAGACAGAGAGCTGGGTTCCACTGCCAAAAAACAGTTTTTCATACCCATTCCCGGTTTGGCTGCTGGCGCAAAGATAAAGGGCCGAGTCCCCC	GDSALYLCASSQTGNGYEKLFFGSGTQLSVL	TRBJ1-4	TRBV5-1	2	-6.173
CAAGACAGAGAGCTGGGTTCCACTGCCAAAAAACAGTTTTTCATACCCCCCGCCAACGCTGCAGAGATATATGCTGCTGTCTTCAGGGCTCATG	MSPEDSSIYLCSVGGGYEKLFFGSGTQLSVL	TRBJ1-4	TRBV29-1	28	-5.027
CAAGACAGAGAGCTGGGTTCCACTGCCAAAAAACAGTTTTTCATACCCCCTGTCGCCTTGGCTGCTGGCGCAGAGATACAGGGCCGAGTCTTCN	EDSALYLCASSQGDRGYEKLFFGSGTQLSVL	TRBJ1-4	TRBV4-3	2	-6.173
CAAGACAGAGAGCTGGGTTCCACTGCCAAAAAACAGTTTTTCATACCCCCTTCGACTGCTGGCACAGAAGTACACAGCTGAGTCCCTGGGTTCT	EPRDSAVYFCASSRRGYEKLFFGSGTQLSVL	TRBJ1-4	TRBV12-3; TRBV12-4	4	-5.872
CAAGACAGAGAGCTGGGTTCCACTGCCAAAAAACAGTTTTTCATACCCCGACCTGTAACTCGCACTGCAGATGTAGAAGCTGCTGTCTTCAGGA	PEDSSFYICSASYRSGYEKLFFGSGTQLSVL	TRBJ1-4	TRBV20-1	9	-5.52
CAAGACAGAGAGCTGGGTTCCACTGCCAAAAAACAGTTTTTCATACCCCTGCCCCTCTAAGCTGCTGGCACAGAGATACACGGCCGAGTCCTCC	EDSAVYLCASSLEGQGYEKLFFGSGTQLSVL	TRBJ1-4	TRBV7-2	2	-6.173
CAAGACAGAGAGCTGGGTTCCACTGCCAAAAAACAGTTTTTCATACCCCTGTCCCATGAGGCTGCTGGCACAGAGATACACGGCCGAGTCCTCC	EDSAVYLCASSLMGQGYEKLFFGSGTQLSVL	TRBJ1-4	TRBV7-2	5	-5.775
CAAGACAGAGAGCTGGGTTCCACTGCCAAAAAACAGTTTTTCATACCCCTGTCCCCCTGGGTTGCTGGCACAGAGGTACATAGATGTCTGGTTG	NQTSMYLCASNPGGQGYEKLFFGSGTQLSVL	TRBJ1-4	TRBV28	7	-5.629
CAAGACAGAGAGCTGGGTTCCACTGCCAAAAAACAGTTTTTCATACCCCTGTCCCTTGGTTTCGCTGCTGGCACAGAAATAAACTCCAGAATCC	DSGVYFCASSETKGQGYEKLFFGSGTQLSVL	TRBJ1-4	TRBV14	3	-5.997
CAAGACAGAGAGCTGGGTTCCACTGCCAAAAAACAGTTTTTCATACCCGCCTCCCTGGGGCGGTGAGCTGGCACAGAAATAAGCTGCCGAATCT	DSAAYFCASSPPQGGGYEKLFFGSGTQLSVL	TRBJ1-4	TRBV18	3	-5.997
CAAGACAGAGAGCTGGGTTCCACTGCCAAAAAACAGTTTTTCATACCCTCCCCCAATCGAGTAACTGCTGGCACAGAAGTACACAGATGTCTGG	QTSVYFCASSYSIGGGYEKLFFGSGTQLSVL	TRBJ1-4	TRBV6-5	5	-5.775
CAAGACAGAGAGCTGGGTTCCACTGCCAAAAAACAGTTTTTCATACCCTCCCTGTCTCCTGCTGGCACAGAAGTACACAGCTGAGTCCCTGGGT	PRDSAVYFCASRRQGGYEKLFFGSGTQLSVL	TRBJ1-4	TRBV12-3; TRBV12-4	4	-5.872
CAAGACAGAGAGCTGGGTTCCACTGCCAAAAAACAGTTTTTCATACCCTGTCCCAGGATCACTGCTGGCACAGAAGTACACAGATGTCTGGGAG	SQTSVYFCASSDPGTGYEKLFFGSGTQLSVL	TRBJ1-4	TRBV6-1	2	-6.173
CAAGACAGAGAGCTGGGTTCCACTGCCAAAAAACAGTTTTTCATACCCTGTCCCCGGGAGGGAACTGCTGGCACAGAGGTACATAGATGTCTGG	QTSMYLCASSSLPGTGYEKLFFGSGTQLSVL	TRBJ1-4	TRBV28	4	-5.872
CAAGACAGAGAGCTGGGTTCCACTGCCAAAAAACAGTTTTTCATACCCTGTCGTCCAGCCTTGGCTGCTGGCACAGAAATAAACTCCAGAATCC	DSGVYFCASSQGWTTGYEKLFFGSGTQLSVL	TRBJ1-4	TRBV14	9	-5.52
CAAGACAGAGAGCTGGGTTCCACTGCCAAAAAACAGTTTTTCATACCCTGTTCCGCTGGCACAGAGGTACATAGATGTCTGGTTGGTGCTGGCG	ASTNQTSMYLCASGTGYEKLFFGSGTQLSVL	TRBJ1-4	TRBV28	12	-5.395
CAAGACAGAGAGCTGGGTTCCACTGCCAAAAAACAGTTTTTCATACCGAACCCTGTCTCGCGCACTGCAGATGTAGAAGCTGCTGTCTTCAGGA	PEDSSFYICSARDRVRYEKLFFGSGTQLSVL	TRBJ1-4	TRBV20-1	55	-4.733
CAAGACAGAGAGCTGGGTTCCACTGCCAAAAAACAGTTTTTCATACCGCGCCCCTGTCCCACTGCTGGCACAGAGGTACATAGATGTCTGGTTG	NQTSMYLCASSGTGARYEKLFFGSGTQLSVL	TRBJ1-4	TRBV28	7	-5.629
CAAGACAGAGAGCTGGGTTCCACTGCCAAAAAACAGTTTTTCATACCGCTTTGTCATGAGACTGCTGGCACAGAAGTACACAGATGTCTGGGAG	SQTSVYFCASSLMTKRYEKLFFGSGTQLSVL	TRBJ1-4	TRBV6-6	10	-5.474
CAAGACAGAGAGCTGGGTTCCACTGCCAAAAAACAGTTTTTCATACCGTCCGGAAAAGCTGCTGGCACAGAGATACACGGCCGAGTCCTCCTGC	QEDSAVYLCASSFSGRYEKLFFGSGTQLSVL	TRBJ1-4	TRBV7-2	4	-5.872
CAAGACAGAGAGCTGGGTTCCACTGCCAAAAAACAGTTTTTCATACGAACTCTGTCTGGGCGGGCTGCTGGCACAGAGGTACATAGATGTCTGG	QTSMYLCASSPPRQSSYEKLFFGSGTQLSVL	TRBJ1-4	TRBV28	11	-5.432
CAAGACAGAGAGCTGGGTTCCACTGCCAAAAAACAGTTTTTCATACGACCTAGACTCTTGGCTGCTGGCACAGAAATACACAGCAGAGTCACCA	GDSAVYFCASSQESRSYEKLFFGSGTQLSVL	TRBJ1-4	TRBV3-1	16	-5.27
CAAGACAGAGAGCTGGGTTCCACTGCCAAAAAACAGTTTTTCATACGACTGCCCCACGTAACTGCTGGCACAGAAGTACACAGATGTTTGGGAG	SQTSVYFCASSYVGQSYEKLFFGSGTQLSVL	TRBJ1-4	TRBV6-2	3	-5.997
CAAGACAGAGAGCTGGGTTCCACTGCCAAAAAACAGTTTTTCATACGCCCCCCTGTCCTTAGCACTGCAGATGTAGAAGCTGCTGTCTTCAGGA	PEDSSFYICSAKDRGAYEKLFFGSGTQLSVL	TRBJ1-4	TRBV20-1	5	-5.775
CAAGACAGAGAGCTGGGTTCCACTGCCAAAAAACAGTTTTTCATACGCCCCCCTGTCGCCTAAGCTGCTGGCACAGAGATACACGGCCGAGTCC	DSAVYLCASSLGDRGAYEKLFFGSGTQLSVL	TRBJ1-4	TRBV7-2	2	-6.173
CAAGACAGAGAGCTGGGTTCCACTGCCAAAAAACAGTTTTTCATACGCCCCCTGTCCGGCCCTAGCACTGCAGATGTAGAAGCTGCTGTCTTCA	EDSSFYICSARAGQGAYEKLFFGSGTQLSVL	TRBJ1-4	TRBV20-1	6	-5.696
CAAGACAGAGAGCTGGGTTCCACTGCCAAAAAACAGTTTTTCATACGGGGCCCGCGACGTACTACTGGCACAGAGATAGAAAGCTGTCGGGTTC	NPTAFYLCASSTSRAPYEKLFFGSGTQLSVL	TRBJ1-4	TRBV19	3	-5.997
CAAGACAGAGAGCTGGGTTCCACTGCCAAAAAACAGTTTTTCATACGTCCCCTGTCGCCTGCTGGCACAGAGGTACATAGATGTCTGGTTGGTG	TNQTSMYLCASRRQGTYEKLFFGSGTQLSVL	TRBJ1-4	TRBV28	14	-5.328
CAAGACAGAGAGCTGGGTTCCACTGCCAAAAAACAGTTTTTCATACTCCTCCTCGGGCCCTGCGTGGCTGCTGGCACAGAGATACACGGCCGAG	SAVYLCASSHAGPEEEYEKLFFGSGTQLSVL	TRBJ1-4	TRBV7-2	11	-5.432
CAAGACAGAGAGCTGGGTTCCACTGCCAAAAAACAGTTTTTCATACTCGGTATCTCTGCTGGTGGCACACAGGTACATGGCTGCGTCCCCCAGG	LGDAAMYLCATSRDTEYEKLFFGSGTQLSVL	TRBJ1-4	TRBV15	7	-5.629
CAAGACAGAGAGCTGGGTTCCACTGCCAAAAAACAGTTTTTCATACTTCCCCCCACCAACGCTGCTGGCACAGAGATAGAGGGCCGAGTCCCCC	GDSALYLCASSVGGGKYEKLFFGSGTQLSVL	TRBJ1-4	TRBV5-6	4	-5.872
CAAGACAGAGAGCTGGGTTCCACTGCCAAAAAACAGTTTTTCATAGAAACCTGATACGGCACTGCAGATGTAGAAGCTGCTGTCTTCAGGATGG	HPEDSSFYICSAVSGFYEKLFFGSGTQLSVL	TRBJ1-4	TRBV20-1	96	-4.492
CAAGACAGAGAGCTGGGTTCCACTGCCAAAAAACAGTTTTTCATAGACCGTCCCGGAGGCACTGCAGATGTAGAAGCTGCTGTCTTCAGGATGG	HPEDSSFYICSASGTVYEKLFFGSGTQLSVL	TRBJ1-4	TRBV20-1	3	-5.997
CAAGACAGAGAGCTGGGTTCCACTGCCAAAAAACAGTTTTTCATAGAGTCTGGTGTAACTGCTGGCACAGAAGTACACAGATGTTTGGGAGGGA	PSQTSVYFCASSYTRLYEKLFFGSGTQLSVL	TRBJ1-4	TRBV6-2	58	-4.71
CAAGACAGAGAGCTGGGTTCCACTGCCAAAAAACAGTTTTTCATAGCCCCCCATTAAACTGCTGGCACAGAGGTACATAGATGTCTGGTTGGTG	TNQTSMYLCASSLMGGYEKLFFGSGTQLSVL	TRBJ1-4	TRBV28	5	-5.775
CAAGACAGAGAGCTGGGTTCCACTGCCAAAAAACAGTTTTTCATAGCCCCCTGGGTAACTGCTGGCACAGAAGTACACAGATGTCTGGGAGGGA	PSQTSVYFCASSYPGGYEKLFFGSGTQLSVL	TRBJ1-4	TRBV6-6	4	-5.872
CAAGACAGAGAGCTGGGTTCCACTGCCAAAAAACAGTTTTTCATAGCCCCCTGTCAGGCTGCTGGCACAGAGGTACATAGATGTCTGGTTGGTG	TNQTSMYLCASSLTGGYEKLFFGSGTQLSVL	TRBJ1-4	TRBV28	3	-5.997
CAAGACAGAGAGCTGGGTTCCACTGCCAAAAAACAGTTTTTCATAGCCGCTGGCACAGAGGTACATAGATGTCTGGTTGGTGCTGGCGGACTCC	ESASTNQTSMYLCASGYEKLFFGSGTQLSVL	TRBJ1-4	TRBV28	7	-5.629
CAAGACAGAGAGCTGGGTTCCACTGCCAAAAAACAGTTTTTCATAGCCTCTTTCTTGGCTGCTGGCACAGAGATACAGGGCCGAGTCTTCTGGC	PEDSALYLCASSQERGYEKLFFGSGTQLSVL	TRBJ1-4	TRBV4-2	5	-5.775
CAAGACAGAGAGCTGGGTTCCACTGCCAAAAAACAGTTTTTCATAGCCTGTCCCGGTGCTGCTGGCACAGAAGTACACAGATGTCTGGGAGGGA	PSQTSVYFCASSTGTGYEKLFFGSGTQLSVL	TRBJ1-4	TRBV6-5	2	-6.173
CAAGACAGAGAGCTGGGTTCCACTGCCAAAAAACAGTTTTTCATAGCGTCTGAGAGGGCCCGGGCTGCTGGCACAGAGGTACATAGATGTCTGG	QTSMYLCASSPGPLRRYEKLFFGSGTQLSVL	TRBJ1-4	TRBV28	9	-5.52
CAAGACAGAGAGCTGGGTTCCACTGCCAAAAAACAGTTTTTCATAGGACCTGCCCATAGCACTGCAGATGTAGAAGCTGCTGTCTTCAGGATGG	HPEDSSFYICSAMGRSYEKLFFGSGTQLSVL	TRBJ1-4	TRBV20-1	20	-5.173
CAAGACAGAGAGCTGGGTTCCACTGCCAAAAAACAGTTTTTCATAGGCCCCCCTGCTTGGCTGCTGGCGCAGAGATACAGGGCTGAGTCTTCTG	RRLSPVSLRQQPSRGAYEKLFFGSGTQLSVL	TRBJ1-4	TRBV4-1	3	-5.997
CAAGACAGAGAGCTGGGTTCCACTGCCAAAAAACAGTTTTTCATAGGCCCCGCCGGGACTGCTGGCACAGAAGTACAGAGAGGTCTGGTTGGGG	PNQTSLYFCASSPGGAYEKLFFGSGTQLSVL	TRBJ1-4	TRBV27	10	-5.474
CAAGACAGAGAGCTGGGTTCCACTGCCAAAAAACAGTTTTTCATAGGCGTCCCGGGGGCTGCTGGCACAGAGATACATGGCCGAGTCCCCCTGC	QGDSAMYLCASSPRDAYEKLFFGSGTQLSVL	TRBJ1-4	TRBV7-9	2	-6.173
CAAGACAGAGAGCTGGGTTCCACTGCCAAAAAACAGTTTTTCATAGGCTGTCCCGATTCTGCTGGCACAGAGGTACATAGATGTCTGGTTGGTG	TNQTSMYLCASRIGTAYEKLFFGSGTQLSVL	TRBJ1-4	TRBV28	7	-5.629
CAAGACAGAGAGCTGGGTTCCACTGCCAAAAAACAGTTTTTCATAGGGGCCTGTCCTAGCACTGCTGGCACAGAGGTACATAGATGTCTGGTTG	NQTSMYLCASSARTGPYEKLFFGSGTQLSVL	TRBJ1-4	TRBV28	25	-5.076
CAAGACAGAGAGCTGGGTTCCACTGCCAAAAAACAGTTTTTCATAGGTAGTCACCGCTAAGCTGCTGGCACAGAGATACACGGCCGAGTCCTCC	EDSAVYLCASSLAVTTYEKLFFGSGTQLSVL	TRBJ1-4	TRBV7-2	8	-5.571
CAAGACAGAGAGCTGGGTTCCACTGCCAAAAAACAGTTTTTCATAGGTCCGGGGTGGCGATAAACTGCTGGCACAGAAGTACAGAGAGGTCTGG	QTSLYFCASSLSPPRTYEKLFFGSGTQLSVL	TRBJ1-4	TRBV27	8	-5.571
CAAGACAGAGAGCTGGGTTCCACTGCCAAAAAACAGTTTTTCATAGGTTTCCCTGTCCCGAGCACTGCAGATGTAGAAGCTGCTGTCTTCAGGA	PEDSSFYICSARDRETYEKLFFGSGTQLSVL	TRBJ1-4	TRBV20-1	6	-5.696
CAAGACAGAGAGCTGGGTTCCACTGCCAAAAAACAGTTTTTCATAGTCAACGGCTCTAGCACTGCAGATGTAGAAGCTGCTGTCTTCAGGATGG	HPEDSSFYICSARAVDYEKLFFGSGTQLSVL	TRBJ1-4	TRBV20-1	7	-5.629
CAAGACAGAGAGCTGGGTTCCACTGCCAAAAAACAGTTTTTCATAGTCACTTTTCCCACTGCAGATGTAGAAGCTGCTGTCTTCAGGATGGGCA	AHPEDSSFYICSGKSDYEKLFFGSGTQLSVL	TRBJ1-4	TRBV20-1	7	-5.629
CAAGACAGAGAGCTGGGTTCCACTGCCAAAAAACAGTTTTTCATAGTCCCCTGTCTGGAGGTATATGAAACTGCTGGCACAGAAGTACACAGCT	AVYFCASSFIYLQTGDYEKLFFGSGTQLSVL	TRBJ1-4	TRBV12-3; TRBV12-4	5	-5.775
CAAGACAGAGAGCTGGGTTCCACTGCCAAAAAACAGTTTTTCATAGTTCCCCCTGCGATCTTGGCTGCTGGCACAGAAATACACAGCAGAGTCA	DSAVYFCASSQDRRGNYEKLFFGSGTQLSVL	TRBJ1-4	TRBV3-1	3	-5.997
CAAGACAGAGAGCTGGGTTCCACTGCCAAAAAACAGTTTTTCATAGTTGTCCCCTCTGCTGGCACAGAGGTACATAGATGTCTGGTTGGTGCTG	STNQTSMYLCASRGDNYEKLFFGSGTQLSVL	TRBJ1-4	TRBV28	5	-5.775
CAAGACAGAGAGCTGGGTTCCACTGCCAAAAAACAGTTTTTCATATCCAGGGGCCCACCCGGTAGCACTGCAGATGTAGAAGCTGCTGTCTTCA	EDSSFYICSATGWAPGYEKLFFGSGTQLSVL	TRBJ1-4	TRBV20-1	4	-5.872
CAAGACAGAGAGCTGGGTTCCACTGCCAAAAAACAGTTTTTCATATCCCACACCTGGACTGCTGGCACAGAGGTACATAGATGTCTGGTTGGTG	TNQTSMYLCASSPGVGYEKLFFGSGTQLSVL	TRBJ1-4	TRBV28	5	-5.775
CAAGACAGAGAGCTGGGTTCCACTGCCAAAAAACAGTTTTTCATATCCCCCCCTGCTGGCACAGAAGTACATGGCTGAGTCCTCCAGCTTTGTG	TKLEDSAMYFCASRGGYEKLFFGSGTQLSVL	TRBJ1-4	TRBV2	4	-5.872
CAAGACAGAGAGCTGGGTTCCACTGCCAAAAAACAGTTTTTCATATCCCCTGTCCGACCTAGCACTGCAGATGTAGAAGCTGCTGTCTTCAGGA	PEDSSFYICSARSDRGYEKLFFGSGTQLSVL	TRBJ1-4	TRBV20-1	7	-5.629
CAAGACAGAGAGCTGGGTTCCACTGCCAAAAAACAGTTTTTCATATCCCGAACTCCAGGCACAGAGATAGAAGCCAGAGTCACTGAGAAGGAGC	LLLSDSGFYLCAWSSGYEKLFFGSGTQLSVL	TRBJ1-4	TRBV30	5	-5.775
CAAGACAGAGAGCTGGGTTCCACTGCCAAAAAACAGTTTTTCATATCCCTGTCCCGGTCTCCTCGCACTGCAGATGTAGAAGCTGCTGTCTTCA	EDSSFYICSARRPGQGYEKLFFGSGTQLSVL	TRBJ1-4	TRBV20-1	10	-5.474
CAAGACAGAGAGCTGGGTTCCACTGCCAAAAAACAGTTTTTCATATCCTCCCGAGTAGGTGCTGGCACAGAGGTACATAGATGTCTGGTTGGTG	TNQTSMYLCASTYSGGYEKLFFGSGTQLSVL	TRBJ1-4	TRBV28	6	-5.696
CAAGACAGAGAGCTGGGTTCCACTGCCAAAAAACAGTTTTTCATATCGCCCGTAACTGCTGGCACAGAAGTACACAGATGTCTGGGAGGGAGCA	APSQTSVYFCASSYGRYEKLFFGSGTQLSVL	TRBJ1-4	TRBV6-5	4	-5.872
CAAGACAGAGAGCTGGGTTCCACTGCCAAAAAACAGTTTTTCATATGAACCGTCCACAGGACTGCTGGCACAGAGGTACATAGATGTCTGGTTG	NQTSMYLCASSPVDGSYEKLFFGSGTQLSVL	TRBJ1-4	TRBV28	3	-5.997
CAAGACAGAGAGCTGGGTTCCACTGCCAAAAAACAGTTTTTCATATGGCCCTCCTAGATCTTGGCTGCTGGCGCAGAGATACAGGGCCGAGTCT	DSALYLCASSQDLGGPYEKLFFGSGTQLSVL	TRBJ1-4	TRBV4-3	8	-5.571
CAAGACAGAGAGCTGGGTTCCACTGCCAAAAAACAGTTTTTCATATGGGGGGCCATTTGATTCACTGCTGGCACAGAAGTACATGGCTGAGTCC	DSAMYFCASSESNGPPYEKLFFGSGTQLSVL	TRBJ1-4	TRBV2	2	-6.173
CAAGACAGAGAGCTGGGTTCCACTGCCAAAAAACAGTTTTTCATATTTCGTATCCCGGAGGCTGCTGGCACAGAAGTACACAGATGTCTGGGAG	SQTSVYFCASSLRDTKYEKLFFGSGTQLSVL	TRBJ1-4	TRBV6-5	11	-5.432
CAAGACAGAGAGCTGGGTTCCACTGCCAAAAAACAGTTTTTCATATTTGCTGTCTCCACTGCTGGCACAGAGGTACATAGATGTCTGGTTGGTG	TNQTSMYLCASSGDSKYEKLFFGSGTQLSVL	TRBJ1-4	TRBV28	81	-4.565
CAAGACAGAGAGCTGGGTTCCACTGCCAAAAAACAGTTTTTCATCAAAACCTCTAGCACTGCAGATGTAGAAGCTGCTGTCTTCAGGATGGGCA	AHPEDSSFYICSARGFDEKLFFGSGTQLSVL	TRBJ1-4	TRBV20-1	16	-5.27
CAAGACAGAGAGCTGGGTTCCACTGCCAAAAAACAGTTTTTCATCAAAAGCATGTGTTTCACTGATGGCACAGAAGTACACAGATGTCTGGGAG	SQTSVYFCAISETHAFDEKLFFGSGTQLSVL	TRBJ1-4	TRBV10-3	2	-6.173
CAAGACAGAGAGCTGGGTTCCACTGCCAAAAAACAGTTTTTCATCAAATCCCGGTAAGGTTAAACTGCTGGCACAGAGGTACATAGATGTCTGG	QTSMYLCASSLTLPGFDEKLFFGSGTQLSVL	TRBJ1-4	TRBV28	7	-5.629
CAAGACAGAGAGCTGGGTTCCACTGCCAAAAAACAGTTTTTCATCAACCCCTGTTAGTCTGCTGGCACAGAGGTACATAGATGTCTGGTTGGTG	TNQTSMYLCASRLTGVDEKLFFGSGTQLSVL	TRBJ1-4	TRBV28	3	-5.997
CAAGACAGAGAGCTGGGTTCCACTGCCAAAAAACAGTTTTTCATCAACCGCCGTCCGGGTGCTGGCACAGAAGTACACAGATGTCTGGGAGGGA	PSQTSVYFCASTRTAVDEKLFFGSGTQLSVL	TRBJ1-4	TRBV6-6	5	-5.775
CAAGACAGAGAGCTGGGTTCCACTGCCAAAAAACAGTTTTTCATCAACTCCTCGATCTAAGCTGCTGGCACAGAGATACACGGCCGAGTCCCCA	GDSAVYLCASSLDRGVDEKLFFGSGTQLSVL	TRBJ1-4	TRBV11-3	4	-5.872
CAAGACAGAGAGCTGGGTTCCACTGCCAAAAAACAGTTTTTCATCAAGCCCCCTGTAGGTTCGGACGCTGCAGAGATATATGCTGCTGTCTTCA	EDSSIYLCSVRTYRGLDEKLFFGSGTQLSVL	TRBJ1-4	TRBV29-1	3	-5.997
CAAGACAGAGAGCTGGGTTCCACTGCCAAAAAACAGTTTTTCATCAAGGGGTGTAGGTCTGCTGGCACAGAGATACACGGCCGAGTCCTCCTGC	QEDSAVYLCASRPTPLDEKLFFGSGTQLSVL	TRBJ1-4	TRBV7-2	4	-5.872
CAAGACAGAGAGCTGGGTTCCACTGCCAAAAAACAGTTTTTCATCAATCCTCGGTCCAAAGCTGCTGGCACAGAGATACAGGGCCGAGTCGTCC	DDSALYLCASSFGPRIDEKLFFGSGTQLSVL	TRBJ1-4	TRBV5-4	2	-6.173
CAAGACAGAGAGCTGGGTTCCACTGCCAAAAAACAGTTTTTCATCACCACCTCCACCACTGATGGCACAGAAGTACACAGATGTCTGGGAGCTG	SSQTSVYFCAISGGGGDEKLFFGSGTQLSVL	TRBJ1-4	TRBV10-3	22	-5.131
CAAGACAGAGAGCTGGGTTCCACTGCCAAAAAACAGTTTTTCATCACCACCTCCAGCACTGATGGCACAGAAGTACACAGATGTCTTTGATCTA	RSKTSVYFCAISAGGGDEKLFFGSGTQLSVL	TRBJ1-4	TRBV10-3	7	-5.629
CAAGACAGAGAGCTGGGTTCCACTGCCAAAAAACAGTTTTTCATCACCCACAAAGCTGCTGGCACAGAGATACAGGGCCGAGTCGTCCAGCTCC	ELDDSALYLCASSFVGDEKLFFGSGTQLSVL	TRBJ1-4	TRBV5-4	6	-5.696
CAAGACAGAGAGCTGGGTTCCACTGCCAAAAAACAGTTTTTCATCACCCCCCCTGGGGCTGCTGGCACAGAAGTACACAGATGTCTGGGAGGGA	PSQTSVYFCASSPRGGDEKLFFGSGTQLSVL	TRBJ1-4	TRBV6-5	3	-5.997
CAAGACAGAGAGCTGGGTTCCACTGCCAAAAAACAGTTTTTCATCACCCCCTGGAACTAAGCTGCTGGCACAGAGATACACGGCCGAGTCCTCC	EDSAVYLCASSLVPGGDEKLFFGSGTQLSVL	TRBJ1-4	TRBV7-2	24	-5.094
CAAGACAGAGAGCTGGGTTCCACTGCCAAAAAACAGTTTTTCATCACCCCTCCCCTGGGGACTGCTGGCACAGAAGTACACAGCTGAGTCCCTG	RDSAVYFCASSPQGRGDEKLFFGSGTQLSVL	TRBJ1-4	TRBV12-3; TRBV12-4	6	-5.696
CAAGACAGAGAGCTGGGTTCCACTGCCAAAAAACAGTTTTTCATCACCCCTGCTCCCCAGCTCACTGATGGCACAGAAGTACACAGATGTCTGG	QTSVYFCAISELGSRGDEKLFFGSGTQLSVL	TRBJ1-4	TRBV10-3	4	-5.872
CAAGACAGAGAGCTGGGTTCCACTGCCAAAAAACAGTTTTTCATCACCCTGGGCCCGGCTGCTGGCACAGAGATACACGGCGGAGTCCTCCTGC	QEDSAVYLCASSRAQGDEKLFFGSGTQLSVL	TRBJ1-4	TRBV7-8	3	-5.997
CAAGACAGAGAGCTGGGTTCCACTGCCAAAAAACAGTTTTTCATCACCCTGTCCCGGCGGTGGGCTGCTGGCACAGAGATACATGGCCGAGTCC	DSAMYLCASSPPPGQGDEKLFFGSGTQLSVL	TRBJ1-4	TRBV7-9	6	-5.696
CAAGACAGAGAGCTGGGTTCCACTGCCAAAAAACAGTTTTTCATCACCGGCTCCGTGTCGGGTGGCGCAAAGATAAAGGGCCGAGTCCCCCAGN	LGDSALYLCATRHGAGDEKLFFGSGTQLSVL	TRBJ1-4	TRBV5-1	2	-6.173
CAAGACAGAGAGCTGGGTTCCACTGCCAAAAAACAGTTTTTCATCACCTCCCCTGGCCCCACTGCTGGCACAGAAGTACATGGCTGAGTCCTCC	EDSAMYFCASSGARGGDEKLFFGSGTQLSVL	TRBJ1-4	TRBV2	5	-5.775
CAAGACAGAGAGCTGGGTTCCACTGCCAAAAAACAGTTTTTCATCACCTGCTTCAACGCTGCAGAGATATATGCTGCTGTCTTCAGGGCTCATG	MSPEDSSIYLCSVEAGDEKLFFGSGTQLSVL	TRBJ1-4	TRBV29-1	1110	-3.428
CAAGACAGAGAGCTGGGTTCCACTGCCAAAAAACAGTTTTTCATCACCTGGAATTGCAAAACTGCTGGCACAGAGGTACATAGATGTCTGGTTG	NQTSMYLCASSFAIPGDEKLFFGSGTQLSVL	TRBJ1-4	TRBV28	2	-6.173
CAAGACAGAGAGCTGGGTTCCACTGCCAAAAAACAGTTTTTCATCACCTTGCCCCGCTAAGCTGCTGGCACAGAGATACATGGCCGAGTCCCCC	GDSAMYLCASSLAGQGDEKLFFGSGTQLSVL	TRBJ1-4	TRBV7-9	20	-5.173
CAAGACAGAGAGCTGGGTTCCACTGCCAAAAAACAGTTTTTCATCACTTTGTCCCTGAGCACTGCAGATGTAGAAGCTGCTGTCTTCAGGATGG	HPEDSSFYICSAQGQSDEKLFFGSGTQLSVL	TRBJ1-4	TRBV20-1	4	-5.872
CAAGACAGAGAGCTGGGTTCCACTGCCAAAAAACAGTTTTTCATCAGCCACGCTGCAGAGATATATGCTGCTGTCTTCAGGGCTCATGTTGCTC	SNMSPEDSSIYLCSVADEKLFFGSGTQLSVL	TRBJ1-4	TRBV29-1	4	-5.872
CAAGACAGAGAGCTGGGTTCCACTGCCAAAAAACAGTTTTTCATCAGCCCCCCGGACAACGCTGCAGAGATATATGCTGCTGTCTTCAGGGCTC	SPEDSSIYLCSVVRGADEKLFFGSGTQLSVL	TRBJ1-4	TRBV29-1	3	-5.997
CAAGACAGAGAGCTGGGTTCCACTGCCAAAAAACAGTTTTTCATCAGGCCCCCTGCTGATGGCACAGAAGTACACAGATGTCTGGGAGCTGGTA	TSSQTSVYFCAISRGPDEKLFFGSGTQLSVL	TRBJ1-4	TRBV10-3	3	-5.997
CAAGACAGAGAGCTGGGTTCCACTGCCAAAAAACAGTTTTTCATCAGGCCCGCCTCCCGAGGTGCTGGCACAGAGGTACATAGATGTCTGGTTG	NQTSMYLCASTSGGGPDEKLFFGSGTQLSVL	TRBJ1-4	TRBV28	7	-5.629
CAAGACAGAGAGCTGGGTTCCACTGCCAAAAAACAGTTTTTCATCAGGTCCACCGCTAGTGCTGGCACAGAAGTACATGGCTGAGTCCTCCAGC	LEDSAMYFCASTSGGPDEKLFFGSGTQLSVL	TRBJ1-4	TRBV2	9	-5.52
CAAGACAGAGAGCTGGGTTCCACTGCCAAAAAACAGTTTTTCATCATACCCCCCTCCTTTGACGCTGCAGAGATATATGCTGCTGTCTTCAGGG	PEDSSIYLCSVKGGGYDEKLFFGSGTQLSVL	TRBJ1-4	TRBV29-1	12	-5.395
CAAGACAGAGAGCTGGGTTCCACTGCCAAAAAACAGTTTTTCATCATAGCCCCCTGGTTGGCTGCTGGCACAGAAATAAACTCCAGAATCCTCC	EDSGVYFCASSQPGGYDEKLFFGSGTQLSVL	TRBJ1-4	TRBV14	19	-5.195
CAAGACAGAGAGCTGGGTTCCACTGCCAAAAAACAGTTTTTCATCATCCATCCCAATACTACTGGCACAGAGATAGAAAGCTGTCGGGTTCTTT	KNPTAFYLCASSIGMDDEKLFFGSGTQLSVL	TRBJ1-4	TRBV19	12	-5.395
CAAGACAGAGAGCTGGGTTCCACTGCCAAAAAACAGTTTTTCATCATCCCCTACCATTAAGCTGCTGGCACAGAGATACACGGCCGAGTCCTCC	EDSAVYLCASSLMVGDDEKLFFGSGTQLSVL	TRBJ1-4	TRBV7-2	2	-6.173
CAAGACAGAGAGCTGGGTTCCACTGCCAAAAAACAGTTTTTCATCATGGCTGGCACAGAAGTACACAGATGTCTGGGAGGGAGCAGCCGACTCC	ESAAPSQTSVYFCASHDEKLFFGSGTQLSVL	TRBJ1-4	TRBV6-1	3	-5.997
CAAGACAGAGAGCTGGGTTCCACTGCCAAAAAACAGTTTTTCATCATGGGGCCCGGACTGGCTGCTGGCACAGAGATACAGGGCCGAGTCTTCT	EDSALYLCASSQSGPHDEKLFFGSGTQLSVL	TRBJ1-4	TRBV4-2	3	-5.997
CAAGACAGAGAGCTGGGTTCCACTGCCAAAAAACAGTTTTTCATCATGGGTCCCTGTACTGCTGGCACAGAAGTACACAGATGTTTGGGAGGGA	PSQTSVYFCASSTGTHDEKLFFGSGTQLSVL	TRBJ1-4	TRBV6-2	2	-6.173
CAAGACAGAGAGCTGGGTTCCACTGCCAAAAAACAGTTTTTCATCATTCACTCCCAGGAAGCTGCTGGCACAGAGATACACGGCCGAGTCCTCC	EDSAVYLCASSFLGVNDEKLFFGSGTQLSVL	TRBJ1-4	TRBV7-2	8	-5.571
CAAGACAGAGAGCTGGGTTCCACTGCCAAAAAACAGTTTTTCATCATTTACCCCGCTGCTGGCACAGAAATACAAAGCTGAGTCCCCCAGCTCC	ELGDSALYFCASSGVNDEKLFFGSGTQLSVL	TRBJ1-4	TRBV9	4	-5.872
CAAGACAGAGAGCTGGGTTCCACTGCCAAAAAACAGTTTTTCATCCAAACCCTTAAAACTGCTGGCACAGAGGTACATAGATGTCTGGTTGGTG	TNQTSMYLCASSFKGLDEKLFFGSGTQLSVL	TRBJ1-4	TRBV28	35	-4.93
CAAGACAGAGAGCTGGGTTCCACTGCCAAAAAACAGTTTTTCATCCAATCCCCTGTCCTCACTAGCACTGCAGATGTAGAAGCTGCTGTCTTCA	EDSSFYICSASEDRGLDEKLFFGSGTQLSVL	TRBJ1-4	TRBV20-1	2	-6.173
CAAGACAGAGAGCTGGGTTCCACTGCCAAAAAACAGTTTTTCATCCACCCCTATAGCACTGCAGATGTAGAAGCTGCTGTCTTCAGGATGGGCA	AHPEDSSFYICSAIGVDEKLFFGSGTQLSVL	TRBJ1-4	TRBV20-1	8	-5.571
CAAGACAGAGAGCTGGGTTCCACTGCCAAAAAACAGTTTTTCATCCACCGGGTGAGCTGCTGGCACAGAAGTACATGGCTGAGTCCTCCAGCTT	SWRTQPCTSVPAAHPVDEKLFFGSGTQLSVL	TRBJ1-4	TRBV2	6	-5.696
CAAGACAGAGAGCTGGGTTCCACTGCCAAAAAACAGTTTTTCATCCACCGTCCCGGAAGCACTGCAGATGTAGAAGCTGCTGTCTTCAGGATGG	HPEDSSFYICSASGTVDEKLFFGSGTQLSVL	TRBJ1-4	TRBV20-1	3	-5.997
CAAGACAGAGAGCTGGGTTCCACTGCCAAAAAACAGTTTTTCATCCACCGTCCCGGGAGGGCTGCTGGCACAGAGGTACATAGATGTCTGGTTG	NQTSMYLCASSPPGTVDEKLFFGSGTQLSVL	TRBJ1-4	TRBV28	2	-6.173
CAAGACAGAGAGCTGGGTTCCACTGCCAAAAAACAGTTTTTCATCCACCTGTCTCGTCGGTGAGCTGGCACAGAAATAAGCTGCCGAATCTCCT	GDSAAYFCASSPTRQVDEKLFFGSGTQLSVL	TRBJ1-4	TRBV18	2	-6.173
CAAGACAGAGAGCTGGGTTCCACTGCCAAAAAACAGTTTTTCATCCACTCCCCAGAAACTGCTGGCACAGAGGTACATAGATGTCTGGTTGGTG	TNQTSMYLCASSFWGVDEKLFFGSGTQLSVL	TRBJ1-4	TRBV28	7	-5.629
CAAGACAGAGAGCTGGGTTCCACTGCCAAAAAACAGTTTTTCATCCACTGTCCCATACAAGCTGCTGGCACAGAGATACAGGGCCGAGTCCCCC	GDSALYLCASSLYGTVDEKLFFGSGTQLSVL	TRBJ1-4	TRBV5-5	8	-5.571
CAAGACAGAGAGCTGGGTTCCACTGCCAAAAAACAGTTTTTCATCCAGACCCCGGAGAGCACTGCAGATGTAGAAGCTGCTGTCTTCAGGATGG	HPEDSSFYICSALRGLDEKLFFGSGTQLSVL	TRBJ1-4	TRBV20-1	2	-6.173
CAAGACAGAGAGCTGGGTTCCACTGCCAAAAAACAGTTTTTCATCCAGCACCCTAGCGCTGGCACAGAAGTACATGGCTGAGTCCTCCAGCTTT	KLEDSAMYFCASARVLDEKLFFGSGTQLSVL	TRBJ1-4	TRBV2	9	-5.52
CAAGACAGAGAGCTGGGTTCCACTGCCAAAAAACAGTTTTTCATCCAGCCATGTAGCGCTGCAGAGATATATGCTGCTGTCTTCAGGGCTCATG	MSPEDSSIYLCSATWLDEKLFFGSGTQLSVL	TRBJ1-4	TRBV29-1	3	-5.997
CAAGACAGAGAGCTGGGTTCCACTGCCAAAAAACAGTTTTTCATCCAGGTCTCGGATACTACTGGCACAGAGATAGAAAGCTGTCGGGTTCTTT	KNPTAFYLCASSIRDLDEKLFFGSGTQLSVL	TRBJ1-4	TRBV19	4	-5.872
CAAGACAGAGAGCTGGGTTCCACTGCCAAAAAACAGTTTTTCATCCATCCCCCCCCTGGGGCTGCTGGCACAGAGATACATGGCCGAGTCCCCC	GDSAMYLCASSPRGGMDEKLFFGSGTQLSVL	TRBJ1-4	TRBV7-9	5	-5.775
CAAGACAGAGAGCTGGGTTCCACTGCCAAAAAACAGTTTTTCATCCATCGAGTCCCTCCTGCTGGCGCAAAGATAAAGGGCCGAGTCCCCCAGC	LGDSALYLCASRRDSMDEKLFFGSGTQLSVL	TRBJ1-4	TRBV5-1	3	-5.997
CAAGACAGAGAGCTGGGTTCCACTGCCAAAAAACAGTTTTTCATCCCAACCCTGTCCGAAAGAGGGGGCACTGCAGATGTAGAAGCTGCTGTCT	DSSFYICSAPSFGQGWDEKLFFGSGTQLSVL	TRBJ1-4	TRBV20-1	4	-5.872
CAAGACAGAGAGCTGGGTTCCACTGCCAAAAAACAGTTTTTCATCCCAATCCGCGAGACTGCTGGCACAGAGGTACATAGATGTCTGGTTGGTG	TNQTSMYLCASSLADWDEKLFFGSGTQLSVL	TRBJ1-4	TRBV28	3	-5.997
CAAGACAGAGAGCTGGGTTCCACTGCCAAAAAACAGTTTTTCATCCCACCCGGGACTACTGGCACAGAGATAGAAAGCTGTCGGGTTCTTTTGG	QKNPTAFYLCASSPGWDEKLFFGSGTQLSVL	TRBJ1-4	TRBV19	3	-5.997
CAAGACAGAGAGCTGGGTTCCACTGCCAAAAAACAGTTTTTCATCCCAGCCACCCTGTAGGCTGCTGGCACAGAAATAAACTCCAGAATCCTCC	EDSGVYFCASSLQGGWDEKLFFGSGTQLSVL	TRBJ1-4	TRBV14	10	-5.474
CAAGACAGAGAGCTGGGTTCCACTGCCAAAAAACAGTTTTTCATCCCAGCCCTGGTCCTGGCTGCTGGCGCAGAGATACAGGGCCGAGTCTTCT	EDSALYLCASSQDQGWDEKLFFGSGTQLSVL	TRBJ1-4	TRBV4-3	11	-5.432
CAAGACAGAGAGCTGGGTTCCACTGCCAAAAAACAGTTTTTCATCCCAGCCGGGGGGGATAGCACTGCAGATGTAGAAGCTGCTGTCTTCAGGA	PEDSSFYICSAIPPGWDEKLFFGSGTQLSVL	TRBJ1-4	TRBV20-1	6	-5.696
CAAGACAGAGAGCTGGGTTCCACTGCCAAAAAACAGTTTTTCATCCCAGTCCGGTACCGAGGCACAGAAGTACACAGCTGAGTCCCTGGGTTCT	EPRDSAVYFCASVPDWDEKLFFGSGTQLSVL	TRBJ1-4	TRBV12-3; TRBV12-4	7	-5.629
CAAGACAGAGAGCTGGGTTCCACTGCCAAAAAACAGTTTTTCATCCCATCCCGGGTAAGAACTGCTGGCACAGAAGTACAGAGAGGTCTGGTTG	NQTSLYFCASSSYPGWDEKLFFGSGTQLSVL	TRBJ1-4	TRBV27	8	-5.571
CAAGACAGAGAGCTGGGTTCCACTGCCAAAAAACAGTTTTTCATCCCCAATAACCCCTGTCCCTCCGGGATAAGAAGTGCTGGCACAGAGGTAC	YLCASTSYPGGTGVIGDEKLFFGSGTQLSVL	TRBJ1-4	TRBV28	4	-5.872
CAAGACAGAGAGCTGGGTTCCACTGCCAAAAAACAGTTTTTCATCCCCACCCTCAACGCTGCAGAGATATATGCTGCTGTCTTCAGGGCTCATG	MSPEDSSIYLCSVEGGDEKLFFGSGTQLSVL	TRBJ1-4	TRBV29-1	59	-4.703
CAAGACAGAGAGCTGGGTTCCACTGCCAAAAAACAGTTTTTCATCCCCAGCCCCTGAATCGACGCTGCAGAGATATATGCTGCTGTCTTCAGGG	PEDSSIYLCSVDSGAGDEKLFFGSGTQLSVL	TRBJ1-4	TRBV29-1	10	-5.474
CAAGACAGAGAGCTGGGTTCCACTGCCAAAAAACAGTTTTTCATCCCCAGGGTCAGCACTGCAGATGTAGAAGCTGCTGTCTTCAGGATGGGCA	AHPEDSSFYICSADPGDEKLFFGSGTQLSVL	TRBJ1-4	TRBV20-1	3	-5.997
CAAGACAGAGAGCTGGGTTCCACTGCCAAAAAACAGTTTTTCATCCCCATTGCTGGCACAGAGGTACATAGATGTCTGGTTGGTGCTGGCGGAC	SASTNQTSMYLCASNGDEKLFFGSGTQLSVL	TRBJ1-4	TRBV28	4	-5.872
CAAGACAGAGAGCTGGGTTCCACTGCCAAAAAACAGTTTTTCATCCCCCCCCCGACGCGAGTAACTGCTGGCACAGAAGTACACAGATGTCTGG	QTSVYFCASSYSRRGGDEKLFFGSGTQLSVL	TRBJ1-4	TRBV6-6	6	-5.696
CAAGACAGAGAGCTGGGTTCCACTGCCAAAAAACAGTTTTTCATCCCCCCCCTCGGCGCTGCAGAGATATATGCTGCTGTCTTCAGGGCTCATG	MSPEDSSIYLCSAEGGDEKLFFGSGTQLSVL	TRBJ1-4	TRBV29-1	21	-5.152
CAAGACAGAGAGCTGGGTTCCACTGCCAAAAAACAGTTTTTCATCCCCCCCGCGGCTGCTGGCGCAAAGATAAAGGGCCGAGTCCCCCAGCTCC	ELGDSALYLCASSRGGDEKLFFGSGTQLSVL	TRBJ1-4	TRBV5-1	4	-5.872
CAAGACAGAGAGCTGGGTTCCACTGCCAAAAAACAGTTTTTCATCCCCCCCTAGTTGGCTGCTGGCACAGAAATAAACTCCAGAATCCTCCAGT	LEDSGVYFCASSQLGGDEKLFFGSGTQLSVL	TRBJ1-4	TRBV14	2	-6.173
CAAGACAGAGAGCTGGGTTCCACTGCCAAAAAACAGTTTTTCATCCCCCCCTGTCTCAAAACTGCTGGCACAGAGGTACATAGATGTCTGGTTG	NQTSMYLCASSFETGGDEKLFFGSGTQLSVL	TRBJ1-4	TRBV28	22	-5.131
CAAGACAGAGAGCTGGGTTCCACTGCCAAAAAACAGTTTTTCATCCCCCCTGTCCGAAGCACTGCAGATGTAGAAGCTGCTGTCTTCAGGATGG	HPEDSSFYICSASDRGDEKLFFGSGTQLSVL	TRBJ1-4	TRBV20-1	4	-5.872
CAAGACAGAGAGCTGGGTTCCACTGCCAAAAAACAGTTTTTCATCCCCCCTGTGAGTAGCACTGCAGATGTAGAAGCTGCTGTCTTCAGGATGG	HPEDSSFYICSATHRGDEKLFFGSGTQLSVL	TRBJ1-4	TRBV20-1	5	-5.775
CAAGACAGAGAGCTGGGTTCCACTGCCAAAAAACAGTTTTTCATCCCCCGCCCATACGCTGCAGAGATATATGCTGCTGTCTTCAGGGCTCATN	MSPEDSSIYLCSVWAGDEKLFFGSGTQLSVL	TRBJ1-4	TRBV29-1	2	-6.173
CAAGACAGAGAGCTGGGTTCCACTGCCAAAAAACAGTTTTTCATCCCCCGTCCGGAGCGGACTGCTGGCACAGAAGTACACAGCTGAGTCCCTG	RDSAVYFCASSPLRTGDEKLFFGSGTQLSVL	TRBJ1-4	TRBV12-3; TRBV12-4	23	-5.112
CAAGACAGAGAGCTGGGTTCCACTGCCAAAAAACAGTTTTTCATCCCCCTGCGGCCCTAAGCTGCTGGCACAGAGATACACGGCCGAGTCCTCC	EDSAVYLCASSLGPQGDEKLFFGSGTQLSVL	TRBJ1-4	TRBV7-2	3	-5.997
CAAGACAGAGAGCTGGGTTCCACTGCCAAAAAACAGTTTTTCATCCCCCTGTCCCCCGCTGCAGAGATATATGCTGCTGTCTTCAGGGCTCATG	MSPEDSSIYLCSGGQGDEKLFFGSGTQLSVL	TRBJ1-4	TRBV29-1	10	-5.474
CAAGACAGAGAGCTGGGTTCCACTGCCAAAAAACAGTTTTTCATCCCCCTGTCCCGAACTGATGGCACAGAAGTACACAGATGTCTGGGAGCTG	SSQTSVYFCAISSGQGDEKLFFGSGTQLSVL	TRBJ1-4	TRBV10-3	8	-5.571
CAAGACAGAGAGCTGGGTTCCACTGCCAAAAAACAGTTTTTCATCCCCCTGTCCTCCATCTTGGCTGCTGGCACAGAGATACAGGGCCGAGTCT	DSALYLCASSQDGGQGDEKLFFGSGTQLSVL	TRBJ1-4	TRBV4-2	3	-5.997
CAAGACAGAGAGCTGGGTTCCACTGCCAAAAAACAGTTTTTCATCCCCCTGTCGAGCACTGCAGATGTAGAAGCTGCTGTCTTCAGGATGGGCA	AHPEDSSFYICSARQGDEKLFFGSGTQLSVL	TRBJ1-4	TRBV20-1	2	-6.173
CAAGACAGAGAGCTGGGTTCCACTGCCAAAAAACAGTTTTTCATCCCCCTTAGTGCGGCCCGGTCGTCTTACGCTGCTGGCACAGAGATACATG	MYLCASSVRRPGRTKGDEKLFFGSGTQLSVL	TRBJ1-4	TRBV7-9	2	-6.173
CAAGACAGAGAGCTGGGTTCCACTGCCAAAAAACAGTTTTTCATCCCCGGCCCTCAGAAGGCTGCTGGCACAGAGATACATGGCCGAGTCCCCC	GDSAMYLCASSLLRAGDEKLFFGSGTQLSVL	TRBJ1-4	TRBV7-9	8	-5.571
CAAGACAGAGAGCTGGGTTCCACTGCCAAAAAACAGTTTTTCATCCCCGGGCCCCCAACTGCTGGCGCAAAGATAAAGGGCCGAGTCCCCCAGC	LGDSALYLCASSWGPGDEKLFFGSGTQLSVL	TRBJ1-4	TRBV5-1	2	-6.173
CAAGACAGAGAGCTGGGTTCCACTGCCAAAAAACAGTTTTTCATCCCCGGGGGAGGTGGCACAGAAGTACACAGATGTCTGGGAGGGAGCAGCC	AAPSQTSVYFCATSPGDEKLFFGSGTQLSVL	TRBJ1-4	TRBV6-6	4	-5.872
CAAGACAGAGAGCTGGGTTCCACTGCCAAAAAACAGTTTTTCATCCCCGGTGAATTGCCCCCCCCGACCCTGGCTGCTGGCGCAGAGATACAGG	LYLCASSQGRGGQFTGDEKLFFGSGTQLSVL	TRBJ1-4	TRBV4-1	4	-5.872
CAAGACAGAGAGCTGGGTTCCACTGCCAAAAAACAGTTTTTCATCCCCGTGTTCCAAGCTGCTGGCGCAAAGATAAAGGGCCGAGTCCCCCAGC	LGDSALYLCASSLEHGDEKLFFGSGTQLSVL	TRBJ1-4	TRBV5-1	4	-5.872
CAAGACAGAGAGCTGGGTTCCACTGCCAAAAAACAGTTTTTCATCCCCTCCCTGTGAACTGCTGGCACAGAAGTACACAGATGTCTGGGAGGGA	PSQTSVYFCASSSQGGDEKLFFGSGTQLSVL	TRBJ1-4	TRBV6-5	8	-5.571
CAAGACAGAGAGCTGGGTTCCACTGCCAAAAAACAGTTTTTCATCCCCTGAGCTGCTGGCACAGAGATACACGGCCGAGTCCTCCTGCTGTGTG	TQQEDSAVYLCASSSGDEKLFFGSGTQLSVL	TRBJ1-4	TRBV7-2	4	-5.872
CAAGACAGAGAGCTGGGTTCCACTGCCAAAAAACAGTTTTTCATCCCCTGCCCCATATAAACTGCTGGCACAGAGGTACATAGATGTCTGGTTG	NQTSMYLCASSLYGAGDEKLFFGSGTQLSVL	TRBJ1-4	TRBV28	28	-5.027
CAAGACAGAGAGCTGGGTTCCACTGCCAAAAAACAGTTTTTCATCCCCTGCCGAATCACCGGCTAAGCTGCTGGCACAGAGATACACGGCCGAG	SAVYLCASSLAGDSAGDEKLFFGSGTQLSVL	TRBJ1-4	TRBV7-2	3	-5.997
CAAGACAGAGAGCTGGGTTCCACTGCCAAAAAACAGTTTTTCATCCCCTGTCAGCCTGCTGGCACAGAGGTACATAGATGTCTGGTTGGTGCTG	STNQTSMYLCASRLTGDEKLFFGSGTQLSVL	TRBJ1-4	TRBV28	68	-4.641
CAAGACAGAGAGCTGGGTTCCACTGCCAAAAAACAGTTTTTCATCCCCTGTCCAGCTGCTGGCGCAAAGATAAAGGGCCGAGTCCCCCAGCTCC	ELGDSALYLCASSWTGDEKLFFGSGTQLSVL	TRBJ1-4	TRBV5-1	3	-5.997
CAAGACAGAGAGCTGGGTTCCACTGCCAAAAAACAGTTTTTCATCCCCTGTCCATCTACTACTGGCACAGAGATAGAAAGCTGTCGGGTTCTTT	KNPTAFYLCASSRWTGDEKLFFGSGTQLSVL	TRBJ1-4	TRBV19	3	-5.997
CAAGACAGAGAGCTGGGTTCCACTGCCAAAAAACAGTTTTTCATCCCCTGTCCCAGGGGTAACGCTGCAGAGATATATGCTGCTGTCTTCAGGG	PEDSSIYLCSVTPGTGDEKLFFGSGTQLSVL	TRBJ1-4	TRBV29-1	26	-5.059
CAAGACAGAGAGCTGGGTTCCACTGCCAAAAAACAGTTTTTCATCCCCTGTCCCATCCTTACTGGCACAGAGATAGAAAGCTGTCGGGTTCTTT	KNPTAFYLCASKDGTGDEKLFFGSGTQLSVL	TRBJ1-4	TRBV19	9	-5.52
CAAGACAGAGAGCTGGGTTCCACTGCCAAAAAACAGTTTTTCATCCCCTGTCCCCAGCAAACTGCTGGCACAGAGGTACATAGATGTCTGGTTG	NQTSMYLCASSLLGTGDEKLFFGSGTQLSVL	TRBJ1-4	TRBV28	23	-5.112
CAAGACAGAGAGCTGGGTTCCACTGCCAAAAAACAGTTTTTCATCCCCTGTCCCGAGTAGGCTGCTGGCGCAAAGATAAAGGGCCGAGTCCCCC	GDSALYLCASSLLGTGDEKLFFGSGTQLSVL	TRBJ1-4	TRBV5-1	3	-5.997
CAAGACAGAGAGCTGGGTTCCACTGCCAAAAAACAGTTTTTCATCCCCTGTCCCGCTGGCACAGAAGTACACAGCTGAGTCCCTGGGTTCTGAG	SEPRDSAVYFCASGTGDEKLFFGSGTQLSVL	TRBJ1-4	TRBV12-3; TRBV12-4	2	-6.173
CAAGACAGAGAGCTGGGTTCCACTGCCAAAAAACAGTTTTTCATCCCCTGTCCCGGAAAAGGAACTGCTGGCACAGAGGTACATAGATGTCTGN	QTSMYLCASSSFSGTGDEKLFFGSGTQLSVL	TRBJ1-4	TRBV28	2	-6.173
CAAGACAGAGAGCTGGGTTCCACTGCCAAAAAACAGTTTTTCATCCCCTGTCCCGGAATCAACGCTGCAGAGATATATGCTGCTGTCTTCAGGG	PEDSSIYLCSVDSGTGDEKLFFGSGTQLSVL	TRBJ1-4	TRBV29-1	92	-4.51
CAAGACAGAGAGCTGGGTTCCACTGCCAAAAAACAGTTTTTCATCCCCTGTCCCGGAGGAACTGCTGGCACAGAGGTACATAGATGTCTGGTTN	NQTSMYLCASSSSGTGDEKLFFGSGTQLSVL	TRBJ1-4	TRBV28	3	-5.997
CAAGACAGAGAGCTGGGTTCCACTGCCAAAAAACAGTTTTTCATCCCCTGTCCCGGGTGAGCTGGCACAGAAATAAGCTGCCGAATCTCCTCGC	RGDSAAYFCASSPGTGDEKLFFGSGTQLSVL	TRBJ1-4	TRBV18	8	-5.571
CAAGACAGAGAGCTGGGTTCCACTGCCAAAAAACAGTTTTTCATCCCCTGTCCCGGTCCAGGTACTGCTGGCACAGAAGTACACAGATGTCTGG	QTSVYFCASSTWTGTGDEKLFFGSGTQLSVL	TRBJ1-4	TRBV6-5	14	-5.328
CAAGACAGAGAGCTGGGTTCCACTGCCAAAAAACAGTTTTTCATCCCCTGTCCCGGTCTTGCTGGCACAGAAGTACATGGCTGAGTCCTCCAGC	LEDSAMYFCASKTGTGDEKLFFGSGTQLSVL	TRBJ1-4	TRBV2	16	-5.27
CAAGACAGAGAGCTGGGTTCCACTGCCAAAAAACAGTTTTTCATCCCCTGTCCCGGTTATACTACTGGCACAGAGATAGAAAGCTGTCGGGTTC	NPTAFYLCASSITGTGDEKLFFGSGTQLSVL	TRBJ1-4	TRBV19	8	-5.571
CAAGACAGAGAGCTGGGTTCCACTGCCAAAAAACAGTTTTTCATCCCCTGTCCCGTCAGTGCTGGCACAGAGGTACATAGATGTCTGGTTGGTG	TNQTSMYLCASTDGTGDEKLFFGSGTQLSVL	TRBJ1-4	TRBV28	6	-5.696
CAAGACAGAGAGCTGGGTTCCACTGCCAAAAAACAGTTTTTCATCCCCTGTCGAGCTGATGGCACAGAAGTACACAGATGTCTGGGAGCTGGTA	TSSQTSVYFCAISSTGDEKLFFGSGTQLSVL	TRBJ1-4	TRBV10-3	6	-5.696
CAAGACAGAGAGCTGGGTTCCACTGCCAAAAAACAGTTTTTCATCCCCTTCCCGGTCAGGGGGCTCGGAACTGCTGGCACAGAGGTACATAGAT	SMYLCASSSEPPDREGDEKLFFGSGTQLSVL	TRBJ1-4	TRBV28	4	-5.872
CAAGACAGAGAGCTGGGTTCCACTGCCAAAAAACAGTTTTTCATCCCCTTGTCCCCATTGCCTGCTGGCACAGAAGTACACAGCTGAGTCCCTG	RDSAVYFCASRQWGQGDEKLFFGSGTQLSVL	TRBJ1-4	TRBV12-3; TRBV12-4	4	-5.872
CAAGACAGAGAGCTGGGTTCCACTGCCAAAAAACAGTTTTTCATCCCCTTTCCGAGAGCTGCTGGCACAGAGATACACGGCCGAGTCCTCCTGC	QEDSAVYLCASSSRKGDEKLFFGSGTQLSVL	TRBJ1-4	TRBV7-2	3	-5.997
CAAGACAGAGAGCTGGGTTCCACTGCCAAAAAACAGTTTTTCATCCCCTTTCCTCCCGCTGCTGGCACAGAAGTACAGAGAGGTCTGGTTGGGG	PNQTSLYFCASSGRKGDEKLFFGSGTQLSVL	TRBJ1-4	TRBV27	3	-5.997
CAAGACAGAGAGCTGGGTTCCACTGCCAAAAAACAGTTTTTCATCCCGAAGAGGGCTGCTGGCACAGAGGTACATAGATGTCTGGTTGGTGCTG	STNQTSMYLCASSPLRDEKLFFGSGTQLSVL	TRBJ1-4	TRBV28	7	-5.629
CAAGACAGAGAGCTGGGTTCCACTGCCAAAAAACAGTTTTTCATCCCGACCCCTGTCGCTGGTGGCACACAGGTACATGGCTGCGTCCCCCAGG	LGDAAMYLCATSDRGRDEKLFFGSGTQLSVL	TRBJ1-4	TRBV15	3	-5.997
CAAGACAGAGAGCTGGGTTCCACTGCCAAAAAACAGTTTTTCATCCCGACCTGTCACCCTGCTGGCACAGAAGTACATGGCTGAGTCCTCCAGN	LEDSAMYFCASRVTGRDEKLFFGSGTQLSVL	TRBJ1-4	TRBV2	3	-5.997
CAAGACAGAGAGCTGGGTTCCACTGCCAAAAAACAGTTTTTCATCCCGATTCCGTCGGGAGCTGCTGGCACAGAGATACACGGCCGAGTCCTCC	EDSAVYLCASSSRRNRDEKLFFGSGTQLSVL	TRBJ1-4	TRBV7-2	14	-5.328
CAAGACAGAGAGCTGGGTTCCACTGCCAAAAAACAGTTTTTCATCCCGCCCAGCCGCCGGTAAAGCACTGCAGATGTAGAAGCTGCTGTCTTCA	EDSSFYICSALPAAGRDEKLFFGSGTQLSVL	TRBJ1-4	TRBV20-1	3	-5.997
CAAGACAGAGAGCTGGGTTCCACTGCCAAAAAACAGTTTTTCATCCCGCCCCCTGTCGCTTGCACTGCAGATGTAGAAGCTGCTGTCTTCAGGA	PEDSSFYICSASDRGRDEKLFFGSGTQLSVL	TRBJ1-4	TRBV20-1	9	-5.52
CAAGACAGAGAGCTGGGTTCCACTGCCAAAAAACAGTTTTTCATCCCGCCCTCGGGACCTACTGGCACAGAGATAGAAAGCTGTCGGGTTCTTT	KNPTAFYLCASRSRGRDEKLFFGSGTQLSVL	TRBJ1-4	TRBV19	2	-6.173
CAAGACAGAGAGCTGGGTTCCACTGCCAAAAAACAGTTTTTCATCCCGCCTGTCCCGACTGCTGGCACAGAAGTACACAGATGTCTGGGAGGGA	PSQTSVYFCASSRDRRDEKLFFGSGTQLSVL	TRBJ1-4	TRBV6-5	3	-5.997
CAAGACAGAGAGCTGGGTTCCACTGCCAAAAAACAGTTTTTCATCCCGGCCCACCGGGGGACTGCTGGCACAGAGGTACATAGATGTCTGGTTG	NQTSMYLCASSPPVGRDEKLFFGSGTQLSVL	TRBJ1-4	TRBV28	15	-5.298
CAAGACAGAGAGCTGGGTTCCACTGCCAAAAAACAGTTTTTCATCCCGGCCCTGTGGTGGGGCACTACTGGCACAGAGATAGAAAGCTGTCGGG	PTAFYLCASSAPPQGRDEKLFFGSGTQLSVL	TRBJ1-4	TRBV19	7	-5.629
CAAGACAGAGAGCTGGGTTCCACTGCCAAAAAACAGTTTTTCATCCCGTCTGCCTCTGATGGCACAGAAGTACACAGATGTCTGGGAGCTGGTA	TSSQTSVYFCAIRGRRDEKLFFGSGTQLSVL	TRBJ1-4	TRBV10-3	14	-5.328
CAAGACAGAGAGCTGGGTTCCACTGCCAAAAAACAGTTTTTCATCCCGTGCCCCCCATGCACTGCAGATGTAGAAGCTGCTGTCTTCAGGATGG	HPEDSSFYICSAWGARDEKLFFGSGTQLSVL	TRBJ1-4	TRBV20-1	2	-6.173
CAAGACAGAGAGCTGGGTTCCACTGCCAAAAAACAGTTTTTCATCCCGTTCCCCAACGCTGCAGAGATATATGCTGCTGTCTTCAGGGCTCATG	MSPEDSSIYLCSVGERDEKLFFGSGTQLSVL	TRBJ1-4	TRBV29-1	16	-5.27
CAAGACAGAGAGCTGGGTTCCACTGCCAAAAAACAGTTTTTCATCCCGTTTCACCCAATCTCTAGCACTGCAGATGTAGAAGCTGCTGTCTTCA	EDSSFYICSARDWVKRDEKLFFGSGTQLSVL	TRBJ1-4	TRBV20-1	9	-5.52
CAAGACAGAGAGCTGGGTTCCACTGCCAAAAAACAGTTTTTCATCCCTACCCTGTCCCGGGTGGCTGCTGGCACAGAAATAAACTCCAGAATCC	DSGVYFCASSHPGQGRDEKLFFGSGTQLSVL	TRBJ1-4	TRBV14	3	-5.997
CAAGACAGAGAGCTGGGTTCCACTGCCAAAAAACAGTTTTTCATCCCTATCAGCCCATATGCCCGATAAACTGCTGGCACAGAGGTACATAGAT	SMYLCASSLSGIWADRDEKLFFGSGTQLSVL	TRBJ1-4	TRBV28	2	-6.173
CAAGACAGAGAGCTGGGTTCCACTGCCAAAAAACAGTTTTTCATCCCTCACCCCGCTGCAGAGATATATGCTGCTGTCTTCAGGGCTCATGTTG	NMSPEDSSIYLCSGVRDEKLFFGSGTQLSVL	TRBJ1-4	TRBV29-1	4	-5.872
CAAGACAGAGAGCTGGGTTCCACTGCCAAAAAACAGTTTTTCATCCCTCCCCCTGTCACTGATGGCACAGAAGTACACAGATGTCTGGGAGCTG	SSQTSVYFCAISDRGRDEKLFFGSGTQLSVL	TRBJ1-4	TRBV10-3	5	-5.775
CAAGACAGAGAGCTGGGTTCCACTGCCAAAAAACAGTTTTTCATCCCTCCCTGACTCGTAACTGCTGGCACAGAAGTACACAGATGTCTGGGAG	SQTSVYFCASSYESGRDEKLFFGSGTQLSVL	TRBJ1-4	TRBV6-6	4	-5.872
CAAGACAGAGAGCTGGGTTCCACTGCCAAAAAACAGTTTTTCATCCCTCCCTGTCCCGGTGGAGCTGCTGGCACAGAGATACAGGGCCGAGTCG	DSALYLCASSSTGTGRDEKLFFGSGTQLSVL	TRBJ1-4	TRBV5-4	3	-5.997
CAAGACAGAGAGCTGGGTTCCACTGCCAAAAAACAGTTTTTCATCCCTCCCTGTCCGGGAGCTGCTGGCGCAAAGATAAAGGGCCGAGTCCCCC	GDSALYLCASSSRTGRDEKLFFGSGTQLSVL	TRBJ1-4	TRBV5-1	17	-5.243
CAAGACAGAGAGCTGGGTTCCACTGCCAAAAAACAGTTTTTCATCCCTCCCTGTCGAACTGCTGGCACAGAAGTACACAGCTGAGTCCCTGGGT	PRDSAVYFCASSSTGRDEKLFFGSGTQLSVL	TRBJ1-4	TRBV12-3; TRBV12-4	7	-5.629
CAAGACAGAGAGCTGGGTTCCACTGCCAAAAAACAGTTTTTCATCCCTCCTCGGGCTGCTGGCACAGAGATACATGGCCGAGTCCCCCTGCTCT	EQGDSAMYLCASSPRRDEKLFFGSGTQLSVL	TRBJ1-4	TRBV7-9	5	-5.775
CAAGACAGAGAGCTGGGTTCCACTGCCAAAAAACAGTTTTTCATCCCTGAATAAGCTGCTGGCACAGAGATACATGGCCGAGTCCCCCTGCTCT	EQGDSAMYLCASSLFRDEKLFFGSGTQLSVL	TRBJ1-4	TRBV7-9	6	-5.696
CAAGACAGAGAGCTGGGTTCCACTGCCAAAAAACAGTTTTTCATCCCTGACCAATCTAGCACTGCAGATGTAGAAGCTGCTGTCTTCAGGATGG	HPEDSSFYICSARLVRDEKLFFGSGTQLSVL	TRBJ1-4	TRBV20-1	3	-5.997
CAAGACAGAGAGCTGGGTTCCACTGCCAAAAAACAGTTTTTCATCCCTGATATCTCTAGCACTGCAGATGTAGAAGCTGCTGTCTTCAGGATGG	HPEDSSFYICSARDIRDEKLFFGSGTQLSVL	TRBJ1-4	TRBV20-1	7	-5.629
CAAGACAGAGAGCTGGGTTCCACTGCCAAAAAACAGTTTTTCATCCCTGGGATGTCTGCTGGCACAGAAGTACACAGATGTTTGGGAGGGAGCA	APSQTSVYFCASRHPRDEKLFFGSGTQLSVL	TRBJ1-4	TRBV6-2	5	-5.775
CAAGACAGAGAGCTGGGTTCCACTGCCAAAAAACAGTTTTTCATCCCTGTCAATCACGCTGCAGAGATATATGCTGCTGTCTTCAGGGCTCATG	MSPEDSSIYLCSVIDRDEKLFFGSGTQLSVL	TRBJ1-4	TRBV29-1	6	-5.696
CAAGACAGAGAGCTGGGTTCCACTGCCAAAAAACAGTTTTTCATCCCTGTCCTGGGCACTGCAGATGTAGAAGCTGCTGTCTTCAGGATGGGCA	AHPEDSSFYICSAQDRDEKLFFGSGTQLSVL	TRBJ1-4	TRBV20-1	29	-5.011
CAAGACAGAGAGCTGGGTTCCACTGCCAAAAAACAGTTTTTCATCCCTTCCAGCCCCCAGGTGGTTGCTGGCACAGAGGTACATAGATGTCTGG	QTSMYLCASNHLGAGRDEKLFFGSGTQLSVL	TRBJ1-4	TRBV28	3	-5.997
CAAGACAGAGAGCTGGGTTCCACTGCCAAAAAACAGTTTTTCATCCCTTCCCCTGTCGTCGTTGCTGGCACAGAGGTACATAGATGTCTGGTTG	NQTSMYLCASNDDRGRDEKLFFGSGTQLSVL	TRBJ1-4	TRBV28	3	-5.997
CAAGACAGAGAGCTGGGTTCCACTGCCAAAAAACAGTTTTTCATCCCTTGTCGTTCTGCTGGCACAGAGGTACATAGATGTCTGGTTGGTGCTG	STNQTSMYLCASRTTRDEKLFFGSGTQLSVL	TRBJ1-4	TRBV28	7	-5.629
CAAGACAGAGAGCTGGGTTCCACTGCCAAAAAACAGTTTTTCATCCGAATTGGAGCCCCTCGGGGCACTGCAGATGTAGAAGCTGCTGTCTTCA	EDSSFYICSAPRGSNSDEKLFFGSGTQLSVL	TRBJ1-4	TRBV20-1	4	-5.872
CAAGACAGAGAGCTGGGTTCCACTGCCAAAAAACAGTTTTTCATCCGACCACCCCGATTGGGCACTGCAGATGTAGAAGCTGCTGTCTTCAGGA	PEDSSFYICSAQSGWSDEKLFFGSGTQLSVL	TRBJ1-4	TRBV20-1	16	-5.27
CAAGACAGAGAGCTGGGTTCCACTGCCAAAAAACAGTTTTTCATCCGACCCACCCCTGTCGGGTGAGCTGGCACAGAAATAAGCTGCCGAATCT	DSAAYFCASSPDRGGSDEKLFFGSGTQLSVL	TRBJ1-4	TRBV18	3	-5.997
CAAGACAGAGAGCTGGGTTCCACTGCCAAAAAACAGTTTTTCATCCGACCCCCTCTCCCAAAAGCTGCTGGCACAGAGATACACGGCCGAGTCC	DSAVYLCASSFWERGSDEKLFFGSGTQLSVL	TRBJ1-4	TRBV7-2	5	-5.775
CAAGACAGAGAGCTGGGTTCCACTGCCAAAAAACAGTTTTTCATCCGACCCTGTCCGTACGCTGCAGAGATATATGCTGCTGTCTTCAGGGCTC	SPEDSSIYLCSVRTGSDEKLFFGSGTQLSVL	TRBJ1-4	TRBV29-1	7	-5.629
CAAGACAGAGAGCTGGGTTCCACTGCCAAAAAACAGTTTTTCATCCGACTTAATAACCCTCAGTTCCCTAGCACTGCAGATGTAGAAGCTGCTG	SSFYICSARELRVIKSDEKLFFGSGTQLSVL	TRBJ1-4	TRBV20-1	7	-5.629
CAAGACAGAGAGCTGGGTTCCACTGCCAAAAAACAGTTTTTCATCCGAGGCCCCCGGAAGGCTGCTGGCGCAGAGATACAGGGCTGAGTCTTCT	EDSALYLCASSLPGASDEKLFFGSGTQLSVL	TRBJ1-4	TRBV4-1	3	-5.997
CAAGACAGAGAGCTGGGTTCCACTGCCAAAAAACAGTTTTTCATCCGAGTAACTGCTGGCACAGAAGTACACAGATGTCTGGGAGGGAGCAGCC	AAPSQTSVYFCASSYSDEKLFFGSGTQLSVL	TRBJ1-4	TRBV6-6	62	-4.681
CAAGACAGAGAGCTGGGTTCCACTGCCAAAAAACAGTTTTTCATCCGCCACGTCTTGGCTGCTGGCACAGAAATACACAGCAGAGTCACCAAGC	LGDSAVYFCASSQDVADEKLFFGSGTQLSVL	TRBJ1-4	TRBV3-1	2	-6.173
CAAGACAGAGAGCTGGGTTCCACTGCCAAAAAACAGTTTTTCATCCGCCCCCCAGTCGGTGCTGGCACAGAAGTACACAGATGTCTGGGAGGGA	PSQTSVYFCASTDWGADEKLFFGSGTQLSVL	TRBJ1-4	TRBV6-6	8	-5.571
CAAGACAGAGAGCTGGGTTCCACTGCCAAAAAACAGTTTTTCATCCGCCCCCTGGTAGCTGCTGGCACAGAGATACATGGCCGAGTCCCCCTGC	QGDSAMYLCASSYQGADEKLFFGSGTQLSVL	TRBJ1-4	TRBV7-9	3	-5.997
CAAGACAGAGAGCTGGGTTCCACTGCCAAAAAACAGTTTTTCATCCGCCCCCTGTCCGGTGCTGCTGGCGCAAAGATAAAGGGCCGAGTCCCCC	GDSALYLCASSTGQGADEKLFFGSGTQLSVL	TRBJ1-4	TRBV5-1	2	-6.173
CAAGACAGAGAGCTGGGTTCCACTGCCAAAAAACAGTTTTTCATCCGCCCCCTGTCCTTGGCTGCTGGCACAGAGATACAGGGCCGAGTCTTCT	EDSALYLCASSQGQGADEKLFFGSGTQLSVL	TRBJ1-4	TRBV4-2	3	-5.997
CAAGACAGAGAGCTGGGTTCCACTGCCAAAAAACAGTTTTTCATCCGCCCCCTGTCGAGCGCTGCTGGCACAGAGATACACGGCCGAGTCCTCC	EDSAVYLCASSARQGADEKLFFGSGTQLSVL	TRBJ1-4	TRBV7-2	6	-5.696
CAAGACAGAGAGCTGGGTTCCACTGCCAAAAAACAGTTTTTCATCCGCCCCCTGTCGGTTGCTGCTGGCACAGAGATACATGGCCGAGTCCCCC	GDSAMYLCASSNRQGADEKLFFGSGTQLSVL	TRBJ1-4	TRBV7-9	3	-5.997
CAAGACAGAGAGCTGGGTTCCACTGCCAAAAAACAGTTTTTCATCCGCCCCTGTCCAGCTGCTGGCACAGAAGTACACAGATGTCTGGGAGGGA	PSQTSVYFCASSWTGADEKLFFGSGTQLSVL	TRBJ1-4	TRBV6-5	10	-5.474
CAAGACAGAGAGCTGGGTTCCACTGCCAAAAAACAGTTTTTCATCCGCCCCTGTCTCTGCGCTGCAGAGATATATGCTGCTGTCTTCAGGGCTC	SPEDSSIYLCSAETGADEKLFFGSGTQLSVL	TRBJ1-4	TRBV29-1	14	-5.328
CAAGACAGAGAGCTGGGTTCCACTGCCAAAAAACAGTTTTTCATCCGCCCGGGAGTAACTGCTGGCACAGAAGTACACAGATGTCTGGGAGGGA	PSQTSVYFCASSYSRADEKLFFGSGTQLSVL	TRBJ1-4	TRBV6-6	6	-5.696
CAAGACAGAGAGCTGGGTTCCACTGCCAAAAAACAGTTTTTCATCCGCCCTGTCGTCTCTGCTGGTGGCACACAGGTACATGGCTGCGTCCCCC	GDAAMYLCATSRDDRADEKLFFGSGTQLSVL	TRBJ1-4	TRBV15	2	-6.173
CAAGACAGAGAGCTGGGTTCCACTGCCAAAAAACAGTTTTTCATCCGCCCTGTCTAGGCTGCTGGCACAGAGGTACATAGATGTCTGGTTGGTG	TNQTSMYLCASSLDRADEKLFFGSGTQLSVL	TRBJ1-4	TRBV28	9	-5.52
CAAGACAGAGAGCTGGGTTCCACTGCCAAAAAACAGTTTTTCATCCGCCTGTCCCCGTGAGCTGGCACAGAAATAAGCTGCCGAATCTCCTCGC	RGDSAAYFCASSRGQADEKLFFGSGTQLSVL	TRBJ1-4	TRBV18	11	-5.432
CAAGACAGAGAGCTGGGTTCCACTGCCAAAAAACAGTTTTTCATCCGCGACCCTGCTGGCACAGAGGTACATAGATGTCTGGTTGGTGCTGGCG	ASTNQTSMYLCASRVADEKLFFGSGTQLSVL	TRBJ1-4	TRBV28	4	-5.872
CAAGACAGAGAGCTGGGTTCCACTGCCAAAAAACAGTTTTTCATCCGCGATCAAGCTGCTGGCGCAAAGATAAAGGGCCGAGTCCCCCAGCTCC	ELGDSALYLCASSLIADEKLFFGSGTQLSVL	TRBJ1-4	TRBV5-1	5	-5.775
CAAGACAGAGAGCTGGGTTCCACTGCCAAAAAACAGTTTTTCATCCGCGCCCCCTACGCTGCTGGCACAGAAGTACATGGCTGAGTCCTCCAGC	LEDSAMYFCASSVGGADEKLFFGSGTQLSVL	TRBJ1-4	TRBV2	53	-4.75
CAAGACAGAGAGCTGGGTTCCACTGCCAAAAAACAGTTTTTCATCCGCGCGCCCCTGGTAACTGCTGGCACAGAAGTACACAGCTGAGTCCCTG	RDSAVYFCASSYQGRADEKLFFGSGTQLSVL	TRBJ1-4	TRBV12-3; TRBV12-4	8	-5.571
CAAGACAGAGAGCTGGGTTCCACTGCCAAAAAACAGTTTTTCATCCGCTACTAAGCTGCTGGCACAGAGATACATGGCCGAGTCCCCCTGCTCT	EQGDSAMYLCASSLVADEKLFFGSGTQLSVL	TRBJ1-4	TRBV7-9	2	-6.173
CAAGACAGAGAGCTGGGTTCCACTGCCAAAAAACAGTTTTTCATCCGGCCCCCTGTAGGAACTGGCACAGAGGTACATAGATGTCTGGTTGGTG	TNQTSMYLCASSYRGPDEKLFFGSGTQLSVL	TRBJ1-4	TRBV28	11	-5.432
CAAGACAGAGAGCTGGGTTCCACTGCCAAAAAACAGTTTTTCATCCGGCGCCCCTCCGGAGCTGCTGGCACAGAGATACACGGCCGAGTCCTCA	EDSAVYLCASSSGGAPDEKLFFGSGTQLSVL	TRBJ1-4	TRBV11-2	2	-6.173
CAAGACAGAGAGCTGGGTTCCACTGCCAAAAAACAGTTTTTCATCCGTAGAGACCCGTAAGCTGCTGGCACAGAGATACATGGCCGAGTCCCCC	GDSAMYLCASSLRVSTDEKLFFGSGTQLSVL	TRBJ1-4	TRBV7-9	4	-5.872
CAAGACAGAGAGCTGGGTTCCACTGCCAAAAAACAGTTTTTCATCCGTCCCGGTCCCGGCTCTAGCACTGCAGATGTAGAAGCTGCTGTCTTCA	EDSSFYICSARAGTGTDEKLFFGSGTQLSVL	TRBJ1-4	TRBV20-1	5	-5.775
CAAGACAGAGAGCTGGGTTCCACTGCCAAAAAACAGTTTTTCATCCGTCCGAGGTTTACTGCTGGCACAGAAGTACACAGATGTTTGGGAGGGA	PSQTSVYFCASSKPRTDEKLFFGSGTQLSVL	TRBJ1-4	TRBV6-2	16	-5.27
CAAGACAGAGAGCTGGGTTCCACTGCCAAAAAACAGTTTTTCATCCGTCTTTCTTGGGCTGCTGGCACAGAGATACATGGCCGAGTCCCCCTGN	QGDSAMYLCASSPRKTDEKLFFGSGTQLSVL	TRBJ1-4	TRBV7-9	2	-6.173
CAAGACAGAGAGCTGGGTTCCACTGCCAAAAAACAGTTTTTCATCCGTGTCCCCCCGCCGGCTGCTGGCACAGAGATACACGGCCGAGTCCTCC	EDSAVYLCASSRRGDTDEKLFFGSGTQLSVL	TRBJ1-4	TRBV7-2	8	-5.571
CAAGACAGAGAGCTGGGTTCCACTGCCAAAAAACAGTTTTTCATCCTCACTGCGTAAACTGCTGGCACAGAGGTACATAGATGTCTGGTTGGTG	TNQTSMYLCASSLRSEDEKLFFGSGTQLSVL	TRBJ1-4	TRBV28	10	-5.474
CAAGACAGAGAGCTGGGTTCCACTGCCAAAAAACAGTTTTTCATCCTCATAACCCCGTGGTGAGCTGGCACAGAAATAAGCTGCCGAATCTCCT	GDSAAYFCASSPRGYEDEKLFFGSGTQLSVL	TRBJ1-4	TRBV18	7	-5.629
CAAGACAGAGAGCTGGGTTCCACTGCCAAAAAACAGTTTTTCATCCTCCATGTCCCGGCTGCTGGCACAGAGATACATGGCCGAGTCCCCCTGC	QGDSAMYLCASSRDMEDEKLFFGSGTQLSVL	TRBJ1-4	TRBV7-9	2	-6.173
CAAGACAGAGAGCTGGGTTCCACTGCCAAAAAACAGTTTTTCATCCTCCCCCTGTTCACTGCTGGCACAGAGGTACATAGATGTCTGGTTGGTG	TNQTSMYLCASSEQGEDEKLFFGSGTQLSVL	TRBJ1-4	TRBV28	4	-5.872
CAAGACAGAGAGCTGGGTTCCACTGCCAAAAAACAGTTTTTCATCCTCCCCTGAAGTACTGCTGGCACAGAAGTACACAGATGTCTGGGAGGGA	PSQTSVYFCASSTSGEDEKLFFGSGTQLSVL	TRBJ1-4	TRBV6-5	79	-4.576
CAAGACAGAGAGCTGGGTTCCACTGCCAAAAAACAGTTTTTCATCCTCCCCTGACCAGCTGATGGCACAGAAGTACACAGATGTCTGGGAGCTG	SSQTSVYFCAISWSGEDEKLFFGSGTQLSVL	TRBJ1-4	TRBV10-3	4	-5.872
CAAGACAGAGAGCTGGGTTCCACTGCCAAAAAACAGTTTTTCATCCTCCCTGAAACTGCTGGCACAGAAGTACACAGATGTCTGGGAGGGAGCA	APSQTSVYFCASSFREDEKLFFGSGTQLSVL	TRBJ1-4	TRBV6-6	9	-5.52
CAAGACAGAGAGCTGGGTTCCACTGCCAAAAAACAGTTTTTCATCCTCCCTGGGTCGGTCCGAGCTGGCACAGAAATAAGCTGCCGAATCTCCT	GDSAAYFCASSDRPREDEKLFFGSGTQLSVL	TRBJ1-4	TRBV18	3	-5.997
CAAGACAGAGAGCTGGGTTCCACTGCCAAAAAACAGTTTTTCATCCTCCGTCCCGGCTCCACTACTGGCACAGAGATAGAAAGCTGTCGGGTTC	NPTAFYLCASSGAGTEDEKLFFGSGTQLSVL	TRBJ1-4	TRBV19	2	-6.173
CAAGACAGAGAGCTGGGTTCCACTGCCAAAAAACAGTTTTTCATCCTCGATCGTCGAGCTGCTGGCACAGCGATACATGGCCGAGTCCCGCTGC	QRDSAMYRCASSSTIEDEKLFFGSGTQLSVL	TRBJ1-4	TRBV7-6	3	-5.997
CAAGACAGAGAGCTGGGTTCCACTGCCAAAAAACAGTTTTTCATCCTCGGAGGTTAAACTGCTGGCACAGAGGTACATAGATGTCTGGTTGGTG	TNQTSMYLCASSLTSEDEKLFFGSGTQLSVL	TRBJ1-4	TRBV28	6	-5.696
CAAGACAGAGAGCTGGGTTCCACTGCCAAAAAACAGTTTTTCATCCTGCAAGACCGAATAATCTTGGCTGCTGGCGCAGAGATACAGGGCCGAG	SALYLCASSQDYSVLQDEKLFFGSGTQLSVL	TRBJ1-4	TRBV4-3	11	-5.432
CAAGACAGAGAGCTGGGTTCCACTGCCAAAAAACAGTTTTTCATCCTGCCCCCCTTCAACGCTGCAGAGATATATGCTGCTGTCTTCAGGGCTC	SPEDSSIYLCSVEGGQDEKLFFGSGTQLSVL	TRBJ1-4	TRBV29-1	7	-5.629
CAAGACAGAGAGCTGGGTTCCACTGCCAAAAAACAGTTTTTCATCCTGGATCTCTTGCCTGCTGGCACAGAAGTACAGAGAGGTCTGGTTGGGG	PNQTSLYFCASRQEIQDEKLFFGSGTQLSVL	TRBJ1-4	TRBV27	13	-5.36
CAAGACAGAGAGCTGGGTTCCACTGCCAAAAAACAGTTTTTCATCCTGGCGGAAACTGCTGGCACAGAAGTACAGAGAGGTCTGGTTGGGGCTG	SPNQTSLYFCASSFRQDEKLFFGSGTQLSVL	TRBJ1-4	TRBV27	2	-6.173
CAAGACAGAGAGCTGGGTTCCACTGCCAAAAAACAGTTTTTCATCCTGTCCGCTGGCACAGAAGTACATGGCTGAGTCCTCCAGCTTTGTGGAC	STKLEDSAMYFCASGQDEKLFFGSGTQLSVL	TRBJ1-4	TRBV2	4	-5.872
CAAGACAGAGAGCTGGGTTCCACTGCCAAAAAACAGTTTTTCATCCTGTCCTTCACTGATGGCACAGAAGTACACAGATGTCTGGGAGCTGGTA	TSSQTSVYFCAISEGQDEKLFFGSGTQLSVL	TRBJ1-4	TRBV10-3	41	-4.861
CAAGACAGAGAGCTGGGTTCCACTGCCAAAAAACAGTTTTTCATCCTGTTGTAAACCTTGGCTGCTGGCACAGAAATACACAGCAGAGTCACCA	GDSAVYFCASSQGLQQDEKLFFGSGTQLSVL	TRBJ1-4	TRBV3-1	5	-5.775
CAAGACAGAGAGCTGGGTTCCACTGCCAAAAAACAGTTTTTCATCCTTAAGTTTGCGACTGTCCTTACTAGCACTGCAGATGTAGAAGCTGCTG	SSFYICSASKDSRKLKDEKLFFGSGTQLSVL	TRBJ1-4	TRBV20-1	4	-5.872
CAAGACAGAGAGCTGGGTTCCACTGCCAAAAAACAGTTTTTCATCCTTCCCCTGATGGGTCTTGCTGGCACAGAAGTACACAGATGTCTGGGAG	SQTSVYFCASKTHQGKDEKLFFGSGTQLSVL	TRBJ1-4	TRBV6-5	2	-6.173
CAAGACAGAGAGCTGGGTTCCACTGCCAAAAAACAGTTTTTCATCCTTCCCCTGGGGTCTGCTGGCACAGAGGTACATAGATGTCTGGTTGGTG	TNQTSMYLCASRPQGKDEKLFFGSGTQLSVL	TRBJ1-4	TRBV28	7	-5.629
CAAGACAGAGAGCTGGGTTCCACTGCCAAAAAACAGTTTTTCATCCTTCTCCTCTTTTTTACTGGCACAGAAGTACATGGCTGAGTCCTCCAGC	LEDSAMYFCASKKEEKDEKLFFGSGTQLSVL	TRBJ1-4	TRBV2	4	-5.872
CAAGACAGAGAGCTGGGTTCCACTGCCAAAAAACAGTTTTTCATCCTTGGCCCCCTGTCTACTGCTGGCACAGAAGTACACAGATGTTTGGGAG	SQTSVYFCASSRQGAKDEKLFFGSGTQLSVL	TRBJ1-4	TRBV6-2	5	-5.775
CAAGACAGAGAGCTGGGTTCCACTGCCAAAAAACAGTTTTTCATCGAACTCCAAGCTGCTGGCGCAAAGATAAAGGGCCGAGTCCCCCAGCTCC	ELGDSALYLCASSLEFDEKLFFGSGTQLSVL	TRBJ1-4	TRBV5-1	3	-5.997
CAAGACAGAGAGCTGGGTTCCACTGCCAAAAAACAGTTTTTCATCGAAGCCCCCCCAACTTCCTTGGCTGCTGGCACAGAAATAAACTCCAGAA	SGVYFCASSQGSWGGFDEKLFFGSGTQLSVL	TRBJ1-4	TRBV14	3	-5.997
CAAGACAGAGAGCTGGGTTCCACTGCCAAAAAACAGTTTTTCATCGACCCTGCCCGCAGCCAAGCTGCTGGCGCAAAGATAAAGGGCCGAGTCC	DSALYLCASSLAAGRVDEKLFFGSGTQLSVL	TRBJ1-4	TRBV5-1	4	-5.872
CAAGACAGAGAGCTGGGTTCCACTGCCAAAAAACAGTTTTTCATCGACCGCTCCTGTAGAGCTGGCACTGCAGATGTAGAAGCTGCTGTCTTCA	EDSSFYICSASSTGAVDEKLFFGSGTQLSVL	TRBJ1-4	TRBV20-1	43	-4.84
CAAGACAGAGAGCTGGGTTCCACTGCCAAAAAACAGTTTTTCATCGACTGTCCCGGGGGAACTGCTGGCACAGAGGTACATAGATGTCTGGTTG	NQTSMYLCASSSPGTVDEKLFFGSGTQLSVL	TRBJ1-4	TRBV28	20	-5.173
CAAGACAGAGAGCTGGGTTCCACTGCCAAAAAACAGTTTTTCATCGATCCCCACTCCGACGCTGCAGAGATATATGCTGCTGTCTTCAGGGCTC	SPEDSSIYLCSVGVGIDEKLFFGSGTQLSVL	TRBJ1-4	TRBV29-1	9	-5.52
CAAGACAGAGAGCTGGGTTCCACTGCCAAAAAACAGTTTTTCATCGCCCCACTCTTGGCTGCTGGCACAGAGATACAGGGCCGAGTCTTCTGGC	PEDSALYLCASSQEWGDEKLFFGSGTQLSVL	TRBJ1-4	TRBV4-2	5	-5.775
CAAGACAGAGAGCTGGGTTCCACTGCCAAAAAACAGTTTTTCATCGCCCCCAGTCCCCGCACTGATGGCACAGAAGTACACAGATGTCTGGGAG	SQTSVYFCAISAGTGGDEKLFFGSGTQLSVL	TRBJ1-4	TRBV10-3	15	-5.298
CAAGACAGAGAGCTGGGTTCCACTGCCAAAAAACAGTTTTTCATCGCCCCCCCGCCGGCTGCTGGCACAGAGGTACATAGATGTCTGGTTGGTG	TNQTSMYLCASSRRGGDEKLFFGSGTQLSVL	TRBJ1-4	TRBV28	4	-5.872
CAAGACAGAGAGCTGGGTTCCACTGCCAAAAAACAGTTTTTCATCGCCCCCGCCTAAGCTGCTGGCACAGAGATACATGGCCGAGTCCCCCTGC	QGDSAMYLCASSLGGGDEKLFFGSGTQLSVL	TRBJ1-4	TRBV7-9	2	-6.173
CAAGACAGAGAGCTGGGTTCCACTGCCAAAAAACAGTTTTTCATCGCCCCCGGAGACAACGCTGCAGAGATATATGCTGCTGTCTTCAGGGCTC	SPEDSSIYLCSVVSGGDEKLFFGSGTQLSVL	TRBJ1-4	TRBV29-1	10	-5.474
CAAGACAGAGAGCTGGGTTCCACTGCCAAAAAACAGTTTTTCATCGCCCCCTACGATGGGGCTGCTGGCGCAGAGATACAGGGCCGAGTCTTCT	EDSALYLCASSPIVGGDEKLFFGSGTQLSVL	TRBJ1-4	TRBV4-3	6	-5.696
CAAGACAGAGAGCTGGGTTCCACTGCCAAAAAACAGTTTTTCATCGCCCCCTGTCCAGGTCGGGCTGCTGGCGCAGAGATACAGGGCCGAGTCT	DSALYLCASSPTWTGGDEKLFFGSGTQLSVL	TRBJ1-4	TRBV4-3	12	-5.395
CAAGACAGAGAGCTGGGTTCCACTGCCAAAAAACAGTTTTTCATCGCCCCCTGTCGAGTAGCTGCTGGCACAGAGGTACATAGATGTCTGGTTG	NQTSMYLCASSYSTGGDEKLFFGSGTQLSVL	TRBJ1-4	TRBV28	3	-5.997
CAAGACAGAGAGCTGGGTTCCACTGCCAAAAAACAGTTTTTCATCGCCCCCTGTTAAACTGCTGGCACAGAGGTACATAGATGTCTGGTTGGTG	TNQTSMYLCASSLTGGDEKLFFGSGTQLSVL	TRBJ1-4	TRBV28	7	-5.629
CAAGACAGAGAGCTGGGTTCCACTGCCAAAAAACAGTTTTTCATCGCCCCCTGTTTCAACGCTGCAGAGATATATGCTGCTGTCTTCAGGGCTC	SPEDSSIYLCSVETGGDEKLFFGSGTQLSVL	TRBJ1-4	TRBV29-1	3	-5.997
CAAGACAGAGAGCTGGGTTCCACTGCCAAAAAACAGTTTTTCATCGCCCTGTCCCGTACTGATGGCACAGAAGTACACAGATGTCTGGGAGCTG	SSQTSVYFCAISTGQGDEKLFFGSGTQLSVL	TRBJ1-4	TRBV10-3	4	-5.872
CAAGACAGAGAGCTGGGTTCCACTGCCAAAAAACAGTTTTTCATCGCCGCTGGCACAGAGATACACGGCCGAGTCCTCAAGCTTTGCAGGCTGG	QPAKLEDSAVYLCASGDEKLFFGSGTQLSVL	TRBJ1-4	TRBV11-2	6	-5.696
CAAGACAGAGAGCTGGGTTCCACTGCCAAAAAACAGTTTTTCATCGCCGGGGCTGCTGGCACAGAAGTACACAGATGTCTGGGAGGGAGCAGCC	AAPSQTSVYFCASSPGDEKLFFGSGTQLSVL	TRBJ1-4	TRBV6-6	12	-5.395
CAAGACAGAGAGCTGGGTTCCACTGCCAAAAAACAGTTTTTCATCGCCTCGACCGATTGTGGCACTGCAGATGTAGAAGCTGCTGTCTTCAGGA	PEDSSFYICSATIGRGDEKLFFGSGTQLSVL	TRBJ1-4	TRBV20-1	3	-5.997
CAAGACAGAGAGCTGGGTTCCACTGCCAAAAAACAGTTTTTCATCGCCTCGGTCCCGGGGGGAGCTGGCGCAAAGATAAAGGGCCGAGTCCCCC	GDSALYLCASSPRDRGDEKLFFGSGTQLSVL	TRBJ1-4	TRBV5-1	2	-6.173
CAAGACAGAGAGCTGGGTTCCACTGCCAAAAAACAGTTTTTCATCGCCTGTCCGGAACGTGGCACAGAGGTACATAGATGTCTGGTTGGTGCTG	STNQTSMYLCATFRTGDEKLFFGSGTQLSVL	TRBJ1-4	TRBV28	8	-5.571
CAAGACAGAGAGCTGGGTTCCACTGCCAAAAAACAGTTTTTCATCGCGCCCGAGTCCTTGGCTGCTGGCACAGAAATACACAGCAGAGTCACCA	GDSAVYFCASSQGLGRDEKLFFGSGTQLSVL	TRBJ1-4	TRBV3-1	2	-6.173
CAAGACAGAGAGCTGGGTTCCACTGCCAAAAAACAGTTTTTCATCGCTCCCCCAACCGCTGCAGAGATATATGCTGCTGTCTTCAGGGCTCATG	MSPEDSSIYLCSGWGSDEKLFFGSGTQLSVL	TRBJ1-4	TRBV29-1	9	-5.52
CAAGACAGAGAGCTGGGTTCCACTGCCAAAAAACAGTTTTTCATCGCTGAAGCTGCTGGCACAGAGATACACGGCCGAGTCCTCCTGCTGTGTG	TQQEDSAVYLCASSFSDEKLFFGSGTQLSVL	TRBJ1-4	TRBV7-2	3	-5.997
CAAGACAGAGAGCTGGGTTCCACTGCCAAAAAACAGTTTTTCATCGGAACCCCCCCCTGAGGCACAGAGGTACATAGATGTCTGGTTGGTGCTG	STNQTSMYLCASGGGSDEKLFFGSGTQLSVL	TRBJ1-4	TRBV28	3	-5.997
CAAGACAGAGAGCTGGGTTCCACTGCCAAAAAACAGTTTTTCATCGGAGCCAGCCTGCCGGCTGGCACAGAGGTACATAGATGTCTGGTTGGTG	TNQTSMYLCASRQAGSDEKLFFGSGTQLSVL	TRBJ1-4	TRBV28	2	-6.173
CAAGACAGAGAGCTGGGTTCCACTGCCAAAAAACAGTTTTTCATCGGCCCCTGCGACGCTGCAGAGATATATGCTGCTGTCTTCAGGGCTCATG	MSPEDSSIYLCSVAGADEKLFFGSGTQLSVL	TRBJ1-4	TRBV29-1	5	-5.775
CAAGACAGAGAGCTGGGTTCCACTGCCAAAAAACAGTTTTTCATCGGCCCTGTAACTGCTGGCACAGAAGTACACAGATGTCTGGGAGGGAGCA	APSQTSVYFCASSYRADEKLFFGSGTQLSVL	TRBJ1-4	TRBV6-5	7	-5.629
CAAGACAGAGAGCTGGGTTCCACTGCCAAAAAACAGTTTTTCATCGGCGCCCCCTACAACGCTGCAGAGATATATGCTGCTGTCTTCAGGGCTC	SPEDSSIYLCSVVGGADEKLFFGSGTQLSVL	TRBJ1-4	TRBV29-1	5	-5.775
CAAGACAGAGAGCTGGGTTCCACTGCCAAAAAACAGTTTTTCATCGGCGGGCTTCCCTCTGGCGCTGCAGAGATATATGCTGCTGTCTTCAGGG	PEDSSIYLCSARGKPADEKLFFGSGTQLSVL	TRBJ1-4	TRBV29-1	3	-5.997
CAAGACAGAGAGCTGGGTTCCACTGCCAAAAAACAGTTTTTCATCGGCGTCCATAATGATGCAGAGATATATGCTGCTGTCTTCAGGGCTCATG	MSPEDSSIYLCIIMDADEKLFFGSGTQLSVL	TRBJ1-4	TRBV29-1	6	-5.696
CAAGACAGAGAGCTGGGTTCCACTGCCAAAAAACAGTTTTTCATCGGCGTCCTTTACGCTGCAGAGATATATGCTGCTGTCTTCAGGGCTCATG	MSPEDSSIYLCSVKDADEKLFFGSGTQLSVL	TRBJ1-4	TRBV29-1	77	-4.587
CAAGACAGAGAGCTGGGTTCCACTGCCAAAAAACAGTTTTTCATCGGGGACGTAACTGCTGGCACAGAAGTACACAGATGTTTGGGAGGGAGCA	APSQTSVYFCASSYVPDEKLFFGSGTQLSVL	TRBJ1-4	TRBV6-2	5	-5.775
CAAGACAGAGAGCTGGGTTCCACTGCCAAAAAACAGTTTTTCATCGGGGTTTCCCAAGCTGCTGGCGCAAAGATAAAGGGCCGAGTCCCCCAGC	LGDSALYLCASSLGNPDEKLFFGSGTQLSVL	TRBJ1-4	TRBV5-1	8	-5.571
CAAGACAGAGAGCTGGGTTCCACTGCCAAAAAACAGTTTTTCATCGGGTGCGGGCTTGGCCCCCTGGCTGCTGGCACAGAAGTACATGGCTGAG	SAMYFCASSQGAKPAPDEKLFFGSGTQLSVL	TRBJ1-4	TRBV2	4	-5.872
CAAGACAGAGAGCTGGGTTCCACTGCCAAAAAACAGTTTTTCATCGGGTGGCCCGGGGTATAAGCTGCTGGCACAGAGATACACGGCCGAGTCC	DSAVYLCASSLYPGPPDEKLFFGSGTQLSVL	TRBJ1-4	TRBV7-2	5	-5.775
CAAGACAGAGAGCTGGGTTCCACTGCCAAAAAACAGTTTTTCATCGGTATCCCCGTCGTTACTGCTGGCACAGAAGTACACAGCTGAGTCCCTG	RDSAVYFCASSNDGDTDEKLFFGSGTQLSVL	TRBJ1-4	TRBV12-3; TRBV12-4	5	-5.775
CAAGACAGAGAGCTGGGTTCCACTGCCAAAAAACAGTTTTTCATCGGTTCCCCGTGACCCCTTTGCGGCACAGAGGTACATAGATGTCTGGTTG	NQTSMYLCAAKGSRGTDEKLFFGSGTQLSVL	TRBJ1-4	TRBV28	9	-5.52
CAAGACAGAGAGCTGGGTTCCACTGCCAAAAAACAGTTTTTCATCGTCACCTGTAACCGAGCTGGCACAGAGATAGAAGCCAGAGTCACTGAGA	LSDSGFYLCASSVTGDDEKLFFGSGTQLSVL	TRBJ1-4	TRBV30	2	-6.173
CAAGACAGAGAGCTGGGTTCCACTGCCAAAAAACAGTTTTTCATCGTCCAAACTGCTGGCACAGAGGTACATAGATGTCTGGTTGGTGCTGGCG	ASTNQTSMYLCASSLDDEKLFFGSGTQLSVL	TRBJ1-4	TRBV28	9	-5.52
CAAGACAGAGAGCTGGGTTCCACTGCCAAAAAACAGTTTTTCATCGTCCAAGCTGCTGGCGCAAAGATAAAGGGCCGAGTCCCCCAGCTCCAAG	LELGDSALYLCASSLDDEKLFFGSGTQLSVL	TRBJ1-4	TRBV5-1	16	-5.27
CAAGACAGAGAGCTGGGTTCCACTGCCAAAAAACAGTTTTTCATCGTCCCCTGTCGAAGGGATACTACTGGCACAGAGATAGAAAGCTGTCGGG	PTAFYLCASSIPSTGDDEKLFFGSGTQLSVL	TRBJ1-4	TRBV19	2	-6.173
CAAGACAGAGAGCTGGGTTCCACTGCCAAAAAACAGTTTTTCATCGTCCCGGGTGCTGGCACAGAGGTACATAGATGTCTGGTTGGTGCTGGCG	ASTNQTSMYLCASTRDDEKLFFGSGTQLSVL	TRBJ1-4	TRBV28	5	-5.775
CAAGACAGAGAGCTGGGTTCCACTGCCAAAAAACAGTTTTTCATCGTCCGCCACAACGCTGCAGAGATATATGCTGCTGTCTTCAGGGCTCATG	MSPEDSSIYLCSVVADDEKLFFGSGTQLSVL	TRBJ1-4	TRBV29-1	480	-3.793
CAAGACAGAGAGCTGGGTTCCACTGCCAAAAAACAGTTTTTCATCGTGACTGCTGGCACAGAAGTACATGGCTGAGTCCTCCAGCTTTGTGGAC	STKLEDSAMYFCASSHDEKLFFGSGTQLSVL	TRBJ1-4	TRBV2	3	-5.997
CAAGACAGAGAGCTGGGTTCCACTGCCAAAAAACAGTTTTTCATCGTTTAAGCTGCTGGCACAGAGATACATGGCCGAGTCCCCCTGCTCTGTG	TEQGDSAMYLCASSLNDEKLFFGSGTQLSVL	TRBJ1-4	TRBV7-9	4	-5.872
CAAGACAGAGAGCTGGGTTCCACTGCCAAAAAACAGTTTTTCATCTAAACTGCTGGCACAGAGGTACATAGATGTCTGGTTGGTGCTGGCGGAC	SASTNQTSMYLCASSLDEKLFFGSGTQLSVL	TRBJ1-4	TRBV28	6	-5.696
CAAGACAGAGAGCTGGGTTCCACTGCCAAAAAACAGTTTTTCATCTAACCCTGTGCTACTGATGGCACAGAAGTACACAGATGTCTGGGAGCTG	SSQTSVYFCAISSTGLDEKLFFGSGTQLSVL	TRBJ1-4	TRBV10-3	4	-5.872
CAAGACAGAGAGCTGGGTTCCACTGCCAAAAAACAGTTTTTCATCTAATCCACCTAATAAACTGCTGGCACAGAGGTACATAGATGTCTGGTTG	NQTSMYLCASSLLGGLDEKLFFGSGTQLSVL	TRBJ1-4	TRBV28	2	-6.173
CAAGACAGAGAGCTGGGTTCCACTGCCAAAAAACAGTTTTTCATCTACCAGCCCTGTGTGCCGAACGCTGCAGAGATATATGCTGCTGTCTTCA	EDSSIYLCSVRHTGLVDEKLFFGSGTQLSVL	TRBJ1-4	TRBV29-1	6	-5.696
CAAGACAGAGAGCTGGGTTCCACTGCCAAAAAACAGTTTTTCATCTACCCCCCTTCTAGCACTGCAGATGTAGAAGCTGCTGTCTTCAGGATGG	HPEDSSFYICSARRGVDEKLFFGSGTQLSVL	TRBJ1-4	TRBV20-1	20	-5.173
CAAGACAGAGAGCTGGGTTCCACTGCCAAAAAACAGTTTTTCATCTACCCTGTCCCAGGCTCTGCTGCTGGCACAGAAGTACACAGCTGAGTCC	DSAVYFCASSRAWDRVDEKLFFGSGTQLSVL	TRBJ1-4	TRBV12-3; TRBV12-4	19	-5.195
CAAGACAGAGAGCTGGGTTCCACTGCCAAAAAACAGTTTTTCATCTAGCCCCCCGCCTCTAGCACTGCAGATGTAGAAGCTGCTGTCTTCAGGA	PEDSSFYICSARGGGLDEKLFFGSGTQLSVL	TRBJ1-4	TRBV20-1	4	-5.872
CAAGACAGAGAGCTGGGTTCCACTGCCAAAAAACAGTTTTTCATCTAGGTCCCGGTGACTACTGGCACAGAGATAGAAAGCTGTCGGGTTCTTT	KNPTAFYLCASSHRDLDEKLFFGSGTQLSVL	TRBJ1-4	TRBV19	2	-6.173
CAAGACAGAGAGCTGGGTTCCACTGCCAAAAAACAGTTTTTCATCTATAGTCCCCCCGCTCCAGGCACAGAGATAGAAGCCAGAGTCACTGAGA	LSDSGFYLCAWSGGTIDEKLFFGSGTQLSVL	TRBJ1-4	TRBV30	3	-5.997
CAAGACAGAGAGCTGGGTTCCACTGCCAAAAAACAGTTTTTCATCTCCAGGCAATCCCTGTCCCGGGGGAGCACTGCAGATGTAGAAGCTGCTG	SSFYICSAPPGQGLPGDEKLFFGSGTQLSVL	TRBJ1-4	TRBV20-1	8	-5.571
CAAGACAGAGAGCTGGGTTCCACTGCCAAAAAACAGTTTTTCATCTCCCCCACCATCTGCTACGCTGCAGAGATATATGCTGCTGTCTTCAGGG	PEDSSIYLCSVADGGGDEKLFFGSGTQLSVL	TRBJ1-4	TRBV29-1	3	-5.997
CAAGACAGAGAGCTGGGTTCCACTGCCAAAAAACAGTTTTTCATCTCCCCCTGTCCATAGGCTGCTGGCACAGAAATAAACTCCAGAATCCTCC	EDSGVYFCASSLWTGGDEKLFFGSGTQLSVL	TRBJ1-4	TRBV14	2	-6.173
CAAGACAGAGAGCTGGGTTCCACTGCCAAAAAACAGTTTTTCATCTCCCCCTGTCCGGGCCTCTTCTCTAGCACTGCAGATGTAGAAGCTGCTG	SSFYICSAREEARTGGDEKLFFGSGTQLSVL	TRBJ1-4	TRBV20-1	7	-5.629
CAAGACAGAGAGCTGGGTTCCACTGCCAAAAAACAGTTTTTCATCTCCCCTGCCCAGATCTCTAGCACTGCAGATGTAGAAGCTGCTGTCTTCA	EDSSFYICSARDLGRGDEKLFFGSGTQLSVL	TRBJ1-4	TRBV20-1	4	-5.872
CAAGACAGAGAGCTGGGTTCCACTGCCAAAAAACAGTTTTTCATCTCCCCTGTCCGGTATGCTGCTGGCACAGAGATACAGGGCCGAGTCTTCC	EDSALYLCASSIPDRGDEKLFFGSGTQLSVL	TRBJ1-4	TRBV4-2	4	-5.872
CAAGACAGAGAGCTGGGTTCCACTGCCAAAAAACAGTTTTTCATCTCCCCTGTCCTCGGAACTGCTGGCACAGAAGTACACAGATGTTTGGGAG	SQTSVYFCASSSEDRGDEKLFFGSGTQLSVL	TRBJ1-4	TRBV6-2	49	-4.784
CAAGACAGAGAGCTGGGTTCCACTGCCAAAAAACAGTTTTTCATCTCCCTGACCAACGCTGCAGAGATATATGCTGCTGTCTTCAGGGCTCATG	MSPEDSSIYLCSVGQGDEKLFFGSGTQLSVL	TRBJ1-4	TRBV29-1	20	-5.173
CAAGACAGAGAGCTGGGTTCCACTGCCAAAAAACAGTTTTTCATCTCCCTGCCCCGCTGGCACAGAGATACACGGCCGAGTCCTCCTGCTGTGT	HSRRTRPCISVPAGQGDEKLFFGSGTQLSVL	TRBJ1-4	TRBV7-2	3	-5.997
CAAGACAGAGAGCTGGGTTCCACTGCCAAAAAACAGTTTTTCATCTCCCTGTCCCGCGGTAGGGGTACTGGCACAGAGGTACATAGATGTCTGG	QTSMYLCASTPTAGQGDEKLFFGSGTQLSVL	TRBJ1-4	TRBV28	42	-4.851
CAAGACAGAGAGCTGGGTTCCACTGCCAAAAAACAGTTTTTCATCTCCGCCCGTGAATCGAGTAACTGCTGGCACAGAAGTACACAGATGTCTG	RHLCTSVPAVTRFTGGDEKLFFGSGTQLSVL	TRBJ1-4	TRBV6-5	4	-5.872
CAAGACAGAGAGCTGGGTTCCACTGCCAAAAAACAGTTTTTCATCTCCTAGGGCCAAGCTGCTGGCGCAAAGATAAAGGGCCGAGTCCCCCAGC	LGDSALYLCASSLALGDEKLFFGSGTQLSVL	TRBJ1-4	TRBV5-1	3	-5.997
CAAGACAGAGAGCTGGGTTCCACTGCCAAAAAACAGTTTTTCATCTCCTCGTCCACTCCTGCTGGCACAGAAGTACACAGATGTTTGGGAGGGA	PSQTSVYFCASRSGRGDEKLFFGSGTQLSVL	TRBJ1-4	TRBV6-2	28	-5.027
CAAGACAGAGAGCTGGGTTCCACTGCCAAAAAACAGTTTTTCATCTCCTGTAGATAAGCTGCTGGCACAGAGATACATGGCCGAGTCCCCCTGC	QGDSAMYLCASSLSTGDEKLFFGSGTQLSVL	TRBJ1-4	TRBV7-9	4	-5.872
CAAGACAGAGAGCTGGGTTCCACTGCCAAAAAACAGTTTTTCATCTCCTGTCCCGGTCGAGCTGCTGGCACAGAGATACATGGCCGAGTCCCCC	GDSAMYLCASSSTGTGDEKLFFGSGTQLSVL	TRBJ1-4	TRBV7-9	4	-5.872
CAAGACAGAGAGCTGGGTTCCACTGCCAAAAAACAGTTTTTCATCTCTCCCTGGCGTGCTGGCACAGAGATACACGGCCGAGTCCTCCTGCTGT	QQEDSAVYLCASTPGRDEKLFFGSGTQLSVL	TRBJ1-4	TRBV7-2	8	-5.571
CAAGACAGAGAGCTGGGTTCCACTGCCAAAAAACAGTTTTTCATCTCTGTCCCAACTGCTGGCACAGAAGTACACAGCTGAGTCCCTGGGTTCT	EPRDSAVYFCASSWDRDEKLFFGSGTQLSVL	TRBJ1-4	TRBV12-3; TRBV12-4	3	-5.997
CAAGACAGAGAGCTGGGTTCCACTGCCAAAAAACAGTTTTTCATCTCTGTCCCGGTCGGCCTTGCTGGCACAGAAGTACATGGCTGAGTCCTCC	EDSAMYFCASKADRDRDEKLFFGSGTQLSVL	TRBJ1-4	TRBV2	5	-5.775
CAAGACAGAGAGCTGGGTTCCACTGCCAAAAAACAGTTTTTCATCTCTGTTTAAACTGCTGGCACAGAAGTACACAGATGTCTGGGAGGGAGCA	APSQTSVYFCASSLNRDEKLFFGSGTQLSVL	TRBJ1-4	TRBV6-1	3	-5.997
CAAGACAGAGAGCTGGGTTCCACTGCCAAAAAACAGTTTTTCATCTGAATAGCTGCTGGCACAGAGATACACGGCCGAGTCCTCCTGCTGTGTG	TQQEDSAVYLCASSYSDEKLFFGSGTQLSVL	TRBJ1-4	TRBV7-2	4	-5.872
CAAGACAGAGAGCTGGGTTCCACTGCCAAAAAACAGTTTTTCATCTGACCTCGTCCAGGAGCTGCTGGCACAGAGATACACGGCCGAGTCCTCC	EDSAVYLCASSSWTRSDEKLFFGSGTQLSVL	TRBJ1-4	TRBV7-2	2	-6.173
CAAGACAGAGAGCTGGGTTCCACTGCCAAAAAACAGTTTTTCATCTGCCCCCTCCTCAACGCTGCAGAGATATATGCTGCTGTCTTCAGGGCTC	SPEDSSIYLCSVEEGADEKLFFGSGTQLSVL	TRBJ1-4	TRBV29-1	34	-4.942
CAAGACAGAGAGCTGGGTTCCACTGCCAAAAAACAGTTTTTCATCTGCCCCCTTGCTGGCGCAAAGATAAAGGGCCGAGTCCCCCAGCTCCAAG	LELGDSALYLCASKGADEKLFFGSGTQLSVL	TRBJ1-4	TRBV5-1	3	-5.997
CAAGACAGAGAGCTGGGTTCCACTGCCAAAAAACAGTTTTTCATCTGCTCCCATATCTTCAACGCTGCAGAGATATATGCTGCTGTCTTCAGGG	PEDSSIYLCSVEDMGADEKLFFGSGTQLSVL	TRBJ1-4	TRBV29-1	9	-5.52
CAAGACAGAGAGCTGGGTTCCACTGCCAAAAAACAGTTTTTCATCTGCTGTCCCTGGTGAGCTGGCACAGAAATAAGCTGCCGAATCTCCTCGC	RGDSAAYFCASSPGTADEKLFFGSGTQLSVL	TRBJ1-4	TRBV18	12	-5.395
CAAGACAGAGAGCTGGGTTCCACTGCCAAAAAACAGTTTTTCATCTGGCGCCCCTCCTAGTCTGCTGGTGGCACACAGGTACATGGCTGCGTCC	DAAMYLCATSRLGGAPDEKLFFGSGTQLSVL	TRBJ1-4	TRBV15	4	-5.872
CAAGACAGAGAGCTGGGTTCCACTGCCAAAAAACAGTTTTTCATCTGTCCACTCTAAGCTGCTGGCACAGAGATACACGGCCGAGTCCTCCTGC	QEDSAVYLCASSLEWTDEKLFFGSGTQLSVL	TRBJ1-4	TRBV7-2	16	-5.27
CAAGACAGAGAGCTGGGTTCCACTGCCAAAAAACAGTTTTTCATCTGTCCCCTTTAGGTAACTGCTGGCACAGAAGTACACAGATGTCTGGGAG	SQTSVYFCASSYLKGTDEKLFFGSGTQLSVL	TRBJ1-4	TRBV6-6	16	-5.27
CAAGACAGAGAGCTGGGTTCCACTGCCAAAAAACAGTTTTTCATCTGTCGGGCGGTCCGAATCTATACTACTGGCACAGAGATAGAAAGCTGTC	TAFYLCASSIDSDRPTDEKLFFGSGTQLSVL	TRBJ1-4	TRBV19	3	-5.997
CAAGACAGAGAGCTGGGTTCCACTGCCAAAAAACAGTTTTTCATCTGTCGGGCTCCAGGCACAGAGATAGAAGCCAGAGTCACTGAGAAGGAGC	LLLSDSGFYLCAWSPTDEKLFFGSGTQLSVL	TRBJ1-4	TRBV30	3	-5.997
CAAGACAGAGAGCTGGGTTCCACTGCCAAAAAACAGTTTTTCATCTTCTCGGGCAACGCTGCAGAGATATATGCTGCTGTCTTCAGGGCTCATG	MSPEDSSIYLCSVAREDEKLFFGSGTQLSVL	TRBJ1-4	TRBV29-1	10	-5.474
CAAGACAGAGAGCTGGGTTCCACTGCCAAAAAACAGTTTTTCATCTTGCCCCCTGTAAAAGCTGCAGAGATATATGCTGCTGTCTTCAGGGCTC	SPEDSSIYLCSFYRGQDEKLFFGSGTQLSVL	TRBJ1-4	TRBV29-1	11	-5.432
CAAGACAGAGAGCTGGGTTCCACTGCCAAAAAACAGTTTTTCATCTTGCCCCTGTCTAGAACTGCTGGCACAGAAGTACACAGATGTCTGGGAG	SQTSVYFCASSSRQGQDEKLFFGSGTQLSVL	TRBJ1-4	TRBV6-5	4	-5.872
CAAGACAGAGAGCTGGGTTCCACTGCCAAAAAACAGTTTTTCATCTTGCCCGGCGCTGATGGCACAGAAGTACACAGATGTCTGGGAGCTGGTA	TSSQTSVYFCAISAGQDEKLFFGSGTQLSVL	TRBJ1-4	TRBV10-3	13	-5.36
CAAGACAGAGAGCTGGGTTCCACTGCCAAAAAACAGTTTTTCATCTTTTGTCCCGATATCTCTAGCACTGCAGATGTAGAAGCTGCTGTCTTCA	EDSSFYICSARDIGTKDEKLFFGSGTQLSVL	TRBJ1-4	TRBV20-1	7	-5.629
CAAGACAGAGAGCTGGGTTCCACTGCCAAAAAACAGTTTTTCATGAAACCAGTCATCTCTAGCACTGCAGATGTAGAAGCTGCTGTCTTCAGGA	PEDSSFYICSARDDWFHEKLFFGSGTQLSVL	TRBJ1-4	TRBV20-1	8	-5.571
CAAGACAGAGAGCTGGGTTCCACTGCCAAAAAACAGTTTTTCATGAAACCCCAAACTGCTGGCACAGAGGTACATAGATGTCTGGTTGGTGCTG	STNQTSMYLCASSLGFHEKLFFGSGTQLSVL	TRBJ1-4	TRBV28	3	-5.997
CAAGACAGAGAGCTGGGTTCCACTGCCAAAAAACAGTTTTTCATGAACCCCCCTGAATGCTGCTGGCACAGAGATACACGGCTGAGTCCCCCCG	GGTQPCISVPAAFRGVHEKLFFGSGTQLSVL	TRBJ1-4	TRBV7-3	2	-6.173
CAAGACAGAGAGCTGGGTTCCACTGCCAAAAAACAGTTTTTCATGAAGCCCCCTGTCCTCAGCACTGCAGATGTAGAAGCTGCTGTCTTCAGGA	PEDSSFYICSAEDRGLHEKLFFGSGTQLSVL	TRBJ1-4	TRBV20-1	4	-5.872
CAAGACAGAGAGCTGGGTTCCACTGCCAAAAAACAGTTTTTCATGAAGCCCTGGGCTGCTGGCGCAGAGATACAGGGCCGAGTCTTCTGGCTGC	QPEDSALYLCASSPGLHEKLFFGSGTQLSVL	TRBJ1-4	TRBV4-3	4	-5.872
CAAGACAGAGAGCTGGGTTCCACTGCCAAAAAACAGTTTTTCATGAATTCCGTCCCGCCGGCTGCTGGCACAGAAATAAACTCCAGAATCCTCC	EDSGVYFCASSRRDGIHEKLFFGSGTQLSVL	TRBJ1-4	TRBV14	4	-5.872
CAAGACAGAGAGCTGGGTTCCACTGCCAAAAAACAGTTTTTCATGACCCTGTCCGGTGGCGCTGCAGAGATATATGCTGCTGTCTTCAGGGCTC	SPEDSSIYLCSATGQGHEKLFFGSGTQLSVL	TRBJ1-4	TRBV29-1	10	-5.474
CAAGACAGAGAGCTGGGTTCCACTGCCAAAAAACAGTTTTTCATGAGAACCCATCCGGCTGCTGGCGCAAAGATAAAGGGCCGAGTCCCCCAGC	LGDSALYLCASSRMGSHEKLFFGSGTQLSVL	TRBJ1-4	TRBV5-1	6	-5.696
CAAGACAGAGAGCTGGGTTCCACTGCCAAAAAACAGTTTTTCATGAGCCCCGACCATTCTCACGCTGCAGAGATATATGCTGCTGTCTTCAGGG	PEDSSIYLCSVRMVGAHEKLFFGSGTQLSVL	TRBJ1-4	TRBV29-1	109	-4.436
CAAGACAGAGAGCTGGGTTCCACTGCCAAAAAACAGTTTTTCATGAGCCCCTGCCCTACCACCCTTGGCACTGCAGATGTAGAAGCTGCTGTCT	DSSFYICSAKGGRAGAHEKLFFGSGTQLSVL	TRBJ1-4	TRBV20-1	3	-5.997
CAAGACAGAGAGCTGGGTTCCACTGCCAAAAAACAGTTTTTCATGAGCTCCCTGATTGCTGCTGGCACAGAGATACACGGCGGAGTCCTCCTGC	QEDSAVYLCASSNQGAHEKLFFGSGTQLSVL	TRBJ1-4	TRBV7-8	3	-5.997
CAAGACAGAGAGCTGGGTTCCACTGCCAAAAAACAGTTTTTCATGAGGTTGCTGTCCTCTAGCACTGCAGATGTAGAAGCTGCTGTCTTCAGGA	PEDSSFYICSARGQQPHEKLFFGSGTQLSVL	TRBJ1-4	TRBV20-1	5	-5.775
CAAGACAGAGAGCTGGGTTCCACTGCCAAAAAACAGTTTTTCATGATCCACCTTCCCCGGGAGGCTGCTGGCACAGAGATACATGGCCGAGTCC	DSAMYLCASSLPGKVDHEKLFFGSGTQLSVL	TRBJ1-4	TRBV7-9	13	-5.36
CAAGACAGAGAGCTGGGTTCCACTGCCAAAAAACAGTTTTTCATGATTCCCTGAAACTAAACTGCTGGCACAGAGGTACATAGATGTCTGGTTG	NQTSMYLCASSLVSGNHEKLFFGSGTQLSVL	TRBJ1-4	TRBV28	8	-5.571
CAAGACAGAGAGCTGGGTTCCACTGCCAAAAAACAGTTTTTCATGCATGCCCACATGATTGACGCTGCAGAGATATATGCTGCTGTCTTCAGGG	PEDSSIYLCSVNHVGMHEKLFFGSGTQLSVL	TRBJ1-4	TRBV29-1	9	-5.52
CAAGACAGAGAGCTGGGTTCCACTGCCAAAAAACAGTTTTTCATGCCCCTGTCCGGACCTGCTGGCACAGAGGTACATAGATGTCTGGTTGGTG	TNQTSMYLCASRSGQGHEKLFFGSGTQLSVL	TRBJ1-4	TRBV28	6	-5.696
CAAGACAGAGAGCTGGGTTCCACTGCCAAAAAACAGTTTTTCATGCCCTGTCCCCAAGCTGCTGGCGCAAAGATAAAGGGCCGAGTCCCCCAGC	LGDSALYLCASSLGTGHEKLFFGSGTQLSVL	TRBJ1-4	TRBV5-1	5	-5.775
CAAGACAGAGAGCTGGGTTCCACTGCCAAAAAACAGTTTTTCATGCCCTGTCCCCACCGAGGGGTTGCTGGCACAGAAGTACACAGATGTCTGG	QTSVYFCASNPSVGTGHEKLFFGSGTQLSVL	TRBJ1-4	TRBV6-6	10	-5.474
CAAGACAGAGAGCTGGGTTCCACTGCCAAAAAACAGTTTTTCATGCCCTGTCCCGGATAACTGGCTGCTGGCGCAGAGATACAGGGCTGAGTCT	DSALYLCASSQLSGTGHEKLFFGSGTQLSVL	TRBJ1-4	TRBV4-1	2	-6.173
CAAGACAGAGAGCTGGGTTCCACTGCCAAAAAACAGTTTTTCATGCCGCCCTCCACCCGCGCTGCTGGCACAGAGATACAGGGCCGAGTCCCCC	GDSALYLCASSAGGGRHEKLFFGSGTQLSVL	TRBJ1-4	TRBV5-5	3	-5.997
CAAGACAGAGAGCTGGGTTCCACTGCCAAAAAACAGTTTTTCATGCCTCCCTGTCCCCGCGCTGCTGGCACAGCGATACATGGCCGAGTCCCGC	RDSAMYRCASSAGTGRHEKLFFGSGTQLSVL	TRBJ1-4	TRBV7-6	32	-4.969
CAAGACAGAGAGCTGGGTTCCACTGCCAAAAAACAGTTTTTCATGCCTTAGGGCCCCTCTAGCACTGCAGATGTAGAAGCTGCTGTCTTCAGGA	PEDSSFYICSARGALRHEKLFFGSGTQLSVL	TRBJ1-4	TRBV20-1	6	-5.696
CAAGACAGAGAGCTGGGTTCCACTGCCAAAAAACAGTTTTTCATGCGCCCCTCCACTGCTGGCACAGAAGTACATGGCTGAGTCCTCCAGCTTT	KLEDSAMYFCASSGGAHEKLFFGSGTQLSVL	TRBJ1-4	TRBV2	3	-5.997
CAAGACAGAGAGCTGGGTTCCACTGCCAAAAAACAGTTTTTCATGCGCTTCGGCCTTACTGATGGCACAGAAGTACACAGATGTCTGGGAGCTG	SSQTSVYFCAISKAEAHEKLFFGSGTQLSVL	TRBJ1-4	TRBV10-3	7	-5.629
CAAGACAGAGAGCTGGGTTCCACTGCCAAAAAACAGTTTTTCATGCTCCCCCCCTCTGCTGGCGCAAAGATAAAGGGCCGAGTCCCCCAGCTCC	ELGDSALYLCASRGGEHEKLFFGSGTQLSVL	TRBJ1-4	TRBV5-1	5	-5.775
CAAGACAGAGAGCTGGGTTCCACTGCCAAAAAACAGTTTTTCATGCTCCCCTGAACTGCTGGCACAGAGGTACATAGATGTCTGGTTGGTGCTG	STNQTSMYLCASSSGEHEKLFFGSGTQLSVL	TRBJ1-4	TRBV28	2	-6.173
CAAGACAGAGAGCTGGGTTCCACTGCCAAAAAACAGTTTTTCATGCTGCGCCCCTGCAGCTAAGCTGCTGGCACAGAGATACACGGCCGAGTCC	DSAVYLCASSLAAGAQHEKLFFGSGTQLSVL	TRBJ1-4	TRBV7-2	2	-6.173
CAAGACAGAGAGCTGGGTTCCACTGCCAAAAAACAGTTTTTCATGCTGTCCCCTCCCTGATACGCTGCTGGCACAGAAATACAAAGCTGAGTCC	DSALYFCASSVSGRGQHEKLFFGSGTQLSVL	TRBJ1-4	TRBV9	19	-5.195
CAAGACAGAGAGCTGGGTTCCACTGCCAAAAAACAGTTTTTCATGGAACGTGGGTGTCGCAGCTCTAGCACTGCAGATGTAGAAGCTGCTGTCT	DSSFYICSARAATPTFHEKLFFGSGTQLSVL	TRBJ1-4	TRBV20-1	11	-5.432
CAAGACAGAGAGCTGGGTTCCACTGCCAAAAAACAGTTTTTCATGGAGGCTGCTGGCACAGAGATACACGGCCGAGTCCTCCTGCTGTGTGCGC	RTQQEDSAVYLCASSLHEKLFFGSGTQLSVL	TRBJ1-4	TRBV7-2	5	-5.775
CAAGACAGAGAGCTGGGTTCCACTGCCAAAAAACAGTTTTTCATGGAGGGATGTCCAGTGGGAACTGCTGGCACAGAGGTACATAGATGTCTGG	QTSMYLCASSSHWTSLHEKLFFGSGTQLSVL	TRBJ1-4	TRBV28	11	-5.432
CAAGACAGAGAGCTGGGTTCCACTGCCAAAAAACAGTTTTTCATGGCCCGAGCCGGGCCTCCAGGCACAGAGATAGAAGCCAGAGTCACTGAGA	LSDSGFYLCAWRPGSGHEKLFFGSGTQLSVL	TRBJ1-4	TRBV30	3	-5.997
CAAGACAGAGAGCTGGGTTCCACTGCCAAAAAACAGTTTTTCATGGGATAAACTGCTGGCACAGAAGTACACAGCTGAGTCCCTGGGTTCTGAN	SEPRDSAVYFCASSLSHEKLFFGSGTQLSVL	TRBJ1-4	TRBV12-3; TRBV12-4	2	-6.173
CAAGACAGAGAGCTGGGTTCCACTGCCAAAAAACAGTTTTTCATGGGCCCAATTCGGTGGTGAGCTGGCACAGAAATAAGCTGCCGAATCTCCT	GDSAAYFCASSPPNWAHEKLFFGSGTQLSVL	TRBJ1-4	TRBV18	4	-5.872
CAAGACAGAGAGCTGGGTTCCACTGCCAAAAAACAGTTTTTCATGGGCTGTCCCGGAATCACTGGTGGCACAGAAGTAAAGAGCTGTCTGGTTG	NQTALYFCATSDSGTAHEKLFFGSGTQLSVL	TRBJ1-4	TRBV24-1	2	-6.173
CAAGACAGAGAGCTGGGTTCCACTGCCAAAAAACAGTTTTTCATGGGGTGTCCCGGGTGGAAAACTGCTGGCACAGAGGTACATAGATGTCTGG	QTSMYLCASSFPPGTPHEKLFFGSGTQLSVL	TRBJ1-4	TRBV28	5	-5.775
CAAGACAGAGAGCTGGGTTCCACTGCCAAAAAACAGTTTTTCATGTAAGCGGCCGCGCCCTTCACTGCTGGCACAGAAGTACATGGCTGAGTCC	DSAMYFCASSEGRGRLHEKLFFGSGTQLSVL	TRBJ1-4	TRBV2	2	-6.173
CAAGACAGAGAGCTGGGTTCCACTGCCAAAAAACAGTTTTTCATGTAGCCCCCTGTCCGCCCTGCTGGCACAGAAGTACATGGCTGAGTCCTCC	EDSAMYFCASRADRGLHEKLFFGSGTQLSVL	TRBJ1-4	TRBV2	7	-5.629
CAAGACAGAGAGCTGGGTTCCACTGCCAAAAAACAGTTTTTCATGTAGCTGTCCCTGGGCACTGGCACAGAGATAGAAAGCTGTCGGGTTCTTT	KNPTAFYLCASAQGQLHEKLFFGSGTQLSVL	TRBJ1-4	TRBV19	7	-5.629
CAAGACAGAGAGCTGGGTTCCACTGCCAAAAAACAGTTTTTCATGTCCCCTGATTGAGCTGCTGGCACAGAGATACACGGCGGAGTCCTCCTGC	QEDSAVYLCASSSIRGHEKLFFGSGTQLSVL	TRBJ1-4	TRBV7-8	6	-5.696
CAAGACAGAGAGCTGGGTTCCACTGCCAAAAAACAGTTTTTCATGTCTGTCCTCGCTGGCACAGAAGTACACAGATGTTTGGGAGGGAGCAGCC	AAPSQTSVYFCASEDRHEKLFFGSGTQLSVL	TRBJ1-4	TRBV6-2	3	-5.997
CAAGACAGAGAGCTGGGTTCCACTGCCAAAAAACAGTTTTTCATGTGCTGTCCCGGCAATTAATGAACTGCTGGCACAGAGGTACATAGATGTC	TSMYLCASSSLIAGTAHEKLFFGSGTQLSVL	TRBJ1-4	TRBV28	8	-5.571
CAAGACAGAGAGCTGGGTTCCACTGCCAAAAAACAGTTTTTCATGTGTAACTGTCGAGGTGGCACAGAGATAGAAAGCTGTCGGGTTCTTTTGG	QKNPTAFYLCATSTVTHEKLFFGSGTQLSVL	TRBJ1-4	TRBV19	7	-5.629
CAAGACAGAGAGCTGGGTTCCACTGCCAAAAAACAGTTTTTCATGTTGCACCCGGGGCTAAGCTGCTGGATCGTCAGAGTGGAGATGGATCCCT	GIHLHSDDPAA*PRVQHEKLFFGSGTQLSVL	TRBJ1-4	TRBV7-6	3	-5.997
CAAGACAGAGAGCTGGGTTCCACTGCCAAAAAACAGTTTTTCATTAAAAACTTGGCCCCGCTAAGGCTGCTGGCACAGAAATACACAGCAGAGT	LCCVFLCQQP*RGQVFNEKLFFGSGTQLSVL	TRBJ1-4	TRBV3-2	6	-5.696
CAAGACAGAGAGCTGGGTTCCACTGCCAAAAAACAGTTTTTCATTAAAAATCTGTCGACTGCTGGCACAGAAGTACATGGCTGAGTCCTCCAGC	LEDSAMYFCASSRQIFNEKLFFGSGTQLSVL	TRBJ1-4	TRBV2	3	-5.997
CAAGACAGAGAGCTGGGTTCCACTGCCAAAAAACAGTTTTTCATTAAAACCCCCTCTAGCACTGCAGATGTAGAAGCTGCTGTCTTCAGGATGG	HPEDSSFYICSARGGFNEKLFFGSGTQLSVL	TRBJ1-4	TRBV20-1	4	-5.872
CAAGACAGAGAGCTGGGTTCCACTGCCAAAAAACAGTTTTTCATTAAAACCCGGTGGTGTCCCGGATGTCTGGTTGGTGCTGGCGGACTCCAGA	LESASTNQTSGTPPGFNEKLFFGSGTQLSVL	TRBJ1-4	TRBV28	6	-5.696
CAAGACAGAGAGCTGGGTTCCACTGCCAAAAAACAGTTTTTCATTAAAACCTGTAATAGCACTGCAGATGTAGAAGCTGCTGTCTTCAGGATGG	HPEDSSFYICSAITGFNEKLFFGSGTQLSVL	TRBJ1-4	TRBV20-1	3	-5.997
CAAGACAGAGAGCTGGGTTCCACTGCCAAAAAACAGTTTTTCATTAAAACCTGTAGTTGGTCTGCTGGCACAGAGGTACATAGATGTCTGGTTG	NQTSMYLCASRPTTGFNEKLFFGSGTQLSVL	TRBJ1-4	TRBV28	2	-6.173
CAAGACAGAGAGCTGGGTTCCACTGCCAAAAAACAGTTTTTCATTAAAACTCCGACTGCTGGCACAGAGGTACATAGATGTCTGGTTGGTGCTG	STNQTSMYLCASSRSFNEKLFFGSGTQLSVL	TRBJ1-4	TRBV28	4	-5.872
CAAGACAGAGAGCTGGGTTCCACTGCCAAAAAACAGTTTTTCATTAAAACTGCCGTCACTGATGGCACAGAAGTACACAGATGTCTGGGAGCTG	SSQTSVYFCAISDGSFNEKLFFGSGTQLSVL	TRBJ1-4	TRBV10-3	9	-5.52
CAAGACAGAGAGCTGGGTTCCACTGCCAAAAAACAGTTTTTCATTAAAACTTTGTCGCGGCCCGGTAGCACTGCAGATGTAGAAGCTGCTGTCT	DSSFYICSATGPRQSFNEKLFFGSGTQLSVL	TRBJ1-4	TRBV20-1	3	-5.997
CAAGACAGAGAGCTGGGTTCCACTGCCAAAAAACAGTTTTTCATTAAAAGCCCTGTCCCGGCTGCTGGCACAGAAGTACACAGATGTCTGGGAG	SQTSVYFCASSRDRAFNEKLFFGSGTQLSVL	TRBJ1-4	TRBV6-1; TRBV6-5	2	-6.173
CAAGACAGAGAGCTGGGTTCCACTGCCAAAAAACAGTTTTTCATTAAAAGCTGAACTGGCACAGAGATAGAAAGCTGTCGGGTTCTTTTGGGCC	AQKNPTAFYLCASSAFNEKLFFGSGTQLSVL	TRBJ1-4	TRBV19	6	-5.696
CAAGACAGAGAGCTGGGTTCCACTGCCAAAAAACAGTTTTTCATTAAACCCCCGCACGCCCTGGCTGCTGGCACAGAAATAAACTCCAGAATCC	DSGVYFCASSQGVRGFNEKLFFGSGTQLSVL	TRBJ1-4	TRBV14	30	-4.997
CAAGACAGAGAGCTGGGTTCCACTGCCAAAAAACAGTTTTTCATTAAACCCCCTGACTAAGCTGCTGGCACAGAGATACACGGCCGAGTCCTCC	EDSAVYLCASSLVRGFNEKLFFGSGTQLSVL	TRBJ1-4	TRBV7-2	13	-5.36
CAAGACAGAGAGCTGGGTTCCACTGCCAAAAAACAGTTTTTCATTAAACCCCCTGTAACTGCTGGCACAGAAGTACACAGATGTCTGGGAGGGA	PSQTSVYFCASSYRGFNEKLFFGSGTQLSVL	TRBJ1-4	TRBV6-6	3	-5.997
CAAGACAGAGAGCTGGGTTCCACTGCCAAAAAACAGTTTTTCATTAAACCCCTGTAAGCTGCTGGCGCAAAGATAAAGGGCCGAGTCCCCCAGC	LGDSALYLCASSLQGFNEKLFFGSGTQLSVL	TRBJ1-4	TRBV5-1	78	-4.582
CAAGACAGAGAGCTGGGTTCCACTGCCAAAAAACAGTTTTTCATTAAACCCGAGTATCCTGCTGGCACAGAAGTACACAGCTGAGTCCCTGGGT	PRDSAVYFCASRILGFNEKLFFGSGTQLSVL	TRBJ1-4	TRBV12-3; TRBV12-4	5	-5.775
CAAGACAGAGAGCTGGGTTCCACTGCCAAAAAACAGTTTTTCATTAAACCCTGCAGGATCTTGGCTGCTGGCACAGAAATACACAGCAGAGTCA	DSAVYFCASSQDPAGFNEKLFFGSGTQLSVL	TRBJ1-4	TRBV3-1	9	-5.52
CAAGACAGAGAGCTGGGTTCCACTGCCAAAAAACAGTTTTTCATTAAACCCTGTGTCTAAGCTGCTGGCACAGAGATACAGGGCCGAGTCGTCC	DDSALYLCASSLDTGFNEKLFFGSGTQLSVL	TRBJ1-4	TRBV5-4	6	-5.696
CAAGACAGAGAGCTGGGTTCCACTGCCAAAAAACAGTTTTTCATTAAACCGGCCCCCAGCGCTGCAGAGATATATGCTGCTGTCTTCAGGGCTC	SPEDSSIYLCSAGGRFNEKLFFGSGTQLSVL	TRBJ1-4	TRBV29-1	13	-5.36
CAAGACAGAGAGCTGGGTTCCACTGCCAAAAAACAGTTTTTCATTAAACCGTCCCAGGTCTGAGCTGCTGGCACAGAGATACATGGCCGAGTCC	DSAMYLCASSSDLGRFNEKLFFGSGTQLSVL	TRBJ1-4	TRBV7-9	2	-6.173
CAAGACAGAGAGCTGGGTTCCACTGCCAAAAAACAGTTTTTCATTAAACGCTGTCCCCCTGCTGGCACAGAAGTACATGGCTGAGTCCTCCAGC	LEDSAMYFCASRGTAFNEKLFFGSGTQLSVL	TRBJ1-4	TRBV2	7	-5.629
CAAGACAGAGAGCTGGGTTCCACTGCCAAAAAACAGTTTTTCATTAAACGGCTCAACTTGGCTGCTGGCACAGAAATAAACTCCAGAATCCTCC	EDSGVYFCASSQVEPFNEKLFFGSGTQLSVL	TRBJ1-4	TRBV14	6	-5.696
CAAGACAGAGAGCTGGGTTCCACTGCCAAAAAACAGTTTTTCATTAAACTGGCCGTAACTGCTGGCACAGAAGTACACAGATGTCTGGGAGGGA	PSQTSVYFCASSYGQFNEKLFFGSGTQLSVL	TRBJ1-4	TRBV6-5	7	-5.629
CAAGACAGAGAGCTGGGTTCCACTGCCAAAAAACAGTTTTTCATTAAACTGTCCCGTTCTTCCCCTCCAGGCACAGAGATAGAAGCCAGAGTCA	DSGFYLCAWRGRTGQFNEKLFFGSGTQLSVL	TRBJ1-4	TRBV30	5	-5.775
CAAGACAGAGAGCTGGGTTCCACTGCCAAAAAACAGTTTTTCATTAAACTTGCTGGCACAGAGGTACATAGATGTCTGGTTGGTGCTGGCGGAC	SASTNQTSMYLCASKFNEKLFFGSGTQLSVL	TRBJ1-4	TRBV28	4	-5.872
CAAGACAGAGAGCTGGGTTCCACTGCCAAAAAACAGTTTTTCATTAAAGAGGCTGCTGGCACAGAGATACACGGCCGAGTCCTCCTGCTGTGTG	TQQEDSAVYLCASSLFNEKLFFGSGTQLSVL	TRBJ1-4	TRBV7-2	5	-5.775
CAAGACAGAGAGCTGGGTTCCACTGCCAAAAAACAGTTTTTCATTAAAGCCCCCCAAGCTGCTGGCGCAAAGATAAAGGGCCGAGTCCCCCAGC	LGDSALYLCASSLGGFNEKLFFGSGTQLSVL	TRBJ1-4	TRBV5-1	24	-5.094
CAAGACAGAGAGCTGGGTTCCACTGCCAAAAAACAGTTTTTCATTAAAGCCCCGTTCTAAGCTGCTGGCACAGCGATACATGGCCGAGTCCCGC	RDSAMYRCASSLERGFNEKLFFGSGTQLSVL	TRBJ1-4	TRBV7-6	9	-5.52
CAAGACAGAGAGCTGGGTTCCACTGCCAAAAAACAGTTTTTCATTAAAGCCCCTGGAGGGACTGCTGGCACAGAGGTACATAGATGTCTGGTTG	NQTSMYLCASSPSRGFNEKLFFGSGTQLSVL	TRBJ1-4	TRBV28	9	-5.52
CAAGACAGAGAGCTGGGTTCCACTGCCAAAAAACAGTTTTTCATTAAAGCCTGTGGGAACAACGCTGCAGAGATATATGCTGCTGTCTTCAGGG	PEDSSIYLCSVVPTGFNEKLFFGSGTQLSVL	TRBJ1-4	TRBV29-1	59	-4.703
CAAGACAGAGAGCTGGGTTCCACTGCCAAAAAACAGTTTTTCATTAAAGCTACCTCGAACGCTGCAGAGATATATGCTGCTGTCTTCAGGGCTC	SPEDSSIYLCSVRGSFNEKLFFGSGTQLSVL	TRBJ1-4	TRBV29-1	38	-4.894
CAAGACAGAGAGCTGGGTTCCACTGCCAAAAAACAGTTTTTCATTAAAGCTGCTGGCACAGAGATACACGGCCGAGTCCTCCTGCTGTGTGCGC	RTQQEDSAVYLCASSFNEKLFFGSGTQLSVL	TRBJ1-4	TRBV7-2	12	-5.395
CAAGACAGAGAGCTGGGTTCCACTGCCAAAAAACAGTTTTTCATTAAAGGCCCCGCCGTTGGGGCTGCTGGCACAGAGATACACGGCCGAGTCC	DSAVYLCASSPNGGAFNEKLFFGSGTQLSVL	TRBJ1-4	TRBV11-2	2	-6.173
CAAGACAGAGAGCTGGGTTCCACTGCCAAAAAACAGTTTTTCATTAAAGGCCCTGTCCCGGACTTGGCTGCTGGCGCAGAGATACAGGGCTGAG	SALYLCASSQVRDRAFNEKLFFGSGTQLSVL	TRBJ1-4	TRBV4-1	4	-5.872
CAAGACAGAGAGCTGGGTTCCACTGCCAAAAAACAGTTTTTCATTAAAGGTCTCTACGCTGCAGAGATATATGCTGCTGTCTTCAGGGCTCATG	MSPEDSSIYLCSVETFNEKLFFGSGTQLSVL	TRBJ1-4	TRBV29-1	13	-5.36
CAAGACAGAGAGCTGGGTTCCACTGCCAAAAAACAGTTTTTCATTAAAGTACTGTCCCAAGCTGCTGGCACAGAGATACAGGGCCGAGTCCCCC	GDSALYLCASSLGQYFNEKLFFGSGTQLSVL	TRBJ1-4	TRBV5-5	3	-5.997
CAAGACAGAGAGCTGGGTTCCACTGCCAAAAAACAGTTTTTCATTAAAGTCACCTCCGGAGCTGCTGGCGCAAAGATAAAGGGCCGAGTCCCCC	GDSALYLCASSSGGDFNEKLFFGSGTQLSVL	TRBJ1-4	TRBV5-1	6	-5.696
CAAGACAGAGAGCTGGGTTCCACTGCCAAAAAACAGTTTTTCATTAAAGTCCTGGGAGCCGATGCTGGCACAGAAATACAAAGCTGAGTCCCCC	GDSALYFCASIGSQDFNEKLFFGSGTQLSVL	TRBJ1-4	TRBV9	4	-5.872
CAAGACAGAGAGCTGGGTTCCACTGCCAAAAAACAGTTTTTCATTAAAGTCCTGTCCCCCTTGGCTGGCACAGAGGTACATAGATGTCTGGTTG	NQTSMYLCASQGGQDFNEKLFFGSGTQLSVL	TRBJ1-4	TRBV28	3	-5.997
CAAGACAGAGAGCTGGGTTCCACTGCCAAAAAACAGTTTTTCATTAAATCCAGCAAGGCTGCTGGCACAGAGATACACGGCCGAGTCCTCCTGC	QEDSAVYLCASSLAGFNEKLFFGSGTQLSVL	TRBJ1-4	TRBV7-2	8	-5.571
CAAGACAGAGAGCTGGGTTCCACTGCCAAAAAACAGTTTTTCATTAAATCCCAGGAGGCTGCTGGCACAGAGGTACATAGATGTCTGGTTGGTG	TNQTSMYLCASSLLGFNEKLFFGSGTQLSVL	TRBJ1-4	TRBV28	75	-4.599
CAAGACAGAGAGCTGGGTTCCACTGCCAAAAAACAGTTTTTCATTAAATCCCCTGGAGGTTGAACTGCTGGCACAGAGGTACATAGATGTCTGG	QTSMYLCASSSTSRGFNEKLFFGSGTQLSVL	TRBJ1-4	TRBV28	3	-5.997
CAAGACAGAGAGCTGGGTTCCACTGCCAAAAAACAGTTTTTCATTAAATCCCTCGCTAGCACTGCAGATGTAGAAGCTGCTGTCTTCAGGATGG	HPEDSSFYICSASEGFNEKLFFGSGTQLSVL	TRBJ1-4	TRBV20-1	4	-5.872
CAAGACAGAGAGCTGGGTTCCACTGCCAAAAAACAGTTTTTCATTAAATCCGACAACAACGCTGCAGAGATATATGCTGCTGTCTTCAGGGCTC	SPEDSSIYLCSVVVGFNEKLFFGSGTQLSVL	TRBJ1-4	TRBV29-1	87	-4.534
CAAGACAGAGAGCTGGGTTCCACTGCCAAAAAACAGTTTTTCATTAAATCCTCGGTAACTGCTGGCACAGAAGTACACAGATGTCTGGGAGGGA	PSQTSVYFCASSYRGFNEKLFFGSGTQLSVL	TRBJ1-4	TRBV6-6	9	-5.52
CAAGACAGAGAGCTGGGTTCCACTGCCAAAAAACAGTTTTTCATTAAATCCTGTCCCTCTGCTGCTGGCGCAAAGATAAAGGGCCGAGTCCCCC	GDSALYLCASSRGTGFNEKLFFGSGTQLSVL	TRBJ1-4	TRBV5-1	3	-5.997
CAAGACAGAGAGCTGGGTTCCACTGCCAAAAAACAGTTTTTCATTAAATCCTTCACGTCCCCTGCTGGCACAGAAGTACATGGCTGAGTCCTCC	EDSAMYFCASRGREGFNEKLFFGSGTQLSVL	TRBJ1-4	TRBV2	2	-6.173
CAAGACAGAGAGCTGGGTTCCACTGCCAAAAAACAGTTTTTCATTAAATCCTTGGCTGCTGGCGCAGAGATACAGGGCTGAGTCTTCTGGCTGC	QPEDSALYLCASSQGFNEKLFFGSGTQLSVL	TRBJ1-4	TRBV4-1	6	-5.696
CAAGACAGAGAGCTGGGTTCCACTGCCAAAAAACAGTTTTTCATTAAATCTGTCCCGGCCTAAGCTGCTGGCACAGAGATACACGGCCGAGTCC	DSAVYLCASSLGRDRFNEKLFFGSGTQLSVL	TRBJ1-4	TRBV7-2	3	-5.997
CAAGACAGAGAGCTGGGTTCCACTGCCAAAAAACAGTTTTTCATTAACAAGAAGGCTGCTGGCACAGAAGTACACAGATGTCTGGGAGGGAGCA	APSQTSVYFCASSLLVNEKLFFGSGTQLSVL	TRBJ1-4	TRBV6-5	5	-5.775
CAAGACAGAGAGCTGGGTTCCACTGCCAAAAAACAGTTTTTCATTAACAAGCCGCCTCATGCTGGCACAGAAGTACATGGCTGAGTCCTCCAGC	LEDSAMYFCASMRRLVNEKLFFGSGTQLSVL	TRBJ1-4	TRBV2	3	-5.997
CAAGACAGAGAGCTGGGTTCCACTGCCAAAAAACAGTTTTTCATTAACAATGTCCCAAGCACTGCAGATGTAGAAGCTGCTGTCTTCAGGATGG	HPEDSSFYICSAWDIVNEKLFFGSGTQLSVL	TRBJ1-4	TRBV20-1	8	-5.571
CAAGACAGAGAGCTGGGTTCCACTGCCAAAAAACAGTTTTTCATTAACACCCCGTGGGGTAGAGGCTGCAGAGATATATGCTGCTGTCTTCAGG	LKTAAYISAASTPRGVNEKLFFGSGTQLSVL	TRBJ1-4	TRBV29-1	2	-6.173
CAAGACAGAGAGCTGGGTTCCACTGCCAAAAAACAGTTTTTCATTAACACCCCTACTGCTGGCACAGAGGTACATAGATGTCTGGTTGGTGCTG	STNQTSMYLCASSRGVNEKLFFGSGTQLSVL	TRBJ1-4	TRBV28	4	-5.872
CAAGACAGAGAGCTGGGTTCCACTGCCAAAAAACAGTTTTTCATTAACACCCTTTCCCGAACTGCTGGCACAGAAGTACACAGCTGAGTCCCTG	RDSAVYFCASSSGKGVNEKLFFGSGTQLSVL	TRBJ1-4	TRBV12-3; TRBV12-4	6	-5.696
CAAGACAGAGAGCTGGGTTCCACTGCCAAAAAACAGTTTTTCATTAACACCGTCCCCCCTGCCAGTGGCGCAAAGATAAAGGGCCGAGTCCCCC	GDSALYLCATGRGDGVNEKLFFGSGTQLSVL	TRBJ1-4	TRBV5-1	4	-5.872
CAAGACAGAGAGCTGGGTTCCACTGCCAAAAAACAGTTTTTCATTAACACTAGCACTGCAGATGTAGAAGCTGCTGTCTTCAGGATGGGCACTG	SAHPEDSSFYICSASVNEKLFFGSGTQLSVL	TRBJ1-4	TRBV20-1	2	-6.173
CAAGACAGAGAGCTGGGTTCCACTGCCAAAAAACAGTTTTTCATTAACAGAACCCCGGCCAGGGCTGCTGGCACAGAGATACATGGCCGAGTCN	DSAMYLCASSPGRGSVNEKLFFGSGTQLSVL	TRBJ1-4	TRBV7-9	2	-6.173
CAAGACAGAGAGCTGGGTTCCACTGCCAAAAAACAGTTTTTCATTAACAGTCGGGGCTCTGCTGGCACAGAAGTACACAGATGTCTGGGAGGGA	PSQTSVYFCASRAPTVNEKLFFGSGTQLSVL	TRBJ1-4	TRBV6-5	9	-5.52
CAAGACAGAGAGCTGGGTTCCACTGCCAAAAAACAGTTTTTCATTAACATTTCCCTGCGGGCTGCTGGCACAGAGGTACATAGATGTCTGGTTG	NQTSMYLCASSPQGNVNEKLFFGSGTQLSVL	TRBJ1-4	TRBV28	21	-5.152
CAAGACAGAGAGCTGGGTTCCACTGCCAAAAAACAGTTTTTCATTAACCACAACGCTGCAGAGATATATGCTGCTGTCTTCAGGGCTCATGTTG	NMSPEDSSIYLCSVVVNEKLFFGSGTQLSVL	TRBJ1-4	TRBV29-1	3	-5.997
CAAGACAGAGAGCTGGGTTCCACTGCCAAAAAACAGTTTTTCATTAACCACTAAGCTGCTGGCACAGAGATACACGGCCGAGTCCTCCTGCTGT	QQEDSAVYLCASSLVVNEKLFFGSGTQLSVL	TRBJ1-4	TRBV7-2	5	-5.775
CAAGACAGAGAGCTGGGTTCCACTGCCAAAAAACAGTTTTTCATTAACCAGGGCAACGCTGCAGAGATATATGCTGCTGTCTTCAGGGCTCATG	MSPEDSSIYLCSVALVNEKLFFGSGTQLSVL	TRBJ1-4	TRBV29-1	6	-5.696
CAAGACAGAGAGCTGGGTTCCACTGCCAAAAAACAGTTTTTCATTAACCATCCCTGTGTCAACGCTGCAGAGATATATGCTGCTGTCTTCAGGG	PEDSSIYLCSVDTGMVNEKLFFGSGTQLSVL	TRBJ1-4	TRBV29-1	36	-4.918
CAAGACAGAGAGCTGGGTTCCACTGCCAAAAAACAGTTTTTCATTAACCCCCAACGGTCCCAGAACAACGCTGCAGAGATATATGCTGCTGTCT	DSSIYLCSVVLGPLGVNEKLFFGSGTQLSVL	TRBJ1-4	TRBV29-1	5	-5.775
CAAGACAGAGAGCTGGGTTCCACTGCCAAAAAACAGTTTTTCATTAACCCCCCGATCTTCAACGCTGCAGAGATATATGCTGCTGTCTTCAGGG	PEDSSIYLCSVEDRGVNEKLFFGSGTQLSVL	TRBJ1-4	TRBV29-1	6	-5.696
CAAGACAGAGAGCTGGGTTCCACTGCCAAAAAACAGTTTTTCATTAACCCCCCGGTCCAGGCTGCTGGCACAGAAGTACATGGCTGAGTCCTCC	EDSAMYFCASSLDRGVNEKLFFGSGTQLSVL	TRBJ1-4	TRBV2	2	-6.173
CAAGACAGAGAGCTGGGTTCCACTGCCAAAAAACAGTTTTTCATTAACCCCCCTAGTATCTTGGCTGCTGGCGCAGAGATACAGGGCCGAGTCT	DSALYLCASSQDTRGVNEKLFFGSGTQLSVL	TRBJ1-4	TRBV4-3	6	-5.696
CAAGACAGAGAGCTGGGTTCCACTGCCAAAAAACAGTTTTTCATTAACCCCCTGATCATGGCTGCTGGCACAGAAATAAACTCCAGAATCCTCC	EDSGVYFCASSHDQGVNEKLFFGSGTQLSVL	TRBJ1-4	TRBV14	5	-5.775
CAAGACAGAGAGCTGGGTTCCACTGCCAAAAAACAGTTTTTCATTAACCCCCTGCCACGGGCTGCTGGCACAGAGATACATGGCCGAGTCCCCC	GDSAMYLCASSPWQGVNEKLFFGSGTQLSVL	TRBJ1-4	TRBV7-9	3	-5.997
CAAGACAGAGAGCTGGGTTCCACTGCCAAAAAACAGTTTTTCATTAACCCCGCCCCCTGTTGTAACGCTGCAGAGATATATGCTGCTGTCTTCA	EDSSIYLCSVTTGGGVNEKLFFGSGTQLSVL	TRBJ1-4	TRBV29-1	15	-5.298
CAAGACAGAGAGCTGGGTTCCACTGCCAAAAAACAGTTTTTCATTAACCCCTCCACCTGTATCTTGGCTGCTGGCGCAGAGATACAGGGCCGAG	SALYLCASSQDTGGGVNEKLFFGSGTQLSVL	TRBJ1-4	TRBV4-3	2	-6.173
CAAGACAGAGAGCTGGGTTCCACTGCCAAAAAACAGTTTTTCATTAACCCCTGTCCGTTTTGCACTGCAGATGTAGAAGCTGCTGTCTTCAGGA	PEDSSFYICSAKRTGVNEKLFFGSGTQLSVL	TRBJ1-4	TRBV20-1	2	-6.173
CAAGACAGAGAGCTGGGTTCCACTGCCAAAAAACAGTTTTTCATTAACCCGTCCAGAGGGCCTAGCACTGCAGATGTAGAAGCTGCTGTCTTCA	EDSSFYICSARPSGRVNEKLFFGSGTQLSVL	TRBJ1-4	TRBV20-1	2	-6.173
CAAGACAGAGAGCTGGGTTCCACTGCCAAAAAACAGTTTTTCATTAACCCGTCCGAAGGCAAGACTGCTGGCACAGAGGTACATAGATGTCTGG	QTSMYLCASSLAFGRVNEKLFFGSGTQLSVL	TRBJ1-4	TRBV28	4	-5.872
CAAGACAGAGAGCTGGGTTCCACTGCCAAAAAACAGTTTTTCATTAACCCTGGAGTAACTGCTGGCACAGAAGTACACAGATGTCTGGGAGGGA	PSQTSVYFCASSYSRVNEKLFFGSGTQLSVL	TRBJ1-4	TRBV6-5	3	-5.997
CAAGACAGAGAGCTGGGTTCCACTGCCAAAAAACAGTTTTTCATTAACCCTGTCCCGGATGGAACTGCTGGCACAGAGGTACATAGATGTCTGG	QTSMYLCASSSIRDRVNEKLFFGSGTQLSVL	TRBJ1-4	TRBV28	38	-4.894
CAAGACAGAGAGCTGGGTTCCACTGCCAAAAAACAGTTTTTCATTAACCCTGTCCGCCAAGCTGCTGGCGCAAAGATAAAGGGCCGAGTCCCCC	GDSALYLCASSLADRVNEKLFFGSGTQLSVL	TRBJ1-4	TRBV5-1	11	-5.432
CAAGACAGAGAGCTGGGTTCCACTGCCAAAAAACAGTTTTTCATTAACCCTGTCGCCTAAACTGCTGGCACAGAGGTACACAGATGTCTGGTTG	NQTSVYLCASSLGDRVNEKLFFGSGTQLSVL	TRBJ1-4	TRBV28	2	-6.173
CAAGACAGAGAGCTGGGTTCCACTGCCAAAAAACAGTTTTTCATTAACCCTTGCTATTAAACTGCTGGCACAGAGGTACATAGATGTCTGGTTG	NQTSMYLCASSLIARVNEKLFFGSGTQLSVL	TRBJ1-4	TRBV28	6	-5.696
CAAGACAGAGAGCTGGGTTCCACTGCCAAAAAACAGTTTTTCATTAACCGCCAGGCTGCTGGCACAGAGATACACGGCCGAGTCCTCCTGCTGT	QQEDSAVYLCASSLAVNEKLFFGSGTQLSVL	TRBJ1-4	TRBV7-2	6	-5.696
CAAGACAGAGAGCTGGGTTCCACTGCCAAAAAACAGTTTTTCATTAACCGCCCTTCTGCTGGCACAGAGGTACATAGATGTCTGGTTGGTGCTG	STNQTSMYLCASRRAVNEKLFFGSGTQLSVL	TRBJ1-4	TRBV28	4	-5.872
CAAGACAGAGAGCTGGGTTCCACTGCCAAAAAACAGTTTTTCATTAACCGTCCCGTGGCTGCTGGCACAGAGATACATGGCCGAGTCCCCCTGC	QGDSAMYLCASSHGTVNEKLFFGSGTQLSVL	TRBJ1-4	TRBV7-9	2	-6.173
CAAGACAGAGAGCTGGGTTCCACTGCCAAAAAACAGTTTTTCATTAACCTCCACCGCCCTGCTGCTGGCACAGAGGTACTGAGAGGTATGTGAG	SHTSQYLCASSRAVEVNEKLFFGSGTQLSVL	TRBJ1-4	TRBV25-1	8	-5.571
CAAGACAGAGAGCTGGGTTCCACTGCCAAAAAACAGTTTTTCATTAACCTCCCGGACGCTGCAGAGATATATGCTGCTGTCTTCAGGGCTCATG	MSPEDSSIYLCSVREVNEKLFFGSGTQLSVL	TRBJ1-4	TRBV29-1	10	-5.474
CAAGACAGAGAGCTGGGTTCCACTGCCAAAAAACAGTTTTTCATTAACCTGTCCCGAACTGCTGGCACAGAGGTACATAGATGTCTGGTTGGTG	TNQTSMYLCASSSGQVNEKLFFGSGTQLSVL	TRBJ1-4	TRBV28	68	-4.641
CAAGACAGAGAGCTGGGTTCCACTGCCAAAAAACAGTTTTTCATTAACCTGTCCCGCCGACTCACTGATGGCACAGAAGTACACAGATGTCTGG	QTSVYFCAISESAGQVNEKLFFGSGTQLSVL	TRBJ1-4	TRBV10-3	4	-5.872
CAAGACAGAGAGCTGGGTTCCACTGCCAAAAAACAGTTTTTCATTAACCTGTCCCGTACTACTGGCACAGAGATAGAAAGCTGTCGGGTTCTTT	KNPTAFYLCASSTGQVNEKLFFGSGTQLSVL	TRBJ1-4	TRBV19	3	-5.997
CAAGACAGAGAGCTGGGTTCCACTGCCAAAAAACAGTTTTTCATTAACCTGTCCGCTGGCACAGAGGTACATAGATGTCTGGTTGGTGCTGGCG	ASTNQTSMYLCASGQVNEKLFFGSGTQLSVL	TRBJ1-4	TRBV28	48	-4.793
CAAGACAGAGAGCTGGGTTCCACTGCCAAAAAACAGTTTTTCATTAACCTGTCGGGTGCTGGCACAGAAGTACACAGATGTCTGGGAGGGAGCA	APSQTSVYFCASTRQVNEKLFFGSGTQLSVL	TRBJ1-4	TRBV6-6	4	-5.872
CAAGACAGAGAGCTGGGTTCCACTGCCAAAAAACAGTTTTTCATTAACCTGTCTTTCAACGCTGCAGAGATATATGCTGCTGTCTTCAGGGCTC	SPEDSSIYLCSVERQVNEKLFFGSGTQLSVL	TRBJ1-4	TRBV29-1	11	-5.432
CAAGACAGAGAGCTGGGTTCCACTGCCAAAAAACAGTTTTTCATTAACCTTGCTGCTGGCACAGAGATACATGGCCGAGTCCCCCTGCTCTGTG	TEQGDSAMYLCASSKVNEKLFFGSGTQLSVL	TRBJ1-4	TRBV7-9	16	-5.27
CAAGACAGAGAGCTGGGTTCCACTGCCAAAAAACAGTTTTTCATTAACGCCAAGAATCACGCTGCAGAGATATATGCTGCTGTCTTCAGGGCTC	SPEDSSIYLCSVILGVNEKLFFGSGTQLSVL	TRBJ1-4	TRBV29-1	8	-5.571
CAAGACAGAGAGCTGGGTTCCACTGCCAAAAAACAGTTTTTCATTAACGCCCCCCACCGGTGGACTGCTGGCACAGAGGTACATAGATGTCTGG	QTSMYLCASSPPVGGVNEKLFFGSGTQLSVL	TRBJ1-4	TRBV28	4	-5.872
CAAGACAGAGAGCTGGGTTCCACTGCCAAAAAACAGTTTTTCATTAACGCCCCTGTCTCGGGAGCTGGCACAGAAATAAGCTGCCGAATCTCCT	GDSAAYFCASSRDRGVNEKLFFGSGTQLSVL	TRBJ1-4	TRBV18	2	-6.173
CAAGACAGAGAGCTGGGTTCCACTGCCAAAAAACAGTTTTTCATTAACGCCTGTCGGGGTACTGGCACAGAGATAGAAAGCTGTCGGGTTCTTT	KNPTAFYLCASTPTGVNEKLFFGSGTQLSVL	TRBJ1-4	TRBV19	2	-6.173
CAAGACAGAGAGCTGGGTTCCACTGCCAAAAAACAGTTTTTCATTAACGCGTCCAACGGGGGAGGCACTGCAGATGTAGAAGCTGCTGTCTTCA	EDSSFYICSASPVGRVNEKLFFGSGTQLSVL	TRBJ1-4	TRBV20-1	2	-6.173
CAAGACAGAGAGCTGGGTTCCACTGCCAAAAAACAGTTTTTCATTAACGCTGTCCCTGCTGGCACAGAGGTACATAGATGTCTGGTTGGTGCTG	STNQTSMYLCASRDSVNEKLFFGSGTQLSVL	TRBJ1-4	TRBV28	4	-5.872
CAAGACAGAGAGCTGGGTTCCACTGCCAAAAAACAGTTTTTCATTAACGCTGTCCGCAAACGAAGTGCTGGCACAGAGGTACATAGATGTCTGN	QTSMYLCASTSFADSVNEKLFFGSGTQLSVL	TRBJ1-4	TRBV28	2	-6.173
CAAGACAGAGAGCTGGGTTCCACTGCCAAAAAACAGTTTTTCATTAACGGCCGTCCCTGAACTGCTGGCACAGAGGTACATAGATGTCTGGTTG	NQTSMYLCASSSGTAVNEKLFFGSGTQLSVL	TRBJ1-4	TRBV28	3	-5.997
CAAGACAGAGAGCTGGGTTCCACTGCCAAAAAACAGTTTTTCATTAACGGCTGAGAATCCCGCGGCAACGCTGCAGAGATATATGCTGCTGTCT	DSSIYLCSVAAGFSAVNEKLFFGSGTQLSVL	TRBJ1-4	TRBV29-1	7	-5.629
CAAGACAGAGAGCTGGGTTCCACTGCCAAAAAACAGTTTTTCATTAACGGGCCAGTTCTCGCCCCTGCTGGTGGCACACAGGTACATGGCTGCG	AAMYLCATSRGENWPVNEKLFFGSGTQLSVL	TRBJ1-4	TRBV15	2	-6.173
CAAGACAGAGAGCTGGGTTCCACTGCCAAAAAACAGTTTTTCATTAACGGGGCCCGGTAAACTGCTGGCACAGAGGTACATAGATGTCTGGTTG	NQTSMYLCASSLPGPVNEKLFFGSGTQLSVL	TRBJ1-4	TRBV28	2	-6.173
CAAGACAGAGAGCTGGGTTCCACTGCCAAAAAACAGTTTTTCATTAACGTCCCCCGGAGAACTGCTGGCACAGAGGTACATAGATGTCTGGTTG	NQTSMYLCASSSPGDVNEKLFFGSGTQLSVL	TRBJ1-4	TRBV28	4	-5.872
CAAGACAGAGAGCTGGGTTCCACTGCCAAAAAACAGTTTTTCATTAACTCCACTAGCACTGCAGATGTAGAAGCTGCTGTCTTCAGGATGGGCA	AHPEDSSFYICSASGVNEKLFFGSGTQLSVL	TRBJ1-4	TRBV20-1	3	-5.997
CAAGACAGAGAGCTGGGTTCCACTGCCAAAAAACAGTTTTTCATTAACTCCCCCTGGCATCGACTCACTGATGGCACAGAAGTACACAGATGTC	TSVYFCAISESMPGGVNEKLFFGSGTQLSVL	TRBJ1-4	TRBV10-3	5	-5.775
CAAGACAGAGAGCTGGGTTCCACTGCCAAAAAACAGTTTTTCATTAACTCCCCCTGTCCCTCTAGCACTGCAGATGTAGAAGCTGCTGTCTTCA	EDSSFYICSARGTGGVNEKLFFGSGTQLSVL	TRBJ1-4	TRBV20-1	4	-5.872
CAAGACAGAGAGCTGGGTTCCACTGCCAAAAAACAGTTTTTCATTAACTCCGCCGGACTCTTTGCTGGCACAGAAGTACACAGATGTTTGGGAG	SQTSVYFCASKESGGVNEKLFFGSGTQLSVL	TRBJ1-4	TRBV6-2	6	-5.696
CAAGACAGAGAGCTGGGTTCCACTGCCAAAAAACAGTTTTTCATTAACTCCGGGTGAGCTGGCACAGAAATAAGCTGCCGAATCTCCTCGCACT	VRGDSAAYFCASSPGVNEKLFFGSGTQLSVL	TRBJ1-4	TRBV18	5	-5.775
CAAGACAGAGAGCTGGGTTCCACTGCCAAAAAACAGTTTTTCATTAACTCCTGGAATAGTCGCGCTGCAGAGATATATGCTGCTGTCTTCAGGG	PEDSSIYLCSATIPGVNEKLFFGSGTQLSVL	TRBJ1-4	TRBV29-1	3	-5.997
CAAGACAGAGAGCTGGGTTCCACTGCCAAAAAACAGTTTTTCATTAACTCCTGTCCACCCATGGCTGCTGGCGCAAAGATAAAGGGCCGAGTCC	DSALYLCASSHGWTGVNEKLFFGSGTQLSVL	TRBJ1-4	TRBV5-1	5	-5.775
CAAGACAGAGAGCTGGGTTCCACTGCCAAAAAACAGTTTTTCATTAACTCTGGCTGCGAAACTGCTGGCACAGAGGTACATAGATGTCTGGTTG	NQTSMYLCASSFAARVNEKLFFGSGTQLSVL	TRBJ1-4	TRBV28	7	-5.629
CAAGACAGAGAGCTGGGTTCCACTGCCAAAAAACAGTTTTTCATTAACTCTGTACGAGTAACTGCTGGCACAGAAGTACACAGATGTTTGGGAG	SQTSVYFCASSYSYRVNEKLFFGSGTQLSVL	TRBJ1-4	TRBV6-2	2	-6.173
CAAGACAGAGAGCTGGGTTCCACTGCCAAAAAACAGTTTTTCATTAACTGCCCAAGCACTGCAGATGTAGAAGCTGCTGTCTTCAGGATGGGCA	AHPEDSSFYICSAWAVNEKLFFGSGTQLSVL	TRBJ1-4	TRBV20-1	8	-5.571
CAAGACAGAGAGCTGGGTTCCACTGCCAAAAAACAGTTTTTCATTAACTGCCCCCTGTCTGCTGCTGGCACAGAGATACACGGCCGAGTCCTCC	EDSAVYLCASSRQGAVNEKLFFGSGTQLSVL	TRBJ1-4	TRBV7-2	3	-5.997
CAAGACAGAGAGCTGGGTTCCACTGCCAAAAAACAGTTTTTCATTAACTGTCAATATTCGGCTGCTGGCGCAGAGATACAGGGCCGAGTCTTCT	EDSALYLCASSRILTVNEKLFFGSGTQLSVL	TRBJ1-4	TRBV4-3	3	-5.997
CAAGACAGAGAGCTGGGTTCCACTGCCAAAAAACAGTTTTTCATTAACTGTCATGCTGGCACAGAGATAGAAAGCTGTCGGGTTCTTTTGGGCC	AQKNPTAFYLCASMTVNEKLFFGSGTQLSVL	TRBJ1-4	TRBV19	3	-5.997
CAAGACAGAGAGCTGGGTTCCACTGCCAAAAAACAGTTTTTCATTAACTGTCCCCCCAGGTCTGCTGGCACAGAAGTACACAGATGTCTGGGAG	SQTSVYFCASRPGGTVNEKLFFGSGTQLSVL	TRBJ1-4	TRBV6-6	4	-5.872
CAAGACAGAGAGCTGGGTTCCACTGCCAAAAAACAGTTTTTCATTAACTGTCCCCCCGGCGCTGGCACAGAGATACACGGCCGAGTCCTCCTGC	QEDSAVYLCASAGGTVNEKLFFGSGTQLSVL	TRBJ1-4	TRBV7-2	4	-5.872
CAAGACAGAGAGCTGGGTTCCACTGCCAAAAAACAGTTTTTCATTAACTGTCCCCGCTTCACTGCTGGCACAGAAGTACATGGCTGAGTCCTCC	EDSAMYFCASSEAGTVNEKLFFGSGTQLSVL	TRBJ1-4	TRBV2	49	-4.784
CAAGACAGAGAGCTGGGTTCCACTGCCAAAAAACAGTTTTTCATTAACTGTCCCGACCGCGCTGCTGGCACAGAGATACACGGCCGAGTCCTCC	EDSAVYLCASSAVGTVNEKLFFGSGTQLSVL	TRBJ1-4	TRBV7-2	14	-5.328
CAAGACAGAGAGCTGGGTTCCACTGCCAAAAAACAGTTTTTCATTAACTGTCGAAGACTGGCTGCTGGCGCAAAGATAAAGGGCCGAGTCCCCC	GDSALYLCASSQSSTVNEKLFFGSGTQLSVL	TRBJ1-4	TRBV5-1	2	-6.173
CAAGACAGAGAGCTGGGTTCCACTGCCAAAAAACAGTTTTTCATTAACTTCGCGACTGCTGGCACAGAAGTACACAGATGTTTGGGAGGGAGCA	APSQTSVYFCASSREVNEKLFFGSGTQLSVL	TRBJ1-4	TRBV6-2	3	-5.997
CAAGACAGAGAGCTGGGTTCCACTGCCAAAAAACAGTTTTTCATTAACTTCTGGATCTAAGCTGCTGGCACAGAGATACATGGCCGAGTCCCCC	GDSAMYLCASSLDPEVNEKLFFGSGTQLSVL	TRBJ1-4	TRBV7-9	10	-5.474
CAAGACAGAGAGCTGGGTTCCACTGCCAAAAAACAGTTTTTCATTAACTTCTGTCGGACTGCTGGCACAGAGGTACATAGATGTCTGGTTGGTG	TNQTSMYLCASSPTEVNEKLFFGSGTQLSVL	TRBJ1-4	TRBV28	3	-5.997
CAAGACAGAGAGCTGGGTTCCACTGCCAAAAAACAGTTTTTCATTAAGAACAGCCCTGGTACTGCTGGCACAGAGGTACATAGATGTCTGGTTG	NQTSMYLCASSTRAVLNEKLFFGSGTQLSVL	TRBJ1-4	TRBV28	6	-5.696
CAAGACAGAGAGCTGGGTTCCACTGCCAAAAAACAGTTTTTCATTAAGAACGGACGCTTTTGCGAGGCTGCTGGCACAGAAATAAACTCCAGAA	SGVYFCASSLAKASVLNEKLFFGSGTQLSVL	TRBJ1-4	TRBV14	8	-5.571
CAAGACAGAGAGCTGGGTTCCACTGCCAAAAAACAGTTTTTCATTAAGAAGGTGTTGGCTGCTGGCACAGAAATAAACTCCAGAATCCTCCAGT	LEDSGVYFCASSQHLLNEKLFFGSGTQLSVL	TRBJ1-4	TRBV14	2	-6.173
CAAGACAGAGAGCTGGGTTCCACTGCCAAAAAACAGTTTTTCATTAAGACCCTGTCGAGAACTGCAGATGTAGAAGCTGCTGTCTTCAGGATGG	HPEDSSFYICSSRQGLNEKLFFGSGTQLSVL	TRBJ1-4	TRBV20-1	3	-5.997
CAAGACAGAGAGCTGGGTTCCACTGCCAAAAAACAGTTTTTCATTAAGACTGTCCCGTCTGCTGGCACAGAGGTACATAGATGTCTGGTTGGTG	TNQTSMYLCASRRDSLNEKLFFGSGTQLSVL	TRBJ1-4	TRBV28	2	-6.173
CAAGACAGAGAGCTGGGTTCCACTGCCAAAAAACAGTTTTTCATTAAGACTGTCCCTCCTGCTGGCACAGAAGTACACAGATGTCTGGGAGGGA	PSQTSVYFCASRRDSLNEKLFFGSGTQLSVL	TRBJ1-4	TRBV6-5	5	-5.775
CAAGACAGAGAGCTGGGTTCCACTGCCAAAAAACAGTTTTTCATTAAGAGCAGTGTCCTCACTGATGGCACAGAAGTACACAGATGTCTGGGAG	SQTSVYFCAISEDTALNEKLFFGSGTQLSVL	TRBJ1-4	TRBV10-3	5	-5.775
CAAGACAGAGAGCTGGGTTCCACTGCCAAAAAACAGTTTTTCATTAAGAGCCCGGAGGCTGCTGGCACAGAAATACACAGCAGAGTCACCAAGC	LGDSAVYFCASSLRALNEKLFFGSGTQLSVL	TRBJ1-4	TRBV3-1	2	-6.173
CAAGACAGAGAGCTGGGTTCCACTGCCAAAAAACAGTTTTTCATTAAGAGCCTGTAGACTGCTGGCACAGAAGTACACAGATGTTTGGGAGGGA	PSQTSVYFCASSLQALNEKLFFGSGTQLSVL	TRBJ1-4	TRBV6-2	18	-5.219
CAAGACAGAGAGCTGGGTTCCACTGCCAAAAAACAGTTTTTCATTAAGATCTGCGGTCGAGTAACTGCTGGCACAGAAGTACACAGATGTCTGG	QTSVYFCASSYSTADLNEKLFFGSGTQLSVL	TRBJ1-4	TRBV6-6	19	-5.195
CAAGACAGAGAGCTGGGTTCCACTGCCAAAAAACAGTTTTTCATTAAGCCACTCCAAGCTGCTGGCGCAAAGATAAAGGGCCGAGTCCCCCAGC	LGDSALYLCASSLEWLNEKLFFGSGTQLSVL	TRBJ1-4	TRBV5-1	13	-5.36
CAAGACAGAGAGCTGGGTTCCACTGCCAAAAAACAGTTTTTCATTAAGCCCCCCGAGTCTAGCACTGCAGATGTAGAAGCTGCTGTCTTCAGGA	PEDSSFYICSARLGGLNEKLFFGSGTQLSVL	TRBJ1-4	TRBV20-1	3	-5.997
CAAGACAGAGAGCTGGGTTCCACTGCCAAAAAACAGTTTTTCATTAAGCCCCCTTGAACTGCTGGCACAGAAGTACACAGATGTCTGGGAGGGA	PSQTSVYFCASSSRGLNEKLFFGSGTQLSVL	TRBJ1-4	TRBV6-6	4	-5.872
CAAGACAGAGAGCTGGGTTCCACTGCCAAAAAACAGTTTTTCATTAAGCCCTGTCCCTCCGGGACTGCTGGCACAGAGGTACATAGATGTCTGG	QTSMYLCASSPGGTGLNEKLFFGSGTQLSVL	TRBJ1-4	TRBV28	5	-5.775
CAAGACAGAGAGCTGGGTTCCACTGCCAAAAAACAGTTTTTCATTAAGCCCTGTCCGTATGCTGCTGGCACAGAGATACACGGCCGAGTCCTCC	EDSAVYLCASSIRTGLNEKLFFGSGTQLSVL	TRBJ1-4	TRBV7-2	25	-5.076
CAAGACAGAGAGCTGGGTTCCACTGCCAAAAAACAGTTTTTCATTAAGCCCTGTCGTCCTGCTGGCACAGAGATACACGGCCGAGTCCTCAAGC	LEDSAVYLCASRTTGLNEKLFFGSGTQLSVL	TRBJ1-4	TRBV11-2	12	-5.395
CAAGACAGAGAGCTGGGTTCCACTGCCAAAAAACAGTTTTTCATTAAGCCTCCCGACTTGGCTGCTGGCACAGAAATAAACTCCAGAATCCTCC	EDSGVYFCASSQVGRLNEKLFFGSGTQLSVL	TRBJ1-4	TRBV14	7	-5.629
CAAGACAGAGAGCTGGGTTCCACTGCCAAAAAACAGTTTTTCATTAAGCCTGCCGAAACTGCTGGCACAGAAGTACACAGATGTCTGGGAGGGA	PSQTSVYFCASSFGRLNEKLFFGSGTQLSVL	TRBJ1-4	TRBV6-5	9	-5.52
CAAGACAGAGAGCTGGGTTCCACTGCCAAAAAACAGTTTTTCATTAAGCCTGGTGCTGGCACAGAGGTACATAGATGTCTGGTTGGTGCTGGCG	ASTNQTSMYLCASTRLNEKLFFGSGTQLSVL	TRBJ1-4	TRBV28	3	-5.997
CAAGACAGAGAGCTGGGTTCCACTGCCAAAAAACAGTTTTTCATTAAGCCTGTCCCCTAAACTGCTGGCACAGAGGTACATAGATGTCTGGTTG	NQTSMYLCASSLGDRLNEKLFFGSGTQLSVL	TRBJ1-4	TRBV28	16	-5.27
CAAGACAGAGAGCTGGGTTCCACTGCCAAAAAACAGTTTTTCATTAAGCCTGTGGCTGCTGGCACAGAGATAGAGGGCCGAGTCCCCCAGCAAC	LLGDSALYLCASSHRLNEKLFFGSGTQLSVL	TRBJ1-4	TRBV5-6	2	-6.173
CAAGACAGAGAGCTGGGTTCCACTGCCAAAAAACAGTTTTTCATTAAGCGCTGTCAAACTGCTGGCACAGAAGTACACAGATGTCTGGGAGGGA	PSQTSVYFCASSLTALNEKLFFGSGTQLSVL	TRBJ1-4	TRBV6-5	4	-5.872
CAAGACAGAGAGCTGGGTTCCACTGCCAAAAAACAGTTTTTCATTAAGCTCCCGGATTAAACTGCTGGCACAGAGGTACATAGATGTCTGGTTG	NQTSMYLCASSLIRELNEKLFFGSGTQLSVL	TRBJ1-4	TRBV28	5	-5.775
CAAGACAGAGAGCTGGGTTCCACTGCCAAAAAACAGTTTTTCATTAAGCTCTGCGGCCAAGCTGCTGGCGCAAAGATAAAGGGCCGAGTCCCCC	GDSALYLCASSLAAELNEKLFFGSGTQLSVL	TRBJ1-4	TRBV5-1	2	-6.173
CAAGACAGAGAGCTGGGTTCCACTGCCAAAAAACAGTTTTTCATTAAGCTGCCCCGCAACGCTGCAGAGATATATGCTGCTGTCTTCAGGGCTC	SPEDSSIYLCSVAGQLNEKLFFGSGTQLSVL	TRBJ1-4	TRBV29-1	10	-5.474
CAAGACAGAGAGCTGGGTTCCACTGCCAAAAAACAGTTTTTCATTAAGCTGGCCGTACAAGCTGCTGGCGCAAAGATAAAGGGCCGAGTCCCCC	GDSALYLCASSLYGQLNEKLFFGSGTQLSVL	TRBJ1-4	TRBV5-1	3	-5.997
CAAGACAGAGAGCTGGGTTCCACTGCCAAAAAACAGTTTTTCATTAAGCTGTCCACTGATGGCACAGAAGTACACAGATGTCTGGGAGCTGGTA	TSSQTSVYFCAISGQLNEKLFFGSGTQLSVL	TRBJ1-4	TRBV10-3	5	-5.775
CAAGACAGAGAGCTGGGTTCCACTGCCAAAAAACAGTTTTTCATTAAGCTGTCCAGGGCTGCTGGCGCAAAGATAAAGGGCCGAGTCCCCCAGC	LGDSALYLCASSPGQLNEKLFFGSGTQLSVL	TRBJ1-4	TRBV5-1	19	-5.195
CAAGACAGAGAGCTGGGTTCCACTGCCAAAAAACAGTTTTTCATTAAGCTGTCCCAATTGTCGACTGCTGGCACAGAAGTACACAGATGTTTGG	QTSVYFCASSRQLGQLNEKLFFGSGTQLSVL	TRBJ1-4	TRBV6-2	7	-5.629
CAAGACAGAGAGCTGGGTTCCACTGCCAAAAAACAGTTTTTCATTAAGCTGTCCCGCCTCTAAGCTGCTGGCACAGAGATACACGGCCGAGTCC	DSAVYLCASSLEAGQLNEKLFFGSGTQLSVL	TRBJ1-4	TRBV11-2	7	-5.629
CAAGACAGAGAGCTGGGTTCCACTGCCAAAAAACAGTTTTTCATTAAGCTGTCCCGCGTGGCTGCTGGCGCAAAGATAAAGGGCCGAGTCCCCC	GDSALYLCASSHAGQLNEKLFFGSGTQLSVL	TRBJ1-4	TRBV5-1	7	-5.629
CAAGACAGAGAGCTGGGTTCCACTGCCAAAAAACAGTTTTTCATTAAGCTGTCCTGACCCACTGCTGGCACAGAAGTACATGGCTGAGTCCTCC	EDSAMYFCASSGSGQLNEKLFFGSGTQLSVL	TRBJ1-4	TRBV2	3	-5.997
CAAGACAGAGAGCTGGGTTCCACTGCCAAAAAACAGTTTTTCATTAAGGCCCGGTGAGCTGGCACAGAAATAAGCTGCCGAATCTCCTCGCACT	VRGDSAAYFCASSPGLNEKLFFGSGTQLSVL	TRBJ1-4	TRBV18	4	-5.872
CAAGACAGAGAGCTGGGTTCCACTGCCAAAAAACAGTTTTTCATTAAGGCCCTGTCTGAAGCTGCTGGCACAGAGATACATGGCCGAGTCCCCC	GDSAMYLCASSFRQGLNEKLFFGSGTQLSVL	TRBJ1-4	TRBV7-9	16	-5.27
CAAGACAGAGAGCTGGGTTCCACTGCCAAAAAACAGTTTTTCATTAAGGCCCTGTCTTTTGCTGGCACAGAAGTACACAGATGTCTGGGAGGGA	PSQTSVYFCASKRQGLNEKLFFGSGTQLSVL	TRBJ1-4	TRBV6-5	47	-4.802
CAAGACAGAGAGCTGGGTTCCACTGCCAAAAAACAGTTTTTCATTAAGGCCTGCTTCAGGGCTGCTGGCACAGAGATACAGGGCCGAGTCTTCT	EDSALYLCASSPEAGLNEKLFFGSGTQLSVL	TRBJ1-4	TRBV4-2	5	-5.775
CAAGACAGAGAGCTGGGTTCCACTGCCAAAAAACAGTTTTTCATTAAGGCCTGGAACCAAGCTGCTGGCGCAAAGATAAAGGGCCGAGTCCCCC	GDSALYLCASSLVPGLNEKLFFGSGTQLSVL	TRBJ1-4	TRBV5-1	21	-5.152
CAAGACAGAGAGCTGGGTTCCACTGCCAAAAAACAGTTTTTCATTAAGGCGGGGGCTGCTGGCACAGAAGTACACAGATGTCTGGGAGGGAGCA	APSQTSVYFCASSPRLNEKLFFGSGTQLSVL	TRBJ1-4	TRBV6-5	2	-6.173
CAAGACAGAGAGCTGGGTTCCACTGCCAAAAAACAGTTTTTCATTAAGGCTACCGCTGCTGGCACAGAGGTACATAGATGTCTGGTTGGTGCTG	STNQTSMYLCASSGSLNEKLFFGSGTQLSVL	TRBJ1-4	TRBV28	20	-5.173
CAAGACAGAGAGCTGGGTTCCACTGCCAAAAAACAGTTTTTCATTAAGGCTCCCGCGTCTTAGGTGGCTGCTGGCACAGAAATAAACTCCAGAA	SGVYFCASSHLRRGSLNEKLFFGSGTQLSVL	TRBJ1-4	TRBV14	5	-5.775
CAAGACAGAGAGCTGGGTTCCACTGCCAAAAAACAGTTTTTCATTAAGGCTGCCCTTCGACTCACTGATGGCACAGAAGTACACAGATGTCTGG	QTSVYFCAISESKGSLNEKLFFGSGTQLSVL	TRBJ1-4	TRBV10-3	3	-5.997
CAAGACAGAGAGCTGGGTTCCACTGCCAAAAAACAGTTTTTCATTAAGGCTGTCCAAGCTGCTGGCGCAAAGATAAAGGGCCGAGTCCCCCAGC	LGDSALYLCASSLDSLNEKLFFGSGTQLSVL	TRBJ1-4	TRBV5-1	4	-5.872
CAAGACAGAGAGCTGGGTTCCACTGCCAAAAAACAGTTTTTCATTAAGGCTGTCCCGGATTAAGCTGCTGGCACAGAGATACATGGCCGAGTCC	DSAMYLCASSLIRDSLNEKLFFGSGTQLSVL	TRBJ1-4	TRBV7-9	11	-5.432
CAAGACAGAGAGCTGGGTTCCACTGCCAAAAAACAGTTTTTCATTAAGGCTGTTCGAGTAACTGCTGGCACAGAAGTACACAGATGTCTGGGAG	SQTSVYFCASSYSNSLNEKLFFGSGTQLSVL	TRBJ1-4	TRBV6-5; TRBV6-6	2	-6.173
CAAGACAGAGAGCTGGGTTCCACTGCCAAAAAACAGTTTTTCATTAAGGGACCTGTCAAAACTGCTGGCACAGAAGTACACAGATGTCTGGGAG	SQTSVYFCASSFDRSLNEKLFFGSGTQLSVL	TRBJ1-4	TRBV6-6	37	-4.906
CAAGACAGAGAGCTGGGTTCCACTGCCAAAAAACAGTTTTTCATTAAGGGAGGGACCTTCGCTGCTGGCACAGAGATACATGGCCGAGTCCCCC	GDSAMYLCASSEGPSLNEKLFFGSGTQLSVL	TRBJ1-4	TRBV7-9	2	-6.173
CAAGACAGAGAGCTGGGTTCCACTGCCAAAAAACAGTTTTTCATTAAGGGCCCCCGGGCGGAGGCTGCTGGCGCAGAGATACAGGGCCGAGTCT	DSALYLCASSLRPGALNEKLFFGSGTQLSVL	TRBJ1-4	TRBV4-3	3	-5.997
CAAGACAGAGAGCTGGGTTCCACTGCCAAAAAACAGTTTTTCATTAAGGGCCCTCCGGCTGCTGGCGCAGAGATACAGGGCTGAGTCTTCTGGC	PEDSALYLCASSRRALNEKLFFGSGTQLSVL	TRBJ1-4	TRBV4-1	2	-6.173
CAAGACAGAGAGCTGGGTTCCACTGCCAAAAAACAGTTTTTCATTAAGGGCCGGCCCGCTGGCACAGAAGTACAGAGAGGTCTGGTTGGGGCTG	SPNQTSLYFCASGPALNEKLFFGSGTQLSVL	TRBJ1-4	TRBV27	19	-5.195
CAAGACAGAGAGCTGGGTTCCACTGCCAAAAAACAGTTTTTCATTAAGGGCTGCCCTCGTGCTGGCGCAAAGATAAAGGGCCGAGTCCCCCAGC	LGDSALYLCASTRAALNEKLFFGSGTQLSVL	TRBJ1-4	TRBV5-1	2	-6.173
CAAGACAGAGAGCTGGGTTCCACTGCCAAAAAACAGTTTTTCATTAAGGGTCCCGCTTGTGCTGGCGCAAAGATAAAGGGCCGAGTCCCCCAGC	LGDSALYLCASTSGTLNEKLFFGSGTQLSVL	TRBJ1-4	TRBV5-1	5	-5.775
CAAGACAGAGAGCTGGGTTCCACTGCCAAAAAACAGTTTTTCATTAAGGGTCCTTGCGCCCCCACTGCTGGCACAGAGGTACTGAGAGGTATGT	HTSQYLCASSGGARTLNEKLFFGSGTQLSVL	TRBJ1-4	TRBV25-1	3	-5.997
CAAGACAGAGAGCTGGGTTCCACTGCCAAAAAACAGTTTTTCATTAAGGTCCCGGTTGAGACTGCTGGCACAGAGGTACATAGATGTCTGGTTG	NQTSMYLCASSLNRDLNEKLFFGSGTQLSVL	TRBJ1-4	TRBV28	4	-5.872
CAAGACAGAGAGCTGGGTTCCACTGCCAAAAAACAGTTTTTCATTAAGGTCCTGTCTTCCGCTGGCACAGAGGTACATAGATGTCTGGTTGGTG	TNQTSMYLCASGRQDLNEKLFFGSGTQLSVL	TRBJ1-4	TRBV28	40	-4.872
CAAGACAGAGAGCTGGGTTCCACTGCCAAAAAACAGTTTTTCATTAAGGTCGTTGGAGTAACTGCTGGCACAGAAGTACACAGATGTCTGGGAG	SQTSVYFCASSYSNDLNEKLFFGSGTQLSVL	TRBJ1-4	TRBV6-5	7	-5.629
CAAGACAGAGAGCTGGGTTCCACTGCCAAAAAACAGTTTTTCATTAAGTAGGCTGCTGGCACAGAAATACACAGCAGAGTCACCAAGCTCCAGG	LELGDSAVYFCASSLLNEKLFFGSGTQLSVL	TRBJ1-4	TRBV3-1	5	-5.775
CAAGACAGAGAGCTGGGTTCCACTGCCAAAAAACAGTTTTTCATTAAGTATAGTACGGCTGCTGGCGCAGAGATACAGGGCCGAGTCTTCTGGC	PEDSALYLCASSRTILNEKLFFGSGTQLSVL	TRBJ1-4	TRBV4-3	14	-5.328
CAAGACAGAGAGCTGGGTTCCACTGCCAAAAAACAGTTTTTCATTAAGTCCCGGATGAAGCGCGCTGCAGAGATATATGCTGCTGTCTTCAGGG	PEDSSIYLCSALHPGLNEKLFFGSGTQLSVL	TRBJ1-4	TRBV29-1	7	-5.629
CAAGACAGAGAGCTGGGTTCCACTGCCAAAAAACAGTTTTTCATTAAGTCCCGGGGGACTGCTGGCACAGAGGTACATAGATGTCTGGTTGGTG	TNQTSMYLCASSPPGLNEKLFFGSGTQLSVL	TRBJ1-4	TRBV28	4	-5.872
CAAGACAGAGAGCTGGGTTCCACTGCCAAAAAACAGTTTTTCATTAAGTCCCTGTCGGCTCCAGGCACAGAGATAGAAGCCAGAGTCACTGAGA	LSDSGFYLCAWSRQGLNEKLFFGSGTQLSVL	TRBJ1-4	TRBV30	4	-5.872
CAAGACAGAGAGCTGGGTTCCACTGCCAAAAAACAGTTTTTCATTAAGTCCGTCCCGGCTGCTGGCACAGAAGTACATGGCTGAGTCCTCCAGC	LEDSAMYFCASSRDGLNEKLFFGSGTQLSVL	TRBJ1-4	TRBV2	2	-6.173
CAAGACAGAGAGCTGGGTTCCACTGCCAAAAAACAGTTTTTCATTAAGTCCGTGTGAGCTGCTGGCACAGAGGTACATAGATGTCTGGTTGGTG	TNQTSMYLCASSSHGLNEKLFFGSGTQLSVL	TRBJ1-4	TRBV28	3	-5.997
CAAGACAGAGAGCTGGGTTCCACTGCCAAAAAACAGTTTTTCATTAAGTCGATGCTTTAAGCTGCTGGCACAGAGATACACGGCCGAGTCCTCC	EDSAVYLCASSLKHRLNEKLFFGSGTQLSVL	TRBJ1-4	TRBV7-2	6	-5.696
CAAGACAGAGAGCTGGGTTCCACTGCCAAAAAACAGTTTTTCATTAAGTCTGTCCGTGCTGCTGGCACAGAGGTACATAGATGTCTGGTTGGTG	TNQTSMYLCASSTDRLNEKLFFGSGTQLSVL	TRBJ1-4	TRBV28	29	-5.011
CAAGACAGAGAGCTGGGTTCCACTGCCAAAAAACAGTTTTTCATTAAGTCTTCCTCCTGTGAAACTGCTGGCACAGAGGTACATAGATGTCTGG	QTSMYLCASSFTGGRLNEKLFFGSGTQLSVL	TRBJ1-4	TRBV28	8	-5.571
CAAGACAGAGAGCTGGGTTCCACTGCCAAAAAACAGTTTTTCATTAAGTGTCCTCAAGCTGCTGGCGCAAAGATAAAGGGCCGAGTCCCCCAGC	LGDSALYLCASSLRTLNEKLFFGSGTQLSVL	TRBJ1-4	TRBV5-1	15	-5.298
CAAGACAGAGAGCTGGGTTCCACTGCCAAAAAACAGTTTTTCATTAAGTTGAGTCCGCGGGCTGCTGGCACAGCGATACATGGCCGAGTCCCGC	RDSAMYRCASSPRTQLNEKLFFGSGTQLSVL	TRBJ1-4	TRBV7-6	3	-5.997
CAAGACAGAGAGCTGGGTTCCACTGCCAAAAAACAGTTTTTCATTAAGTTGGATCCGCCTGCTGGCACAGAGGTACATAGATGTCTGGTTGGTG	TNQTSMYLCASRRIQLNEKLFFGSGTQLSVL	TRBJ1-4	TRBV28	20	-5.173
CAAGACAGAGAGCTGGGTTCCACTGCCAAAAAACAGTTTTTCATTAAGTTGTCCCGGAGGTCTGCTGGCACAGAAGTACACAGATGTCTGGGAG	SQTSVYFCASRPPGQLNEKLFFGSGTQLSVL	TRBJ1-4	TRBV6-1	2	-6.173
CAAGACAGAGAGCTGGGTTCCACTGCCAAAAAACAGTTTTTCATTAATACCGGATAAACTGCTGGCACAGAGGTACATAGATGTCTGGTTGGTG	TNQTSMYLCASSLSGINEKLFFGSGTQLSVL	TRBJ1-4	TRBV28	12	-5.395
CAAGACAGAGAGCTGGGTTCCACTGCCAAAAAACAGTTTTTCATTAATACGTAATCTAGCACTGCAGATGTAGAAGCTGCTGTCTTCAGGATGG	HPEDSSFYICSARLRINEKLFFGSGTQLSVL	TRBJ1-4	TRBV20-1	6	-5.696
CAAGACAGAGAGCTGGGTTCCACTGCCAAAAAACAGTTTTTCATTAATATCCACGCTGCAGAGATATATGCTGCTGTCTTCAGGGCTCATGTTG	NMSPEDSSIYLCSVDINEKLFFGSGTQLSVL	TRBJ1-4	TRBV29-1	27	-5.042
CAAGACAGAGAGCTGGGTTCCACTGCCAAAAAACAGTTTTTCATTAATCAGTCCCGGTGAGCTGGCACAGAAATAAGCTGCCGAATCTCCTCGC	RGDSAAYFCASSPGLINEKLFFGSGTQLSVL	TRBJ1-4	TRBV18	12	-5.395
CAAGACAGAGAGCTGGGTTCCACTGCCAAAAAACAGTTTTTCATTAATCCCCCGAGCACTGCAGATGTAGAAGCTGCTGTCTTCAGGATGGGCA	AHPEDSSFYICSARGINEKLFFGSGTQLSVL	TRBJ1-4	TRBV20-1	4	-5.872
CAAGACAGAGAGCTGGGTTCCACTGCCAAAAAACAGTTTTTCATTAATCCCCTGCCTTCTAGCACTGCAGATGTAGAAGCTGCTGTCTTCAGGA	PEDSSFYICSARRQGINEKLFFGSGTQLSVL	TRBJ1-4	TRBV20-1	80	-4.571
CAAGACAGAGAGCTGGGTTCCACTGCCAAAAAACAGTTTTTCATTAATCCCCTGTCCCCCGGAAGCACTGCAGATGTAGAAGCTGCTGTCTTCA	EDSSFYICSASGGQGINEKLFFGSGTQLSVL	TRBJ1-4	TRBV20-1	3	-5.997
CAAGACAGAGAGCTGGGTTCCACTGCCAAAAAACAGTTTTTCATTAATCCCCTGTCCGGCGCTGCAGAGATATATGCTGCTGTCTTCAGGGCTC	SPEDSSIYLCSAGQGINEKLFFGSGTQLSVL	TRBJ1-4	TRBV29-1	6	-5.696
CAAGACAGAGAGCTGGGTTCCACTGCCAAAAAACAGTTTTTCATTAATCCCTGAGGGAGGGGCACTGCAGATGTAGAAGCTGCTGTCTTCAGGA	PEDSSFYICSAPPSGINEKLFFGSGTQLSVL	TRBJ1-4	TRBV20-1	2	-6.173
CAAGACAGAGAGCTGGGTTCCACTGCCAAAAAACAGTTTTTCATTAATCCCTGTCCGGGTAACGCTGCAGAGATATATGCTGCTGTCTTCAGGG	PEDSSIYLCSVTRTGINEKLFFGSGTQLSVL	TRBJ1-4	TRBV29-1	9	-5.52
CAAGACAGAGAGCTGGGTTCCACTGCCAAAAAACAGTTTTTCATTAATCCGACCACTAGCACTGCAGATGTAGAAGCTGCTGTCTTCAGGATGG	HPEDSSFYICSASGRINEKLFFGSGTQLSVL	TRBJ1-4	TRBV20-1	3	-5.997
CAAGACAGAGAGCTGGGTTCCACTGCCAAAAAACAGTTTTTCATTAATCCGCCCATCACTGCTGGCGCAGAAATACACAGATGTCTGGGAGCGG	RSQTSVYFCASSDGRINEKLFFGSGTQLSVL	TRBJ1-4	TRBV10-2	9	-5.52
CAAGACAGAGAGCTGGGTTCCACTGCCAAAAAACAGTTTTTCATTAATCCGGCCCTGCCTGCTGGCACAGAGATACACGGCCGAGTCCTCCTGC	QEDSAVYLCASRQGRINEKLFFGSGTQLSVL	TRBJ1-4	TRBV7-2	10	-5.474
CAAGACAGAGAGCTGGGTTCCACTGCCAAAAAACAGTTTTTCATTAATCCGTATACTACTGGCACAGAGATAGAAAGCTGTCGGGTTCTTTTGG	QKNPTAFYLCASSIRINEKLFFGSGTQLSVL	TRBJ1-4	TRBV19	22	-5.131
CAAGACAGAGAGCTGGGTTCCACTGCCAAAAAACAGTTTTTCATTAATCCGTCCAAAGCTGCTGGCACAGAAGTACACAGATGTCTGGGAGGGA	PSQTSVYFCASSFGRINEKLFFGSGTQLSVL	TRBJ1-4	TRBV6-5	2	-6.173
CAAGACAGAGAGCTGGGTTCCACTGCCAAAAAACAGTTTTTCATTAATCCGTCCCGACTTCTGGCTGCTGGCACAGAAATAAACTCCAGAATCC	DSGVYFCASSQKSGRINEKLFFGSGTQLSVL	TRBJ1-4	TRBV14	8	-5.571
CAAGACAGAGAGCTGGGTTCCACTGCCAAAAAACAGTTTTTCATTAATCCGTCCCGGATCTCTAGCACTGCAGATGTAGAAGCTGCTGTCTTCA	EDSSFYICSARDPGRINEKLFFGSGTQLSVL	TRBJ1-4	TRBV20-1	5	-5.775
CAAGACAGAGAGCTGGGTTCCACTGCCAAAAAACAGTTTTTCATTAATCCTGTCCTTGGGTTGGCTGCTGGCGCAGAGATACAGGGCTGAGTCT	DSALYLCASSQPKDRINEKLFFGSGTQLSVL	TRBJ1-4	TRBV4-1	3	-5.997
CAAGACAGAGAGCTGGGTTCCACTGCCAAAAAACAGTTTTTCATTAATCGCCCCCTGTCCCCGAGCACTGCAGATGTAGAAGCTGCTGTCTTCN	EDSSFYICSARGQGAINEKLFFGSGTQLSVL	TRBJ1-4	TRBV20-1	2	-6.173
CAAGACAGAGAGCTGGGTTCCACTGCCAAAAAACAGTTTTTCATTAATCGCTGAGCTGCTGGCGCAAAGATAAAGGGCCGAGTCCCCCAGCTCC	ELGDSALYLCASSSAINEKLFFGSGTQLSVL	TRBJ1-4	TRBV5-1	7	-5.629
CAAGACAGAGAGCTGGGTTCCACTGCCAAAAAACAGTTTTTCATTAATCGGCCCCGACTCGCTGCTGGCACAGAGGTACATAGATGTCTGGTTG	NQTSMYLCASSESGPINEKLFFGSGTQLSVL	TRBJ1-4	TRBV28	3	-5.997
CAAGACAGAGAGCTGGGTTCCACTGCCAAAAAACAGTTTTTCATTAATCGGGACGATAGCACTGCAGATGTAGAAGCTGCTGTCTTCAGGATGG	HPEDSSFYICSAIVPINEKLFFGSGTQLSVL	TRBJ1-4	TRBV20-1	4	-5.872
CAAGACAGAGAGCTGGGTTCCACTGCCAAAAAACAGTTTTTCATTAATCGGTCCCTTTAAGCTGCTGGCACAGAGATAGAGGGCCGAGTCCCCC	GDSALYLCASSLKGPINEKLFFGSGTQLSVL	TRBJ1-4	TRBV5-6	31	-4.982
CAAGACAGAGAGCTGGGTTCCACTGCCAAAAAACAGTTTTTCATTAATCTCCCCAGATCCTCTAGCACTGCAGATGTAGAAGCTGCTGTCTTCA	EDSSFYICSARGSGEINEKLFFGSGTQLSVL	TRBJ1-4	TRBV20-1	10	-5.474
CAAGACAGAGAGCTGGGTTCCACTGCCAAAAAACAGTTTTTCATTAATCTGCCCGAGTAAACTGCTGGCACAGAGGTACATAGATGTCTGGTTG	NQTSMYLCASSLLGQINEKLFFGSGTQLSVL	TRBJ1-4	TRBV28	4	-5.872
CAAGACAGAGAGCTGGGTTCCACTGCCAAAAAACAGTTTTTCATTAATCTGCTTGCTGGCACAGAAGTACACAGATGTCTGGGAGGGAGCAGCC	AAPSQTSVYFCASKQINEKLFFGSGTQLSVL	TRBJ1-4	TRBV6-6	4	-5.872
CAAGACAGAGAGCTGGGTTCCACTGCCAAAAAACAGTTTTTCATTAATCTGTCCACTGCTGGCACAGAGATACACGGCCGAGTCCTCCTGCTGT	QQEDSAVYLCASSGQINEKLFFGSGTQLSVL	TRBJ1-4	TRBV7-2	27	-5.042
CAAGACAGAGAGCTGGGTTCCACTGCCAAAAAACAGTTTTTCATTAATCTGTCCCGGGGTGTGAGGGCTGCTGGCGCAGAGATACAGGGCCGAG	SALYLCASSPHTPGQINEKLFFGSGTQLSVL	TRBJ1-4	TRBV4-3	3	-5.997
CAAGACAGAGAGCTGGGTTCCACTGCCAAAAAACAGTTTTTCATTAATCTGTCGGCTGCTGGCACAGAAATAAACTCCAGAATCCTCCAGTTCT	ELEDSGVYFCASSRQINEKLFFGSGTQLSVL	TRBJ1-4	TRBV14	6	-5.696
CAAGACAGAGAGCTGGGTTCCACTGCCAAAAAACAGTTTTTCATTAATCTGTGGGGATAAGCTGCTGGTACAGAGATACACGGCCGAGTCCTCC	EDSAVYLCTSSLSPQINEKLFFGSGTQLSVL	TRBJ1-4	TRBV7-2	7	-5.629
CAAGACAGAGAGCTGGGTTCCACTGCCAAAAAACAGTTTTTCATTAATCTTACTGCTGGCACAGAAGTACACAGATGTTTGGGAGGGAGCAGCC	AAPSQTSVYFCASSKINEKLFFGSGTQLSVL	TRBJ1-4	TRBV6-2	3	-5.997
CAAGACAGAGAGCTGGGTTCCACTGCCAAAAAACAGTTTTTCATTAATCTTCCCGGTTCCACTGCTGGCACAGAAGTACATGGCTGAGTCCTCC	EDSAMYFCASSGTGKINEKLFFGSGTQLSVL	TRBJ1-4	TRBV2	14	-5.328
CAAGACAGAGAGCTGGGTTCCACTGCCAAAAAACAGTTTTTCATTAATGACCTGTCGACTTGGGGCACTGCAGATGTAGAAGCTGCTGTCTTCA	EDSSFYICSAPSRQVINEKLFFGSGTQLSVL	TRBJ1-4	TRBV20-1	9	-5.52
CAAGACAGAGAGCTGGGTTCCACTGCCAAAAAACAGTTTTTCATTAATGAGCCCCTGGAAACTGCTGGCACAGAAGTACACAGCTGAGTCCCTG	RDSAVYFCASSFQGLINEKLFFGSGTQLSVL	TRBJ1-4	TRBV12-3; TRBV12-4	2	-6.173
CAAGACAGAGAGCTGGGTTCCACTGCCAAAAAACAGTTTTTCATTAATGCCTGTCCCAGCACTGCAGATGTAGAAGCTGCTGTCTTCAGGATGG	HPEDSSFYICSAGTGINEKLFFGSGTQLSVL	TRBJ1-4	TRBV20-1	3	-5.997
CAAGACAGAGAGCTGGGTTCCACTGCCAAAAAACAGTTTTTCATTAATGCCTGTCCCGGATCTAGCACTGCAGATGTAGAAGCTGCTGTCTTCA	EDSSFYICSARSGTGINEKLFFGSGTQLSVL	TRBJ1-4	TRBV20-1	67	-4.648
CAAGACAGAGAGCTGGGTTCCACTGCCAAAAAACAGTTTTTCATTAATGCTGCCCGCCTCTTGGCTGCTGGCGCAGAGATACAGGGCCGAGTCT	DSALYLCASSQEAGSINEKLFFGSGTQLSVL	TRBJ1-4	TRBV4-3	3	-5.997
CAAGACAGAGAGCTGGGTTCCACTGCCAAAAAACAGTTTTTCATTAATGCTGTCCCCTCCTAAGCTGCTGGCACAGAGATACACGGCCGAGTCC	DSAVYLCASSLGGDSINEKLFFGSGTQLSVL	TRBJ1-4	TRBV7-2	6	-5.696
CAAGACAGAGAGCTGGGTTCCACTGCCAAAAAACAGTTTTTCATTAATGGCCCTGCCGTAACTGCTGGCACAGAAGTACACAGATGTCTGGGAG	SQTSVYFCASSYGRAINEKLFFGSGTQLSVL	TRBJ1-4	TRBV6-5	3	-5.997
CAAGACAGAGAGCTGGGTTCCACTGCCAAAAAACAGTTTTTCATTAATGGTCTGTCGGCGGCTGCTGGCACAGAAGTACACAGATGTTTGGGAG	SQTSVYFCASSRRQTINEKLFFGSGTQLSVL	TRBJ1-4	TRBV6-2	4	-5.872
CAAGACAGAGAGCTGGGTTCCACTGCCAAAAAACAGTTTTTCATTAATTAGGAGGTGTCTGCTGGCACAGAGGTACATAGATGTCTGGTTGGTG	TNQTSMYLCASRHLLINEKLFFGSGTQLSVL	TRBJ1-4	TRBV28	3	-5.997
CAAGACAGAGAGCTGGGTTCCACTGCCAAAAAACAGTTTTTCATTAATTATACTGCTGGCACAGAAGTACATGGCTGAGTCCTCCAGCTTTGTG	TKLEDSAMYFCASSIINEKLFFGSGTQLSVL	TRBJ1-4	TRBV2	2	-6.173
CAAGACAGAGAGCTGGGTTCCACTGCCAAAAAACAGTTTTTCATTAATTCCCCGGAGACTAGCACTGCAGATGTAGAAGCTGCTGTCTTCAGGA	PEDSSFYICSASLRGINEKLFFGSGTQLSVL	TRBJ1-4	TRBV20-1	3	-5.997
CAAGACAGAGAGCTGGGTTCCACTGCCAAAAAACAGTTTTTCATTAATTCCGCCGCTCGGACCTGTACTGGCACAGAAATACACAGCAGAGTCA	DSAVYFCASTGPSGGINEKLFFGSGTQLSVL	TRBJ1-4	TRBV3-1	3	-5.997
CAAGACAGAGAGCTGGGTTCCACTGCCAAAAAACAGTTTTTCATTAATTCCGGCCCCACTGCTGGCACAGAAGTACATGGCTGAGTCCTCCAGC	LEDSAMYFCASSGAGINEKLFFGSGTQLSVL	TRBJ1-4	TRBV2	2	-6.173
CAAGACAGAGAGCTGGGTTCCACTGCCAAAAAACAGTTTTTCATTAATTCTGTCCCCCTGGCTGCTGGCACAGAAATACACAGCAGAGTCACCA	GDSAVYFCASSQGDRINEKLFFGSGTQLSVL	TRBJ1-4	TRBV3-1	3	-5.997
CAAGACAGAGAGCTGGGTTCCACTGCCAAAAAACAGTTTTTCATTAATTCTGTCTGGACTGCTGGCACAGAAGTACACAGCTGAGTCCCTGGGT	PRDSAVYFCASSPDRINEKLFFGSGTQLSVL	TRBJ1-4	TRBV12-3; TRBV12-4	3	-5.997
CAAGACAGAGAGCTGGGTTCCACTGCCAAAAAACAGTTTTTCATTAATTTCTGAGTGGCTGCTGGCACAGAAATAAACTCCAGAATCCTCCAGT	LEDSGVYFCASSHSEINEKLFFGSGTQLSVL	TRBJ1-4	TRBV14	5	-5.775
CAAGACAGAGAGCTGGGTTCCACTGCCAAAAAACAGTTTTTCATTAATTTGTCCCGGGCTGCTGGCACAGAAGTACACAGATGTCTGGGAGGGA	PSQTSVYFCASSPGQINEKLFFGSGTQLSVL	TRBJ1-4	TRBV6-5	5	-5.775
CAAGACAGAGAGCTGGGTTCCACTGCCAAAAAACAGTTTTTCATTAATTTGTCCCGTCGTTCGTGAGCTGGCACAGAAATAAGCTGCCGAATCT	DSAAYFCASSRTTGQINEKLFFGSGTQLSVL	TRBJ1-4	TRBV18	3	-5.997
CAAGACAGAGAGCTGGGTTCCACTGCCAAAAAACAGTTTTTCATTACAGGGAAATTCACGCTGCTGGCACAGAAGTACAGAGAGGTCTGGTTGG	QPDLSVLLCQQREFPCNEKLFFGSGTQLSVL	TRBJ1-4	TRBV27	4	-5.872
CAAGACAGAGAGCTGGGTTCCACTGCCAAAAAACAGTTTTTCATTACCAACCCCCTGTCTAGGGCTGCTGGCACAGAGATACATGGCCGAGTCC	DSAMYLCASSPRQGVGNEKLFFGSGTQLSVL	TRBJ1-4	TRBV7-9	2	-6.173
CAAGACAGAGAGCTGGGTTCCACTGCCAAAAAACAGTTTTTCATTACCAACCCCTGGGAGACTGCTGGCACAGAAGTACACAGCTGAGTCCCTG	RDSAVYFCASSLPGVGNEKLFFGSGTQLSVL	TRBJ1-4	TRBV12-3; TRBV12-4	4	-5.872
CAAGACAGAGAGCTGGGTTCCACTGCCAAAAAACAGTTTTTCATTACCAATTCCGGCGCTGCAGAGATATATGCTGCTGTCTTCAGGGCTCATG	MSPEDSSIYLCSAGIGNEKLFFGSGTQLSVL	TRBJ1-4	TRBV29-1	24	-5.094
CAAGACAGAGAGCTGGGTTCCACTGCCAAAAAACAGTTTTTCATTACCAATTCCGTCGGAGGCACAGAGGTACATAGATGTCTGGTTGGTGCTG	STNQTSMYLCASDGIGNEKLFFGSGTQLSVL	TRBJ1-4	TRBV28	13	-5.36
CAAGACAGAGAGCTGGGTTCCACTGCCAAAAAACAGTTTTTCATTACCACCACCATTGTGGCTGCTGGCACAGAGATACACGGCTGAGTCCCCC	GDSAVYLCASSHNGGGNEKLFFGSGTQLSVL	TRBJ1-4	TRBV7-3	9	-5.52
CAAGACAGAGAGCTGGGTTCCACTGCCAAAAAACAGTTTTTCATTACCACCCCACGAGTAACTGCTGGCACAGAAGTACACAGATGTCTGGGAG	SQTSVYFCASSYSWGGNEKLFFGSGTQLSVL	TRBJ1-4	TRBV6-5	4	-5.872
CAAGACAGAGAGCTGGGTTCCACTGCCAAAAAACAGTTTTTCATTACCACGTCCTAAGAAAGAGTAACTGCTGGCACAGAAGTACACAGATGTC	TSVYFCASSYSFLGRGNEKLFFGSGTQLSVL	TRBJ1-4	TRBV6-5	5	-5.775
CAAGACAGAGAGCTGGGTTCCACTGCCAAAAAACAGTTTTTCATTACCACTTACAACGCTGCAGAGATATATGCTGCTGTCTTCAGGGCTCATG	MSPEDSSIYLCSVVSGNEKLFFGSGTQLSVL	TRBJ1-4	TRBV29-1	10	-5.474
CAAGACAGAGAGCTGGGTTCCACTGCCAAAAAACAGTTTTTCATTACCAGACCCTGTGTTGGTCGAGTAACTGCTGGCACAGAAGTACACAGAT	SVYFCASSYSTNTGSGNEKLFFGSGTQLSVL	TRBJ1-4	TRBV6-6	5	-5.775
CAAGACAGAGAGCTGGGTTCCACTGCCAAAAAACAGTTTTTCATTACCAGCCCCCGAACTGCTGGCACAGAAGTACACAGATGTCTGGGAGGGA	PSQTSVYFCASSSGAGNEKLFFGSGTQLSVL	TRBJ1-4	TRBV6-5	4	-5.872
CAAGACAGAGAGCTGGGTTCCACTGCCAAAAAACAGTTTTTCATTACCAGCGAAAACGCTGCAGAGATATATGCTGCTGTCTTCAGGGCTCATG	MSPEDSSIYLCSVFAGNEKLFFGSGTQLSVL	TRBJ1-4	TRBV29-1	11	-5.432
CAAGACAGAGAGCTGGGTTCCACTGCCAAAAAACAGTTTTTCATTACCAGGTCCACCAACCGTGCTGCAGAGATATATGCTGCTGTCTTCAGGG	PEDSSIYLCSTVGGPGNEKLFFGSGTQLSVL	TRBJ1-4	TRBV29-1	7	-5.629
CAAGACAGAGAGCTGGGTTCCACTGCCAAAAAACAGTTTTTCATTACCATGGGCCTGTCGGCTAGCACTGCAGATGTAGAAGCTGCTGTCTTCA	EDSSFYICSASRQAHGNEKLFFGSGTQLSVL	TRBJ1-4	TRBV20-1	7	-5.629
CAAGACAGAGAGCTGGGTTCCACTGCCAAAAAACAGTTTTTCATTACCCACGGTCCCCTGTGCCGCGCTGCAGAGATATATGCTGCTGTCTTCA	EDSSIYLCSAAQGTVGNEKLFFGSGTQLSVL	TRBJ1-4	TRBV29-1	18	-5.219
CAAGACAGAGAGCTGGGTTCCACTGCCAAAAAACAGTTTTTCATTACCCAGGCCCCTGTCTCCCCTGCTGGCACAGAGGTACTGAGAGGTATGT	HTSQYLCASRGDRGLGNEKLFFGSGTQLSVL	TRBJ1-4	TRBV25-1	10	-5.474
CAAGACAGAGAGCTGGGTTCCACTGCCAAAAAACAGTTTTTCATTACCCCCAACTTCCTCAACGCTGCAGAGATATATGCTGCTGTCTTCAGGG	PEDSSIYLCSVEEVGGNEKLFFGSGTQLSVL	TRBJ1-4	TRBV29-1	3	-5.997
CAAGACAGAGAGCTGGGTTCCACTGCCAAAAAACAGTTTTTCATTACCCCCCAATCGGTTACTGGCACAGAGATAGAAAGCTGTCGGGTTCTTT	KNPTAFYLCASNRLGGNEKLFFGSGTQLSVL	TRBJ1-4	TRBV19	13	-5.36
CAAGACAGAGAGCTGGGTTCCACTGCCAAAAAACAGTTTTTCATTACCCCCCATCTCACTGCTGGCACAGAAGTACATGGCTGAGTCCTCCAGC	LEDSAMYFCASSEMGGNEKLFFGSGTQLSVL	TRBJ1-4	TRBV2	2	-6.173
CAAGACAGAGAGCTGGGTTCCACTGCCAAAAAACAGTTTTTCATTACCCCCCCCAGGAGATCTGCTGGCACAGAGATACACGGCCGAGTCCTCC	EDSAVYLCASRSPGGGNEKLFFGSGTQLSVL	TRBJ1-4	TRBV7-2	15	-5.298
CAAGACAGAGAGCTGGGTTCCACTGCCAAAAAACAGTTTTTCATTACCCCCCCCATCTCTAGCACTGCAGATGTAGAAGCTGCTGTCTTCAGGA	PEDSSFYICSARDGGGNEKLFFGSGTQLSVL	TRBJ1-4	TRBV20-1	2	-6.173
CAAGACAGAGAGCTGGGTTCCACTGCCAAAAAACAGTTTTTCATTACCCCCCCTAGGACTGCTGGCACAGAAGTACACAGCTGAGTCCCTGGGT	PRDSAVYFCASSPRGGNEKLFFGSGTQLSVL	TRBJ1-4	TRBV12-3; TRBV12-4	5	-5.775
CAAGACAGAGAGCTGGGTTCCACTGCCAAAAAACAGTTTTTCATTACCCCCCGGGCTACTGCAGATGTAGAAGCTGCTGTCTTCAGGATGGGCA	AHPEDSSFYICSSPGGNEKLFFGSGTQLSVL	TRBJ1-4	TRBV20-1	4	-5.872
CAAGACAGAGAGCTGGGTTCCACTGCCAAAAAACAGTTTTTCATTACCCCCCTGTCCGGAGGAGCTGGCACAGAAGTACACAGATGTCTGGGAG	SQTSVYFCASSSGQGGNEKLFFGSGTQLSVL	TRBJ1-4	TRBV6-1	5	-5.775
CAAGACAGAGAGCTGGGTTCCACTGCCAAAAAACAGTTTTTCATTACCCCCCTGTCTTCTGCTGGCACAGAAGTACACAGATGTCTGGGAGGGA	PSQTSVYFCASRRQGGNEKLFFGSGTQLSVL	TRBJ1-4	TRBV6-5	3	-5.997
CAAGACAGAGAGCTGGGTTCCACTGCCAAAAAACAGTTTTTCATTACCCCCGATTCTAGCACTGCAGATGTAGAAGCTGCTGTCTTCAGGATGG	HPEDSSFYICSARIGGNEKLFFGSGTQLSVL	TRBJ1-4	TRBV20-1	3	-5.997
CAAGACAGAGAGCTGGGTTCCACTGCCAAAAAACAGTTTTTCATTACCCCCGGAGGCGGGGCTGCTGGCACAGAGATACACGGCGGAGTCCTCC	EDSAVYLCASSPASGGNEKLFFGSGTQLSVL	TRBJ1-4	TRBV7-8	4	-5.872
CAAGACAGAGAGCTGGGTTCCACTGCCAAAAAACAGTTTTTCATTACCCCCGGATGGTGGTGAGCTGGCACAGAAATAAGCTGCCGAATCTCCT	GDSAAYFCASSPPSGGNEKLFFGSGTQLSVL	TRBJ1-4	TRBV18	3	-5.997
CAAGACAGAGAGCTGGGTTCCACTGCCAAAAAACAGTTTTTCATTACCCCCTGAATCTCTAGCACTGCAGATGTAGAAGCTGCTGTCTTCAGGA	PEDSSFYICSARDSGGNEKLFFGSGTQLSVL	TRBJ1-4	TRBV20-1	3	-5.997
CAAGACAGAGAGCTGGGTTCCACTGCCAAAAAACAGTTTTTCATTACCCCCTGAGCTGGCACAGAAGTACACAGATGTCTGGGAGGGAGCAGCC	AAPSQTSVYFCASSGGNEKLFFGSGTQLSVL	TRBJ1-4	TRBV6-6	6	-5.696
CAAGACAGAGAGCTGGGTTCCACTGCCAAAAAACAGTTTTTCATTACCCCCTGATTCTAAGCTGCTGGCACAGAGATACACGGCCGAGTCCTCC	EDSAVYLCASSLESGGNEKLFFGSGTQLSVL	TRBJ1-4	TRBV7-2	261	-4.057
CAAGACAGAGAGCTGGGTTCCACTGCCAAAAAACAGTTTTTCATTACCCCCTGGCCCAGCGCTGGCACAGAGGTACATAGATGTCTGGTTGGTG	TNQTSMYLCASAGPGGNEKLFFGSGTQLSVL	TRBJ1-4	TRBV28	9	-5.52
CAAGACAGAGAGCTGGGTTCCACTGCCAAAAAACAGTTTTTCATTACCCCCTGTCGCAGCACTGCAGATGTAGAAGCTGCTGTCTTCAGGATGG	HPEDSSFYICSAATGGNEKLFFGSGTQLSVL	TRBJ1-4	TRBV20-1	11	-5.432
CAAGACAGAGAGCTGGGTTCCACTGCCAAAAAACAGTTTTTCATTACCCCCTGTCTCTTCAACGCTGCAGAGATATATGCTGCTGTCTTCAGGG	PEDSSIYLCSVEETGGNEKLFFGSGTQLSVL	TRBJ1-4	TRBV29-1	26	-5.059
CAAGACAGAGAGCTGGGTTCCACTGCCAAAAAACAGTTTTTCATTACCCCCTGTCTTAGATGAACTGCTGGCACAGAGGTACATAGATGTCTGG	QTSMYLCASSSSKTGGNEKLFFGSGTQLSVL	TRBJ1-4	TRBV28	3	-5.997
CAAGACAGAGAGCTGGGTTCCACTGCCAAAAAACAGTTTTTCATTACCCCCTGTCTTTAAGCTGCTGGCACAGAGATACATGGCCGAGTCCCCC	GDSAMYLCASSLKTGGNEKLFFGSGTQLSVL	TRBJ1-4	TRBV7-9	3	-5.997
CAAGACAGAGAGCTGGGTTCCACTGCCAAAAAACAGTTTTTCATTACCCCCTGTGGTTCTGCTGGCACAGAAGTACAGAGAGGTCTGGTTGGGG	PNQTSLYFCASRTTGGNEKLFFGSGTQLSVL	TRBJ1-4	TRBV27	3	-5.997
CAAGACAGAGAGCTGGGTTCCACTGCCAAAAAACAGTTTTTCATTACCCCCTGTTTCTTGGCTGCTGGCACAGAGATACAGGGCCGAGTCTTCT	EDSALYLCASSQETGGNEKLFFGSGTQLSVL	TRBJ1-4	TRBV4-2	3	-5.997
CAAGACAGAGAGCTGGGTTCCACTGCCAAAAAACAGTTTTTCATTACCCCGAGGGCTTGGACTGCTGGCACAGAGGTACATAGATGTCTGGTTG	NQTSMYLCASSPSPRGNEKLFFGSGTQLSVL	TRBJ1-4	TRBV28	3	-5.997
CAAGACAGAGAGCTGGGTTCCACTGCCAAAAAACAGTTTTTCATTACCCCGTGGGGATGGGCCACTAGCACAAAAATACACAGCTGAGTCCCTG	RDSAVYFCASGPSPRGNEKLFFGSGTQLSVL	TRBJ1-4	TRBV12-5	10	-5.474
CAAGACAGAGAGCTGGGTTCCACTGCCAAAAAACAGTTTTTCATTACCCCTGGACGTGCTGGCACAGAAATACACAGCAGAGTCACCAAGCTCC	ELGDSAVYFCASTSRGNEKLFFGSGTQLSVL	TRBJ1-4	TRBV3-1	3	-5.997
CAAGACAGAGAGCTGGGTTCCACTGCCAAAAAACAGTTTTTCATTACCCCTGGCGAAGCTGCTGGCACAGAGATACATGGCCGAGTCCCCCTGC	QGDSAMYLCASSFARGNEKLFFGSGTQLSVL	TRBJ1-4	TRBV7-9	6	-5.696
CAAGACAGAGAGCTGGGTTCCACTGCCAAAAAACAGTTTTTCATTACCCCTGTATAAGCTGCTGGCACAGAGATACACGGCCGAGTCCTCCTGC	QEDSAVYLCASSLYRGNEKLFFGSGTQLSVL	TRBJ1-4	TRBV7-2	2	-6.173
CAAGACAGAGAGCTGGGTTCCACTGCCAAAAAACAGTTTTTCATTACCCCTGTCCACTAAACTGCTGGCACAGAGGTACATAGATGTCTGGTTG	NQTSMYLCASSLVDRGNEKLFFGSGTQLSVL	TRBJ1-4	TRBV28	4	-5.872
CAAGACAGAGAGCTGGGTTCCACTGCCAAAAAACAGTTTTTCATTACCCCTGTCCCGACTGCTGGCACAGAAGTACATGGCTGAGTCCTCCAGC	LEDSAMYFCASSRDRGNEKLFFGSGTQLSVL	TRBJ1-4	TRBV2	5	-5.775
CAAGACAGAGAGCTGGGTTCCACTGCCAAAAAACAGTTTTTCATTACCCCTGTCCCGGTTGCTGGCACAGAGGTACATAGATGTCTGGTTGGTG	TNQTSMYLCASNRDRGNEKLFFGSGTQLSVL	TRBJ1-4	TRBV28	4	-5.872
CAAGACAGAGAGCTGGGTTCCACTGCCAAAAAACAGTTTTTCATTACCCCTGTCCCGTTCTTCAACGCTGCAGAGATATATGCTGCTGTCTTCA	EDSSIYLCSVEERDRGNEKLFFGSGTQLSVL	TRBJ1-4	TRBV29-1	35	-4.93
CAAGACAGAGAGCTGGGTTCCACTGCCAAAAAACAGTTTTTCATTACCCCTGTCCTCGGCGCTGCAGAGATATATGCTGCTGTCTTCAGGGCTC	SPEDSSIYLCSAEDRGNEKLFFGSGTQLSVL	TRBJ1-4	TRBV29-1	11	-5.432
CAAGACAGAGAGCTGGGTTCCACTGCCAAAAAACAGTTTTTCATTACCCCTGTGGGAAGGCGCACTGCAGATGTAGAAGCTGCTGTCTTCAGGA	PEDSSFYICSAPSHRGNEKLFFGSGTQLSVL	TRBJ1-4	TRBV20-1	4	-5.872
CAAGACAGAGAGCTGGGTTCCACTGCCAAAAAACAGTTTTTCATTACCCCTGTTGGTCCCACTGCTGGCACAGAAGTACAGAGAGGTCTGGTTG	NQTSLYFCASSGTNRGNEKLFFGSGTQLSVL	TRBJ1-4	TRBV27	2	-6.173
CAAGACAGAGAGCTGGGTTCCACTGCCAAAAAACAGTTTTTCATTACCCCTTACTCTGCCATCTCTAGCACTGCAGATGTAGAAGCTGCTGTCT	DSSFYICSARDGRVRGNEKLFFGSGTQLSVL	TRBJ1-4	TRBV20-1	10	-5.474
CAAGACAGAGAGCTGGGTTCCACTGCCAAAAAACAGTTTTTCATTACCCCTTCCCCACTCAACGCTGCAGAGATATATGCTGCTGTCTTCAGGG	PEDSSIYLCSVEWGRGNEKLFFGSGTQLSVL	TRBJ1-4	TRBV29-1	4	-5.872
CAAGACAGAGAGCTGGGTTCCACTGCCAAAAAACAGTTTTTCATTACCCCTTCCCGAACCTCGGGCACTGCAGATGTAGAAGCTGCTGTCTTCA	EDSSFYICSARGSGRGNEKLFFGSGTQLSVL	TRBJ1-4	TRBV20-1	2	-6.173
CAAGACAGAGAGCTGGGTTCCACTGCCAAAAAACAGTTTTTCATTACCCGAGTAGCTGCTGGCGCAAAGATAAAGGGCCGAGTCCCCCAGCTCC	ELGDSALYLCASSYSGNEKLFFGSGTQLSVL	TRBJ1-4	TRBV5-1	8	-5.571
CAAGACAGAGAGCTGGGTTCCACTGCCAAAAAACAGTTTTTCATTACCCGCCATCGAAACCCGGCTGCTGGCACAGAAATACACAGCAGAGTCA	DSAVYFCASSRVSMAGNEKLFFGSGTQLSVL	TRBJ1-4	TRBV3-1	3	-5.997
CAAGACAGAGAGCTGGGTTCCACTGCCAAAAAACAGTTTTTCATTACCCGCCCTTTCCCCGCTGGCACAGAAGTACACAGATGTCTGGGAGGGA	PSQTSVYFCASGERAGNEKLFFGSGTQLSVL	TRBJ1-4	TRBV6-5	3	-5.997
CAAGACAGAGAGCTGGGTTCCACTGCCAAAAAACAGTTTTTCATTACCCGCCGCCCCTAAGACTCTAGCACTGCAGATGTAGAAGCTGCTGTCT	DSSFYICSARVLGAAGNEKLFFGSGTQLSVL	TRBJ1-4	TRBV20-1	3	-5.997
CAAGACAGAGAGCTGGGTTCCACTGCCAAAAAACAGTTTTTCATTACCCGGCCCCATCCCGCTGCTGGCACAGAAATACAAAGCTGAGTCCCCC	GDSALYFCASSGMGPGNEKLFFGSGTQLSVL	TRBJ1-4	TRBV9	3	-5.997
CAAGACAGAGAGCTGGGTTCCACTGCCAAAAAACAGTTTTTCATTACCCGGTGAATATATACTACTGGCACAGAGATAGAAAGCTGTCGGGTTC	NPTAFYLCASSIYSPGNEKLFFGSGTQLSVL	TRBJ1-4	TRBV19	4	-5.872
CAAGACAGAGAGCTGGGTTCCACTGCCAAAAAACAGTTTTTCATTACCCGTCACGACTAAGCTGCTGGCACAGAGATACATGGCCGAGTCCCCC	GDSAMYLCASSLVVTGNEKLFFGSGTQLSVL	TRBJ1-4	TRBV7-9	44	-4.83
CAAGACAGAGAGCTGGGTTCCACTGCCAAAAAACAGTTTTTCATTACCCGTGCCCCAGTCTCTAGCACTGCAGATGTAGAAGCTGCTGTCTTCA	EDSSFYICSARDWGTGNEKLFFGSGTQLSVL	TRBJ1-4	TRBV20-1	6	-5.696
CAAGACAGAGAGCTGGGTTCCACTGCCAAAAAACAGTTTTTCATTACCCTGAGTACTGGCACAGAGGTACATAGATGTCTGGTTGGTGCTGGCG	ASTNQTSMYLCASTQGNEKLFFGSGTQLSVL	TRBJ1-4	TRBV28	7	-5.629
CAAGACAGAGAGCTGGGTTCCACTGCCAAAAAACAGTTTTTCATTACCCTGCCCCGTCCCCCGCTTAGCACTGCAGATGTAGAAGCTGCTGTCT	DSSFYICSAKRGTGQGNEKLFFGSGTQLSVL	TRBJ1-4	TRBV20-1	3	-5.997
CAAGACAGAGAGCTGGGTTCCACTGCCAAAAAACAGTTTTTCATTACCCTGCTCCAAGCTGCTGGCGCAAAGATAAAGGGCCGAGTCCCCCAGC	LGDSALYLCASSLEQGNEKLFFGSGTQLSVL	TRBJ1-4	TRBV5-1	3	-5.997
CAAGACAGAGAGCTGGGTTCCACTGCCAAAAAACAGTTTTTCATTACCCTGGCCTGAACTGCTGGCACAGAAGTACACAGATGTCTGGGAGGGA	PSQTSVYFCASSSGQGNEKLFFGSGTQLSVL	TRBJ1-4	TRBV6-5	5	-5.775
CAAGACAGAGAGCTGGGTTCCACTGCCAAAAAACAGTTTTTCATTACCCTGGCTCTCTTGGCTGCTGGCACAGAAATACACAGCAGAGTCACCA	GDSAVYFCASSQESQGNEKLFFGSGTQLSVL	TRBJ1-4	TRBV3-1	10	-5.474
CAAGACAGAGAGCTGGGTTCCACTGCCAAAAAACAGTTTTTCATTACCCTGTCCCGGTACGCTGCTGGCACAGAGATACATGGCCGAGTCCCCC	GDSAMYLCASSVPGQGNEKLFFGSGTQLSVL	TRBJ1-4	TRBV7-9	13	-5.36
CAAGACAGAGAGCTGGGTTCCACTGCCAAAAAACAGTTTTTCATTACCCTGTCCCGTCTCACTGCTGGCACAGAAGTACATGGCTGAGTCCTCC	EDSAMYFCASSETGQGNEKLFFGSGTQLSVL	TRBJ1-4	TRBV2	5	-5.775
CAAGACAGAGAGCTGGGTTCCACTGCCAAAAAACAGTTTTTCATTACCCTGTCCGCTCTCCGCACTGCAGATGTAGAAGCTGCTGTCTTCAGGA	PEDSSFYICSAESGQGNEKLFFGSGTQLSVL	TRBJ1-4	TRBV20-1	4	-5.872
CAAGACAGAGAGCTGGGTTCCACTGCCAAAAAACAGTTTTTCATTACCCTGTCTGCTGGCACAGAGGTACATAGATGTCTGGTTGGTGCTGGCG	ASTNQTSMYLCASRQGNEKLFFGSGTQLSVL	TRBJ1-4	TRBV28	16	-5.27
CAAGACAGAGAGCTGGGTTCCACTGCCAAAAAACAGTTTTTCATTACCGAGACCCCTGCGTCCGCTGGCACAGAGGTACATAGATGTCTGGTTG	NQTSMYLCASGRRGLGNEKLFFGSGTQLSVL	TRBJ1-4	TRBV28	3	-5.997
CAAGACAGAGAGCTGGGTTCCACTGCCAAAAAACAGTTTTTCATTACCGATCAAACTGCTGGCACAGAGGTACATAGATGTCTGGTTGGTGCTG	STNQTSMYLCASSLIGNEKLFFGSGTQLSVL	TRBJ1-4	TRBV28	142	-4.322
CAAGACAGAGAGCTGGGTTCCACTGCCAAAAAACAGTTTTTCATTACCGATCCCCCCTTCTTGGCTGCTGGCGCAGAGATACAGGGCTGAGTCT	DSALYLCASSQEGGIGNEKLFFGSGTQLSVL	TRBJ1-4	TRBV4-1	2	-6.173
CAAGACAGAGAGCTGGGTTCCACTGCCAAAAAACAGTTTTTCATTACCGCCACGGCTGCTGGCACAGAAATAAACTCCAGAATCCTCCAGTTCT	ELEDSGVYFCASSRGGNEKLFFGSGTQLSVL	TRBJ1-4	TRBV14	283	-4.022
CAAGACAGAGAGCTGGGTTCCACTGCCAAAAAACAGTTTTTCATTACCGCCATAGCCCAAGCTGCTGGCGCAAAGATAAAGGGCCGAGTCCCCC	GDSALYLCASSLGYGGNEKLFFGSGTQLSVL	TRBJ1-4	TRBV5-1	6	-5.696
CAAGACAGAGAGCTGGGTTCCACTGCCAAAAAACAGTTTTTCATTACCGCCCCCAACGCTGCAGAGATATATGCTGCTGTCTTCAGGGCTCATG	MSPEDSSIYLCSVGGGNEKLFFGSGTQLSVL	TRBJ1-4	TRBV29-1	5	-5.775
CAAGACAGAGAGCTGGGTTCCACTGCCAAAAAACAGTTTTTCATTACCGCCCCCTGAAAAGCTGCTGGCACAGAGGTACATAGATGTCTGGTTG	NQTSMYLCASSFSGGGNEKLFFGSGTQLSVL	TRBJ1-4	TRBV28	4	-5.872
CAAGACAGAGAGCTGGGTTCCACTGCCAAAAAACAGTTTTTCATTACCGCCCTCTTCAACGCTGCAGAGATATATGCTGCTGTCTTCAGGGCTC	SPEDSSIYLCSVEEGGNEKLFFGSGTQLSVL	TRBJ1-4	TRBV29-1	7	-5.629
CAAGACAGAGAGCTGGGTTCCACTGCCAAAAAACAGTTTTTCATTACCGCTACCCGATAAACTGCTGGCACAGAGGTACATAGATGTCTGGTTG	NQTSMYLCASSLSGSGNEKLFFGSGTQLSVL	TRBJ1-4	TRBV28	4	-5.872
CAAGACAGAGAGCTGGGTTCCACTGCCAAAAAACAGTTTTTCATTACCGGATTGACTGCTGGCACAGAAGTACACAGATGTTTGGGAGGGAGCA	APSQTSVYFCASSQSGNEKLFFGSGTQLSVL	TRBJ1-4	TRBV6-2	7	-5.629
CAAGACAGAGAGCTGGGTTCCACTGCCAAAAAACAGTTTTTCATTACCGGCCCCCGTACTCCAGGCACAGAGATAGAAGCCAGAGTCACTGAGA	LSDSGFYLCAWSTGAGNEKLFFGSGTQLSVL	TRBJ1-4	TRBV30	5	-5.775
CAAGACAGAGAGCTGGGTTCCACTGCCAAAAAACAGTTTTTCATTACCGGCGAGGGAACTGCTGGCACAGAGGTACATAGATGTCTGGTTGGTG	TNQTSMYLCASSSLAGNEKLFFGSGTQLSVL	TRBJ1-4	TRBV28	3	-5.997
CAAGACAGAGAGCTGGGTTCCACTGCCAAAAAACAGTTTTTCATTACCGGCTCCCCAGCTGCTGGCACAGAGATACATGGCCGAGTCCCCCTGC	QGDSAMYLCASSWGAGNEKLFFGSGTQLSVL	TRBJ1-4	TRBV7-9	4	-5.872
CAAGACAGAGAGCTGGGTTCCACTGCCAAAAAACAGTTTTTCATTACCGGCTGTCCGGTGTCCGCTGCTGGCACAGAAGTACACAGATGTCTGG	QTSVYFCASSGHRTAGNEKLFFGSGTQLSVL	TRBJ1-4	TRBV6-5	7	-5.629
CAAGACAGAGAGCTGGGTTCCACTGCCAAAAAACAGTTTTTCATTACCGGGCCCCTGTATACTACTGGCACAGAGATAGAAAGCTGTCGGGTTC	NPTAFYLCASSIQGPGNEKLFFGSGTQLSVL	TRBJ1-4	TRBV19	2	-6.173
CAAGACAGAGAGCTGGGTTCCACTGCCAAAAAACAGTTTTTCATTACCGTCCCGGGTGCTGCAGAGATATATGCTGCTGTCTTCAGGGCTCATG	MSPEDSSIYLCSTRDGNEKLFFGSGTQLSVL	TRBJ1-4	TRBV29-1	16	-5.27
CAAGACAGAGAGCTGGGTTCCACTGCCAAAAAACAGTTTTTCATTACCTAGCTGGCCGAAACTGCTGGCACAGAAGTACACAGCTGAGTCCCTG	RDSAVYFCASSFGQLGNEKLFFGSGTQLSVL	TRBJ1-4	TRBV12-3; TRBV12-4	2	-6.173
CAAGACAGAGAGCTGGGTTCCACTGCCAAAAAACAGTTTTTCATTACCTCCACCCCTGTTCCAGGCACAGAGATAGAAGCCAGAGTCACTGAGA	LSDSGFYLCAWNRGGGNEKLFFGSGTQLSVL	TRBJ1-4	TRBV30	3	-5.997
CAAGACAGAGAGCTGGGTTCCACTGCCAAAAAACAGTTTTTCATTACCTCCCTCCAAGCTGCTGGCGCAAAGATAAAGGGCCGAGTCCCCCAGC	LGDSALYLCASSLEGGNEKLFFGSGTQLSVL	TRBJ1-4	TRBV5-1	3	-5.997
CAAGACAGAGAGCTGGGTTCCACTGCCAAAAAACAGTTTTTCATTACCTCCCTGTAGTTTACTGCTGGCACAGAGGTACATAGATGTCTGGTTG	NQTSMYLCASSKLQGGNEKLFFGSGTQLSVL	TRBJ1-4	TRBV28	10	-5.474
CAAGACAGAGAGCTGGGTTCCACTGCCAAAAAACAGTTTTTCATTACCTCTGTCCCCGAAGGTACTGGCACAGAGATAGAAAGCTGTCGGGTTC	NPTAFYLCASTFGDRGNEKLFFGSGTQLSVL	TRBJ1-4	TRBV19	6	-5.696
CAAGACAGAGAGCTGGGTTCCACTGCCAAAAAACAGTTTTTCATTACGACGTCCCGAACTGCTGGCACAGAGGTACATAGATGTCTGGTTGGTG	TNQTSMYLCASSSGRRNEKLFFGSGTQLSVL	TRBJ1-4	TRBV28	4	-5.872
CAAGACAGAGAGCTGGGTTCCACTGCCAAAAAACAGTTTTTCATTACGACTAATCTGTCCGGGAGCACTGCAGATGTAGAAGCTGCTGTCTTCA	EDSSFYICSAPGQISRNEKLFFGSGTQLSVL	TRBJ1-4	TRBV20-1	2	-6.173
CAAGACAGAGAGCTGGGTTCCACTGCCAAAAAACAGTTTTTCATTACGAGGAGTCCCGGCTTCTCTAGCACTGCAGATGTAGAAGCTGCTGTCT	DSSFYICSAREAGTPRNEKLFFGSGTQLSVL	TRBJ1-4	TRBV20-1	8	-5.571
CAAGACAGAGAGCTGGGTTCCACTGCCAAAAAACAGTTTTTCATTACGATGTCCGGGAGGTCTGGCACAGAGATAGAAAGCTGTCGGGTTCTTT	KNPTAFYLCARPPGHRNEKLFFGSGTQLSVL	TRBJ1-4	TRBV19	5	-5.775
CAAGACAGAGAGCTGGGTTCCACTGCCAAAAAACAGTTTTTCATTACGCAGTCCGGTGCTGGCACAGAAGTACACAGATGTTTGGGAGGGAGCA	APSQTSVYFCASTGLRNEKLFFGSGTQLSVL	TRBJ1-4	TRBV6-2	8	-5.571
CAAGACAGAGAGCTGGGTTCCACTGCCAAAAAACAGTTTTTCATTACGCCCCCCGAGGGCTCGGCTGCTGGCACAGAAATAAACTCCAGAATCC	DSGVYFCASSRALGGRNEKLFFGSGTQLSVL	TRBJ1-4	TRBV14	3	-5.997
CAAGACAGAGAGCTGGGTTCCACTGCCAAAAAACAGTTTTTCATTACGCCCCCCGTAACTGCTGGCACAGAAGTACACAGATGTCTGGGAGGGA	PSQTSVYFCASSYGGRNEKLFFGSGTQLSVL	TRBJ1-4	TRBV6-5	6	-5.696
CAAGACAGAGAGCTGGGTTCCACTGCCAAAAAACAGTTTTTCATTACGCCCCCTGTTTGCGCTGCTGGCACAGAAGTACAGGGCTGAGTCCCCC	GDSALYFCASSANRGRNEKLFFGSGTQLSVL	TRBJ1-4	TRBV13	2	-6.173
CAAGACAGAGAGCTGGGTTCCACTGCCAAAAAACAGTTTTTCATTACGCCCCTGTTGTGAGCTGCTGGCACAGAGATACACGGCCGAGTCCTCC	EDSAVYLCASSSQQGRNEKLFFGSGTQLSVL	TRBJ1-4	TRBV7-2	7	-5.629
CAAGACAGAGAGCTGGGTTCCACTGCCAAAAAACAGTTTTTCATTACGCCCTGTCCCGAGTCGGCTGCTGGCACAGAAGTACACAGCTGAGTCC	DSAVYFCASSRLGTGRNEKLFFGSGTQLSVL	TRBJ1-4	TRBV12-3; TRBV12-4	2	-6.173
CAAGACAGAGAGCTGGGTTCCACTGCCAAAAAACAGTTTTTCATTACGCCCTGTCTGTCCCATAACTTGGCTGCTGGCGCAGAGATACAGGGCT	ALYLCASSQVMGQTGRNEKLFFGSGTQLSVL	TRBJ1-4	TRBV4-1	6	-5.696
CAAGACAGAGAGCTGGGTTCCACTGCCAAAAAACAGTTTTTCATTACGCCGACTTATACTACTGGCACAGAGATAGAAAGCTGTCGGGTTCTTT	KNPTAFYLCASSISRRNEKLFFGSGTQLSVL	TRBJ1-4	TRBV19	3	-5.997
CAAGACAGAGAGCTGGGTTCCACTGCCAAAAAACAGTTTTTCATTACGCCGTCCCGCACTGCTGGCACAGAAGTACACAGATGTTTGGGAGGGA	PSQTSVYFCASSAGRRNEKLFFGSGTQLSVL	TRBJ1-4	TRBV6-2	5	-5.775
CAAGACAGAGAGCTGGGTTCCACTGCCAAAAAACAGTTTTTCATTACGCCGTCCCGGGAGGCTACTGGCACAGAGATAGAAAGCTGTCGGGTTC	NPTAFYLCASSLPGRRNEKLFFGSGTQLSVL	TRBJ1-4	TRBV19	7	-5.629
CAAGACAGAGAGCTGGGTTCCACTGCCAAAAAACAGTTTTTCATTACGCTGTCCAACCCTACTGGCACAGAGATAGAAAGCTGTCGGGTTCTTT	KNPTAFYLCASRVGQRNEKLFFGSGTQLSVL	TRBJ1-4	TRBV19	6	-5.696
CAAGACAGAGAGCTGGGTTCCACTGCCAAAAAACAGTTTTTCATTACGCTGTCCCGGTAAACTGCTGGCACAGAGGTACTGAGAGGTATGTGAG	SHTSQYLCASSLPGQRNEKLFFGSGTQLSVL	TRBJ1-4	TRBV25-1	4	-5.872
CAAGACAGAGAGCTGGGTTCCACTGCCAAAAAACAGTTTTTCATTACGGACTCGGTAATCTTGGCTGCTGGCGCAGAGATACAGGGCCGAGTCT	DSALYLCASSQDYRVRNEKLFFGSGTQLSVL	TRBJ1-4	TRBV4-3	4	-5.872
CAAGACAGAGAGCTGGGTTCCACTGCCAAAAAACAGTTTTTCATTACGGCCCGGTAAACTGCTGGCACAGAGGTACATAGATGTCTGGTTGGTG	TNQTSMYLCASSLPGRNEKLFFGSGTQLSVL	TRBJ1-4	TRBV28	5	-5.775
CAAGACAGAGAGCTGGGTTCCACTGCCAAAAAACAGTTTTTCATTACGGCCCTGTCCAAGTGAGCTGGCACAGAAATAAGCTGCCGAATCTCCT	GDSAAYFCASSLGQGRNEKLFFGSGTQLSVL	TRBJ1-4	TRBV18	2	-6.173
CAAGACAGAGAGCTGGGTTCCACTGCCAAAAAACAGTTTTTCATTACGGGCTGTCCGTGGTAGGCTGGCACAGAGGTACATAGATGTCTGGTTG	NQTSMYLCASLPRTARNEKLFFGSGTQLSVL	TRBJ1-4	TRBV28	6	-5.696
CAAGACAGAGAGCTGGGTTCCACTGCCAAAAAACAGTTTTTCATTACGGGGACGTCGGGGACTGCTGGCACAGAAGTACACAGATGTCTGGGAG	SQTSVYFCASSPRRPRNEKLFFGSGTQLSVL	TRBJ1-4	TRBV6-5	11	-5.432
CAAGACAGAGAGCTGGGTTCCACTGCCAAAAAACAGTTTTTCATTACGGGTGTCCCAGGAACTGCTGGCACAGAAGTACAGAGAGGTCTGGTTG	NQTSLYFCASSSWDTRNEKLFFGSGTQLSVL	TRBJ1-4	TRBV27	3	-5.997
CAAGACAGAGAGCTGGGTTCCACTGCCAAAAAACAGTTTTTCATTACGGTAACTGCTGGCACAGAAGTACACAGATGTCTGGGAGGGAGCAGCC	AAPSQTSVYFCASSYRNEKLFFGSGTQLSVL	TRBJ1-4	TRBV6-6	23	-5.112
CAAGACAGAGAGCTGGGTTCCACTGCCAAAAAACAGTTTTTCATTACGGTCCCGGCTGCTGGCACAGAAATAAACTCCAGAATCCTCCAGTTCT	ELEDSGVYFCASSRDRNEKLFFGSGTQLSVL	TRBJ1-4	TRBV14	187	-4.202
CAAGACAGAGAGCTGGGTTCCACTGCCAAAAAACAGTTTTTCATTACGTCCATATCCCCCGCTGGCACAGAGGTACATAGATGTCTGGTTGGTG	TNQTSMYLCASGGYGRNEKLFFGSGTQLSVL	TRBJ1-4	TRBV28	5	-5.775
[truncated: 168,406 more rows]
