# Supplementary material for: TCR Convergence in Individuals Treated With Immune Checkpoint Inhibition for Cancer
Source: Front Immunol. 2020 Jan 9;10:2985. doi: 10.3389/fimmu.2019.02985 (PMC6962348; doi:10.3389/fimmu.2019.02985)
Supplement: Supplementary file 5 [file Data_Sheet_2.zip › 11858_15_1.csv]

Clone_Sequence	Clone_Protein_Sequence	J_Segment_Major_Gene	V_Segment_Major_Gene	Count_01	Frequency_01
CAACACGGTCAGCCTGCTGCCGGCCCCGAAAGTCAGGACGTTGGCCCCAGACCCCCCGCTAGGATCTCTAGCACTGCAGATGTAGAAGCTGCTG	SSFYICSARDPSGGSGANVLTFGAGSRLTVL	TRBJ2-6	TRBV20-1	3	-5.92
CAACACTGAGAGCCGGGTCCCGGCGCCGAAGTACTGAATGTTTTGCCATAAACTGCTGGCACAGAGGTACATAGATGTCTGGTTGGTGCTGGCG	ASTNQTSMYLCASSLWQNIQYFGAGTRLSVL	TRBJ2-4	TRBV28	13	-5.283
CAAGACAGAGAAACTTGTCCTTCTCGACGCCTTGCTCGTATGTGGCCTTGGAGCCCTCATTGGAAGTTGCCATCAGCATGAGACTCTGTTTCGG	RNRVSC*WQLPMRAPRPHTSKASRRTSFSVL	TRBJ1-4	TRBV20-1	25	-4.999
CAAGACAGAGAACCGATCACTGAGCAGCCTTGATTTTTCTAGTTGAGCTTCATTCTGGAAGTAAGTCAGAAACTCTGGGCCCTGCCCCAGGGTC	TLGQGPEFLTYFQNEAQLEKSRLLSDRFSVL	TRBJ1-4	TRBV7-9	29	-4.934
CAAGACAGAGAACCGATCATTGGGCAACCCTGATTTGTCTTGTTGGGCTTCATAATTGAAGTAAGTCAGAAACTCTGGGCCCTGCCCCAGGGCC	ALGQGPEFLTYFNYEAQQDKSGLPNDRFSVL	TRBJ1-4	TRBV7-6	109	-4.359
CAAGACAGAGAACTGGGTTCCACTGCCAAAAAACAGTTTTTCATTAGTGACCCTGGCGGCTTCTCTAGCACTGCAGATGTAGAAGCTGCTGTCT	DSSFYICSAREAARVTNEKLFFGSGTQFSVL	TRBJ1-4	TRBV20-1	4	-5.795
CAAGACAGAGAGATACACGGCCGAGTCCTCCTGCTGTGTGCGCTGGATCGTCAGAGTGGAGACGGATCCCCCAGTCCTCTCTGCAGAGAAGCGA	RFSAERTGGSVSTLTIQRTQQEDSAVYLSVL	TRBJ1-4	TRBV7-2	15	-5.221
CAAGACAGAGAGCTCATGTTCAGTTCAGAATGATAGTCACTGAACTGTTGAGCTGAGAATCGATCAGGGATGCTTCCTTTATCGCTCTGCATCT	DAER*RKHP*SILSSTVQ*LSF*TEHELSVL	TRBJ1-4	TRBV13	8	-5.494
CAAGACAGAGAGCTCGGTTCCACTGCCAAAAAACAGTTTTTCCCGCGCCCCCTGTCCCAAGCTGCTGGCACAGAGATACATGGCCGAGTCCCCC	GDSAMYLCASSLGQGAREKLFFGSGTELSVL	TRBJ1-4	TRBV7-9	2	-6.096
CAAGACAGAGAGCTGCCAAAAAACAGTTTTTCATTAGTGGCCCCCGCCGAGCTGCTGGCACAGAGATAGAGGGCCGAGTCCCCCAGCAACAAGG	LVAGGLGPLSLCQQLGGGH**KTVFWQLSVL	TRBJ1-4	TRBV5-6	6	-5.618
CAAGACAGAGAGCTGGATCGTCAGAGTGGAGACGGATCCCCCAGTCCTCTCTGCAGAGAAGCGATCACTGGGCAGCCCTGATTTGTCTGGTGCA	APDKSGLPSDRFSAERTGGSVSTLTIQLSVL	TRBJ1-4	TRBV7-2	11	-5.355
CAAGACAGAGAGCTGGATCTCCAAGGTGGAGAAAGATCCCTTAGGCCTCTCTGCAGAGAACCGATCACTGAGCAGCCTTGATTTTTCTAGTTGA	QLEKSRLLSDRFSAERPKGSFSTLEIQLSVL	TRBJ1-4	TRBV7-9	14	-5.251
CAAGACAGAGAGCTGGCACAGAGATACACGGCCGAGTCCTCCTGCTGTGTGCGCTGGATCGTCAGAGTGGAGACGGATCCCCCAGTCCTCTCTG	REDWGIRLHSDDPAHTAGGLGRVSLCQLSVL	TRBJ1-4	TRBV7-2	3	-5.92
CAAGACAGAGAGCTGGGTTCCACTACAACAGTGAGCCAACTTCCCTCTCCAAAATATATGGTGTTTCCAGAGTATAAGCCCTCCGAAACGCTGC	QRFGGLILWKHHIFWRGKLAHCCSGTQLSVL	TRBJ1-4	TRBV29-1	3	-5.92
CAAGACAGAGAGCTGGGTTCCACTACAACAGTGAGCCAACTTCCCTCTCCAAAATATATGGTGTTTCCGGAGGCTCCGGAGAGGTGAGCTGGCA	ASSPLRSLRKHHIFWRGKLAHCCSGTQLSVL	TRBJ1-4	TRBV18	5	-5.698
CAAGACAGAGAGCTGGGTTCCACTACAACGGTTAACCTGGTCCCCGAACCGAAGGTGTAGCCATTTCCACTGCAGATGTAGAAGCTGCTGTCTT	RQQLLHLQWKWLHLRFGDQVNRCSGTQLSVL	TRBJ1-4	TRBV20-1	6	-5.618
CAAGACAGAGAGCTGGGTTCCACTACAACGGTTAACCTGGTCCCCGAACCGAAGGTGTAGCCGCAAGCCCTGCACACCGCTGGCACAGAAGTAC	YFCASGVQGLRLHLRFGDQVNRCSGTQLSVL	TRBJ1-4	TRBV6-2	4	-5.795
CAAGACAGAGAGCTGGGTTCCACTACAACTGTGAGTCTGGTGCCTTGTCCAAAGAAAGCCCACTCCGCCCTGTCCCCACCTAGGGCTGCTGGCA	ASSPRWGQGGVGFLWTRHQTHSCSGTQLSVL	TRBJ1-4	TRBV5-6	8	-5.494
CAAGACAGAGAGCTGGGTTCCACTGCCAAAAAAACAGTTTTCCGGTCCCCTCAACTAAGCTGCTGGCACAGAGATACACGGCCGAGTCCTCAAG	LRTRPCISVPAA*LRGPENCFFGSGTQLSVL	TRBJ1-4	TRBV11-2	8	-5.494
CAAGACAGAGAGCTGGGTTCCACTGCCAAAAAAACAGTTTTTCAAACTGGCTACTGGCACAGAGATAGAAAGCTGTCGGGTTCTTTTGGGCCGA	RPKRTRQLSISVPVASLKNCFFGSGTQLSVL	TRBJ1-4	TRBV19	7	-5.552
CAAGACAGAGAGCTGGGTTCCACTGCCAAAAAAACAGTTTTTCATCCCCTGTCCCGGAATCAACGCTGCAGAGATATATGCTGCTGTCTTCAGG	LKTAAYISAALIPGQGMKNCFFGSGTQLSVL	TRBJ1-4	TRBV29-1	6	-5.618
CAAGACAGAGAGCTGGGTTCCACTGCCAAAAAAACAGTTTTTCATCCGCCCGGGGTTGCAGGCTGCTGGCGCAGAGATACAGGGCTGAGTCTTC	KTQPCISAPAACNPGRMKNCFFGSGTQLSVL	TRBJ1-4	TRBV4-1	4	-5.795
CAAGACAGAGAGCTGGGTTCCACTGCCAAAAAAACAGTTTTTCATTAATTTGGCTGCTGGCACAGAAATAAACTCCAGAATCCTCCAGTTCTGC	QNWRILEFISVPAAKLMKNCFFGSGTQLSVL	TRBJ1-4	TRBV14	3	-5.92
CAAGACAGAGAGCTGGGTTCCACTGCCAAAAAAACAGTTTTTCATTACCCTGTCCCGGGGGGATCCAGGCACAGAGATAGAAGCCAGAGTCACT	VTLASISVPGSPRDRVMKNCFFGSGTQLSVL	TRBJ1-4	TRBV30	4	-5.795
CAAGACAGAGAGCTGGGTTCCACTGCCAAAAAAACAGTTTTTCATTACTTCGGCTGCTGGCACAGAGATACAGGGCCGAGTCTTCTGGCTGCAG	CSQKTRPCISVPAAEVMKNCFFGSGTQLSVL	TRBJ1-4	TRBV4-2	9	-5.442
CAAGACAGAGAGCTGGGTTCCACTGCCAAAAAAACAGTTTTTCATTAGTCTGTCCCCCGGGGCTGCTGGCGCAAAGATAAAGGGCCGAGTCCCC	GTRPFIFAPAAPGDRLMKNCFFGSGTQLSVL	TRBJ1-4	TRBV5-1	15	-5.221
CAAGACAGAGAGCTGGGTTCCACTGCCAAAAAAACAGTTTTTCATTAGTTGCAACCCTCTCCTCTCTAGCACTGCAGATGTAGAAGCTGCTGTC	TAASTSAVLERRGLQLMKNCFFGSGTQLSVL	TRBJ1-4	TRBV20-1	4	-5.795
CAAGACAGAGAGCTGGGTTCCACTGCCAAAAAAACAGTTTTTCATTAGTTGCAACTGACAAAGCAGCACTGCAGATGTAGAAGCTGCTGTCTTC	KTAASTSAVLLCQLQLMKNCFFGSGTQLSVL	TRBJ1-4	TRBV20-1	5	-5.698
CAAGACAGAGAGCTGGGTTCCACTGCCAAAAAAACAGTTTTTCATTAGTTGCCGGTCCCCAGCTGCTGGCACAGAGATAGAGGGCCGAGTCCCC	GTRPSISVPAAGDRQLMKNCFFGSGTQLSVL	TRBJ1-4	TRBV5-6	2	-6.096
CAAGACAGAGAGCTGGGTTCCACTGCCAAAAAAACAGTTTTTCATTAGTTGCTAATCTGTCCGTCGCACTGCAGATGTAGAAGCTGCTGTCTTC	KTAASTSAVRRTD*QLMKNCFFGSGTQLSVL	TRBJ1-4	TRBV20-1	8	-5.494
CAAGACAGAGAGCTGGGTTCCACTGCCAAAAAAACAGTTTTTCATTAGTTGCTTGTCCGTCACTCCAGGCACAGAGATAGAAGCCAGAGTCACT	VTLASISVPGVTDKQLMKNCFFGSGTQLSVL	TRBJ1-4	TRBV30	3	-5.92
CAAGACAGAGAGCTGGGTTCCACTGCCAAAAAAACAGTTTTTCATTAGTTGGAGCTGTGAAACTGCTGGCACAGAGGTACATAGATGTCTGGTT	TRHLCTSVPAVSQLQLMKNCFFGSGTQLSVL	TRBJ1-4	TRBV28	3	-5.92
CAAGACAGAGAGCTGGGTTCCACTGCCAAAAAAACAGTTTTTCATTATACTGTATCAAACTGCTGGCACAGAGGTACATAGATGTCTGGTTGGT	PTRHLCTSVPAV*YSIMKNCFFGSGTQLSVL	TRBJ1-4	TRBV28	3	-5.92
CAAGACAGAGAGCTGGGTTCCACTGCCAAAAAAACAGTTTTTCATTATTGTGACTGCTGGCACAGAAGTACAGAGAGGTCTGGTTGGGGCTGGG	PAPTRPLCTSVPAVTIMKNCFFGSGTQLSVL	TRBJ1-4	TRBV27	11	-5.355
CAAGACAGAGAGCTGGGTTCCACTGCCAAAAAAACAGTTTTTCATTTCCTGTCCGAAGGCTGCTGGCACAGAAGTACACAGATGTCTGGGAGGG	PPRHLCTSVPAAFGQEMKNCFFGSGTQLSVL	TRBJ1-4	TRBV6-5	11	-5.355
CAAGACAGAGAGCTGGGTTCCACTGCCAAAAAAACAGTTTTTCCCTGTCCCCCCCTTTGCTGCTGGCACAGAAGTACACAGATGTCTGGGAGGG	PPRHLCTSVPAAKGGTGKNCFFGSGTQLSVL	TRBJ1-4	TRBV6-1	6	-5.618
CAAGACAGAGAGCTGGGTTCCACTGCCAAAAAAACAGTTTTTCGAATCCGACCTGTCCCTGCAGACTGCTGGCACAGAAGTACACAGATGTCTG	RHLCTSVPAVCRDRSDSKNCFFGSGTQLSVL	TRBJ1-4	TRBV6-1	8	-5.494
CAAGACAGAGAGCTGGGTTCCACTGCCAAAAAAACAGTTTTTCGCCTACCCCCGCACCCAAGCTGCTGGCACAGAGATACAGGGCCGAGTCGTC	TTRPCISVPAAWVRG*AKNCFFGSGTQLSVL	TRBJ1-4	TRBV5-4	3	-5.92
CAAGACAGAGAGCTGGGTTCCACTGCCAAAAAAACAGTTTTTCGCGGTATCCCCTGTCCCCTAAACTGCTGGCACAGAGGTACATAGATGTCTG	RHLCTSVPAV*GTGDTAKNCFFGSGTQLSVL	TRBJ1-4	TRBV28	5	-5.698
CAAGACAGAGAGCTGGGTTCCACTGCCAAAAAAACAGTTTTTCGCTTGGGGCCCTGTAACTGCTGGCACAGAAGTACACAGATGTTTGGGAGGG	PPKHLCTSVPAVTGPQAKNCFFGSGTQLSVL	TRBJ1-4	TRBV6-2	11	-5.355
CAAGACAGAGAGCTGGGTTCCACTGCCAAAAAACAAAATGTCTCCGGGGGATAAGCTGCTGGCACAGAGATACACGGCCGAGTCCTCCTGCTGT	QQEDSAVYLCASSLSPGDILFFGSGTQLSVL	TRBJ1-4	TRBV7-2	5	-5.698
CAAGACAGAGAGCTGGGTTCCACTGCCAAAAAACAAACTCATTGTCCCGGTTCCACTACTGGCACAGAGATAGAAAGCTGTCGGGTTCTTTTGG	QKNPTAFYLCASSGTGTMSLFFGSGTQLSVL	TRBJ1-4	TRBV19	5	-5.698
CAAGACAGAGAGCTGGGTTCCACTGCCAAAAAACAACCCCGAAGTTGTTGCCTCCCCGGTACTGGCACAGAGATAGAAAGCTGTCGGGTTCTTT	KNPTAFYLCASTGEATTSGLFFGSGTQLSVL	TRBJ1-4	TRBV19	11	-5.355
CAAGACAGAGAGCTGGGTTCCACTGCCAAAAAACACCAAGGAACGCCCAATGCCGCTGGCACAGAGGTACATAGATGTCTGGTTGGTGCTGGCG	ASTNQTSMYLCASGIGRSLVFFGSGTQLSVL	TRBJ1-4	TRBV28	9	-5.442
CAAGACAGAGAGCTGGGTTCCACTGCCAAAAAACACCCTTTCGCCCTGAGTGGTGCTGGCACAGAAGTACATGGCTGAGTCCTCCAGCTTTGTG	TKLEDSAMYFCASTTQGERVFFGSGTQLSVL	TRBJ1-4	TRBV2	10	-5.397
CAAGACAGAGAGCTGGGTTCCACTGCCAAAAAACACCGCCCCATTAATTCTAGCACTGCAGATGTAGAAGCTGCTGTCTTCAGGATGGGCACTG	SAHPEDSSFYICSARINGAVFFGSGTQLSVL	TRBJ1-4	TRBV20-1	20	-5.096
CAAGACAGAGAGCTGGGTTCCACTGCCAAAAAACACCTTCATCCCCACGAAACTGCTGGCACAGAGGTACATAGATGTCTGGTTGGTGCTGGCG	ASTNQTSMYLCASSFVGMKVFFGSGTQLSVL	TRBJ1-4	TRBV28	7	-5.552
CAAGACAGAGAGCTGGGTTCCACTGCCAAAAAACACTAAACCGGAGGCCTGCCGATAACTGCTGGCACAGAAGTACACAGATGTTTGGGAGGGA	PSQTSVYFCASSYRQASGLVFFGSGTQLSVL	TRBJ1-4	TRBV6-2	21	-5.074
CAAGACAGAGAGCTGGGTTCCACTGCCAAAAAACAGAATCGGCGGATCTCTAGCACTGCAGATGTAGAAGCTGCTGTCTTCAGGATGGGCACTG	SAHPEDSSFYICSARDPPILFFGSGTQLSVL	TRBJ1-4	TRBV20-1	3	-5.92
CAAGACAGAGAGCTGGGTTCCACTGCCAAAAAACAGACTTCTCGTCTGGACAGAAGGATTACTAGCACTGCAGATGTAGAAGCTGCTGTCTTCA	EDSSFYICSASNPSVQTRSLFFGSGTQLSVL	TRBJ1-4	TRBV20-1	107	-4.367
CAAGACAGAGAGCTGGGTTCCACTGCCAAAAAACAGAGAGACAGGAGAACTGCTGGCACAGAGGTACATAGATGTCTGGTTGGTGCTGGCGGAC	SASTNQTSMYLCASSSPVSLFFGSGTQLSVL	TRBJ1-4	TRBV28	5	-5.698
CAAGACAGAGAGCTGGGTTCCACTGCCAAAAAACAGAGGTAGATGGGTGGTCCCTCTCGAACTGCTGGCACAGAGGTACATAGATGTCTGGTTG	NQTSMYLCASSSRGTTHLPLFFGSGTQLSVL	TRBJ1-4	TRBV28	21	-5.074
CAAGACAGAGAGCTGGGTTCCACTGCCAAAAAACAGATCCCCGACATCCCTGAGGTGGCTGCTGGCGCAGAGATACAGGGCTGAGTCTTCTGGC	PEDSALYLCASSHLRDVGDLFFGSGTQLSVL	TRBJ1-4	TRBV4-1	5	-5.698
CAAGACAGAGAGCTGGGTTCCACTGCCAAAAAACAGATGTAATCGGGGCCCCAAACTGCTGGCACAGAGGTACATAGATGTCTGGTTGGTGCTG	STNQTSMYLCASSLGPRLHLFFGSGTQLSVL	TRBJ1-4	TRBV28	176	-4.151
CAAGACAGAGAGCTGGGTTCCACTGCCAAAAAACAGCACATCCCTGTCGGTCGAACTGCTGGCACAGAAGTACACAGATGTTTGGGAGGGAGCA	APSQTSVYFCASSSTDRDVLFFGSGTQLSVL	TRBJ1-4	TRBV6-2	4	-5.795
CAAGACAGAGAGCTGGGTTCCACTGCCAAAAAACAGCACGGGCCGCACGAGGCTGCTGGCACAGAAGTACACAGATGTTTGGGAGGGAGCAGCC	AAPSQTSVYFCASSLVRPVLFFGSGTQLSVL	TRBJ1-4	TRBV6-2	6	-5.618
CAAGACAGAGAGCTGGGTTCCACTGCCAAAAAACAGCAGACTTCCCTGTCCCAATTGGGCGCTGCAGAGATATATGCTGCTGTCTTCAGGGCTC	SPEDSSIYLCSAQLGQGSLLFFGSGTQLSVL	TRBJ1-4	TRBV29-1	111	-4.351
CAAGACAGAGAGCTGGGTTCCACTGCCAAAAAACAGCAGAGGGCCCATATCAACGCTGCAGAGATATATGCTGCTGTCTTCAGGGCTCATGTTG	NMSPEDSSIYLCSVDMGPLLFFGSGTQLSVL	TRBJ1-4	TRBV29-1	23	-5.035
CAAGACAGAGAGCTGGGTTCCACTGCCAAAAAACAGCCAACCTAGCTGAGCACTGCTGGCACAGAAGTACATGGCTGAGTCCTCCAGCTTTGTG	TKLEDSAMYFCASSAQLGWLFFGSGTQLSVL	TRBJ1-4	TRBV2	5	-5.698
CAAGACAGAGAGCTGGGTTCCACTGCCAAAAAACAGCCACCCGGGGCTACTACTGGCACAGAGATAGAAAGCTGTCGGGTTCTTTTGGGCCGAT	SAQKNPTAFYLCASSSPGWLFFGSGTQLSVL	TRBJ1-4	TRBV19	7	-5.552
CAAGACAGAGAGCTGGGTTCCACTGCCAAAAAACAGCCCATTCCCCTGTCTCAAACTGCTGGCACAGAAATAAACTCCAGAATCCTCCAGTTCT	ELEDSGVYFCASSLRQGNGLFFGSGTQLSVL	TRBJ1-4	TRBV14	28	-4.949
CAAGACAGAGAGCTGGGTTCCACTGCCAAAAAACAGCCCCCTGGCGGTCACACTCCAGGCACAGAGATAGAAGCCAGAGTCACTGAGAAGGAGC	LLLSDSGFYLCAWSVTARGLFFGSGTQLSVL	TRBJ1-4	TRBV30	3	-5.92
CAAGACAGAGAGCTGGGTTCCACTGCCAAAAAACAGCCCGGCCCCCTGAGTGCTGCTGGCACAGAGGTACATAGATGTCTGGTTGGTGCTGGCG	ASTNQTSMYLCASSTQGAGLFFGSGTQLSVL	TRBJ1-4	TRBV28	4	-5.795
CAAGACAGAGAGCTGGGTTCCACTGCCAAAAAACAGCCCTTGCCCCCTGACCGCTTGGCTGCTGGCGCAGAGATACAGGGCCGAGTCTTCTGGC	PEDSALYLCASSQAVRGQGLFFGSGTQLSVL	TRBJ1-4	TRBV4-3	33	-4.878
CAAGACAGAGAGCTGGGTTCCACTGCCAAAAAACAGCCGACCGATATCTTGGCTGCTGGCACAGAAATACACAGCAGAGTCACCAAGCTCCAGG	LELGDSAVYFCASSQDIGRLFFGSGTQLSVL	TRBJ1-4	TRBV3-1	13	-5.283
CAAGACAGAGAGCTGGGTTCCACTGCCAAAAAACAGCCGCCCTAGTCGGGAGCTGCTGGCACAGAGATACATGGCCGAGTCCCCCTGCTCTGTG	TEQGDSAMYLCASSSRLGRLFFGSGTQLSVL	TRBJ1-4	TRBV7-9	10	-5.397
CAAGACAGAGAGCTGGGTTCCACTGCCAAAAAACAGCCTCTCCCTGGGCTCCAAGCTGCTGGCGCAAAGATAAAGGGCCGAGTCCCCCAGCTCC	ELGDSALYLCASSLEPRERLFFGSGTQLSVL	TRBJ1-4	TRBV5-1	10	-5.397
CAAGACAGAGAGCTGGGTTCCACTGCCAAAAAACAGCCTTTCGGGCCCAGGGGTCGGAGCACTGCAGATGTAGAAGCTGCTGTCTTCAGGATGG	HPEDSSFYICSAPTPGPERLFFGSGTQLSVL	TRBJ1-4	TRBV20-1	15	-5.221
CAAGACAGAGAGCTGGGTTCCACTGCCAAAAAACAGCTCTTGAGACCTTCGTCTGCTGGCACAGAGGTACATAGATGTCTGGTTGGTGCTGGCG	ASTNQTSMYLCASRRRSQELFFGSGTQLSVL	TRBJ1-4	TRBV28	80	-4.494
CAAGACAGAGAGCTGGGTTCCACTGCCAAAAAACAGGATTGACCCCCTCGGGGAGGCACAGAGATAGAAAGCTGTCGGGTTCTTTTGGGCCGAT	SAQKNPTAFYLCASPRGSILFFGSGTQLSVL	TRBJ1-4	TRBV19	23	-5.035
CAAGACAGAGAGCTGGGTTCCACTGCCAAAAAACAGGCCACCTGTCCAGGCACTGCAGATGTAGAAGCTGCTGTCTTCAGGATGGGCACTGGTC	TSAHPEDSSFYICSAWTGGLFFGSGTQLSVL	TRBJ1-4	TRBV20-1	24	-5.016
CAAGACAGAGAGCTGGGTTCCACTGCCAAAAAACAGGCCAGGCCCTCTACTAGCACTGCAGATGTAGAAGCTGCTGTCTTCAGGATGGGCACTG	SAHPEDSSFYICSASRGPGLFFGSGTQLSVL	TRBJ1-4	TRBV20-1	3	-5.92
CAAGACAGAGAGCTGGGTTCCACTGCCAAAAAACAGGCGATCACCCTGTCCCTGGCTGCTGGCGCAAAGATAAAGGGCCGAGTCCCCCAGCTCC	ELGDSALYLCASSQGQGDRLFFGSGTQLSVL	TRBJ1-4	TRBV5-1	13	-5.283
CAAGACAGAGAGCTGGGTTCCACTGCCAAAAAACAGTAAATCAGACCCTGCAAAGCTGCTGGCGCAAAGATAAAGGGCCGAGTCCCCCAGCTCC	ELGDSALYLCASSFAGSDLLFFGSGTQLSVL	TRBJ1-4	TRBV5-1	14	-5.251
CAAGACAGAGAGCTGGGTTCCACTGCCAAAAAACAGTAAATCCGTCCCGAAAGCGCCTGGGCTGCTGGCACAGAGATACACGGCCGAGTCCTCA	EDSAVYLCASSPGAFGTDLLFFGSGTQLSVL	TRBJ1-4	TRBV11-2	54	-4.664
CAAGACAGAGAGCTGGGTTCCACTGCCAAAAAACAGTACTTCCCCCTGAATTAAGCTGCTGGCACAGAGATAGAGGGCCGAGTCCCCCAGCAAC	LLGDSALYLCASSLIQGEVLFFGSGTQLSVL	TRBJ1-4	TRBV5-6	7	-5.552
CAAGACAGAGAGCTGGGTTCCACTGCCAAAAAACAGTAGAGGACTGTCGGAGCTGCTGGCACAGAGATACACGGCCGAGTCCTCCTGCTGTGTG	TQQEDSAVYLCASSSDSPLLFFGSGTQLSVL	TRBJ1-4	TRBV7-2	23	-5.035
CAAGACAGAGAGCTGGGTTCCACTGCCAAAAAACAGTATCCCTGTCGCTAAGGAGCTGCTGGCACAGAGATACATGGCCGAGTCCCCCTGCTCT	EQGDSAMYLCASSSLATGILFFGSGTQLSVL	TRBJ1-4	TRBV7-9	24	-5.016
CAAGACAGAGAGCTGGGTTCCACTGCCAAAAAACAGTATCTTCGTCCCCCTGGAACTGCTGGCACAGAAGTACACAGATGTCTGGGAGGGAGCA	APSQTSVYFCASSSRGTKILFFGSGTQLSVL	TRBJ1-4	TRBV6-5	5	-5.698
CAAGACAGAGAGCTGGGTTCCACTGCCAAAAAACAGTATGGTCCCGAGGGCCCCCGAACTTAAACTGCTGGCACAGAGGTACATAGATGTCTGG	QTSMYLCASSLSSGALGTILFFGSGTQLSVL	TRBJ1-4	TRBV28	8	-5.494
CAAGACAGAGAGCTGGGTTCCACTGCCAAAAAACAGTCCACTCAAGCTCCCCTGTCCCGGCCCACTAAAGCTGCTGGCACAGAGATAGAGGGCC	ALYLCASSFSGPGQGSLSGLFFGSGTQLSVL	TRBJ1-4	TRBV5-6	13	-5.283
CAAGACAGAGAGCTGGGTTCCACTGCCAAAAAACAGTCCCAACTCCCCCTGTCCGGGGCTGCTGGCACAGAGATACACGGCCGAGTCCTCCTGC	QEDSAVYLCASSPGQGELGLFFGSGTQLSVL	TRBJ1-4	TRBV7-2	23	-5.035
CAAGACAGAGAGCTGGGTTCCACTGCCAAAAAACAGTCCCACGGTCCCGGAAGGGGTGCTGGCACAGAGGTACATAGATGTCTGGTTGGTGCTG	STNQTSMYLCASTPSGTVGLFFGSGTQLSVL	TRBJ1-4	TRBV28	17	-5.166
CAAGACAGAGAGCTGGGTTCCACTGCCAAAAAACAGTCCCCCACTCGCGGTCCCGGAGTGGCTGTTACTGGCACAGAGATAGAAAGCTGTCGGG	PTAFYLCASNSHSGTASGGLFFGSGTQLSVL	TRBJ1-4	TRBV19	13	-5.283
CAAGACAGAGAGCTGGGTTCCACTGCCAAAAAACAGTCCCCCAGGCCCTGTCCCGGAGCTGCTGGCGCAAAGATAAAGGGCCGAGTCCCCCAGC	LGDSALYLCASSSGTGPGGLFFGSGTQLSVL	TRBJ1-4	TRBV5-1	11	-5.355
CAAGACAGAGAGCTGGGTTCCACTGCCAAAAAACAGTCCCCGAGGCAATAGATTGCTGGCACAGAAGTACATGGCTGAGTCCTCCAGCTTTGTG	TKLEDSAMYFCASNLLPRGLFFGSGTQLSVL	TRBJ1-4	TRBV2	10	-5.397
CAAGACAGAGAGCTGGGTTCCACTGCCAAAAAACAGTCCCCGTTGGTTCGATTGGCTGCTGGCACAAAAATACACTGCTGAATCCTCAAGCTTC	KLEDSAVYFCASSQSNQRGLFFGSGTQLSVL	TRBJ1-4	TRBV16	4	-5.795
CAAGACAGAGAGCTGGGTTCCACTGCCAAAAAACAGTCCCTCCCGGGGTCCCGGATCTCTGCTGGCACAGAGGTACATAGATGTCTGGTTGGTG	TNQTSMYLCASRDPGPREGLFFGSGTQLSVL	TRBJ1-4	TRBV28	14	-5.251
CAAGACAGAGAGCTGGGTTCCACTGCCAAAAAACAGTCCCTGGGTCGTCCCCCTCCCCAGGCTGCTGGCACAGCGATACATGGCCGAGTCCCGC	RDSAMYRCASSLGRGTTQGLFFGSGTQLSVL	TRBJ1-4	TRBV7-6	4	-5.795
CAAGACAGAGAGCTGGGTTCCACTGCCAAAAAACAGTCCCTTGAGGTTCCTGTCGTGGAAACTGCTGGCACAGAGGTACATAGATGTCTGGTTG	NQTSMYLCASSFHDRNLKGLFFGSGTQLSVL	TRBJ1-4	TRBV28	8	-5.494
CAAGACAGAGAGCTGGGTTCCACTGCCAAAAAACAGTCCGACCCCCATCCTGCTGGCACAGAAGTACATGGCTGAGTCCTCCAGCTTTGTGGAC	STKLEDSAMYFCASRMGVGLFFGSGTQLSVL	TRBJ1-4	TRBV2	3	-5.92
CAAGACAGAGAGCTGGGTTCCACTGCCAAAAAACAGTCCGACTCCTGAGCTCTCACTGATGGCACAGAAGTACACAGATGTCTGGGAGCTGGTA	TSSQTSVYFCAISESSGVGLFFGSGTQLSVL	TRBJ1-4	TRBV10-3	6	-5.618
CAAGACAGAGAGCTGGGTTCCACTGCCAAAAAACAGTCCGGGTCCCGGAGCTAAGCTGCTGGCACAGAGATACATGGCCGAGTCCCCCTGCTCT	EQGDSAMYLCASSLAPGPGLFFGSGTQLSVL	TRBJ1-4	TRBV7-9	7	-5.552
CAAGACAGAGAGCTGGGTTCCACTGCCAAAAAACAGTCGATGACCCTGTCCCCCGGATCTGCTGGCACAGAAGTACACAGATGTTTGGGAGGGA	PSQTSVYFCASRSGGQGHRLFFGSGTQLSVL	TRBJ1-4	TRBV6-2	34	-4.865
CAAGACAGAGAGCTGGGTTCCACTGCCAAAAAACAGTCGCCCAACTCTGCCTGTGGGATCGGGGCTGCTGGCACAGAAATACACAGCAGAGTCA	DSAVYFCASSPDPTGRVGRLFFGSGTQLSVL	TRBJ1-4	TRBV3-1	6	-5.618
CAAGACAGAGAGCTGGGTTCCACTGCCAAAAAACAGTCGCGGGGGTCCCCCTGTCCCGGAGACCTCAACGCTGCAGAGATATATGCTGCTGTCT	DSSIYLCSVEVSGTGGPPRLFFGSGTQLSVL	TRBJ1-4	TRBV29-1	19	-5.118
CAAGACAGAGAGCTGGGTTCCACTGCCAAAAAACAGTCGGCGGTCCCCAATTCTAGCACTGCAGATGTAGAAGCTGCTGTCTTCAGGATGGGCA	AHPEDSSFYICSARIGDRRLFFGSGTQLSVL	TRBJ1-4	TRBV20-1	124	-4.303
CAAGACAGAGAGCTGGGTTCCACTGCCAAAAAACAGTCGTGCCCCGCTGCTGGGTCTGCTGGCACAGAAGTACACAGATGTTTGGGAGGGAGCA	APSQTSVYFCASRPSSGARLFFGSGTQLSVL	TRBJ1-4	TRBV6-2	4	-5.795
CAAGACAGAGAGCTGGGTTCCACTGCCAAAAAACAGTCGTGCCCCTGCAGGATCTGGTGAGCTGGCACAGAAATAAGCTGCCGAATCTCCTCGC	RGDSAAYFCASSPDPAGARLFFGSGTQLSVL	TRBJ1-4	TRBV18	36	-4.84
CAAGACAGAGAGCTGGGTTCCACTGCCAAAAAACAGTCGTTCGTCCCGCTGTCCTAGGTAACTGCTGGCACAGAAGTACACAGATGTCTGGGAG	SQTSVYFCASSYLGQRDERLFFGSGTQLSVL	TRBJ1-4	TRBV6-5	24	-5.016
CAAGACAGAGAGCTGGGTTCCACTGCCAAAAAACAGTCTCTGCCGTCCAAAGCTGCTGGCACAGAGGTACATAGATGTCTGGTTGGTGCTGGCG	ASTNQTSMYLCASSFGRQRLFFGSGTQLSVL	TRBJ1-4	TRBV28	15	-5.221
CAAGACAGAGAGCTGGGTTCCACTGCCAAAAAACAGTCTTCCCCTGTCCAAACTGCTGGCACAGAGGTACATAGATGTCTGGTTGGTGCTGGCG	ASTNQTSMYLCASSLDRGRLFFGSGTQLSVL	TRBJ1-4	TRBV28	33	-4.878
CAAGACAGAGAGCTGGGTTCCACTGCCAAAAAACAGTCTTCCGCCTGTCCCCACCAAGCTGCTGGCACAGAGATAGAGGGCCGAGTCCCCCAGC	LGDSALYLCASSLVGTGGRLFFGSGTQLSVL	TRBJ1-4	TRBV5-6	33	-4.878
CAAGACAGAGAGCTGGGTTCCACTGCCAAAAAACAGTCTTGAGGTGTCCAAACTGCTGGCACAGAAGTACACAGCTGAGTCCCTGGGTTCTGAG	SEPRDSAVYFCASSLDTSRLFFGSGTQLSVL	TRBJ1-4	TRBV12-3; TRBV12-4	1274	-3.291
CAAGACAGAGAGCTGGGTTCCACTGCCAAAAAACAGTCTTGAGTCCTGTCTAGCACTGCAGATGTAGAAGCTGCTGTCTTCAGGATGGGCACTG	SAHPEDSSFYICSARQDSRLFFGSGTQLSVL	TRBJ1-4	TRBV20-1	5	-5.698
CAAGACAGAGAGCTGGGTTCCACTGCCAAAAAACAGTCTTGTCCCCCCCTCTCTGTTGCTGGCACAGAAGTACACAGATGTCTGGGAGGGAGCA	APSQTSVYFCASNREGGTRLFFGSGTQLSVL	TRBJ1-4	TRBV6-6	5	-5.698
CAAGACAGAGAGCTGGGTTCCACTGCCAAAAAACAGTGACCCGCCTTCTGTTCTTAAACTGCTGGCACAGAGGTACATAGATGTCTGGTTGGTG	TNQTSMYLCASSLRTEGGSLFFGSGTQLSVL	TRBJ1-4	TRBV28	6	-5.618
CAAGACAGAGAGCTGGGTTCCACTGCCAAAAAACAGTGGCAAACCCGCTAAGCTGCTGGCACAGAGATACACGGCCGAGTCCTCAAGCTTTGCA	AKLEDSAVYLCASSLAGLPLFFGSGTQLSVL	TRBJ1-4	TRBV11-2	6	-5.618
CAAGACAGAGAGCTGGGTTCCACTGCCAAAAAACAGTGGGGTCCCGACTTGGCTGCTGGCACAGAAATACACAGCAGAGTCACCAAGCTCCAGG	LELGDSAVYFCASSQVGTPLFFGSGTQLSVL	TRBJ1-4	TRBV3-1	66	-4.577
CAAGACAGAGAGCTGGGTTCCACTGCCAAAAAACAGTTCAAAGAAGCGGCCGTCCCGGGAACTGCTGGCACAGAGGTACATAGATGTCTGGTTG	NQTSMYLCASSSRDGRFFELFFGSGTQLSVL	TRBJ1-4	TRBV28	10	-5.397
CAAGACAGAGAGCTGGGTTCCACTGCCAAAAAACAGTTCACCCCTGTCCAGACTGCTGGCACAGAAGTACATGGCTGAGTCCTCCAGCTTTGTG	TKLEDSAMYFCASSLDRGELFFGSGTQLSVL	TRBJ1-4	TRBV2	5	-5.698
CAAGACAGAGAGCTGGGTTCCACTGCCAAAAAACAGTTCACCCTGTGGACGTCTGCTGGCACAGAAGTACACAGCTGAGTCCCTGGGTTCTGAG	SEPRDSAVYFCASRRPQGELFFGSGTQLSVL	TRBJ1-4	TRBV12-3; TRBV12-4	6	-5.618
CAAGACAGAGAGCTGGGTTCCACTGCCAAAAAACAGTTCATAGTTAGAAGCCCGTCTGGGGTTTGCACTACTGGCACAGAGATAGAAAGCTGTC	TAFYLCASSANPRRASNYELFFGSGTQLSVL	TRBJ1-4	TRBV19	13	-5.283
CAAGACAGAGAGCTGGGTTCCACTGCCAAAAAACAGTTCATCTTCTCCCCTTGGCTGCTGGCACAGAAATAAACTCCAGAATCCTCCAGTTCTG	RTGGFWSLFLCQQPRGEDELFFGSGTQLSVL	TRBJ1-4	TRBV14	4	-5.795
CAAGACAGAGAGCTGGGTTCCACTGCCAAAAAACAGTTCCAAATTCGCCCCGGTTAAACTGCTGGCACAGAGGTACATAGATGTCTGGTTGGTG	TNQTSMYLCASSLTGANLELFFGSGTQLSVL	TRBJ1-4	TRBV28	21	-5.074
CAAGACAGAGAGCTGGGTTCCACTGCCAAAAAACAGTTCCACACCCTGTACGCTGCTGGCACAGAGATACACGGCCGAGTCCTCCTGCTGTGTG	TQQEDSAVYLCASSVQGVELFFGSGTQLSVL	TRBJ1-4	TRBV7-2	20	-5.096
CAAGACAGAGAGCTGGGTTCCACTGCCAAAAAACAGTTCCATGGGATCCCCGCTGTCCCGGCTGCTGGCACAGAAGTACACAGATGTCTGGGAG	SQTSVYFCASSRDSGDPMELFFGSGTQLSVL	TRBJ1-4	TRBV6-5	5	-5.698
CAAGACAGAGAGCTGGGTTCCACTGCCAAAAAACAGTTCCCCAACGTCAGCACTGCTGGCACAGAAGTACATGGCTGAGTCCTCCAGCTTTGTG	TKLEDSAMYFCASSADVGELFFGSGTQLSVL	TRBJ1-4	TRBV2	23	-5.035
CAAGACAGAGAGCTGGGTTCCACTGCCAAAAAACAGTTCCCCCCGATCTGTTTTCCTCGGCAGCACTGCAGATGTAGAAGCTGCTGTCTTCAGG	LKTAASTSAVLPRKTDRGELFFGSGTQLSVL	TRBJ1-4	TRBV20-1	13	-5.283
CAAGACAGAGAGCTGGGTTCCACTGCCAAAAAACAGTTCCCCCTGAGAACTGCTGGCACAGAAGTACACAGCTGAGTCCCTGGGTTCTGAGGGC	PSEPRDSAVYFCASSSQGELFFGSGTQLSVL	TRBJ1-4	TRBV12-3; TRBV12-4	4	-5.795
CAAGACAGAGAGCTGGGTTCCACTGCCAAAAAACAGTTCCCCTTCGAGGAGGACAGGATCTTCAACGCTGCAGAGATATATGCTGCTGTCTTCA	EDSSIYLCSVEDPVLLEGELFFGSGTQLSVL	TRBJ1-4	TRBV29-1	7	-5.552
CAAGACAGAGAGCTGGGTTCCACTGCCAAAAAACAGTTCCCCTTTCGTCCCCTGTCCGCGGGTCCAGGCACAGAGATAGAAGCCAGAGTCACTG	SDSGFYLCAWTRGQGTKGELFFGSGTQLSVL	TRBJ1-4	TRBV30	6	-5.618
CAAGACAGAGAGCTGGGTTCCACTGCCAAAAAACAGTTCCCGTCCTGGGGAGGCGCTGCTGGCACAGAGATACACGGCCGAGTCCTCCTGCTGT	QQEDSAVYLCASSASPGRELFFGSGTQLSVL	TRBJ1-4	TRBV7-2	16	-5.193
CAAGACAGAGAGCTGGGTTCCACTGCCAAAAAACAGTTCCCTCCTGTCCCCCGGGCCGCTGGCACAGAAGTACATGGCTGAGTCCTCCAGCTTT	KLEDSAMYFCASGPGDRRELFFGSGTQLSVL	TRBJ1-4	TRBV2	21	-5.074
CAAGACAGAGAGCTGGGTTCCACTGCCAAAAAACAGTTCCCTGCGCCCCCTGCCTCCGTCCTGTCTCCAGGCACAGAGATAGAAGCCAGAGTCA	DSGFYLCAWRQDGGRGRRELFFGSGTQLSVL	TRBJ1-4	TRBV30	8	-5.494
CAAGACAGAGAGCTGGGTTCCACTGCCAAAAAACAGTTCCCTGTCCAGGTTTATATTGCTGGCACAGAAGTACACAGCTGAGTCCCTGGGTTCT	EPRDSAVYFCASNINLDRELFFGSGTQLSVL	TRBJ1-4	TRBV12-3; TRBV12-4	4	-5.795
CAAGACAGAGAGCTGGGTTCCACTGCCAAAAAACAGTTCCGACCCGGCGCTGCTGGCACAGAGATACATGGCCGAGTCCCCCTGCTCTGTGCGC	RTEQGDSAMYLCASSAGSELFFGSGTQLSVL	TRBJ1-4	TRBV7-9	11	-5.355
CAAGACAGAGAGCTGGGTTCCACTGCCAAAAAACAGTTCCGTCTCCAAACTGCTGGCACAGAAGTACACAGCTGAGTCCCTGGGTTCTGAGGGC	PSEPRDSAVYFCASSLETELFFGSGTQLSVL	TRBJ1-4	TRBV12-3; TRBV12-4	4	-5.795
CAAGACAGAGAGCTGGGTTCCACTGCCAAAAAACAGTTCCTCCCCGACGGAGCTGCTGGCACAGAGATACACGGCCGAGTCCTCCTGCTGTGTG	TQQEDSAVYLCASSSVGEELFFGSGTQLSVL	TRBJ1-4	TRBV7-2	11	-5.355
CAAGACAGAGAGCTGGGTTCCACTGCCAAAAAACAGTTCCTCGTGGGATGTCCCGAAACTGCTGGCACAGAGGTACATAGATGTCTGGTTGGTG	TNQTSMYLCASSFGTSHEELFFGSGTQLSVL	TRBJ1-4	TRBV28	8	-5.494
CAAGACAGAGAGCTGGGTTCCACTGCCAAAAAACAGTTCGATACCTGTCGAACTGCTGGCACAGAGGTACATAGATGTCTGGTTGGTGCTGGCG	ASTNQTSMYLCASSSTGIELFFGSGTQLSVL	TRBJ1-4	TRBV28	6	-5.618
CAAGACAGAGAGCTGGGTTCCACTGCCAAAAAACAGTTCGCTGGGGCCCCCTGTCCGGGTACTGGCACAGAGATAGAAAGCTGTCGGGTTCTTT	KNPTAFYLCASTRTGGPSELFFGSGTQLSVL	TRBJ1-4	TRBV19	23	-5.035
CAAGACAGAGAGCTGGGTTCCACTGCCAAAAAACAGTTCTCCAGACCCTCCCCCATCAACGCTGCAGAGATATATGCTGCTGTCTTCAGGGCTC	SPEDSSIYLCSVDGGGSGELFFGSGTQLSVL	TRBJ1-4	TRBV29-1	12	-5.317
CAAGACAGAGAGCTGGGTTCCACTGCCAAAAAACAGTTCTGGAACTGGTTGTCCCGAACTGCTGGCACAGAGGTACATAGATGTCTGGTTGGTG	TNQTSMYLCASSSGQPVPELFFGSGTQLSVL	TRBJ1-4	TRBV28	7	-5.552
CAAGACAGAGAGCTGGGTTCCACTGCCAAAAAACAGTTGACTGTCCCGGGTACTACTGGCACAGAGATAGAAAGCTGTCGGGTTCTTTTGGGCC	AQKNPTAFYLCASSTRDSQLFFGSGTQLSVL	TRBJ1-4	TRBV19	12	-5.317
CAAGACAGAGAGCTGGGTTCCACTGCCAAAAAACAGTTGATCCGCCGACCGGGGGCTGCTGGCACAGAGATACACGGCCGAGTCCTCCTGCTGT	QQEDSAVYLCASSPRSADQLFFGSGTQLSVL	TRBJ1-4	TRBV7-2	8	-5.494
CAAGACAGAGAGCTGGGTTCCACTGCCAAAAAACAGTTGGGCCCCTGTGTCCAAGCTGCTGGCACAGAGATACAGGGCCGAGTCCCCCAGCAAC	LLGDSALYLCASSLDTGAQLFFGSGTQLSVL	TRBJ1-4	TRBV5-5	7	-5.552
CAAGACAGAGAGCTGGGTTCCACTGCCAAAAAACAGTTGTCCGTAAGTCCCCAAGCTGCTGGCACAGAGATACAGGGCCGAGTCCCCCAGCAAC	LLGDSALYLCASSLGTYGQLFFGSGTQLSVL	TRBJ1-4	TRBV5-5	9	-5.442
CAAGACAGAGAGCTGGGTTCCACTGCCAAAAAACAGTTTAACCCCCTGTCCGGAAGCTAAGCTGCTGGCACAGAGATACATGGCCGAGTCCCCC	GDSAMYLCASSLASGQGVKLFFGSGTQLSVL	TRBJ1-4	TRBV7-9	3	-5.92
CAAGACAGAGAGCTGGGTTCCACTGCCAAAAAACAGTTTACCACCCTGCCCTTGGCTGCTGGCACAGAAATAAACTCCAGAATCCTCCAGTTCT	ELEDSGVYFCASSQGQGGKLFFGSGTQLSVL	TRBJ1-4	TRBV14	2	-6.096
CAAGACAGAGAGCTGGGTTCCACTGCCAAAAAACAGTTTACCAGGTAGTCCCCCAGATAAACTGCTGGCACAGAAGTACACAGCTGAGTCCCTG	RDSAVYFCASSLSGGLPGKLFFGSGTQLSVL	TRBJ1-4	TRBV12-3; TRBV12-4	6	-5.618
CAAGACAGAGAGCTGGGTTCCACTGCCAAAAAACAGTTTACCATTACCCTCCAAGCTGCTGGCGCAAAGATAAAGGGCCGAGTCCCCCAGCTCC	ELGDSALYLCASSLEGNGKLFFGSGTQLSVL	TRBJ1-4	TRBV5-1	2	-6.096
CAAGACAGAGAGCTGGGTTCCACTGCCAAAAAACAGTTTACTGTTATCGCGTCTGCTGGCACAGAAGTACACAGCTGAGTCCCTGGGTTCTGAG	SEPRDSAVYFCASRRDNSKLFFGSGTQLSVL	TRBJ1-4	TRBV12-3; TRBV12-4	2	-6.096
CAAGACAGAGAGCTGGGTTCCACTGCCAAAAAACAGTTTAGAAGTACCTGTCCCGGGGCTGCTGGCGCAGAGATACAGGGCTGAGTCTTCTGGC	PEDSALYLCASSPGTGTSKLFFGSGTQLSVL	TRBJ1-4	TRBV4-1	10	-5.397
CAAGACAGAGAGCTGGGTTCCACTGCCAAAAAACAGTTTAGCCCCCTGTCCTAACGAGTAACTGCTGGCACAGAAGTACACAGATGTCTGGGAG	SQTSVYFCASSYSLGQGAKLFFGSGTQLSVL	TRBJ1-4	TRBV6-5	11	-5.355
CAAGACAGAGAGCTGGGTTCCACTGCCAAAAAACAGTTTAGGACTGTCTAAGCTGCTGGCACAGAGATACATGGCCGAGTCCCCCTGCTCTGTG	TEQGDSAMYLCASSLDSPKLFFGSGTQLSVL	TRBJ1-4	TRBV7-9	2	-6.096
CAAGACAGAGAGCTGGGTTCCACTGCCAAAAAACAGTTTAGTACTCCCGAAACTGCTGGCACAGAAGTACACAGCTGAGTCCCTGGGTTCTGAG	SEPRDSAVYFCASSFGSTKLFFGSGTQLSVL	TRBJ1-4	TRBV12-3; TRBV12-4	130	-4.283
CAAGACAGAGAGCTGGGTTCCACTGCCAAAAAACAGTTTATAGGAGACAGTCCCGGTGCTGGCACAGAAGTACACAGCTGAGTCCCTGGGTTCT	EPRDSAVYFCASTGTVSYKLFFGSGTQLSVL	TRBJ1-4	TRBV12-3; TRBV12-4	2	-6.096
CAAGACAGAGAGCTGGGTTCCACTGCCAAAAAACAGTTTATCCCCCTGCGGACTGCTGGCACAGAAGTACACAGCTGAGTCCCTGGGTTCTGAG	SEPRDSAVYFCASSPQGDKLFFGSGTQLSVL	TRBJ1-4	TRBV12-3; TRBV12-4	13	-5.283
CAAGACAGAGAGCTGGGTTCCACTGCCAAAAAACAGTTTATCGGTTTGGGGACTGCTGGCACAGAAGTACATGGCTGAGTCCTCCAGCTTTGTG	TKLEDSAMYFCASSPQTDKLFFGSGTQLSVL	TRBJ1-4	TRBV2	2	-6.096
CAAGACAGAGAGCTGGGTTCCACTGCCAAAAAACAGTTTATGCCCTGTCCCCCAGGCACAGAGATAGAAGCCAGAGTCACTGAGAAGGAGCTTC	KLLLSDSGFYLCAWGTGHKLFFGSGTQLSVL	TRBJ1-4	TRBV30	4	-5.795
CAAGACAGAGAGCTGGGTTCCACTGCCAAAAAACAGTTTATTGGCCCTCCCTTGGCTGCTGGCACAGAAATACACAGCAGAGTCACCAAGCTCC	ELGDSAVYFCASSQGRANKLFFGSGTQLSVL	TRBJ1-4	TRBV3-1	37	-4.828
CAAGACAGAGAGCTGGGTTCCACTGCCAAAAAACAGTTTCACCCCCACTCTAGCACTGCAGATGTAGAAGCTGCTGTCTTCAGGATGGGCACTG	SAHPEDSSFYICSARVGVKLFFGSGTQLSVL	TRBJ1-4	TRBV20-1	22	-5.054
CAAGACAGAGAGCTGGGTTCCACTGCCAAAAAACAGTTTCACTGTACCGCTGCTCTGTGCGCTGGATCGTCAGAGTGGAGATGGATCCCTCAGG	LRDPSPL*RSSAQSSGTVKLFFGSGTQLSVL	TRBJ1-4	TRBV7-6	4	-5.795
CAAGACAGAGAGCTGGGTTCCACTGCCAAAAAACAGTTTCCCAAACCCGTCAACGCTGCAGAGATATATGCTGCTGTCTTCAGGGCTCATGTTG	NMSPEDSSIYLCSVDGFGKLFFGSGTQLSVL	TRBJ1-4	TRBV29-1	12	-5.317
CAAGACAGAGAGCTGGGTTCCACTGCCAAAAAACAGTTTCCCATTGAAACCTGTTTGGCTGCTGGCACAGAGGTACATAGATGTCTGGTTGGTG	TNQTSMYLCASSQTGFNGKLFFGSGTQLSVL	TRBJ1-4	TRBV28	3	-5.92
CAAGACAGAGAGCTGGGTTCCACTGCCAAAAAACAGTTTCCCCACCCCCTGTAAACTGCTGGCACAGAGGTACATAGATGTCTGGTTGGTGCTG	STNQTSMYLCASSLQGVGKLFFGSGTQLSVL	TRBJ1-4	TRBV28	10	-5.397
CAAGACAGAGAGCTGGGTTCCACTGCCAAAAAACAGTTTCCCCCCACTCCCTGTCGAGAAACTGCTGGCACAGAGGTACATAGATGTCTGGTTG	NQTSMYLCASSFSTGSGGKLFFGSGTQLSVL	TRBJ1-4	TRBV28	10	-5.397
CAAGACAGAGAGCTGGGTTCCACTGCCAAAAAACAGTTTCCCCCCAGGGCCCCCTGTCTCCCTGGAGCTGCTGGCACAGAGAAGCGATCACTGG	Q*SLLCASSSRETGGPGGKLFFGSGTQLSVL	TRBJ1-4	TRBV7-2	6	-5.618
CAAGACAGAGAGCTGGGTTCCACTGCCAAAAAACAGTTTCCCCCCAGGGCCCCCTGTCTCCCTGGAGCTGCTGGCACAGAGATACACGGCCGAG	SAVYLCASSSRETGGPGGKLFFGSGTQLSVL	TRBJ1-4	TRBV7-2	349	-3.854
CAAGACAGAGAGCTGGGTTCCACTGCCAAAAAACAGTTTCCCCCCCTGGACTTCAACGCTGCAGAGATATATGCTGCTGTCTTCAGGGCTCATG	MSPEDSSIYLCSVEVQGGKLFFGSGTQLSVL	TRBJ1-4	TRBV29-1	2	-6.096
CAAGACAGAGAGCTGGGTTCCACTGCCAAAAAACAGTTTCCCCCGCCCCGTGGTCGGGGTGGTGCTGGCACAGAGGTACATAGATGTCTGGTTG	NQTSMYLCASTTPTTGRGKLFFGSGTQLSVL	TRBJ1-4	TRBV28	4	-5.795
CAAGACAGAGAGCTGGGTTCCACTGCCAAAAAACAGTTTCCCCGAGCCCTGTTCTAAGCTGCTGGCACAGAGATACACGGCCGAGTCCTCCTGC	QEDSAVYLCASSLEQGSGKLFFGSGTQLSVL	TRBJ1-4	TRBV7-2	13	-5.283
CAAGACAGAGAGCTGGGTTCCACTGCCAAAAAACAGTTTCCCCGCCACTGTCCGGTATGGGCTGCTGGCACAGAGGTACATAGATGTCTGGTTG	NQTSMYLCASSPYRTVAGKLFFGSGTQLSVL	TRBJ1-4	TRBV28	3	-5.92
CAAGACAGAGAGCTGGGTTCCACTGCCAAAAAACAGTTTCCCCGCGCGCCCGCCCCCGGGCCTGCTGGCACAGAAGTACAGAGAGGTCTGGTTG	NQTSLYFCASRPGGGRAGKLFFGSGTQLSVL	TRBJ1-4	TRBV27	7	-5.552
CAAGACAGAGAGCTGGGTTCCACTGCCAAAAAACAGTTTCCCCTCCTGAGTGTCCCCCAAGCTGCTGGCACAGAGATACAGGGCCGAGTCCCCC	GDSALYLCASSLGDTQEGKLFFGSGTQLSVL	TRBJ1-4	TRBV5-5	7	-5.552
CAAGACAGAGAGCTGGGTTCCACTGCCAAAAAACAGTTTCCCCTCGGCTAAGCTGCTGGCACAGAGATACACGGCCGAGTCCTCCTGCTGTGTG	TQQEDSAVYLCASSLAEGKLFFGSGTQLSVL	TRBJ1-4	TRBV7-2	9	-5.442
CAAGACAGAGAGCTGGGTTCCACTGCCAAAAAACAGTTTCCCGCCCCCCTGTCCGCTTACGCTGCAGAGATATATGCTGCTGTCTTCAGGGCTC	SPEDSSIYLCSVSGQGGGKLFFGSGTQLSVL	TRBJ1-4	TRBV29-1	18	-5.141
CAAGACAGAGAGCTGGGTTCCACTGCCAAAAAACAGTTTCCCGCCTCCTCCCTGACGGCTGCTGGCACAGAGGTACATAGATGTCTGGTTGGTG	TNQTSMYLCASSRQGGGGKLFFGSGTQLSVL	TRBJ1-4	TRBV28	19	-5.118
CAAGACAGAGAGCTGGGTTCCACTGCCAAAAAACAGTTTCCCGTGCCCCCCCGGATCCCCAGGCCTGCTGGCACAGAAGTACACAGATGTCTGG	QTSVYFCASRPGDPGGHGKLFFGSGTQLSVL	TRBJ1-4	TRBV6-1	8	-5.494
CAAGACAGAGAGCTGGGTTCCACTGCCAAAAAACAGTTTCCCTAACCCCTGGGAATGGCTGCTGGCACAGAAATACACAGCAGAGTCACCAAGC	LGDSAVYFCASSHSQGLGKLFFGSGTQLSVL	TRBJ1-4	TRBV3-1	3	-5.92
CAAGACAGAGAGCTGGGTTCCACTGCCAAAAAACAGTTTCCCTGTCATTTCCCCGCTGGCACAGAGATAGAGGGCCGAGTCCCCCAGCAACAAG	LLLGDSALYLCASGEMTGKLFFGSGTQLSVL	TRBJ1-4	TRBV5-6	13	-5.283
CAAGACAGAGAGCTGGGTTCCACTGCCAAAAAACAGTTTCCGTACATCTTCAACGCTGCAGAGATATATGCTGCTGTCTTCAGGGCTCATGTTG	NMSPEDSSIYLCSVEDVRKLFFGSGTQLSVL	TRBJ1-4	TRBV29-1	9	-5.442
CAAGACAGAGAGCTGGGTTCCACTGCCAAAAAACAGTTTCCTCGCCCCCCTGTCCTCACTCCAGGCACAGAGATAGAAGCCAGAGTCACTGAGA	LSDSGFYLCAWSEDRGARKLFFGSGTQLSVL	TRBJ1-4	TRBV30	4	-5.795
CAAGACAGAGAGCTGGGTTCCACTGCCAAAAAACAGTTTCCTCGTTGAACCCCTGAATCCTTCACTGCTGGCACAGAAGTACACAGATGTCTGG	QTSVYFCASSEGFRGSTRKLFFGSGTQLSVL	TRBJ1-4	TRBV6-1	6	-5.618
CAAGACAGAGAGCTGGGTTCCACTGCCAAAAAACAGTTTCCTTAGGCTGTCCCGTCGCTGACTGCTGGCACAGAGGTACATAGATGTCTGGTTG	NQTSMYLCASSQRRDSLRKLFFGSGTQLSVL	TRBJ1-4	TRBV28	33	-4.878
CAAGACAGAGAGCTGGGTTCCACTGCCAAAAAACAGTTTCGACCCTGTTGGGCTGCTGGCACAGAGATACACGGCCGAGTCCTCCTGCTGTGTG	TQQEDSAVYLCASSPTGSKLFFGSGTQLSVL	TRBJ1-4	TRBV7-2	23	-5.035
CAAGACAGAGAGCTGGGTTCCACTGCCAAAAAACAGTTTCGCCCCCTGTCCCGATAATCTCCAGGCACAGAGATAGAAGCCAGAGTCACTGAGA	LSDSGFYLCAWRLSGQGAKLFFGSGTQLSVL	TRBJ1-4	TRBV30	3	-5.92
CAAGACAGAGAGCTGGGTTCCACTGCCAAAAAACAGTTTCGGAACCTGCGTCTGACTTAGGCTGCTGGCACAGAGATACACGGCCGAGTCCTCC	EDSAVYLCASSLSQTQVPKLFFGSGTQLSVL	TRBJ1-4	TRBV7-2	9	-5.442
CAAGACAGAGAGCTGGGTTCCACTGCCAAAAAACAGTTTCTCCCCACCAGGATGGCTGCTGGCGCAGAGATACAGGGCTGAGTCTTCTGGCTGC	QPEDSALYLCASSHPGGEKLFFGSGTQLSVL	TRBJ1-4	TRBV4-1	22	-5.054
CAAGACAGAGAGCTGGGTTCCACTGCCAAAAAACAGTTTCTCCCTCGACTCACTGATGGCACAGAAGTACACAGATGTCTGGGAGCTGGTAGCG	ATSSQTSVYFCAISESREKLFFGSGTQLSVL	TRBJ1-4	TRBV10-3	6	-5.618
CAAGACAGAGAGCTGGGTTCCACTGCCAAAAAACAGTTTCTCCCTGGGGTCCAGGACACTGCAGATGTAGAAGCTGCTGTCTTCAGGATGGGCA	AHPEDSSFYICSVLDPREKLFFGSGTQLSVL	TRBJ1-4	TRBV20-1	15	-5.221
CAAGACAGAGAGCTGGGTTCCACTGCCAAAAAACAGTTTCTCCTTGGCCCCTGTCCCACTGCTGGCACAGAGGTACATAGATGTCTGGTTGGTG	TNQTSMYLCASSGTGAKEKLFFGSGTQLSVL	TRBJ1-4	TRBV28	4	-5.795
CAAGACAGAGAGCTGGGTTCCACTGCCAAAAAACAGTTTCTCGGGTCCCTGGTTTCTGCTGGCACAGAAGTACACAGATGTTTGGGAGGGAGCA	APSQTSVYFCASRNQGPEKLFFGSGTQLSVL	TRBJ1-4	TRBV6-2	22	-5.054
CAAGACAGAGAGCTGGGTTCCACTGCCAAAAAACAGTTTCTCTGGTGCCCCTGTCCCAACGCTGCAGAGATATATGCTGCTGTCTTCAGGGCTC	SPEDSSIYLCSVGTGAPEKLFFGSGTQLSVL	TRBJ1-4	TRBV29-1	204	-4.087
CAAGACAGAGAGCTGGGTTCCACTGCCAAAAAACAGTTTCTTTACGTCTGTCCCCGGGCTGCTGGCGCAGAGATACAGGGCCGAGTCTTCTGGC	PEDSALYLCASSPGTDVKKLFFGSGTQLSVL	TRBJ1-4	TRBV4-3	10	-5.397
CAAGACAGAGAGCTGGGTTCCACTGCCAAAAAACAGTTTGACCCCTGTCTGGATACTGCTGGCACAGAGGTACATAGATGTCTGGTTGGTGCTG	STNQTSMYLCASSIQTGVKLFFGSGTQLSVL	TRBJ1-4	TRBV28	4	-5.795
CAAGACAGAGAGCTGGGTTCCACTGCCAAAAAACAGTTTGACCCTGTCGTTGGCACTGCAGATGTAGAAGCTGCTGTCTTCAGGATGGGCACTG	SAHPEDSSFYICSANDRVKLFFGSGTQLSVL	TRBJ1-4	TRBV20-1	11	-5.355
CAAGACAGAGAGCTGGGTTCCACTGCCAAAAAACAGTTTGCCCAAACCTCGGGGGCTGCTGGCACAGAGATACACGGCCGAGTCCTCCTGCTGT	QQEDSAVYLCASSPRGLGKLFFGSGTQLSVL	TRBJ1-4	TRBV7-2	8	-5.494
CAAGACAGAGAGCTGGGTTCCACTGCCAAAAAACAGTTTGCCCAACCCTGTCCCCTCTCTAGCACTGCAGATGTAGAAGCTGCTGTCTTCAGGA	PEDSSFYICSAREGTGLGKLFFGSGTQLSVL	TRBJ1-4	TRBV20-1	7	-5.552
CAAGACAGAGAGCTGGGTTCCACTGCCAAAAAACAGTTTGGAAGGTTCCCCGTAACTGCTGGCACAGAAGTACACAGATGTTTGGGAGGGAGCA	APSQTSVYFCASSYGEPSKLFFGSGTQLSVL	TRBJ1-4	TRBV6-2	7	-5.552
CAAGACAGAGAGCTGGGTTCCACTGCCAAAAAACAGTTTGGAGGAGTCCCTGTCCCCCCTGCTGGCACAGAAGTACACAGCTGAGTCCCTGGGT	PRDSAVYFCASRGDRDSSKLFFGSGTQLSVL	TRBJ1-4	TRBV12-3; TRBV12-4	16	-5.193
CAAGACAGAGAGCTGGGTTCCACTGCCAAAAAACAGTTTGGCCCCAAGGCTGCTGGTGGCACACAGGTACATGGCTGCGTCCCCCAGGCCTGGT	PGLGDAAMYLCATSSLGAKLFFGSGTQLSVL	TRBJ1-4	TRBV15	15	-5.221
CAAGACAGAGAGCTGGGTTCCACTGCCAAAAAACAGTTTGGCCCCGGGGCTGCTGGCACAGAGATACACGGCGGAGTCCTCCTGCTGTGTGCGC	RTQQEDSAVYLCASSPGAKLFFGSGTQLSVL	TRBJ1-4	TRBV7-8	19	-5.118
CAAGACAGAGAGCTGGGTTCCACTGCCAAAAAACAGTTTGGCCGATTCCTGACTACTGGCACAGAGATAGAAAGCTGTCGGGTTCTTTTGGGCC	AQKNPTAFYLCASSQESAKLFFGSGTQLSVL	TRBJ1-4	TRBV19	5	-5.698
CAAGACAGAGAGCTGGGTTCCACTGCCAAAAAACAGTTTGGGAGGGAGCAGCCGACTCCAACCCCAGCAGGAAATTCTGTTTTTTTAATCTGGA	PD*KNRISCWGWSRLLPPKLFFGSGTQLSVL	TRBJ1-4	TRBV6-2	2	-6.096
CAAGACAGAGAGCTGGGTTCCACTGCCAAAAAACAGTTTTACACTCCAGGCACAGAGATAGAAGCCAGAGTCACTGAGAAGGAGCTTCTTAGAA	SKKLLLSDSGFYLCAWSVKLFFGSGTQLSVL	TRBJ1-4	TRBV30	11	-5.355
CAAGACAGAGAGCTGGGTTCCACTGCCAAAAAACAGTTTTACCAGAAGTCCGCCCTGAATTTGTCCGACGCTGCTGGCACAGAGATACAGGGCC	ALYLCASSVGQIQGGLLVKLFFGSGTQLSVL	TRBJ1-4	TRBV4-2	4	-5.795
CAAGACAGAGAGCTGGGTTCCACTGCCAAAAAACAGTTTTACCATTTGCCCCCTGTCCGTAGCACTGCAGATGTAGAAGCTGCTGTCTTCAGGA	PEDSSFYICSATDRGQMVKLFFGSGTQLSVL	TRBJ1-4	TRBV20-1	63	-4.597
CAAGACAGAGAGCTGGGTTCCACTGCCAAAAAACAGTTTTACCCAGGCCCCCCCGGAGTAACTGCTGGCACAGAAGTACACAGATGTCTGGGAG	SQTSVYFCASSYSGGAWVKLFFGSGTQLSVL	TRBJ1-4	TRBV6-6	3	-5.92
CAAGACAGAGAGCTGGGTTCCACTGCCAAAAAACAGTTTTACCCGACCCTGTGTTTCTCTAGCACTGCAGATGTAGAAGCTGCTGTCTTCAGGA	PEDSSFYICSARETQGRVKLFFGSGTQLSVL	TRBJ1-4	TRBV20-1	229	-4.037
CAAGACAGAGAGCTGGGTTCCACTGCCAAAAAACAGTTTTACGTCCCCACCCCGGCGACTGCTGGCACAGAGGTACATAGATGTCTGGTTGGTG	TNQTSMYLCASSRRGGDVKLFFGSGTQLSVL	TRBJ1-4	TRBV28	6	-5.618
CAAGACAGAGAGCTGGGTTCCACTGCCAAAAAACAGTTTTACTCTCCCCCTGTCAGCGCTGGCACAGAGGTACATAGATGTCTGGTTGGTGCTG	STNQTSMYLCASADRGRVKLFFGSGTQLSVL	TRBJ1-4	TRBV28	30	-4.92
CAAGACAGAGAGCTGGGTTCCACTGCCAAAAAACAGTTTTAGCTGTCCCGGGGGACTGCTGGCACAGAGGTACATAGATGTCTGGTTGGTGCTG	STNQTSMYLCASSPPGQLKLFFGSGTQLSVL	TRBJ1-4	TRBV28	3	-5.92
CAAGACAGAGAGCTGGGTTCCACTGCCAAAAAACAGTTTTAGGTCCCCCCTGTCCCCGTAACTGCTGGCACAGAAGTACACAGATGTCTGGGAG	SQTSVYFCASSYGDRGDLKLFFGSGTQLSVL	TRBJ1-4	TRBV6-6	13	-5.283
CAAGACAGAGAGCTGGGTTCCACTGCCAAAAAACAGTTTTAGTGCCCCGGGATCTCTAGCACTGCAGATGTAGAAGCTGCTGTCTTCAGGATGG	HPEDSSFYICSARDPGALKLFFGSGTQLSVL	TRBJ1-4	TRBV20-1	13	-5.283
CAAGACAGAGAGCTGGGTTCCACTGCCAAAAAACAGTTTTCATTAGTTGCAAAGGCCCCGTAGCTGCTGGCACAGAGATACAGGGCCGAGTCGT	RLGPVSLCQQLRGLCN**KLFFGSGTQLSVL	TRBJ1-4	TRBV5-4	2	-6.096
CAAGACAGAGAGCTGGGTTCCACTGCCAAAAAACAGTTTTCCAAAATCCCTGTCGAGTATACTACTGGCACAGAGATAGAAAGCTGTCGGGTTC	NPTAFYLCASSILDRDFGKLFFGSGTQLSVL	TRBJ1-4	TRBV19	6	-5.618
CAAGACAGAGAGCTGGGTTCCACTGCCAAAAAACAGTTTTCCAACCCCTGTCCCGCCGTATTCAACGCTGCAGAGATATATGCTGCTGTCTTCA	EDSSIYLCSVEYGGTGVGKLFFGSGTQLSVL	TRBJ1-4	TRBV29-1	2	-6.096
CAAGACAGAGAGCTGGGTTCCACTGCCAAAAAACAGTTTTCCAACCGTTTCACTGCTGGCACAGAAGTACATGGCTGAGTCCTCCAGCTTTGTG	TKLEDSAMYFCASSETVGKLFFGSGTQLSVL	TRBJ1-4	TRBV2	8	-5.494
CAAGACAGAGAGCTGGGTTCCACTGCCAAAAAACAGTTTTCCAAGCCCTGTCCCAATGCTGCTGGCACAGAGATACACGGCCGAGTCCTCCTGC	QEDSAVYLCASSIGTGLGKLFFGSGTQLSVL	TRBJ1-4	TRBV7-2	12	-5.317
CAAGACAGAGAGCTGGGTTCCACTGCCAAAAAACAGTTTTCCAAGCCGGGAAGCCCCGTCCAAGCTGCTGGCGCAAAGATAAAGGGCCGAGTCC	DSALYLCASSLDGASRLGKLFFGSGTQLSVL	TRBJ1-4	TRBV5-1	3	-5.92
CAAGACAGAGAGCTGGGTTCCACTGCCAAAAAACAGTTTTCCAAGCGCCCCCCCCATGCCAGAACTCCAGGCACAGAGATAGAAGCCAGAGTCA	DSGFYLCAWSSGMGGALGKLFFGSGTQLSVL	TRBJ1-4	TRBV30	3	-5.92
CAAGACAGAGAGCTGGGTTCCACTGCCAAAAAACAGTTTTCCACCCCTTTCTTCACTGCTGGCACAGAAGTACACAGATGTCTGGGAGGGAGCA	APSQTSVYFCASSEERGGKLFFGSGTQLSVL	TRBJ1-4	TRBV6-1	8	-5.494
CAAGACAGAGAGCTGGGTTCCACTGCCAAAAAACAGTTTTCCACCCTGTCCCGGCTGGCTGCTGGCACAGAAATACACAGCAGAGTCACCAAGC	LGDSAVYFCASSQPGQGGKLFFGSGTQLSVL	TRBJ1-4	TRBV3-1	17	-5.166
CAAGACAGAGAGCTGGGTTCCACTGCCAAAAAACAGTTTTCCACCGCCCCCTGCCAAGCTGCTGGCGCAAAGATAAAGGGCCGAGTCCCCCAGC	LGDSALYLCASSLAGGGGKLFFGSGTQLSVL	TRBJ1-4	TRBV5-1	9	-5.442
CAAGACAGAGAGCTGGGTTCCACTGCCAAAAAACAGTTTTCCACCGGACTCCCTGTTTCTGCTGCTGGCACAGAGATACACGGCCGAGTCCTCC	EDSAVYLCASSRNRESGGKLFFGSGTQLSVL	TRBJ1-4	TRBV7-2	4	-5.795
CAAGACAGAGAGCTGGGTTCCACTGCCAAAAAACAGTTTTCCACGACTCGGTGAGCTGGCACAGAAATAAGCTGCCGAATCTCCTCGCACTACC	VVRGDSAAYFCASSPSRGKLFFGSGTQLSVL	TRBJ1-4	TRBV18	8	-5.494
CAAGACAGAGAGCTGGGTTCCACTGCCAAAAAACAGTTTTCCACTGTAATAGCTGCTGGCACAGAGATACACGGCCGAGTCCTCCTGCTGTGTG	TQQEDSAVYLCASSYYSGKLFFGSGTQLSVL	TRBJ1-4	TRBV7-2	6	-5.618
CAAGACAGAGAGCTGGGTTCCACTGCCAAAAAACAGTTTTCCAGACGCGCCCCCCGGGAGACTGCTGGCACAGAGGTACATAGATGTCTGGTTG	NQTSMYLCASSLPGGASGKLFFGSGTQLSVL	TRBJ1-4	TRBV28	20	-5.096
CAAGACAGAGAGCTGGGTTCCACTGCCAAAAAACAGTTTTCCAGACTCCCCTGAACTGCTGGCACAGAAGTACACAGATGTTTGGGAGGGAGCA	APSQTSVYFCASSSGESGKLFFGSGTQLSVL	TRBJ1-4	TRBV6-2	8	-5.494
CAAGACAGAGAGCTGGGTTCCACTGCCAAAAAACAGTTTTCCAGGCCCCCTGACCGTACTGGCACAGAGATAGAAAGCTGTCGGGTTCTTTTGG	QKNPTAFYLCASTVRGPGKLFFGSGTQLSVL	TRBJ1-4	TRBV19	2	-6.096
CAAGACAGAGAGCTGGGTTCCACTGCCAAAAAACAGTTTTCCCAAACCCCTGTCCCCCCTGCTGGCACAGAGGTACATAGATGTCTGGTTGGTG	TNQTSMYLCASRGDRGLGKLFFGSGTQLSVL	TRBJ1-4	TRBV28	17	-5.166
CAAGACAGAGAGCTGGGTTCCACTGCCAAAAAACAGTTTTCCCAAAGGGCGACTGCTGGCACAGAAGTACACAGATGTTTGGGAGGGAGCAGCC	AAPSQTSVYFCASSRPLGKLFFGSGTQLSVL	TRBJ1-4	TRBV6-2	14	-5.251
CAAGACAGAGAGCTGGGTTCCACTGCCAAAAAACAGTTTTCCCACCCAGTTGGGACTGCTGGCACAGAGGTACATAGATGTCTGGTTGGTGCTG	STNQTSMYLCASSPNWVGKLFFGSGTQLSVL	TRBJ1-4	TRBV28	8	-5.494
CAAGACAGAGAGCTGGGTTCCACTGCCAAAAAACAGTTTTCCCACCCCCGGCGACTCACTGATGGCACAGAAGTACACAGATGTCTGGGAGCTG	SSQTSVYFCAISESPGVGKLFFGSGTQLSVL	TRBJ1-4	TRBV10-3	12	-5.317
CAAGACAGAGAGCTGGGTTCCACTGCCAAAAAACAGTTTTCCCATCACCCTGTCGAAGCTGCTGGCACAGAGATACACGGCCGAGTCCTCCTGC	QEDSAVYLCASSFDRVMGKLFFGSGTQLSVL	TRBJ1-4	TRBV7-2	8	-5.494
CAAGACAGAGAGCTGGGTTCCACTGCCAAAAAACAGTTTTCCCATCCGGTCCCTAACTTGGCTGCTGGCGCAGAGATACAGGGCTGAGTCTTCT	EDSALYLCASSQVRDRMGKLFFGSGTQLSVL	TRBJ1-4	TRBV4-1	8	-5.494
CAAGACAGAGAGCTGGGTTCCACTGCCAAAAAACAGTTTTCCCCATCCTAAACTGCTGGCACAGAAGTACACAGCTGAGTCCCTGGGTTCTGAG	SEPRDSAVYFCASSLGWGKLFFGSGTQLSVL	TRBJ1-4	TRBV12-3; TRBV12-4	3	-5.92
CAAGACAGAGAGCTGGGTTCCACTGCCAAAAAACAGTTTTCCCCATTCCCTCGCCCTCTTTAAACTGCTGGCACAGAGGTACATAGATGTCTGG	QTSMYLCASSLKRAREWGKLFFGSGTQLSVL	TRBJ1-4	TRBV28	12	-5.317
CAAGACAGAGAGCTGGGTTCCACTGCCAAAAAACAGTTTTCCCCCACGCTCGCTGCTGGCACAGAGGTACATAGATGTCTGGTTGGTGCTGGCG	ASTNQTSMYLCASSERGGKLFFGSGTQLSVL	TRBJ1-4	TRBV28	3	-5.92
CAAGACAGAGAGCTGGGTTCCACTGCCAAAAAACAGTTTTCCCCCAGGTCCGGAACTGCTGGCACAGCGATACATGGCTGAGTCCCGCTGCTCT	EQRDSAMYRCASSSGPGGKLFFGSGTQLSVL	TRBJ1-4	TRBV7-7	23	-5.035
CAAGACAGAGAGCTGGGTTCCACTGCCAAAAAACAGTTTTCCCCCCCCTGTCCTTTGATCACTGGTGGCACAGAAGTAAAGAGCTGTCTGGTTG	NQTALYFCATSDQRTGGGKLFFGSGTQLSVL	TRBJ1-4	TRBV24-1	5	-5.698
CAAGACAGAGAGCTGGGTTCCACTGCCAAAAAACAGTTTTCCCCCCGGCTGTGCAGTGCTGGCACAGAAGTACATGGCTGAGTCCTCCAGCTTT	KLEDSAMYFCASTAQPGGKLFFGSGTQLSVL	TRBJ1-4	TRBV2	61	-4.611
CAAGACAGAGAGCTGGGTTCCACTGCCAAAAAACAGTTTTCCCCCCTCTAAGCTGCTGGCACAGAGATACATGGCCGAGTCCCCCTGCTCTGTG	TEQGDSAMYLCASSLEGGKLFFGSGTQLSVL	TRBJ1-4	TRBV7-9	7	-5.552
CAAGACAGAGAGCTGGGTTCCACTGCCAAAAAACAGTTTTCCCCCTGAGTAACTGCTGGCACAGAAGTACACAGATGTTTGGGAGGGAGCAGCC	AAPSQTSVYFCASSYSGGKLFFGSGTQLSVL	TRBJ1-4	TRBV6-2	5	-5.698
CAAGACAGAGAGCTGGGTTCCACTGCCAAAAAACAGTTTTCCCCGAGACCCCTGGTCGGTGGCACAGAGGTACATAGATGTCTGGTTGGTGCTG	STNQTSMYLCATDQGSRGKLFFGSGTQLSVL	TRBJ1-4	TRBV28	9	-5.442
CAAGACAGAGAGCTGGGTTCCACTGCCAAAAAACAGTTTTCCCCGAGAGGTACTGCTGGCACAGAGGTACATAGATGTCTGGTTGGTGCTGGCG	ASTNQTSMYLCASSTSRGKLFFGSGTQLSVL	TRBJ1-4	TRBV28	26	-4.982
CAAGACAGAGAGCTGGGTTCCACTGCCAAAAAACAGTTTTCCCCGAGGTGGGTTGCTGGCACAGAGGTACATAGATGTCTGGTTGGTGCTGGCG	ASTNQTSMYLCASNPPRGKLFFGSGTQLSVL	TRBJ1-4	TRBV28	50	-4.698
CAAGACAGAGAGCTGGGTTCCACTGCCAAAAAACAGTTTTCCCCGCTCCCGGCTGCTGGCACAGAGATACACGGCCGAGTCCTCCTGCTGTGTG	TQQEDSAVYLCASSRERGKLFFGSGTQLSVL	TRBJ1-4	TRBV7-2	30	-4.92
CAAGACAGAGAGCTGGGTTCCACTGCCAAAAAACAGTTTTCCCCTATTAACAAAACTGCTGGCACAGAGGTACATAGATGTCTGGTTGGTGCTG	STNQTSMYLCASSFVNRGKLFFGSGTQLSVL	TRBJ1-4	TRBV28	6	-5.618
CAAGACAGAGAGCTGGGTTCCACTGCCAAAAAACAGTTTTCCCCTCCCCTGATCTTCGGATGGGCTAGCACTGCAGATGTAGAAGCTGCTGTCT	DSSFYICSASPSEDQGRGKLFFGSGTQLSVL	TRBJ1-4	TRBV20-1	19	-5.118
CAAGACAGAGAGCTGGGTTCCACTGCCAAAAAACAGTTTTCCCCTCTGGTCTCCGCTGCTGGCGCAAAGATAAAGGGCCGAGTCCCCCAGCTCC	ELGDSALYLCASSGDQRGKLFFGSGTQLSVL	TRBJ1-4	TRBV5-1	6	-5.618
CAAGACAGAGAGCTGGGTTCCACTGCCAAAAAACAGTTTTCCCCTGCTGTCCGAAGTCCAGGCACAGAGATAGAAGCCAGAGTCACTGAGAAGG	LLSDSGFYLCAWTSDSRGKLFFGSGTQLSVL	TRBJ1-4	TRBV30	13	-5.283
CAAGACAGAGAGCTGGGTTCCACTGCCAAAAAACAGTTTTCCCCTGTCCGGGGTCCCGAGACTGCTGGCACAGAAGTACACAGATGTCTGGGAG	SQTSVYFCASSLGTPDRGKLFFGSGTQLSVL	TRBJ1-4	TRBV6-5	15	-5.221
CAAGACAGAGAGCTGGGTTCCACTGCCAAAAAACAGTTTTCCCGACCAAGTGGCACAGAAGTACACAGATGTTTGGGAGGGAGCAGCCGACTCC	ESAAPSQTSVYFCATWSGKLFFGSGTQLSVL	TRBJ1-4	TRBV6-2	4	-5.795
CAAGACAGAGAGCTGGGTTCCACTGCCAAAAAACAGTTTTCCCGACGTGAGGTCCCGAGCACTGCAGATGTAGAAGCTGCTGTCTTCAGGATGG	HPEDSSFYICSARDLTSGKLFFGSGTQLSVL	TRBJ1-4	TRBV20-1	26	-4.982
CAAGACAGAGAGCTGGGTTCCACTGCCAAAAAACAGTTTTCCCGCCCCCTCCTGATCTCTAGCACTGCAGATGTAGAAGCTGCTGTCTTCAGGA	PEDSSFYICSARDQEGAGKLFFGSGTQLSVL	TRBJ1-4	TRBV20-1	4	-5.795
CAAGACAGAGAGCTGGGTTCCACTGCCAAAAAACAGTTTTCCCGGCGGATTGCGTAAACTGCTGGCACAGAGGTACATAGATGTCTGGTTGGTG	TNQTSMYLCASSLRNPPGKLFFGSGTQLSVL	TRBJ1-4	TRBV28	4	-5.795
CAAGACAGAGAGCTGGGTTCCACTGCCAAAAAACAGTTTTCCCGTCCGGTCGATACTACTGGCACAGAGATAGAAAGCTGTCGGGTTCTTTTGG	QKNPTAFYLCASSIDRTGKLFFGSGTQLSVL	TRBJ1-4	TRBV19	4	-5.795
CAAGACAGAGAGCTGGGTTCCACTGCCAAAAAACAGTTTTCCCTCCCCCGGGAAACTGCTGGCACAGAAGTACACAGATGTCTGGGAGGGAGCA	APSQTSVYFCASSFPGEGKLFFGSGTQLSVL	TRBJ1-4	TRBV6-6	3	-5.92
CAAGACAGAGAGCTGGGTTCCACTGCCAAAAAACAGTTTTCCCTCCCCTGTGACTCTAGCACTGCAGATGTAGAAGCTGCTGTCTTCAGGATGG	HPEDSSFYICSARVTGEGKLFFGSGTQLSVL	TRBJ1-4	TRBV20-1	2	-6.096
CAAGACAGAGAGCTGGGTTCCACTGCCAAAAAACAGTTTTCCCTCTTCCCCCCTGTCAGCACTGCAGATGTAGAAGCTGCTGTCTTCAGGATGG	HPEDSSFYICSADRGEEGKLFFGSGTQLSVL	TRBJ1-4	TRBV20-1	11	-5.355
CAAGACAGAGAGCTGGGTTCCACTGCCAAAAAACAGTTTTCCCTTCGTTGGCCCCCTCCAGGCACAGAGATAGAAGCCAGAGTCACTGAGAAGG	LLSDSGFYLCAWRGPTKGKLFFGSGTQLSVL	TRBJ1-4	TRBV30	13	-5.283
CAAGACAGAGAGCTGGGTTCCACTGCCAAAAAACAGTTTTCCCTTGTCCCCCAAGCTGCTGGCACAGAGATACATGGCCGAGTCCCCCTGCTCT	EQGDSAMYLCASSLGDKGKLFFGSGTQLSVL	TRBJ1-4	TRBV7-9	23	-5.035
CAAGACAGAGAGCTGGGTTCCACTGCCAAAAAACAGTTTTCCGAAATCCTCCCCGTACTGGTAGCACTGCAGATGTAGAAGCTGCTGTCTTCAG	*RQQLLHLQCYQYGEDFGKLFFGSGTQLSVL	TRBJ1-4	TRBV20-1	6	-5.618
CAAGACAGAGAGCTGGGTTCCACTGCCAAAAAACAGTTTTCCGAACCCCTGGGGGGCGGTGCTGGCACAGAGGTACATAGATGTCTGGTTGGTG	TNQTSMYLCASTAPQGFGKLFFGSGTQLSVL	TRBJ1-4	TRBV28	16	-5.193
CAAGACAGAGAGCTGGGTTCCACTGCCAAAAAACAGTTTTCCGACCCTGTACCCTATGTCACTGCTGGCACAGAAGTACATGGCTGAGTCCTCC	EDSAMYFCASSDIGYRVGKLFFGSGTQLSVL	TRBJ1-4	TRBV2	2	-6.096
CAAGACAGAGAGCTGGGTTCCACTGCCAAAAAACAGTTTTCCGACCTCTAAGCTGCTGGCACAGAGATACATGGCCGAGTCCCCCTGCTCTGTG	TEQGDSAMYLCASSLEVGKLFFGSGTQLSVL	TRBJ1-4	TRBV7-9	7	-5.552
CAAGACAGAGAGCTGGGTTCCACTGCCAAAAAACAGTTTTCCGAGGGGGGGTGAACTGCTGGCACAGAGGTACATAGATGTCTGGTTGGTGCTG	STNQTSMYLCASSSPPLGKLFFGSGTQLSVL	TRBJ1-4	TRBV28	294	-3.928
CAAGACAGAGAGCTGGGTTCCACTGCCAAAAAACAGTTTTCCGATACCCCTGTCGTCGGCACTCCAGGCACAGAGATAGAAGCCAGAGTCACTG	SDSGFYLCAWSADDRGIGKLFFGSGTQLSVL	TRBJ1-4	TRBV30	5	-5.698
CAAGACAGAGAGCTGGGTTCCACTGCCAAAAAACAGTTTTCCGATAGCGTCGTAACTGCTGGCACAGAAGTACACAGATGTCTGGGAGGGAGCA	APSQTSVYFCASSYDAIGKLFFGSGTQLSVL	TRBJ1-4	TRBV6-5	22	-5.054
CAAGACAGAGAGCTGGGTTCCACTGCCAAAAAACAGTTTTCCGATCGTCTTCCCTAAACTGCTGGCACAGAGGTACATAGATGTCTGGTTGGTG	TNQTSMYLCASSLGKTIGKLFFGSGTQLSVL	TRBJ1-4	TRBV28	6	-5.618
CAAGACAGAGAGCTGGGTTCCACTGCCAAAAAACAGTTTTCCGATGCTCCCCCCAGTGCTGGCACAGAGGTACATAGATGTCTGGTTGGTGCTG	STNQTSMYLCASTGGSIGKLFFGSGTQLSVL	TRBJ1-4	TRBV28	5	-5.698
CAAGACAGAGAGCTGGGTTCCACTGCCAAAAAACAGTTTTCCGATGGGGCTGCTGCTGGCACAGAGATAGAGGGCCGAGTCCCCCAGCAACAAG	LLLGDSALYLCASSSPIGKLFFGSGTQLSVL	TRBJ1-4	TRBV5-6	8	-5.494
CAAGACAGAGAGCTGGGTTCCACTGCCAAAAAACAGTTTTCCGCCCGGAGTCCCGATGGTGGCACAGAAGTACACAGATGTCTGAGAGGGTACA	VPSQTSVYFCATIGTPGGKLFFGSGTQLSVL	TRBJ1-4	TRBV6-4	2	-6.096
CAAGACAGAGAGCTGGGTTCCACTGCCAAAAAACAGTTTTCCGCCCTGGGCTAAGCTGCTGGCACAGAGATACACGGCCGAGTCCTCCTGCTGT	QQEDSAVYLCASSLAQGGKLFFGSGTQLSVL	TRBJ1-4	TRBV7-2	3	-5.92
CAAGACAGAGAGCTGGGTTCCACTGCCAAAAAACAGTTTTCCGCCGCCCCCGGTTAAGCTGCTGGCACAGAGATACACGGCCGAGTCCTCCTGC	QEDSAVYLCASSLTGGGGKLFFGSGTQLSVL	TRBJ1-4	TRBV7-2	9	-5.442
CAAGACAGAGAGCTGGGTTCCACTGCCAAAAAACAGTTTTCCGCCGCTGTTCTCTTCAACGCTGCAGAGATATATGCTGCTGTCTTCAGGGCTC	SPEDSSIYLCSVEENSGGKLFFGSGTQLSVL	TRBJ1-4	TRBV29-1	25	-4.999
CAAGACAGAGAGCTGGGTTCCACTGCCAAAAAACAGTTTTCCGCCTCCCCTGTCCCGGGACCGAGTACTACTGGCACAGAGATAGAAAGCTGTC	TAFYLCASSTRSRDRGGGKLFFGSGTQLSVL	TRBJ1-4	TRBV19	13	-5.283
CAAGACAGAGAGCTGGGTTCCACTGCCAAAAAACAGTTTTCCGCCTGCTCCTACCGCTAAGCTGCTGGCACAGAGATACACGGCCGAGTCCTCC	EDSAVYLCASSLAVGAGGKLFFGSGTQLSVL	TRBJ1-4	TRBV7-2	15	-5.221
CAAGACAGAGAGCTGGGTTCCACTGCCAAAAAACAGTTTTCCGCGCCCTGTCCGGGGGGGGCTGCTGGCACAGAGATAGAGGGCCGAGTCCCCC	GDSALYLCASSPPRTGRGKLFFGSGTQLSVL	TRBJ1-4	TRBV5-6	3	-5.92
CAAGACAGAGAGCTGGGTTCCACTGCCAAAAAACAGTTTTCCGCTATCTTGGCTGCTGGCACAGAAATACACAGCAGAGTCACCAAGCTCCAGG	LELGDSAVYFCASSQDSGKLFFGSGTQLSVL	TRBJ1-4	TRBV3-1	5	-5.698
CAAGACAGAGAGCTGGGTTCCACTGCCAAAAAACAGTTTTCCGCTCGGGTCTGTGGTACTACTGGCACAGAGATAGAAAGCTGTCGGGTTCTTT	KNPTAFYLCASSTTDPSGKLFFGSGTQLSVL	TRBJ1-4	TRBV19	9	-5.442
CAAGACAGAGAGCTGGGTTCCACTGCCAAAAAACAGTTTTCCGGACCCCTGGTTGCTGCTGGCACAGAGATACATGGCCGAGTCCCCAAGCTCT	ELGDSAMYLCASSNQGSGKLFFGSGTQLSVL	TRBJ1-4	TRBV11-1	5	-5.698
CAAGACAGAGAGCTGGGTTCCACTGCCAAAAAACAGTTTTCCGGGGGGGAGGCTGCTGGCACAGAAATAAACTCCAGAATCCTCCAGTTCTGCA	AELEDSGVYFCASSLPPGKLFFGSGTQLSVL	TRBJ1-4	TRBV14	7	-5.552
CAAGACAGAGAGCTGGGTTCCACTGCCAAAAAACAGTTTTCCGGTCCCCCCCTGTGTACTGCTGGCACAGAAGTACACAGCTGAGTCCCTGGGT	PRDSAVYFCASSTQGGTGKLFFGSGTQLSVL	TRBJ1-4	TRBV12-3; TRBV12-4	3	-5.92
CAAGACAGAGAGCTGGGTTCCACTGCCAAAAAACAGTTTTCCGGTCGACCCCAACGACGTAAGACTGCAGATGTAGAAGCTGCTGTCTTCAGGA	PEDSSFYICSLTSLGSTGKLFFGSGTQLSVL	TRBJ1-4	TRBV20-1	45	-4.743
CAAGACAGAGAGCTGGGTTCCACTGCCAAAAAACAGTTTTCCGTACCCTGTCCCGGAGGGGCTGCTGGCGCAAAGATAAAGGGCCGAGTCCCCC	GDSALYLCASSPSGTGYGKLFFGSGTQLSVL	TRBJ1-4	TRBV5-1	3	-5.92
CAAGACAGAGAGCTGGGTTCCACTGCCAAAAAACAGTTTTCCGTCACCGCTGGCACAGAAGTACACAGATGTCTGGGAGGGAGCAGCCGACAGC	LSAAPSQTSVYFCASGDGKLFFGSGTQLSVL	TRBJ1-4	TRBV6-5	32	-4.891
CAAGACAGAGAGCTGGGTTCCACTGCCAAAAAACAGTTTTCCGTCCCTGCCTCCTAAACTGCTGGCACAGAGGTACATAGATGTCTGGTTGGTG	TNQTSMYLCASSLGGRDGKLFFGSGTQLSVL	TRBJ1-4	TRBV28	6	-5.618
CAAGACAGAGAGCTGGGTTCCACTGCCAAAAAACAGTTTTCCGTCGCCCCCTGTCCGGCTGCTGGCACAGAGGTACATAGATGTCTGGTTGGTG	TNQTSMYLCASSRTGGDGKLFFGSGTQLSVL	TRBJ1-4	TRBV28	59	-4.626
CAAGACAGAGAGCTGGGTTCCACTGCCAAAAAACAGTTTTCCGTCGGCTGTCCCGGCGGAGCTACTGGCACAGAGATAGAAAGCTGTCGGGTTC	NPTAFYLCASSSAGTADGKLFFGSGTQLSVL	TRBJ1-4	TRBV19	2	-6.096
CAAGACAGAGAGCTGGGTTCCACTGCCAAAAAACAGTTTTCCTAAAACCCGTTGGCTGCTGGCACAGAAATACACAGCAGAGTCACCAAGCTCC	ELGDSAVYFCASSQRVLGKLFFGSGTQLSVL	TRBJ1-4	TRBV3-1	3	-5.92
CAAGACAGAGAGCTGGGTTCCACTGCCAAAAAACAGTTTTCCTACCAACCGTCTACTCCAGGCACAGAGATAGAAGCCAGAGTCACTGAGAAGG	LLSDSGFYLCAWSRRLVGKLFFGSGTQLSVL	TRBJ1-4	TRBV30	3	-5.92
CAAGACAGAGAGCTGGGTTCCACTGCCAAAAAACAGTTTTCCTACCCCTGCCCCGGCCCTGCTGGCACAGAAGTACACAGCTGAGTCCCTGGGT	PRDSAVYFCASRAGAGVGKLFFGSGTQLSVL	TRBJ1-4	TRBV12-3; TRBV12-4	3	-5.92
CAAGACAGAGAGCTGGGTTCCACTGCCAAAAAACAGTTTTCCTACCCCTGTGCTAGCACTGCAGATGTAGAAGCTGCTGTCTTCAGGATGGGCA	AHPEDSSFYICSASTGVGKLFFGSGTQLSVL	TRBJ1-4	TRBV20-1	13	-5.283
CAAGACAGAGAGCTGGGTTCCACTGCCAAAAAACAGTTTTCCTAGTAAGCTGTCCCGACTGCTGGCACAGAAGTACACAGATGTTTGGGAGGGA	PSQTSVYFCASSRDSLLGKLFFGSGTQLSVL	TRBJ1-4	TRBV6-2	3	-5.92
CAAGACAGAGAGCTGGGTTCCACTGCCAAAAAACAGTTTTCCTAGTCTGTCTAAACTGCTGGCACAGAAGTACACAGCTGAGTCCCTGGGTTCT	EPRDSAVYFCASSLDRLGKLFFGSGTQLSVL	TRBJ1-4	TRBV12-3; TRBV12-4	3	-5.92
CAAGACAGAGAGCTGGGTTCCACTGCCAAAAAACAGTTTTCCTCCCAAGCCTCTAGCACTGCAGATGTAGAAGCTGCTGTCTTCAGGATGGGCA	AHPEDSSFYICSARGLGGKLFFGSGTQLSVL	TRBJ1-4	TRBV20-1	6	-5.618
CAAGACAGAGAGCTGGGTTCCACTGCCAAAAAACAGTTTTCCTCCCCTGTCCCGAATTCGGGTGCTGGCACAGAGGTACATAGATGTCTGGTTG	NQTSMYLCASTRIRDRGGKLFFGSGTQLSVL	TRBJ1-4	TRBV28	2	-6.096
CAAGACAGAGAGCTGGGTTCCACTGCCAAAAAACAGTTTTCCTCCCTGTCGTAAGTAACTGCTGGCACAGAAGTACACAGATGTCTGGGAGGGA	PSQTSVYFCASSYLRQGGKLFFGSGTQLSVL	TRBJ1-4	TRBV6-5	9	-5.442
CAAGACAGAGAGCTGGGTTCCACTGCCAAAAAACAGTTTTCCTCCGTCAAGACCCGGCGGCGAGGCGCAGATGTAGAAGCTGCTGTCTTCAGGA	PEDSSFYICASPPGLDGGKLFFGSGTQLSVL	TRBJ1-4	TRBV20-1	5	-5.698
CAAGACAGAGAGCTGGGTTCCACTGCCAAAAAACAGTTTTCCTCCGTCATCCCTGACAACGCTGCAGAGATATATGCTGCTGTCTTCAGGGCTC	SPEDSSIYLCSVVRDDGGKLFFGSGTQLSVL	TRBJ1-4	TRBV29-1	83	-4.478
CAAGACAGAGAGCTGGGTTCCACTGCCAAAAAACAGTTTTCCTCGCCCCCTTCCTTCACTGCTGGCACAGAAGTACACAGATGTCTGGGAGGGA	PSQTSVYFCASSEGRGRGKLFFGSGTQLSVL	TRBJ1-4	TRBV6-1	4	-5.795
CAAGACAGAGAGCTGGGTTCCACTGCCAAAAAACAGTTTTCCTGCCACGGCCCCCTGGGCTTCAACGCTGCAGAGATATATGCTGCTGTCTTCA	EDSSIYLCSVEAQGAVAGKLFFGSGTQLSVL	TRBJ1-4	TRBV29-1	9	-5.442
CAAGACAGAGAGCTGGGTTCCACTGCCAAAAAACAGTTTTCCTGCGCCCCCTGCCGTTAAGCTGCTGGCACAGAGATACACGGCCGAGTCCTCC	EDSAVYLCASSLTAGGAGKLFFGSGTQLSVL	TRBJ1-4	TRBV7-2	6	-5.618
CAAGACAGAGAGCTGGGTTCCACTGCCAAAAAACAGTTTTCCTGTACGTACTGTCCCTGAGGCACTGCAGATGTAGAAGCTGCTGTCTTCAGGA	PEDSSFYICSASGTVRTGKLFFGSGTQLSVL	TRBJ1-4	TRBV20-1	45	-4.743
CAAGACAGAGAGCTGGGTTCCACTGCCAAAAAACAGTTTTCCTGTTCCCCCCTGTCCGGGGACGCTGCAGAGATATATGCTGCTGTCTTCAGGG	PEDSSIYLCSVPGQGGTGKLFFGSGTQLSVL	TRBJ1-4	TRBV29-1	16	-5.193
CAAGACAGAGAGCTGGGTTCCACTGCCAAAAAACAGTTTTCCTTCCCCTGCAGGGATCCGGCTGCTGGCACAGAAGTACACAGCTGAGTCCCTG	RDSAVYFCASSRIPAGEGKLFFGSGTQLSVL	TRBJ1-4	TRBV12-3; TRBV12-4	3	-5.92
CAAGACAGAGAGCTGGGTTCCACTGCCAAAAAACAGTTTTCCTTCGGAGTACCCGCGGGGGCTGCTGGCACAGAGATACACGGCCGAGTCCTCC	EDSAVYLCASSPRGYSEGKLFFGSGTQLSVL	TRBJ1-4	TRBV7-2	97	-4.41
CAAGACAGAGAGCTGGGTTCCACTGCCAAAAAACAGTTTTCCTTCGGCCCCGTCTTCGTCTCTGCTGGTGGCACACAGGTACATGGCTGCGTCC	DAAMYLCATSRDEDGAEGKLFFGSGTQLSVL	TRBJ1-4	TRBV15	26	-4.982
CAAGACAGAGAGCTGGGTTCCACTGCCAAAAAACAGTTTTCCTTCTACCCCCTGTCCTAGGAGGCTGCTGGCGCAGAGATACAGGGCTGAGTCT	DSALYLCASSLLGQGVEGKLFFGSGTQLSVL	TRBJ1-4	TRBV4-1	5	-5.698
CAAGACAGAGAGCTGGGTTCCACTGCCAAAAAACAGTTTTCGAAGTCTGGACTGAGGGCTGCTGGCACAGAGATACACGGCGGAGTCCTCCTGC	QEDSAVYLCASSPQSRLRKLFFGSGTQLSVL	TRBJ1-4	TRBV7-8	10	-5.397
CAAGACAGAGAGCTGGGTTCCACTGCCAAAAAACAGTTTTCGCCCCTCTCCGGTGCTGGCACAGAAGTACATGGCTGAGTCCTCCAGCTTTGTG	TKLEDSAMYFCASTGEGRKLFFGSGTQLSVL	TRBJ1-4	TRBV2	17	-5.166
CAAGACAGAGAGCTGGGTTCCACTGCCAAAAAACAGTTTTCGCCCTTCTAAGCTGCTGGCACAGAGATACACGGCCGAGTCCTCCTGCTGTGTG	TQQEDSAVYLCASSLEGRKLFFGSGTQLSVL	TRBJ1-4	TRBV7-2	29	-4.934
CAAGACAGAGAGCTGGGTTCCACTGCCAAAAAACAGTTTTCGCTGTTCCCCCTCAGGAGCACTGCAGATGTAGAAGCTGCTGTCTTCAGGATGG	HPEDSSFYICSAPEGEQRKLFFGSGTQLSVL	TRBJ1-4	TRBV20-1	47	-4.725
CAAGACAGAGAGCTGGGTTCCACTGCCAAAAAACAGTTTTCGTCCCCGATCCCTGGTTCTAGCACTGCAGATGTAGAAGCTGCTGTCTTCAGGA	PEDSSFYICSARTRDRGRKLFFGSGTQLSVL	TRBJ1-4	TRBV20-1	3	-5.92
CAAGACAGAGAGCTGGGTTCCACTGCCAAAAAACAGTTTTCGTCCCCTGAAGGAGCTGGCACAGAAGTACACAGCTGAGTCCCTGGGTTCTGAG	SEPRDSAVYFCASSFRGRKLFFGSGTQLSVL	TRBJ1-4	TRBV12-3; TRBV12-4	5	-5.698
CAAGACAGAGAGCTGGGTTCCACTGCCAAAAAACAGTTTTCGTCTGGCCCCATCTTGGCTGCTGGCACAGAAATACACAGCAGAGTCACCAAGC	LGDSAVYFCASSQDGARRKLFFGSGTQLSVL	TRBJ1-4	TRBV3-1	4	-5.795
CAAGACAGAGAGCTGGGTTCCACTGCCAAAAAACAGTTTTCGTGGGACTGTCCCGGAAAGGGTGCTGGCACAGAGGTACATAGATGTCTGGTTG	NQTSMYLCASTLSGTVPRKLFFGSGTQLSVL	TRBJ1-4	TRBV28	34	-4.865
CAAGACAGAGAGCTGGGTTCCACTGCCAAAAAACAGTTTTCGTTGTCCCATTCCCTGTCGAGCTATTCACTGCTGGCACAGAGGTACTGAGAGG	LSVPLCQQ*IARQGMGQRKLFFGSGTQLSVL	TRBJ1-4	TRBV25-1	4	-5.795
CAAGACAGAGAGCTGGGTTCCACTGCCAAAAAACAGTTTTCTACCCTGTCGGGCGCTGCTGGCACAGAGATACACGGCGGAGTCCTCCTGCTGT	QQEDSAVYLCASSARQGRKLFFGSGTQLSVL	TRBJ1-4	TRBV7-8	4	-5.795
CAAGACAGAGAGCTGGGTTCCACTGCCAAAAAACAGTTTTCTACCTCTGTCGGTGCTGGCACAGAGGTACATAGATGTCTGGTTGGTGCTGGCG	ASTNQTSMYLCASTDRGRKLFFGSGTQLSVL	TRBJ1-4	TRBV28	7	-5.552
CAAGACAGAGAGCTGGGTTCCACTGCCAAAAAACAGTTTTCTCACTCCTGCCCCCTGGATTAAACTGGCACAGAAGTACATGGCTGAGTCCTCC	EDSAMYFCASLIQGAGVRKLFFGSGTQLSVL	TRBJ1-4	TRBV2	9	-5.442
CAAGACAGAGAGCTGGGTTCCACTGCCAAAAAACAGTTTTCTCCCTCCTTGGCTGCTGGCACAGAAATACACAGCAGAGTCACCAAGCTCCAGG	LELGDSAVYFCASSQGGRKLFFGSGTQLSVL	TRBJ1-4	TRBV3-1	2	-6.096
CAAGACAGAGAGCTGGGTTCCACTGCCAAAAAACAGTTTTCTCGATTCGCCGTCAGACATACTGGCACAGAGATAGAAAGCTGTCGGGTTCTTT	KNPTAFYLCASMSDGESRKLFFGSGTQLSVL	TRBJ1-4	TRBV19	5	-5.698
CAAGACAGAGAGCTGGGTTCCACTGCCAAAAAACAGTTTTCTCTTCGTCCCGTAACTGCTGGCACAGAAGTACACAGATGTCTGGGAGGGAGCA	APSQTSVYFCASSYGTKRKLFFGSGTQLSVL	TRBJ1-4	TRBV6-5	33	-4.878
CAAGACAGAGAGCTGGGTTCCACTGCCAAAAAACAGTTTTCTGTCCCGGGGACTGCTGGCACAGAGGTACATAGATGTCTGGTTGGTGCTGGCG	ASTNQTSMYLCASSPRDRKLFFGSGTQLSVL	TRBJ1-4	TRBV28	3	-5.92
CAAGACAGAGAGCTGGGTTCCACTGCCAAAAAACAGTTTTGACGACCCCTGGAAATTTCTAGCACTGCAGATGTAGAAGCTGCTGTCTTCAGGA	PEDSSFYICSARNFQGSSKLFFGSGTQLSVL	TRBJ1-4	TRBV20-1	7	-5.552
CAAGACAGAGAGCTGGGTTCCACTGCCAAAAAACAGTTTTGATTCTCCCTGTCCGCGGAAGCTGCTGGCACAGAGATACAGGGCCGAGTCGTCC	DDSALYLCASSFRGQGESKLFFGSGTQLSVL	TRBJ1-4	TRBV5-4	10	-5.397
CAAGACAGAGAGCTGGGTTCCACTGCCAAAAAACAGTTTTGCAAATCTCCCTACACGGTTCCCGGGGCTGCTGGCACAGAAATAAACTCCAGAA	SGVYFCASSPGNRVGRFAKLFFGSGTQLSVL	TRBJ1-4	TRBV14	4	-5.795
CAAGACAGAGAGCTGGGTTCCACTGCCAAAAAACAGTTTTGCCCCCTTCGGACTGCTGGCACAGAAATAAACTCCAGAATCCTCCAGTTCTGCA	AELEDSGVYFCASSPKGAKLFFGSGTQLSVL	TRBJ1-4	TRBV14	8	-5.494
CAAGACAGAGAGCTGGGTTCCACTGCCAAAAAACAGTTTTGCCCCGGCCCCCCCCCCGGACCTGCTGGCACAGAGGTACATAGATGTCTGGTTG	NQTSMYLCASRSGGGAGAKLFFGSGTQLSVL	TRBJ1-4	TRBV28	13	-5.283
CAAGACAGAGAGCTGGGTTCCACTGCCAAAAAACAGTTTTGCCGCCTGCGGAGCACTGCAGATGTAGAAGCTGCTGTCTTCAGGATGGGCACTG	SAHPEDSSFYICSAPQAAKLFFGSGTQLSVL	TRBJ1-4	TRBV20-1	11	-5.355
CAAGACAGAGAGCTGGGTTCCACTGCCAAAAAACAGTTTTGCCGTTCCCCTGTGATTATCTCTAGCACTGCAGATGTAGAAGCTGCTGTCTTCA	EDSSFYICSARDNHRGTAKLFFGSGTQLSVL	TRBJ1-4	TRBV20-1	11	-5.355
CAAGACAGAGAGCTGGGTTCCACTGCCAAAAAACAGTTTTGCCTCGGGGTCCCGGAGTGCCAAGCTGCTGGCGCAAAGATAAAGGGCCGAGTCC	DSALYLCASSLALRDPEAKLFFGSGTQLSVL	TRBJ1-4	TRBV5-1	18	-5.141
CAAGACAGAGAGCTGGGTTCCACTGCCAAAAAACAGTTTTGCGGGGGTGAAGGAAACGCTGCAGAGATATATGCTGCTGTCTTCAGGGCTCATG	MSPEDSSIYLCSVSFTPAKLFFGSGTQLSVL	TRBJ1-4	TRBV29-1	45	-4.743
CAAGACAGAGAGCTGGGTTCCACTGCCAAAAAACAGTTTTGCTTCCACCTGTCCCGAGCTGCTGGCACAGAGATACACGGCCGAGTCCTCCTGC	QEDSAVYLCASSSGQVEAKLFFGSGTQLSVL	TRBJ1-4	TRBV7-2	13	-5.283
CAAGACAGAGAGCTGGGTTCCACTGCCAAAAAACAGTTTTGGCTTCCCTGTCCAACCCCTGACACTGCAGATGTAGAAGCTGCTGTCTTCAGGA	PEDSSFYICSVRGWTGKPKLFFGSGTQLSVL	TRBJ1-4	TRBV20-1	9	-5.442
CAAGACAGAGAGCTGGGTTCCACTGCCAAAAAACAGTTTTGGGGACGGCCCAGGGTCGGTGCTGCTGGCACAGAGATACACGGCCGAGTCCTCA	EDSAVYLCASSTDPGPSPKLFFGSGTQLSVL	TRBJ1-4	TRBV11-2	3	-5.92
CAAGACAGAGAGCTGGGTTCCACTGCCAAAAAACAGTTTTGTATTGGGCCCTGTCCAGAAGCTGCTGGCACAGAGATACATGGCCGAGTCCCCC	GDSAMYLCASSFWTGPNTKLFFGSGTQLSVL	TRBJ1-4	TRBV7-9	7	-5.552
CAAGACAGAGAGCTGGGTTCCACTGCCAAAAAACAGTTTTGTGTCCCAATCTCTAGCACTGCAGATGTAGAAGCTGCTGTCTTCAGGATGGGCA	AHPEDSSFYICSARDWDTKLFFGSGTQLSVL	TRBJ1-4	TRBV20-1	6	-5.618
CAAGACAGAGAGCTGGGTTCCACTGCCAAAAAACAGTTTTTCAAAAAACCCTGCATTTGGGCTGCTGGCACAGAAATAAACTCCAGAATCCTCC	EDSGVYFCASSPNAGFFEKLFFGSGTQLSVL	TRBJ1-4	TRBV14	7	-5.552
CAAGACAGAGAGCTGGGTTCCACTGCCAAAAAACAGTTTTTCAAAAAGAAACCCTGTGCCCTGGCTGCTGGCGCAGAGATACAGGGCCGAGTCT	DSALYLCASSQGTGFLFEKLFFGSGTQLSVL	TRBJ1-4	TRBV4-3	2	-6.096
CAAGACAGAGAGCTGGGTTCCACTGCCAAAAAACAGTTTTTCAAAACCCTGTCCCCAGCTGCTGGCACAGAGATACACGGCCGAGTCCTCAAGC	LEDSAVYLCASSWGQGFEKLFFGSGTQLSVL	TRBJ1-4	TRBV11-2	6	-5.618
CAAGACAGAGAGCTGGGTTCCACTGCCAAAAAACAGTTTTTCAAAACTCCCCTGATTCCCGGAGCTGCTGGCACAGAGATACACGGCCGAGTCC	DSAVYLCASSSGNQGSFEKLFFGSGTQLSVL	TRBJ1-4	TRBV7-2	22	-5.054
CAAGACAGAGAGCTGGGTTCCACTGCCAAAAAACAGTTTTTCAAAACTCCCCTGTATGGCACTGCAGATGTAGAAGCTGCTGTCTTCAGGATGG	HPEDSSFYICSAIQGSFEKLFFGSGTQLSVL	TRBJ1-4	TRBV20-1	7	-5.552
CAAGACAGAGAGCTGGGTTCCACTGCCAAAAAACAGTTTTTCAAAAGCGCCCCCTGAGGTACTGCTGGCACAGAGGTACATAGATGTCTGGTTG	NQTSMYLCASSTSGGAFEKLFFGSGTQLSVL	TRBJ1-4	TRBV28	8	-5.494
CAAGACAGAGAGCTGGGTTCCACTGCCAAAAAACAGTTTTTCAAAAGCGCTTCTCCCGTAACTGCTGGCACAGAAGTACACAGATGTCTGGGAG	SQTSVYFCASSYGRSAFEKLFFGSGTQLSVL	TRBJ1-4	TRBV6-6	10	-5.397
CAAGACAGAGAGCTGGGTTCCACTGCCAAAAAACAGTTTTTCAAAAGCTGTCCCGCTGCTGGCACAGAGGTACATAGATGTCTGGTTGGTGCTG	STNQTSMYLCASSGTAFEKLFFGSGTQLSVL	TRBJ1-4	TRBV28	17	-5.166
CAAGACAGAGAGCTGGGTTCCACTGCCAAAAAACAGTTTTTCAAAATCCCCTGTCCCTAAACTGCTGGCACAGAGGTACATAGATGTCTGGTTG	NQTSMYLCASSLGTGDFEKLFFGSGTQLSVL	TRBJ1-4	TRBV28	2	-6.096
CAAGACAGAGAGCTGGGTTCCACTGCCAAAAAACAGTTTTTCAAACAAAATCCCGGCTGCTAAGCTGCTGGCACAGAGATACATGGCCGAGTCC	DSAMYLCASSLAAGILFEKLFFGSGTQLSVL	TRBJ1-4	TRBV7-9	12	-5.317
CAAGACAGAGAGCTGGGTTCCACTGCCAAAAAACAGTTTTTCAAACCCCCGCCTCGATAAACTGCTGGCACAGAAGTACAGAGAGGTCTGGTTG	NQTSLYFCASSLSRRGFEKLFFGSGTQLSVL	TRBJ1-4	TRBV27	93	-4.428
CAAGACAGAGAGCTGGGTTCCACTGCCAAAAAACAGTTTTTCAAACCCCGTCCGTCTGTGACTGCTGGCACAGAGGTACATAGATGTCTGGTTG	NQTSMYLCASSHRRTGFEKLFFGSGTQLSVL	TRBJ1-4	TRBV28	5	-5.698
CAAGACAGAGAGCTGGGTTCCACTGCCAAAAAACAGTTTTTCAAACCCCTCCCTGTCCGTGGCGCTGCAGAGATATATGCTGCTGTCTTCAGGG	PEDSSIYLCSATDREGFEKLFFGSGTQLSVL	TRBJ1-4	TRBV29-1	34	-4.865
CAAGACAGAGAGCTGGGTTCCACTGCCAAAAAACAGTTTTTCAAACCCCTGTCCGGGGCTGCTGGCACAGAGATACATGGCCGAGTCCCCCTGC	QGDSAMYLCASSPGQGFEKLFFGSGTQLSVL	TRBJ1-4	TRBV7-9	5	-5.698
CAAGACAGAGAGCTGGGTTCCACTGCCAAAAAACAGTTTTTCAAACCCTGCCACTCTAGCACTGCAGATGTAGAAGCTGCTGTCTTCAGGATGG	HPEDSSFYICSARVAGFEKLFFGSGTQLSVL	TRBJ1-4	TRBV20-1	5	-5.698
CAAGACAGAGAGCTGGGTTCCACTGCCAAAAAACAGTTTTTCAAACCCTGTCCCCCTTCTAGCACTGCAGATGTAGAAGCTGCTGTCTTCAGGA	PEDSSFYICSARRGTGFEKLFFGSGTQLSVL	TRBJ1-4	TRBV20-1	5	-5.698
CAAGACAGAGAGCTGGGTTCCACTGCCAAAAAACAGTTTTTCAAACGCCCCCTGTCCTGGGCTGCTGGCACAGAGATACACGGCTGAGTCCCCC	GDSAVYLCASSPGQGAFEKLFFGSGTQLSVL	TRBJ1-4	TRBV7-3	4	-5.795
CAAGACAGAGAGCTGGGTTCCACTGCCAAAAAACAGTTTTTCAAACGCTCCGGTGCTGCTGGCGCAAAGATAAAGGGCCGAGTCCCCCAGCTCC	ELGDSALYLCASSTGAFEKLFFGSGTQLSVL	TRBJ1-4	TRBV5-1	5	-5.698
CAAGACAGAGAGCTGGGTTCCACTGCCAAAAAACAGTTTTTCAAACTCCCCTGTCCCCGGGTTGCTGCTGGCACAGAGGTACATAGATGTCTGG	QTSMYLCASSNPGTGEFEKLFFGSGTQLSVL	TRBJ1-4	TRBV28	13	-5.283
CAAGACAGAGAGCTGGGTTCCACTGCCAAAAAACAGTTTTTCAAAGCCCCCTGCCCCTTGGCTGCTGGCACAGAAATACACAGCAGAGTCACCA	GDSAVYFCASSQGAGGFEKLFFGSGTQLSVL	TRBJ1-4	TRBV3-1	6	-5.618
CAAGACAGAGAGCTGGGTTCCACTGCCAAAAAACAGTTTTTCAAAGCCCTGTCCCGAGCTGCTGGCACAGAGATACATGGCCGAGTCCCCCTGC	QGDSAMYLCASSSGQGFEKLFFGSGTQLSVL	TRBJ1-4	TRBV7-9	10	-5.397
CAAGACAGAGAGCTGGGTTCCACTGCCAAAAAACAGTTTTTCAAAGCGCCCCCCCGCTAAGCTGCTGGCACAGAGATACACGGCCGAGTCCTCC	EDSAVYLCASSLAGGRFEKLFFGSGTQLSVL	TRBJ1-4	TRBV7-2	12	-5.317
CAAGACAGAGAGCTGGGTTCCACTGCCAAAAAACAGTTTTTCAAAGGAGTCCCGGCATGCGGCACAGAGGTACATAGATGTCTGGTTGGTGCTG	STNQTSMYLCAACRDSFEKLFFGSGTQLSVL	TRBJ1-4	TRBV28	34	-4.865
CAAGACAGAGAGCTGGGTTCCACTGCCAAAAAACAGTTTTTCAAATCCCTGGCCCCCATCTCTAGCACTGCAGATGTAGAAGCTGCTGTCTTCA	EDSSFYICSARDGGQGFEKLFFGSGTQLSVL	TRBJ1-4	TRBV20-1	23	-5.035
CAAGACAGAGAGCTGGGTTCCACTGCCAAAAAACAGTTTTTCAAATGGACCCCCCTTAAAGCTGCTGGCACAGAGATACAGGGCCGAGTCGTCC	DDSALYLCASSFKGGPFEKLFFGSGTQLSVL	TRBJ1-4	TRBV5-4	3	-5.92
CAAGACAGAGAGCTGGGTTCCACTGCCAAAAAACAGTTTTTCAAATTTATGGCTGCTGGCACAGAAATACACAGCAGAGTCACCAAGCTCCAGG	LELGDSAVYFCASSHKFEKLFFGSGTQLSVL	TRBJ1-4	TRBV3-1	5	-5.698
CAAGACAGAGAGCTGGGTTCCACTGCCAAAAAACAGTTTTTCAACAACCCTGCTCGAACTGCTGGCACAGAAGTACACAGATGTCTGGGAGGGA	PSQTSVYFCASSSSRVVEKLFFGSGTQLSVL	TRBJ1-4	TRBV6-5	11	-5.355
CAAGACAGAGAGCTGGGTTCCACTGCCAAAAAACAGTTTTTCAACAACTAAGCTGCTGGCACAGAGATACATGGCCGAGTCCCCCTGCTCTGTG	TEQGDSAMYLCASSLVVEKLFFGSGTQLSVL	TRBJ1-4	TRBV7-9	7	-5.552
CAAGACAGAGAGCTGGGTTCCACTGCCAAAAAACAGTTTTTCAACAAGGGCCCTGTAGGAGGTACTGCTGGCACAGAGGTACATAGATGTCTGG	QTSMYLCASSTSYRALVEKLFFGSGTQLSVL	TRBJ1-4	TRBV28	5	-5.698
CAAGACAGAGAGCTGGGTTCCACTGCCAAAAAACAGTTTTTCAACACTGGGTCCCGGCAGGCTGCTGGCACAGAGATACAGGGCCGAGTCCCCC	GDSALYLCASSLPGPSVEKLFFGSGTQLSVL	TRBJ1-4	TRBV5-5	5	-5.698
CAAGACAGAGAGCTGGGTTCCACTGCCAAAAAACAGTTTTTCAACCACCCCCTGTCCCGGTCTGCTGGCACAGAGGTACTGAGAGGTATGTGAG	SHTSQYLCASRPGQGVVEKLFFGSGTQLSVL	TRBJ1-4	TRBV25-1	3	-5.92
CAAGACAGAGAGCTGGGTTCCACTGCCAAAAAACAGTTTTTCAACCAGTAAAAGCGAGCTGGCACAGAAGTACACAGATGTCTGGGAGGGAGCA	APSQTSVYFCASSLLLVEKLFFGSGTQLSVL	TRBJ1-4	TRBV6-6	11	-5.355
CAAGACAGAGAGCTGGGTTCCACTGCCAAAAAACAGTTTTTCAACCCCACCCCGGAGTTCACTGCTGGCACAGAAGTACATGGCTGAGTCCTCC	EDSAMYFCASSELRGGVEKLFFGSGTQLSVL	TRBJ1-4	TRBV2	22	-5.054
CAAGACAGAGAGCTGGGTTCCACTGCCAAAAAACAGTTTTTCAACCCCACCCTGTCCTGCGCTGCAGAGATATATGCTGCTGTCTTCAGGGCTC	SPEDSSIYLCSAGQGGVEKLFFGSGTQLSVL	TRBJ1-4	TRBV29-1	15	-5.221
CAAGACAGAGAGCTGGGTTCCACTGCCAAAAAACAGTTTTTCAACCCCAGAGTAGCTGCTGGCACAGAGATACATGGCCGAGTCCCCCTGCTCT	EQGDSAMYLCASSYSGVEKLFFGSGTQLSVL	TRBJ1-4	TRBV7-9	5	-5.698
CAAGACAGAGAGCTGGGTTCCACTGCCAAAAAACAGTTTTTCAACCCCCAGTATCGGACTGCTGGCACAGAAGTACACAGATGTCTGGGAGGGA	PSQTSVYFCASSPILGVEKLFFGSGTQLSVL	TRBJ1-4	TRBV6-5	4	-5.795
CAAGACAGAGAGCTGGGTTCCACTGCCAAAAAACAGTTTTTCAACCCCCCCAGCCAAGCTGCTGGCACAGAGATACAGGGCCGAGTCGTCCAGC	LDDSALYLCASSLAGGVEKLFFGSGTQLSVL	TRBJ1-4	TRBV5-4	4	-5.795
CAAGACAGAGAGCTGGGTTCCACTGCCAAAAAACAGTTTTTCAACCCCCTGCCCTTCACTGCTGGCACAGAAGTACACAGATGTCTGGGAGGGA	PSQTSVYFCASSEGQGVEKLFFGSGTQLSVL	TRBJ1-4	TRBV6-1	3	-5.92
CAAGACAGAGAGCTGGGTTCCACTGCCAAAAAACAGTTTTTCAACCCCCTGTCCCGGGGGACTACTGGCACAGAGATAGAAAGCTGTCGGGTTC	NPTAFYLCASSPPGQGVEKLFFGSGTQLSVL	TRBJ1-4	TRBV19	11	-5.355
CAAGACAGAGAGCTGGGTTCCACTGCCAAAAAACAGTTTTTCAACCCCCTGTCCGACCGAGTAACTGCTGGCACAGAAGTACACAGATGTCTGG	QTSVYFCASSYSVGQGVEKLFFGSGTQLSVL	TRBJ1-4	TRBV6-5	3	-5.92
CAAGACAGAGAGCTGGGTTCCACTGCCAAAAAACAGTTTTTCAACCCCTGTCCCGGAGACGCTGCAGAGATATATGCTGCTGTCTTCAGGGCTC	SPEDSSIYLCSVSGTGVEKLFFGSGTQLSVL	TRBJ1-4	TRBV29-1	606	-3.614
CAAGACAGAGAGCTGGGTTCCACTGCCAAAAAACAGTTTTTCAACCCCTGTCCCGGATTCGCTGCTGGCGCAAAGATAAAGGGCCGAGTCCCCC	GDSALYLCASSESGTGVEKLFFGSGTQLSVL	TRBJ1-4	TRBV5-1	4	-5.795
CAAGACAGAGAGCTGGGTTCCACTGCCAAAAAACAGTTTTTCAACCCCTGTCCCGGCGAAACTGCTGGCACAGAGGTACATAGATGTCTGGTTG	NQTSMYLCASSFAGTGVEKLFFGSGTQLSVL	TRBJ1-4	TRBV28	4	-5.795
CAAGACAGAGAGCTGGGTTCCACTGCCAAAAAACAGTTTTTCAACCCCTGTCCCGGGGCTAGCACTGCAGATGTAGAAGCTGCTGTCTTCAGGA	PEDSSFYICSASPGTGVEKLFFGSGTQLSVL	TRBJ1-4	TRBV20-1	12	-5.317
CAAGACAGAGAGCTGGGTTCCACTGCCAAAAAACAGTTTTTCAACCCCTGTCCCTCGGGTGCTGCTGGCACAGAGATACACGGCCGAGTCCTCC	EDSAVYLCASSTRGTGVEKLFFGSGTQLSVL	TRBJ1-4	TRBV7-2	69	-4.558
CAAGACAGAGAGCTGGGTTCCACTGCCAAAAAACAGTTTTTCAACCCGTCCCAGGCCCCATTCGCTGCTGGCACAGAAATAAACTCCAGAATCC	DSGVYFCASSEWGLGRVEKLFFGSGTQLSVL	TRBJ1-4	TRBV14	18	-5.141
CAAGACAGAGAGCTGGGTTCCACTGCCAAAAAACAGTTTTTCAACCCGTTGGGCTTCCTGGCTGCTGGCACAGAAATAAACTCCAGAATCCTCC	EDSGVYFCASSQEAQRVEKLFFGSGTQLSVL	TRBJ1-4	TRBV14	38	-4.817
CAAGACAGAGAGCTGGGTTCCACTGCCAAAAAACAGTTTTTCAACCGAGGCCCCCTGGAGCGAGCTGGCACAGAAATAAGCTGCCGAATCTCCT	GDSAAYFCASSLQGASVEKLFFGSGTQLSVL	TRBJ1-4	TRBV18	16	-5.193
CAAGACAGAGAGCTGGGTTCCACTGCCAAAAAACAGTTTTTCAACCGCCCCTGTCCGCGGACTCCAGGCACAGAGATAGAAGCCAGAGTCACTG	SDSGFYLCAWSPRTGAVEKLFFGSGTQLSVL	TRBJ1-4	TRBV30	2	-6.096
CAAGACAGAGAGCTGGGTTCCACTGCCAAAAAACAGTTTTTCAACCTGTAAGCTGCTGGCACAGAGATACATGGCCGAGTCCCCCTGCTCTGTG	TEQGDSAMYLCASSLQVEKLFFGSGTQLSVL	TRBJ1-4	TRBV7-9	4	-5.795
CAAGACAGAGAGCTGGGTTCCACTGCCAAAAAACAGTTTTTCAACGAAGCCCCCTACACTCCAGGCACAGAGATAGAAGCCAGAGTCACTGAGA	LSDSGFYLCAWSVGGFVEKLFFGSGTQLSVL	TRBJ1-4	TRBV30	4	-5.795
CAAGACAGAGAGCTGGGTTCCACTGCCAAAAAACAGTTTTTCAACGAGTCCCCCGCTGGCACAGAGGTACATAGATGTCTGGTTGGTGCTGGCG	ASTNQTSMYLCASGGLVEKLFFGSGTQLSVL	TRBJ1-4	TRBV28	22	-5.054
CAAGACAGAGAGCTGGGTTCCACTGCCAAAAAACAGTTTTTCAACGCCCCCTGTTTTCAGGCTGCTGGCACAGAAATAAACTCCAGAATCCTCC	EDSGVYFCASSLKTGGVEKLFFGSGTQLSVL	TRBJ1-4	TRBV14	7	-5.552
CAAGACAGAGAGCTGGGTTCCACTGCCAAAAAACAGTTTTTCAACGCTGCCCCCACTCCAGGCACAGAGATAGAAGCCAGAGTCACTGAGAAGG	LLSDSGFYLCAWSGGSVEKLFFGSGTQLSVL	TRBJ1-4	TRBV30	5	-5.698
CAAGACAGAGAGCTGGGTTCCACTGCCAAAAAACAGTTTTTCAACGGACCCCCTGGGGCTGCTGGCACAGAGGTACTGAGAGGTATGTGAGGGC	PSHTSQYLCASSPRGSVEKLFFGSGTQLSVL	TRBJ1-4	TRBV25-1	2	-6.096
CAAGACAGAGAGCTGGGTTCCACTGCCAAAAAACAGTTTTTCAACGGACCGTCCTTATTCTGGAGACTGTTGACTCAGAGGAAAGATCTCCCTT	REIFPLSQQSPE*GRSVEKLFFGSGTQLSVL	TRBJ1-4	TRBV25-1	4	-5.795
CAAGACAGAGAGCTGGGTTCCACTGCCAAAAAACAGTTTTTCAACGTCCCCTGTCGTGTCACTGGTGGCACAGAAGTAAAGAGCTGTCTGGTTG	NQTALYFCATSDTTGDVEKLFFGSGTQLSVL	TRBJ1-4	TRBV24-1	4	-5.795
CAAGACAGAGAGCTGGGTTCCACTGCCAAAAAACAGTTTTTCAACGTCTGTCCCGGAGTAACTGCTGGCACAGAAGTACACAGATGTCTGGGAG	SQTSVYFCASSYSGTDVEKLFFGSGTQLSVL	TRBJ1-4	TRBV6-5	9	-5.442
CAAGACAGAGAGCTGGGTTCCACTGCCAAAAAACAGTTTTTCAACTCCATCACCTAGTGGTGAGCTGGCACAGAAATAAGCTGCCGAATCTCCT	GDSAAYFCASSPLGDGVEKLFFGSGTQLSVL	TRBJ1-4	TRBV18	4	-5.795
CAAGACAGAGAGCTGGGTTCCACTGCCAAAAAACAGTTTTTCAACTCCTGTCCCGGGGGAACTGCTGGCGCAAAGATAAAGGGCCGAGTCCCCC	GDSALYLCASSSPGTGVEKLFFGSGTQLSVL	TRBJ1-4	TRBV5-1	9	-5.442
CAAGACAGAGAGCTGGGTTCCACTGCCAAAAAACAGTTTTTCAACTGAACTGAGGGAGTAACTGCTGGCACAGAAGTACACAGATGTCTGGGAG	SQTSVYFCASSYSLSSVEKLFFGSGTQLSVL	TRBJ1-4	TRBV6-5	4	-5.795
CAAGACAGAGAGCTGGGTTCCACTGCCAAAAAACAGTTTTTCAACTGCCCCCTGAAGTAAACTGCTGGCACAGAGGTACATAGATGTCTGGTTG	NQTSMYLCASSLLQGAVEKLFFGSGTQLSVL	TRBJ1-4	TRBV28	3	-5.92
CAAGACAGAGAGCTGGGTTCCACTGCCAAAAAACAGTTTTTCAACTGTTGGGGGGCTGCTGGCACAGAGGTACATAGATGTCTGGTTGGTGCTG	STNQTSMYLCASSPPTVEKLFFGSGTQLSVL	TRBJ1-4	TRBV28	16	-5.193
CAAGACAGAGAGCTGGGTTCCACTGCCAAAAAACAGTTTTTCAACTTGAGTACTACTGGCACAGAGATAGAAAGCTGTCGGGTTCTTTTGGGCN	AQKNPTAFYLCASSTQVEKLFFGSGTQLSVL	TRBJ1-4	TRBV19	3	-5.92
CAAGACAGAGAGCTGGGTTCCACTGCCAAAAAACAGTTTTTCAAGAAGCCAACGGGCGCCCCTGTCCCTCGCCGCTGCAGAGATATATGCTGCT	AAYISAAARDRGARWLLEKLFFGSGTQLSVL	TRBJ1-4	TRBV29-1	3	-5.92
CAAGACAGAGAGCTGGGTTCCACTGCCAAAAAACAGTTTTTCAAGACGGGTACTGCAGATGTAGAAGCTGCTGTCTTCAGGATGGGCACTGGTC	TSAHPEDSSFYICSTRLEKLFFGSGTQLSVL	TRBJ1-4	TRBV20-1	35	-4.853
CAAGACAGAGAGCTGGGTTCCACTGCCAAAAAACAGTTTTTCAAGCCCCAAATTCCCACTGCTGGCACAGAAGTACACAGATGTCTGGGAGGGA	PSQTSVYFCASSGNLGLEKLFFGSGTQLSVL	TRBJ1-4	TRBV6-1	13	-5.283
CAAGACAGAGAGCTGGGTTCCACTGCCAAAAAACAGTTTTTCAAGCCCCTGAATACTGCTGGCACAGAAGTACAGAGAGGTCTGGTTGGGGCTG	SPNQTSLYFCASSIQGLEKLFFGSGTQLSVL	TRBJ1-4	TRBV27	6	-5.618
CAAGACAGAGAGCTGGGTTCCACTGCCAAAAAACAGTTTTTCAAGCCCTGTCCCCTTGTAACTGCTGGCACAGAAGTACACAGATGTCTGGGAG	SQTSVYFCASSYKGTGLEKLFFGSGTQLSVL	TRBJ1-4	TRBV6-5	29	-4.934
CAAGACAGAGAGCTGGGTTCCACTGCCAAAAAACAGTTTTTCAAGCCCTGTCCCGGCCGCGGCACTGCAGATGTAGAAGCTGCTGTCTTCAGGA	PEDSSFYICSAAAGTGLEKLFFGSGTQLSVL	TRBJ1-4	TRBV20-1	27	-4.965
CAAGACAGAGAGCTGGGTTCCACTGCCAAAAAACAGTTTTTCAAGCTGTCCCGTTCTGCTGGCGCAAAGATAAAGGGCCGAGTCCCCCAGCTCC	ELGDSALYLCASRTGQLEKLFFGSGTQLSVL	TRBJ1-4	TRBV5-1	3	-5.92
CAAGACAGAGAGCTGGGTTCCACTGCCAAAAAACAGTTTTTCAAGCTGTCCGGGCCTGCTGGCGCAAAGATAAAGGGCCGAGTCCCCCAGCTCC	ELGDSALYLCASRPGQLEKLFFGSGTQLSVL	TRBJ1-4	TRBV5-1	9	-5.442
CAAGACAGAGAGCTGGGTTCCACTGCCAAAAAACAGTTTTTCAAGCTGTCGATCACTGATGGCACAGAAGTACACAGATGTCTGGGAGCTGGTA	TSSQTSVYFCAISDRQLEKLFFGSGTQLSVL	TRBJ1-4	TRBV10-3	4	-5.795
CAAGACAGAGAGCTGGGTTCCACTGCCAAAAAACAGTTTTTCAAGGCCCCCTACCAAGCTGCTGGCGCAAAGATAAAGGGCCGAGTCCCCCAGC	LGDSALYLCASSLVGGLEKLFFGSGTQLSVL	TRBJ1-4	TRBV5-1	2	-6.096
CAAGACAGAGAGCTGGGTTCCACTGCCAAAAAACAGTTTTTCAAGGCCTGTCCCCTGGATTCTGCTGGCGCAAAGATAAAGGGCCGAGTCCCCC	GDSALYLCASRIQGTGLEKLFFGSGTQLSVL	TRBJ1-4	TRBV5-1	3	-5.92
CAAGACAGAGAGCTGGGTTCCACTGCCAAAAAACAGTTTTTCAAGGGGAGCCCCTGTTACGCTGCTGGCACAGAAATACAAAGCTGAGTCCCCC	GDSALYFCASSVTGAPLEKLFFGSGTQLSVL	TRBJ1-4	TRBV9	9	-5.442
CAAGACAGAGAGCTGGGTTCCACTGCCAAAAAACAGTTTTTCAAGGTCCCCTCCGCTGCAGAGATATATGCTGCTGTCTTCAGGGCTCATGTTG	NMSPEDSSIYLCSGGDLEKLFFGSGTQLSVL	TRBJ1-4	TRBV29-1	11	-5.355
CAAGACAGAGAGCTGGGTTCCACTGCCAAAAAACAGTTTTTCAAGGTCCCTTAAGCTGCTGGCACAGAGATACACGGCCGAGTCCTCCTGCTGT	QQEDSAVYLCASSLRDLEKLFFGSGTQLSVL	TRBJ1-4	TRBV7-2	13	-5.283
CAAGACAGAGAGCTGGGTTCCACTGCCAAAAAACAGTTTTTCAAGGTTCTGTCCTTTACCGCTGGCACAGAGATACATGGCCGAGTCCCCCTGC	QGDSAMYLCASGKGQNLEKLFFGSGTQLSVL	TRBJ1-4	TRBV7-9	5	-5.698
CAAGACAGAGAGCTGGGTTCCACTGCCAAAAAACAGTTTTTCAAGTACCCCTGTCGGCCTGCTGGCACAGAAGTACACAGATGTTTGGGAGGGA	PSQTSVYFCASRPTGVLEKLFFGSGTQLSVL	TRBJ1-4	TRBV6-2	5	-5.698
CAAGACAGAGAGCTGGGTTCCACTGCCAAAAAACAGTTTTTCAAGTCCCGGGGGACTGCTGGCACAGAGGTACATAGATGTCTGGTTGGTGCTG	STNQTSMYLCASSPPGLEKLFFGSGTQLSVL	TRBJ1-4	TRBV28	4	-5.795
CAAGACAGAGAGCTGGGTTCCACTGCCAAAAAACAGTTTTTCAAGTGCCCCTTTGTTGCTGGCACAGAGGTACATAGATGTCTGGTTGGTGCTG	STNQTSMYLCASNKGALEKLFFGSGTQLSVL	TRBJ1-4	TRBV28	5	-5.698
CAAGACAGAGAGCTGGGTTCCACTGCCAAAAAACAGTTTTTCAATACCCCCTGTGGAAGGGGGAAAACTGCTGGCACAGAGGTACATAGATGTC	TSMYLCASSFPPSTGGIEKLFFGSGTQLSVL	TRBJ1-4	TRBV28	11	-5.355
CAAGACAGAGAGCTGGGTTCCACTGCCAAAAAACAGTTTTTCAATACCCTGTCCCGTCGCACTGCAGATGTAGAAGCTGCTGTCTTCAGGATGG	HPEDSSFYICSATGQGIEKLFFGSGTQLSVL	TRBJ1-4	TRBV20-1	104	-4.38
CAAGACAGAGAGCTGGGTTCCACTGCCAAAAAACAGTTTTTCAATCACCCCCTGTGATAGGCTGCTGGCACAGAGATACACGGCCGAGTCCTCA	EDSAVYLCASSLSQGVIEKLFFGSGTQLSVL	TRBJ1-4	TRBV11-2	5	-5.698
CAAGACAGAGAGCTGGGTTCCACTGCCAAAAAACAGTTTTTCAATCACCCCCTTCGAGTAACTGCTGGCACAGAAGTACACAGATGTCTGGGAG	SQTSVYFCASSYSKGVIEKLFFGSGTQLSVL	TRBJ1-4	TRBV6-5	11	-5.355
CAAGACAGAGAGCTGGGTTCCACTGCCAAAAAACAGTTTTTCAATCCCCCCTCCCCCCGCCGGGCTGCTGGCGCAGAGATACAGGGCTGAGTCT	DSALYLCASSPAGGGGIEKLFFGSGTQLSVL	TRBJ1-4	TRBV4-1	4	-5.795
CAAGACAGAGAGCTGGGTTCCACTGCCAAAAAACAGTTTTTCAATCCCTGTCCCCTTGCTGGCACAGAGGTACATAGATGTCTGGTTGGTGCTG	STNQTSMYLCASKGTGIEKLFFGSGTQLSVL	TRBJ1-4	TRBV28	10	-5.397
CAAGACAGAGAGCTGGGTTCCACTGCCAAAAAACAGTTTTTCAATCCGTCCTGAGCTGCTGGCACAGAGATACACGGCGGAGTCCTCCTGCTGT	QQEDSAVYLCASSSGRIEKLFFGSGTQLSVL	TRBJ1-4	TRBV7-8	2	-6.096
CAAGACAGAGAGCTGGGTTCCACTGCCAAAAAACAGTTTTTCAATTCCCCTGTACAAGCTGCTGGCACAGAGATAGAGGGCCGAGTCCCCCAGC	LGDSALYLCASSLYRGIEKLFFGSGTQLSVL	TRBJ1-4	TRBV5-6	4	-5.795
CAAGACAGAGAGCTGGGTTCCACTGCCAAAAAACAGTTTTTCAATTCCCGTCCCGGAACTGCTGGCACAGAGATACACGGCCGAGTCCTCAAGC	LEDSAVYLCASSSGTGIEKLFFGSGTQLSVL	TRBJ1-4	TRBV11-2	40	-4.795
CAAGACAGAGAGCTGGGTTCCACTGCCAAAAAACAGTTTTTCAATTTCACCCCCTGGGCTGCTGGCGCAAAGATAAAGGGCCGAGTCCCCCAGC	LGDSALYLCASSPGGEIEKLFFGSGTQLSVL	TRBJ1-4	TRBV5-1	3	-5.92
CAAGACAGAGAGCTGGGTTCCACTGCCAAAAAACAGTTTTTCAATTTCCCGAGCTTTCGTCCCTCTAGCACTGCAGATGTAGAAGCTGCTGTCT	DSSFYICSARGTKAREIEKLFFGSGTQLSVL	TRBJ1-4	TRBV20-1	5	-5.698
CAAGACAGAGAGCTGGGTTCCACTGCCAAAAAACAGTTTTTCAATTTCTCTAGCACTGCAGATGTAGAAGCTGCTGTCTTCAGGATGGGCACTG	SAHPEDSSFYICSAREIEKLFFGSGTQLSVL	TRBJ1-4	TRBV20-1	34	-4.865
CAAGACAGAGAGCTGGGTTCCACTGCCAAAAAACAGTTTTTCACAAGGACACTTTGGGGGTATACTGCTGGCACAGAAGTACAGAGAGGTCTGG	QTSLYFCASSIPPKCPCEKLFFGSGTQLSVL	TRBJ1-4	TRBV27	7	-5.552
CAAGACAGAGAGCTGGGTTCCACTGCCAAAAAACAGTTTTTCACCAAACCCCTGCGATTGGCTGCTGGCACAGAAATACACAGCAGAGTCACCA	GDSAVYFCASSQSQGFGEKLFFGSGTQLSVL	TRBJ1-4	TRBV3-1	4	-5.795
CAAGACAGAGAGCTGGGTTCCACTGCCAAAAAACAGTTTTTCACCAAACCCTACTAAGCTGCTGGCACAGCGATACATGGCCGAGTCCCGCTGC	QRDSAMYRCASSLVGFGEKLFFGSGTQLSVL	TRBJ1-4	TRBV7-6	7	-5.552
CAAGACAGAGAGCTGGGTTCCACTGCCAAAAAACAGTTTTTCACCAAACCCTGTCCCGGCCAAGCTGCTGGCGCAAAGATAAAGGGCCGAGTCC	DSALYLCASSLAGTGFGEKLFFGSGTQLSVL	TRBJ1-4	TRBV5-1	5	-5.698
CAAGACAGAGAGCTGGGTTCCACTGCCAAAAAACAGTTTTTCACCAAATCCAAGTACTAAGCTGCTGGCACAGAGATACACGGCGGAGTCCTCC	EDSAVYLCASSLVLGFGEKLFFGSGTQLSVL	TRBJ1-4	TRBV7-8	10	-5.397
CAAGACAGAGAGCTGGGTTCCACTGCCAAAAAACAGTTTTTCACCAAATCCCCCACTGCTGGCACAGAGATACACGGCCGAGTCCTCCTGCTGT	QQEDSAVYLCASSGGFGEKLFFGSGTQLSVL	TRBJ1-4	TRBV7-2	13	-5.283
CAAGACAGAGAGCTGGGTTCCACTGCCAAAAAACAGTTTTTCACCAACTCCCTGTGGGCTGCTGGCGCAAAGATAAAGGGCCGAGTCCCCCAGC	LGDSALYLCASSPQGVGEKLFFGSGTQLSVL	TRBJ1-4	TRBV5-1	3	-5.92
CAAGACAGAGAGCTGGGTTCCACTGCCAAAAAACAGTTTTTCACCAACTGTTCCAGGGAGGGTACTGGCACAGAGATAGAAAGCTGTCGGGTTC	NPTAFYLCASTLPGTVGEKLFFGSGTQLSVL	TRBJ1-4	TRBV19	11	-5.355
CAAGACAGAGAGCTGGGTTCCACTGCCAAAAAACAGTTTTTCACCAAGCTCCCTCCCACTGGCACAGAAGTACACAGCTGAGTCCCTGGGTTCT	EPRDSAVYFCASGRELGEKLFFGSGTQLSVL	TRBJ1-4	TRBV12-3; TRBV12-4	2	-6.096
CAAGACAGAGAGCTGGGTTCCACTGCCAAAAAACAGTTTTTCACCAAGGGCGCTCGCGCTGCTGGCACAGCGATACATGGCCGAGTCCCGCTGC	QRDSAMYRCASSASALGEKLFFGSGTQLSVL	TRBJ1-4	TRBV7-6	5	-5.698
CAAGACAGAGAGCTGGGTTCCACTGCCAAAAAACAGTTTTTCACCAATCCCCACGAAGCTGCTGGCACAGAAGTACACAGATGTCTGGGAGGGA	PSQTSVYFCASSFVGIGEKLFFGSGTQLSVL	TRBJ1-4	TRBV6-1	11	-5.355
CAAGACAGAGAGCTGGGTTCCACTGCCAAAAAACAGTTTTTCACCACCACCCTGTCCGATACTACTGGCACAGAGATAGAAAGCTGTCGGGTTC	NPTAFYLCASSIGQGGGEKLFFGSGTQLSVL	TRBJ1-4	TRBV19	26	-4.982
CAAGACAGAGAGCTGGGTTCCACTGCCAAAAAACAGTTTTTCACCACCAGAAGTTGTCCCGCTGGCACAGAAGTACACAGATGTTTGGGAGGGA	PSQTSVYFCASGTTSGGEKLFFGSGTQLSVL	TRBJ1-4	TRBV6-2	15	-5.221
CAAGACAGAGAGCTGGGTTCCACTGCCAAAAAACAGTTTTTCACCACCCCCCCCGGCACTCCTGCTGGCACAGAGATACACGGCCGAGTCCTCC	EDSAVYLCASRSAGGGGEKLFFGSGTQLSVL	TRBJ1-4	TRBV7-2	6	-5.618
CAAGACAGAGAGCTGGGTTCCACTGCCAAAAAACAGTTTTTCACCACCCCCTGCCTCCAAGCTGCTGGCGCAAAGATAAAGGGCCGAGTCCCCC	GDSALYLCASSLEAGGGEKLFFGSGTQLSVL	TRBJ1-4	TRBV5-1	3	-5.92
CAAGACAGAGAGCTGGGTTCCACTGCCAAAAAACAGTTTTTCACCACCCCGCCCACCGGGGGTCCAGGCACAGAGATAGAAGCCAGAGTCACTG	SDSGFYLCAWTPGGRGGEKLFFGSGTQLSVL	TRBJ1-4	TRBV30	7	-5.552
CAAGACAGAGAGCTGGGTTCCACTGCCAAAAAACAGTTTTTCACCACCCTGATCAACGCTGCAGAGATATATGCTGCTGTCTTCAGGGCTCATG	MSPEDSSIYLCSVDQGGEKLFFGSGTQLSVL	TRBJ1-4	TRBV29-1	7	-5.552
CAAGACAGAGAGCTGGGTTCCACTGCCAAAAAACAGTTTTTCACCACCCTGCCCTGACGGTGTGCTGGCACAGAGATACATGGCCGAGTCCCCC	GDSAMYLCASTPSGQGGEKLFFGSGTQLSVL	TRBJ1-4	TRBV7-9	5	-5.698
CAAGACAGAGAGCTGGGTTCCACTGCCAAAAAACAGTTTTTCACCACCCTGTCCCCCTCTAGCACTGCAGATGTAGAAGCTGCTGTCTTCAGGA	PEDSSFYICSARGGQGGEKLFFGSGTQLSVL	TRBJ1-4	TRBV20-1	4	-5.795
CAAGACAGAGAGCTGGGTTCCACTGCCAAAAAACAGTTTTTCACCACCCTGTCGAAGGCTGCTGGCACAGAGATACACGGCCGAGTCCTCCTGC	QEDSAVYLCASSLRQGGEKLFFGSGTQLSVL	TRBJ1-4	TRBV7-2	181	-4.139
CAAGACAGAGAGCTGGGTTCCACTGCCAAAAAACAGTTTTTCACCACCGAGTCCGGTGGTGCTGGCACAGAAGTACACAGATGTCTGGGAGGGA	PSQTSVYFCASTTGLGGEKLFFGSGTQLSVL	TRBJ1-4	TRBV6-6	30	-4.92
CAAGACAGAGAGCTGGGTTCCACTGCCAAAAAACAGTTTTTCACCACCGCCCCCTGGGCTGCTGGCACAGAGATACACGGCCGAGTCCTCCTGC	QEDSAVYLCASSPGGGGEKLFFGSGTQLSVL	TRBJ1-4	TRBV7-2	31	-4.905
CAAGACAGAGAGCTGGGTTCCACTGCCAAAAAACAGTTTTTCACCACCTGTCCCGGCTTTAATGCTGGCACAGAAGTACATGGCTGAGTCCTCC	EDSAMYFCASIKAGTGGEKLFFGSGTQLSVL	TRBJ1-4	TRBV2	4	-5.795
CAAGACAGAGAGCTGGGTTCCACTGCCAAAAAACAGTTTTTCACCACGCCCCCTGTCCCGGCCAGCACTGCAGATGTAGAAGCTGCTGTCTTCA	EDSSFYICSAGRDRGRGEKLFFGSGTQLSVL	TRBJ1-4	TRBV20-1	3	-5.92
CAAGACAGAGAGCTGGGTTCCACTGCCAAAAAACAGTTTTTCACCACTCCCCGGCAAGTTACTGCTGGCACAGAGGTACATAGATGTCTGGTTG	NQTSMYLCASSNLPGSGEKLFFGSGTQLSVL	TRBJ1-4	TRBV28	6	-5.618
CAAGACAGAGAGCTGGGTTCCACTGCCAAAAAACAGTTTTTCACCACTCCTCCCCCGCCCGAAGCTGCTGGCACAGAGATACACGGCCGAGTCC	DSAVYLCASSFGRGRSGEKLFFGSGTQLSVL	TRBJ1-4	TRBV7-2	18	-5.141
CAAGACAGAGAGCTGGGTTCCACTGCCAAAAAACAGTTTTTCACCACTGGTCCGCGGCGTAGTGGCACAGAGATACACGGCGGAGTCCTCCTGC	QEDSAVYLCATTPRTSGEKLFFGSGTQLSVL	TRBJ1-4	TRBV7-8	11	-5.355
CAAGACAGAGAGCTGGGTTCCACTGCCAAAAAACAGTTTTTCACCACTGTCCCCGGAAATGGCCAAGCTGCTGGCACAGAGATACAGGGCCGAG	SALYLCASSLAISGDSGEKLFFGSGTQLSVL	TRBJ1-4	TRBV5-5	9	-5.442
CAAGACAGAGAGCTGGGTTCCACTGCCAAAAAACAGTTTTTCACCAGCCCCAACCGGACTGCTGGCACAGAAGTACACAGATGTCTGGGAGGGA	PSQTSVYFCASSPVGAGEKLFFGSGTQLSVL	TRBJ1-4	TRBV6-5	15	-5.221
CAAGACAGAGAGCTGGGTTCCACTGCCAAAAAACAGTTTTTCACCAGCCCCCGCTGCTAAGCTGCTGGCACAGAGATACATGGCCGAGTCCCCC	GDSAMYLCASSLAAGAGEKLFFGSGTQLSVL	TRBJ1-4	TRBV7-9	3	-5.92
CAAGACAGAGAGCTGGGTTCCACTGCCAAAAAACAGTTTTTCACCAGCTCGCCCCCCGAGGAAACTGCTGGCACAGAGGTACATAGATGTCTGG	QTSMYLCASSFLGGRAGEKLFFGSGTQLSVL	TRBJ1-4	TRBV28	12	-5.317
CAAGACAGAGAGCTGGGTTCCACTGCCAAAAAACAGTTTTTCACCAGTCCACACACGGGTGGCACAGAAGTACACAGATGTTTGGGAGGGAGCA	APSQTSVYFCATRVWTGEKLFFGSGTQLSVL	TRBJ1-4	TRBV6-2	13	-5.283
CAAGACAGAGAGCTGGGTTCCACTGCCAAAAAACAGTTTTTCACCAGTCCAGGCCCCCAAAACGCTGCAGAGATATATGCTGCTGTCTTCAGGG	PEDSSIYLCSVLGAWTGEKLFFGSGTQLSVL	TRBJ1-4	TRBV29-1	11	-5.355
CAAGACAGAGAGCTGGGTTCCACTGCCAAAAAACAGTTTTTCACCATACCCCCCTCCTCGGGTGCTGGCACAGAAATACACAGCAGAGTCACCA	GDSAVYFCASTRGGGYGEKLFFGSGTQLSVL	TRBJ1-4	TRBV3-1	3	-5.92
CAAGACAGAGAGCTGGGTTCCACTGCCAAAAAACAGTTTTTCACCATATACCGAGGCTAAGCTGCTGGCACAGCGATACATGGCCGAGTCCCGC	RDSAMYRCASSLASVYGEKLFFGSGTQLSVL	TRBJ1-4	TRBV7-6	5	-5.698
CAAGACAGAGAGCTGGGTTCCACTGCCAAAAAACAGTTTTTCACCATATGCCCCCTGTTCGCTGCTGGCACAGAGATACACGGCCGAGTCCTCC	EDSAVYLCASSEQGAYGEKLFFGSGTQLSVL	TRBJ1-4	TRBV7-2	8	-5.494
CAAGACAGAGAGCTGGGTTCCACTGCCAAAAAACAGTTTTTCACCATCCCTGGTTAAGCTGCTGGCACAGAGATACATGGCCGAGTCCCCCTGC	QGDSAMYLCASSLTRDGEKLFFGSGTQLSVL	TRBJ1-4	TRBV7-9	6	-5.618
CAAGACAGAGAGCTGGGTTCCACTGCCAAAAAACAGTTTTTCACCATGCCCCCCGCTGCAGAGATATATGCTGCTGTCTTCAGGGCTCATGTTG	NMSPEDSSIYLCSGGHGEKLFFGSGTQLSVL	TRBJ1-4	TRBV29-1	29	-4.934
CAAGACAGAGAGCTGGGTTCCACTGCCAAAAAACAGTTTTTCACCATTCCCCGCCAAGCTGCTGGCGCAAAGATAAAGGGCCGAGTCCCCCAGC	LGDSALYLCASSLAGNGEKLFFGSGTQLSVL	TRBJ1-4	TRBV5-1	22	-5.054
CAAGACAGAGAGCTGGGTTCCACTGCCAAAAAACAGTTTTTCACCATTCCCTTCCCCTCTGCTGCTGGCACAGAGATACATGGCCGAGTCCCCC	GDSAMYLCASSRGEGNGEKLFFGSGTQLSVL	TRBJ1-4	TRBV7-9	3	-5.92
CAAGACAGAGAGCTGGGTTCCACTGCCAAAAAACAGTTTTTCACCATTTGGTTGACTGCTGGCACAGAGGTACATAGATGTCTGGTTGGTGCTG	STNQTSMYLCASSQPNGEKLFFGSGTQLSVL	TRBJ1-4	TRBV28	3	-5.92
CAAGACAGAGAGCTGGGTTCCACTGCCAAAAAACAGTTTTTCACCCAATAAACTGCTGGCACAGAGGTACATAGATGTCTGGTTGGTGCTGGCG	ASTNQTSMYLCASSLLGEKLFFGSGTQLSVL	TRBJ1-4	TRBV28	41	-4.784
CAAGACAGAGAGCTGGGTTCCACTGCCAAAAAACAGTTTTTCACCCAATGGGGCCCTACGGCTGCTGGCACAGAGGTACATAGATGTCTGGTTG	NQTSMYLCASSRRAPLGEKLFFGSGTQLSVL	TRBJ1-4	TRBV28	30	-4.92
CAAGACAGAGAGCTGGGTTCCACTGCCAAAAAACAGTTTTTCACCCACCCCCTTAGCACTGCAGATGTAGAAGCTGCTGTCTTCAGGATGGGCA	AHPEDSSFYICSAKGVGEKLFFGSGTQLSVL	TRBJ1-4	TRBV20-1	9	-5.442
CAAGACAGAGAGCTGGGTTCCACTGCCAAAAAACAGTTTTTCACCCACCCCGGATAAACTGCTGGCACAGAGGTACATAGATGTCTGGTTGGTG	TNQTSMYLCASSLSGVGEKLFFGSGTQLSVL	TRBJ1-4	TRBV28	12	-5.317
CAAGACAGAGAGCTGGGTTCCACTGCCAAAAAACAGTTTTTCACCCACCGATGGAACCAAGCTGCTGGCGCAAAGATAAAGGGCCGAGTCCCCC	GDSALYLCASSLVPSVGEKLFFGSGTQLSVL	TRBJ1-4	TRBV5-1	3	-5.92
CAAGACAGAGAGCTGGGTTCCACTGCCAAAAAACAGTTTTTCACCCACGCCCCCTGTGATACTGCTGGCACAGAAGTACACAGATGTCTGGGAG	SQTSVYFCASSITGGVGEKLFFGSGTQLSVL	TRBJ1-4	TRBV6-5	13	-5.283
CAAGACAGAGAGCTGGGTTCCACTGCCAAAAAACAGTTTTTCACCCACTCCCGGGGTCCCGGCTCTGCTGGCACAGAGATACATGGCCGAGTCC	DSAMYLCASRAGTPGVGEKLFFGSGTQLSVL	TRBJ1-4	TRBV7-9	15	-5.221
CAAGACAGAGAGCTGGGTTCCACTGCCAAAAAACAGTTTTTCACCCAGACCCCCTTCACTGCTGGCACAGAAGTACACAGATGTCTGGGAGGGA	PSQTSVYFCASSEGGLGEKLFFGSGTQLSVL	TRBJ1-4	TRBV6-1	14	-5.251
CAAGACAGAGAGCTGGGTTCCACTGCCAAAAAACAGTTTTTCACCCAGACCGCCCAGCCGCGAGCTGCTGGCACAGAGATACACGGCCGAGTCC	DSAVYLCASSSRLGGLGEKLFFGSGTQLSVL	TRBJ1-4	TRBV7-2	12	-5.317
CAAGACAGAGAGCTGGGTTCCACTGCCAAAAAACAGTTTTTCACCCAGCCCCTCGTCACTGCTGGCACAGAGGTACTGAGAGGTATGTGAGGGC	PSHTSQYLCASSDEGLGEKLFFGSGTQLSVL	TRBJ1-4	TRBV25-1	2	-6.096
CAAGACAGAGAGCTGGGTTCCACTGCCAAAAAACAGTTTTTCACCCATAATCCCCTGTGTCTCAACGCTGCAGAGATATATGCTGCTGTCTTCA	EDSSIYLCSVETQGIMGEKLFFGSGTQLSVL	TRBJ1-4	TRBV29-1	9	-5.442
CAAGACAGAGAGCTGGGTTCCACTGCCAAAAAACAGTTTTTCACCCATCGCCCCTGTGGAGCTGCTGGCACAGAGATACACGGCTGAGTCCCCC	GDSAVYLCASSSTGAMGEKLFFGSGTQLSVL	TRBJ1-4	TRBV7-3	4	-5.795
CAAGACAGAGAGCTGGGTTCCACTGCCAAAAAACAGTTTTTCACCCATGTCTCCCCCCCTGCCCAGATCTTGGCTGCTGGCGCAGAGATACAGN	LYLCASSQDLGRGGDMGEKLFFGSGTQLSVL	TRBJ1-4	TRBV4-3	3	-5.92
CAAGACAGAGAGCTGGGTTCCACTGCCAAAAAACAGTTTTTCACCCATGTCTCCCCCCCTGCCGAGATCTTGGCTGCTGGCGCAGAGATACAGG	LYLCASSQDLGRGGDMGEKLFFGSGTQLSVL	TRBJ1-4	TRBV4-3	3	-5.92
CAAGACAGAGAGCTGGGTTCCACTGCCAAAAAACAGTTTTTCACCCATTGTCCCTTTGCTGGCACAGAAGTACACAGATGTCTGGGAGGGAGCA	APSQTSVYFCASKGTMGEKLFFGSGTQLSVL	TRBJ1-4	TRBV6-5	6	-5.618
CAAGACAGAGAGCTGGGTTCCACTGCCAAAAAACAGTTTTTCACCCCAAACCCCCTCGCTGCTGGCGCAAAGATAAAGGGCCGAGTCCCCCAGC	LGDSALYLCASSEGVWGEKLFFGSGTQLSVL	TRBJ1-4	TRBV5-1	14	-5.251
CAAGACAGAGAGCTGGGTTCCACTGCCAAAAAACAGTTTTTCACCCCAACCCGTCGAGCTGCTGGCACAGAGATAGAGGGCCGAGTCCCCCAGC	LGDSALYLCASSSTGWGEKLFFGSGTQLSVL	TRBJ1-4	TRBV5-6	4	-5.795
CAAGACAGAGAGCTGGGTTCCACTGCCAAAAAACAGTTTTTCACCCCAACTGCTGGCACAGAAGTACACAGATGTCTGGGAGGGAGCAGCCAAC	LAAPSQTSVYFCASSWGEKLFFGSGTQLSVL	TRBJ1-4	TRBV6-6	13	-5.283
CAAGACAGAGAGCTGGGTTCCACTGCCAAAAAACAGTTTTTCACCCCAATCCCCGATGCGGCTGCTGGCACAGAAGTACAGAGAGGTCTGGTTG	NQTSLYFCASSRIGDWGEKLFFGSGTQLSVL	TRBJ1-4	TRBV27	8	-5.494
CAAGACAGAGAGCTGGGTTCCACTGCCAAAAAACAGTTTTTCACCCCATCCCCCTGCCGTAGCACTGCAGATGTAGAAGCTGCTGTCTTCAGGA	PEDSSFYICSATAGGWGEKLFFGSGTQLSVL	TRBJ1-4	TRBV20-1	9	-5.442
CAAGACAGAGAGCTGGGTTCCACTGCCAAAAAACAGTTTTTCACCCCATGGGCCGCGGTGGCTGCTGGCACAGAAATACACAGCAGAGTCACCA	GDSAVYFCASSHRGPWGEKLFFGSGTQLSVL	TRBJ1-4	TRBV3-1	37	-4.828
CAAGACAGAGAGCTGGGTTCCACTGCCAAAAAACAGTTTTTCACCCCCACCCTGTCTCTGGAAAGTGACACAGAGGTACATAGATGTCTGGTTG	NQTSMYLCVTFQRQGGGEKLFFGSGTQLSVL	TRBJ1-4	TRBV28	6	-5.618
CAAGACAGAGAGCTGGGTTCCACTGCCAAAAAACAGTTTTTCACCCCCCCCTCGCCAAGGGCTGCTGGCACAGAGATACACGGCCGAGTCCTCC	EDSAVYLCASSPWRGGGEKLFFGSGTQLSVL	TRBJ1-4	TRBV7-2	8	-5.494
CAAGACAGAGAGCTGGGTTCCACTGCCAAAAAACAGTTTTTCACCCCCCGCTAATCGAAGGCTGCTGGCACAGAAATACACAGCAGAGTCACCA	GDSAVYFCASSLRLAGGEKLFFGSGTQLSVL	TRBJ1-4	TRBV3-1	17	-5.166
CAAGACAGAGAGCTGGGTTCCACTGCCAAAAAACAGTTTTTCACCCCCCTGCCGACTCGCGCTGCTGGCACAGAGATACACGGCCGAGTCCTCC	EDSAVYLCASSASRQGGEKLFFGSGTQLSVL	TRBJ1-4	TRBV7-2	21	-5.074
CAAGACAGAGAGCTGGGTTCCACTGCCAAAAAACAGTTTTTCACCCCCGATCACCCCGCTGGCACAGAAGTACATGGCTGAGTCCTCCAGCTTT	KLEDSAMYFCASGVIGGEKLFFGSGTQLSVL	TRBJ1-4	TRBV2	2	-6.096
CAAGACAGAGAGCTGGGTTCCACTGCCAAAAAACAGTTTTTCACCCCCGCCCTGTACGCTGCTGGCACAGAAATACAAAGCTGAGTCCCCCAGC	LGDSALYFCASSVQGGGEKLFFGSGTQLSVL	TRBJ1-4	TRBV9	6	-5.618
CAAGACAGAGAGCTGGGTTCCACTGCCAAAAAACAGTTTTTCACCCCCGCCGTAACTGCTGGCACAGAAGTACACAGATGTCTGGGAGGGAGCA	APSQTSVYFCASSYGGGEKLFFGSGTQLSVL	TRBJ1-4	TRBV6-5	16	-5.193
CAAGACAGAGAGCTGGGTTCCACTGCCAAAAAACAGTTTTTCACCCCCGGACCCCTGTCTTGCACTGCTGGCACAGAAGTACATGGCTGAGTCC	DSAMYFCASSARQGSGGEKLFFGSGTQLSVL	TRBJ1-4	TRBV2	13	-5.283
CAAGACAGAGAGCTGGGTTCCACTGCCAAAAAACAGTTTTTCACCCCCGGAGACTAAGCTGCTGGCACAGAGATACACGGCCGAGTCCTCCTGC	QEDSAVYLCASSLVSGGEKLFFGSGTQLSVL	TRBJ1-4	TRBV7-2	30	-4.92
CAAGACAGAGAGCTGGGTTCCACTGCCAAAAAACAGTTTTTCACCCCCGGTCCCGGTGTAGCTGCTGGCACAGAGATACACGGCCGAGTCCTCC	EDSAVYLCASSYTGTGGEKLFFGSGTQLSVL	TRBJ1-4	TRBV7-2	52	-4.681
CAAGACAGAGAGCTGGGTTCCACTGCCAAAAAACAGTTTTTCACCCCCGTGGGTCACGCTGCTGGCGCAAAGATAAAGGGCCGAGTCCCCCAGC	LGDSALYLCASSVTHGGEKLFFGSGTQLSVL	TRBJ1-4	TRBV5-1	10	-5.397
CAAGACAGAGAGCTGGGTTCCACTGCCAAAAAACAGTTTTTCACCCCCTAATCCGCTGGCACAGAGATACAGGGCCGAGTCGTCCAGCTCCAAG	LELDDSALYLCASGLGGEKLFFGSGTQLSVL	TRBJ1-4	TRBV5-4	145	-4.235
CAAGACAGAGAGCTGGGTTCCACTGCCAAAAAACAGTTTTTCACCCCCTACGTTACTAGCACTGCAGATGTAGAAGCTGCTGTCTTCAGGATGG	HPEDSSFYICSASNVGGEKLFFGSGTQLSVL	TRBJ1-4	TRBV20-1	20	-5.096
CAAGACAGAGAGCTGGGTTCCACTGCCAAAAAACAGTTTTTCACCCCCTCCCGGACCTAAGCTGCTGGCACAGAGATACACGGCCGAGTCCTCC	EDSAVYLCASSLGPGGGEKLFFGSGTQLSVL	TRBJ1-4	TRBV7-2	5	-5.698
CAAGACAGAGAGCTGGGTTCCACTGCCAAAAAACAGTTTTTCACCCCCTCCCTGTTTTTGGTGAGCTGGCACAGAAATAAGCTGCCGAATCTCC	EIRQLISVPAHQKQGGGEKLFFGSGTQLSVL	TRBJ1-4	TRBV18	9	-5.442
CAAGACAGAGAGCTGGGTTCCACTGCCAAAAAACAGTTTTTCACCCCCTCCGTCTACCGCACTGCAGATGTAGAAGCTGCTGTCTTCAGGATGG	HPEDSSFYICSAVDGGGEKLFFGSGTQLSVL	TRBJ1-4	TRBV20-1	9	-5.442
CAAGACAGAGAGCTGGGTTCCACTGCCAAAAAACAGTTTTTCACCCCCTCGGCTACTGGCACAGAGATAGAAAGCTGTCGGGTTCTTTTGGGCC	AQKNPTAFYLCASSRGGEKLFFGSGTQLSVL	TRBJ1-4	TRBV19	6	-5.618
CAAGACAGAGAGCTGGGTTCCACTGCCAAAAAACAGTTTTTCACCCCCTGCACCTCTTTTAGCACTGCAGATGTAGAAGCTGCTGTCTTCAGGA	PEDSSFYICSAKRGAGGEKLFFGSGTQLSVL	TRBJ1-4	TRBV20-1	5	-5.698
CAAGACAGAGAGCTGGGTTCCACTGCCAAAAAACAGTTTTTCACCCCCTGGGCTGCTGGCACAGAGATACACGGCCGAGTCCTCCTGCTGTGTG	TQQEDSAVYLCASSPGGEKLFFGSGTQLSVL	TRBJ1-4	TRBV7-2	4	-5.795
CAAGACAGAGAGCTGGGTTCCACTGCCAAAAAACAGTTTTTCACCCCCTGTCCCGATCTTGCTGGCACAGAAGTACATGGCTGAGTCCTCCAGC	LEDSAMYFCASKIGTGGEKLFFGSGTQLSVL	TRBJ1-4	TRBV2	14	-5.251
CAAGACAGAGAGCTGGGTTCCACTGCCAAAAAACAGTTTTTCACCCCCTGTCCCGGCGCTGCTGGCGCAAAGATAAAGGGCCGAGTCCCCCAGC	LGDSALYLCASSAGTGGEKLFFGSGTQLSVL	TRBJ1-4	TRBV5-1	8	-5.494
CAAGACAGAGAGCTGGGTTCCACTGCCAAAAAACAGTTTTTCACCCCCTGTCCCGGGTGAACTGCTGGCACAGAGGTACATAGATGTCTGGTTG	NQTSMYLCASSSPGTGGEKLFFGSGTQLSVL	TRBJ1-4	TRBV28	30	-4.92
CAAGACAGAGAGCTGGGTTCCACTGCCAAAAAACAGTTTTTCACCCCCTGTCCCGGGTGAGCTGCTGGCGCAGAGATACAGGGCTGAGTCTTCT	EDSALYLCASSSPGTGGEKLFFGSGTQLSVL	TRBJ1-4	TRBV4-1	25	-4.999
CAAGACAGAGAGCTGGGTTCCACTGCCAAAAAACAGTTTTTCACCCCCTGTCCGGGCCCAACTGCTGGCGCAGAGATACAGGGCCGAGTCTTCT	EDSALYLCASSWARTGGEKLFFGSGTQLSVL	TRBJ1-4	TRBV4-3	4	-5.795
CAAGACAGAGAGCTGGGTTCCACTGCCAAAAAACAGTTTTTCACCCCCTGTCCTAGGGAAACTGCTGGCACAGAGGTACATAGATGTCTGGTTG	NQTSMYLCASSFPRTGGEKLFFGSGTQLSVL	TRBJ1-4	TRBV28	15	-5.221
CAAGACAGAGAGCTGGGTTCCACTGCCAAAAAACAGTTTTTCACCCCCTGTCCTGACTCTAGCACTGCAGATGTAGAAGCTGCTGTCTTCAGGA	PEDSSFYICSARVRTGGEKLFFGSGTQLSVL	TRBJ1-4	TRBV20-1	8	-5.494
CAAGACAGAGAGCTGGGTTCCACTGCCAAAAAACAGTTTTTCACCCCCTGTCGCAACGCTGCAGAGATATATGCTGCTGTCTTCAGGGCTCATG	MSPEDSSIYLCSVATGGEKLFFGSGTQLSVL	TRBJ1-4	TRBV29-1	11	-5.355
CAAGACAGAGAGCTGGGTTCCACTGCCAAAAAACAGTTTTTCACCCCGACCAGTGCTGCTGGCACAGAGATAGAGGGCCGAGTCCCCCAGCAAC	LLGDSALYLCASSTGRGEKLFFGSGTQLSVL	TRBJ1-4	TRBV5-6	35	-4.853
CAAGACAGAGAGCTGGGTTCCACTGCCAAAAAACAGTTTTTCACCCCGAGCCTTCGGGCTGCTGGCGCAAAGATAAAGGGCCGAGTCCCCCAGC	LGDSALYLCASSPKARGEKLFFGSGTQLSVL	TRBJ1-4	TRBV5-1	57	-4.641
CAAGACAGAGAGCTGGGTTCCACTGCCAAAAAACAGTTTTTCACCCCGATGTCTAGTATCACTGGTGGCACAGAAGTAAAGAGCTGTCTGGTTG	NQTALYFCATSDTRHRGEKLFFGSGTQLSVL	TRBJ1-4	TRBV24-1	5	-5.698
CAAGACAGAGAGCTGGGTTCCACTGCCAAAAAACAGTTTTTCACCCCGCCCCTGGGAGCTGCTGGCACAGAGATACACGGCCGAGTCCTCAAGC	LEDSAVYLCASSSQGRGEKLFFGSGTQLSVL	TRBJ1-4	TRBV11-2	14	-5.251
CAAGACAGAGAGCTGGGTTCCACTGCCAAAAAACAGTTTTTCACCCCGCCTTGGTGGTGAGCTGGCACAGAAATAAGCTGCCGAATCTCCTCGC	RGDSAAYFCASSPPRRGEKLFFGSGTQLSVL	TRBJ1-4	TRBV18	8	-5.494
CAAGACAGAGAGCTGGGTTCCACTGCCAAAAAACAGTTTTTCACCCCGCGCCGATGACCTGCTGGCACAGAGATACACGGCCGAGTCCTCCTGC	QEDSAVYLCASRSSARGEKLFFGSGTQLSVL	TRBJ1-4	TRBV7-2	21	-5.074
CAAGACAGAGAGCTGGGTTCCACTGCCAAAAAACAGTTTTTCACCCCGGAAGCTGCTGGCACAGAGATACACGGCCGAGTCCTCCTGCTGTGTN	TQQEDSAVYLCASSFRGEKLFFGSGTQLSVL	TRBJ1-4	TRBV7-2	6	-5.618
CAAGACAGAGAGCTGGGTTCCACTGCCAAAAAACAGTTTTTCACCCCGGAATACCCGATCTATACTACTGGCACAGAGATAGAAAGCTGTCGGG	PTAFYLCASSIDRVFRGEKLFFGSGTQLSVL	TRBJ1-4	TRBV19	6	-5.618
CAAGACAGAGAGCTGGGTTCCACTGCCAAAAAACAGTTTTTCACCCCGTAGTAAACTGCTGGCACAGAAGTACAGAGAGGTCTGGTTGGGGCTG	SPNQTSLYFCASSLLRGEKLFFGSGTQLSVL	TRBJ1-4	TRBV27	5	-5.698
CAAGACAGAGAGCTGGGTTCCACTGCCAAAAAACAGTTTTTCACCCCGTTCCCCCAAGCTGCTGGCGCAAAGATAAAGGGCCGAGTCCCCCAGC	LGDSALYLCASSLGERGEKLFFGSGTQLSVL	TRBJ1-4	TRBV5-1	6	-5.618
CAAGACAGAGAGCTGGGTTCCACTGCCAAAAAACAGTTTTTCACCCCGTTTTAAGCTGCTGGCACAGAGATACACGGCTGAGTCCCCCCGCTCT	ERGDSAVYLCASSLKRGEKLFFGSGTQLSVL	TRBJ1-4	TRBV7-3	7	-5.552
CAAGACAGAGAGCTGGGTTCCACTGCCAAAAAACAGTTTTTCACCCCTCACCCTGCTCGAATCTCTAGCACTGCAGATGTAGAAGCTGCTGTCT	DSSFYICSARDSSRVRGEKLFFGSGTQLSVL	TRBJ1-4	TRBV20-1	4	-5.795
CAAGACAGAGAGCTGGGTTCCACTGCCAAAAAACAGTTTTTCACCCCTCCCTGTCGAGTAACTGCTGGCACAGAAGTACACAGATGTCTGGGAG	SQTSVYFCASSYSTGRGEKLFFGSGTQLSVL	TRBJ1-4	TRBV6-6	5	-5.698
CAAGACAGAGAGCTGGGTTCCACTGCCAAAAAACAGTTTTTCACCCCTCGCCCCTACTCGGGCGCTGCAGAGATATATGCTGCTGTCTTCAGGG	PEDSSIYLCSARVGARGEKLFFGSGTQLSVL	TRBJ1-4	TRBV29-1	9	-5.442
CAAGACAGAGAGCTGGGTTCCACTGCCAAAAAACAGTTTTTCACCCCTCTCAAAGCTGCTGGCACAGAGATACACGGCCGAGTCCTCCTGCTGT	QQEDSAVYLCASSFERGEKLFFGSGTQLSVL	TRBJ1-4	TRBV7-2	18	-5.141
CAAGACAGAGAGCTGGGTTCCACTGCCAAAAAACAGTTTTTCACCCCTGAAGTTGCTGGCACAGAAGTACACAGATGTCTGGGAGGGAGCAGCC	AAPSQTSVYFCASNFRGEKLFFGSGTQLSVL	TRBJ1-4	TRBV6-1	18	-5.141
CAAGACAGAGAGCTGGGTTCCACTGCCAAAAAACAGTTTTTCACCCCTGTCCCGGAGGCTGCTGGCACAGAAGTACACAGATGTCTGGGAGGGA	PSQTSVYFCASSLRDRGEKLFFGSGTQLSVL	TRBJ1-4	TRBV6-5	5	-5.698
CAAGACAGAGAGCTGGGTTCCACTGCCAAAAAACAGTTTTTCACCCCTGTCCCGGCTGCTGGCACAGAGATACACGGCTGAGTCCCCCCGCTCT	ERGDSAVYLCASSRDRGEKLFFGSGTQLSVL	TRBJ1-4	TRBV7-3	3	-5.92
CAAGACAGAGAGCTGGGTTCCACTGCCAAAAAACAGTTTTTCACCCCTTAAGCTGCTGGCACAGAGATACACGGCCGAGTCCTCCTGCTGTGTG	TQQEDSAVYLCASSLRGEKLFFGSGTQLSVL	TRBJ1-4	TRBV7-2	14	-5.251
CAAGACAGAGAGCTGGGTTCCACTGCCAAAAAACAGTTTTTCACCCCTTAATTGGCTGCTGGCGCAGAGATACAGGGCTGAGTCTTCTGGCTGC	QPEDSALYLCASSQLRGEKLFFGSGTQLSVL	TRBJ1-4	TRBV4-1	7	-5.552
CAAGACAGAGAGCTGGGTTCCACTGCCAAAAAACAGTTTTTCACCCCTTCCCCCTGTTAGGATGCGTCTGCTGGCACAGAAGTACACAGATGTC	TSVYFCASRRILTGGRGEKLFFGSGTQLSVL	TRBJ1-4	TRBV6-5	371	-3.827
CAAGACAGAGAGCTGGGTTCCACTGCCAAAAAACAGTTTTTCACCCCTTCCCCTGTCCCTGCTGGTGGCACACAGGTACATGGCTGCGTCCCCC	GDAAMYLCATSRDRGRGEKLFFGSGTQLSVL	TRBJ1-4	TRBV15	2	-6.096
CAAGACAGAGAGCTGGGTTCCACTGCCAAAAAACAGTTTTTCACCCGACCCCTGTCCCCCTAAACTGCTGGCACAGAGGTACATAGATGTCTGG	QTSMYLCASSLGGQGSGEKLFFGSGTQLSVL	TRBJ1-4	TRBV28	4	-5.795
CAAGACAGAGAGCTGGGTTCCACTGCCAAAAAACAGTTTTTCACCCGACGCCCTGAGTTGGCTGCTGGCGCAGAGATACAGGGCTGAGTCTTCT	EDSALYLCASSQLRASGEKLFFGSGTQLSVL	TRBJ1-4	TRBV4-1	3	-5.92
CAAGACAGAGAGCTGGGTTCCACTGCCAAAAAACAGTTTTTCACCCGAGATCCTGTCCGGGCTGCTGGCACAGAAATAAACTCCAGAATCCTCC	EDSGVYFCASSPDRISGEKLFFGSGTQLSVL	TRBJ1-4	TRBV14	28	-4.949
CAAGACAGAGAGCTGGGTTCCACTGCCAAAAAACAGTTTTTCACCCGCCCCCCTGTCGCTGCTGGCACAGAGATACACGGCCGAGTCCTCCTGC	QEDSAVYLCASSDRGAGEKLFFGSGTQLSVL	TRBJ1-4	TRBV7-2	18	-5.141
CAAGACAGAGAGCTGGGTTCCACTGCCAAAAAACAGTTTTTCACCCGCCCCCGCGAGTCTGCTGGCACAGAAGTACACAGATGTCTGGGAGGGA	PSQTSVYFCASRLAGAGEKLFFGSGTQLSVL	TRBJ1-4	TRBV6-5	4	-5.795
CAAGACAGAGAGCTGGGTTCCACTGCCAAAAAACAGTTTTTCACCCGCCCCCTGTGCGTCTCTAGCACTGCAGATGTAGAAGCTGCTGTCTTCA	EDSSFYICSARDAQGAGEKLFFGSGTQLSVL	TRBJ1-4	TRBV20-1	4	-5.795
CAAGACAGAGAGCTGGGTTCCACTGCCAAAAAACAGTTTTTCACCCGCCCCTCCACTGCTGGCGCAGAAATATACAGATGTCTGGGAGGAGGCA	ASSQTSVYFCASSGGAGEKLFFGSGTQLSVL	TRBJ1-4	TRBV10-1	5	-5.698
CAAGACAGAGAGCTGGGTTCCACTGCCAAAAAACAGTTTTTCACCCGCCCCTGTCCCTCGTTGGCTGCTGGCGCAGAGATACAGGGCTGAGTCT	DSALYLCASSQRGTGAGEKLFFGSGTQLSVL	TRBJ1-4	TRBV4-1	4	-5.795
CAAGACAGAGAGCTGGGTTCCACTGCCAAAAAACAGTTTTTCACCCGCCCTGTCCGGCGAGCTGGCACAGAGATAGAAAGCTGTCGGGTTCTTT	KNPTAFYLCASSPDRAGEKLFFGSGTQLSVL	TRBJ1-4	TRBV19	3558	-2.845
CAAGACAGAGAGCTGGGTTCCACTGCCAAAAAACAGTTTTTCACCCGCGCCCCCCAAGTCATGGCTGCTGGCGCAGAGATACAGGGCCGAGTCT	DSALYLCASSHDLGGAGEKLFFGSGTQLSVL	TRBJ1-4	TRBV4-3	14	-5.251
CAAGACAGAGAGCTGGGTTCCACTGCCAAAAAACAGTTTTTCACCCGCGCCCCTGGGGTCACTGCTGGCACAGAGGTACATAGATGTCTGGTTG	NQTSMYLCASSDPRGAGEKLFFGSGTQLSVL	TRBJ1-4	TRBV28	10	-5.397
CAAGACAGAGAGCTGGGTTCCACTGCCAAAAAACAGTTTTTCACCCGCGGTCCCGGAGGCCCCCTTGCTGGCACAGAGGTACATAGATGTCTGG	QTSMYLCASKGASGTAGEKLFFGSGTQLSVL	TRBJ1-4	TRBV28	23	-5.035
CAAGACAGAGAGCTGGGTTCCACTGCCAAAAAACAGTTTTTCACCCGCTCGACCAACGCTGCAGAGATATATGCTGCTGTCTTCAGGGCTCATG	MSPEDSSIYLCSVGRAGEKLFFGSGTQLSVL	TRBJ1-4	TRBV29-1	8	-5.494
CAAGACAGAGAGCTGGGTTCCACTGCCAAAAAACAGTTTTTCACCCGCTTCCGGAGGGTATTGTGAGGTGGCACAGAAGTACACAGATGTCTGG	QTSVYFCATSQYPPEAGEKLFFGSGTQLSVL	TRBJ1-4	TRBV10-3	7	-5.552
CAAGACAGAGAGCTGGGTTCCACTGCCAAAAAACAGTTTTTCACCCGGCCCCCCTAAGCTGCTGGCACAGAGATACACGGCCGAGTCCTCCTGC	QEDSAVYLCASSLGGPGEKLFFGSGTQLSVL	TRBJ1-4	TRBV7-2	8	-5.494
CAAGACAGAGAGCTGGGTTCCACTGCCAAAAAACAGTTTTTCACCCGGCCCCGGGGCGCTACTGGCACAGAGATAGAAAGCTGTCGGGTTCTTT	KNPTAFYLCASSAPGPGEKLFFGSGTQLSVL	TRBJ1-4	TRBV19	4	-5.795
CAAGACAGAGAGCTGGGTTCCACTGCCAAAAAACAGTTTTTCACCCGGCCCTGCGTAACTGCTGGCACAGAAGTACACAGATGTCTGGGAGGGA	PSQTSVYFCASSYAGPGEKLFFGSGTQLSVL	TRBJ1-4	TRBV6-5	6	-5.618
CAAGACAGAGAGCTGGGTTCCACTGCCAAAAAACAGTTTTTCACCCGGGGTTGGGTCACGTGAGCTGGCACAGAAATAAGCTGCCGAATCTCCT	GDSAAYFCASSRDPTPGEKLFFGSGTQLSVL	TRBJ1-4	TRBV18	8	-5.494
CAAGACAGAGAGCTGGGTTCCACTGCCAAAAAACAGTTTTTCACCCGGTTCCACGATCGGGCTGCTGGCACAGAGATACACGGCGGAGTCCTCC	EDSAVYLCASSPIVEPGEKLFFGSGTQLSVL	TRBJ1-4	TRBV7-8	3	-5.92
CAAGACAGAGAGCTGGGTTCCACTGCCAAAAAACAGTTTTTCACCCGTACGCCCCCGAGAGGTACTGCTGGCACAGAAGTACACAGATGTCTGG	QTSVYFCASSTSRGRTGEKLFFGSGTQLSVL	TRBJ1-4	TRBV6-6	5	-5.698
CAAGACAGAGAGCTGGGTTCCACTGCCAAAAAACAGTTTTTCACCCGTCGGAATCATCACGCTGCAGAGATATATGCTGCTGTCTTCAGGGCTC	SPEDSSIYLCSVMIPTGEKLFFGSGTQLSVL	TRBJ1-4	TRBV29-1	4	-5.795
CAAGACAGAGAGCTGGGTTCCACTGCCAAAAAACAGTTTTTCACCCGTTCCTCGTAAGCTGCTGGCACAGAGATACATGGCCGAGTCCCCCTGC	QGDSAMYLCASSLRGTGEKLFFGSGTQLSVL	TRBJ1-4	TRBV7-9	57	-4.641
CAAGACAGAGAGCTGGGTTCCACTGCCAAAAAACAGTTTTTCACCCGTTTGTCCCCTAGCACTGCAGATGTAGAAGCTGCTGTCTTCAGGATGG	HPEDSSFYICSARGQTGEKLFFGSGTQLSVL	TRBJ1-4	TRBV20-1	7	-5.552
CAAGACAGAGAGCTGGGTTCCACTGCCAAAAAACAGTTTTTCACCCTCACCCCCCGAGATGCTGGCACAGAGGTACATAGATGTCTGGTTGGTG	TNQTSMYLCASISGGEGEKLFFGSGTQLSVL	TRBJ1-4	TRBV28	22	-5.054
CAAGACAGAGAGCTGGGTTCCACTGCCAAAAAACAGTTTTTCACCCTCAGGGGTCTTGCTGCTGGCACAGAGATACACGGCCGAGTCCTCAAGC	LEDSAVYLCASSKTPEGEKLFFGSGTQLSVL	TRBJ1-4	TRBV11-2	3	-5.92
CAAGACAGAGAGCTGGGTTCCACTGCCAAAAAACAGTTTTTCACCCTCCCTCCTCCGGGGGCTGCTGGCACAGCGATACATGGCCGAGTCCCGC	RDSAMYRCASSPRRREGEKLFFGSGTQLSVL	TRBJ1-4	TRBV7-6	4	-5.795
CAAGACAGAGAGCTGGGTTCCACTGCCAAAAAACAGTTTTTCACCCTCGTATCCCTGTTGGCTGCTGGCACAGAGATACACGGCCGAGTCCTCC	EDSAVYLCASSQQGYEGEKLFFGSGTQLSVL	TRBJ1-4	TRBV7-2	42	-4.773
CAAGACAGAGAGCTGGGTTCCACTGCCAAAAAACAGTTTTTCACCCTGCCCCCTGCTCTGGCTGCTGGCGCAGAGATACAGGGCTGAGTCTTCT	EDSALYLCASSQSRGQGEKLFFGSGTQLSVL	TRBJ1-4	TRBV4-1	6	-5.618
CAAGACAGAGAGCTGGGTTCCACTGCCAAAAAACAGTTTTTCACCCTGGCCACGACTGCTGGCGCAAAGATAAAGGGCCGAGTCCCCCAGCTCC	ELGDSALYLCASSRGQGEKLFFGSGTQLSVL	TRBJ1-4	TRBV5-1	7	-5.552
CAAGACAGAGAGCTGGGTTCCACTGCCAAAAAACAGTTTTTCACCCTGGGCGCGTAAGCTGCTGGCACAGAGATACACGGCGGAGTCCTCCTGC	QEDSAVYLCASSLRAQGEKLFFGSGTQLSVL	TRBJ1-4	TRBV7-8	3	-5.92
CAAGACAGAGAGCTGGGTTCCACTGCCAAAAAACAGTTTTTCACCCTGGTTTGCTCCTGTCCACTGGCTGCTGGCACAGAAATAAACTCCAGAA	SGVYFCASSQWTGANQGEKLFFGSGTQLSVL	TRBJ1-4	TRBV14	5	-5.698
CAAGACAGAGAGCTGGGTTCCACTGCCAAAAAACAGTTTTTCACCCTGTACGTACGCGGGATCTTGGCTGCTGGCACAGAAATAAACTCCAGAA	SGVYFCASSQDPAYVQGEKLFFGSGTQLSVL	TRBJ1-4	TRBV14	7	-5.552
CAAGACAGAGAGCTGGGTTCCACTGCCAAAAAACAGTTTTTCACCCTGTCCATCACTGGTGGCACAGAAGTAAAGAGCTGTCTGGTTGGGGATG	IPNQTALYFCATSDGQGEKLFFGSGTQLSVL	TRBJ1-4	TRBV24-1	11	-5.355
CAAGACAGAGAGCTGGGTTCCACTGCCAAAAAACAGTTTTTCACCCTGTCCCAGGCTGCTGGCACAGAGATACACGGCCGAGTCCTCAAGCTTT	KLEDSAVYLCASSLGQGEKLFFGSGTQLSVL	TRBJ1-4	TRBV11-2	2	-6.096
CAAGACAGAGAGCTGGGTTCCACTGCCAAAAAACAGTTTTTCACCCTGTCCCCCTTCAGAGCTGCTGGCGCAAAGATAAAGGGCCGAGTCCCCC	GDSALYLCASSSEGGQGEKLFFGSGTQLSVL	TRBJ1-4	TRBV5-1	2	-6.096
CAAGACAGAGAGCTGGGTTCCACTGCCAAAAAACAGTTTTTCACCCTGTCCCGATGCCCTGATGGCACAGAAGTACACAGATGTCTGGGAGCTG	SSQTSVYFCAIRASGQGEKLFFGSGTQLSVL	TRBJ1-4	TRBV10-3	5	-5.698
CAAGACAGAGAGCTGGGTTCCACTGCCAAAAAACAGTTTTTCACCCTGTCCGAAACTGCTGGCACAGAAGTACACAGCTGAGTCCCTGGGTTCT	EPRDSAVYFCASSFGQGEKLFFGSGTQLSVL	TRBJ1-4	TRBV12-3; TRBV12-4	6	-5.618
CAAGACAGAGAGCTGGGTTCCACTGCCAAAAAACAGTTTTTCACCCTGTCCTATGGCACAGAAGTACACAGATGTCTGGGAGCTGGTAGCGGAC	SATSSQTSVYFCAIGQGEKLFFGSGTQLSVL	TRBJ1-4	TRBV10-3	21	-5.074
CAAGACAGAGAGCTGGGTTCCACTGCCAAAAAACAGTTTTTCACCCTGTCCTGAGCTGCTGGCGCAGAGATACAGGGCCGAGTCTTCTGGCTGC	QPEDSALYLCASSSGQGEKLFFGSGTQLSVL	TRBJ1-4	TRBV4-3	90	-4.442
CAAGACAGAGAGCTGGGTTCCACTGCCAAAAAACAGTTTTTCACCCTTACCCCTTCGGAGGCTGCTGGCGCAGAGATACAGGGCTGAGTCTTCN	EDSALYLCASSLRRGKGEKLFFGSGTQLSVL	TRBJ1-4	TRBV4-1	2	-6.096
CAAGACAGAGAGCTGGGTTCCACTGCCAAAAAACAGTTTTTCACCCTTCCCCTGTCTTCTGCTGCTGGCACAGAGATAGAGGGCCGAGTCCCCC	GDSALYLCASSRRQGKGEKLFFGSGTQLSVL	TRBJ1-4	TRBV5-6	14	-5.251
CAAGACAGAGAGCTGGGTTCCACTGCCAAAAAACAGTTTTTCACCCTTCGAACGTGGGCTGCTGGCACAGAAGTACACAGCTGAGTCCCTGGGT	PRDSAVYFCASSPRSKGEKLFFGSGTQLSVL	TRBJ1-4	TRBV12-3; TRBV12-4	7	-5.552
CAAGACAGAGAGCTGGGTTCCACTGCCAAAAAACAGTTTTTCACCGAACCCCCTGCTGGCACAGAAGTACATGGCTGAGTCCTCCAGCTTTGTG	TKLEDSAMYFCASRGFGEKLFFGSGTQLSVL	TRBJ1-4	TRBV2	4	-5.795
CAAGACAGAGAGCTGGGTTCCACTGCCAAAAAACAGTTTTTCACCGAAGGAGCGTTCCAAGCTGCTGGCGCAAAGATAAAGGGCCGAGTCCCCC	GDSALYLCASSLERSFGEKLFFGSGTQLSVL	TRBJ1-4	TRBV5-1	6	-5.618
CAAGACAGAGAGCTGGGTTCCACTGCCAAAAAACAGTTTTTCACCGAATCCTCTGTCCCGGGGTGCACTGCAGATGTAGAAGCTGCTGTCTTCA	EDSSFYICSAPRDRGFGEKLFFGSGTQLSVL	TRBJ1-4	TRBV20-1	49	-4.706
CAAGACAGAGAGCTGGGTTCCACTGCCAAAAAACAGTTTTTCACCGACGGCGCCCCCTGTCCCATTCATACTACTGGCACAGAGATAGAAAGCT	AFYLCASSMNGTGGAVGEKLFFGSGTQLSVL	TRBJ1-4	TRBV19	8	-5.494
CAAGACAGAGAGCTGGGTTCCACTGCCAAAAAACAGTTTTTCACCGAGCCCCCCCTTAGCACTGCAGATGTAGAAGCTGCTGTCTTCAGGATGG	HPEDSSFYICSAKGGLGEKLFFGSGTQLSVL	TRBJ1-4	TRBV20-1	34	-4.865
CAAGACAGAGAGCTGGGTTCCACTGCCAAAAAACAGTTTTTCACCGAGCCCCCTGTCCTCTCTAGCACTGCAGATGTAGAAGCTGCTGTCTTCA	EDSSFYICSAREDRGLGEKLFFGSGTQLSVL	TRBJ1-4	TRBV20-1	75	-4.522
CAAGACAGAGAGCTGGGTTCCACTGCCAAAAAACAGTTTTTCACCGATCCCTGTAAGTGGCCCACTGCTGGCACAGAGGTACATAGATGTCTGG	QTSMYLCASSGPLTGIGEKLFFGSGTQLSVL	TRBJ1-4	TRBV28	15	-5.221
CAAGACAGAGAGCTGGGTTCCACTGCCAAAAAACAGTTTTTCACCGATCCCTTTAGTGCTGGCACAGAAGTACACAGATGTCTGGGAGGGAGCA	APSQTSVYFCASTKGIGEKLFFGSGTQLSVL	TRBJ1-4	TRBV6-5	4	-5.795
CAAGACAGAGAGCTGGGTTCCACTGCCAAAAAACAGTTTTTCACCGATGGACTCCACCTTGCTGGCACAGAAGTACATGGCTGAGTCCTCCAGC	LEDSAMYFCASKVESIGEKLFFGSGTQLSVL	TRBJ1-4	TRBV2	22	-5.054
CAAGACAGAGAGCTGGGTTCCACTGCCAAAAAACAGTTTTTCACCGCCAGAGGCTGGTAAGCTGCTGGCACAGAGATACAGGGCCGAGTCCCCC	GDSALYLCASSLPASGGEKLFFGSGTQLSVL	TRBJ1-4	TRBV5-5	14	-5.251
CAAGACAGAGAGCTGGGTTCCACTGCCAAAAAACAGTTTTTCACCGCCCCCCCTAAGGCTGCTGGCACAGAAATACACAGCAGAGTCACCAAGC	LGDSAVYFCASSLRGGGEKLFFGSGTQLSVL	TRBJ1-4	TRBV3-1	4	-5.795
CAAGACAGAGAGCTGGGTTCCACTGCCAAAAAACAGTTTTTCACCGCCCCCCGTCGGTGAGCTGGCACAGAAATAAGCTGCCGAATCTCCTCGC	RGDSAAYFCASSPTGGGEKLFFGSGTQLSVL	TRBJ1-4	TRBV18	12	-5.317
CAAGACAGAGAGCTGGGTTCCACTGCCAAAAAACAGTTTTTCACCGCCCCCTCGGCCCCGGGAGCTGCTGGCACAGAGATACACGGCGGAGTCC	DSAVYLCASSSRGRGGGEKLFFGSGTQLSVL	TRBJ1-4	TRBV7-8	4	-5.795
CAAGACAGAGAGCTGGGTTCCACTGCCAAAAAACAGTTTTTCACCGCCCCCTGGTCCCCTGCTGGCACAGAGATACAGGGCCGAGTCGTCCAGC	LDDSALYLCASRGPGGGEKLFFGSGTQLSVL	TRBJ1-4	TRBV5-4	18	-5.141
CAAGACAGAGAGCTGGGTTCCACTGCCAAAAAACAGTTTTTCACCGCCCCCTGTCTGGCTGCTGGCACAGAGGTACATAGATGTCTGGTTGGTG	TNQTSMYLCASSQTGGGEKLFFGSGTQLSVL	TRBJ1-4	TRBV28	12	-5.317
CAAGACAGAGAGCTGGGTTCCACTGCCAAAAAACAGTTTTTCACCGCCCCCTGTGCCGGCACTGCAGATGTAGAAGCTGCTGTCTTCAGGATGG	HPEDSSFYICSAGTGGGEKLFFGSGTQLSVL	TRBJ1-4	TRBV20-1	3	-5.92
CAAGACAGAGAGCTGGGTTCCACTGCCAAAAAACAGTTTTTCACCGCCCCTGGCGGGGCTGCTGGCACAGAGGTACATAGATGTCTGGTTGGTG	TNQTSMYLCASSPARGGEKLFFGSGTQLSVL	TRBJ1-4	TRBV28	5	-5.698
CAAGACAGAGAGCTGGGTTCCACTGCCAAAAAACAGTTTTTCACCGCCCCTGTCCCCAGAACTGCTGGCACAGAGGTACATAGATGTCTGGTTG	NQTSMYLCASSSGDRGGEKLFFGSGTQLSVL	TRBJ1-4	TRBV28	14	-5.251
CAAGACAGAGAGCTGGGTTCCACTGCCAAAAAACAGTTTTTCACCGCCCTGTCCCCCTAAGCTGCTGGCACAGAGATACATGGCCGAGTCCCCC	GDSAMYLCASSLGGQGGEKLFFGSGTQLSVL	TRBJ1-4	TRBV7-9	7	-5.552
CAAGACAGAGAGCTGGGTTCCACTGCCAAAAAACAGTTTTTCACCGCCCTGTCCCGATAAGCTGCTGGCACAGAGATACACGGCGGAGTCCTCC	EDSAVYLCASSLSGQGGEKLFFGSGTQLSVL	TRBJ1-4	TRBV7-8	7	-5.552
CAAGACAGAGAGCTGGGTTCCACTGCCAAAAAACAGTTTTTCACCGCCCTGTCCCGCAACGCTGCAGAGATATATGCTGCTGTCTTCAGGGCTC	SPEDSSIYLCSVAGQGGEKLFFGSGTQLSVL	TRBJ1-4	TRBV29-1	12	-5.317
CAAGACAGAGAGCTGGGTTCCACTGCCAAAAAACAGTTTTTCACCGCCGCGCCTGAAGCTGCTGGCGCAAAGATAAAGGGCCGAGTCCCCCAGC	LGDSALYLCASSFRRGGEKLFFGSGTQLSVL	TRBJ1-4	TRBV5-1	5	-5.698
CAAGACAGAGAGCTGGGTTCCACTGCCAAAAAACAGTTTTTCACCGCCGCTTAAGCTGCTGGCACAGAGATACACGGCCGAGTCCTCCTGCTGT	QQEDSAVYLCASSLSGGEKLFFGSGTQLSVL	TRBJ1-4	TRBV7-2	10	-5.397
CAAGACAGAGAGCTGGGTTCCACTGCCAAAAAACAGTTTTTCACCGCCGGAGCGGGCCAAGCTGCTGGCGCAAAGATAAAGGGCCGAGTCCCCC	GDSALYLCASSLARSGGEKLFFGSGTQLSVL	TRBJ1-4	TRBV5-1	10	-5.397
CAAGACAGAGAGCTGGGTTCCACTGCCAAAAAACAGTTTTTCACCGCCTAGGCTGTAGGTACTGCTGGCACAGAAGTACACAGATGTCTGGGAG	SQTSVYFCASSTYSLGGEKLFFGSGTQLSVL	TRBJ1-4	TRBV6-6	31	-4.905
CAAGACAGAGAGCTGGGTTCCACTGCCAAAAAACAGTTTTTCACCGCCTCCACCCAAGCTGCTGGCGCAAAGATAAAGGGCCGAGTCCCCCAGC	LGDSALYLCASSLGGGGEKLFFGSGTQLSVL	TRBJ1-4	TRBV5-1	4	-5.795
CAAGACAGAGAGCTGGGTTCCACTGCCAAAAAACAGTTTTTCACCGCCTCCTCGGGCAACGCTGCAGAGATATATGCTGCTGTCTTCAGGGCTC	SPEDSSIYLCSVARGGGEKLFFGSGTQLSVL	TRBJ1-4	TRBV29-1	50	-4.698
CAAGACAGAGAGCTGGGTTCCACTGCCAAAAAACAGTTTTTCACCGCCTGTGCGTCCCCTGTCCCGGGGTTTTGCACTGCAGATGTAGAAGCTG	SFYICSAKPRDRGRTGGEKLFFGSGTQLSVL	TRBJ1-4	TRBV20-1	4	-5.795
CAAGACAGAGAGCTGGGTTCCACTGCCAAAAAACAGTTTTTCACCGCCTTGAACCCTGTTAAGGCTGCTGGCACAGAGATACACGGCCGAGTCC	DSAVYLCASSLNRVQGGEKLFFGSGTQLSVL	TRBJ1-4	TRBV7-2	4	-5.795
CAAGACAGAGAGCTGGGTTCCACTGCCAAAAAACAGTTTTTCACCGCGCCCCCTGTCTAGTGTGCTGGCACAGAAGTACATGGCTGAGTCCTCC	EDSAMYFCASTLDRGRGEKLFFGSGTQLSVL	TRBJ1-4	TRBV2	20	-5.096
CAAGACAGAGAGCTGGGTTCCACTGCCAAAAAACAGTTTTTCACCGCGCCCGCTCGGCTGCTGGCACAGAAATAAACTCCAGAATCCTCCAGTT	TGGFWSLFLCQQPSGRGEKLFFGSGTQLSVL	TRBJ1-4	TRBV14	3	-5.92
CAAGACAGAGAGCTGGGTTCCACTGCCAAAAAACAGTTTTTCACCGGAGGCTCCCATACTACTGGCACAGAGATAGAAAGCTGTCGGGTTCTTT	KNPTAFYLCASSMGASGEKLFFGSGTQLSVL	TRBJ1-4	TRBV19	31	-4.905
CAAGACAGAGAGCTGGGTTCCACTGCCAAAAAACAGTTTTTCACCGGATGAGAATAAGCTGCTGGCACAGAGATACACGGCGGAGTCCTCCTGC	QEDSAVYLCASSLFSSGEKLFFGSGTQLSVL	TRBJ1-4	TRBV7-8	9	-5.442
CAAGACAGAGAGCTGGGTTCCACTGCCAAAAAACAGTTTTTCACCGGCCAAGCTGCTGGCGCAAAGATAAAGGGCCGAGTCCCCCAGCTCCAAG	LELGDSALYLCASSLAGEKLFFGSGTQLSVL	TRBJ1-4	TRBV5-1	7	-5.552
CAAGACAGAGAGCTGGGTTCCACTGCCAAAAAACAGTTTTTCACCGGCCATGGCCGGTGAGCTGGCACAGAAATAAGCTGCCGAATCTCCTCGC	RGDSAAYFCASSPAMAGEKLFFGSGTQLSVL	TRBJ1-4	TRBV18	12	-5.317
CAAGACAGAGAGCTGGGTTCCACTGCCAAAAAACAGTTTTTCACCGGCCCTGACACTCCAGGCACAGAGATAGAAGCCAGAGTCACTGAGAAGG	LLSDSGFYLCAWSVRAGEKLFFGSGTQLSVL	TRBJ1-4	TRBV30	10	-5.397
CAAGACAGAGAGCTGGGTTCCACTGCCAAAAAACAGTTTTTCACCGGCCCTGTCGGGTCTGCTGGCACAGAAGTACACAGATGTCTGGGAGGGA	PSQTSVYFCASRPDRAGEKLFFGSGTQLSVL	TRBJ1-4	TRBV6-5	2	-6.096
CAAGACAGAGAGCTGGGTTCCACTGCCAAAAAACAGTTTTTCACCGGCCTTCGTTTTCCTGTTTTGGCTGGCACAGAAGTACAGAGAGGTCTGG	QTSLYFCASQNRKTKAGEKLFFGSGTQLSVL	TRBJ1-4	TRBV27	8	-5.494
CAAGACAGAGAGCTGGGTTCCACTGCCAAAAAACAGTTTTTCACCGGCGCTGCTGGCACAGAGATACATGGCCGAGTCCCCCTGCTCTGTGCGC	RTEQGDSAMYLCASSAGEKLFFGSGTQLSVL	TRBJ1-4	TRBV7-9	4	-5.795
CAAGACAGAGAGCTGGGTTCCACTGCCAAAAAACAGTTTTTCACCGGCTCCTCCTGGTGAGCTGGCACAGAAATAAGCTGCCGAATCTCCTCGC	RGDSAAYFCASSPGGAGEKLFFGSGTQLSVL	TRBJ1-4	TRBV18	3	-5.92
CAAGACAGAGAGCTGGGTTCCACTGCCAAAAAACAGTTTTTCACCGGGCCCCCTGCTCGGGCTGCTGGCACAGAGATACACGGCCGAGTCCTCC	EDSAVYLCASSPSRGPGEKLFFGSGTQLSVL	TRBJ1-4	TRBV7-2	5	-5.698
CAAGACAGAGAGCTGGGTTCCACTGCCAAAAAACAGTTTTTCACCGGTACTGCTGGCACAGAAGTACACAGATGTTTGGGAGGGAGCAGCCGAC	SAAPSQTSVYFCASSTGEKLFFGSGTQLSVL	TRBJ1-4	TRBV6-2	51	-4.689
CAAGACAGAGAGCTGGGTTCCACTGCCAAAAAACAGTTTTTCACCGTACTCCGGACCGGGTGAGCTGGCACAGAAATAAGCTGCCGAATCTCCT	GDSAAYFCASSPGPEYGEKLFFGSGTQLSVL	TRBJ1-4	TRBV18	7	-5.552
CAAGACAGAGAGCTGGGTTCCACTGCCAAAAAACAGTTTTTCACCGTCTCCCTGTCCCTCTGGACTGCTGGCACAGAGGGACATAGATGTCTGG	QTSMSLCASSPEGQGDGEKLFFGSGTQLSVL	TRBJ1-4	TRBV28	4	-5.795
CAAGACAGAGAGCTGGGTTCCACTGCCAAAAAACAGTTTTTCACCGTGACCTCCCTCTCTAGCACTGCAGATGTAGAAGCTGCTGTCTTCAGGA	PEDSSFYICSAREGGHGEKLFFGSGTQLSVL	TRBJ1-4	TRBV20-1	5	-5.698
CAAGACAGAGAGCTGGGTTCCACTGCCAAAAAACAGTTTTTCACCGTGCCCCCACCCAACGCTGCAGAGATATATGCTGCTGTCTTCAGGGCTC	SPEDSSIYLCSVGWGHGEKLFFGSGTQLSVL	TRBJ1-4	TRBV29-1	26	-4.982
CAAGACAGAGAGCTGGGTTCCACTGCCAAAAAACAGTTTTTCACCGTGCCCCCTGGAGGAGCTGCTGGCACAGAGATACACGGCCGAGTCCTCC	EDSAVYLCASSSSRGHGEKLFFGSGTQLSVL	TRBJ1-4	TRBV7-2	6	-5.618
CAAGACAGAGAGCTGGGTTCCACTGCCAAAAAACAGTTTTTCACCGTTCCCGGGGGCTAAGCTGCTGGCACAGAGATACACGGCCGAGTCCTCC	EDSAVYLCASSLAPGNGEKLFFGSGTQLSVL	TRBJ1-4	TRBV7-2	16	-5.193
CAAGACAGAGAGCTGGGTTCCACTGCCAAAAAACAGTTTTTCACCTAAACTGCTGGCACAGAAGTACACAGCTGAGTCCCTGGGTTCTGAGGGC	PSEPRDSAVYFCASSLGEKLFFGSGTQLSVL	TRBJ1-4	TRBV12-3; TRBV12-4	8	-5.494
CAAGACAGAGAGCTGGGTTCCACTGCCAAAAAACAGTTTTTCACCTAACCCCCTGTTGCTGCTGGCACAGAAGTACAGAGAGGTCTGGTTGGGG	PNQTSLYFCASSNRGLGEKLFFGSGTQLSVL	TRBJ1-4	TRBV27	17	-5.166
CAAGACAGAGAGCTGGGTTCCACTGCCAAAAAACAGTTTTTCACCTAAGGCGCCCCCTGTACGGCTGCTGGCACAGAAATAAACTCCAGAATCC	DSGVYFCASSRTGGALGEKLFFGSGTQLSVL	TRBJ1-4	TRBV14	17	-5.166
CAAGACAGAGAGCTGGGTTCCACTGCCAAAAAACAGTTTTTCACCTAATTGGACCTCAACGCTGCAGAGATATATGCTGCTGTCTTCAGGGCTC	SPEDSSIYLCSVEVQLGEKLFFGSGTQLSVL	TRBJ1-4	TRBV29-1	21	-5.074
CAAGACAGAGAGCTGGGTTCCACTGCCAAAAAACAGTTTTTCACCTAGGCTGAACTCAACGCTGCAGAGATATATGCTGCTGTCTTCAGGGCTC	SPEDSSIYLCSVEFSLGEKLFFGSGTQLSVL	TRBJ1-4	TRBV29-1	14	-5.251
CAAGACAGAGAGCTGGGTTCCACTGCCAAAAAACAGTTTTTCACCTAGGGAACTGGCACAGAGGTACTGAGAGGTATGTGAGGGCCTGGCAGAC	SARPSHTSQYLCASSLGEKLFFGSGTQLSVL	TRBJ1-4	TRBV25-1	2	-6.096
CAAGACAGAGAGCTGGGTTCCACTGCCAAAAAACAGTTTTTCACCTATCGTCCCGGACCTGCTGGCACAGAGATACACGGCCGAGTCCTCCTGC	QEDSAVYLCASRSGTIGEKLFFGSGTQLSVL	TRBJ1-4	TRBV7-2	6	-5.618
CAAGACAGAGAGCTGGGTTCCACTGCCAAAAAACAGTTTTTCACCTATGTCCACCACAACGCTGCAGAGATATATGCTGCTGTCTTCAGGGCTC	SPEDSSIYLCSVVVDIGEKLFFGSGTQLSVL	TRBJ1-4	TRBV29-1	62	-4.604
CAAGACAGAGAGCTGGGTTCCACTGCCAAAAAACAGTTTTTCACCTATGTCCCCTCGGGTGGCACAGAAGTACATGGCTGAGTCCTCCAGCTTT	KLEDSAMYFCATRGDIGEKLFFGSGTQLSVL	TRBJ1-4	TRBV2	7	-5.552
CAAGACAGAGAGCTGGGTTCCACTGCCAAAAAACAGTTTTTCACCTCCACCACGCCCTTGTGAGCTGGCACAGAAATAAGCTGCCGAATCTCCT	GDSAAYFCASSQGRGGGEKLFFGSGTQLSVL	TRBJ1-4	TRBV18	23	-5.035
CAAGACAGAGAGCTGGGTTCCACTGCCAAAAAACAGTTTTTCACCTCCCCCTGACCCCCCTCTAGCACTGCAGATGTAGAAGCTGCTGTCTTCA	EDSSFYICSARGGSGGGEKLFFGSGTQLSVL	TRBJ1-4	TRBV20-1	4	-5.795
CAAGACAGAGAGCTGGGTTCCACTGCCAAAAAACAGTTTTTCACCTCCCCTCCAGGCACAGAGATAGAAGCCAGAGTCACTGAGAAGGAGCTTC	KLLLSDSGFYLCAWRGGEKLFFGSGTQLSVL	TRBJ1-4	TRBV30	5	-5.698
CAAGACAGAGAGCTGGGTTCCACTGCCAAAAAACAGTTTTTCACCTCCCCTCTCACTGATGGCACAGAAGTACACAGATGTCTGGGAGCTGGTA	TSSQTSVYFCAISERGGEKLFFGSGTQLSVL	TRBJ1-4	TRBV10-3	17	-5.166
CAAGACAGAGAGCTGGGTTCCACTGCCAAAAAACAGTTTTTCACCTCCCCTGCCCTCAACGCTGCAGAGATATATGCTGCTGTCTTCAGGGCTC	SPEDSSIYLCSVEGRGGEKLFFGSGTQLSVL	TRBJ1-4	TRBV29-1	20	-5.096
CAAGACAGAGAGCTGGGTTCCACTGCCAAAAAACAGTTTTTCACCTCCCGACGATACGCTGCTGGCGCAAAGATAAAGGGCCGAGTCCCCCAGC	LGDSALYLCASSVSSGGEKLFFGSGTQLSVL	TRBJ1-4	TRBV5-1	4	-5.795
CAAGACAGAGAGCTGGGTTCCACTGCCAAAAAACAGTTTTTCACCTCCCTCCCTGTTTAAGCTGCTGGCACAGAGATACACGGCCGAGTCCTCC	EDSAVYLCASSLNREGGEKLFFGSGTQLSVL	TRBJ1-4	TRBV7-2	9	-5.442
CAAGACAGAGAGCTGGGTTCCACTGCCAAAAAACAGTTTTTCACCTCCCTGACCTAAACTGCTGGCACAGAAGTACACAGCTGAGTCCCTGGGT	PRDSAVYFCASSLGQGGEKLFFGSGTQLSVL	TRBJ1-4	TRBV12-3; TRBV12-4	9	-5.442
CAAGACAGAGAGCTGGGTTCCACTGCCAAAAAACAGTTTTTCACCTCCCTGCCCGCTGGCACAGAGGTACATAGATGTCTGGTTGGTGCTGGCG	ASTNQTSMYLCASGQGGEKLFFGSGTQLSVL	TRBJ1-4	TRBV28	20	-5.096
CAAGACAGAGAGCTGGGTTCCACTGCCAAAAAACAGTTTTTCACCTCCCTGGAGTCTAGCACTGCAGATGTAGAAGCTGCTGTCTTCAGGATGG	HPEDSSFYICSARLQGGEKLFFGSGTQLSVL	TRBJ1-4	TRBV20-1	8	-5.494
CAAGACAGAGAGCTGGGTTCCACTGCCAAAAAACAGTTTTTCACCTCCCTGTCCCGGAGGACTACTGGCACAGAGATAGAAAGCTGTCGGGTTC	NPTAFYLCASSPPGQGGEKLFFGSGTQLSVL	TRBJ1-4	TRBV19	4	-5.795
CAAGACAGAGAGCTGGGTTCCACTGCCAAAAAACAGTTTTTCACCTCCCTGTCCTAAGCTGCTGGCACAGAGATACATGGCCGAGTCCCCCTGC	QGDSAMYLCASSLGQGGEKLFFGSGTQLSVL	TRBJ1-4	TRBV7-9	5	-5.698
CAAGACAGAGAGCTGGGTTCCACTGCCAAAAAACAGTTTTTCACCTCCGCCCCTCGACGTCCAGCTGCTGGCACAGAGATACATGGCCGAGTCC	DSAMYLCASSWTSRGGGEKLFFGSGTQLSVL	TRBJ1-4	TRBV7-9	7	-5.552
CAAGACAGAGAGCTGGGTTCCACTGCCAAAAAACAGTTTTTCACCTCCGGGGACCGCTTCACTGCTGGCACAGAAGTACATGGCTGAGTCCTCC	EDSAMYFCASSEAVPGGEKLFFGSGTQLSVL	TRBJ1-4	TRBV2	6	-5.618
CAAGACAGAGAGCTGGGTTCCACTGCCAAAAAACAGTTTTTCACCTCCTCCGGAGACTCTAGCACTGCAGATGTAGAAGCTGCTGTCTTCAGGA	PEDSSFYICSARVSGGGEKLFFGSGTQLSVL	TRBJ1-4	TRBV20-1	9	-5.442
CAAGACAGAGAGCTGGGTTCCACTGCCAAAAAACAGTTTTTCACCTCCTGCCCCCCGTCTAGCACTGCAGATGTAGAAGCTGCTGTCTTCAGGA	PEDSSFYICSARRGAGGEKLFFGSGTQLSVL	TRBJ1-4	TRBV20-1	7	-5.552
CAAGACAGAGAGCTGGGTTCCACTGCCAAAAAACAGTTTTTCACCTCCTTGGGGCCGGATATCCCTGCTGGCACAGAAGTACATGGCTGAGTCC	DSAMYFCASRDIRPQGGEKLFFGSGTQLSVL	TRBJ1-4	TRBV2	4	-5.795
CAAGACAGAGAGCTGGGTTCCACTGCCAAAAAACAGTTTTTCACCTCGAACCCCCGCTTCACTGCTGGCACAGAAGTACATGGCTGAGTCCTCC	EDSAMYFCASSEAGVRGEKLFFGSGTQLSVL	TRBJ1-4	TRBV2	23	-5.035
CAAGACAGAGAGCTGGGTTCCACTGCCAAAAAACAGTTTTTCACCTCGTCCCGAGCTGCTGGCACAGAGATACACGGCTGAGTCCCCCCGCTCT	ERGDSAVYLCASSSGRGEKLFFGSGTQLSVL	TRBJ1-4	TRBV7-3	7	-5.552
CAAGACAGAGAGCTGGGTTCCACTGCCAAAAAACAGTTTTTCACCTCTCCCTGTCGAGTATCGGCTGCTGGCACAGAAATACACAGCAGAGTCA	DSAVYFCASSRYSTGRGEKLFFGSGTQLSVL	TRBJ1-4	TRBV3-1	32	-4.891
CAAGACAGAGAGCTGGGTTCCACTGCCAAAAAACAGTTTTTCACCTCTCCCTGTCGCCCTGACGCTGCAGAGATATATGCTGCTGTCTTCAGGG	PEDSSIYLCSVRATGRGEKLFFGSGTQLSVL	TRBJ1-4	TRBV29-1	35	-4.853
CAAGACAGAGAGCTGGGTTCCACTGCCAAAAAACAGTTTTTCACCTCTCCTGTCCGCAGAGCTGCTGGCACAGAGATACACGGCCGAGTCCTCC	EDSAVYLCASSSADRRGEKLFFGSGTQLSVL	TRBJ1-4	TRBV7-2	56	-4.648
CAAGACAGAGAGCTGGGTTCCACTGCCAAAAAACAGTTTTTCACCTCTTCCCTGTCTCCTAGCACTGCAGATGTAGAAGCTGCTGTCTTCAGGA	PEDSSFYICSARRQGRGEKLFFGSGTQLSVL	TRBJ1-4	TRBV20-1	5	-5.698
CAAGACAGAGAGCTGGGTTCCACTGCCAAAAAACAGTTTTTCACCTGAAACGCCCCCGCTGACTAAGCTGCTGGCACAGAGATACACGGCGGAG	SAVYLCASSLVSGGVSGEKLFFGSGTQLSVL	TRBJ1-4	TRBV7-8	3	-5.92
CAAGACAGAGAGCTGGGTTCCACTGCCAAAAAACAGTTTTTCACCTGACCCTGGTTGGCTTAAGCTGCTGGCACAGAGATACACGGCCGAGTCC	DSAVYLCASSLSQPGSGEKLFFGSGTQLSVL	TRBJ1-4	TRBV7-2	27	-4.965
CAAGACAGAGAGCTGGGTTCCACTGCCAAAAAACAGTTTTTCACCTGCCCCCTGGATACTGCTGGCACAGAGGTACATAGATGTCTGGTTGGTG	TNQTSMYLCASSIQGAGEKLFFGSGTQLSVL	TRBJ1-4	TRBV28	22	-5.054
CAAGACAGAGAGCTGGGTTCCACTGCCAAAAAACAGTTTTTCACCTGCCCCCTGGGCGGTGCTGCTGGCACAGAGATACACGGCCGAGTCCTCC	EDSAVYLCASSTAQGAGEKLFFGSGTQLSVL	TRBJ1-4	TRBV7-2	11	-5.355
CAAGACAGAGAGCTGGGTTCCACTGCCAAAAAACAGTTTTTCACCTGCCCCCTGTAGCCCGCTGCAGAGATATATGCTGCTGTCTTCAGGGCTC	SPEDSSIYLCSGLQGAGEKLFFGSGTQLSVL	TRBJ1-4	TRBV29-1	24	-5.016
CAAGACAGAGAGCTGGGTTCCACTGCCAAAAAACAGTTTTTCACCTGGTGTCCCGGGCCGCTTACTGCTGGCACAGAAGTACACAGCTGAGTCC	DSAVYFCASSKRPGTPGEKLFFGSGTQLSVL	TRBJ1-4	TRBV12-3; TRBV12-4	79	-4.499
CAAGACAGAGAGCTGGGTTCCACTGCCAAAAAACAGTTTTTCACCTGTCCCGGCCTCACTGGTGGCACAGAAGTAAAGAGCTGTCTGGTTGGGG	PNQTALYFCATSEAGTGEKLFFGSGTQLSVL	TRBJ1-4	TRBV24-1	11	-5.355
CAAGACAGAGAGCTGGGTTCCACTGCCAAAAAACAGTTTTTCACCTGTCCTACTGCTGGCACAGAGGTACATAGATGTCTGGTTGGTGCTGGCG	ASTNQTSMYLCASSRTGEKLFFGSGTQLSVL	TRBJ1-4	TRBV28	107	-4.367
CAAGACAGAGAGCTGGGTTCCACTGCCAAAAAACAGTTTTTCACCTGTGGGCCCTCCATCAACGCTGCAGAGATATATGCTGCTGTCTTCAGGG	PEDSSIYLCSVDGGPTGEKLFFGSGTQLSVL	TRBJ1-4	TRBV29-1	219	-4.056
CAAGACAGAGAGCTGGGTTCCACTGCCAAAAAACAGTTTTTCACCTGTTCCCGGTGTGCTGGCACAGAGATACACGGCCGAGTCCTCCTGCTGT	QQEDSAVYLCASTPGTGEKLFFGSGTQLSVL	TRBJ1-4	TRBV7-2	20	-5.096
CAAGACAGAGAGCTGGGTTCCACTGCCAAAAAACAGTTTTTCACCTTCATTTGCCAAGCTGCTGGCGCAAAGATAAAGGGCCGAGTCCCCCAGC	LGDSALYLCASSLANEGEKLFFGSGTQLSVL	TRBJ1-4	TRBV5-1	8	-5.494
CAAGACAGAGAGCTGGGTTCCACTGCCAAAAAACAGTTTTTCACCTTCCCACAAGCTGCTGGCGCAAAGATAAAGGGCCGAGTCCCCCAGCTCC	ELGDSALYLCASSLWEGEKLFFGSGTQLSVL	TRBJ1-4	TRBV5-1	4	-5.795
CAAGACAGAGAGCTGGGTTCCACTGCCAAAAAACAGTTTTTCACCTTCCCCCCTGAGGACGCTGCTGGCACAGAGATACACGGCCGAGTCCTCC	EDSAVYLCASSVLRGEGEKLFFGSGTQLSVL	TRBJ1-4	TRBV7-2	3	-5.92
CAAGACAGAGAGCTGGGTTCCACTGCCAAAAAACAGTTTTTCACCTTCCCCCCTGCGGCTGCTGGCACAGAAATACACAGCAGAGTCACCAAGC	LGDSAVYFCASSRRGEGEKLFFGSGTQLSVL	TRBJ1-4	TRBV3-1	13	-5.283
CAAGACAGAGAGCTGGGTTCCACTGCCAAAAAACAGTTTTTCACCTTCCGCCCCCCATAAACTGCTGGCACAGAGGTACATAGATGTCTGGTTG	NQTSMYLCASSLWGAEGEKLFFGSGTQLSVL	TRBJ1-4	TRBV28	44	-4.753
CAAGACAGAGAGCTGGGTTCCACTGCCAAAAAACAGTTTTTCACCTTGTCTGGAGCTGCTGGCACAGAGATACACGGCTGAGTCCCCCCGCTCT	ERGDSAVYLCASSSRQGEKLFFGSGTQLSVL	TRBJ1-4	TRBV7-3	11	-5.355
CAAGACAGAGAGCTGGGTTCCACTGCCAAAAAACAGTTTTTCACCTTGTGGGAGGGCCAAATATCCCAAGCTGCTGGCGCAAAGATAAAGGGCC	ALYLCASSLGYLALPQGEKLFFGSGTQLSVL	TRBJ1-4	TRBV5-1	3	-5.92
CAAGACAGAGAGCTGGGTTCCACTGCCAAAAAACAGTTTTTCACGAACCCTCCCTGTCACGGTGCTGGCACAGAGGTACATAGATGTCTGGTTG	NQTSMYLCASTVTGRVREKLFFGSGTQLSVL	TRBJ1-4	TRBV28	6	-5.618
CAAGACAGAGAGCTGGGTTCCACTGCCAAAAAACAGTTTTTCACGAAGCCCGAAGGTGCTGGCACAGAGGTACATAGATGTCTGGTTGGTGCTG	STNQTSMYLCASTFGLREKLFFGSGTQLSVL	TRBJ1-4	TRBV28	6	-5.618
CAAGACAGAGAGCTGGGTTCCACTGCCAAAAAACAGTTTTTCACGACCACTGCCCCCTGTCCTAAGTTGGGCACTGCAGATGTAGAAGCTGCTG	SSFYICSAQLRTGGSGREKLFFGSGTQLSVL	TRBJ1-4	TRBV20-1	13	-5.283
CAAGACAGAGAGCTGGGTTCCACTGCCAAAAAACAGTTTTTCACGACCCCCGCCTTCACTGATGGCACAGAAGTACACAGATGTCTGGGAGCTG	SSQTSVYFCAISEGGGREKLFFGSGTQLSVL	TRBJ1-4	TRBV10-3	4	-5.795
CAAGACAGAGAGCTGGGTTCCACTGCCAAAAAACAGTTTTTCACGACCCCCGGATCTAGTAGCACTGCAGATGTAGAAGCTGCTGTCTTCAGGA	PEDSSFYICSATRSGGREKLFFGSGTQLSVL	TRBJ1-4	TRBV20-1	31	-4.905
CAAGACAGAGAGCTGGGTTCCACTGCCAAAAAACAGTTTTTCACGACCCCCTCCTTGGCTGCTGGCGCAGAGATACAGGGCTGAGTCTTCTGGC	PEDSALYLCASSQGGGREKLFFGSGTQLSVL	TRBJ1-4	TRBV4-1	164	-4.182
CAAGACAGAGAGCTGGGTTCCACTGCCAAAAAACAGTTTTTCACGACCCCTTAAAGCTTCACTGCTGGCACAGAAGTACACAGATGTCTGGGAG	SQTSVYFCASSEALRGREKLFFGSGTQLSVL	TRBJ1-4	TRBV6-1	8	-5.494
CAAGACAGAGAGCTGGGTTCCACTGCCAAAAAACAGTTTTTCACGACCCTGTCCCGTGCTGGCACAGAAGTACACAGATGTCTGGGAGGGAGCA	APSQTSVYFCASTGQGREKLFFGSGTQLSVL	TRBJ1-4	TRBV6-5	14	-5.251
CAAGACAGAGAGCTGGGTTCCACTGCCAAAAAACAGTTTTTCACGATCTACCCCCCGACTCAAGCTGCTGGCACAGAAATACAAAGCTGAGTCC	DSALYFCASSLSRGVDREKLFFGSGTQLSVL	TRBJ1-4	TRBV9	2	-6.096
CAAGACAGAGAGCTGGGTTCCACTGCCAAAAAACAGTTTTTCACGCCCACCCCCCAAACTGCTGGCACAGAGGTACATAGATGTCTGGTTGGTG	TNQTSMYLCASSLGGGREKLFFGSGTQLSVL	TRBJ1-4	TRBV28	8	-5.494
CAAGACAGAGAGCTGGGTTCCACTGCCAAAAAACAGTTTTTCACGCCCAGGGAAACTGCTGGCACAGAGGTACATAGATGTCTGGTTGGTGCTG	STNQTSMYLCASSFPGREKLFFGSGTQLSVL	TRBJ1-4	TRBV28	4	-5.795
CAAGACAGAGAGCTGGGTTCCACTGCCAAAAAACAGTTTTTCACGCCCCCTGCCTAAACTGCTGGCACAGAGGTACATAGATGTCTGGTTGGTG	TNQTSMYLCASSLGRGREKLFFGSGTQLSVL	TRBJ1-4	TRBV28	4	-5.795
CAAGACAGAGAGCTGGGTTCCACTGCCAAAAAACAGTTTTTCACGCCCTCCGCCCAAGCTGCTGGCGCAAAGATAAAGGGCCGAGTCCCCCAGC	LGDSALYLCASSLGGGREKLFFGSGTQLSVL	TRBJ1-4	TRBV5-1	3	-5.92
CAAGACAGAGAGCTGGGTTCCACTGCCAAAAAACAGTTTTTCACGCCCTGACCGTCCTTCACTACTGGCACAGAGATAGAAAGCTGTCGGGTTC	NPTAFYLCASSEGRSGREKLFFGSGTQLSVL	TRBJ1-4	TRBV19	3	-5.92
CAAGACAGAGAGCTGGGTTCCACTGCCAAAAAACAGTTTTTCACGCCTGTCCCGGAGACTACTGGCACAGAGATAGAAAGCTGTCGGGTTCTTT	KNPTAFYLCASSLRDRREKLFFGSGTQLSVL	TRBJ1-4	TRBV19	8	-5.494
CAAGACAGAGAGCTGGGTTCCACTGCCAAAAAACAGTTTTTCACGCTCCCCTGCCGGTGAGCTGGCACAGAAATAAGCTGCCGAATCTCCTCGC	RGDSAAYFCASSPAGEREKLFFGSGTQLSVL	TRBJ1-4	TRBV18	3	-5.92
CAAGACAGAGAGCTGGGTTCCACTGCCAAAAAACAGTTTTTCACGCTCCCTCGAGCCCCCATATGGTGAGCTGGCACAGAAATAAGCTGCCGAA	SAAYFCASSPYGGSREREKLFFGSGTQLSVL	TRBJ1-4	TRBV18	22	-5.054
CAAGACAGAGAGCTGGGTTCCACTGCCAAAAAACAGTTTTTCACGGACACGTTCCTGGGTGGCACAGAAATACACAGCAGAGTCACCAAGCTCC	ELGDSAVYFCATQERVREKLFFGSGTQLSVL	TRBJ1-4	TRBV3-1	10	-5.397
CAAGACAGAGAGCTGGGTTCCACTGCCAAAAAACAGTTTTTCACGGACCCTGTCCTGGCTGCTGGCACAGAAATACACAGCAGAGTCACCAAGC	LGDSAVYFCASSQDRVREKLFFGSGTQLSVL	TRBJ1-4	TRBV3-1	2	-6.096
CAAGACAGAGAGCTGGGTTCCACTGCCAAAAAACAGTTTTTCACGGACGTCCCCGCGGCTGGTGGCACACAGGTACATGGCTGCGTCCCCCAGG	LGDAAMYLCATSRGDVREKLFFGSGTQLSVL	TRBJ1-4	TRBV15	13	-5.283
CAAGACAGAGAGCTGGGTTCCACTGCCAAAAAACAGTTTTTCACGGCCCTGTCCCCTTCGGTCACTGGTGGCACAGAAGTAAAGAGCTGTCTGG	QTALYFCATSDRRGQGREKLFFGSGTQLSVL	TRBJ1-4	TRBV24-1	17	-5.166
CAAGACAGAGAGCTGGGTTCCACTGCCAAAAAACAGTTTTTCACGGCCGCTCCCGCTGGCACAGAAGTACACAGATGTCTGGGAGGGAGCAGCC	AAPSQTSVYFCASGSGREKLFFGSGTQLSVL	TRBJ1-4	TRBV6-5	6	-5.618
CAAGACAGAGAGCTGGGTTCCACTGCCAAAAAACAGTTTTTCACGGCGCAGACTGCTGGCACAGAGGTACATAGATGTCTGGTTGGTGCTGGCG	ASTNQTSMYLCASSLRREKLFFGSGTQLSVL	TRBJ1-4	TRBV28	6	-5.618
CAAGACAGAGAGCTGGGTTCCACTGCCAAAAAACAGTTTTTCACGGCTGTCTGTACTGATGGCACAGAAGTACACAGATGTCTGGGAGCTGGTA	TSSQTSVYFCAISTDSREKLFFGSGTQLSVL	TRBJ1-4	TRBV10-3	3	-5.92
CAAGACAGAGAGCTGGGTTCCACTGCCAAAAAACAGTTTTTCACGGTCCGTATAAGCTTGGCTGCTGGCACAGAAATACACAGCAGAGTCACCA	GDSAVYFCASSQAYTDREKLFFGSGTQLSVL	TRBJ1-4	TRBV3-1	5	-5.698
CAAGACAGAGAGCTGGGTTCCACTGCCAAAAAACAGTTTTTCACGTAGGTCCCTGTCCGAGCTGGCACAGAAGTACACAGATGTTTGGGAGGGA	PSQTSVYFCASSDRDLREKLFFGSGTQLSVL	TRBJ1-4	TRBV6-2	6	-5.618
CAAGACAGAGAGCTGGGTTCCACTGCCAAAAAACAGTTTTTCACGTCCGCCTGTCTGGTCTCTGCTGGTGGCACACAGGTACATGGCTGCGTCC	DAAMYLCATSRDQTGGREKLFFGSGTQLSVL	TRBJ1-4	TRBV15	4	-5.795
CAAGACAGAGAGCTGGGTTCCACTGCCAAAAAACAGTTTTTCACTAAAACCGGTAAAACTTAAGCTGCTGGCACAGAGATACACGGCCGAGTCC	DSAVYLCASSLSFTGFSEKLFFGSGTQLSVL	TRBJ1-4	TRBV7-2	2	-6.096
CAAGACAGAGAGCTGGGTTCCACTGCCAAAAAACAGTTTTTCACTAAACAACCTGATTCCTTGGCTGCTGGCACAGAAATAAACTCCAGAATCC	DSGVYFCASSQGIRLFSEKLFFGSGTQLSVL	TRBJ1-4	TRBV14	18	-5.141
CAAGACAGAGAGCTGGGTTCCACTGCCAAAAAACAGTTTTTCACTAAATTCCCCTCCCCCTCTAGCACTGCAGATGTAGAAGCTGCTGTCTTCA	EDSSFYICSARGGGEFSEKLFFGSGTQLSVL	TRBJ1-4	TRBV20-1	14	-5.251
CAAGACAGAGAGCTGGGTTCCACTGCCAAAAAACAGTTTTTCACTAACCCCCGGAGCCCGCGAGCTGCTGGCACAGAGATACATGGCCGAGTCC	DSAMYLCASSSRAPGVSEKLFFGSGTQLSVL	TRBJ1-4	TRBV7-9	4	-5.795
CAAGACAGAGAGCTGGGTTCCACTGCCAAAAAACAGTTTTTCACTAACCCCCGTCCGGGGACTCCAGGCACAGAGATAGAAGCCAGAGTCACTG	SDSGFYLCAWSPRTGVSEKLFFGSGTQLSVL	TRBJ1-4	TRBV30	2	-6.096
CAAGACAGAGAGCTGGGTTCCACTGCCAAAAAACAGTTTTTCACTAACCCCGCCCCCGGCGGTGCTGGCACAGAAGTACACAGATGTCTGGGAG	SQTSVYFCASTAGGGVSEKLFFGSGTQLSVL	TRBJ1-4	TRBV6-5	7	-5.552
CAAGACAGAGAGCTGGGTTCCACTGCCAAAAAACAGTTTTTCACTAAGACCCACCCCCGCGGTGCTGGCACAGAGATACACGGCCGAGTCCTCC	EDSAVYLCASTAGVGLSEKLFFGSGTQLSVL	TRBJ1-4	TRBV7-2	3	-5.92
CAAGACAGAGAGCTGGGTTCCACTGCCAAAAAACAGTTTTTCACTAAGATACCCCGACAGGCTGCTGGCACAGAGATACACGGCCGAGTCCTCC	EDSAVYLCASSLSGYLSEKLFFGSGTQLSVL	TRBJ1-4	TRBV7-2	9	-5.442
CAAGACAGAGAGCTGGGTTCCACTGCCAAAAAACAGTTTTTCACTAAGCCCTGTAAAACTGCTGGCACAGAGGTACATAGATGTCTGGTTGGTG	TNQTSMYLCASSFTGLSEKLFFGSGTQLSVL	TRBJ1-4	TRBV28	20	-5.096
CAAGACAGAGAGCTGGGTTCCACTGCCAAAAAACAGTTTTTCACTAAGCCCTGTCCCTAAACTGCTGGCACAGAGGTACATAGATGTCTGGTTG	NQTSMYLCASSLGTGLSEKLFFGSGTQLSVL	TRBJ1-4	TRBV28	26	-4.982
CAAGACAGAGAGCTGGGTTCCACTGCCAAAAAACAGTTTTTCACTACCCCCGTGGGCACAGAGGTACATAGATGTCTGGTTGGTGCTGGCGGAC	SASTNQTSMYLCAHGGSEKLFFGSGTQLSVL	TRBJ1-4	TRBV28	8	-5.494
CAAGACAGAGAGCTGGGTTCCACTGCCAAAAAACAGTTTTTCACTACCCCCTGCCCTGCTGGCACAGAAGTACACAGCTGAGTCCCTGGGTTCT	EPRDSAVYFCASRAGGSEKLFFGSGTQLSVL	TRBJ1-4	TRBV12-3; TRBV12-4	9	-5.442
CAAGACAGAGAGCTGGGTTCCACTGCCAAAAAACAGTTTTTCACTACCCCCTGTCCAGCCACGGGCGCTGGCACAGCGATACATGGCCGAGTCC	DSAMYRCASARGWTGGSEKLFFGSGTQLSVL	TRBJ1-4	TRBV7-6	4	-5.795
CAAGACAGAGAGCTGGGTTCCACTGCCAAAAAACAGTTTTTCACTACCCTGTCCCGGGGCACTGCAGATGTAGAAGCTGCTGTCTTCAGGATGG	HPEDSSFYICSAPGQGSEKLFFGSGTQLSVL	TRBJ1-4	TRBV20-1	11	-5.355
CAAGACAGAGAGCTGGGTTCCACTGCCAAAAAACAGTTTTTCACTACGTCCCTGTGGTTGGCTGCTGGCACAGAAATACACAGCAGAGTCACCA	GDSAVYFCASSQPQGRSEKLFFGSGTQLSVL	TRBJ1-4	TRBV3-1	16	-5.193
CAAGACAGAGAGCTGGGTTCCACTGCCAAAAAACAGTTTTTCACTACGTGTCAATCGCGAGGCACAGAAGTACACAGATGTCTGGGAGGGAGCA	APSQTSVYFCASRLTRSEKLFFGSGTQLSVL	TRBJ1-4	TRBV6-6	10	-5.397
CAAGACAGAGAGCTGGGTTCCACTGCCAAAAAACAGTTTTTCACTACTCCCTGTGAGTGTTGGGCTGCTGGCACAGAGATACATGGCCGAGTCC	DSAMYLCASSPTLTGSSEKLFFGSGTQLSVL	TRBJ1-4	TRBV7-9	5	-5.698
CAAGACAGAGAGCTGGGTTCCACTGCCAAAAAACAGTTTTTCACTATACCCTGAAGCTTGGCTGCTGGCGCAGAGATACAGGGCCGAGTCTTCT	EDSALYLCASSQASGYSEKLFFGSGTQLSVL	TRBJ1-4	TRBV4-3	8	-5.494
CAAGACAGAGAGCTGGGTTCCACTGCCAAAAAACAGTTTTTCACTATTCCCCTGTCCCGGGGAACTGCTGGCACAGAGGTACATAGATGTCTGG	QTSMYLCASSSPGQGNSEKLFFGSGTQLSVL	TRBJ1-4	TRBV28	12	-5.317
CAAGACAGAGAGCTGGGTTCCACTGCCAAAAAACAGTTTTTCACTCAATCGGGTGCTGGCACAGAGGTACATAGATGTCTGGTTGGTGCTGGCG	ASTNQTSMYLCASTRLSEKLFFGSGTQLSVL	TRBJ1-4	TRBV28	4	-5.795
CAAGACAGAGAGCTGGGTTCCACTGCCAAAAAACAGTTTTTCACTCCAACCCGACGAGTAACTGCTGGCACAGAAGTACACAGATGTCTGGGAG	SQTSVYFCASSYSSGWSEKLFFGSGTQLSVL	TRBJ1-4	TRBV6-5	8	-5.494
CAAGACAGAGAGCTGGGTTCCACTGCCAAAAAACAGTTTTTCACTCCACGGTCGGATACTACTGGCACAGAGATAGAAAGCTGTCGGGTTCTTT	KNPTAFYLCASSIRPWSEKLFFGSGTQLSVL	TRBJ1-4	TRBV19	26	-4.982
CAAGACAGAGAGCTGGGTTCCACTGCCAAAAAACAGTTTTTCACTCCATCGCCCCCTGTCCATGCTGCTGGCACAGAAGTACACAGATGTCTGG	QTSVYFCASSMDRGRWSEKLFFGSGTQLSVL	TRBJ1-4	TRBV6-1	55	-4.656
CAAGACAGAGAGCTGGGTTCCACTGCCAAAAAACAGTTTTTCACTCCCAGAACTCCAGGCACAGAGATAGAAGCCAGAGTCACTGAGAAGGAGC	LLLSDSGFYLCAWSSGSEKLFFGSGTQLSVL	TRBJ1-4	TRBV30	13	-5.283
CAAGACAGAGAGCTGGGTTCCACTGCCAAAAAACAGTTTTTCACTCCCCCCCGCCAGGGAACTGCTGGCACAGAGGTACATAGATGTCTGGTTG	NQTSMYLCASSSLAGGSEKLFFGSGTQLSVL	TRBJ1-4	TRBV28	5	-5.698
CAAGACAGAGAGCTGGGTTCCACTGCCAAAAAACAGTTTTTCACTCCCCCCGCGGATCTGCTGGCACAGAGATACACGGCTGAGTCCCCCCGCT	AGGLSRVSLCQQIRGGSEKLFFGSGTQLSVL	TRBJ1-4	TRBV7-3	7	-5.552
CAAGACAGAGAGCTGGGTTCCACTGCCAAAAAACAGTTTTTCACTCCCCCCTGTCGGCGATGGGACACTAGCACTGCAGATGTAGAAGCTGCTG	SSFYICSASVPSPTGGSEKLFFGSGTQLSVL	TRBJ1-4	TRBV20-1	3	-5.92
CAAGACAGAGAGCTGGGTTCCACTGCCAAAAAACAGTTTTTCACTCCCCCCTGTGACGCTGCAGAGATATATGCTGCTGTCTTCAGGGCTCATG	MSPEDSSIYLCSVTGGSEKLFFGSGTQLSVL	TRBJ1-4	TRBV29-1	5	-5.698
CAAGACAGAGAGCTGGGTTCCACTGCCAAAAAACAGTTTTTCACTCCCCGCCGTCCCATCTCTAGCACTGCAGATGTAGAAGCTGCTGTCTTCA	EDSSFYICSARDGTAGSEKLFFGSGTQLSVL	TRBJ1-4	TRBV20-1	6	-5.618
CAAGACAGAGAGCTGGGTTCCACTGCCAAAAAACAGTTTTTCACTCCCCTGCCCCGAGCTGCTGGCACAGAAATACACAGCAGAGTCACCAAGC	LGDSAVYFCASSSGQGSEKLFFGSGTQLSVL	TRBJ1-4	TRBV3-1	5	-5.698
CAAGACAGAGAGCTGGGTTCCACTGCCAAAAAACAGTTTTTCACTCCCCTGTCGGAAGCTGCAGAGATATATGCTGCTGTCTTCAGGGCTCATG	MSPEDSSIYLCSFRQGSEKLFFGSGTQLSVL	TRBJ1-4	TRBV29-1	7	-5.552
CAAGACAGAGAGCTGGGTTCCACTGCCAAAAAACAGTTTTTCACTCCCCTGTCTTCCGCTGCAGAGATATATGCTGCTGTCTTCAGGGCTCATG	MSPEDSSIYLCSGRQGSEKLFFGSGTQLSVL	TRBJ1-4	TRBV29-1	39	-4.806
CAAGACAGAGAGCTGGGTTCCACTGCCAAAAAACAGTTTTTCACTCCCGCTACCCTTCTTATGACTGCTGGCACAGAGATACACGGCCGAGTCC	DSAVYLCASSHKKGSGSEKLFFGSGTQLSVL	TRBJ1-4	TRBV7-2	5	-5.698
CAAGACAGAGAGCTGGGTTCCACTGCCAAAAAACAGTTTTTCACTCCCGGCGGTCCCCGAAACGCTGCAGAGATATATGCTGCTGTCTTCAGGG	PEDSSIYLCSVSGTAGSEKLFFGSGTQLSVL	TRBJ1-4	TRBV29-1	13	-5.283
CAAGACAGAGAGCTGGGTTCCACTGCCAAAAAACAGTTTTTCACTCCCGTCCCGGAAGCTGCTGGCGCAGAGATACAGGGCTGAGTCTTCTGGC	PEDSALYLCASSFRDGSEKLFFGSGTQLSVL	TRBJ1-4	TRBV4-1	3	-5.92
CAAGACAGAGAGCTGGGTTCCACTGCCAAAAAACAGTTTTTCACTCCCTCCCAGGCTGCTGGCACAGAGATACACGGCCGAGTCCTCCTGCTGT	QQEDSAVYLCASSLGGSEKLFFGSGTQLSVL	TRBJ1-4	TRBV7-2	3	-5.92
CAAGACAGAGAGCTGGGTTCCACTGCCAAAAAACAGTTTTTCACTCCCTCCCCCGCCGAAGGCACTGCAGATGTAGAAGCTGCTGTCTTCAGGA	PEDSSFYICSAFGGGGSEKLFFGSGTQLSVL	TRBJ1-4	TRBV20-1	8	-5.494
CAAGACAGAGAGCTGGGTTCCACTGCCAAAAAACAGTTTTTCACTCCCTCCTCCCTGGGAACTGCTGGCACAGAGATACAGGGCCGAGTCGTCC	DDSALYLCASSSQGGGSEKLFFGSGTQLSVL	TRBJ1-4	TRBV5-4	6	-5.618
CAAGACAGAGAGCTGGGTTCCACTGCCAAAAAACAGTTTTTCACTCCCTGAGAGTGGCCTGCTGGCACAGAAGTACACAGATGTCTGGGAGGGA	PSQTSVYFCASRPLSGSEKLFFGSGTQLSVL	TRBJ1-4	TRBV6-6	5	-5.698
CAAGACAGAGAGCTGGGTTCCACTGCCAAAAAACAGTTTTTCACTCCCTGTCCCAAAGCTGCTGGCGCAAAGATAAAGGGCCGAGTCCCCCAGC	LGDSALYLCASSFGTGSEKLFFGSGTQLSVL	TRBJ1-4	TRBV5-1	7	-5.552
CAAGACAGAGAGCTGGGTTCCACTGCCAAAAAACAGTTTTTCACTCCCTGTCCCAAGGCTGGCACAGAAGTACACAGATGTCTGGGAGGGAGCA	APSQTSVYFCASLGTGSEKLFFGSGTQLSVL	TRBJ1-4	TRBV6-5	12	-5.317
CAAGACAGAGAGCTGGGTTCCACTGCCAAAAAACAGTTTTTCACTCCCTGTCCCGGAGTAACTGCTGGCACAGAAGTACACAGATGTCTGGGAG	SQTSVYFCASSYSGTGSEKLFFGSGTQLSVL	TRBJ1-4	TRBV6-5	48	-4.715
CAAGACAGAGAGCTGGGTTCCACTGCCAAAAAACAGTTTTTCACTCCCTGTCCCGGTAACGCTGCAGAGATATATGCTGCTGTCTTCAGGGCTC	SPEDSSIYLCSVTGTGSEKLFFGSGTQLSVL	TRBJ1-4	TRBV29-1	22	-5.054
CAAGACAGAGAGCTGGGTTCCACTGCCAAAAAACAGTTTTTCACTCCGCCCCTGAAAACTGCTGGCACAGAAGTACACAGCTGAGTCCCTGGGT	PRDSAVYFCASSFQGRSEKLFFGSGTQLSVL	TRBJ1-4	TRBV12-3; TRBV12-4	43	-4.763
CAAGACAGAGAGCTGGGTTCCACTGCCAAAAAACAGTTTTTCACTCCTCCGCCCTGTCGAGGTACTGGCACAGAGATAGAAAGCTGTCGGGTTC	NPTAFYLCASTSTGRRSEKLFFGSGTQLSVL	TRBJ1-4	TRBV19	4	-5.795
CAAGACAGAGAGCTGGGTTCCACTGCCAAAAAACAGTTTTTCACTCCTCGGCCCCCGGGATGTAAAGCTGCTGGCACAGAGATACACGGCGGAG	SAVYLCASSFTSRGPRSEKLFFGSGTQLSVL	TRBJ1-4	TRBV7-2	5	-5.698
CAAGACAGAGAGCTGGGTTCCACTGCCAAAAAACAGTTTTTCACTCGACCCCTGTAAGCTGCTGGCGCAAAGATAAAGGGCCGAGTCCCCCAGC	LGDSALYLCASSLQGSSEKLFFGSGTQLSVL	TRBJ1-4	TRBV5-1	561	-3.648
CAAGACAGAGAGCTGGGTTCCACTGCCAAAAAACAGTTTTTCACTCGCCCCCCAATTTAAACTGCTGGCACAGAGGTACATAGATGTCTGGTTG	NQTSMYLCASSLNWGASEKLFFGSGTQLSVL	TRBJ1-4	TRBV28	23	-5.035
CAAGACAGAGAGCTGGGTTCCACTGCCAAAAAACAGTTTTTCACTCGCGAGGCCCGACGTCCTGCTGGCACAGAAGTACACAGATGTCTGGGAG	SQTSVYFCASRTSGLASEKLFFGSGTQLSVL	TRBJ1-4	TRBV6-1	7	-5.552
CAAGACAGAGAGCTGGGTTCCACTGCCAAAAAACAGTTTTTCACTCGTCCCTGTCCGTCGGCTGGCACAGAAGTACACAGATGTCTGGGAGGGA	PSQTSVYFCASRRTGTSEKLFFGSGTQLSVL	TRBJ1-4	TRBV6-1	7	-5.552
CAAGACAGAGAGCTGGGTTCCACTGCCAAAAAACAGTTTTTCACTCGTGTCCCTTCTATCTTGGCTGCTGGCACAGAAATACACAGCAGAGTCA	DSAVYFCASSQDRRDTSEKLFFGSGTQLSVL	TRBJ1-4	TRBV3-1	19	-5.118
CAAGACAGAGAGCTGGGTTCCACTGCCAAAAAACAGTTTTTCACTCTCCAAGCTGCTGGCGCAAAGATAAAGGGCCGAGTCCCCCAGCTCCAAG	LELGDSALYLCASSLESEKLFFGSGTQLSVL	TRBJ1-4	TRBV5-1	6	-5.618
CAAGACAGAGAGCTGGGTTCCACTGCCAAAAAACAGTTTTTCACTCTCCCTGCCCCCCAAGCTGCTGGCGCAAAGATAAAGGGCCGAGTCCCCC	GDSALYLCASSLGGRESEKLFFGSGTQLSVL	TRBJ1-4	TRBV5-1	3	-5.92
CAAGACAGAGAGCTGGGTTCCACTGCCAAAAAACAGTTTTTCACTCTCGAATACCCCTGTCGGAAAACTGCTGGCACAGAGGTACATAGATGTC	TSMYLCASSFPTGVFESEKLFFGSGTQLSVL	TRBJ1-4	TRBV28	3	-5.92
CAAGACAGAGAGCTGGGTTCCACTGCCAAAAAACAGTTTTTCACTCTGGGGACTGCTGGCACAGAAGTACATGGCTGAGTCCTCCAGCTTTGTG	TKLEDSAMYFCASSPQSEKLFFGSGTQLSVL	TRBJ1-4	TRBV2	6	-5.618
CAAGACAGAGAGCTGGGTTCCACTGCCAAAAAACAGTTTTTCACTGACCCGGACCGAACTGCTGGCACAGAGGTACATAGATGTCTGGTTGGTG	TNQTSMYLCASSSVRVSEKLFFGSGTQLSVL	TRBJ1-4	TRBV28	142	-4.244
CAAGACAGAGAGCTGGGTTCCACTGCCAAAAAACAGTTTTTCACTGCTCAACCTGGAGTTCGAGCTGCTGGCACAGAGATACACGGCCGAGTCC	DSAVYLCASSSNSRLSSEKLFFGSGTQLSVL	TRBJ1-4	TRBV7-2	12	-5.317
CAAGACAGAGAGCTGGGTTCCACTGCCAAAAAACAGTTTTTCACTGCTCCCCTGTGGCCTGCTGGCACAGAAGTACATGGCTGAGTCCTCCAGC	LEDSAMYFCASRPQGSSEKLFFGSGTQLSVL	TRBJ1-4	TRBV2	10	-5.397
CAAGACAGAGAGCTGGGTTCCACTGCCAAAAAACAGTTTTTCACTGCTGGCACAGAAGTACAGAGAGGTCTGGTTGGGGCTGGGCGACTCCAGG	LESPSPNQTSLYFCASSEKLFFGSGTQLSVL	TRBJ1-4	TRBV27	30	-4.92
CAAGACAGAGAGCTGGGTTCCACTGCCAAAAAACAGTTTTTCACTGCTGTCCGGCTCACTGATGGCACAGAAGTACACAGATGTCTGGGAGCTG	SSQTSVYFCAISEPDSSEKLFFGSGTQLSVL	TRBJ1-4	TRBV10-3	42	-4.773
CAAGACAGAGAGCTGGGTTCCACTGCCAAAAAACAGTTTTTCACTGGGGCGCGCACTCCAGGCACAGAGATAGAAGCCAGAGTCACTGAGAAGG	LLSDSGFYLCAWSARPSEKLFFGSGTQLSVL	TRBJ1-4	TRBV30	5	-5.698
CAAGACAGAGAGCTGGGTTCCACTGCCAAAAAACAGTTTTTCACTGGGTCCATAGCTGCTGGCACAGAGATACATGGCCGAGTCCCCCTGCTCT	EQGDSAMYLCASSYGPSEKLFFGSGTQLSVL	TRBJ1-4	TRBV7-9	8	-5.494
CAAGACAGAGAGCTGGGTTCCACTGCCAAAAAACAGTTTTTCACTGGTAACACTCCAGGCACAGAGATAGAAGCCAGAGTCACTGAGAAGGAGC	LLLSDSGFYLCAWSVTSEKLFFGSGTQLSVL	TRBJ1-4	TRBV30	15	-5.221
CAAGACAGAGAGCTGGGTTCCACTGCCAAAAAACAGTTTTTCACTGTCCTGGTAGTAACTGCTGGCACAGAAGTACACAGATGTCTGGGAGGGA	PSQTSVYFCASSYYQDSEKLFFGSGTQLSVL	TRBJ1-4	TRBV6-6	11	-5.355
CAAGACAGAGAGCTGGGTTCCACTGCCAAAAAACAGTTTTTCACTTAAAACCCCCCTGCTCCATTGAACGCTGCAGAGATATATGCTGCTGTCT	DSSIYLCSVQWSRGVLSEKLFFGSGTQLSVL	TRBJ1-4	TRBV29-1	6	-5.618
CAAGACAGAGAGCTGGGTTCCACTGCCAAAAAACAGTTTTTCACTTAATGACTCACTGATGGCACAGAAGTACACAGATGTCTGGGAGCTGGTA	TSSQTSVYFCAISESLSEKLFFGSGTQLSVL	TRBJ1-4	TRBV10-3	16	-5.193
CAAGACAGAGAGCTGGGTTCCACTGCCAAAAAACAGTTTTTCACTTAGACCCTTACTTCTCCAGGCACAGAGATAGAAGCCAGAGTCACTGAGA	LSDSGFYLCAWRSKGLSEKLFFGSGTQLSVL	TRBJ1-4	TRBV30	7	-5.552
CAAGACAGAGAGCTGGGTTCCACTGCCAAAAAACAGTTTTTCACTTAGCCCCCTGTCAGCTTGGCTGCTGGCACAGAAATAAACTCCAGAATCC	DSGVYFCASSQADRGLSEKLFFGSGTQLSVL	TRBJ1-4	TRBV14	4	-5.795
CAAGACAGAGAGCTGGGTTCCACTGCCAAAAAACAGTTTTTCACTTAGCTCCCCTCCTACTTTAGCACTGCAGATGTAGAAGCTGCTGTCTTCA	EDSSFYICSAKVGGELSEKLFFGSGTQLSVL	TRBJ1-4	TRBV20-1	21	-5.074
CAAGACAGAGAGCTGGGTTCCACTGCCAAAAAACAGTTTTTCACTTAGTCCCCCTTTCCCTGGGCTGCTGGCGCAGAGATACAGGGCTGAGTCT	DSALYLCASSPGKGGLSEKLFFGSGTQLSVL	TRBJ1-4	TRBV4-1	2	-6.096
CAAGACAGAGAGCTGGGTTCCACTGCCAAAAAACAGTTTTTCACTTAGTCCCCTTCCCTGGGGGCTGCTGGCGCAAAGATAAAGGGCCGAGTCC	DSALYLCASSPQGRGLSEKLFFGSGTQLSVL	TRBJ1-4	TRBV5-1	6	-5.618
CAAGACAGAGAGCTGGGTTCCACTGCCAAAAAACAGTTTTTCACTTCCCCCTCCGGGGGTCTCCGTACTGCAGATGTAGAAGCTGCTGTCTTCA	EDSSFYICSTETPGGGSEKLFFGSGTQLSVL	TRBJ1-4	TRBV20-1	9	-5.442
CAAGACAGAGAGCTGGGTTCCACTGCCAAAAAACAGTTTTTCACTTCCCCCTGGACTGCTGGCACAGAGGTACATAGATGTCTGGTTGGTGCTG	STNQTSMYLCASSPGGSEKLFFGSGTQLSVL	TRBJ1-4	TRBV28	6	-5.618
CAAGACAGAGAGCTGGGTTCCACTGCCAAAAAACAGTTTTTCACTTCCCTGCCCAGGTACACTCCAGGCACAGAGATAGAAGCCAGAGTCACTG	SDSGFYLCAWSVPGQGSEKLFFGSGTQLSVL	TRBJ1-4	TRBV30	6	-5.618
CAAGACAGAGAGCTGGGTTCCACTGCCAAAAAACAGTTTTTCACTTCCCTGTCCCAAGCTGCTGGCGCAAAGATAAAGGGCCGAGTCCCCCAGC	LGDSALYLCASSLGQGSEKLFFGSGTQLSVL	TRBJ1-4	TRBV5-1	14	-5.251
CAAGACAGAGAGCTGGGTTCCACTGCCAAAAAACAGTTTTTCACTTCCGCCCCCTGTGGTGCTGCTGGCACAGAGATACATGGCCGAGTCCCCC	GDSAMYLCASSTTGGGSEKLFFGSGTQLSVL	TRBJ1-4	TRBV7-9	5	-5.698
CAAGACAGAGAGCTGGGTTCCACTGCCAAAAAACAGTTTTTCACTTCCGCCCTGTCTGGGGCTGCTGGCACAGAAATAAACTCCAGAATCCTCC	EDSGVYFCASSPRQGGSEKLFFGSGTQLSVL	TRBJ1-4	TRBV14	15	-5.221
CAAGACAGAGAGCTGGGTTCCACTGCCAAAAAACAGTTTTTCACTTCCGCCTGTCCGCGGGCTGCTGGCACAGAGATACACGGCCGAGTCCTCC	EDSAVYLCASSPRTGGSEKLFFGSGTQLSVL	TRBJ1-4	TRBV7-2	17	-5.166
CAAGACAGAGAGCTGGGTTCCACTGCCAAAAAACAGTTTTTCACTTCGAGCCATGTCCCAATTCTCTCTAGCACTGCAGATGTAGAAGCTGCTG	SSFYICSARENWDMARSEKLFFGSGTQLSVL	TRBJ1-4	TRBV20-1	18	-5.141
CAAGACAGAGAGCTGGGTTCCACTGCCAAAAAACAGTTTTTCACTTGTCCCCCGGGGGTAACTGCTGGCACAGAAGTACACAGATGTCTGGGAG	SQTSVYFCASSYPRGTSEKLFFGSGTQLSVL	TRBJ1-4	TRBV6-5	28	-4.949
CAAGACAGAGAGCTGGGTTCCACTGCCAAAAAACAGTTTTTCAGAAACCCTGCCCTCTAAGCTGCTGGCACAGAGATACACGGCCGAGTCCTCC	EDSAVYLCASSLEGRVSEKLFFGSGTQLSVL	TRBJ1-4	TRBV7-2	8	-5.494
CAAGACAGAGAGCTGGGTTCCACTGCCAAAAAACAGTTTTTCAGAAATTCCTGTCAAGCTGCTGGCACAGAGATACAGGGCCGAGTCGTCCAGC	LDDSALYLCASSLTGISEKLFFGSGTQLSVL	TRBJ1-4	TRBV5-4	5	-5.698
CAAGACAGAGAGCTGGGTTCCACTGCCAAAAAACAGTTTTTCAGAAGCGATCGCCCCCGGTGGTGAGCTGGCACAGAAATAAGCTGCCGAATCT	DSAAYFCASSPPGAIASEKLFFGSGTQLSVL	TRBJ1-4	TRBV18	11	-5.355
CAAGACAGAGAGCTGGGTTCCACTGCCAAAAAACAGTTTTTCAGAAGGAGATTCACTGCTGGCACAGAAGTACACAGATGTCTGGGAGGGAGCA	APSQTSVYFCASSESPSEKLFFGSGTQLSVL	TRBJ1-4	TRBV6-1	4	-5.795
CAAGACAGAGAGCTGGGTTCCACTGCCAAAAAACAGTTTTTCAGAATAGCTGCTGGCACAGAAGTACACAGATGTCTGGGAGGGAGCAGCCAAC	LAAPSQTSVYFCASSYSEKLFFGSGTQLSVL	TRBJ1-4	TRBV6-6	18	-5.141
CAAGACAGAGAGCTGGGTTCCACTGCCAAAAAACAGTTTTTCAGAATTCCCGTCCCCCCTGATGGCACAGAAGTACACAGATGTCTGGGAGCTG	SSQTSVYFCAIRGDGNSEKLFFGSGTQLSVL	TRBJ1-4	TRBV10-3	5	-5.698
CAAGACAGAGAGCTGGGTTCCACTGCCAAAAAACAGTTTTTCAGACAATCCAGCGCTGCAGAGATATATGCTGCTGTCTTCAGGGCTCATGTTG	NMSPEDSSIYLCSAGLSEKLFFGSGTQLSVL	TRBJ1-4	TRBV29-1	12	-5.317
CAAGACAGAGAGCTGGGTTCCACTGCCAAAAAACAGTTTTTCAGACACCTGTCCAACGCTGCAGAGATATATGCTGCTGTCTTCAGGGCTCATG	MSPEDSSIYLCSVGQVSEKLFFGSGTQLSVL	TRBJ1-4	TRBV29-1	10	-5.397
CAAGACAGAGAGCTGGGTTCCACTGCCAAAAAACAGTTTTTCAGACCCACTGTCTAAACTGCTGGCGCAAAGATAAAGGGCCGAGTCCCCCAGC	LGDSALYLCASSLDSGSEKLFFGSGTQLSVL	TRBJ1-4	TRBV5-1	4	-5.795
CAAGACAGAGAGCTGGGTTCCACTGCCAAAAAACAGTTTTTCAGACCCTGTCCCATATCGATGGCTGGCACAGAAGTACACAGATGTCTGGGAG	SQTSVYFCASHRYGTGSEKLFFGSGTQLSVL	TRBJ1-4	TRBV6-6	41	-4.784
CAAGACAGAGAGCTGGGTTCCACTGCCAAAAAACAGTTTTTCAGACGCCCCCTGTCGTCTGCTGGCACAGAAGTACACAGATGTCTGGGAGGGA	PSQTSVYFCASRRQGASEKLFFGSGTQLSVL	TRBJ1-4	TRBV6-6	5	-5.698
CAAGACAGAGAGCTGGGTTCCACTGCCAAAAAACAGTTTTTCAGACGCCGTCAGGTCTATACTACTGGCACAGAGATAGAAAGCTGTCGGGTTC	NPTAFYLCASSIDLTASEKLFFGSGTQLSVL	TRBJ1-4	TRBV19	5	-5.698
CAAGACAGAGAGCTGGGTTCCACTGCCAAAAAACAGTTTTTCAGACGTGGAGCGTGAGCTGGCACAGAAATAAGCTGCCGAATCTCCTCGCACT	VRGDSAAYFCASSRSTSEKLFFGSGTQLSVL	TRBJ1-4	TRBV18	63	-4.597
CAAGACAGAGAGCTGGGTTCCACTGCCAAAAAACAGTTTTTCAGACTCGGTCCCTCCCGGGTCACTGGTGGCACAGAAGTAAAGAGCTGTCTGG	QTALYFCATSDPGGTESEKLFFGSGTQLSVL	TRBJ1-4	TRBV24-1	7	-5.552
CAAGACAGAGAGCTGGGTTCCACTGCCAAAAAACAGTTTTTCAGACTCGTAACTGCTGGCACAGAAGTACACAGATGTCTGGGAGGGAGCAGCC	AAPSQTSVYFCASSYESEKLFFGSGTQLSVL	TRBJ1-4	TRBV6-6	5	-5.698
CAAGACAGAGAGCTGGGTTCCACTGCCAAAAAACAGTTTTTCAGACTGTCCCTCGGAACTGCTGGCACAGAAGTACACAGATGTTTGGGAGGGA	PSQTSVYFCASSSEGQSEKLFFGSGTQLSVL	TRBJ1-4	TRBV6-2	3	-5.92
CAAGACAGAGAGCTGGGTTCCACTGCCAAAAAACAGTTTTTCAGAGAAAGGTCCGGCATGGCTGGCACAGAGGTACATAGATGTCTGGTTGGTG	TNQTSMYLCASHAGPFSEKLFFGSGTQLSVL	TRBJ1-4	TRBV28	26	-4.982
CAAGACAGAGAGCTGGGTTCCACTGCCAAAAAACAGTTTTTCAGAGACCCCACCGGGGTTGCTGGCACAGAGATACATGGCCGAGTCCCCCTGC	QGDSAMYLCASNPGGVSEKLFFGSGTQLSVL	TRBJ1-4	TRBV7-9	17	-5.166
CAAGACAGAGAGCTGGGTTCCACTGCCAAAAAACAGTTTTTCAGAGATTGTCCCGCTCCTTGCACTGCTGGCACAGAAGTACATGGCTGAGTCC	DSAMYFCASSARSGTISEKLFFGSGTQLSVL	TRBJ1-4	TRBV2	5	-5.698
CAAGACAGAGAGCTGGGTTCCACTGCCAAAAAACAGTTTTTCAGAGCCCCCTGTCAGGCTGCTGGCGCAAAGATAAAGGGCCGAGTCCCCCAGC	LGDSALYLCASSLTGGSEKLFFGSGTQLSVL	TRBJ1-4	TRBV5-1	15	-5.221
CAAGACAGAGAGCTGGGTTCCACTGCCAAAAAACAGTTTTTCAGAGCCTGTCCCTTCAACGCTGCAGAGATATATGCTGCTGTCTTCAGGGCTC	SPEDSSIYLCSVEGTGSEKLFFGSGTQLSVL	TRBJ1-4	TRBV29-1	9	-5.442
CAAGACAGAGAGCTGGGTTCCACTGCCAAAAAACAGTTTTTCAGAGGACCTATCACTCCAGGCACAGAGATAGAAGCCAGAGTCACTGAGAAGG	LLSDSGFYLCAWSDRSSEKLFFGSGTQLSVL	TRBJ1-4	TRBV30	4	-5.795
CAAGACAGAGAGCTGGGTTCCACTGCCAAAAAACAGTTTTTCAGAGGTGTCCCGAGGTAATGCGCTGCAGAGATATATGCTGCTGTCTTCAGGG	PEDSSIYLCSALPRDTSEKLFFGSGTQLSVL	TRBJ1-4	TRBV29-1	46	-4.734
CAAGACAGAGAGCTGGGTTCCACTGCCAAAAAACAGTTTTTCAGAGTCCCCCGACGAGCTGCTGGCGCAAAGATAAAGGGCCGAGTCCCCCAGC	LGDSALYLCASSSSGDSEKLFFGSGTQLSVL	TRBJ1-4	TRBV5-1	4	-5.795
CAAGACAGAGAGCTGGGTTCCACTGCCAAAAAACAGTTTTTCAGAGTCCCTTCGGCGGCTGCTGGCACAGAAGTACATGGCTGAGTCCTCCAGC	LEDSAMYFCASSRRRDSEKLFFGSGTQLSVL	TRBJ1-4	TRBV2	29	-4.934
CAAGACAGAGAGCTGGGTTCCACTGCCAAAAAACAGTTTTTCAGATACTGTCCCGGGGCTGCTGGCGCAGAGATACAGGGCTGAGTCTTCTGGC	PEDSALYLCASSPGTVSEKLFFGSGTQLSVL	TRBJ1-4	TRBV4-1	4	-5.795
CAAGACAGAGAGCTGGGTTCCACTGCCAAAAAACAGTTTTTCAGATCCCCCGGCACTGCAGATGTAGAAGCTGCTGTCTTCAGGATGGGCACTG	SAHPEDSSFYICSAGGSEKLFFGSGTQLSVL	TRBJ1-4	TRBV20-1	47	-4.725
CAAGACAGAGAGCTGGGTTCCACTGCCAAAAAACAGTTTTTCAGATCCCCTGTCCAAGCTGCTGGCGCAAAGATAAAGGGCCGAGTCCCCCAGC	LGDSALYLCASSLDRGSEKLFFGSGTQLSVL	TRBJ1-4	TRBV5-1	12	-5.317
CAAGACAGAGAGCTGGGTTCCACTGCCAAAAAACAGTTTTTCAGATCCCGTGGCCCTAGCACTGCAGATGTAGAAGCTGCTGTCTTCAGGATGG	HPEDSSFYICSARATGSEKLFFGSGTQLSVL	TRBJ1-4	TRBV20-1	3	-5.92
CAAGACAGAGAGCTGGGTTCCACTGCCAAAAAACAGTTTTTCAGATCCTCCCGGGCTGCTGGCACAGAGATACACGGCCGAGTCCTCCTGCTGT	QQEDSAVYLCASSPGGSEKLFFGSGTQLSVL	TRBJ1-4	TRBV7-2	6	-5.618
CAAGACAGAGAGCTGGGTTCCACTGCCAAAAAACAGTTTTTCAGATCCTTTCCCAAGGCTGCTGGCGCAGAGATACAGGGCTGAGTCTTCTGGC	PEDSALYLCASSLGKGSEKLFFGSGTQLSVL	TRBJ1-4	TRBV4-1	5	-5.698
CAAGACAGAGAGCTGGGTTCCACTGCCAAAAAACAGTTTTTCAGATTGCCTGTTATCTTGGCTGCTGGCGCAGAGATACAGGGCCGAGTCTTCT	EDSALYLCASSQDNRQSEKLFFGSGTQLSVL	TRBJ1-4	TRBV4-3	44	-4.753
CAAGACAGAGAGCTGGGTTCCACTGCCAAAAAACAGTTTTTCAGCACTACCCGGCGTCCCCCGAACGCTGCAGAGATATATGCTGCTGTCTTCA	EDSSIYLCSVRGTPGSAEKLFFGSGTQLSVL	TRBJ1-4	TRBV29-1	3	-5.92
CAAGACAGAGAGCTGGGTTCCACTGCCAAAAAACAGTTTTTCAGCAGCTCGCCTGGGGGCCCTGCTGGCACAGAGGTACATAGATGTCTGGTTG	NQTSMYLCASRAPRRAAEKLFFGSGTQLSVL	TRBJ1-4	TRBV28	4	-5.795
CAAGACAGAGAGCTGGGTTCCACTGCCAAAAAACAGTTTTTCAGCATGTCCCGTAGTGAAGCTGCTGGCGCAAAGATAAAGGGCCGAGTCCCCC	GDSALYLCASSFTTGHAEKLFFGSGTQLSVL	TRBJ1-4	TRBV5-1	3	-5.92
CAAGACAGAGAGCTGGGTTCCACTGCCAAAAAACAGTTTTTCAGCATTCCCCCTGTAGGTGCTGCTGGCACAGAGATACATGGCCGAGTCCCCC	GDSAMYLCASSTYRGNAEKLFFGSGTQLSVL	TRBJ1-4	TRBV7-9	9	-5.442
CAAGACAGAGAGCTGGGTTCCACTGCCAAAAAACAGTTTTTCAGCCAACCCCCCCCTTCTGCTGGCACAGAGGTACATAGATGTCTGGTTGGTG	TNQTSMYLCASRRGGLAEKLFFGSGTQLSVL	TRBJ1-4	TRBV28	40	-4.795
CAAGACAGAGAGCTGGGTTCCACTGCCAAAAAACAGTTTTTCAGCCAACCCCTGGCCCAAGCTGCTGGCGCAAAGATAAAGGGCCGAGTCCCCC	GDSALYLCASSLGQGLAEKLFFGSGTQLSVL	TRBJ1-4	TRBV5-1	20	-5.096
CAAGACAGAGAGCTGGGTTCCACTGCCAAAAAACAGTTTTTCAGCCACCCTGTCTTCACTGATGGCACAGAAGTACACAGATGTCTGGGAGCTG	SSQTSVYFCAISEDRVAEKLFFGSGTQLSVL	TRBJ1-4	TRBV10-3	3	-5.92
CAAGACAGAGAGCTGGGTTCCACTGCCAAAAAACAGTTTTTCAGCCCACCCCGGATCTCTAGCACTGCAGATGTAGAAGCTGCTGTCTTCAGGA	PEDSSFYICSARDPGWAEKLFFGSGTQLSVL	TRBJ1-4	TRBV20-1	3	-5.92
CAAGACAGAGAGCTGGGTTCCACTGCCAAAAAACAGTTTTTCAGCCCATCCGCCTGTCGGGCTGCTGGCACAGAGATACACGGCGGAGTCCTCC	EDSAVYLCASSPTGGWAEKLFFGSGTQLSVL	TRBJ1-4	TRBV7-8	14	-5.251
CAAGACAGAGAGCTGGGTTCCACTGCCAAAAAACAGTTTTTCAGCCCCCCTTGTCTCCGCGCTGGCACAGAGATAGAAAGCTGTCGGGTTCTTT	KNPTAFYLCASAETRGAEKLFFGSGTQLSVL	TRBJ1-4	TRBV19	48	-4.715
CAAGACAGAGAGCTGGGTTCCACTGCCAAAAAACAGTTTTTCAGCCCCCTGCGGTTTTTTTCTAGCACTGCAGATGTAGAAGCTGCTGTCTTCA	EDSSFYICSARKKPQGAEKLFFGSGTQLSVL	TRBJ1-4	TRBV20-1	12	-5.317
CAAGACAGAGAGCTGGGTTCCACTGCCAAAAAACAGTTTTTCAGCCCCCTGTCCCAAGGTGCTGGCACAGAGGTACATAGATGTCTGGTTGGTG	TNQTSMYLCASTLGQGAEKLFFGSGTQLSVL	TRBJ1-4	TRBV28	8	-5.494
CAAGACAGAGAGCTGGGTTCCACTGCCAAAAAACAGTTTTTCAGCCCCTGTTCTAGCACTGCAGATGTAGAAGCTGCTGTCTTCAGGATGGGCA	AHPEDSSFYICSARTGAEKLFFGSGTQLSVL	TRBJ1-4	TRBV20-1	12	-5.317
CAAGACAGAGAGCTGGGTTCCACTGCCAAAAAACAGTTTTTCAGCCCGGCGCAGCTCTGTTCAACGCTGCAGAGATATATGCTGCTGTCTTCAG	*RQQHISLQR*TELRRAEKLFFGSGTQLSVL	TRBJ1-4	TRBV29-1	7	-5.552
CAAGACAGAGAGCTGGGTTCCACTGCCAAAAAACAGTTTTTCAGCCCTGTCCCCATTGCTGGCACAGAGGTACATAGATGTCTGGTTGGTGCTG	STNQTSMYLCASNGDRAEKLFFGSGTQLSVL	TRBJ1-4	TRBV28	6	-5.618
CAAGACAGAGAGCTGGGTTCCACTGCCAAAAAACAGTTTTTCAGCCCTGTCCCCCATAAAGGAGCTGGCACAGAAGTACATGGCTGAGTCCTCC	EDSAMYFCASSFMGDRAEKLFFGSGTQLSVL	TRBJ1-4	TRBV2	17	-5.166
CAAGACAGAGAGCTGGGTTCCACTGCCAAAAAACAGTTTTTCAGCCGACCTGTCCCGGGGACTGCTGGCACAGAAGTACACAGATGTTTGGGAG	SQTSVYFCASSPRDRSAEKLFFGSGTQLSVL	TRBJ1-4	TRBV6-2	5	-5.698
CAAGACAGAGAGCTGGGTTCCACTGCCAAAAAACAGTTTTTCAGCCGCCCCCCGTTCTAAGCTGCTGGCACAGAGATACATGGCCGAGTCCCCC	GDSAMYLCASSLERGAAEKLFFGSGTQLSVL	TRBJ1-4	TRBV7-9	4	-5.795
CAAGACAGAGAGCTGGGTTCCACTGCCAAAAAACAGTTTTTCAGCCGCGCTTCGCCGCCCCTCACTGGTGGCACAGAAGTAAAGAGCTGTCTGG	QTALYFCATSEGRRSAAEKLFFGSGTQLSVL	TRBJ1-4	TRBV24-1	6	-5.618
CAAGACAGAGAGCTGGGTTCCACTGCCAAAAAACAGTTTTTCAGCCGTCCTGGGACTGCTGGCACAGAGGTACATAGATGTCTGGTTGGTGCTG	STNQTSMYLCASSPRTAEKLFFGSGTQLSVL	TRBJ1-4	TRBV28	5	-5.698
CAAGACAGAGAGCTGGGTTCCACTGCCAAAAAACAGTTTTTCAGCCTCCCTGCCGAAGCTGCTGGCACAGAGATACATGGCCGAGTCCCCCTGC	QGDSAMYLCASSFGREAEKLFFGSGTQLSVL	TRBJ1-4	TRBV7-9	9	-5.442
CAAGACAGAGAGCTGGGTTCCACTGCCAAAAAACAGTTTTTCAGCCTCCTCCGCCCCCTTACTGATGGCACAGAAGTACACAGATGTCTGGGAG	SQTSVYFCAISKGAEEAEKLFFGSGTQLSVL	TRBJ1-4	TRBV10-3	45	-4.743
CAAGACAGAGAGCTGGGTTCCACTGCCAAAAAACAGTTTTTCAGCCTGCCCCTGGGCTCTATATTCACTGCTGGCACAGAGGTACTGAGAGGTA	TSQYLCASSEYRAQGQAEKLFFGSGTQLSVL	TRBJ1-4	TRBV25-1	11	-5.355
CAAGACAGAGAGCTGGGTTCCACTGCCAAAAAACAGTTTTTCAGCCTTCCCCCCTTCCAAGCTGCTGGCGCAAAGATAAAGGGCCGAGTCCCCC	GDSALYLCASSLEGGKAEKLFFGSGTQLSVL	TRBJ1-4	TRBV5-1	5	-5.698
CAAGACAGAGAGCTGGGTTCCACTGCCAAAAAACAGTTTTTCAGCGACTCCTACTTCAACGCTGCAGAGATATATGCTGCTGTCTTCAGGGCTC	SPEDSSIYLCSVEVGVAEKLFFGSGTQLSVL	TRBJ1-4	TRBV29-1	33	-4.878
CAAGACAGAGAGCTGGGTTCCACTGCCAAAAAACAGTTTTTCAGCGCCCCCTGTGGCTTGGCTGCTGGCACAGAAATACACAGCAGAGTCACCA	GDSAVYFCASSQATGGAEKLFFGSGTQLSVL	TRBJ1-4	TRBV3-1	8	-5.494
CAAGACAGAGAGCTGGGTTCCACTGCCAAAAAACAGTTTTTCAGCGCCCCTGCCGCCCCCGTAACTGCTGGCACAGAAGTACACAGATGTCTGG	QTSVYFCASSYGGGRGAEKLFFGSGTQLSVL	TRBJ1-4	TRBV6-6	16	-5.193
CAAGACAGAGAGCTGGGTTCCACTGCCAAAAAACAGTTTTTCAGCGCCCTCTCTTCCATAACTGCTGGCACAGAAGTACACAGATGTTTGGGAG	SQTSVYFCASSYGREGAEKLFFGSGTQLSVL	TRBJ1-4	TRBV6-2	5	-5.698
CAAGACAGAGAGCTGGGTTCCACTGCCAAAAAACAGTTTTTCAGCGGCCCCTGTCCAGCCGCTGGCACAGAAGTACACAGATGTCTGGGAGGGA	PSQTSVYFCASGWTGAAEKLFFGSGTQLSVL	TRBJ1-4	TRBV6-1	3	-5.92
CAAGACAGAGAGCTGGGTTCCACTGCCAAAAAACAGTTTTTCAGCGTCGAAGCTGCTGGCGCAAAGATAAAGGGCCGAGTCCCCCAGCTCCAAG	LELGDSALYLCASSFDAEKLFFGSGTQLSVL	TRBJ1-4	TRBV5-1	20	-5.096
CAAGACAGAGAGCTGGGTTCCACTGCCAAAAAACAGTTTTTCAGCTACCCCTGTATATCTTGCGCTGCTGGCACAGAAATACACAGCAGAGTCA	DSAVYFCASSARYTGVAEKLFFGSGTQLSVL	TRBJ1-4	TRBV3-1	5	-5.698
CAAGACAGAGAGCTGGGTTCCACTGCCAAAAAACAGTTTTTCAGCTAGCCCCACCAGGGAACTGCTGGCACAGAGGTACATAGATGTCTGGTTG	NQTSMYLCASSSLVGLAEKLFFGSGTQLSVL	TRBJ1-4	TRBV28	7	-5.552
CAAGACAGAGAGCTGGGTTCCACTGCCAAAAAACAGTTTTTCAGCTCCCTGAACGAAGCTGCTGGCACAGAGATACATGGCCGAGTCCCCCTGC	QGDSAMYLCASSFVQGAEKLFFGSGTQLSVL	TRBJ1-4	TRBV7-9	65	-4.584
CAAGACAGAGAGCTGGGTTCCACTGCCAAAAAACAGTTTTTCAGCTTTGGTGTCCTTTGCGCTGGCACAGAAGTACATGGCTGAGTCCTCCAGC	LEDSAMYFCASAKDTKAEKLFFGSGTQLSVL	TRBJ1-4	TRBV2	10	-5.397
CAAGACAGAGAGCTGGGTTCCACTGCCAAAAAACAGTTTTTCAGGACCATACGGGGTGCTGGCACAGAGGTACATAGATGTCTGGTTGGTGCTG	STNQTSMYLCASTPYGPEKLFFGSGTQLSVL	TRBJ1-4	TRBV28	14	-5.251
CAAGACAGAGAGCTGGGTTCCACTGCCAAAAAACAGTTTTTCAGGAGACCTGTAACTGCTGGCACAGAGGTACATAGATGTCTGGTTGGTGCTG	STNQTSMYLCASSYRSPEKLFFGSGTQLSVL	TRBJ1-4	TRBV28	5	-5.698
CAAGACAGAGAGCTGGGTTCCACTGCCAAAAAACAGTTTTTCAGGCCCTGTCACGCTGCTGGCACAGAGGTACATAGATGTCTGGTTGGTGCTG	STNQTSMYLCASSVTGPEKLFFGSGTQLSVL	TRBJ1-4	TRBV28	10	-5.397
CAAGACAGAGAGCTGGGTTCCACTGCCAAAAAACAGTTTTTCAGGCGCCCCCCGTGGTGAGCTGGCACAGAAATAAGCTGCCGAATCTCCTCGC	RGDSAAYFCASSPRGAPEKLFFGSGTQLSVL	TRBJ1-4	TRBV18	8	-5.494
CAAGACAGAGAGCTGGGTTCCACTGCCAAAAAACAGTTTTTCAGGCGCCCCCTGTGAACCGCTGCAGAGATATATGCTGCTGTCTTCAGGGCTC	SPEDSSIYLCSGSQGAPEKLFFGSGTQLSVL	TRBJ1-4	TRBV29-1	23	-5.035
CAAGACAGAGAGCTGGGTTCCACTGCCAAAAAACAGTTTTTCAGGCTCCCCTGATGAACTGCTGGCACAGAAGTACACAGATGTTTGGGAGGGA	PSQTSVYFCASSSSGEPEKLFFGSGTQLSVL	TRBJ1-4	TRBV6-2	41	-4.784
CAAGACAGAGAGCTGGGTTCCACTGCCAAAAAACAGTTTTTCAGGCTGCGTGCCCCCTACGCTGCTGGCACAGAAATACAAAGCTGAGTCCCCC	GDSALYFCASSVGGTQPEKLFFGSGTQLSVL	TRBJ1-4	TRBV9	9	-5.442
CAAGACAGAGAGCTGGGTTCCACTGCCAAAAAACAGTTTTTCAGGGACTGTCCCGGTGCTGCTGGCGCAAAGATAAAGGGCCGAGTCCCCCAGC	LGDSALYLCASSTGTVPEKLFFGSGTQLSVL	TRBJ1-4	TRBV5-1	3	-5.92
CAAGACAGAGAGCTGGGTTCCACTGCCAAAAAACAGTTTTTCAGGGAGGCTGTCGGCGCTGCTGGCACAGAGATACATGGCCGAGTCCCCCTGC	QGDSAMYLCASSADSLPEKLFFGSGTQLSVL	TRBJ1-4	TRBV7-9	2	-6.096
CAAGACAGAGAGCTGGGTTCCACTGCCAAAAAACAGTTTTTCAGGGCCCCCTGTCCGTTCGCTGCTGGCACAGAGATACACGGCCGAGTCCTCC	EDSAVYLCASSERTGGPEKLFFGSGTQLSVL	TRBJ1-4	TRBV7-2	4	-5.795
CAAGACAGAGAGCTGGGTTCCACTGCCAAAAAACAGTTTTTCAGGGGTTGGCGTGCTGGCACAGAAGTACACAGCTGAGTCCCTGGGTTCTGAG	SEPRDSAVYFCASTPTPEKLFFGSGTQLSVL	TRBJ1-4	TRBV12-3; TRBV12-4	5	-5.698
CAAGACAGAGAGCTGGGTTCCACTGCCAAAAAACAGTTTTTCAGGGTTACTGCTGGCACAGAGGTACATAGATGTCTGGTTGGTGCTGGCGGAC	SASTNQTSMYLCASSNPEKLFFGSGTQLSVL	TRBJ1-4	TRBV28	36	-4.84
CAAGACAGAGAGCTGGGTTCCACTGCCAAAAAACAGTTTTTCAGGTTCCCTGGCACTGATGGCACAGAAGTACACAGATGTCTGGGAGCTGGTA	TSSQTSVYFCAISAREPEKLFFGSGTQLSVL	TRBJ1-4	TRBV10-3	6	-5.618
CAAGACAGAGAGCTGGGTTCCACTGCCAAAAAACAGTTTTTCAGGTTGAACTAAACTGCTGGCACAGAAGTACACAGCTGAGTCCCTGGGTTCT	EPRDSAVYFCASSLVQPEKLFFGSGTQLSVL	TRBJ1-4	TRBV12-3; TRBV12-4	7	-5.552
CAAGACAGAGAGCTGGGTTCCACTGCCAAAAAACAGTTTTTCAGTAACCCCGCCATCTTGGCTGCTGGCACAGAAATACACAGCAGAGTCACCA	GDSAVYFCASSQDGGVTEKLFFGSGTQLSVL	TRBJ1-4	TRBV3-1	10	-5.397
CAAGACAGAGAGCTGGGTTCCACTGCCAAAAAACAGTTTTTCAGTAACCCCTGATCGGCTGCTGGCACAGAAATACACAGCAGAGTCACCAAGC	LGDSAVYFCASSRSGVTEKLFFGSGTQLSVL	TRBJ1-4	TRBV3-1	8	-5.494
CAAGACAGAGAGCTGGGTTCCACTGCCAAAAAACAGTTTTTCAGTAATCCCTGTAGTAAAGCTGCTGGCACAGAGATACACGGCTGAGTCCCCC	GDSAVYLCASSFTTGITEKLFFGSGTQLSVL	TRBJ1-4	TRBV7-3	6	-5.618
CAAGACAGAGAGCTGGGTTCCACTGCCAAAAAACAGTTTTTCAGTACCCGTCGGTTTGACGCTGCAGAGATATATGCTGCTGTCTTCAGGGCTC	SPEDSSIYLCSVKPTGTEKLFFGSGTQLSVL	TRBJ1-4	TRBV29-1	25	-4.999
CAAGACAGAGAGCTGGGTTCCACTGCCAAAAAACAGTTTTTCAGTACGAGCCCCTGTCCCGCTGCTGGCACAGAAGTACACAGCTGAGTCCCTG	RDSAVYFCASSGTGARTEKLFFGSGTQLSVL	TRBJ1-4	TRBV12-3; TRBV12-4	15	-5.221
CAAGACAGAGAGCTGGGTTCCACTGCCAAAAAACAGTTTTTCAGTCAGCGACCTGCTGGTGGCACACAGGTACATGGCTGCGTCCCCCAGGCCT	GLGDAAMYLCATSRSLTEKLFFGSGTQLSVL	TRBJ1-4	TRBV15	2	-6.096
CAAGACAGAGAGCTGGGTTCCACTGCCAAAAAACAGTTTTTCAGTCCCCCCTACTCCAACGCTGCAGAGATATATGCTGCTGTCTTCAGGGCTC	SPEDSSIYLCSVGVGGTEKLFFGSGTQLSVL	TRBJ1-4	TRBV29-1	60	-4.618
CAAGACAGAGAGCTGGGTTCCACTGCCAAAAAACAGTTTTTCAGTCCCTGTCCCGGAGCTGCTGGCACAGAGATACACGGCCGAGTCCTCCTGC	QEDSAVYLCASSSGTGTEKLFFGSGTQLSVL	TRBJ1-4	TRBV7-2	3	-5.92
CAAGACAGAGAGCTGGGTTCCACTGCCAAAAAACAGTTTTTCAGTCCCTGTCCCGTGGTTACTGCTGGCACAGAGGTACATAGATGTCTGGTTG	NQTSMYLCASSNHGTGTEKLFFGSGTQLSVL	TRBJ1-4	TRBV28	4	-5.795
CAAGACAGAGAGCTGGGTTCCACTGCCAAAAAACAGTTTTTCAGTCCCTGTCGGTTGGCTGCTGGCGCAGAGATACAGGGCTGAGTCTTCTGGC	PEDSALYLCASSQPTGTEKLFFGSGTQLSVL	TRBJ1-4	TRBV4-1	8	-5.494
CAAGACAGAGAGCTGGGTTCCACTGCCAAAAAACAGTTTTTCAGTCCCTTGTCCTGGACTGCTGGCACAGAAGTACACAGCTGAGTCCCTGGGT	PRDSAVYFCASSPGQGTEKLFFGSGTQLSVL	TRBJ1-4	TRBV12-3; TRBV12-4	11	-5.355
CAAGACAGAGAGCTGGGTTCCACTGCCAAAAAACAGTTTTTCAGTCCGTCCCGATGCGCTGCTGGCACAGAAATACAAAGCTGAGTCCCCCAGC	LGDSALYFCASSASGRTEKLFFGSGTQLSVL	TRBJ1-4	TRBV9	7	-5.552
CAAGACAGAGAGCTGGGTTCCACTGCCAAAAAACAGTTTTTCAGTCCGTCCGGCGCTGCTGGCACAGAAGTACACAGATGTCTGGGAGGGAGCA	APSQTSVYFCASSAGRTEKLFFGSGTQLSVL	TRBJ1-4	TRBV6-5	4	-5.795
CAAGACAGAGAGCTGGGTTCCACTGCCAAAAAACAGTTTTTCAGTCCTGGACCTGCTGCTGGCACAGAGATACACGGCCGAGTCCTCCTGCTGT	QQEDSAVYLCASSRSRTEKLFFGSGTQLSVL	TRBJ1-4	TRBV7-2	73	-4.533
CAAGACAGAGAGCTGGGTTCCACTGCCAAAAAACAGTTTTTCAGTCGACCCACTGCTGGCACAGAGGTACATAGATGTCTGGTTGGTGCTGGCG	ASTNQTSMYLCASSGSTEKLFFGSGTQLSVL	TRBJ1-4	TRBV28	22	-5.054
CAAGACAGAGAGCTGGGTTCCACTGCCAAAAAACAGTTTTTCAGTCTCACTGATGGCACAGAAGTACACAGATGTCTGGGAGCTGGTAGCGGAC	SATSSQTSVYFCAISETEKLFFGSGTQLSVL	TRBJ1-4	TRBV10-3	5	-5.698
CAAGACAGAGAGCTGGGTTCCACTGCCAAAAAACAGTTTTTCAGTGAGCCCTGTCGGGCTGCTGGCACAGAAATACACAGCAGAGTCACCAAGC	LGDSAVYFCASSPTGLTEKLFFGSGTQLSVL	TRBJ1-4	TRBV3-1	5	-5.698
CAAGACAGAGAGCTGGGTTCCACTGCCAAAAAACAGTTTTTCAGTGCCTGCCCCGCTGGCACAGAGGTACATAGATGTCTGGTTGGTGCTGGCG	ASTNQTSMYLCASGAGTEKLFFGSGTQLSVL	TRBJ1-4	TRBV28	4	-5.795
CAAGACAGAGAGCTGGGTTCCACTGCCAAAAAACAGTTTTTCAGTTCCCCCTGTTCCCCTGCTGGCACAGAAGTACACAGATGTCTGGGAGGGA	PSQTSVYFCASRGTGGTEKLFFGSGTQLSVL	TRBJ1-4	TRBV6-6	7	-5.552
CAAGACAGAGAGCTGGGTTCCACTGCCAAAAAACAGTTTTTCAGTTCCCCGAAGGGTACTGGCACAGAGATAGAAAGCTGTCGGGTTCTTTTGG	QKNPTAFYLCASTLRGTEKLFFGSGTQLSVL	TRBJ1-4	TRBV19	19	-5.118
CAAGACAGAGAGCTGGGTTCCACTGCCAAAAAACAGTTTTTCAGTTCCCTGTTGATTGCTGGCACAGAGGTACATAGATGTCTGGTTGGTGCTG	STNQTSMYLCASNQQGTEKLFFGSGTQLSVL	TRBJ1-4	TRBV28	5	-5.698
CAAGACAGAGAGCTGGGTTCCACTGCCAAAAAACAGTTTTTCAGTTCCTAGGACCCGCTGGCTGCTGGCACAGAAATACACAGCAGAGTCACCA	GDSAVYFCASSQRVLGTEKLFFGSGTQLSVL	TRBJ1-4	TRBV3-1	3	-5.92
CAAGACAGAGAGCTGGGTTCCACTGCCAAAAAACAGTTTTTCAGTTCCTGTCCCGGATACGCTGCTGGCACAGAGATACATGGCCGAGTCCCCC	GDSAMYLCASSVSGTGTEKLFFGSGTQLSVL	TRBJ1-4	TRBV7-9	14	-5.251
CAAGACAGAGAGCTGGGTTCCACTGCCAAAAAACAGTTTTTCAGTTCGACCCGGGCTGCTGGCACAGAGATACACGGCCGAGTCCTCCTGCTGT	QQEDSAVYLCASSPGRTEKLFFGSGTQLSVL	TRBJ1-4	TRBV7-2	9	-5.442
CAAGACAGAGAGCTGGGTTCCACTGCCAAAAAACAGTTTTTCAGTTGGCCCCTGTCTAAGGTGAAAGCTGCTGGCACAGAGATACATGGCCGAG	SAMYLCASSFHLRQGPTEKLFFGSGTQLSVL	TRBJ1-4	TRBV7-9	7	-5.552
CAAGACAGAGAGCTGGGTTCCACTGCCAAAAAACAGTTTTTCAGTTGGGTTCTTGATGATGCTGGCACAGAAGTACACAGATGTCTGGGAGGGA	PSQTSVYFCASIIKNPTEKLFFGSGTQLSVL	TRBJ1-4	TRBV6-5	33	-4.878
CAAGACAGAGAGCTGGGTTCCACTGCCAAAAAACAGTTTTTCAGTTTGCCGGGTATAACTGCTGGCACAGAAGTACACAGATGTTTGGGAGGGA	PSQTSVYFCASSYTRQTEKLFFGSGTQLSVL	TRBJ1-4	TRBV6-2	23	-5.035
CAAGACAGAGAGCTGGGTTCCACTGCCAAAAAACAGTTTTTCATAAAAACCTCCTTCAAAGCTGCTGGCACAGAGATACAGGGCCGAGTCCCCC	GDSALYLCASSFEGGFYEKLFFGSGTQLSVL	TRBJ1-4	TRBV5-5	2	-6.096
CAAGACAGAGAGCTGGGTTCCACTGCCAAAAAACAGTTTTTCATAAAACCCAGCGCCCCCTGCCCCGTCGTGGCTGCTGGCACAGAGATACAGG	LYLCASSHDGAGGAGFYEKLFFGSGTQLSVL	TRBJ1-4	TRBV4-2	18	-5.141
CAAGACAGAGAGCTGGGTTCCACTGCCAAAAAACAGTTTTTCATAACCCAACCTGCTGGCACAGAAGTACACAGCTGAGTCCCTGGGTTCTGAG	SEPRDSAVYFCASRLGYEKLFFGSGTQLSVL	TRBJ1-4	TRBV12-3; TRBV12-4	3	-5.92
CAAGACAGAGAGCTGGGTTCCACTGCCAAAAAACAGTTTTTCATAACCCCCTGTCGGTAAGGAACTGCTGGCACAGAAGTACAGAGAGGTCTGG	QTSLYFCASSSLPTGGYEKLFFGSGTQLSVL	TRBJ1-4	TRBV27	10	-5.397
CAAGACAGAGAGCTGGGTTCCACTGCCAAAAAACAGTTTTTCATAACCCCCTTGTCGGCTGCTGGCACAGAAGTACACAGATGTCTGGGAGGGA	PSQTSVYFCASSRQGGYEKLFFGSGTQLSVL	TRBJ1-4	TRBV6-1	5	-5.698
CAAGACAGAGAGCTGGGTTCCACTGCCAAAAAACAGTTTTTCATAACCCCTGTCCCGGCCAGCACTGCAGATGTAGAAGCTGCTGTCTTCAGGA	PEDSSFYICSAGRDRGYEKLFFGSGTQLSVL	TRBJ1-4	TRBV20-1	28	-4.949
CAAGACAGAGAGCTGGGTTCCACTGCCAAAAAACAGTTTTTCATAACCCCTGTCGGGACTGCTGGCACAGAGGTACATAGATGTCTGGTTGGTG	TNQTSMYLCASSPDRGYEKLFFGSGTQLSVL	TRBJ1-4	TRBV28	10	-5.397
CAAGACAGAGAGCTGGGTTCCACTGCCAAAAAACAGTTTTTCATAACCCTGTCCCGGGCTAGCACTGCAGATGTAGAAGCTGCTGTCTTCAGGA	PEDSSFYICSASPGQGYEKLFFGSGTQLSVL	TRBJ1-4	TRBV20-1	34	-4.865
CAAGACAGAGAGCTGGGTTCCACTGCCAAAAAACAGTTTTTCATAACCGTCTAAGCTGCTGGCACAGAGATACACGGCCGAGTCCTCAAGCTTT	KLEDSAVYLCASSLDGYEKLFFGSGTQLSVL	TRBJ1-4	TRBV11-2	8	-5.494
CAAGACAGAGAGCTGGGTTCCACTGCCAAAAAACAGTTTTTCATAACCTATGGCTGTCCCGGTACTGCTGGCACAGAAGTACAGAGAGGTCTGG	QTSLYFCASSTGTAIGYEKLFFGSGTQLSVL	TRBJ1-4	TRBV27	7	-5.552
CAAGACAGAGAGCTGGGTTCCACTGCCAAAAAACAGTTTTTCATAACCTGTCCCCCCGCTGCTGGCACAGAGGTACATAGATGTCTGGTTGGTG	TNQTSMYLCASSGGTGYEKLFFGSGTQLSVL	TRBJ1-4	TRBV28	17	-5.166
CAAGACAGAGAGCTGGGTTCCACTGCCAAAAAACAGTTTTTCATAACGAGAACTCCAGGCACAGAGATAGAAGCCAGAGACACTGAGAAGGAGC	LLLSVSGFYLCAWSSRYEKLFFGSGTQLSVL	TRBJ1-4	TRBV30	5	-5.698
CAAGACAGAGAGCTGGGTTCCACTGCCAAAAAACAGTTTTTCATAACGCCCCTGTAAGCTGCTGGCACAGAGATACATGGCCGAGTCCCCCTGC	QGDSAMYLCASSLQGRYEKLFFGSGTQLSVL	TRBJ1-4	TRBV7-9	7	-5.552
CAAGACAGAGAGCTGGGTTCCACTGCCAAAAAACAGTTTTTCATAACGCCTCCGTTCCCGGTCTGGGCTGCTGGCACAGAGATACACGGCCGAG	SAVYLCASSPDRERRRYEKLFFGSGTQLSVL	TRBJ1-4	TRBV11-2	4	-5.795
CAAGACAGAGAGCTGGGTTCCACTGCCAAAAAACAGTTTTTCATAACGCGAAGTTTCAACGCTGCAGAGATATATGCTGCTGTCTTCAGGGCTC	SPEDSSIYLCSVETSRYEKLFFGSGTQLSVL	TRBJ1-4	TRBV29-1	143	-4.241
CAAGACAGAGAGCTGGGTTCCACTGCCAAAAAACAGTTTTTCATAACTCCCTGTGTAGCTGCTGGCACAGAGATACATGGCCGAGTCCCCCTGC	QGDSAMYLCASSYTGSYEKLFFGSGTQLSVL	TRBJ1-4	TRBV7-9	3	-5.92
CAAGACAGAGAGCTGGGTTCCACTGCCAAAAAACAGTTTTTCATAACTGTTCATACTGCTGGCACAGAAGTACATGGCTGAGTCCTCCAGCTTT	KLEDSAMYFCASSMNSYEKLFFGSGTQLSVL	TRBJ1-4	TRBV2	5	-5.698
CAAGACAGAGAGCTGGGTTCCACTGCCAAAAAACAGTTTTTCATAACTTCCCTGTCCCTCTAAACTGCTGGCACAGAGGTACATAGATGTCTGG	QTSMYLCASSLEGQGSYEKLFFGSGTQLSVL	TRBJ1-4	TRBV28	3	-5.92
CAAGACAGAGAGCTGGGTTCCACTGCCAAAAAACAGTTTTTCATAAGACGTCGCCGGCCGGCTGGCACAGAGATACATGGCCGAGTCCCCCTGC	QGDSAMYLCASRPATSYEKLFFGSGTQLSVL	TRBJ1-4	TRBV7-9	3	-5.92
CAAGACAGAGAGCTGGGTTCCACTGCCAAAAAACAGTTTTTCATAAGACTGTCCCGAATCACTGGTGGCACAGAAGTAAAGAGCTGTCTGGTTG	NQTALYFCATSDSGQSYEKLFFGSGTQLSVL	TRBJ1-4	TRBV24-1	5	-5.698
CAAGACAGAGAGCTGGGTTCCACTGCCAAAAAACAGTTTTTCATAAGATTGCCCATCTAAGCTGCTGGCACAGAGATACACGGCCGAGTCCTCC	EDSAVYLCASSLDGQSYEKLFFGSGTQLSVL	TRBJ1-4	TRBV7-2	5	-5.698
CAAGACAGAGAGCTGGGTTCCACTGCCAAAAAACAGTTTTTCATAAGCCCCCCCTATAGTGCTGGCACAGAGGTACATAGATGTCTGGTTGGTG	TNQTSMYLCASTIGGAYEKLFFGSGTQLSVL	TRBJ1-4	TRBV28	14	-5.251
CAAGACAGAGAGCTGGGTTCCACTGCCAAAAAACAGTTTTTCATAATCTAAGCTTATGCCCAAGCTGCTGGCACAGAGATACAGGGCCGAGTCC	DSALYLCASSLGISLDYEKLFFGSGTQLSVL	TRBJ1-4	TRBV5-5	17	-5.166
CAAGACAGAGAGCTGGGTTCCACTGCCAAAAAACAGTTTTTCATAATCTCCCTGTCCGGGGCTGCTGGCACAGAGATACACGGCCGAGTCCTCA	EDSAVYLCASSPGQGDYEKLFFGSGTQLSVL	TRBJ1-4	TRBV11-2	9	-5.442
CAAGACAGAGAGCTGGGTTCCACTGCCAAAAAACAGTTTTTCATAATCTGTTCTGCTGGCACAGAAGTACACAGATGTCTGGGAGGGAGCAGCC	AAPSQTSVYFCASRTDYEKLFFGSGTQLSVL	TRBJ1-4	TRBV6-6	11	-5.355
CAAGACAGAGAGCTGGGTTCCACTGCCAAAAAACAGTTTTTCATAATTCCCTGTCGTCTGGCTGCTGGCGCAGAGATACAGGGCTGAGTCTTCT	EDSALYLCASSQTTGNYEKLFFGSGTQLSVL	TRBJ1-4	TRBV4-1	5	-5.698
CAAGACAGAGAGCTGGGTTCCACTGCCAAAAAACAGTTTTTCATACACCCGGCTGTCCCGGCTGCTGGCACAGAGATACATGGCCGAGTCCCCC	GDSAMYLCASSRDSRVYEKLFFGSGTQLSVL	TRBJ1-4	TRBV7-9	14	-5.251
CAAGACAGAGAGCTGGGTTCCACTGCCAAAAAACAGTTTTTCATACAGCCCAACCCCTCGTTCTCTAGCACTGCAGATGTAGAAGCTGCTGTCT	DSSFYICSARERGVGLYEKLFFGSGTQLSVL	TRBJ1-4	TRBV20-1	15	-5.221
CAAGACAGAGAGCTGGGTTCCACTGCCAAAAAACAGTTTTTCATACAGTACCGAGGAACTACTGGCACAGAGATAGAAAGCTGTCGGGTTCTTT	KNPTAFYLCASSSSVLYEKLFFGSGTQLSVL	TRBJ1-4	TRBV19	3	-5.92
CAAGACAGAGAGCTGGGTTCCACTGCCAAAAAACAGTTTTTCATACCAAAAGGTGTTCCTACTGCTGGCACAGAAGTACACAGATGTCTGGGAG	SQTSVYFCASSRNTFWYEKLFFGSGTQLSVL	TRBJ1-4	TRBV6-1	8	-5.494
CAAGACAGAGAGCTGGGTTCCACTGCCAAAAAACAGTTTTTCATACCATTGGGAAGCCTGTCCGGTCGCACTGCAGATGTAGAAGCTGCTGTCT	DSSFYICSATGQASQWYEKLFFGSGTQLSVL	TRBJ1-4	TRBV20-1	124	-4.303
CAAGACAGAGAGCTGGGTTCCACTGCCAAAAAACAGTTTTTCATACCCCCCTGTCCCGGGGGTACTACTGGCACAGAGATAGAAAGCTGTCGGG	PTAFYLCASSTPGTGGYEKLFFGSGTQLSVL	TRBJ1-4	TRBV19	5	-5.698
CAAGACAGAGAGCTGGGTTCCACTGCCAAAAAACAGTTTTTCATACCCCTCCCCTGTTGGACTGCTGGCACAGAGGTACATAGATGTCTGGTTG	NQTSMYLCASSPTGEGYEKLFFGSGTQLSVL	TRBJ1-4	TRBV28	5	-5.698
CAAGACAGAGAGCTGGGTTCCACTGCCAAAAAACAGTTTTTCATACCCTCCCTGTCTCCTGCTGGCACAGAAGTACACAGCTGAGTCCCTGGGT	PRDSAVYFCASRRQGGYEKLFFGSGTQLSVL	TRBJ1-4	TRBV12-3; TRBV12-4	2	-6.096
CAAGACAGAGAGCTGGGTTCCACTGCCAAAAAACAGTTTTTCATACCCTGTCCCCACTTGGCTGCTGGCGCAGAGATACAGGGCCGAGTCTTCT	EDSALYLCASSQVGTGYEKLFFGSGTQLSVL	TRBJ1-4	TRBV4-3	4	-5.795
CAAGACAGAGAGCTGGGTTCCACTGCCAAAAAACAGTTTTTCATACCCTGTCCCCCCTTGGCTGCTGGCACAGAAATAAACTCCAGAATCCTCC	EDSGVYFCASSQGGTGYEKLFFGSGTQLSVL	TRBJ1-4	TRBV14	4	-5.795
CAAGACAGAGAGCTGGGTTCCACTGCCAAAAAACAGTTTTTCATACCCTGTCCCGGAGACGCTGCTGGCGCAAAGATAAAGGGCCGAGTCCCCC	GDSALYLCASSVSGTGYEKLFFGSGTQLSVL	TRBJ1-4	TRBV5-1	8	-5.494
CAAGACAGAGAGCTGGGTTCCACTGCCAAAAAACAGTTTTTCATACCCTGTCCCGGCGGGATCACTGGTGGCACAGAAGTAAAGAGCTGTCTGG	QTALYFCATSDPAGTGYEKLFFGSGTQLSVL	TRBJ1-4	TRBV24-1	6	-5.618
CAAGACAGAGAGCTGGGTTCCACTGCCAAAAAACAGTTTTTCATACCCTGTCCCGGTTTGGTAACTGCTGGCACAGAGGTACATAGATGTCTGG	QTSMYLCASSYQTGTGYEKLFFGSGTQLSVL	TRBJ1-4	TRBV28	11	-5.355
CAAGACAGAGAGCTGGGTTCCACTGCCAAAAAACAGTTTTTCATACCCTGTCTCAACGCTGCAGAGATATATGCTGCTGTCTTCAGGGCTCATG	MSPEDSSIYLCSVETGYEKLFFGSGTQLSVL	TRBJ1-4	TRBV29-1	11	-5.355
CAAGACAGAGAGCTGGGTTCCACTGCCAAAAAACAGTTTTTCATACCCTGTTCCGCTGGCACAGAGGTACATAGATGTCTGGTTGGTGCTGGCG	ASTNQTSMYLCASGTGYEKLFFGSGTQLSVL	TRBJ1-4	TRBV28	8	-5.494
CAAGACAGAGAGCTGGGTTCCACTGCCAAAAAACAGTTTTTCATACCGTTCACTGCTGGCACAGAAGTACATGGCTGAGTCCTCCAGCTTTGTG	TKLEDSAMYFCASSERYEKLFFGSGTQLSVL	TRBJ1-4	TRBV2	3	-5.92
CAAGACAGAGAGCTGGGTTCCACTGCCAAAAAACAGTTTTTCATACGAACTCGCTGCTGTCGATATGCTGCTGGCACAGAAGTACACAGATGTC	TSVYFCASSISTAASSYEKLFFGSGTQLSVL	TRBJ1-4	TRBV6-6	13	-5.283
CAAGACAGAGAGCTGGGTTCCACTGCCAAAAAACAGTTTTTCATACGCCCCCTGAGAGCTACTGCTGGCACAGAGGTACATAGATGTCTGGTTG	NQTSMYLCASSSSQGAYEKLFFGSGTQLSVL	TRBJ1-4	TRBV28	5	-5.698
CAAGACAGAGAGCTGGGTTCCACTGCCAAAAAACAGTTTTTCATACGCTTCACTGCTGGCACAGAAGTACACAGATGTTTGGGAGGGAGCAGCC	AAPSQTSVYFCASSEAYEKLFFGSGTQLSVL	TRBJ1-4	TRBV6-2	12	-5.317
CAAGACAGAGAGCTGGGTTCCACTGCCAAAAAACAGTTTTTCATACGTCCCTGTCCCGGTTCTGCTGGCACAGAAGTACACAGATGTTTGGGAG	SQTSVYFCASRTGTGTYEKLFFGSGTQLSVL	TRBJ1-4	TRBV6-2	7	-5.552
CAAGACAGAGAGCTGGGTTCCACTGCCAAAAAACAGTTTTTCATACTCAAAACTGCTGGCACAGAGGTACATAGATGTCTGGTTGGTGCTGGCG	ASTNQTSMYLCASSFEYEKLFFGSGTQLSVL	TRBJ1-4	TRBV28	6	-5.618
CAAGACAGAGAGCTGGGTTCCACTGCCAAAAAACAGTTTTTCATACTCCTCCTCGGGCCCTGCGTGGCTGCTGGCACAGAGATACACGGCCGAG	SAVYLCASSHAGPEEEYEKLFFGSGTQLSVL	TRBJ1-4	TRBV7-2	14	-5.251
CAAGACAGAGAGCTGGGTTCCACTGCCAAAAAACAGTTTTTCATACTGTCCCGTACTCCAGGCACAGAGATAGAAGCCAGAGTCACTGAGAAGG	LLSDSGFYLCAWSTGQYEKLFFGSGTQLSVL	TRBJ1-4	TRBV30	4	-5.795
CAAGACAGAGAGCTGGGTTCCACTGCCAAAAAACAGTTTTTCATAGAAACCTGATACGGCACTGCAGATGTAGAAGCTGCTGTCTTCAGGATGG	HPEDSSFYICSAVSGFYEKLFFGSGTQLSVL	TRBJ1-4	TRBV20-1	110	-4.355
CAAGACAGAGAGCTGGGTTCCACTGCCAAAAAACAGTTTTTCATAGAGTCTGGTGTAACTGCTGGCACAGAAGTACACAGATGTTTGGGAGGGA	PSQTSVYFCASSYTRLYEKLFFGSGTQLSVL	TRBJ1-4	TRBV6-2	37	-4.828
CAAGACAGAGAGCTGGGTTCCACTGCCAAAAAACAGTTTTTCATAGCCCCCTGTCAGGCTGCTGGCACAGAGGTACATAGATGTCTGGTTGGTG	TNQTSMYLCASSLTGGYEKLFFGSGTQLSVL	TRBJ1-4	TRBV28	11	-5.355
CAAGACAGAGAGCTGGGTTCCACTGCCAAAAAACAGTTTTTCATAGCCCCCTGTCTTGCTGCTGGCACAGAGATACACGGCCGAGTCCTCCTGC	QEDSAVYLCASSKTGGYEKLFFGSGTQLSVL	TRBJ1-4	TRBV7-2	13	-5.283
CAAGACAGAGAGCTGGGTTCCACTGCCAAAAAACAGTTTTTCATAGCCCCTGAAACTGCTGGCACAGAAGTACACAGCTGAGTCCCTGGGTTCT	EPRDSAVYFCASSFRGYEKLFFGSGTQLSVL	TRBJ1-4	TRBV12-3; TRBV12-4	9	-5.442
CAAGACAGAGAGCTGGGTTCCACTGCCAAAAAACAGTTTTTCATAGCCCGACGGAGTACTGCTGGCACAGAAGTACATGGCTGAGTCCTCCAGC	LEDSAMYFCASSTPSGYEKLFFGSGTQLSVL	TRBJ1-4	TRBV2	3	-5.92
CAAGACAGAGAGCTGGGTTCCACTGCCAAAAAACAGTTTTTCATAGCCGTCCAAACTGCTGGCACAGAGGTACATAGATGTCTGGTTGGTGCTG	STNQTSMYLCASSLDGYEKLFFGSGTQLSVL	TRBJ1-4	TRBV28	8	-5.494
CAAGACAGAGAGCTGGGTTCCACTGCCAAAAAACAGTTTTTCATAGCCTGTCCCTCGGGCGGTGGCACAGAAATACACAGCAGAGTCACCAAGC	LGDSAVYFCATARGTGYEKLFFGSGTQLSVL	TRBJ1-4	TRBV3-1	2	-6.096
CAAGACAGAGAGCTGGGTTCCACTGCCAAAAAACAGTTTTTCATAGCGTCTGAGAGGGCCCGGGCTGCTGGCACAGAGGTACATAGATGTCTGG	QTSMYLCASSPGPLRRYEKLFFGSGTQLSVL	TRBJ1-4	TRBV28	16	-5.193
CAAGACAGAGAGCTGGGTTCCACTGCCAAAAAACAGTTTTTCATAGGACCTGCCCATAGCACTGCAGATGTAGAAGCTGCTGTCTTCAGGATGG	HPEDSSFYICSAMGRSYEKLFFGSGTQLSVL	TRBJ1-4	TRBV20-1	6	-5.618
CAAGACAGAGAGCTGGGTTCCACTGCCAAAAAACAGTTTTTCATAGGAGCCTCCCCCTGCCGCGAAACCATCTTGGCTGCTGGCGCAGAGATAC	YLCASSQDGFAAGGGSYEKLFFGSGTQLSVL	TRBJ1-4	TRBV4-3	5	-5.698
CAAGACAGAGAGCTGGGTTCCACTGCCAAAAAACAGTTTTTCATAGGCCCCGCCGGGACTGCTGGCACAGAAGTACAGAGAGGTCTGGTTGGGG	PNQTSLYFCASSPGGAYEKLFFGSGTQLSVL	TRBJ1-4	TRBV27	17	-5.166
CAAGACAGAGAGCTGGGTTCCACTGCCAAAAAACAGTTTTTCATAGGCGGTCCCGGGGCTGCTGGCACAGAAATACACAGCAGAGTCACCAAGC	LGDSAVYFCASSPGTAYEKLFFGSGTQLSVL	TRBJ1-4	TRBV3-1	6	-5.618
CAAGACAGAGAGCTGGGTTCCACTGCCAAAAAACAGTTTTTCATAGGGTCCGTCCGCTAAGCTGCTGGCACAGAGATACACGGCGGAGTCCTCC	EDSAVYLCASSLADGPYEKLFFGSGTQLSVL	TRBJ1-4	TRBV7-8	7	-5.552
CAAGACAGAGAGCTGGGTTCCACTGCCAAAAAACAGTTTTTCATAGGTCCGACCAATTAAACTGCTGGCACAGAAGTACAGAGAGGTCTGGTTG	NQTSLYFCASSLIGRTYEKLFFGSGTQLSVL	TRBJ1-4	TRBV27	7	-5.552
CAAGACAGAGAGCTGGGTTCCACTGCCAAAAAACAGTTTTTCATAGGTCCGGGGTGGCGATAAACTGCTGGCACAGAAGTACAGAGAGGTCTGG	QTSLYFCASSLSPPRTYEKLFFGSGTQLSVL	TRBJ1-4	TRBV27	18	-5.141
CAAGACAGAGAGCTGGGTTCCACTGCCAAAAAACAGTTTTTCATAGTACCCCCCGTAGCTGGCACAGAGGTACATAGATGTCTGGTTGGTGCTG	STNQTSMYLCASYGGYYEKLFFGSGTQLSVL	TRBJ1-4	TRBV28	5	-5.698
CAAGACAGAGAGCTGGGTTCCACTGCCAAAAAACAGTTTTTCATATATCCCCTTGCCGTCCAAGCTGCTGGCGCAAAGATAAAGGGCCGAGTCC	DSALYLCASSLDGKGIYEKLFFGSGTQLSVL	TRBJ1-4	TRBV5-1	8	-5.494
CAAGACAGAGAGCTGGGTTCCACTGCCAAAAAACAGTTTTTCATATCCCCCTGTGCTGCTGGCACAGAGATACACGGCGGAGTCCTCCTGCTGT	QQEDSAVYLCASSTGGYEKLFFGSGTQLSVL	TRBJ1-4	TRBV7-8	7	-5.552
CAAGACAGAGAGCTGGGTTCCACTGCCAAAAAACAGTTTTTCATATCCCTGTCCCGAGCTGGCACAGAGGTACATAGATGTCTGGTTGGTGCTG	STNQTSMYLCASSGQGYEKLFFGSGTQLSVL	TRBJ1-4	TRBV28	2	-6.096
CAAGACAGAGAGCTGGGTTCCACTGCCAAAAAACAGTTTTTCATATCCGTCTAGGGTGCTGGCACAGAGGTACATAGATGTCTGGTTGGTGCTG	STNQTSMYLCASTLDGYEKLFFGSGTQLSVL	TRBJ1-4	TRBV28	3	-5.92
CAAGACAGAGAGCTGGGTTCCACTGCCAAAAAACAGTTTTTCATATCCTGACCGAACGCTGCAGAGATATATGCTGCTGTCTTCAGGGCTCATG	MSPEDSSIYLCSVRSGYEKLFFGSGTQLSVL	TRBJ1-4	TRBV29-1	9	-5.442
CAAGACAGAGAGCTGGGTTCCACTGCCAAAAAACAGTTTTTCATATTCCCTGTCCTTCGGAGCTGCTGGCGCAGAGATACAGGGCTGAGTCTTC	KTQPCISAPAAPKDREYEKLFFGSGTQLSVL	TRBJ1-4	TRBV4-1	4	-5.795
CAAGACAGAGAGCTGGGTTCCACTGCCAAAAAACAGTTTTTCATATTCCTGCCCGATACTACTGGCACAGAGATAGAAAGCTGTCGGGTTCTTT	KNPTAFYLCASSIGQEYEKLFFGSGTQLSVL	TRBJ1-4	TRBV19	8	-5.494
CAAGACAGAGAGCTGGGTTCCACTGCCAAAAAACAGTTTTTCATATTTCGTATCCCGGAGGCTGCTGGCACAGAAGTACACAGATGTCTGGGAG	SQTSVYFCASSLRDTKYEKLFFGSGTQLSVL	TRBJ1-4	TRBV6-5	7	-5.552
CAAGACAGAGAGCTGGGTTCCACTGCCAAAAAACAGTTTTTCATATTTGCTGTCTCCACTGCTGGCACAGAGGTACATAGATGTCTGGTTGGTG	TNQTSMYLCASSGDSKYEKLFFGSGTQLSVL	TRBJ1-4	TRBV28	58	-4.633
CAAGACAGAGAGCTGGGTTCCACTGCCAAAAAACAGTTTTTCATATTTGGTCCCTCCGTGGCAGGCACAGAGATAGAAAGCTGTCGGGTTCTTT	KNPTAFYLCACHGGTKYEKLFFGSGTQLSVL	TRBJ1-4	TRBV19	11	-5.355
CAAGACAGAGAGCTGGGTTCCACTGCCAAAAAACAGTTTTTCATCAAAACCTCTAGCACTGCAGATGTAGAAGCTGCTGTCTTCAGGATGGGCA	AHPEDSSFYICSARGFDEKLFFGSGTQLSVL	TRBJ1-4	TRBV20-1	11	-5.355
CAAGACAGAGAGCTGGGTTCCACTGCCAAAAAACAGTTTTTCATCAAAATTACCCAAGACGCTGCAGAGATATATGCTGCTGTCTTCAGGGCTC	SPEDSSIYLCSVLGNFDEKLFFGSGTQLSVL	TRBJ1-4	TRBV29-1	17	-5.166
CAAGACAGAGAGCTGGGTTCCACTGCCAAAAAACAGTTTTTCATCAAATCCCGGTAAGGTTAAACTGCTGGCACAGAGGTACATAGATGTCTGG	QTSMYLCASSLTLPGFDEKLFFGSGTQLSVL	TRBJ1-4	TRBV28	27	-4.965
CAAGACAGAGAGCTGGGTTCCACTGCCAAAAAACAGTTTTTCATCAACCGCCGTCCGGGTGCTGGCACAGAAGTACACAGATGTCTGGGAGGGA	PSQTSVYFCASTRTAVDEKLFFGSGTQLSVL	TRBJ1-4	TRBV6-6	18	-5.141
CAAGACAGAGAGCTGGGTTCCACTGCCAAAAAACAGTTTTTCATCAACTTCCCCTGTCCGGACTTGGCTGCTGGCGCAGAGATACAGGGCCGAG	SALYLCASSQVRTGEVDEKLFFGSGTQLSVL	TRBJ1-4	TRBV4-3	4	-5.795
CAAGACAGAGAGCTGGGTTCCACTGCCAAAAAACAGTTTTTCATCAAGCCTCAAGCTGCTGGCGCAAAGATAAAGGGCCGAGTCCCCCAGCTCC	ELGDSALYLCASSLRLDEKLFFGSGTQLSVL	TRBJ1-4	TRBV5-1	6	-5.618
CAAGACAGAGAGCTGGGTTCCACTGCCAAAAAACAGTTTTTCATCAAGCGCCCCCCGAAGGTAACTGCTGGCACAGAAGTACACAGATGTTTGG	QTSVYFCASSYLRGALDEKLFFGSGTQLSVL	TRBJ1-4	TRBV6-2	7	-5.552
CAAGACAGAGAGCTGGGTTCCACTGCCAAAAAACAGTTTTTCATCAAGGGGTGTAGGTCTGCTGGCACAGAGATACACGGCCGAGTCCTCCTGC	QEDSAVYLCASRPTPLDEKLFFGSGTQLSVL	TRBJ1-4	TRBV7-2	16	-5.193
CAAGACAGAGAGCTGGGTTCCACTGCCAAAAAACAGTTTTTCATCAATCCCCTTTACACTCCAGGCACAGAGATAGAAGCCAGAGTCACTGAGA	LSDSGFYLCAWSVKGIDEKLFFGSGTQLSVL	TRBJ1-4	TRBV30	18	-5.141
CAAGACAGAGAGCTGGGTTCCACTGCCAAAAAACAGTTTTTCATCAATCCCTCCCCGGGGGCTGCTGGCACAGAAGTACACAGCTGAGTCCCTG	RDSAVYFCASSPRGGIDEKLFFGSGTQLSVL	TRBJ1-4	TRBV12-3; TRBV12-4	9	-5.442
CAAGACAGAGAGCTGGGTTCCACTGCCAAAAAACAGTTTTTCATCACCACCTCCACCACTGATGGCACAGAAGTACACAGATGTCTGGGAGCTG	SSQTSVYFCAISGGGGDEKLFFGSGTQLSVL	TRBJ1-4	TRBV10-3	64	-4.59
CAAGACAGAGAGCTGGGTTCCACTGCCAAAAAACAGTTTTTCATCACCCCTCCCCTGGGGACTGCTGGCACAGAAGTACACAGCTGAGTCCCTG	RDSAVYFCASSPQGRGDEKLFFGSGTQLSVL	TRBJ1-4	TRBV12-3; TRBV12-4	98	-4.405
CAAGACAGAGAGCTGGGTTCCACTGCCAAAAAACAGTTTTTCATCACCCCTGCCGGCGGTGCTGCTGGCACAGAGATACACGGCCGAGTCCTCC	EDSAVYLCASSTAGRGDEKLFFGSGTQLSVL	TRBJ1-4	TRBV7-2	7	-5.552
CAAGACAGAGAGCTGGGTTCCACTGCCAAAAAACAGTTTTTCATCACCCCTGCTCCCCAGCTCACTGATGGCACAGAAGTACACAGATGTCTGG	QTSVYFCAISELGSRGDEKLFFGSGTQLSVL	TRBJ1-4	TRBV10-3	3	-5.92
CAAGACAGAGAGCTGGGTTCCACTGCCAAAAAACAGTTTTTCATCACCCCTGTACTCGCTGCTGGCACAGAGATACATGGCCGAGTCCCCCTGC	QGDSAMYLCASSEYRGDEKLFFGSGTQLSVL	TRBJ1-4	TRBV7-9	4	-5.795
CAAGACAGAGAGCTGGGTTCCACTGCCAAAAAACAGTTTTTCATCACCCCTGTTCCCTTCCCTGCTGGCACAGAGGTACATAGATGTCTGGTTG	NQTSMYLCASREGNRGDEKLFFGSGTQLSVL	TRBJ1-4	TRBV28	8	-5.494
CAAGACAGAGAGCTGGGTTCCACTGCCAAAAAACAGTTTTTCATCACCCGTAGCGGAACGGGGCCTGCTGGCACAGAGGTACATAGATGTCTGG	QTSMYLCASRPRSATGDEKLFFGSGTQLSVL	TRBJ1-4	TRBV28	3	-5.92
CAAGACAGAGAGCTGGGTTCCACTGCCAAAAAACAGTTTTTCATCACCGACCCCCGACTCACTGATGGCACAGAAGTACACAGATGTCTGGGAG	SQTSVYFCAISESGVGDEKLFFGSGTQLSVL	TRBJ1-4	TRBV10-3	10	-5.397
CAAGACAGAGAGCTGGGTTCCACTGCCAAAAAACAGTTTTTCATCACCTCCCCTGGCCCCACTGCTGGCACAGAAGTACATGGCTGAGTCCTCC	EDSAMYFCASSGARGGDEKLFFGSGTQLSVL	TRBJ1-4	TRBV2	2	-6.096
CAAGACAGAGAGCTGGGTTCCACTGCCAAAAAACAGTTTTTCATCACCTCCCTGTGAACAGGCACAGAGATAGAAGCCAGAGTCACTGAGAAGG	LLSDSGFYLCACSQGGDEKLFFGSGTQLSVL	TRBJ1-4	TRBV30	4	-5.795
CAAGACAGAGAGCTGGGTTCCACTGCCAAAAAACAGTTTTTCATCACCTCTGCCGGCCCGTCTGCTGGCACAGAAGTACACAGATGTCTGGGAG	SQTSVYFCASRRAGRGDEKLFFGSGTQLSVL	TRBJ1-4	TRBV6-1	12	-5.317
CAAGACAGAGAGCTGGGTTCCACTGCCAAAAAACAGTTTTTCATCACCTGCTTCAACGCTGCAGAGATATATGCTGCTGTCTTCAGGGCTCATG	MSPEDSSIYLCSVEAGDEKLFFGSGTQLSVL	TRBJ1-4	TRBV29-1	510	-3.689
CAAGACAGAGAGCTGGGTTCCACTGCCAAAAAACAGTTTTTCATCACCTGTCCGCCTCAAGCTGCTGGCACAGAGATAGAGGGCCGAGTCCCCC	GDSALYLCASSLRRTGDEKLFFGSGTQLSVL	TRBJ1-4	TRBV5-6	4	-5.795
CAAGACAGAGAGCTGGGTTCCACTGCCAAAAAACAGTTTTTCATCAGAACCCTGTCCTCTGCTGGTGGCACACAGGTACATGGCTGCGTCCCCC	GDAAMYLCATSRGQGSDEKLFFGSGTQLSVL	TRBJ1-4	TRBV15	4	-5.795
CAAGACAGAGAGCTGGGTTCCACTGCCAAAAAACAGTTTTTCATCAGACCCCCGAAGCGTACTGGCACAGAGATAGAAAGCTGTCGGGTTCTTT	KNPTAFYLCASTLRGSDEKLFFGSGTQLSVL	TRBJ1-4	TRBV19	20	-5.096
CAAGACAGAGAGCTGGGTTCCACTGCCAAAAAACAGTTTTTCATCAGCCAAGCTCGACTCACTGATGGCACAGAAGTACACAGATGTCTGGGAG	SQTSVYFCAISESSLADEKLFFGSGTQLSVL	TRBJ1-4	TRBV10-3	4	-5.795
CAAGACAGAGAGCTGGGTTCCACTGCCAAAAAACAGTTTTTCATCAGCCCCCCCACTCCAGGCACAGAGATAGAAGCCAGAGTCACTGAGAAGG	LLSDSGFYLCAWSGGADEKLFFGSGTQLSVL	TRBJ1-4	TRBV30	4	-5.795
CAAGACAGAGAGCTGGGTTCCACTGCCAAAAAACAGTTTTTCATCAGCCGGTCCGGAGCTGCTGGCGCAAAGATAAAGGGCCGAGTCCCCCAGC	LGDSALYLCASSSGPADEKLFFGSGTQLSVL	TRBJ1-4	TRBV5-1	8	-5.494
CAAGACAGAGAGCTGGGTTCCACTGCCAAAAAACAGTTTTTCATCAGGCCCGCCTCCCGAGGTGCTGGCACAGAGGTACATAGATGTCTGGTTG	NQTSMYLCASTSGGGPDEKLFFGSGTQLSVL	TRBJ1-4	TRBV28	11	-5.355
CAAGACAGAGAGCTGGGTTCCACTGCCAAAAAACAGTTTTTCATCATAGCCCCCTGGTTGGCTGCTGGCACAGAAATAAACTCCAGAATCCTCC	EDSGVYFCASSQPGGYDEKLFFGSGTQLSVL	TRBJ1-4	TRBV14	14	-5.251
CAAGACAGAGAGCTGGGTTCCACTGCCAAAAAACAGTTTTTCATCATATGTCCCAACCCAAGGGCTGCTGGCACAGAGGTACATAGATGTCTGG	QTSMYLCASSPWVGTYDEKLFFGSGTQLSVL	TRBJ1-4	TRBV28	2	-6.096
CAAGACAGAGAGCTGGGTTCCACTGCCAAAAAACAGTTTTTCATCATCAGGGGTCCGACTGCTGGCGCAAAGATAAAGGGCCGAGTCCCCCAGC	LGDSALYLCASSRTPDDEKLFFGSGTQLSVL	TRBJ1-4	TRBV5-1	5	-5.698
CAAGACAGAGAGCTGGGTTCCACTGCCAAAAAACAGTTTTTCATCATTCCCCCCGACGGCCCCAGACTCACTGATGGCACAGAAGTACACAGAT	SVYFCAISESGAVGGNDEKLFFGSGTQLSVL	TRBJ1-4	TRBV10-3	9	-5.442
CAAGACAGAGAGCTGGGTTCCACTGCCAAAAAACAGTTTTTCATCATTTACCCCGCTGCTGGCACAGAAATACAAAGCTGAGTCCCCCAGCTCC	ELGDSALYFCASSGVNDEKLFFGSGTQLSVL	TRBJ1-4	TRBV9	9	-5.442
CAAGACAGAGAGCTGGGTTCCACTGCCAAAAAACAGTTTTTCATCCAAACCCTTAAAACTGCTGGCACAGAGGTACATAGATGTCTGGTTGGTG	TNQTSMYLCASSFKGLDEKLFFGSGTQLSVL	TRBJ1-4	TRBV28	15	-5.221
CAAGACAGAGAGCTGGGTTCCACTGCCAAAAAACAGTTTTTCATCCAACCCCGGAGGGGTGCTGGCACAGAAGTACACAGATGTTTGGGAGGGA	PSQTSVYFCASTPPGLDEKLFFGSGTQLSVL	TRBJ1-4	TRBV6-2	7	-5.552
CAAGACAGAGAGCTGGGTTCCACTGCCAAAAAACAGTTTTTCATCCAACCCCTGTTGGCTGCTGGCGCAAAGATAAAGGGCCGAGTCCCCCAGC	LGDSALYLCASSQQGLDEKLFFGSGTQLSVL	TRBJ1-4	TRBV5-1	9	-5.442
CAAGACAGAGAGCTGGGTTCCACTGCCAAAAAACAGTTTTTCATCCAACGCCCCCCGTCCACTGCTGGCACAGAAGTACACAGATGTCTGGGAG	SQTSVYFCASSGRGALDEKLFFGSGTQLSVL	TRBJ1-4	TRBV6-5	4	-5.795
CAAGACAGAGAGCTGGGTTCCACTGCCAAAAAACAGTTTTTCATCCAACGTCCCCCCTAAGCTGCTGGCACAGAGATACACGGCCGAGTCCTCC	EDSAVYLCASSLGGTLDEKLFFGSGTQLSVL	TRBJ1-4	TRBV7-2	5	-5.698
CAAGACAGAGAGCTGGGTTCCACTGCCAAAAAACAGTTTTTCATCCAAGGCCCCCCGCTCTGGTCTGATGTAGAAGCTGCTGTCTTCAGGATGG	HPEDSSFYIRPERGALDEKLFFGSGTQLSVL	TRBJ1-4	TRBV20-1	6	-5.618
CAAGACAGAGAGCTGGGTTCCACTGCCAAAAAACAGTTTTTCATCCACCCCGATTGGATCTCTAGCACTGCAGATGTAGAAGCTGCTGTCTTCA	EDSSFYICSARDPIGVDEKLFFGSGTQLSVL	TRBJ1-4	TRBV20-1	10	-5.397
CAAGACAGAGAGCTGGGTTCCACTGCCAAAAAACAGTTTTTCATCCACTCCGTCCAGGTCTAAGCTGCTGGCACAGAGATACATGGCCGAGTCC	DSAMYLCASSLDLDGVDEKLFFGSGTQLSVL	TRBJ1-4	TRBV7-9	5	-5.698
CAAGACAGAGAGCTGGGTTCCACTGCCAAAAAACAGTTTTTCATCCACTGTCCCATACAAGCTGCTGGCACAGAGATACAGGGCCGAGTCCCCC	GDSALYLCASSLYGTVDEKLFFGSGTQLSVL	TRBJ1-4	TRBV5-5	23	-5.035
CAAGACAGAGAGCTGGGTTCCACTGCCAAAAAACAGTTTTTCATCCAGCCCCCCCAAACTGCTGGCACAGAGGTACATAGATGTCTGGTTGGTG	TNQTSMYLCASSLGGLDEKLFFGSGTQLSVL	TRBJ1-4	TRBV28	8	-5.494
CAAGACAGAGAGCTGGGTTCCACTGCCAAAAAACAGTTTTTCATCCAGTTGACCCCCGGTGGAGGCACAGAGATAGAAGCCAGAGTCACTGAGA	LSDSGFYLCASTGGQLDEKLFFGSGTQLSVL	TRBJ1-4	TRBV30	5	-5.698
CAAGACAGAGAGCTGGGTTCCACTGCCAAAAAACAGTTTTTCATCCATATCCCCTTGGCTGCTGGCACAGAAATACACAGCAGAGTCACCAAGC	LGDSAVYFCASSQGDMDEKLFFGSGTQLSVL	TRBJ1-4	TRBV3-1	6	-5.618
CAAGACAGAGAGCTGGGTTCCACTGCCAAAAAACAGTTTTTCATCCATCCCCCCCCTGGGGCTGCTGGCACAGAGATACATGGCCGAGTCCCCC	GDSAMYLCASSPRGGMDEKLFFGSGTQLSVL	TRBJ1-4	TRBV7-9	17	-5.166
CAAGACAGAGAGCTGGGTTCCACTGCCAAAAAACAGTTTTTCATCCATCCCCTGCCCTAAGCTGCTGGCACAGAGATACACGGCGGAGTCCTCC	EDSAVYLCASSLGQGMDEKLFFGSGTQLSVL	TRBJ1-4	TRBV7-8	6	-5.618
CAAGACAGAGAGCTGGGTTCCACTGCCAAAAAACAGTTTTTCATCCATGTCCCGGGTGCTGGCACAGAAATAAGCTGCCGAATCTCCTCGCACT	VRGDSAAYFCASTRDMDEKLFFGSGTQLSVL	TRBJ1-4	TRBV18	6	-5.618
CAAGACAGAGAGCTGGGTTCCACTGCCAAAAAACAGTTTTTCATCCCAATCCGCGAGACTGCTGGCACAGAGGTACATAGATGTCTGGTTGGTG	TNQTSMYLCASSLADWDEKLFFGSGTQLSVL	TRBJ1-4	TRBV28	8	-5.494
CAAGACAGAGAGCTGGGTTCCACTGCCAAAAAACAGTTTTTCATCCCAGTCCGGTACCGAGGCACAGAAGTACACAGCTGAGTCCCTGGGTTCT	EPRDSAVYFCASVPDWDEKLFFGSGTQLSVL	TRBJ1-4	TRBV12-3; TRBV12-4	42	-4.773
CAAGACAGAGAGCTGGGTTCCACTGCCAAAAAACAGTTTTTCATCCCATACCCTGTCCGGTTTGGCACTGCAGATGTAGAAGCTGCTGTCTTCA	EDSSFYICSAKPDRVWDEKLFFGSGTQLSVL	TRBJ1-4	TRBV20-1	5	-5.698
CAAGACAGAGAGCTGGGTTCCACTGCCAAAAAACAGTTTTTCATCCCATGTCTCGCCTTGGCTGCTGGCGCAGAGATACAGGGCCGAGTCTTCT	EDSALYLCASSQGETWDEKLFFGSGTQLSVL	TRBJ1-4	TRBV4-3	6	-5.618
CAAGACAGAGAGCTGGGTTCCACTGCCAAAAAACAGTTTTTCATCCCCACCGTCACGGGCACAGAAGTACACAGATGTCTGAGAGGGTACAGCA	AVPSQTSVYFCARDGGDEKLFFGSGTQLSVL	TRBJ1-4	TRBV6-4	6	-5.618
CAAGACAGAGAGCTGGGTTCCACTGCCAAAAAACAGTTTTTCATCCCCCCCCCCCGAGGGGATGGCACAGAGGTACATAGATGTCTGGTTGGTG	TNQTSMYLCAIPSGGGDEKLFFGSGTQLSVL	TRBJ1-4	TRBV28	5	-5.698
CAAGACAGAGAGCTGGGTTCCACTGCCAAAAAACAGTTTTTCATCCCCCCCCGTTAAGCTGCTGGCACAGAGATACACGGCCGAGTCCTCAAGC	LEDSAVYLCASSLTGGDEKLFFGSGTQLSVL	TRBJ1-4	TRBV11-2	4	-5.795
CAAGACAGAGAGCTGGGTTCCACTGCCAAAAAACAGTTTTTCATCCCCCCCCTCGGCGCTGCAGAGATATATGCTGCTGTCTTCAGGGCTCATG	MSPEDSSIYLCSAEGGDEKLFFGSGTQLSVL	TRBJ1-4	TRBV29-1	10	-5.397
CAAGACAGAGAGCTGGGTTCCACTGCCAAAAAACAGTTTTTCATCCCCCCCCTGTGAACTGCTGGCACAGAAGTACACAGCTGAGTCCCTGGGT	PRDSAVYFCASSSQGGDEKLFFGSGTQLSVL	TRBJ1-4	TRBV12-3; TRBV12-4	41	-4.784
CAAGACAGAGAGCTGGGTTCCACTGCCAAAAAACAGTTTTTCATCCCCCCCTGGGCGCACTTGGCTGCTGGCGCAGAGATACAGGGCCGAGTCT	DSALYLCASSQVRPGGDEKLFFGSGTQLSVL	TRBJ1-4	TRBV4-3	11	-5.355
CAAGACAGAGAGCTGGGTTCCACTGCCAAAAAACAGTTTTTCATCCCCCCTACCGCGGCTGCTGGCGCAAAGATAAAGGGCCGAGTCCCCCAGC	LGDSALYLCASSRGRGDEKLFFGSGTQLSVL	TRBJ1-4	TRBV5-1	3	-5.92
CAAGACAGAGAGCTGGGTTCCACTGCCAAAAAACAGTTTTTCATCCCCCCTGCCCCAACTGCTGGCACAGAGGTACATAGATGTCTGGTTGGTG	TNQTSMYLCASSWGRGDEKLFFGSGTQLSVL	TRBJ1-4	TRBV28	5	-5.698
CAAGACAGAGAGCTGGGTTCCACTGCCAAAAAACAGTTTTTCATCCCCCCTGCCCCCATCTTGGCTGCTGGCACAGAGATACAGGGCCGAGTCT	DSALYLCASSQDGGRGDEKLFFGSGTQLSVL	TRBJ1-4	TRBV4-2	5	-5.698
CAAGACAGAGAGCTGGGTTCCACTGCCAAAAAACAGTTTTTCATCCCCCCTGTGGGGATCTTGGCTGCTGGCACAGAGATACAGGGCCGAGTCT	DSALYLCASSQDPHRGDEKLFFGSGTQLSVL	TRBJ1-4	TRBV4-2	13	-5.283
CAAGACAGAGAGCTGGGTTCCACTGCCAAAAAACAGTTTTTCATCCCCCGTCCGGAGCGGACTGCTGGCACAGAAGTACACAGCTGAGTCCCTG	RDSAVYFCASSPLRTGDEKLFFGSGTQLSVL	TRBJ1-4	TRBV12-3; TRBV12-4	5	-5.698
CAAGACAGAGAGCTGGGTTCCACTGCCAAAAAACAGTTTTTCATCCCCCTGCCCTGGTGAGCTGGCACAGAAATAAGCTGCCGAATCTCCTCGC	RGDSAAYFCASSPGQGDEKLFFGSGTQLSVL	TRBJ1-4	TRBV18	7	-5.552
CAAGACAGAGAGCTGGGTTCCACTGCCAAAAAACAGTTTTTCATCCCCCTGTCCCGGAACATTGCTGGCACAGAGGTACATAGATGTCTGGTTG	NQTSMYLCASNVPGQGDEKLFFGSGTQLSVL	TRBJ1-4	TRBV28	7	-5.552
CAAGACAGAGAGCTGGGTTCCACTGCCAAAAAACAGTTTTTCATCCCCGGTGAATTGCCCCCCCCGACCCTGGCTGCTGGCGCAGAGATACAGG	LYLCASSQGRGGQFTGDEKLFFGSGTQLSVL	TRBJ1-4	TRBV4-1	15	-5.221
CAAGACAGAGAGCTGGGTTCCACTGCCAAAAAACAGTTTTTCATCCCCGTGTTCCAAGCTGCTGGCGCAAAGATAAAGGGCCGAGTCCCCCAGC	LGDSALYLCASSLEHGDEKLFFGSGTQLSVL	TRBJ1-4	TRBV5-1	6	-5.618
CAAGACAGAGAGCTGGGTTCCACTGCCAAAAAACAGTTTTTCATCCCCTCCCTGCTGGCTGCTGGCGCAGAGATACAGGGCCGAGTCTTCTGGC	PEDSALYLCASSQQGGDEKLFFGSGTQLSVL	TRBJ1-4	TRBV4-3	12	-5.317
CAAGACAGAGAGCTGGGTTCCACTGCCAAAAAACAGTTTTTCATCCCCTCCCTGTGAACTGCTGGCACAGAAGTACACAGATGTCTGGGAGGGA	PSQTSVYFCASSSQGGDEKLFFGSGTQLSVL	TRBJ1-4	TRBV6-5	9	-5.442
CAAGACAGAGAGCTGGGTTCCACTGCCAAAAAACAGTTTTTCATCCCCTCGCTGTCCAACGCTGCAGAGATATATGCTGCTGTCTTCAGGGCTC	SPEDSSIYLCSVGQRGDEKLFFGSGTQLSVL	TRBJ1-4	TRBV29-1	17	-5.166
CAAGACAGAGAGCTGGGTTCCACTGCCAAAAAACAGTTTTTCATCCCCTCGTTCCGGGCTGCTGGCGCAAAGATAAAGGGCCGAGTCCCCCAGC	LGDSALYLCASSPERGDEKLFFGSGTQLSVL	TRBJ1-4	TRBV5-1	6	-5.618
CAAGACAGAGAGCTGGGTTCCACTGCCAAAAAACAGTTTTTCATCCCCTGCCCAAAAACTGCTGGCACAGAAGTACACAGATGTTTGGGAGGGA	PSQTSVYFCASSFWAGDEKLFFGSGTQLSVL	TRBJ1-4	TRBV6-2	7	-5.552
CAAGACAGAGAGCTGGGTTCCACTGCCAAAAAACAGTTTTTCATCCCCTGCCCCATATAAACTGCTGGCACAGAGGTACATAGATGTCTGGTTG	NQTSMYLCASSLYGAGDEKLFFGSGTQLSVL	TRBJ1-4	TRBV28	21	-5.074
CAAGACAGAGAGCTGGGTTCCACTGCCAAAAAACAGTTTTTCATCCCCTGTCAGCCTGCTGGCACAGAGGTACATAGATGTCTGGTTGGTGCTG	STNQTSMYLCASRLTGDEKLFFGSGTQLSVL	TRBJ1-4	TRBV28	36	-4.84
CAAGACAGAGAGCTGGGTTCCACTGCCAAAAAACAGTTTTTCATCCCCTGTCCAGAAGCTGCTGGCACAGAGATACACGGCCGAGTCCTCAAGC	LEDSAVYLCASSFWTGDEKLFFGSGTQLSVL	TRBJ1-4	TRBV11-2	2	-6.096
CAAGACAGAGAGCTGGGTTCCACTGCCAAAAAACAGTTTTTCATCCCCTGTCCCCAGCAAACTGCTGGCACAGAGGTACATAGATGTCTGGTTG	NQTSMYLCASSLLGTGDEKLFFGSGTQLSVL	TRBJ1-4	TRBV28	14	-5.251
CAAGACAGAGAGCTGGGTTCCACTGCCAAAAAACAGTTTTTCATCCCCTGTCCCGGTTATACTACTGGCACAGAGATAGAAAGCTGTCGGGTTC	NPTAFYLCASSITGTGDEKLFFGSGTQLSVL	TRBJ1-4	TRBV19	13	-5.283
CAAGACAGAGAGCTGGGTTCCACTGCCAAAAAACAGTTTTTCATCCCCTGTCCCGGTTGCCCAGGCACAGAGATAGAAGCCAGAGTCACTGAGA	LSDSGFYLCAWATGTGDEKLFFGSGTQLSVL	TRBJ1-4	TRBV30	5	-5.698
CAAGACAGAGAGCTGGGTTCCACTGCCAAAAAACAGTTTTTCATCCCCTGTCCCGGTTTTGCTGGCACAGAAGTACATGGCTGAGTCCTCCAGC	LEDSAMYFCASKTGTGDEKLFFGSGTQLSVL	TRBJ1-4	TRBV2	14	-5.251
CAAGACAGAGAGCTGGGTTCCACTGCCAAAAAACAGTTTTTCATCCCCTGTCCGGAAGCTGCTGGCGCAAAGATAAAGGGCCGAGTCCCCCAGC	LGDSALYLCASSFRTGDEKLFFGSGTQLSVL	TRBJ1-4	TRBV5-1	5	-5.698
CAAGACAGAGAGCTGGGTTCCACTGCCAAAAAACAGTTTTTCATCCCCTTGGGGGGAAATACTACTGGCACAGAGATAGAAAGCTGTCGGGTTC	NPTAFYLCASSISPQGDEKLFFGSGTQLSVL	TRBJ1-4	TRBV19	3	-5.92
CAAGACAGAGAGCTGGGTTCCACTGCCAAAAAACAGTTTTTCATCCCCTTTCCGAGAGCTGCTGGCACAGAGATACACGGCCGAGTCCTCCTGC	QEDSAVYLCASSSRKGDEKLFFGSGTQLSVL	TRBJ1-4	TRBV7-2	7	-5.552
CAAGACAGAGAGCTGGGTTCCACTGCCAAAAAACAGTTTTTCATCCCCTTTGAAGCTGCTGGCACAGAGATACACGGCCGAGTCCTCCTGCTGT	QQEDSAVYLCASSFKGDEKLFFGSGTQLSVL	TRBJ1-4	TRBV7-2	34	-4.865
CAAGACAGAGAGCTGGGTTCCACTGCCAAAAAACAGTTTTTCATCCCGCCCCCTGTCGCTTGCACTGCAGATGTAGAAGCTGCTGTCTTCAGGA	PEDSSFYICSASDRGRDEKLFFGSGTQLSVL	TRBJ1-4	TRBV20-1	29	-4.934
CAAGACAGAGAGCTGGGTTCCACTGCCAAAAAACAGTTTTTCATCCCGTACTGCACTCCGGCTGCTGGCACAGAGATACAGGGCCGAGTCGTCC	DDSALYLCASSRSAVRDEKLFFGSGTQLSVL	TRBJ1-4	TRBV5-4	7	-5.552
CAAGACAGAGAGCTGGGTTCCACTGCCAAAAAACAGTTTTTCATCCCTAGACTCTTGGCTGCTGGCACAGAAATACACAGCAGAGTCACCAAGC	LGDSAVYFCASSQESRDEKLFFGSGTQLSVL	TRBJ1-4	TRBV3-2	7	-5.552
CAAGACAGAGAGCTGGGTTCCACTGCCAAAAAACAGTTTTTCATCCCTCCCGGCCGGACTACTGGCACAGAGATAGAAAGCTGTCGGGTTCTTT	KNPTAFYLCASSPAGRDEKLFFGSGTQLSVL	TRBJ1-4	TRBV19	9	-5.442
CAAGACAGAGAGCTGGGTTCCACTGCCAAAAAACAGTTTTTCATCCCTGACCAATCTAGCACTGCAGATGTAGAAGCTGCTGTCTTCAGGATGG	HPEDSSFYICSARLVRDEKLFFGSGTQLSVL	TRBJ1-4	TRBV20-1	14	-5.251
CAAGACAGAGAGCTGGGTTCCACTGCCAAAAAACAGTTTTTCATCCCTGTCCGTGCTGCTGGCACAGCGATACATGGCCGAGTCCCGCTGCTCT	EQRDSAMYRCASSTDRDEKLFFGSGTQLSVL	TRBJ1-4	TRBV7-6	5	-5.698
CAAGACAGAGAGCTGGGTTCCACTGCCAAAAAACAGTTTTTCATCCCTGTCCTGGGCACTGCAGATGTAGAAGCTGCTGTCTTCAGGATGGGCA	AHPEDSSFYICSAQDRDEKLFFGSGTQLSVL	TRBJ1-4	TRBV20-1	31	-4.905
CAAGACAGAGAGCTGGGTTCCACTGCCAAAAAACAGTTTTTCATCCCTGTCTCCTAACCCACTGCTGGCACAGAAGTACATGGCTGAGTCCTCC	EDSAMYFCASSGLGDRDEKLFFGSGTQLSVL	TRBJ1-4	TRBV2	6	-5.618
CAAGACAGAGAGCTGGGTTCCACTGCCAAAAAACAGTTTTTCATCCCTGTTGGCTAAGCTGCTGGCACAGAGATACATGGCCGAGTCCCCCTGC	QGDSAMYLCASSLANRDEKLFFGSGTQLSVL	TRBJ1-4	TRBV7-9	6	-5.618
CAAGACAGAGAGCTGGGTTCCACTGCCAAAAAACAGTTTTTCATCCCTTGTAAAATCGCTGCTGGCACAGAAGTACAGAGAGGTCTGGTTGGGG	PNQTSLYFCASSDFTRDEKLFFGSGTQLSVL	TRBJ1-4	TRBV27	6	-5.618
CAAGACAGAGAGCTGGGTTCCACTGCCAAAAAACAGTTTTTCATCCCTTGTCGTTCTGCTGGCACAGAGGTACATAGATGTCTGGTTGGTGCTG	STNQTSMYLCASRTTRDEKLFFGSGTQLSVL	TRBJ1-4	TRBV28	11	-5.355
CAAGACAGAGAGCTGGGTTCCACTGCCAAAAAACAGTTTTTCATCCGACTCAGGACCCTGATCTTGGCTGCTGGCGCAGAGATACAGGGCCGAG	SALYLCASSQDQGPESDEKLFFGSGTQLSVL	TRBJ1-4	TRBV4-3	9	-5.442
CAAGACAGAGAGCTGGGTTCCACTGCCAAAAAACAGTTTTTCATCCGAGTAACTGCTGGCACAGAAGTACACAGATGTCTGCTCTACCCCAGGC	PGVEQTSVYFCASSYSDEKLFFGSGTQLSVL	TRBJ1-4	TRBV6-6	2	-6.096
CAAGACAGAGAGCTGGGTTCCACTGCCAAAAAACAGTTTTTCATCCGAGTAACTGCTGGCACAGAAGTACACAGATGTCTGGGAGGGAGCAGCC	AAPSQTSVYFCASSYSDEKLFFGSGTQLSVL	TRBJ1-4	TRBV6-6	42	-4.773
CAAGACAGAGAGCTGGGTTCCACTGCCAAAAAACAGTTTTTCATCCGATCCCAAAGGAGAGCTGGCACAGAAGTACAGAGAGGTCTGGTTGGGG	PNQTSLYFCASSPLGSDEKLFFGSGTQLSVL	TRBJ1-4	TRBV27	6	-5.618
CAAGACAGAGAGCTGGGTTCCACTGCCAAAAAACAGTTTTTCATCCGCCCAGGTCAAACTGCTGGCACAGAAGTACAGAGAGGTCTGGTTGGGG	PNQTSLYFCASSLTWADEKLFFGSGTQLSVL	TRBJ1-4	TRBV27	2	-6.096
CAAGACAGAGAGCTGGGTTCCACTGCCAAAAAACAGTTTTTCATCCGCCCCCCAGTCGGTGCTGGCACAGAAGTACACAGATGTCTGGGAGGGA	PSQTSVYFCASTDWGADEKLFFGSGTQLSVL	TRBJ1-4	TRBV6-6	20	-5.096
CAAGACAGAGAGCTGGGTTCCACTGCCAAAAAACAGTTTTTCATCCGCCCCCTGGTAGCTGCTGGCACAGAGATACATGGCCGAGTCCCCCTGC	QGDSAMYLCASSYQGADEKLFFGSGTQLSVL	TRBJ1-4	TRBV7-9	5	-5.698
CAAGACAGAGAGCTGGGTTCCACTGCCAAAAAACAGTTTTTCATCCGCCCCCTGTCGAGCGCTGCTGGCACAGAGATACACGGCCGAGTCCTCC	EDSAVYLCASSARQGADEKLFFGSGTQLSVL	TRBJ1-4	TRBV7-2	14	-5.251
CAAGACAGAGAGCTGGGTTCCACTGCCAAAAAACAGTTTTTCATCCGCCCCCTGTCGGTTGCTGCTGGCACAGAGATACATGGCCGAGTCCCCC	GDSAMYLCASSNRQGADEKLFFGSGTQLSVL	TRBJ1-4	TRBV7-9	4	-5.795
CAAGACAGAGAGCTGGGTTCCACTGCCAAAAAACAGTTTTTCATCCGCCCCTTGACTCCAGGCACAGAGATAGAAGCCAGAGTCACTGAGAAGG	LLSDSGFYLCAWSQGADEKLFFGSGTQLSVL	TRBJ1-4	TRBV30	3	-5.92
CAAGACAGAGAGCTGGGTTCCACTGCCAAAAAACAGTTTTTCATCCGCCCTGTCGCGGCTGCTGGCGCAAAGATAAAGGGCCGAGTCCCCCAGC	LGDSALYLCASSRDRADEKLFFGSGTQLSVL	TRBJ1-4	TRBV5-1	3	-5.92
CAAGACAGAGAGCTGGGTTCCACTGCCAAAAAACAGTTTTTCATCCGCCCTGTCGTCTCTGCTGGTGGCACACAGGTACATGGCTGCGTCCCCC	GDAAMYLCATSRDDRADEKLFFGSGTQLSVL	TRBJ1-4	TRBV15	9	-5.442
CAAGACAGAGAGCTGGGTTCCACTGCCAAAAAACAGTTTTTCATCCGCCCTTAAGCTGCTGGCACAGCGATACATGGCCGAGTCCCGCTGCTCT	EQRDSAMYRCASSLRADEKLFFGSGTQLSVL	TRBJ1-4	TRBV7-6	4	-5.795
CAAGACAGAGAGCTGGGTTCCACTGCCAAAAAACAGTTTTTCATCCGCCTGTCCCCGTGAGCTGGCACAGAAATAAGCTGCCGAATCTCCTCGC	RGDSAAYFCASSRGQADEKLFFGSGTQLSVL	TRBJ1-4	TRBV18	9	-5.442
CAAGACAGAGAGCTGGGTTCCACTGCCAAAAAACAGTTTTTCATCCGCGCCCCCTACGCTGCTGGCACAGAAGTACATGGCTGAGTCCTCCAGC	LEDSAMYFCASSVGGADEKLFFGSGTQLSVL	TRBJ1-4	TRBV2	57	-4.641
CAAGACAGAGAGCTGGGTTCCACTGCCAAAAAACAGTTTTTCATCCGCGCGCCCCTGGTAACTGCTGGCACAGAAGTACACAGCTGAGTCCCTG	RDSAVYFCASSYQGRADEKLFFGSGTQLSVL	TRBJ1-4	TRBV12-3; TRBV12-4	122	-4.31
CAAGACAGAGAGCTGGGTTCCACTGCCAAAAAACAGTTTTTCATCCGTAAACCCAGAGCTGCTGGCGCAAAGATAAAGGGCCGAGTCCCCCAGC	LGDSALYLCASSSGFTDEKLFFGSGTQLSVL	TRBJ1-4	TRBV5-1	3	-5.92
CAAGACAGAGAGCTGGGTTCCACTGCCAAAAAACAGTTTTTCATCCGTCCCTACAACGCTGCAGAGATATATGCTGCTGTCTTCAGGGCTCATG	MSPEDSSIYLCSVVGTDEKLFFGSGTQLSVL	TRBJ1-4	TRBV29-1	8	-5.494
CAAGACAGAGAGCTGGGTTCCACTGCCAAAAAACAGTTTTTCATCCGTGTCCCCCCGCCGGCTGCTGGCACAGAGATACACGGCCGAGTCCTCC	EDSAVYLCASSRRGDTDEKLFFGSGTQLSVL	TRBJ1-4	TRBV7-2	32	-4.891
CAAGACAGAGAGCTGGGTTCCACTGCCAAAAAACAGTTTTTCATCCGTTCGTAGATAGCTGGCACAGAAGTACATGGCTGAGTCCTCCAGCTTT	KLEDSAMYFCASYLRTDEKLFFGSGTQLSVL	TRBJ1-4	TRBV2	7	-5.552
CAAGACAGAGAGCTGGGTTCCACTGCCAAAAAACAGTTTTTCATCCTCACTGCGTAAACTGCTGGCACAGAGGTACATAGATGTCTGGTTGGTG	TNQTSMYLCASSLRSEDEKLFFGSGTQLSVL	TRBJ1-4	TRBV28	6	-5.618
CAAGACAGAGAGCTGGGTTCCACTGCCAAAAAACAGTTTTTCATCCTCATAACCCCGTGGTGAGCTGGCACAGAAATAAGCTGCCGAATCTCCT	GDSAAYFCASSPRGYEDEKLFFGSGTQLSVL	TRBJ1-4	TRBV18	14	-5.251
CAAGACAGAGAGCTGGGTTCCACTGCCAAAAAACAGTTTTTCATCCTCCCCCCGCCGTGTGGCACAGAAGTACACAGATGTCTGGGAGCTGGTA	TSSQTSVYFCATRRGEDEKLFFGSGTQLSVL	TRBJ1-4	TRBV10-3	9	-5.442
CAAGACAGAGAGCTGGGTTCCACTGCCAAAAAACAGTTTTTCATCCTCCCCTGAAGTACTGCTGGCACAGAAGTACACAGATGTCTGGGAGGGA	PSQTSVYFCASSTSGEDEKLFFGSGTQLSVL	TRBJ1-4	TRBV6-5	56	-4.648
CAAGACAGAGAGCTGGGTTCCACTGCCAAAAAACAGTTTTTCATCCTCCCTGGCAACGCTGCAGAGATATATGCTGCTGTCTTCAGGGCTCATG	MSPEDSSIYLCSVAREDEKLFFGSGTQLSVL	TRBJ1-4	TRBV29-1	38	-4.817
CAAGACAGAGAGCTGGGTTCCACTGCCAAAAAACAGTTTTTCATCCTCGATCGTCGAGCTGCTGGCACAGCGATACATGGCCGAGTCCCGCTGC	QRDSAMYRCASSSTIEDEKLFFGSGTQLSVL	TRBJ1-4	TRBV7-6	3	-5.92
CAAGACAGAGAGCTGGGTTCCACTGCCAAAAAACAGTTTTTCATCCTCTCCCTGTTTGAGTCTGCTGGCACAGAGATACATGGCCGAGTCCCCC	GDSAMYLCASRLKQGEDEKLFFGSGTQLSVL	TRBJ1-4	TRBV7-9	9	-5.442
CAAGACAGAGAGCTGGGTTCCACTGCCAAAAAACAGTTTTTCATCCTCTTTTCCCGCGATGTAACTGCTGGCACAGAAGTACACAGATGTTTGG	QTSVYFCASSYIAGKEDEKLFFGSGTQLSVL	TRBJ1-4	TRBV6-2	21	-5.074
CAAGACAGAGAGCTGGGTTCCACTGCCAAAAAACAGTTTTTCATCCTGAGAGAAACTGCTGGCACAGAAGTACACAGCTGAGTCCCTGGGTTCT	EPRDSAVYFCASSFSQDEKLFFGSGTQLSVL	TRBJ1-4	TRBV12-3; TRBV12-4	3	-5.92
CAAGACAGAGAGCTGGGTTCCACTGCCAAAAAACAGTTTTTCATCCTGCCCCCTGCGTAAGCTGCTGGCACAGAGATACACGGCCGAGTCCTCC	EDSAVYLCASSLRRGQDEKLFFGSGTQLSVL	TRBJ1-4	TRBV7-2	14	-5.251
CAAGACAGAGAGCTGGGTTCCACTGCCAAAAAACAGTTTTTCATCCTGCCCCTGGACGCTGCAGAGATATATGCTGCTGTCTTCAGGGCTCATG	MSPEDSSIYLCSVQGQDEKLFFGSGTQLSVL	TRBJ1-4	TRBV29-1	9	-5.442
CAAGACAGAGAGCTGGGTTCCACTGCCAAAAAACAGTTTTTCATCCTGGATCTCTTGCCTGCTGGCACAGAAGTACAGAGAGGTCTGGTTGGGG	PNQTSLYFCASRQEIQDEKLFFGSGTQLSVL	TRBJ1-4	TRBV27	7	-5.552
CAAGACAGAGAGCTGGGTTCCACTGCCAAAAAACAGTTTTTCATCCTGTCCGCTGGCACAGAAGTACATGGCTGAGTCCTCCAGCTTTGTGGAC	STKLEDSAMYFCASGQDEKLFFGSGTQLSVL	TRBJ1-4	TRBV2	27	-4.965
CAAGACAGAGAGCTGGGTTCCACTGCCAAAAAACAGTTTTTCATCCTGTCCTTCACTGATGGCACAGAAGTACACAGATGTCTGGGAGCTGGTA	TSSQTSVYFCAISEGQDEKLFFGSGTQLSVL	TRBJ1-4	TRBV10-3	96	-4.414
CAAGACAGAGAGCTGGGTTCCACTGCCAAAAAACAGTTTTTCATCCTTTACCCCAGCAACGCTGCAGAGATATATGCTGCTGTCTTCAGGGCTC	SPEDSSIYLCSVAGVKDEKLFFGSGTQLSVL	TRBJ1-4	TRBV29-1	11	-5.355
CAAGACAGAGAGCTGGGTTCCACTGCCAAAAAACAGTTTTTCATCCTTTTCCCGATCTTGGCTGCTGGCGCAGAGATACAGGGCTGAGTCTTCT	EDSALYLCASSQDREKDEKLFFGSGTQLSVL	TRBJ1-4	TRBV4-1	4	-5.795
CAAGACAGAGAGCTGGGTTCCACTGCCAAAAAACAGTTTTTCATCGAAACCCTGTCCCGGGACTGAACTGCTGGCACAGAGGTACATAGATGTC	TSMYLCASSSVPGQGFDEKLFFGSGTQLSVL	TRBJ1-4	TRBV28	9	-5.442
CAAGACAGAGAGCTGGGTTCCACTGCCAAAAAACAGTTTTTCATCGAAGTCCCCTATACTACTGGCACAGAGATAGAAAGCTGTCGGGTTCTTT	KNPTAFYLCASSIGDFDEKLFFGSGTQLSVL	TRBJ1-4	TRBV19	3	-5.92
CAAGACAGAGAGCTGGGTTCCACTGCCAAAAAACAGTTTTTCATCGACCCTGCCCGCAGCCAAGCTGCTGGCGCAAAGATAAAGGGCCGAGTCC	DSALYLCASSLAAGRVDEKLFFGSGTQLSVL	TRBJ1-4	TRBV5-1	11	-5.355
CAAGACAGAGAGCTGGGTTCCACTGCCAAAAAACAGTTTTTCATCGACCGCTCCTGTAGAGCTGGCACTGCAGATGTAGAAGCTGCTGTCTTCA	EDSSFYICSASSTGAVDEKLFFGSGTQLSVL	TRBJ1-4	TRBV20-1	29	-4.934
CAAGACAGAGAGCTGGGTTCCACTGCCAAAAAACAGTTTTTCATCGACTGTCCCGGGGGAACTGCTGGCACAGAGGTACATAGATGTCTGGTTG	NQTSMYLCASSSPGTVDEKLFFGSGTQLSVL	TRBJ1-4	TRBV28	14	-5.251
CAAGACAGAGAGCTGGGTTCCACTGCCAAAAAACAGTTTTTCATCGCCACCCTCAACGCTGCAGAGATATATGCTGCTGTCTTCAGGGCTCATG	MSPEDSSIYLCSVEGGDEKLFFGSGTQLSVL	TRBJ1-4	TRBV29-1	19	-5.118
CAAGACAGAGAGCTGGGTTCCACTGCCAAAAAACAGTTTTTCATCGCCCCCCGTCCGGCTGCTGGCACAGAGGTACATAGATGTCTGGTTGGTG	TNQTSMYLCASSRTGGDEKLFFGSGTQLSVL	TRBJ1-4	TRBV28	7	-5.552
CAAGACAGAGAGCTGGGTTCCACTGCCAAAAAACAGTTTTTCATCGCCCCCGCCTAAGCTGCTGGCACAGAGATACATGGCCGAGTCCCCCTGC	QGDSAMYLCASSLGGGDEKLFFGSGTQLSVL	TRBJ1-4	TRBV7-9	6	-5.618
CAAGACAGAGAGCTGGGTTCCACTGCCAAAAAACAGTTTTTCATCGCCCCCGGATCGTGGTGAGCTGGCACAGAAATAAGCTGCCGAATCTCCT	GDSAAYFCASSPRSGGDEKLFFGSGTQLSVL	TRBJ1-4	TRBV18	8	-5.494
CAAGACAGAGAGCTGGGTTCCACTGCCAAAAAACAGTTTTTCATCGCCCCCTACGATGGGGCTGCTGGCGCAGAGATACAGGGCCGAGTCTTCT	EDSALYLCASSPIVGGDEKLFFGSGTQLSVL	TRBJ1-4	TRBV4-3	12	-5.317
CAAGACAGAGAGCTGGGTTCCACTGCCAAAAAACAGTTTTTCATCGCCCCCTGTCCAGGTCGGGCTGCTGGCGCAGAGATACAGGGCCGAGTCT	DSALYLCASSPTWTGGDEKLFFGSGTQLSVL	TRBJ1-4	TRBV4-3	18	-5.141
CAAGACAGAGAGCTGGGTTCCACTGCCAAAAAACAGTTTTTCATCGCCCCCTGTTTCAACGCTGCAGAGATATATGCTGCTGTCTTCAGGGCTC	SPEDSSIYLCSVETGGDEKLFFGSGTQLSVL	TRBJ1-4	TRBV29-1	24	-5.016
CAAGACAGAGAGCTGGGTTCCACTGCCAAAAAACAGTTTTTCATCGCCCTCCCCTAAGCTGCTGGCACAGAGATACACGGCCGAGTCCTCAAGC	LEDSAVYLCASSLGEGDEKLFFGSGTQLSVL	TRBJ1-4	TRBV11-2	4	-5.795
CAAGACAGAGAGCTGGGTTCCACTGCCAAAAAACAGTTTTTCATCGCCGCTGGCACAGAGATACACGGCCGAGTCCTCAAGCTTTGCAGGCTGG	QPAKLEDSAVYLCASGDEKLFFGSGTQLSVL	TRBJ1-4	TRBV11-2	10	-5.397
CAAGACAGAGAGCTGGGTTCCACTGCCAAAAAACAGTTTTTCATCGCCGTCCCTGTATCCACAGAAGTACATGGCTGAGTCCTCCAGCTTTGTG	TKLEDSAMYFCGYRDGDEKLFFGSGTQLSVL	TRBJ1-4	TRBV2	3	-5.92
CAAGACAGAGAGCTGGGTTCCACTGCCAAAAAACAGTTTTTCATCGCCGTGTCCATCTCTGCTGGTGGCACACAGGTACATGGCTGCGTCCCCC	GDAAMYLCATSRDGHGDEKLFFGSGTQLSVL	TRBJ1-4	TRBV15	17	-5.166
CAAGACAGAGAGCTGGGTTCCACTGCCAAAAAACAGTTTTTCATCGCCTGTCCCCGCTTGGCTGCTGGCACAGAAGTACACAGATGTCTGGGAG	SQTSVYFCASSQAGTGDEKLFFGSGTQLSVL	TRBJ1-4	TRBV6-1	11	-5.355
CAAGACAGAGAGCTGGGTTCCACTGCCAAAAAACAGTTTTTCATCGCGAGCGTGGCTGGCACAGAGGTACATAGATGTCTGGTTGGTGCTGGCG	ASTNQTSMYLCASHARDEKLFFGSGTQLSVL	TRBJ1-4	TRBV28	11	-5.355
CAAGACAGAGAGCTGGGTTCCACTGCCAAAAAACAGTTTTTCATCGCTTGGCCCGGGGCTGATGGCACAGAAGTACACAGATGTCTGGGAGCTG	SSQTSVYFCAISPGPSDEKLFFGSGTQLSVL	TRBJ1-4	TRBV10-3	19	-5.118
CAAGACAGAGAGCTGGGTTCCACTGCCAAAAAACAGTTTTTCATCGGCCCTGCTGGCACAGAGGTACATAGATGTCTGGTTGGTGCTGGCGGAC	SASTNQTSMYLCASRADEKLFFGSGTQLSVL	TRBJ1-4	TRBV28	6	-5.618
CAAGACAGAGAGCTGGGTTCCACTGCCAAAAAACAGTTTTTCATCGGCGTCCATAATGATGCAGAGATATATGCTGCTGTCTTCAGGGCTCATG	MSPEDSSIYLCIIMDADEKLFFGSGTQLSVL	TRBJ1-4	TRBV29-1	23	-5.035
CAAGACAGAGAGCTGGGTTCCACTGCCAAAAAACAGTTTTTCATCGGCGTCCTTTACGCTGCAGAGATATATGCTGCTGTCTTCAGGGCTCATG	MSPEDSSIYLCSVKDADEKLFFGSGTQLSVL	TRBJ1-4	TRBV29-1	72	-4.539
CAAGACAGAGAGCTGGGTTCCACTGCCAAAAAACAGTTTTTCATCGTCCGAGACATAACTGCTGGCACAGAAGTACACAGATGTCTGGGAGGGA	PSQTSVYFCASSYVSDDEKLFFGSGTQLSVL	TRBJ1-4	TRBV6-6	5	-5.698
CAAGACAGAGAGCTGGGTTCCACTGCCAAAAAACAGTTTTTCATCGTCCGCCACAACGCTGCAGAGATATATGCTGCTGTCTTCAGGGCTCATG	MSPEDSSIYLCSVVADDEKLFFGSGTQLSVL	TRBJ1-4	TRBV29-1	296	-3.925
CAAGACAGAGAGCTGGGTTCCACTGCCAAAAAACAGTTTTTCATCGTCTTGGCTGCTGGCGCAGAGATACAGGGCTGAGTCTTCTGGCTGCAGG	LQPEDSALYLCASSQDDEKLFFGSGTQLSVL	TRBJ1-4	TRBV4-1	4	-5.795
CAAGACAGAGAGCTGGGTTCCACTGCCAAAAAACAGTTTTTCATCGTTGTTATCTTGGCTGCTGGCGCAGAGATACAGGGCCGAGTCTTCTGGC	PEDSALYLCASSQDNNDEKLFFGSGTQLSVL	TRBJ1-4	TRBV4-3	13	-5.283
CAAGACAGAGAGCTGGGTTCCACTGCCAAAAAACAGTTTTTCATCTAAACTGCTGGCACAGAGGTACATAGATGTCTGGTTGGTGCTGGCGGAC	SASTNQTSMYLCASSLDEKLFFGSGTQLSVL	TRBJ1-4	TRBV28	10	-5.397
CAAGACAGAGAGCTGGGTTCCACTGCCAAAAAACAGTTTTTCATCTAACACCGTGTCGGTGCTGGCACAGAGGTACATAGATGTCTGGTTGGTG	TNQTSMYLCASTDTVLDEKLFFGSGTQLSVL	TRBJ1-4	TRBV28	4	-5.795
CAAGACAGAGAGCTGGGTTCCACTGCCAAAAAACAGTTTTTCATCTACCCCCCTTCTAGCACTGCAGATGTAGAAGCTGCTGTCTTCAGGATGG	HPEDSSFYICSARRGVDEKLFFGSGTQLSVL	TRBJ1-4	TRBV20-1	18	-5.141
CAAGACAGAGAGCTGGGTTCCACTGCCAAAAAACAGTTTTTCATCTCCCCCTGTCCGGGCCTCTTCTCTAGCACTGCAGATGTAGAAGCTGCTG	SSFYICSAREEARTGGDEKLFFGSGTQLSVL	TRBJ1-4	TRBV20-1	6	-5.618
CAAGACAGAGAGCTGGGTTCCACTGCCAAAAAACAGTTTTTCATCTCCCCCTGTTCTAGATTGGCTGCTGGCACAAAAATACACTGCTGAATCC	DSAVYFCASSQSRTGGDEKLFFGSGTQLSVL	TRBJ1-4	TRBV16	3	-5.92
CAAGACAGAGAGCTGGGTTCCACTGCCAAAAAACAGTTTTTCATCTCCCCTGCCCAGATCTCTAGCACTGCAGATGTAGAAGCTGCTGTCTTCA	EDSSFYICSARDLGRGDEKLFFGSGTQLSVL	TRBJ1-4	TRBV20-1	29	-4.934
CAAGACAGAGAGCTGGGTTCCACTGCCAAAAAACAGTTTTTCATCTCCCCTGTCCTCGGAACTGCTGGCACAGAAGTACACAGATGTTTGGGAG	SQTSVYFCASSSEDRGDEKLFFGSGTQLSVL	TRBJ1-4	TRBV6-2	74	-4.527
CAAGACAGAGAGCTGGGTTCCACTGCCAAAAAACAGTTTTTCATCTCCCGTCCCGCTCAAGCTGCTGGCACAGAGATACAGGGCCGAGTCCCCC	GDSALYLCASSLSGTGDEKLFFGSGTQLSVL	TRBJ1-4	TRBV5-5	9	-5.442
CAAGACAGAGAGCTGGGTTCCACTGCCAAAAAACAGTTTTTCATCTCCCTGCTTCCCCCTCGAGTAACTGCTGGCACAGAAGTACACAGATGTC	TSVYFCASSYSRGKQGDEKLFFGSGTQLSVL	TRBJ1-4	TRBV6-5	5	-5.698
CAAGACAGAGAGCTGGGTTCCACTGCCAAAAAACAGTTTTTCATCTCCCTGTCCCAGTAAACTGCTGGCACAGAGGTACATAGATGTCTGGTTG	NQTSMYLCASSLLGQGDEKLFFGSGTQLSVL	TRBJ1-4	TRBV28	3	-5.92
CAAGACAGAGAGCTGGGTTCCACTGCCAAAAAACAGTTTTTCATCTCCCTGTCCCGCGGTAGGGGTACTGGCACAGAGGTACATAGATGTCTGG	QTSMYLCASTPTAGQGDEKLFFGSGTQLSVL	TRBJ1-4	TRBV28	50	-4.698
CAAGACAGAGAGCTGGGTTCCACTGCCAAAAAACAGTTTTTCATCTCCCTGTCCCGGGAGAGTTACACTCCAGGCACAGAGATAGAAGCCAGAG	SGFYLCAWSVTLPGQGDEKLFFGSGTQLSVL	TRBJ1-4	TRBV30	3	-5.92
CAAGACAGAGAGCTGGGTTCCACTGCCAAAAAACAGTTTTTCATCTCCCTGTCCTCTTGGTGAGCTGGCACAGAAATAAGCTGCCGAATCTCCT	GDSAAYFCASSPRGQGDEKLFFGSGTQLSVL	TRBJ1-4	TRBV18	3	-5.92
CAAGACAGAGAGCTGGGTTCCACTGCCAAAAAACAGTTTTTCATCTCCGCCCCCTGAGGGAAAACTGGCACAGAGATAGAAAGCTGTCGGGTTC	NPTAFYLCASFPSGGGDEKLFFGSGTQLSVL	TRBJ1-4	TRBV19	9	-5.442
CAAGACAGAGAGCTGGGTTCCACTGCCAAAAAACAGTTTTTCATCTCCTGTCCCGGTCGAGCTGCTGGCACAGAGATACATGGCCGAGTCCCCC	GDSAMYLCASSSTGTGDEKLFFGSGTQLSVL	TRBJ1-4	TRBV7-9	9	-5.442
CAAGACAGAGAGCTGGGTTCCACTGCCAAAAAACAGTTTTTCATCTCGCCCCCGGCCTAAACTGCTGGCACAGAAGTACACAGCTGAGTCCCTG	RDSAVYFCASSLGRGRDEKLFFGSGTQLSVL	TRBJ1-4	TRBV12-3; TRBV12-4	2	-6.096
CAAGACAGAGAGCTGGGTTCCACTGCCAAAAAACAGTTTTTCATCTCGTCCTGTCCAAGGCTTCCTGCTGCTGGCGCAGAGATACAGGGCCGAG	SALYLCASSRKPWTGRDEKLFFGSGTQLSVL	TRBJ1-4	TRBV4-3	6	-5.618
CAAGACAGAGAGCTGGGTTCCACTGCCAAAAAACAGTTTTTCATCTCTCTCCGTCCCGGGGCTGCTGGCACAGAGATACATGGCCGAGTCCCCC	GDSAMYLCASSPGTERDEKLFFGSGTQLSVL	TRBJ1-4	TRBV7-9	4	-5.795
CAAGACAGAGAGCTGGGTTCCACTGCCAAAAAACAGTTTTTCATCTCTGTCCCAACTGCTGGCACAGAAGTACACAGCTGAGTCCCTGGGTTCT	EPRDSAVYFCASSWDRDEKLFFGSGTQLSVL	TRBJ1-4	TRBV12-3; TRBV12-4	2	-6.096
CAAGACAGAGAGCTGGGTTCCACTGCCAAAAAACAGTTTTTCATCTCTGTTTAAACTGCTGGCACAGAAGTACACAGATGTCTGGGAGGGAGCA	APSQTSVYFCASSLNRDEKLFFGSGTQLSVL	TRBJ1-4	TRBV6-1	4	-5.795
CAAGACAGAGAGCTGGGTTCCACTGCCAAAAAACAGTTTTTCATCTGAGCTGAAATCTCTAGCACTGCAGATGTAGAAGCTGCTGTCTTCAGGA	PEDSSFYICSARDFSSDEKLFFGSGTQLSVL	TRBJ1-4	TRBV20-1	17	-5.166
CAAGACAGAGAGCTGGGTTCCACTGCCAAAAAACAGTTTTTCATCTGCCTTGGCGGCTCTGCTGGTGGCACACAGGTACATGGCTGCGTCCCCC	GDAAMYLCATSRAAKADEKLFFGSGTQLSVL	TRBJ1-4	TRBV15	6	-5.618
CAAGACAGAGAGCTGGGTTCCACTGCCAAAAAACAGTTTTTCATCTGCTGTCCCTGGTGAGCTGGCACAGAAATAAGCTGCCGAATCTCCTCGC	RGDSAAYFCASSPGTADEKLFFGSGTQLSVL	TRBJ1-4	TRBV18	15	-5.221
CAAGACAGAGAGCTGGGTTCCACTGCCAAAAAACAGTTTTTCATCTGGCGCCCCTCCTAGTCTGCTGGTGGCACACAGGTACATGGCTGCGTCC	DAAMYLCATSRLGGAPDEKLFFGSGTQLSVL	TRBJ1-4	TRBV15	9	-5.442
CAAGACAGAGAGCTGGGTTCCACTGCCAAAAAACAGTTTTTCATCTGTCCCGAGGGCTGCGCTGCTGGCACAGAGATACAGGGCCGAGTCCCCC	GDSALYLCASSAALGTDEKLFFGSGTQLSVL	TRBJ1-4	TRBV5-5	6	-5.618
CAAGACAGAGAGCTGGGTTCCACTGCCAAAAAACAGTTTTTCATCTGTCCCTAAATCTTGGCTGCTGGCACAGAAATACACAGCAGAGTCACCA	GDSAVYFCASSQDLGTDEKLFFGSGTQLSVL	TRBJ1-4	TRBV3-1	5	-5.698
CAAGACAGAGAGCTGGGTTCCACTGCCAAAAAACAGTTTTTCATCTGTCCCTGTCGTGGCACTGCAGATGTAGAAGCTGCTGTCTTCAGGATGG	HPEDSSFYICSATTGTDEKLFFGSGTQLSVL	TRBJ1-4	TRBV20-1	8	-5.494
CAAGACAGAGAGCTGGGTTCCACTGCCAAAAAACAGTTTTTCATCTGTCGGGCGGTCCGAATCTATACTACTGGCACAGAGATAGAAAGCTGTC	TAFYLCASSIDSDRPTDEKLFFGSGTQLSVL	TRBJ1-4	TRBV19	13	-5.283
CAAGACAGAGAGCTGGGTTCCACTGCCAAAAAACAGTTTTTCATCTGTCGGGCTCCAGGCACAGAGATAGAAGCCAGAGTCACTGAGAAGGAGC	LLLSDSGFYLCAWSPTDEKLFFGSGTQLSVL	TRBJ1-4	TRBV30	11	-5.355
CAAGACAGAGAGCTGGGTTCCACTGCCAAAAAACAGTTTTTCATCTTCGTATCGTAAGCTGGCACAGAGGTACATAGATGTCTGGTTGGTGCTG	STNQTSMYLCASLRYEDEKLFFGSGTQLSVL	TRBJ1-4	TRBV28	5	-5.698
CAAGACAGAGAGCTGGGTTCCACTGCCAAAAAACAGTTTTTCATCTTGCCCGGCGCTGATGGCACAGAAGTACACAGATGTCTGGGAGCTGGTA	TSSQTSVYFCAISAGQDEKLFFGSGTQLSVL	TRBJ1-4	TRBV10-3	40	-4.795
CAAGACAGAGAGCTGGGTTCCACTGCCAAAAAACAGTTTTTCATCTTGGAGACTGCTGGCACAGAGGTACATAGATGTCTGGTTGGTGCTGGCG	ASTNQTSMYLCASSLQDEKLFFGSGTQLSVL	TRBJ1-4	TRBV28	6	-5.618
CAAGACAGAGAGCTGGGTTCCACTGCCAAAAAACAGTTTTTCATCTTTAAAGGTCCCCCGGCTGCTGGCGCAGAGATACAGGGCTGAGTCTTCT	EDSALYLCASSRGTFKDEKLFFGSGTQLSVL	TRBJ1-4	TRBV4-1	5	-5.698
CAAGACAGAGAGCTGGGTTCCACTGCCAAAAAACAGTTTTTCATGAAACCCCAAACTGCTGGCACAGAGGTACATAGATGTCTGGTTGGTGCTG	STNQTSMYLCASSLGFHEKLFFGSGTQLSVL	TRBJ1-4	TRBV28	16	-5.193
CAAGACAGAGAGCTGGGTTCCACTGCCAAAAAACAGTTTTTCATGACCCCCCATGCGGGGGCTGCTGGCACAGAAGTACATGGCTGAGTCCTCC	EDSAMYFCASSPRMGGHEKLFFGSGTQLSVL	TRBJ1-4	TRBV2	3	-5.92
CAAGACAGAGAGCTGGGTTCCACTGCCAAAAAACAGTTTTTCATGACCCGGTCCCTCGCTGCTGGCACAGAGGTACATAGATGTCTGGTTGGTG	TNQTSMYLCASSEGPGHEKLFFGSGTQLSVL	TRBJ1-4	TRBV28	6	-5.618
CAAGACAGAGAGCTGGGTTCCACTGCCAAAAAACAGTTTTTCATGACCCTGTCCCCCTCCTTGGCTGCTGGCGCAGAGATACAGGGCTGAGTCT	DSALYLCASSQGGGQGHEKLFFGSGTQLSVL	TRBJ1-4	TRBV4-1	7	-5.552
CAAGACAGAGAGCTGGGTTCCACTGCCAAAAAACAGTTTTTCATGAGCCCCGACCATTCTCACGCTGCAGAGATATATGCTGCTGTCTTCAGGG	PEDSSIYLCSVRMVGAHEKLFFGSGTQLSVL	TRBJ1-4	TRBV29-1	64	-4.59
CAAGACAGAGAGCTGGGTTCCACTGCCAAAAAACAGTTTTTCATGATTCCCTGAAACTAAACTGCTGGCACAGAGGTACATAGATGTCTGGTTG	NQTSMYLCASSLVSGNHEKLFFGSGTQLSVL	TRBJ1-4	TRBV28	6	-5.618
CAAGACAGAGAGCTGGGTTCCACTGCCAAAAAACAGTTTTTCATGCACCCCTGGAGGGGGGGCACTGCAGATGTAGAAGCTGCTGTCTTCAGGA	PEDSSFYICSAPPPGVHEKLFFGSGTQLSVL	TRBJ1-4	TRBV20-1	11	-5.355
CAAGACAGAGAGCTGGGTTCCACTGCCAAAAAACAGTTTTTCATGCACCCGAGAGCTGCTGGCACAGAGATACACGGCCGAGTCCTCCTGCTGT	QQEDSAVYLCASSSRVHEKLFFGSGTQLSVL	TRBJ1-4	TRBV7-2	9	-5.442
CAAGACAGAGAGCTGGGTTCCACTGCCAAAAAACAGTTTTTCATGCCCCCCTGAGTTACTGCTGGCACAGAGGTACTGAGAGGTATGTGAGGGC	PSHTSQYLCASSNSGGHEKLFFGSGTQLSVL	TRBJ1-4	TRBV25-1	6	-5.618
CAAGACAGAGAGCTGGGTTCCACTGCCAAAAAACAGTTTTTCATGCCCCCTGTCCCAACCACTGCTGGCACAGAAGTACACAGATGTCTGGGAG	SQTSVYFCASSGWDRGHEKLFFGSGTQLSVL	TRBJ1-4	TRBV6-1	6	-5.618
CAAGACAGAGAGCTGGGTTCCACTGCCAAAAAACAGTTTTTCATGCCCCTTAAGGTCGGTACTGCTGGCACAGAGGTACATAGATGTCTGGTTG	NQTSMYLCASSTDLKGHEKLFFGSGTQLSVL	TRBJ1-4	TRBV28	7	-5.552
CAAGACAGAGAGCTGGGTTCCACTGCCAAAAAACAGTTTTTCATGCCGGCCCGACTGGGTGCTGCTGGCGCAAAGATAAAGGGCCGAGTCCCCC	GDSALYLCASSTQSGRHEKLFFGSGTQLSVL	TRBJ1-4	TRBV5-1	2	-6.096
CAAGACAGAGAGCTGGGTTCCACTGCCAAAAAACAGTTTTTCATGCCTCCCCTGTCCCAAACTTAAACTGCTGGCACAGAGGTACATAGATGTC	TSMYLCASSLSLGQGRHEKLFFGSGTQLSVL	TRBJ1-4	TRBV28	3	-5.92
CAAGACAGAGAGCTGGGTTCCACTGCCAAAAAACAGTTTTTCATGCCTCCCTGTCCCCGCGCTGCTGGCACAGCGATACATGGCCGAGTCCCGC	RDSAMYRCASSAGTGRHEKLFFGSGTQLSVL	TRBJ1-4	TRBV7-6	23	-5.035
CAAGACAGAGAGCTGGGTTCCACTGCCAAAAAACAGTTTTTCATGCGCCCCCTGTTTCAAACTGCTAGCACAGCGATACATGGCTGAGTCCCGC	RDSAMYRCASSLKQGAHEKLFFGSGTQLSVL	TRBJ1-4	TRBV7-7	9	-5.442
CAAGACAGAGAGCTGGGTTCCACTGCCAAAAAACAGTTTTTCATGCTGGTTCAATAAGCTGCTGGCACAGAGATACATGGCCGAGTCCCCCTGC	QGDSAMYLCASSLLNQHEKLFFGSGTQLSVL	TRBJ1-4	TRBV7-9	8	-5.494
CAAGACAGAGAGCTGGGTTCCACTGCCAAAAAACAGTTTTTCATGCTGTCCCCATGAGAAGCTGCAGAGATATATGCTGCTGTCTTCAGGGCTC	SPEDSSIYLCSFSWGQHEKLFFGSGTQLSVL	TRBJ1-4	TRBV29-1	22	-5.054
CAAGACAGAGAGCTGGGTTCCACTGCCAAAAAACAGTTTTTCATGCTGTCCCCTCCCTGATACGCTGCTGGCACAGAAATACAAAGCTGAGTCC	DSALYFCASSVSGRGQHEKLFFGSGTQLSVL	TRBJ1-4	TRBV9	24	-5.016
CAAGACAGAGAGCTGGGTTCCACTGCCAAAAAACAGTTTTTCATGCTTGTCCCCCAGACTGCTGGCACAGAGGTACATAGATGTCTGGTTGGTG	TNQTSMYLCASSLGDKHEKLFFGSGTQLSVL	TRBJ1-4	TRBV28	11	-5.355
CAAGACAGAGAGCTGGGTTCCACTGCCAAAAAACAGTTTTTCATGGAACGTGGGTGTCGCAGCTCTAGCACTGCAGATGTAGAAGCTGCTGTCT	DSSFYICSARAATPTFHEKLFFGSGTQLSVL	TRBJ1-4	TRBV20-1	10	-5.397
CAAGACAGAGAGCTGGGTTCCACTGCCAAAAAACAGTTTTTCATGGATCTTCGGGCTGCTGGCGCAAAGATAAAGGGCCGAGTCCCCCAGCTCC	ELGDSALYLCASSPKIHEKLFFGSGTQLSVL	TRBJ1-4	TRBV5-1	5	-5.698
CAAGACAGAGAGCTGGGTTCCACTGCCAAAAAACAGTTTTTCATGGCTCTGGCTACTACTGGCACAGAGATAGAAAGCTGTCGGGTTCTTTTGG	QKNPTAFYLCASSSQSHEKLFFGSGTQLSVL	TRBJ1-4	TRBV19	2	-6.096
CAAGACAGAGAGCTGGGTTCCACTGCCAAAAAACAGTTTTTCATGGGGTGTCCCGGGTGGAAAACTGCTGGCACAGAGGTACATAGATGTCTGG	QTSMYLCASSFPPGTPHEKLFFGSGTQLSVL	TRBJ1-4	TRBV28	7	-5.552
CAAGACAGAGAGCTGGGTTCCACTGCCAAAAAACAGTTTTTCATGGGTCTGTCCGGTGGCACAGAAGTACACAGATGTCTGGGAGCTGGTAGCG	ATSSQTSVYFCATGQTHEKLFFGSGTQLSVL	TRBJ1-4	TRBV10-3	6	-5.618
CAAGACAGAGAGCTGGGTTCCACTGCCAAAAAACAGTTTTTCATGGGTGTCCCGGGTTGGGCTGCTGGCACAGAGATACACGGCCGAGTCCTCC	EDSAVYLCASSPTRDTHEKLFFGSGTQLSVL	TRBJ1-4	TRBV7-2	3	-5.92
CAAGACAGAGAGCTGGGTTCCACTGCCAAAAAACAGTTTTTCATGTAGCTGTCCCTGGGCACTGGCACAGAGATAGAAAGCTGTCGGGTTCTTT	KNPTAFYLCASAQGQLHEKLFFGSGTQLSVL	TRBJ1-4	TRBV19	5	-5.698
CAAGACAGAGAGCTGGGTTCCACTGCCAAAAAACAGTTTTTCATGTCGGTCCCGAAGACGAAACGCGTCTAAGCTGCTGGCACAGAGATACATG	MYLCASSLDAFRLRDRHEKLFFGSGTQLSVL	TRBJ1-4	TRBV11-1	8	-5.494
CAAGACAGAGAGCTGGGTTCCACTGCCAAAAAACAGTTTTTCATGTCTCCCGGATTTAGGATCACTGGTGGCACAGAAGTAAAGAGCTGTCTGG	QTALYFCATSDPKSGRHEKLFFGSGTQLSVL	TRBJ1-4	TRBV24-1	3	-5.92
CAAGACAGAGAGCTGGGTTCCACTGCCAAAAAACAGTTTTTCATGTTGCCCCAAGGAGCTGCTGGCACAGAGATACATGGCCGAGTCCCCCTGC	QGDSAMYLCASSSLGQHEKLFFGSGTQLSVL	TRBJ1-4	TRBV7-9	4	-5.795
CAAGACAGAGAGCTGGGTTCCACTGCCAAAAAACAGTTTTTCATTAAAAACCGGAACCGAGCTGCTGGCACAGAGATACAGGGCCGAGTCCCCC	GDSALYLCASSSVPVFNEKLFFGSGTQLSVL	TRBJ1-4	TRBV5-5	3	-5.92
CAAGACAGAGAGCTGGGTTCCACTGCCAAAAAACAGTTTTTCATTAAAACCGTCCCAGGAGCTGCTGGCACAGAGATACATGGCCGAGTCCCCC	GDSAMYLCASSSWDGFNEKLFFGSGTQLSVL	TRBJ1-4	TRBV7-9	14	-5.251
CAAGACAGAGAGCTGGGTTCCACTGCCAAAAAACAGTTTTTCATTAAAACTGTCGGGGCTGCTGGCACAGAGATACACGGCCGAGTCCTCCTGC	QEDSAVYLCASSPDSFNEKLFFGSGTQLSVL	TRBJ1-4	TRBV7-2	18	-5.141
CAAGACAGAGAGCTGGGTTCCACTGCCAAAAAACAGTTTTTCATTAAAAGCTGAACTGGCACAGAGATAGAAAGCTGTCGGGTTCTTTTGGGCC	AQKNPTAFYLCASSAFNEKLFFGSGTQLSVL	TRBJ1-4	TRBV19	30	-4.92
CAAGACAGAGAGCTGGGTTCCACTGCCAAAAAACAGTTTTTCATTAAAAGGAGGGCCTGCCTCAACGCTGCAGAGATATATGCTGCTGTCTTCA	EDSSIYLCSVEAGPPFNEKLFFGSGTQLSVL	TRBJ1-4	TRBV29-1	2	-6.096
CAAGACAGAGAGCTGGGTTCCACTGCCAAAAAACAGTTTTTCATTAAAATAGGTCCGGCTGCTGGCACAGAGATACATGGCCGAGTCCCCCTGC	QGDSAMYLCASSRTYFNEKLFFGSGTQLSVL	TRBJ1-4	TRBV7-9	6	-5.618
CAAGACAGAGAGCTGGGTTCCACTGCCAAAAAACAGTTTTTCATTAAAATCCAAGCTGCTGGCGCAAAGATAAAGGGCCGAGTCCCCCAGCTCC	ELGDSALYLCASSLDFNEKLFFGSGTQLSVL	TRBJ1-4	TRBV5-1	8	-5.494
CAAGACAGAGAGCTGGGTTCCACTGCCAAAAAACAGTTTTTCATTAAAATCCCGGCTGCTGGCACAGAGATACACGGCGGAGTCCTCCTGCTGT	QQEDSAVYLCASSRDFNEKLFFGSGTQLSVL	TRBJ1-4	TRBV7-8	15	-5.221
CAAGACAGAGAGCTGGGTTCCACTGCCAAAAAACAGTTTTTCATTAAAATTCGCCCGGGGGCTGCTGGCACAGAAATACACAGCAGAGTCACCA	GDSAVYFCASSPRANFNEKLFFGSGTQLSVL	TRBJ1-4	TRBV3-1	5	-5.698
CAAGACAGAGAGCTGGGTTCCACTGCCAAAAAACAGTTTTTCATTAAACACCCCGCCCGTGCTGGCACAGAAGTACACAGATGTCTGGGAGGGA	PSQTSVYFCASTGGVFNEKLFFGSGTQLSVL	TRBJ1-4	TRBV6-6	11	-5.355
CAAGACAGAGAGCTGGGTTCCACTGCCAAAAAACAGTTTTTCATTAAACCCACCACCCGAGCTGCTGGCACAGAGATACACGGCCGAGTCCTCC	EDSAVYLCASSSGGGFNEKLFFGSGTQLSVL	TRBJ1-4	TRBV7-2	5	-5.698
CAAGACAGAGAGCTGGGTTCCACTGCCAAAAAACAGTTTTTCATTAAACCCCCGCACGCCCTGGCTGCTGGCACAGAAATAAACTCCAGAATCC	DSGVYFCASSQGVRGFNEKLFFGSGTQLSVL	TRBJ1-4	TRBV14	79	-4.499
CAAGACAGAGAGCTGGGTTCCACTGCCAAAAAACAGTTTTTCATTAAACCCCGCCTCACTGATGGCACAGAAGTACACAGATGTCTGGGAGCTG	SSQTSVYFCAISEAGFNEKLFFGSGTQLSVL	TRBJ1-4	TRBV10-3	4	-5.795
CAAGACAGAGAGCTGGGTTCCACTGCCAAAAAACAGTTTTTCATTAAACCCCTGGGAAACGCTGCAGAGATATATGCTGCTGTCTTCAGGGCTN	SPEDSSIYLCSVSQGFNEKLFFGSGTQLSVL	TRBJ1-4	TRBV29-1	3	-5.92
CAAGACAGAGAGCTGGGTTCCACTGCCAAAAAACAGTTTTTCATTAAACCCCTGTAAGCTGCTGGCGCAAAGATAAAGGGCCGAGTCCCCCAGC	LGDSALYLCASSLQGFNEKLFFGSGTQLSVL	TRBJ1-4	TRBV5-1	94	-4.424
CAAGACAGAGAGCTGGGTTCCACTGCCAAAAAACAGTTTTTCATTAAACCCCTGTGGAGCACTGCAGATGTAGAAGCTGCTGTCTTCAGGATGG	HPEDSSFYICSAPQGFNEKLFFGSGTQLSVL	TRBJ1-4	TRBV20-1	3	-5.92
CAAGACAGAGAGCTGGGTTCCACTGCCAAAAAACAGTTTTTCATTAAACCCGAGTATCCTGCTGGCACAGAAGTACACAGCTGAGTCCCTGGGT	PRDSAVYFCASRILGFNEKLFFGSGTQLSVL	TRBJ1-4	TRBV12-3; TRBV12-4	3	-5.92
CAAGACAGAGAGCTGGGTTCCACTGCCAAAAAACAGTTTTTCATTAAACCCTGCAGGATCTTGGCTGCTGGCACAGAAATACACAGCAGAGTCA	DSAVYFCASSQDPAGFNEKLFFGSGTQLSVL	TRBJ1-4	TRBV3-1	19	-5.118
CAAGACAGAGAGCTGGGTTCCACTGCCAAAAAACAGTTTTTCATTAAACCCTGTCGTTCTGCTGGCACAGAAGTACATGGCTGAGTCCTCCAGC	LEDSAMYFCASRTTGFNEKLFFGSGTQLSVL	TRBJ1-4	TRBV2	4	-5.795
CAAGACAGAGAGCTGGGTTCCACTGCCAAAAAACAGTTTTTCATTAAACCCTGTGTCTAAGCTGCTGGCACAGAGATACAGGGCCGAGTCGTCC	DDSALYLCASSLDTGFNEKLFFGSGTQLSVL	TRBJ1-4	TRBV5-4	20	-5.096
CAAGACAGAGAGCTGGGTTCCACTGCCAAAAAACAGTTTTTCATTAAACCGCCGGGTAGGGGTGCTGGCACAGAGGTACATAGATGTCTGGTTG	NQTSMYLCASTPTRRFNEKLFFGSGTQLSVL	TRBJ1-4	TRBV28	6	-5.618
CAAGACAGAGAGCTGGGTTCCACTGCCAAAAAACAGTTTTTCATTAAACCGTCCTAAGCTGCTGGCACAGAGATACATGGCCGAGTCCCCCTGC	QGDSAMYLCASSLGRFNEKLFFGSGTQLSVL	TRBJ1-4	TRBV7-9	4	-5.795
CAAGACAGAGAGCTGGGTTCCACTGCCAAAAAACAGTTTTTCATTAAACCTCATTCCCCCGTCTTGGCTGCTGGCACAGAAATAAACTCCAGAA	SGVYFCASSQDGGMRFNEKLFFGSGTQLSVL	TRBJ1-4	TRBV14	10	-5.397
CAAGACAGAGAGCTGGGTTCCACTGCCAAAAAACAGTTTTTCATTAAACCTGTCCCGGGGTAAACTGCTGGCACAGAGGTACATAGATGTCTGG	QTSMYLCASSLPRDRFNEKLFFGSGTQLSVL	TRBJ1-4	TRBV28	9	-5.442
CAAGACAGAGAGCTGGGTTCCACTGCCAAAAAACAGTTTTTCATTAAACGGCTCAACTTGGCTGCTGGCACAGAAATAAACTCCAGAATCCTCC	EDSGVYFCASSQVEPFNEKLFFGSGTQLSVL	TRBJ1-4	TRBV14	18	-5.141
CAAGACAGAGAGCTGGGTTCCACTGCCAAAAAACAGTTTTTCATTAAACTCTACTGTCCGGGAAGCACTGCAGATGTAGAAGCTGCTGTCTTCA	EDSSFYICSASRTVEFNEKLFFGSGTQLSVL	TRBJ1-4	TRBV20-1	10	-5.397
CAAGACAGAGAGCTGGGTTCCACTGCCAAAAAACAGTTTTTCATTAAACTGCCAACTGCTGGCACAGAAGTACATGGCTGAGTCCTCCAGCTTT	KLEDSAMYFCASSWQFNEKLFFGSGTQLSVL	TRBJ1-4	TRBV2	3	-5.92
CAAGACAGAGAGCTGGGTTCCACTGCCAAAAAACAGTTTTTCATTAAACTGCCCCAGAGCTTCACTGCTGGCACAGAAGTACATGGCTGAGTCC	DSAMYFCASSEALGQFNEKLFFGSGTQLSVL	TRBJ1-4	TRBV2	12	-5.317
CAAGACAGAGAGCTGGGTTCCACTGCCAAAAAACAGTTTTTCATTAAACTGGCTCGGCCCCGCTAAGCTGCTGGCACAGAGATACACGGCCGAG	SAVYLCASSLAGPSQFNEKLFFGSGTQLSVL	TRBJ1-4	TRBV11-2	16	-5.193
CAAGACAGAGAGCTGGGTTCCACTGCCAAAAAACAGTTTTTCATTAAACTGTCCCGAATCTCTAGCACTGCAGATGTAGAAGCTGCTGTCTTCA	EDSSFYICSARDSGQFNEKLFFGSGTQLSVL	TRBJ1-4	TRBV20-1	8	-5.494
CAAGACAGAGAGCTGGGTTCCACTGCCAAAAAACAGTTTTTCATTAAACTGTCCCGCCTCCGAGCTGCTGGCACAGAAATACAAAGCTGAGTCC	DSALYFCASSSEAGQFNEKLFFGSGTQLSVL	TRBJ1-4	TRBV9	4	-5.795
CAAGACAGAGAGCTGGGTTCCACTGCCAAAAAACAGTTTTTCATTAAACTGTTGTTCACTGCTGGCACAGAAGTACATGGCTGAGTCCTCCAGC	LEDSAMYFCASSEQQFNEKLFFGSGTQLSVL	TRBJ1-4	TRBV2	6	-5.618
CAAGACAGAGAGCTGGGTTCCACTGCCAAAAAACAGTTTTTCATTAAAGCCCCTGGAGGGACTGCTGGCACAGAGGTACATAGATGTCTGGTTG	NQTSMYLCASSPSRGFNEKLFFGSGTQLSVL	TRBJ1-4	TRBV28	6	-5.618
CAAGACAGAGAGCTGGGTTCCACTGCCAAAAAACAGTTTTTCATTAAAGCCTAAACTGCTGGCACAGAAGTACAGAGAGGTCTGGTTGGGGCTG	SPNQTSLYFCASSLGFNEKLFFGSGTQLSVL	TRBJ1-4	TRBV27	33	-4.878
CAAGACAGAGAGCTGGGTTCCACTGCCAAAAAACAGTTTTTCATTAAAGCCTGTGGGAACAACGCTGCAGAGATATATGCTGCTGTCTTCAGGG	PEDSSIYLCSVVPTGFNEKLFFGSGTQLSVL	TRBJ1-4	TRBV29-1	74	-4.527
CAAGACAGAGAGCTGGGTTCCACTGCCAAAAAACAGTTTTTCATTAAAGCTACCTCGAACGCTGCAGAGATATATGCTGCTGTCTTCAGGGCTC	SPEDSSIYLCSVRGSFNEKLFFGSGTQLSVL	TRBJ1-4	TRBV29-1	50	-4.698
CAAGACAGAGAGCTGGGTTCCACTGCCAAAAAACAGTTTTTCATTAAAGGCCTGTCTCCCGGTGGCACAGAGATACAGGGCCGAGTCTTCTGGC	PEDSALYLCATGRQAFNEKLFFGSGTQLSVL	TRBJ1-4	TRBV4-2	7	-5.552
CAAGACAGAGAGCTGGGTTCCACTGCCAAAAAACAGTTTTTCATTAAAGGTCCCCTGTCCTGAGCTGCTGGCGCAAAGATAAAGGGCCGAGTCC	DSALYLCASSSGQGTFNEKLFFGSGTQLSVL	TRBJ1-4	TRBV5-1	11	-5.355
CAAGACAGAGAGCTGGGTTCCACTGCCAAAAAACAGTTTTTCATTAAAGTTAGGCCCTCCCAGGCTGCTGGCACAGAAGTACACAGCTGAGTCC	DSAVYFCASSLGGPNFNEKLFFGSGTQLSVL	TRBJ1-4	TRBV12-3; TRBV12-4	11	-5.355
CAAGACAGAGAGCTGGGTTCCACTGCCAAAAAACAGTTTTTCATTAAATCCCAGGAGGCTGCTGGCACAGAGGTACATAGATGTCTGGTTGGTG	TNQTSMYLCASSLLGFNEKLFFGSGTQLSVL	TRBJ1-4	TRBV28	5	-5.698
CAAGACAGAGAGCTGGGTTCCACTGCCAAAAAACAGTTTTTCATTAAATCCCCCGTTCCAGGCACAGAGATAGAAGCCAGAGTCACTGAGAAGG	LLSDSGFYLCAWNGGFNEKLFFGSGTQLSVL	TRBJ1-4	TRBV30	7	-5.552
CAAGACAGAGAGCTGGGTTCCACTGCCAAAAAACAGTTTTTCATTAAATCCGACAACAACGCTGCAGAGATATATGCTGCTGTCTTCAGGGCTC	SPEDSSIYLCSVVVGFNEKLFFGSGTQLSVL	TRBJ1-4	TRBV29-1	100	-4.397
CAAGACAGAGAGCTGGGTTCCACTGCCAAAAAACAGTTTTTCATTAAATCCTTGGCTGCTGGCGCAGAGATACAGGGCTGAGTCTTCTGGCTGC	QPEDSALYLCASSQGFNEKLFFGSGTQLSVL	TRBJ1-4	TRBV4-1	3	-5.92
CAAGACAGAGAGCTGGGTTCCACTGCCAAAAAACAGTTTTTCATTAAATCTGTTCCCGAGGCTGCTGGCGCAGAGATACAGGGCTGAGTCTTCT	EDSALYLCASSLGNRFNEKLFFGSGTQLSVL	TRBJ1-4	TRBV4-1	5	-5.698
CAAGACAGAGAGCTGGGTTCCACTGCCAAAAAACAGTTTTTCATTAAATTCGGCCCCCCGCGCGCTGGCACAGAGGTACATAGATGTCTGGTTG	NQTSMYLCASARGAEFNEKLFFGSGTQLSVL	TRBJ1-4	TRBV28	20	-5.096
CAAGACAGAGAGCTGGGTTCCACTGCCAAAAAACAGTTTTTCATTAACAAGAAGGCTGCTGGCACAGAAGTACACAGATGTCTGGGAGGGAGCA	APSQTSVYFCASSLLVNEKLFFGSGTQLSVL	TRBJ1-4	TRBV6-5	10	-5.397
CAAGACAGAGAGCTGGGTTCCACTGCCAAAAAACAGTTTTTCATTAACACCCCGTGGGGTAGAGGCTGCAGAGATATATGCTGCTGTCTTCAGG	LKTAAYISAASTPRGVNEKLFFGSGTQLSVL	TRBJ1-4	TRBV29-1	17	-5.166
CAAGACAGAGAGCTGGGTTCCACTGCCAAAAAACAGTTTTTCATTAACCACAACGCTGCAGAGATATATGCTGCTGTCTTCAGGGCTCATGTTG	NMSPEDSSIYLCSVVVNEKLFFGSGTQLSVL	TRBJ1-4	TRBV29-1	24	-5.016
CAAGACAGAGAGCTGGGTTCCACTGCCAAAAAACAGTTTTTCATTAACCCCACCCCGACGGGGGCTGCTGGCACAGAAATACACAGCAGAGTCA	DSAVYFCASSPRRGGVNEKLFFGSGTQLSVL	TRBJ1-4	TRBV3-1	6	-5.618
CAAGACAGAGAGCTGGGTTCCACTGCCAAAAAACAGTTTTTCATTAACCCCCAACGGTCCCAGAACAACGCTGCAGAGATATATGCTGCTGTCT	DSSIYLCSVVLGPLGVNEKLFFGSGTQLSVL	TRBJ1-4	TRBV29-1	12	-5.317
CAAGACAGAGAGCTGGGTTCCACTGCCAAAAAACAGTTTTTCATTAACCCCCACAACGCTGCAGAGATATATGCTGCTGTCTTCAGGGCTCATG	MSPEDSSIYLCSVVGVNEKLFFGSGTQLSVL	TRBJ1-4	TRBV29-1	4	-5.795
CAAGACAGAGAGCTGGGTTCCACTGCCAAAAAACAGTTTTTCATTAACCCCCCCCTGGGATCTAGCACTGCAGATGTAGAAGCTGCTGTCTTCA	EDSSFYICSARSQGGVNEKLFFGSGTQLSVL	TRBJ1-4	TRBV20-1	18	-5.141
CAAGACAGAGAGCTGGGTTCCACTGCCAAAAAACAGTTTTTCATTAACCCCCCTACGATCTTCAACGCTGCAGAGATATATGCTGCTGTCTTCA	EDSSIYLCSVEDRRGVNEKLFFGSGTQLSVL	TRBJ1-4	TRBV29-1	14	-5.251
CAAGACAGAGAGCTGGGTTCCACTGCCAAAAAACAGTTTTTCATTAACCCCGCCCCCTGTTGTAACGCTGCAGAGATATATGCTGCTGTCTTCA	EDSSIYLCSVTTGGGVNEKLFFGSGTQLSVL	TRBJ1-4	TRBV29-1	10	-5.397
CAAGACAGAGAGCTGGGTTCCACTGCCAAAAAACAGTTTTTCATTAACCCGTCCGCGGGCGCTGCTGGCACAGAGATACACGGCCGAGTCCTCA	EDSAVYLCASSARGRVNEKLFFGSGTQLSVL	TRBJ1-4	TRBV11-2	4	-5.795
CAAGACAGAGAGCTGGGTTCCACTGCCAAAAAACAGTTTTTCATTAACCCTGCCTTGGCTGCTGGCACAGAAATACACAGCAGAGTCACCAAGC	LGDSAVYFCASSQGRVNEKLFFGSGTQLSVL	TRBJ1-4	TRBV3-1	12	-5.317
CAAGACAGAGAGCTGGGTTCCACTGCCAAAAAACAGTTTTTCATTAACCCTGGAGTAACTGCTGGCACAGAAGTACACAGATGTCTGGGAGGGA	PSQTSVYFCASSYSRVNEKLFFGSGTQLSVL	TRBJ1-4	TRBV6-5	6	-5.618
CAAGACAGAGAGCTGGGTTCCACTGCCAAAAAACAGTTTTTCATTAACCCTGTCCCGGATGGAACTGCTGGCACAGAGGTACATAGATGTCTGG	QTSMYLCASSSIRDRVNEKLFFGSGTQLSVL	TRBJ1-4	TRBV28	48	-4.715
CAAGACAGAGAGCTGGGTTCCACTGCCAAAAAACAGTTTTTCATTAACCCTGTCCGCCAAGCTGCTGGCGCAAAGATAAAGGGCCGAGTCCCCC	GDSALYLCASSLADRVNEKLFFGSGTQLSVL	TRBJ1-4	TRBV5-1	18	-5.141
CAAGACAGAGAGCTGGGTTCCACTGCCAAAAAACAGTTTTTCATTAACCGCCCGGATGTCACTACTGGCACAGAGATAGAAAGCTGTCGGGTTC	NPTAFYLCASSDIRAVNEKLFFGSGTQLSVL	TRBJ1-4	TRBV19	22	-5.054
CAAGACAGAGAGCTGGGTTCCACTGCCAAAAAACAGTTTTTCATTAACCGTCCCTAATACGCTGCTGGCACAGAAATACAAAGCTGAGTCCCCC	GDSALYFCASSVLGTVNEKLFFGSGTQLSVL	TRBJ1-4	TRBV9	2	-6.096
CAAGACAGAGAGCTGGGTTCCACTGCCAAAAAACAGTTTTTCATTAACCGTCCTGCTGCTGGCACAGAGATACACGGCCGAGTCCTCCTGCTGT	QQEDSAVYLCASSRTVNEKLFFGSGTQLSVL	TRBJ1-4	TRBV7-2	26	-4.982
CAAGACAGAGAGCTGGGTTCCACTGCCAAAAAACAGTTTTTCATTAACCTGTATCGGTACACTCCAGGCACAGAGATAGAAGCCAGAGTCACTG	SDSGFYLCAWSVPIQVNEKLFFGSGTQLSVL	TRBJ1-4	TRBV30	6	-5.618
CAAGACAGAGAGCTGGGTTCCACTGCCAAAAAACAGTTTTTCATTAACCTGTCCCGAACTGCTGGCACAGAGGTACATAGATGTCTGGTTGGTG	TNQTSMYLCASSSGQVNEKLFFGSGTQLSVL	TRBJ1-4	TRBV28	36	-4.84
CAAGACAGAGAGCTGGGTTCCACTGCCAAAAAACAGTTTTTCATTAACCTGTCCGCTGGCACAGAGGTACATAGATGTCTGGTTGGTGCTGGCG	ASTNQTSMYLCASGQVNEKLFFGSGTQLSVL	TRBJ1-4	TRBV28	26	-4.982
CAAGACAGAGAGCTGGGTTCCACTGCCAAAAAACAGTTTTTCATTAACCTTGCTGCTGGCACAGAGATACATGGCCGAGTCCCCCTGCTCTGTG	TEQGDSAMYLCASSKVNEKLFFGSGTQLSVL	TRBJ1-4	TRBV7-9	8	-5.494
CAAGACAGAGAGCTGGGTTCCACTGCCAAAAAACAGTTTTTCATTAACGCTGTCCCCACTGGCACAGAGATAGAAAGCTGTCGGGTTCTTTTGG	QKNPTAFYLCASGDSVNEKLFFGSGTQLSVL	TRBJ1-4	TRBV19	25	-4.999
CAAGACAGAGAGCTGGGTTCCACTGCCAAAAAACAGTTTTTCATTAACTCCCCCTGGCATCGACTCACTGATGGCACAGAAGTACACAGATGTC	TSVYFCAISESMPGGVNEKLFFGSGTQLSVL	TRBJ1-4	TRBV10-3	18	-5.141
CAAGACAGAGAGCTGGGTTCCACTGCCAAAAAACAGTTTTTCATTAACTCCCCTGGGCGAACTGCTGGCACAGAGGTACATAGATGTCTGGTTG	NQTSMYLCASSSPRGVNEKLFFGSGTQLSVL	TRBJ1-4	TRBV28	6	-5.618
CAAGACAGAGAGCTGGGTTCCACTGCCAAAAAACAGTTTTTCATTAACTCCTGTCCGAAATGAGCTGGCACAGAAATAAGCTGCCGAATCTCCT	GDSAAYFCASSFRTGVNEKLFFGSGTQLSVL	TRBJ1-4	TRBV18	11	-5.355
CAAGACAGAGAGCTGGGTTCCACTGCCAAAAAACAGTTTTTCATTAACTGCCCAAGCACTGCAGATGTAGAAGCTGCTGTCTTCAGGATGGGCA	AHPEDSSFYICSAWAVNEKLFFGSGTQLSVL	TRBJ1-4	TRBV20-1	6	-5.618
CAAGACAGAGAGCTGGGTTCCACTGCCAAAAAACAGTTTTTCATTAACTGTCAATATTCGGCTGCTGGCGCAGAGATACAGGGCCGAGTCTTCT	EDSALYLCASSRILTVNEKLFFGSGTQLSVL	TRBJ1-4	TRBV4-3	2	-6.096
CAAGACAGAGAGCTGGGTTCCACTGCCAAAAAACAGTTTTTCATTAACTGTCCCCGCTTCACTGCTGGCACAGAAGTACATGGCTGAGTCCTCC	EDSAMYFCASSEAGTVNEKLFFGSGTQLSVL	TRBJ1-4	TRBV2	58	-4.633
CAAGACAGAGAGCTGGGTTCCACTGCCAAAAAACAGTTTTTCATTAACTGTCCCGACCGCGCTGCTGGCACAGAGATACACGGCCGAGTCCTCC	EDSAVYLCASSAVGTVNEKLFFGSGTQLSVL	TRBJ1-4	TRBV7-2	4	-5.795
CAAGACAGAGAGCTGGGTTCCACTGCCAAAAAACAGTTTTTCATTAACTGTCCCGGCATGGCTGCTGGCACAGAAATACACAGCAGAGTCACCA	GDSAVYFCASSHAGTVNEKLFFGSGTQLSVL	TRBJ1-4	TRBV3-1	2	-6.096
CAAGACAGAGAGCTGGGTTCCACTGCCAAAAAACAGTTTTTCATTAACTGTCCTACTAGCACTGCAGATGTAGAAGCTGCTGTCTTCAGGATGG	HPEDSSFYICSASRTVNEKLFFGSGTQLSVL	TRBJ1-4	TRBV20-1	19	-5.118
CAAGACAGAGAGCTGGGTTCCACTGCCAAAAAACAGTTTTTCATTAACTGTCGGGTCGGCGGAGGCACAGAGATAGAAAGCTGTCGGGTTCTTT	KNPTAFYLCASADPTVNEKLFFGSGTQLSVL	TRBJ1-4	TRBV19	20	-5.096
CAAGACAGAGAGCTGGGTTCCACTGCCAAAAAACAGTTTTTCATTAACTTCTGGATCTAAGCTGCTGGCACAGAGATACATGGCCGAGTCCCCC	GDSAMYLCASSLDPEVNEKLFFGSGTQLSVL	TRBJ1-4	TRBV7-9	5	-5.698
CAAGACAGAGAGCTGGGTTCCACTGCCAAAAAACAGTTTTTCATTAACTTCTGTACTGCAGATGTAGAAGCTGCTGTCTTCAGGATGGGCACTG	SAHPEDSSFYICSTEVNEKLFFGSGTQLSVL	TRBJ1-4	TRBV20-1	10	-5.397
CAAGACAGAGAGCTGGGTTCCACTGCCAAAAAACAGTTTTTCATTAAGAACGGACGCTTTTGCGAGGCTGCTGGCACAGAAATAAACTCCAGAA	SGVYFCASSLAKASVLNEKLFFGSGTQLSVL	TRBJ1-4	TRBV14	19	-5.118
CAAGACAGAGAGCTGGGTTCCACTGCCAAAAAACAGTTTTTCATTAAGACCACCTGGTACTTTGCTGGCACAGAAGTACACAGATGTCTGGGAG	SQTSVYFCASKVPGGLNEKLFFGSGTQLSVL	TRBJ1-4	TRBV6-6	5	-5.698
CAAGACAGAGAGCTGGGTTCCACTGCCAAAAAACAGTTTTTCATTAAGACCGCCTGAGGGTGAGCTGGCACAGAAATAAGCTGCCGAATCTCCT	GDSAAYFCASSPSGGLNEKLFFGSGTQLSVL	TRBJ1-4	TRBV18	3	-5.92
CAAGACAGAGAGCTGGGTTCCACTGCCAAAAAACAGTTTTTCATTAAGACCTTTGCTGGCACAGAGGTACATAGATGTCTGGTTGGTGCTGGCG	ASTNQTSMYLCASKGLNEKLFFGSGTQLSVL	TRBJ1-4	TRBV28	4	-5.795
CAAGACAGAGAGCTGGGTTCCACTGCCAAAAAACAGTTTTTCATTAAGACTCCCATCGGCACTGGTGGCACAGAAGTAAAGAGCTGTCTGGTTG	NQTALYFCATSADGSLNEKLFFGSGTQLSVL	TRBJ1-4	TRBV24-1	7	-5.552
CAAGACAGAGAGCTGGGTTCCACTGCCAAAAAACAGTTTTTCATTAAGAGCTGTCCCCCTGCTGGCACAGAAGTACATGGCTGAGTCCTCCAGC	LEDSAMYFCASRGTALNEKLFFGSGTQLSVL	TRBJ1-4	TRBV2	11	-5.355
CAAGACAGAGAGCTGGGTTCCACTGCCAAAAAACAGTTTTTCATTAAGAGTGCTGGCACAGAGGTACATAGATGTCTGGTTGGTGCTGGCGGAC	SASTNQTSMYLCASTLNEKLFFGSGTQLSVL	TRBJ1-4	TRBV28	12	-5.317
CAAGACAGAGAGCTGGGTTCCACTGCCAAAAAACAGTTTTTCATTAAGATCCTGTTGGCTAGCACTGCAGATGTAGAAGCTGCTGTCTTCAGGA	PEDSSFYICSASQQDLNEKLFFGSGTQLSVL	TRBJ1-4	TRBV20-1	5	-5.698
CAAGACAGAGAGCTGGGTTCCACTGCCAAAAAACAGTTTTTCATTAAGATCTGCGGTCGAGTAACTGCTGGCACAGAAGTACACAGATGTCTGG	QTSVYFCASSYSTADLNEKLFFGSGTQLSVL	TRBJ1-4	TRBV6-6	24	-5.016
CAAGACAGAGAGCTGGGTTCCACTGCCAAAAAACAGTTTTTCATTAAGCCACTCCAAGCTGCTGGCGCAAAGATAAAGGGCCGAGTCCCCCAGC	LGDSALYLCASSLEWLNEKLFFGSGTQLSVL	TRBJ1-4	TRBV5-1	8	-5.494
CAAGACAGAGAGCTGGGTTCCACTGCCAAAAAACAGTTTTTCATTAAGCCCCCCTTGGCTGCTGGCACAGAGGTACATAGATGTCTGGTTGGTG	TNQTSMYLCASSQGGLNEKLFFGSGTQLSVL	TRBJ1-4	TRBV28	11	-5.355
CAAGACAGAGAGCTGGGTTCCACTGCCAAAAAACAGTTTTTCATTAAGCCCCTGTGGGCCTAAGCTGCTGGCACAGAGATACACGGCCGAGTCC	DSAVYLCASSLGPQGLNEKLFFGSGTQLSVL	TRBJ1-4	TRBV7-2	12	-5.317
CAAGACAGAGAGCTGGGTTCCACTGCCAAAAAACAGTTTTTCATTAAGCCCTGTCCGTATGCTGCTGGCACAGAGATACACGGCCGAGTCCTCC	EDSAVYLCASSIRTGLNEKLFFGSGTQLSVL	TRBJ1-4	TRBV7-2	81	-4.488
CAAGACAGAGAGCTGGGTTCCACTGCCAAAAAACAGTTTTTCATTAAGCCCTGTCGTCCTGCTGGCACAGAGATACACGGCCGAGTCCTCAAGC	LEDSAVYLCASRTTGLNEKLFFGSGTQLSVL	TRBJ1-4	TRBV11-2	6	-5.618
CAAGACAGAGAGCTGGGTTCCACTGCCAAAAAACAGTTTTTCATTAAGCCCTGTGGGGCTGCTGGCACAGAGGTACATAGATGTCTGGTTGGTG	TNQTSMYLCASSPTGLNEKLFFGSGTQLSVL	TRBJ1-4	TRBV28	15	-5.221
CAAGACAGAGAGCTGGGTTCCACTGCCAAAAAACAGTTTTTCATTAAGCCCTGTGGGTTTGCTGGCGCAGAAATACACAGATGTCTGGGAGCGG	RSQTSVYFCASKPTGLNEKLFFGSGTQLSVL	TRBJ1-4	TRBV10-2	5	-5.698
CAAGACAGAGAGCTGGGTTCCACTGCCAAAAAACAGTTTTTCATTAAGCCTGGTGCTGGCACAGAGGTACATAGATGTCTGGTTGGTGCTGGCG	ASTNQTSMYLCASTRLNEKLFFGSGTQLSVL	TRBJ1-4	TRBV28	5	-5.698
CAAGACAGAGAGCTGGGTTCCACTGCCAAAAAACAGTTTTTCATTAAGCCTGTCCCCTAAACTGCTGGCACAGAGGTACATAGATGTCTGGTTG	NQTSMYLCASSLGDRLNEKLFFGSGTQLSVL	TRBJ1-4	TRBV28	26	-4.982
CAAGACAGAGAGCTGGGTTCCACTGCCAAAAAACAGTTTTTCATTAAGCCTGTCCCGGATGGTACTGCTGGCACAGAGGTACATAGATGTCTGG	QTSMYLCASSTIRDRLNEKLFFGSGTQLSVL	TRBJ1-4	TRBV28	20	-5.096
CAAGACAGAGAGCTGGGTTCCACTGCCAAAAAACAGTTTTTCATTAAGCCTGTGGGGCAAACTGCTGGCACAGAGGTACATAGATGTCTGGTTG	NQTSMYLCASSLPHRLNEKLFFGSGTQLSVL	TRBJ1-4	TRBV28	4	-5.795
CAAGACAGAGAGCTGGGTTCCACTGCCAAAAAACAGTTTTTCATTAAGCGCCCCCAAAAGGGGGGAGATACTGCTGGCACAGAGGTACATAGAT	SMYLCASSISPLLGALNEKLFFGSGTQLSVL	TRBJ1-4	TRBV28	3	-5.92
CAAGACAGAGAGCTGGGTTCCACTGCCAAAAAACAGTTTTTCATTAAGCTGCCCCGCAACGCTGCAGAGATATATGCTGCTGTCTTCAGGGCTC	SPEDSSIYLCSVAGQLNEKLFFGSGTQLSVL	TRBJ1-4	TRBV29-1	12	-5.317
CAAGACAGAGAGCTGGGTTCCACTGCCAAAAAACAGTTTTTCATTAAGCTGCCCCTTCCAGGCACAGAGATAGAAGCCAGAGTCACTGAGAAGG	LLSDSGFYLCAWKGQLNEKLFFGSGTQLSVL	TRBJ1-4	TRBV30	3	-5.92
CAAGACAGAGAGCTGGGTTCCACTGCCAAAAAACAGTTTTTCATTAAGCTGTCCCGCGTGGCTGCTGGCGCAAAGATAAAGGGCCGAGTCCCCC	GDSALYLCASSHAGQLNEKLFFGSGTQLSVL	TRBJ1-4	TRBV5-1	5	-5.698
CAAGACAGAGAGCTGGGTTCCACTGCCAAAAAACAGTTTTTCATTAAGGAATGCGTCGTCCCCAGCGCTGCTGGCACAGAAATACAAAGCTGAG	SALYFCASSAGDDAFLNEKLFFGSGTQLSVL	TRBJ1-4	TRBV9	5	-5.698
CAAGACAGAGAGCTGGGTTCCACTGCCAAAAAACAGTTTTTCATTAAGGAGGCTGCTGGCACAGAAATAAACTCCAGAATCCTCCAGTTCTGCA	AELEDSGVYFCASSLLNEKLFFGSGTQLSVL	TRBJ1-4	TRBV14	24	-5.016
CAAGACAGAGAGCTGGGTTCCACTGCCAAAAAACAGTTTTTCATTAAGGCCAGAACCTCTGCTGGCACAGAGGTACATAGATGTCTGGTTGGTG	TNQTSMYLCASRGSGLNEKLFFGSGTQLSVL	TRBJ1-4	TRBV28	3	-5.92
CAAGACAGAGAGCTGGGTTCCACTGCCAAAAAACAGTTTTTCATTAAGGCCCTGTCTTTTGCTGGCACAGAAGTACACAGATGTCTGGGAGGGA	PSQTSVYFCASKRQGLNEKLFFGSGTQLSVL	TRBJ1-4	TRBV6-5	13	-5.283
CAAGACAGAGAGCTGGGTTCCACTGCCAAAAAACAGTTTTTCATTAAGGCCGCCCCCCAAGCTGCTGGCACAGAGATACAGGGCCGAGTCCCCC	GDSALYLCASSLGGGLNEKLFFGSGTQLSVL	TRBJ1-4	TRBV5-5	7	-5.552
CAAGACAGAGAGCTGGGTTCCACTGCCAAAAAACAGTTTTTCATTAAGGCCTCCCACGGCGCTGGCACAGAAGTACACAGATGTTTGGGAGGGA	PSQTSVYFCASAVGGLNEKLFFGSGTQLSVL	TRBJ1-4	TRBV6-2	3	-5.92
CAAGACAGAGAGCTGGGTTCCACTGCCAAAAAACAGTTTTTCATTAAGGCCTGGAACCAAGCTGCTGGCGCAAAGATAAAGGGCCGAGTCCCCC	GDSALYLCASSLVPGLNEKLFFGSGTQLSVL	TRBJ1-4	TRBV5-1	13	-5.283
CAAGACAGAGAGCTGGGTTCCACTGCCAAAAAACAGTTTTTCATTAAGGCGATCTTGGCTGCTGGCGCAGAGATACAGGGCCGAGTCTTCTGGC	PEDSALYLCASSQDRLNEKLFFGSGTQLSVL	TRBJ1-4	TRBV4-3	13	-5.283
CAAGACAGAGAGCTGGGTTCCACTGCCAAAAAACAGTTTTTCATTAAGGGACCTGTCAAAACTGCTGGCACAGAAGTACACAGATGTCTGGGAG	SQTSVYFCASSFDRSLNEKLFFGSGTQLSVL	TRBJ1-4	TRBV6-6	19	-5.118
CAAGACAGAGAGCTGGGTTCCACTGCCAAAAAACAGTTTTTCATTAAGGGCCCCTCTTGGCCTGCTGGCACAGAAGTACACAGATGTCTGGGAG	SQTSVYFCASRPRGALNEKLFFGSGTQLSVL	TRBJ1-4	TRBV6-5	20	-5.096
CAAGACAGAGAGCTGGGTTCCACTGCCAAAAAACAGTTTTTCATTAAGGGCGCGTGCGGCGCTGCAGAGATATATGCTGCTGTCTTCAGGGCTC	SPEDSSIYLCSAARALNEKLFFGSGTQLSVL	TRBJ1-4	TRBV29-1	7	-5.552
CAAGACAGAGAGCTGGGTTCCACTGCCAAAAAACAGTTTTTCATTAAGGTCCGATCTGATGGCACAGAAGTACACAGATGTCTGGGAGCTGGTA	TSSQTSVYFCAIRSDLNEKLFFGSGTQLSVL	TRBJ1-4	TRBV10-3	29	-4.934
CAAGACAGAGAGCTGGGTTCCACTGCCAAAAAACAGTTTTTCATTAAGGTCCTGTCCCTCTTGGCTGCTGGCGCAGAGATACAGGGCCGAGTCT	DSALYLCASSQEGQDLNEKLFFGSGTQLSVL	TRBJ1-4	TRBV4-3	11	-5.355
CAAGACAGAGAGCTGGGTTCCACTGCCAAAAAACAGTTTTTCATTAAGGTCCTGTCTTCCGCTGGCACAGAGGTACATAGATGTCTGGTTGGTG	TNQTSMYLCASGRQDLNEKLFFGSGTQLSVL	TRBJ1-4	TRBV28	30	-4.92
CAAGACAGAGAGCTGGGTTCCACTGCCAAAAAACAGTTTTTCATTAAGGTTGGTTATAACGCTGCAGAGATATATGCTGCTGTCTTCAGGGCTC	SPEDSSIYLCSVITNLNEKLFFGSGTQLSVL	TRBJ1-4	TRBV29-1	6	-5.618
CAAGACAGAGAGCTGGGTTCCACTGCCAAAAAACAGTTTTTCATTAAGTAGAGTAGGTCCCGGGGGGTCACTGGTGGCACAGAAGTAAAGAGCT	ALYFCATSDPPGPTLLNEKLFFGSGTQLSVL	TRBJ1-4	TRBV24-1	4	-5.795
CAAGACAGAGAGCTGGGTTCCACTGCCAAAAAACAGTTTTTCATTAAGTAGGCTGCTGGCACAGAAATACACAGCAGAGTCACCAAGCTCCAGG	LELGDSAVYFCASSLLNEKLFFGSGTQLSVL	TRBJ1-4	TRBV3-1	3	-5.92
CAAGACAGAGAGCTGGGTTCCACTGCCAAAAAACAGTTTTTCATTAAGTCCCTGTCGGCTCCAGGCACAGAGATAGAAGCCAGAGTCACTGAGA	LSDSGFYLCAWSRQGLNEKLFFGSGTQLSVL	TRBJ1-4	TRBV30	17	-5.166
CAAGACAGAGAGCTGGGTTCCACTGCCAAAAAACAGTTTTTCATTAAGTCTGTCCGTGCTGCTGGCACAGAGGTACATAGATGTCTGGTTGGTG	TNQTSMYLCASSTDRLNEKLFFGSGTQLSVL	TRBJ1-4	TRBV28	24	-5.016
CAAGACAGAGAGCTGGGTTCCACTGCCAAAAAACAGTTTTTCATTAAGTCTTCCTCCTGTGAAACTGCTGGCACAGAGGTACATAGATGTCTGG	QTSMYLCASSFTGGRLNEKLFFGSGTQLSVL	TRBJ1-4	TRBV28	3	-5.92
CAAGACAGAGAGCTGGGTTCCACTGCCAAAAAACAGTTTTTCATTAAGTGTCCCGCCCCCGAGCCTGCTGGCACAGAAGTACAGAGAGGTCTGG	QTSLYFCASRLGGGTLNEKLFFGSGTQLSVL	TRBJ1-4	TRBV27	3	-5.92
CAAGACAGAGAGCTGGGTTCCACTGCCAAAAAACAGTTTTTCATTAAGTGTCCTCAAGCTGCTGGCGCAAAGATAAAGGGCCGAGTCCCCCAGC	LGDSALYLCASSLRTLNEKLFFGSGTQLSVL	TRBJ1-4	TRBV5-1	17	-5.166
CAAGACAGAGAGCTGGGTTCCACTGCCAAAAAACAGTTTTTCATTAATAAATTGGCTGCTGGCACAGAAATACACAGCAGAGTCACCAAGCTCC	ELGDSAVYFCASSQFINEKLFFGSGTQLSVL	TRBJ1-4	TRBV3-1	9	-5.442
CAAGACAGAGAGCTGGGTTCCACTGCCAAAAAACAGTTTTTCATTAATAAGCCCCCGGCTGCTGGCACAGAAATAAACTCCAGAATCCTCCAGT	LEDSGVYFCASSRGLINEKLFFGSGTQLSVL	TRBJ1-4	TRBV14	4	-5.795
CAAGACAGAGAGCTGGGTTCCACTGCCAAAAAACAGTTTTTCATTAATACCCCTGCTAAAGCTGCTGGCACAGCGATACATGGCCGAGTCCCGC	RDSAMYRCASSFSRGINEKLFFGSGTQLSVL	TRBJ1-4	TRBV7-6	17	-5.166
CAAGACAGAGAGCTGGGTTCCACTGCCAAAAAACAGTTTTTCATTAATACCGGATAAACTGCTGGCACAGAGGTACATAGATGTCTGGTTGGTG	TNQTSMYLCASSLSGINEKLFFGSGTQLSVL	TRBJ1-4	TRBV28	6	-5.618
CAAGACAGAGAGCTGGGTTCCACTGCCAAAAAACAGTTTTTCATTAATAGCCGTCCCTGCAGGGCTGCTGGCACAGAAATACACAGCAGAGTCA	DSAVYFCASSPAGTAINEKLFFGSGTQLSVL	TRBJ1-4	TRBV3-1	11	-5.355
CAAGACAGAGAGCTGGGTTCCACTGCCAAAAAACAGTTTTTCATTAATATCCACGCTGCAGAGATATATGCTGCTGTCTTCAGGGCTCATGTTG	NMSPEDSSIYLCSVDINEKLFFGSGTQLSVL	TRBJ1-4	TRBV29-1	74	-4.527
CAAGACAGAGAGCTGGGTTCCACTGCCAAAAAACAGTTTTTCATTAATATCCTGTGACCGCTTGATGGCACAGAAGTACACAGATGTCTGGGAG	SQTSVYFCAIKRSQDINEKLFFGSGTQLSVL	TRBJ1-4	TRBV10-3	17	-5.166
CAAGACAGAGAGCTGGGTTCCACTGCCAAAAAACAGTTTTTCATTAATCAGTCCCGGTGAGCTGGCACAGAAATAAGCTGCCGAATCTCCTCGC	RGDSAAYFCASSPGLINEKLFFGSGTQLSVL	TRBJ1-4	TRBV18	10	-5.397
CAAGACAGAGAGCTGGGTTCCACTGCCAAAAAACAGTTTTTCATTAATCCACCTTTCCCTAGCACTGCAGATGTAGAAGCTGCTGTCTTCAGGA	PEDSSFYICSARERWINEKLFFGSGTQLSVL	TRBJ1-4	TRBV20-1	11	-5.355
CAAGACAGAGAGCTGGGTTCCACTGCCAAAAAACAGTTTTTCATTAATCCCCTGCCTTCTAGCACTGCAGATGTAGAAGCTGCTGTCTTCAGGA	PEDSSFYICSARRQGINEKLFFGSGTQLSVL	TRBJ1-4	TRBV20-1	18	-5.141
CAAGACAGAGAGCTGGGTTCCACTGCCAAAAAACAGTTTTTCATTAATCCCTACCCTGCTGGCACAGAAGTACACAGCTGAGTCCCTGGGTTCT	EPRDSAVYFCASRVGINEKLFFGSGTQLSVL	TRBJ1-4	TRBV12-3; TRBV12-4	8	-5.494
CAAGACAGAGAGCTGGGTTCCACTGCCAAAAAACAGTTTTTCATTAATCCCTCCCTTCAAGCTGCTGGCACAGAGATACAGGGCCGAGTCGTCC	DDSALYLCASSLKGGINEKLFFGSGTQLSVL	TRBJ1-4	TRBV5-4	5	-5.698
CAAGACAGAGAGCTGGGTTCCACTGCCAAAAAACAGTTTTTCATTAATCCCTGAGGGAGGGGCACTGCAGATGTAGAAGCTGCTGTCTTCAGGA	PEDSSFYICSAPPSGINEKLFFGSGTQLSVL	TRBJ1-4	TRBV20-1	11	-5.355
CAAGACAGAGAGCTGGGTTCCACTGCCAAAAAACAGTTTTTCATTAATCCCTGTCAACTCTCTAGCACTGCAGATGTAGAAGCTGCTGTCTTCA	EDSSFYICSARELTGINEKLFFGSGTQLSVL	TRBJ1-4	TRBV20-1	49	-4.706
CAAGACAGAGAGCTGGGTTCCACTGCCAAAAAACAGTTTTTCATTAATCCGTATACTACTGGCACAGAGATAGAAAGCTGTCGGGTTCTTTTGG	QKNPTAFYLCASSIRINEKLFFGSGTQLSVL	TRBJ1-4	TRBV19	16	-5.193
CAAGACAGAGAGCTGGGTTCCACTGCCAAAAAACAGTTTTTCATTAATCCGTCCAAAACTGCTGGCACAGAGGTACATAGATGTCTGGTTGGTG	TNQTSMYLCASSFGRINEKLFFGSGTQLSVL	TRBJ1-4	TRBV28	6	-5.618
CAAGACAGAGAGCTGGGTTCCACTGCCAAAAAACAGTTTTTCATTAATCCGTCCCGACTTCTGGCTGCTGGCACAGAAATAAACTCCAGAATCC	DSGVYFCASSQKSGRINEKLFFGSGTQLSVL	TRBJ1-4	TRBV14	6	-5.618
CAAGACAGAGAGCTGGGTTCCACTGCCAAAAAACAGTTTTTCATTAATCGCCCCCTGTCCCCGAGCACTGCAGATGTAGAAGCTGCTGTCTTCA	EDSSFYICSARGQGAINEKLFFGSGTQLSVL	TRBJ1-4	TRBV20-1	5	-5.698
CAAGACAGAGAGCTGGGTTCCACTGCCAAAAAACAGTTTTTCATTAATCGGTCCCTTTAAGCTGCTGGCACAGAGATAGAGGGCCGAGTCCCCC	GDSALYLCASSLKGPINEKLFFGSGTQLSVL	TRBJ1-4	TRBV5-6	15	-5.221
CAAGACAGAGAGCTGGGTTCCACTGCCAAAAAACAGTTTTTCATTAATCTCGCCCGCCACGCTGCAGAGATATATGCTGCTGTCTTCAGGGCTC	SPEDSSIYLCSVAGEINEKLFFGSGTQLSVL	TRBJ1-4	TRBV29-1	10	-5.397
CAAGACAGAGAGCTGGGTTCCACTGCCAAAAAACAGTTTTTCATTAATCTGTCCACTGCTGGCACAGAGATACACGGCCGAGTCCTCCTGCTGT	QQEDSAVYLCASSGQINEKLFFGSGTQLSVL	TRBJ1-4	TRBV7-2	22	-5.054
CAAGACAGAGAGCTGGGTTCCACTGCCAAAAAACAGTTTTTCATTAATCTGTCCCAGCCAACTGCTGGCACAGAGGTACATAGATGTCTGGTTG	NQTSMYLCASSWLGQINEKLFFGSGTQLSVL	TRBJ1-4	TRBV28	2	-6.096
CAAGACAGAGAGCTGGGTTCCACTGCCAAAAAACAGTTTTTCATTAATCTGTCCCGGTGAGCTGCTGGCACAGAGATACATGGCCGAGTCCCCC	GDSAMYLCASSSPGQINEKLFFGSGTQLSVL	TRBJ1-4	TRBV7-9	5	-5.698
CAAGACAGAGAGCTGGGTTCCACTGCCAAAAAACAGTTTTTCATTAATCTTCCCGGTTCCACTGCTGGCACAGAAGTACATGGCTGAGTCCTCC	EDSAMYFCASSGTGKINEKLFFGSGTQLSVL	TRBJ1-4	TRBV2	2	-6.096
CAAGACAGAGAGCTGGGTTCCACTGCCAAAAAACAGTTTTTCATTAATGACCTGTCGACTTGGGGCACTGCAGATGTAGAAGCTGCTGTCTTCA	EDSSFYICSAPSRQVINEKLFFGSGTQLSVL	TRBJ1-4	TRBV20-1	4	-5.795
CAAGACAGAGAGCTGGGTTCCACTGCCAAAAAACAGTTTTTCATTAATGAGCCCCTGGAAACTGCTGGCACAGAAGTACACAGCTGAGTCCCTG	RDSAVYFCASSFQGLINEKLFFGSGTQLSVL	TRBJ1-4	TRBV12-3; TRBV12-4	11	-5.355
CAAGACAGAGAGCTGGGTTCCACTGCCAAAAAACAGTTTTTCATTAATGCCCTGGCCCGGTGAGCTGGCACAGAAATAAGCTGCCGAATCTCCT	GDSAAYFCASSPGQGINEKLFFGSGTQLSVL	TRBJ1-4	TRBV18	13	-5.283
CAAGACAGAGAGCTGGGTTCCACTGCCAAAAAACAGTTTTTCATTAATGCCTGTCCCGGATCTAGCACTGCAGATGTAGAAGCTGCTGTCTTCA	EDSSFYICSARSGTGINEKLFFGSGTQLSVL	TRBJ1-4	TRBV20-1	8	-5.494
CAAGACAGAGAGCTGGGTTCCACTGCCAAAAAACAGTTTTTCATTAATTCCCCCGGAGCTGCCCCAGGCACAGAGATAGAAGCCAGAGTCACTG	SDSGFYLCAWGSSGGINEKLFFGSGTQLSVL	TRBJ1-4	TRBV30	7	-5.552
CAAGACAGAGAGCTGGGTTCCACTGCCAAAAAACAGTTTTTCATTAATTCCCTCACTAGCACTGCAGATGTAGAAGCTGCTGTCTTCAGGATGG	HPEDSSFYICSASEGINEKLFFGSGTQLSVL	TRBJ1-4	TRBV20-1	16	-5.193
CAAGACAGAGAGCTGGGTTCCACTGCCAAAAAACAGTTTTTCATTAATTCCGTCCGTAGCACTGCAGATGTAGAAGCTGCTGTCTTCAGGATGG	HPEDSSFYICSATDGINEKLFFGSGTQLSVL	TRBJ1-4	TRBV20-1	14	-5.251
CAAGACAGAGAGCTGGGTTCCACTGCCAAAAAACAGTTTTTCATTACACCCACCAATATTCGCTGTCCAGCGACGCTGCAGAGATATATGCTGC	QHISLQRRWTANIGGCNEKLFFGSGTQLSVL	TRBJ1-4	TRBV29-1	2	-6.096
CAAGACAGAGAGCTGGGTTCCACTGCCAAAAAACAGTTTTTCATTACCAACTCCATATGGAGCACTGCAGATGTAGAAGCTGCTGTCTTCAGGA	PEDSSFYICSAPYGVGNEKLFFGSGTQLSVL	TRBJ1-4	TRBV20-1	27	-4.965
CAAGACAGAGAGCTGGGTTCCACTGCCAAAAAACAGTTTTTCATTACCAAGCGCCCCCTGGCCACTGCTGGCACAGAAGTACACAGATGTCTGG	QTSVYFCASSGQGALGNEKLFFGSGTQLSVL	TRBJ1-4	TRBV6-6	3	-5.92
CAAGACAGAGAGCTGGGTTCCACTGCCAAAAAACAGTTTTTCATTACCAATTCCGGCGCTGCAGAGATATATGCTGCTGTCTTCAGGGCTCATG	MSPEDSSIYLCSAGIGNEKLFFGSGTQLSVL	TRBJ1-4	TRBV29-1	11	-5.355
CAAGACAGAGAGCTGGGTTCCACTGCCAAAAAACAGTTTTTCATTACCAATTCCGTCGGAGGCACAGAGGTACATAGATGTCTGGTTGGTGCTG	STNQTSMYLCASDGIGNEKLFFGSGTQLSVL	TRBJ1-4	TRBV28	23	-5.035
CAAGACAGAGAGCTGGGTTCCACTGCCAAAAAACAGTTTTTCATTACCACCCTGGGTCTGACTGCTGGCACAGAGGTACATAGATGTCTGGTTG	NQTSMYLCASSQTQGGNEKLFFGSGTQLSVL	TRBJ1-4	TRBV28	5	-5.698
CAAGACAGAGAGCTGGGTTCCACTGCCAAAAAACAGTTTTTCATTACCACCGTCCGTAGCACTGCAGATGTAGAAGCTGCTGTCTTCAGGATGG	HPEDSSFYICSATDGGNEKLFFGSGTQLSVL	TRBJ1-4	TRBV20-1	15	-5.221
CAAGACAGAGAGCTGGGTTCCACTGCCAAAAAACAGTTTTTCATTACCACTTCTCCCTGCCCGGGGGGTGGCGCAGAAATATACAGATGTCTGG	QTSVYFCATPRAGRSGNEKLFFGSGTQLSVL	TRBJ1-4	TRBV10-1	6	-5.618
CAAGACAGAGAGCTGGGTTCCACTGCCAAAAAACAGTTTTTCATTACCAGCATCCGGGCGGATGCTGCTGGCACAGAGATACATGGCCGAGTCC	DSAMYLCASSIRPDAGNEKLFFGSGTQLSVL	TRBJ1-4	TRBV11-1	7	-5.552
CAAGACAGAGAGCTGGGTTCCACTGCCAAAAAACAGTTTTTCATTACCAGCCCCCGAACTGCTGGCACAGAAGTACACAGATGTCTGGGAGGGA	PSQTSVYFCASSSGAGNEKLFFGSGTQLSVL	TRBJ1-4	TRBV6-5	8	-5.494
CAAGACAGAGAGCTGGGTTCCACTGCCAAAAAACAGTTTTTCATTACCAGCGAAAACGCTGCAGAGATATATGCTGCTGTCTTCAGGGCTCATG	MSPEDSSIYLCSVFAGNEKLFFGSGTQLSVL	TRBJ1-4	TRBV29-1	8	-5.494
CAAGACAGAGAGCTGGGTTCCACTGCCAAAAAACAGTTTTTCATTACCCAGGCCCCCTTTCGTGCTGCTGGCGCAAAGATAAAGGGCCGAGTCC	DSALYLCASSTKGGLGNEKLFFGSGTQLSVL	TRBJ1-4	TRBV5-1	6	-5.618
CAAGACAGAGAGCTGGGTTCCACTGCCAAAAAACAGTTTTTCATTACCCAGGCCCCTGTCTCCCCTGCTGGCACAGAGGTACTGAGAGGTATGT	HTSQYLCASRGDRGLGNEKLFFGSGTQLSVL	TRBJ1-4	TRBV25-1	10	-5.397
CAAGACAGAGAGCTGGGTTCCACTGCCAAAAAACAGTTTTTCATTACCCCACCGGGGACTGCTGGCACAGAAGTACACAGATGTCTGGGAGGGA	PSQTSVYFCASSPRWGNEKLFFGSGTQLSVL	TRBJ1-4	TRBV6-5	8	-5.494
CAAGACAGAGAGCTGGGTTCCACTGCCAAAAAACAGTTTTTCATTACCCCATCTGCTGGCACAGAGGTACATAGATGTCTGGTTGGTGCTGGCG	ASTNQTSMYLCASRWGNEKLFFGSGTQLSVL	TRBJ1-4	TRBV28	15	-5.221
CAAGACAGAGAGCTGGGTTCCACTGCCAAAAAACAGTTTTTCATTACCCCCCAATCGGTTACTGGCACAGAGATAGAAAGCTGTCGGGTTCTTT	KNPTAFYLCASNRLGGNEKLFFGSGTQLSVL	TRBJ1-4	TRBV19	14	-5.251
CAAGACAGAGAGCTGGGTTCCACTGCCAAAAAACAGTTTTTCATTACCCCCCACGAGACGGCTGGCGCAAAGATAAAGGGCCGAGTCCCCCAGC	LGDSALYLCASRLVGGNEKLFFGSGTQLSVL	TRBJ1-4	TRBV5-1	4	-5.795
CAAGACAGAGAGCTGGGTTCCACTGCCAAAAAACAGTTTTTCATTACCCCCCCCAAGGGGGCTGCTGGCGCAAAGATAAAGGGCCGAGTCCCCC	GDSALYLCASSPLGGGNEKLFFGSGTQLSVL	TRBJ1-4	TRBV5-1	2	-6.096
CAAGACAGAGAGCTGGGTTCCACTGCCAAAAAACAGTTTTTCATTACCCCCCCCAGGAGATCTGCTGGCACAGAGATACACGGCCGAGTCCTCC	EDSAVYLCASRSPGGGNEKLFFGSGTQLSVL	TRBJ1-4	TRBV7-2	45	-4.743
CAAGACAGAGAGCTGGGTTCCACTGCCAAAAAACAGTTTTTCATTACCCCCCTGTCCCGCTAAGCTGCTGGCGCAAAGATAAAGGGCCGAGTCC	DSALYLCASSLAGQGGNEKLFFGSGTQLSVL	TRBJ1-4	TRBV5-1	3	-5.92
CAAGACAGAGAGCTGGGTTCCACTGCCAAAAAACAGTTTTTCATTACCCCCCTGTCCGGAGCTGCTGGCACAGAGATACACGGCCGAGTCCTCC	EDSAVYLCASSSGQGGNEKLFFGSGTQLSVL	TRBJ1-4	TRBV7-2	5	-5.698
CAAGACAGAGAGCTGGGTTCCACTGCCAAAAAACAGTTTTTCATTACCCCCGCCCTTAATGCTGGCACAGAAGTACATGGCTGAGTCCTCCAGC	LEDSAMYFCASIKGGGNEKLFFGSGTQLSVL	TRBJ1-4	TRBV2	4	-5.795
CAAGACAGAGAGCTGGGTTCCACTGCCAAAAAACAGTTTTTCATTACCCCCGGCCGTCCCGAGTCGGCTGCTGGCACAGAAGTACACAGATGTC	TSVYFCASSRLGTAGGNEKLFFGSGTQLSVL	TRBJ1-4	TRBV6-6	10	-5.397
CAAGACAGAGAGCTGGGTTCCACTGCCAAAAAACAGTTTTTCATTACCCCCTCGTTGGCTGCTGGCACAGAAATACACAGCAGAGTCACCAAGC	LGDSAVYFCASSQRGGNEKLFFGSGTQLSVL	TRBJ1-4	TRBV3-1	5	-5.698
CAAGACAGAGAGCTGGGTTCCACTGCCAAAAAACAGTTTTTCATTACCCCCTGATTCTAAGCTGCTGGCACAGAGATACACGGCCGAGTCCTCC	EDSAVYLCASSLESGGNEKLFFGSGTQLSVL	TRBJ1-4	TRBV7-2	299	-3.921
CAAGACAGAGAGCTGGGTTCCACTGCCAAAAAACAGTTTTTCATTACCCCCTGTCCCACTGATGGCACAGAAGTACACAGATGTCTGGGAGCTG	SSQTSVYFCAISGTGGNEKLFFGSGTQLSVL	TRBJ1-4	TRBV10-3	9	-5.442
CAAGACAGAGAGCTGGGTTCCACTGCCAAAAAACAGTTTTTCATTACCCCCTGTCGGCTGGCTGCTGGCACAGAGGTACATAGATGTCTGGTTG	NQTSMYLCASSQPTGGNEKLFFGSGTQLSVL	TRBJ1-4	TRBV28	4	-5.795
CAAGACAGAGAGCTGGGTTCCACTGCCAAAAAACAGTTTTTCATTACCCCGTGGGGATGGGCCACTAGCACAAAAATACACAGCTGAGTCCCTG	RDSAVYFCASGPSPRGNEKLFFGSGTQLSVL	TRBJ1-4	TRBV12-5	19	-5.118
CAAGACAGAGAGCTGGGTTCCACTGCCAAAAAACAGTTTTTCATTACCCCTGTATAAGCTGCTGGCACAGAGATACACGGCCGAGTCCTCCTGC	QEDSAVYLCASSLYRGNEKLFFGSGTQLSVL	TRBJ1-4	TRBV7-2	13	-5.283
CAAGACAGAGAGCTGGGTTCCACTGCCAAAAAACAGTTTTTCATTACCCCTGTCCCGGTTGCTGGCACAGAGGTACATAGATGTCTGGTTGGTG	TNQTSMYLCASNRDRGNEKLFFGSGTQLSVL	TRBJ1-4	TRBV28	2	-6.096
CAAGACAGAGAGCTGGGTTCCACTGCCAAAAAACAGTTTTTCATTACCCCTGTCCCGTTCTTCAACGCTGCAGAGATATATGCTGCTGTCTTCA	EDSSIYLCSVEERDRGNEKLFFGSGTQLSVL	TRBJ1-4	TRBV29-1	42	-4.773
CAAGACAGAGAGCTGGGTTCCACTGCCAAAAAACAGTTTTTCATTACCCGAACTAGCACTGCAGATGTAGAAGCTGCTGTCTTCAGGATGGGCA	AHPEDSSFYICSASSGNEKLFFGSGTQLSVL	TRBJ1-4	TRBV20-1	6	-5.618
CAAGACAGAGAGCTGGGTTCCACTGCCAAAAAACAGTTTTTCATTACCCGCCATCGAAACCCGGCTGCTGGCACAGAAATACACAGCAGAGTCA	DSAVYFCASSRVSMAGNEKLFFGSGTQLSVL	TRBJ1-4	TRBV3-1	11	-5.355
CAAGACAGAGAGCTGGGTTCCACTGCCAAAAAACAGTTTTTCATTACCCGCCCCCGCGCCTCTGCTGGCACAGAAGTACACAGATGTCTGGGAG	SQTSVYFCASRGAGAGNEKLFFGSGTQLSVL	TRBJ1-4	TRBV6-5	8	-5.494
CAAGACAGAGAGCTGGGTTCCACTGCCAAAAAACAGTTTTTCATTACCCGCCCCGGTAACGCTGCTGGCACAGAAGTACACAGATGTCTGGGAG	SQTSVYFCASSVTGAGNEKLFFGSGTQLSVL	TRBJ1-4	TRBV6-5	8	-5.494
CAAGACAGAGAGCTGGGTTCCACTGCCAAAAAACAGTTTTTCATTACCCGCCCTGGGATCAAGGGTGCTGGCGCAAAGATAAAGGGCCGAGTCC	DSALYLCASTLDPRAGNEKLFFGSGTQLSVL	TRBJ1-4	TRBV5-1	5	-5.698
CAAGACAGAGAGCTGGGTTCCACTGCCAAAAAACAGTTTTTCATTACCCGGCAAAAGAACGCTGCAGAGATATATGCTGCTGTCTTCAGGGCTC	SPEDSSIYLCSVLLPGNEKLFFGSGTQLSVL	TRBJ1-4	TRBV29-1	17	-5.166
CAAGACAGAGAGCTGGGTTCCACTGCCAAAAAACAGTTTTTCATTACCCGTCACGACTAAGCTGCTGGCACAGAGATACATGGCCGAGTCCCCC	GDSAMYLCASSLVVTGNEKLFFGSGTQLSVL	TRBJ1-4	TRBV7-9	30	-4.92
CAAGACAGAGAGCTGGGTTCCACTGCCAAAAAACAGTTTTTCATTACCCTCCCCTGTTTTGCTGGCACAGAAGTACATGGCTGAGTCCTCCAGC	LEDSAMYFCASKTGEGNEKLFFGSGTQLSVL	TRBJ1-4	TRBV2	3	-5.92
CAAGACAGAGAGCTGGGTTCCACTGCCAAAAAACAGTTTTTCATTACCCTCGAAACTGCTGGCACAGAAGTACACAGCTGAGTCCCTGGGTTCT	EPRDSAVYFCASSFEGNEKLFFGSGTQLSVL	TRBJ1-4	TRBV12-3; TRBV12-4	5	-5.698
CAAGACAGAGAGCTGGGTTCCACTGCCAAAAAACAGTTTTTCATTACCCTCGCCCCCGACGCTGCAGAGATATATGCTGCTGTCTTCAGGGCTC	SPEDSSIYLCSVGGEGNEKLFFGSGTQLSVL	TRBJ1-4	TRBV29-1	13	-5.283
CAAGACAGAGAGCTGGGTTCCACTGCCAAAAAACAGTTTTTCATTACCCTCGCCCCCTGTCCGCTGGCTGCTGGCACAGAAATACACAGCAGAG	SAVYFCASSQRTGGEGNEKLFFGSGTQLSVL	TRBJ1-4	TRBV3-1	5	-5.698
CAAGACAGAGAGCTGGGTTCCACTGCCAAAAAACAGTTTTTCATTACCCTGGACCCCTACGCTGCTGGCACAGAAATACAAAGCTGAGTCCCCC	GDSALYFCASSVGVQGNEKLFFGSGTQLSVL	TRBJ1-4	TRBV9	5	-5.698
CAAGACAGAGAGCTGGGTTCCACTGCCAAAAAACAGTTTTTCATTACCCTGGCTCTCTTGGCTGCTGGCACAGAAATACACAGCAGAGTCACCA	GDSAVYFCASSQESQGNEKLFFGSGTQLSVL	TRBJ1-4	TRBV3-1	37	-4.828
CAAGACAGAGAGCTGGGTTCCACTGCCAAAAAACAGTTTTTCATTACCCTGTCCAACACTAGCCCTGGCCAAGCTGCTGGCGCAAAGATAAAGG	LYLCASSLARASVGQGNEKLFFGSGTQLSVL	TRBJ1-4	TRBV5-1	9	-5.442
CAAGACAGAGAGCTGGGTTCCACTGCCAAAAAACAGTTTTTCATTACCCTGTCCCGCATAACTGCTGGCACAGAAGTACACAGATGTCTGGGAG	SQTSVYFCASSYAGQGNEKLFFGSGTQLSVL	TRBJ1-4	TRBV6-6	4	-5.795
CAAGACAGAGAGCTGGGTTCCACTGCCAAAAAACAGTTTTTCATTACCCTGTCCCGGGACGCTGCAGAGATATATGCTGCTGTCTTCAGGGCTC	SPEDSSIYLCSVPGQGNEKLFFGSGTQLSVL	TRBJ1-4	TRBV29-1	26	-4.982
CAAGACAGAGAGCTGGGTTCCACTGCCAAAAAACAGTTTTTCATTACCCTGTCCGAGGTAACTGCTGGCACAGAAGTACACAGATGTCTGGGAG	SQTSVYFCASSYLGQGNEKLFFGSGTQLSVL	TRBJ1-4	TRBV6-5	6	-5.618
CAAGACAGAGAGCTGGGTTCCACTGCCAAAAAACAGTTTTTCATTACCCTGTCCTGCGGCACAGAGGTACATAGATGTCTGGTTGGTGCTGGCG	ASTNQTSMYLCAAGQGNEKLFFGSGTQLSVL	TRBJ1-4	TRBV28	6	-5.618
CAAGACAGAGAGCTGGGTTCCACTGCCAAAAAACAGTTTTTCATTACCCTGTCTGCTGGCACAGAGGTACATAGATGTCTGGTTGGTGCTGGCG	ASTNQTSMYLCASRQGNEKLFFGSGTQLSVL	TRBJ1-4	TRBV28	13	-5.283
CAAGACAGAGAGCTGGGTTCCACTGCCAAAAAACAGTTTTTCATTACCCTTGCCATATGAAAAGCTGCTGGCGCAAAGATAAAGGGCCGAGTCC	DSALYLCASSFSYGKGNEKLFFGSGTQLSVL	TRBJ1-4	TRBV5-1	4	-5.795
CAAGACAGAGAGCTGGGTTCCACTGCCAAAAAACAGTTTTTCATTACCGAGCCCCCTGGCGGGGCTGCTGGCGCAAAGATAAAGGGCCGAGTCC	DSALYLCASSPARGLGNEKLFFGSGTQLSVL	TRBJ1-4	TRBV5-1	2	-6.096
CAAGACAGAGAGCTGGGTTCCACTGCCAAAAAACAGTTTTTCATTACCGATCAAACTGCTGGCACAGAGGTACATAGATGTCTGGTTGGTGCTG	STNQTSMYLCASSLIGNEKLFFGSGTQLSVL	TRBJ1-4	TRBV28	123	-4.307
CAAGACAGAGAGCTGGGTTCCACTGCCAAAAAACAGTTTTTCATTACCGCCACCGTTTCCCTGTCCATAACTGCTGGCACAGAAGTATACAGAT	SVYFCASSYGQGNGGGNEKLFFGSGTQLSVL	TRBJ1-4	TRBV6-9	9	-5.442
CAAGACAGAGAGCTGGGTTCCACTGCCAAAAAACAGTTTTTCATTACCGCCATAGCCCAAGCTGCTGGCGCAAAGATAAAGGGCCGAGTCCCCC	GDSALYLCASSLGYGGNEKLFFGSGTQLSVL	TRBJ1-4	TRBV5-1	2	-6.096
CAAGACAGAGAGCTGGGTTCCACTGCCAAAAAACAGTTTTTCATTACCGCCCCCCCATAAACTGCTGGCACAGAGGTACATAGATGTCTGGTTN	NQTSMYLCASSLWGGGNEKLFFGSGTQLSVL	TRBJ1-4	TRBV28	2	-6.096
CAAGACAGAGAGCTGGGTTCCACTGCCAAAAAACAGTTTTTCATTACCGCCCCCGACATTTGGGCTGCTGGCACAGAAATACACAGCAGAGTCA	DSAVYFCASSPNVGGGNEKLFFGSGTQLSVL	TRBJ1-4	TRBV3-1	3	-5.92
CAAGACAGAGAGCTGGGTTCCACTGCCAAAAAACAGTTTTTCATTACCGCCCCTGTTTTGGCTGCTGGCACAGAAATACACAGCAGAGTCACCA	GDSAVYFCASSQNRGGNEKLFFGSGTQLSVL	TRBJ1-4	TRBV3-1	5	-5.698
CAAGACAGAGAGCTGGGTTCCACTGCCAAAAAACAGTTTTTCATTACCGCGGGGATCTCTGCTGGTGGCACACAGGTACATGGCTGCGTCCCCC	GDAAMYLCATSRDPRGNEKLFFGSGTQLSVL	TRBJ1-4	TRBV15	4	-5.795
CAAGACAGAGAGCTGGGTTCCACTGCCAAAAAACAGTTTTTCATTACCGCTCCCCGACTGTGAGCTGGCACAGAAATAAGCTGCCGAATCTCCT	GDSAAYFCASSQSGSGNEKLFFGSGTQLSVL	TRBJ1-4	TRBV18	6	-5.618
CAAGACAGAGAGCTGGGTTCCACTGCCAAAAAACAGTTTTTCATTACCGGTCAAGCTGCTGGCACAGAGATACACGGCCGAGTCCTCAAGCTTT	KLEDSAVYLCASSLTGNEKLFFGSGTQLSVL	TRBJ1-4	TRBV11-2	5	-5.698
CAAGACAGAGAGCTGGGTTCCACTGCCAAAAAACAGTTTTTCATTACCGTCCCCCTTACTGCTGGCACAGAGATACACGGCCGAGTCCTCAAGC	LEDSAVYLCASSKGDGNEKLFFGSGTQLSVL	TRBJ1-4	TRBV11-2	5	-5.698
CAAGACAGAGAGCTGGGTTCCACTGCCAAAAAACAGTTTTTCATTACCGTCCCGGTAGTTTTTGCTGGCACAGAGATACACGGCCGAGTCCTCC	EDSAVYLCASKNYRDGNEKLFFGSGTQLSVL	TRBJ1-4	TRBV7-2	12	-5.317
CAAGACAGAGAGCTGGGTTCCACTGCCAAAAAACAGTTTTTCATTACCGTCCTCTAAGCTGCTGGCACAGCGATACATGGCCGAGTCCCGCTGC	QRDSAMYRCASSLEDGNEKLFFGSGTQLSVL	TRBJ1-4	TRBV7-6	10	-5.397
CAAGACAGAGAGCTGGGTTCCACTGCCAAAAAACAGTTTTTCATTACCTATCTGTGATAAACTGCTGGCACAGAGGTACATAGATGTCTGGTTG	NQTSMYLCASSLSQIGNEKLFFGSGTQLSVL	TRBJ1-4	TRBV28	9	-5.442
CAAGACAGAGAGCTGGGTTCCACTGCCAAAAAACAGTTTTTCATTACCTCCCCAGCTACCTTGGGAACTGCTGGCACAGAGGTACATAGATGTC	TSMYLCASSSQGSWGGNEKLFFGSGTQLSVL	TRBJ1-4	TRBV28	6	-5.618
CAAGACAGAGAGCTGGGTTCCACTGCCAAAAAACAGTTTTTCATTACCTCCCCCCCCGGGGTTAGCACTGCAGATGTAGAAGCTGCTGTCTTCA	EDSSFYICSANPGGGGNEKLFFGSGTQLSVL	TRBJ1-4	TRBV20-1	4	-5.795
CAAGACAGAGAGCTGGGTTCCACTGCCAAAAAACAGTTTTTCATTACCTCCCTCCAAGCTGCTGGCGCAAAGATAAAGGGCCGAGTCCCCCAGC	LGDSALYLCASSLEGGNEKLFFGSGTQLSVL	TRBJ1-4	TRBV5-1	6	-5.618
CAAGACAGAGAGCTGGGTTCCACTGCCAAAAAACAGTTTTTCATTACCTGTCCCCGGTTCACTGCTGGCACAGAGGTACATAGATGTCTGGTTG	NQTSMYLCASSEPGTGNEKLFFGSGTQLSVL	TRBJ1-4	TRBV28	17	-5.166
CAAGACAGAGAGCTGGGTTCCACTGCCAAAAAACAGTTTTTCATTACCTTCCCCTGAAAATTCACTGCTGGCACAGAAGTACACAGATGTCTGG	QTSVYFCASSEFSGEGNEKLFFGSGTQLSVL	TRBJ1-4	TRBV6-1	5	-5.698
CAAGACAGAGAGCTGGGTTCCACTGCCAAAAAACAGTTTTTCATTACGACCGTCGGGGCTGCTGGCGCAAAGATAAAGGGCCGAGTCCCCCAGC	LGDSALYLCASSPDGRNEKLFFGSGTQLSVL	TRBJ1-4	TRBV5-1	3	-5.92
CAAGACAGAGAGCTGGGTTCCACTGCCAAAAAACAGTTTTTCATTACGACTAATCTGTCCGGGAGCACTGCAGATGTAGAAGCTGCTGTCTTCA	EDSSFYICSAPGQISRNEKLFFGSGTQLSVL	TRBJ1-4	TRBV20-1	3	-5.92
CAAGACAGAGAGCTGGGTTCCACTGCCAAAAAACAGTTTTTCATTACGCCCCTGTTGTGAGCTGCTGGCACAGAGATACACGGCCGAGTCCTCC	EDSAVYLCASSSQQGRNEKLFFGSGTQLSVL	TRBJ1-4	TRBV7-2	21	-5.074
CAAGACAGAGAGCTGGGTTCCACTGCCAAAAAACAGTTTTTCATTACGCCCTGTCCCGAGTCGGCTGCTGGCACAGAAGTACACAGCTGAGTCC	DSAVYFCASSRLGTGRNEKLFFGSGTQLSVL	TRBJ1-4	TRBV12-3; TRBV12-4	19	-5.118
CAAGACAGAGAGCTGGGTTCCACTGCCAAAAAACAGTTTTTCATTACGCTGTCCCAAACTGCTGGCACAGAGGTACATAGATGTCTGGTTGGTG	TNQTSMYLCASSLGQRNEKLFFGSGTQLSVL	TRBJ1-4	TRBV28	18	-5.141
CAAGACAGAGAGCTGGGTTCCACTGCCAAAAAACAGTTTTTCATTACGGACCCCCGTAATACTACTGGCACAGAGATAGAAAGCTGTCGGGTTC	NPTAFYLCASSITGVRNEKLFFGSGTQLSVL	TRBJ1-4	TRBV19	6	-5.618
CAAGACAGAGAGCTGGGTTCCACTGCCAAAAAACAGTTTTTCATTACGGACTCGGTAATCTTGGCTGCTGGCGCAGAGATACAGGGCCGAGTCT	DSALYLCASSQDYRVRNEKLFFGSGTQLSVL	TRBJ1-4	TRBV4-3	2	-6.096
CAAGACAGAGAGCTGGGTTCCACTGCCAAAAAACAGTTTTTCATTACGGCTCCTGGAGGTGCTGGCACAGAAGTACACAGCTGAGTCCCTGGGT	PRDSAVYFCASTSRSRNEKLFFGSGTQLSVL	TRBJ1-4	TRBV12-3; TRBV12-4	9	-5.442
CAAGACAGAGAGCTGGGTTCCACTGCCAAAAAACAGTTTTTCATTACGGTAACTGCTGGCACAGAAGTACACAGATGTCTGGGAGGGAGCAGCC	AAPSQTSVYFCASSYRNEKLFFGSGTQLSVL	TRBJ1-4	TRBV6-6	36	-4.84
CAAGACAGAGAGCTGGGTTCCACTGCCAAAAAACAGTTTTTCATTACGGTCCCGGCTGCTGGCACAGAAATAAACTCCAGAATCCTCCAGTTCT	ELEDSGVYFCASSRDRNEKLFFGSGTQLSVL	TRBJ1-4	TRBV14	146	-4.232
CAAGACAGAGAGCTGGGTTCCACTGCCAAAAAACAGTTTTTCATTACGGTCCCTCGTCGGTCGTGGTGAGCTGGCACAGAAATAAGCTGCCGAA	SAAYFCASSPRPTRDRNEKLFFGSGTQLSVL	TRBJ1-4	TRBV18	4	-5.795
CAAGACAGAGAGCTGGGTTCCACTGCCAAAAAACAGTTTTTCATTACGTCCATATCCCCCGCTGGCACAGAGGTACATAGATGTCTGGTTGGTG	TNQTSMYLCASGGYGRNEKLFFGSGTQLSVL	TRBJ1-4	TRBV28	9	-5.442
CAAGACAGAGAGCTGGGTTCCACTGCCAAAAAACAGTTTTTCATTACGTCCCCGATTCTCACTGCTGGCACAGAAGTACACAGATGTCTGGGAG	SQTSVYFCASSENRGRNEKLFFGSGTQLSVL	TRBJ1-4	TRBV6-1	17	-5.166
CAAGACAGAGAGCTGGGTTCCACTGCCAAAAAACAGTTTTTCATTACGTCCGTCCAGTGAGCTGGCACAGAAATAAGCTGCCGAATCTCCTCGC	RGDSAAYFCASSLDGRNEKLFFGSGTQLSVL	TRBJ1-4	TRBV18	2	-6.096
CAAGACAGAGAGCTGGGTTCCACTGCCAAAAAACAGTTTTTCATTACGTGTCCCCGCTGCGAGTAAACTGCTGGCACAGAAGTACACAGATGTC	TSVYFCASSLLAAGTRNEKLFFGSGTQLSVL	TRBJ1-4	TRBV6-6	13	-5.283
CAAGACAGAGAGCTGGGTTCCACTGCCAAAAAACAGTTTTTCATTACTCCAACCCCAACGCAGGCTGCTGGCACAGAGGTACATAGATGTCTGG	QTSMYLCASSLRWGWSNEKLFFGSGTQLSVL	TRBJ1-4	TRBV28	3	-5.92
CAAGACAGAGAGCTGGGTTCCACTGCCAAAAAACAGTTTTTCATTACTCCCCGACCTAGAGCTGGCACAGAAATAAGCTGCCGAATCTCCTCGC	RGDSAAYFCASSRSGSNEKLFFGSGTQLSVL	TRBJ1-4	TRBV18	17	-5.166
CAAGACAGAGAGCTGGGTTCCACTGCCAAAAAACAGTTTTTCATTACTCCCTGTCCATGAGCTGCTGGCACAGAGATACATGGCCGAGTCCCCC	GDSAMYLCASSSWTGSNEKLFFGSGTQLSVL	TRBJ1-4	TRBV7-9	3	-5.92
CAAGACAGAGAGCTGGGTTCCACTGCCAAAAAACAGTTTTTCATTACTCCGGCTGCTGGCACAGAAATACACAGCAGAGTCACCAAGCTCCAGG	LELGDSAVYFCASSRSNEKLFFGSGTQLSVL	TRBJ1-4	TRBV3-1	4	-5.795
CAAGACAGAGAGCTGGGTTCCACTGCCAAAAAACAGTTTTTCATTACTCCTAAACGACAAGCTGCTGGCGCAAAGATAAAGGGCCGAGTCCCCC	GDSALYLCASSLSFRSNEKLFFGSGTQLSVL	TRBJ1-4	TRBV5-1	34	-4.865
CAAGACAGAGAGCTGGGTTCCACTGCCAAAAAACAGTTTTTCATTACTCTGTCCGCGTAAGCTGCTGGCACAGAGATACACGGCCGAGTCCTCC	EDSAVYLCASSLRGQSNEKLFFGSGTQLSVL	TRBJ1-4	TRBV7-2	710	-3.545
CAAGACAGAGAGCTGGGTTCCACTGCCAAAAAACAGTTTTTCATTACTCTTACCCCTGTCCAGACTGCTGGCACAGAGGTACATAGATGTCTGG	QTSMYLCASSLDRGKSNEKLFFGSGTQLSVL	TRBJ1-4	TRBV28	4	-5.795
CAAGACAGAGAGCTGGGTTCCACTGCCAAAAAACAGTTTTTCATTACTGAAAGTCCGCGGGTCTTGGCTGCTGGCGCAGAGATACAGGGCTGAG	SALYLCASSQDPRTFSNEKLFFGSGTQLSVL	TRBJ1-4	TRBV4-1	4	-5.795
CAAGACAGAGAGCTGGGTTCCACTGCCAAAAAACAGTTTTTCATTACTGGGTCCCGGAAAGCTGCTGGCACAGAGGTACATAGATGTCTGGTTG	NQTSMYLCASSFPGPSNEKLFFGSGTQLSVL	TRBJ1-4	TRBV28	24	-5.016
CAAGACAGAGAGCTGGGTTCCACTGCCAAAAAACAGTTTTTCATTACTGTCCAAGGTTTGTGAGCTGGCACAGAAATAAGCTGCCGAATCTCCT	GDSAAYFCASSQTLDSNEKLFFGSGTQLSVL	TRBJ1-4	TRBV18	25	-4.999
CAAGACAGAGAGCTGGGTTCCACTGCCAAAAAACAGTTTTTCATTACTGTCCCGCTCCAAGCTGCTGGCACAGAGATACAGGGCCGAGTCCTCC	EDSALYLCASSLERDSNEKLFFGSGTQLSVL	TRBJ1-4	TRBV5-8	5	-5.698
CAAGACAGAGAGCTGGGTTCCACTGCCAAAAAACAGTTTTTCATTACTGTCCCGGAAGCTAGCACTGCAGATGTAGAAGCTGCTGTCTTCAGGA	PEDSSFYICSASFRDSNEKLFFGSGTQLSVL	TRBJ1-4	TRBV20-1	4	-5.795
CAAGACAGAGAGCTGGGTTCCACTGCCAAAAAACAGTTTTTCATTACTGTCCCGGCCGCTGGCACAGAGATACACGGCCGAGTCCTCCTGCTGT	QQEDSAVYLCASGRDSNEKLFFGSGTQLSVL	TRBJ1-4	TRBV7-2	22	-5.054
CAAGACAGAGAGCTGGGTTCCACTGCCAAAAAACAGTTTTTCATTACTGTCCCGGCTGCTGGCGCAGAGATACAGGGCCGAGTCTTCTGGCTGC	QPEDSALYLCASSRDSNEKLFFGSGTQLSVL	TRBJ1-4	TRBV4-3	4	-5.795
CAAGACAGAGAGCTGGGTTCCACTGCCAAAAAACAGTTTTTCATTACTGTCCCGGTAGCTGCTGGCACAGAGATACATGGCCGAGTCCCCCTGC	QGDSAMYLCASSYRDSNEKLFFGSGTQLSVL	TRBJ1-4	TRBV7-9	15	-5.221
CAAGACAGAGAGCTGGGTTCCACTGCCAAAAAACAGTTTTTCATTACTGTCCCGGTTACTGGCACAGAGATAGAAAGCTGTCGGGTTCTTTTGG	QKNPTAFYLCASNRDSNEKLFFGSGTQLSVL	TRBJ1-4	TRBV19	9	-5.442
CAAGACAGAGAGCTGGGTTCCACTGCCAAAAAACAGTTTTTCATTACTGTGATCTCTAGCACTGCAGATGTAGAAGCTGCTGTCTTCAGGATGG	HPEDSSFYICSARDHSNEKLFFGSGTQLSVL	TRBJ1-4	TRBV20-1	10	-5.397
CAAGACAGAGAGCTGGGTTCCACTGCCAAAAAACAGTTTTTCATTACTTCCCCCCGGTGAGCTGGCACAGAAATAAGCTGCCGAATCTCCTCGC	RGDSAAYFCASSPGGSNEKLFFGSGTQLSVL	TRBJ1-4	TRBV18	3	-5.92
CAAGACAGAGAGCTGGGTTCCACTGCCAAAAAACAGTTTTTCATTACTTCCTCCTTCACTGATGGCACAGAAGTACACAGATGTCTGGGAGCTG	SSQTSVYFCAISEGGSNEKLFFGSGTQLSVL	TRBJ1-4	TRBV10-3	5	-5.698
CAAGACAGAGAGCTGGGTTCCACTGCCAAAAAACAGTTTTTCATTACTTTGCGCCCCCACCCCTTGGCTGCTGGCGCAGAGATACAGGGCTGAG	SALYLCASSQGVGAQSNEKLFFGSGTQLSVL	TRBJ1-4	TRBV4-1	5	-5.698
CAAGACAGAGAGCTGGGTTCCACTGCCAAAAAACAGTTTTTCATTACTTTTTCTGTTGGCACTCCAGGCACAGAGATAGAAGCCAGAGTCACTN	SDSGFYLCAWSANRKSNEKLFFGSGTQLSVL	TRBJ1-4	TRBV30	2	-6.096
CAAGACAGAGAGCTGGGTTCCACTGCCAAAAAACAGTTTTTCATTACTTTTTGAGCTGGCACAGAAGTACAGAGAGGTCTGGTTGGGGCTGGGC	PSPNQTSLYFCASSKSNEKLFFGSGTQLSVL	TRBJ1-4	TRBV27	9	-5.442
CAAGACAGAGAGCTGGGTTCCACTGCCAAAAAACAGTTTTTCATTAGAAAAGGTGTTTCTAGCACTGCAGATGTAGAAGCTGCTGTCTTCAGGA	PEDSSFYICSARNTFSNEKLFFGSGTQLSVL	TRBJ1-4	TRBV20-1	17	-5.166
CAAGACAGAGAGCTGGGTTCCACTGCCAAAAAACAGTTTTTCATTAGAAACCCTGATGCTGCTGGCACAGAGGTACATAGATGTCTGGTTGGTG	TNQTSMYLCASSIRVSNEKLFFGSGTQLSVL	TRBJ1-4	TRBV28	8	-5.494
CAAGACAGAGAGCTGGGTTCCACTGCCAAAAAACAGTTTTTCATTAGAAACCCTGTCCTGGCTGCTGGCACAGAGATACATGGCCGAGTCCCCC	GDSAMYLCASSQDRVSNEKLFFGSGTQLSVL	TRBJ1-4	TRBV7-9	12	-5.317
CAAGACAGAGAGCTGGGTTCCACTGCCAAAAAACAGTTTTTCATTAGAAAGGTGGCCCTGTTCACTGCTGGCACAGAGGTACATAGATGTCTGG	QTSMYLCASSEQGHLSNEKLFFGSGTQLSVL	TRBJ1-4	TRBV28	9	-5.442
CAAGACAGAGAGCTGGGTTCCACTGCCAAAAAACAGTTTTTCATTAGAAATTGGCCCTGTCATCCAAACTGCTGGCACAGAAGTACAGAGAGGT	PLCTSVPAVWMTGPISNEKLFFGSGTQLSVL	TRBJ1-4	TRBV27	4	-5.795
CAAGACAGAGAGCTGGGTTCCACTGCCAAAAAACAGTTTTTCATTAGAACCCCAATTTAGGGGACTGCTGGCACAGAAGTACACAGCTGAGTCC	DSAVYFCASSPLNWGSNEKLFFGSGTQLSVL	TRBJ1-4	TRBV12-3; TRBV12-4	46	-4.734
CAAGACAGAGAGCTGGGTTCCACTGCCAAAAAACAGTTTTTCATTAGAACCCCTGTGTCGGCTGCTGGCGCAGAGATACAGGGCCGAGTCTTCT	EDSALYLCASSRHRGSNEKLFFGSGTQLSVL	TRBJ1-4	TRBV4-3	13	-5.283
CAAGACAGAGAGCTGGGTTCCACTGCCAAAAAACAGTTTTTCATTAGAACCCGGGCCTTGGCTGCTGGCACAGAAATAAACTCCAGAATCCTCC	EDSGVYFCASSQGPGSNEKLFFGSGTQLSVL	TRBJ1-4	TRBV14	34	-4.865
CAAGACAGAGAGCTGGGTTCCACTGCCAAAAAACAGTTTTTCATTAGAACCCTGGGGGGAACTGCTGGCACAGAGGTACATAGATGTCTGGTTG	NQTSMYLCASSSPQGSNEKLFFGSGTQLSVL	TRBJ1-4	TRBV28	3	-5.92
CAAGACAGAGAGCTGGGTTCCACTGCCAAAAAACAGTTTTTCATTAGAACCCTGTCCCGGACTACTGGCACAGAGATAGAAAGCTGTCGGGTTC	NPTAFYLCASSPGQGSNEKLFFGSGTQLSVL	TRBJ1-4	TRBV19	14	-5.251
CAAGACAGAGAGCTGGGTTCCACTGCCAAAAAACAGTTTTTCATTAGAACCGCGGGCGCTGCAGAGATATATGCTGCTGTCTTCAGGGCTCATG	MSPEDSSIYLCSARGSNEKLFFGSGTQLSVL	TRBJ1-4	TRBV29-1	148	-4.226
CAAGACAGAGAGCTGGGTTCCACTGCCAAAAAACAGTTTTTCATTAGAACCGTACAAGCTGCTGGCGCAAAGATAAAGGGCCGAGTCCCCCAGC	LGDSALYLCASSLYGSNEKLFFGSGTQLSVL	TRBJ1-4	TRBV5-1	9	-5.442
CAAGACAGAGAGCTGGGTTCCACTGCCAAAAAACAGTTTTTCATTAGAACCTGTCGAACCTAAGCTGCTGGCACAGAGATACATGGCCGAGTCC	DSAMYLCASSLGSTGSNEKLFFGSGTQLSVL	TRBJ1-4	TRBV7-9	8	-5.494
CAAGACAGAGAGCTGGGTTCCACTGCCAAAAAACAGTTTTTCATTAGAACGTCCGGGGGGACTGCTGGCACAGAGGTACATAGATGTCTGGTTG	NQTSMYLCASSPPGRSNEKLFFGSGTQLSVL	TRBJ1-4	TRBV28	4	-5.795
CAAGACAGAGAGCTGGGTTCCACTGCCAAAAAACAGTTTTTCATTAGAACTCCTAGGGGATGTAGCACTGCAGATGTAGAAGCTGCTGTCTTCA	EDSSFYICSATSPRSSNEKLFFGSGTQLSVL	TRBJ1-4	TRBV20-1	11	-5.355
CAAGACAGAGAGCTGGGTTCCACTGCCAAAAAACAGTTTTTCATTAGAACTCTCCGCCCTGCTGGCACAGAAGTACACAGCTGAGTCCCTGGGT	PRDSAVYFCASRAESSNEKLFFGSGTQLSVL	TRBJ1-4	TRBV12-3; TRBV12-4	7	-5.552
CAAGACAGAGAGCTGGGTTCCACTGCCAAAAAACAGTTTTTCATTAGAAGATGCCCCCTGTCCCCGTGAGCTGGCACAGAAATAAGCTGCCGAA	SAAYFCASSRGQGASSNEKLFFGSGTQLSVL	TRBJ1-4	TRBV18	10	-5.397
CAAGACAGAGAGCTGGGTTCCACTGCCAAAAAACAGTTTTTCATTAGAAGCCCCCCCCCGTCTGCTGGCACAGAGATACATGGCCGAGTCCCCC	GDSAMYLCASRRGGASNEKLFFGSGTQLSVL	TRBJ1-4	TRBV7-9	6	-5.618
CAAGACAGAGAGCTGGGTTCCACTGCCAAAAAACAGTTTTTCATTAGAAGCCCCCTCTTGGGCACTGCAGATGTAGAAGCTGCTGTCTTCAGGA	PEDSSFYICSAQEGASNEKLFFGSGTQLSVL	TRBJ1-4	TRBV20-1	10	-5.397
CAAGACAGAGAGCTGGGTTCCACTGCCAAAAAACAGTTTTTCATTAGAAGCCCCGCTGCTGGCGCAAAGATAAAGGGCCGAGTCCCCCAGCTCC	ELGDSALYLCASSGASNEKLFFGSGTQLSVL	TRBJ1-4	TRBV5-1	2	-6.096
CAAGACAGAGAGCTGGGTTCCACTGCCAAAAAACAGTTTTTCATTAGAAGCCCTGGAATCTCTGCTGGTGGCACACAGGTACATGGCTGCGTCC	DAAMYLCATSRDSRASNEKLFFGSGTQLSVL	TRBJ1-4	TRBV15	10	-5.397
CAAGACAGAGAGCTGGGTTCCACTGCCAAAAAACAGTTTTTCATTAGAAGGCCCCTGTCCGCTGCTGGCGCAAAGATAAAGGGCCGAGTCCCCC	GDSALYLCASSGQGPSNEKLFFGSGTQLSVL	TRBJ1-4	TRBV5-1	54	-4.664
CAAGACAGAGAGCTGGGTTCCACTGCCAAAAAACAGTTTTTCATTAGACAACCCCGAAAACTGACTGGCACAGAGGTACATAGATGTCTGGTTG	NQTSMYLCASQFSGLSNEKLFFGSGTQLSVL	TRBJ1-4	TRBV28	9	-5.442
CAAGACAGAGAGCTGGGTTCCACTGCCAAAAAACAGTTTTTCATTAGACAAGCCCCCTGCCCGGCTGCTGGCACAGAGATACATGGCCGAGTCC	DSAMYLCASSRAGGLSNEKLFFGSGTQLSVL	TRBJ1-4	TRBV7-9	3	-5.92
CAAGACAGAGAGCTGGGTTCCACTGCCAAAAAACAGTTTTTCATTAGACACCCCTCCGTAACTGCTGGCACAGAAGTACACAGATGTTTGGGAG	SQTSVYFCASSYGGVSNEKLFFGSGTQLSVL	TRBJ1-4	TRBV6-2	3	-5.92
CAAGACAGAGAGCTGGGTTCCACTGCCAAAAAACAGTTTTTCATTAGACAGGGTATCTTGGCTGCTGGCGCAGAGATACAGGGCCGAGTCTTCT	EDSALYLCASSQDTLSNEKLFFGSGTQLSVL	TRBJ1-4	TRBV4-3	3	-5.92
CAAGACAGAGAGCTGGGTTCCACTGCCAAAAAACAGTTTTTCATTAGACATCATCGGGGTCCAGGCACAGAGATAGAAGCCAGAGTCACTGAGA	LSDSGFYLCAWTPMMSNEKLFFGSGTQLSVL	TRBJ1-4	TRBV30	21	-5.074
CAAGACAGAGAGCTGGGTTCCACTGCCAAAAAACAGTTTTTCATTAGACATCGCCCGGCTGCTGGCACAGAAATAAACTCCAGAATCCTCCAGT	LEDSGVYFCASSRAMSNEKLFFGSGTQLSVL	TRBJ1-4	TRBV14	42	-4.773
CAAGACAGAGAGCTGGGTTCCACTGCCAAAAAACAGTTTTTCATTAGACCACACCCCTGTCCTTGGGGTAGCACTGCAGATGTAGAAGCTGCTG	SSFYICSATPRTGVWSNEKLFFGSGTQLSVL	TRBJ1-4	TRBV20-1	13	-5.283
CAAGACAGAGAGCTGGGTTCCACTGCCAAAAAACAGTTTTTCATTAGACCCCCCCCGAAGACTGCTGGCACAGAGGTACATAGATGTCTGGTTG	NQTSMYLCASSLRGGSNEKLFFGSGTQLSVL	TRBJ1-4	TRBV28	7	-5.552
CAAGACAGAGAGCTGGGTTCCACTGCCAAAAAACAGTTTTTCATTAGACCCTAGGGATGAACAGAGGTACATAGATGTCTGGTTGGTGCTGGCG	ASTNQTSMYLCSSLGSNEKLFFGSGTQLSVL	TRBJ1-4	TRBV28	4	-5.795
CAAGACAGAGAGCTGGGTTCCACTGCCAAAAAACAGTTTTTCATTAGACCCTGGAATTAAGCTGCTGGCACAGAGATACACGGCGGAGTCCTCC	EDSAVYLCASSLIPGSNEKLFFGSGTQLSVL	TRBJ1-4	TRBV7-8	3	-5.92
CAAGACAGAGAGCTGGGTTCCACTGCCAAAAAACAGTTTTTCATTAGACCCTGTCAGGGCGCTGCTGGCACAGAGATACATGGCCGAGTCCCCC	GDSAMYLCASSALTGSNEKLFFGSGTQLSVL	TRBJ1-4	TRBV7-9	8	-5.494
CAAGACAGAGAGCTGGGTTCCACTGCCAAAAAACAGTTTTTCATTAGACCCTGTCCAATCTAAGCTGCTGGCACAGAGATACACGGCCGAGTCC	DSAVYLCASSLDWTGSNEKLFFGSGTQLSVL	TRBJ1-4	TRBV11-2	10	-5.397
CAAGACAGAGAGCTGGGTTCCACTGCCAAAAAACAGTTTTTCATTAGACCCTGTCCGATCGCTGCTGGCACAGAAATACAAAGCTGAGTCCCCC	GDSALYFCASSDRTGSNEKLFFGSGTQLSVL	TRBJ1-4	TRBV9	3	-5.92
CAAGACAGAGAGCTGGGTTCCACTGCCAAAAAACAGTTTTTCATTAGACCGACCCCTGTCCCGAGGACTGCTGGCACAGAAGTACAGAGAGGTC	TSLYFCASSPRDRGRSNEKLFFGSGTQLSVL	TRBJ1-4	TRBV27	6	-5.618
CAAGACAGAGAGCTGGGTTCCACTGCCAAAAAACAGTTTTTCATTAGACCGCCCTGTAGGACTACTGGCACAGAGATAGAAAGCTGTCGGGTTC	NPTAFYLCASSPTGRSNEKLFFGSGTQLSVL	TRBJ1-4	TRBV19	7	-5.552
CAAGACAGAGAGCTGGGTTCCACTGCCAAAAAACAGTTTTTCATTAGACCGTCCCTGGGTGGCACAGAAGTAAAGAGCTGTCTGGTTGGGGATG	IPNQTALYFCATQGRSNEKLFFGSGTQLSVL	TRBJ1-4	TRBV24-1	5	-5.698
CAAGACAGAGAGCTGGGTTCCACTGCCAAAAAACAGTTTTTCATTAGACCTCCTCCTACTGCTGGCACAGAAGTACATGGCTGAGTCCTCCAGC	LEDSAMYFCASSRRRSNEKLFFGSGTQLSVL	TRBJ1-4	TRBV2	3	-5.92
CAAGACAGAGAGCTGGGTTCCACTGCCAAAAAACAGTTTTTCATTAGACCTTAGTTCACTGCTGGCACAGAAGTACACAGATGTCTGGGAGGGA	PSQTSVYFCASSELRSNEKLFFGSGTQLSVL	TRBJ1-4	TRBV6-1	6	-5.618
CAAGACAGAGAGCTGGGTTCCACTGCCAAAAAACAGTTTTTCATTAGACGCCCCCTCTAAGCTGCTGGCACAGAGATACACGGCGGAGTCCTCC	EDSAVYLCASSLEGASNEKLFFGSGTQLSVL	TRBJ1-4	TRBV7-8	4	-5.795
CAAGACAGAGAGCTGGGTTCCACTGCCAAAAAACAGTTTTTCATTAGACGCCCTCCCCGAGGAGCTGCTGGCACAGAGATACACGGCCGAGTCC	DSAVYLCASSSSGRASNEKLFFGSGTQLSVL	TRBJ1-4	TRBV7-2	38	-4.817
CAAGACAGAGAGCTGGGTTCCACTGCCAAAAAACAGTTTTTCATTAGACTGATCTCTAGCACTGCAGATGTAGAAGCTGCTGTCTTCAGGATGG	HPEDSSFYICSARDQSNEKLFFGSGTQLSVL	TRBJ1-4	TRBV20-1	9	-5.442
CAAGACAGAGAGCTGGGTTCCACTGCCAAAAAACAGTTTTTCATTAGACTGTACACTGCTGGCACAGAAGTACATGGCTGAGTCCTCCAGCTTT	KLEDSAMYFCASSVQSNEKLFFGSGTQLSVL	TRBJ1-4	TRBV2	2	-6.096
CAAGACAGAGAGCTGGGTTCCACTGCCAAAAAACAGTTTTTCATTAGACTGTCCGAGGCTGCTGGCGCAAAGATAAAGGGCCGAGTCCCCCAGC	LGDSALYLCASSLGQSNEKLFFGSGTQLSVL	TRBJ1-4	TRBV5-1	6	-5.618
CAAGACAGAGAGCTGGGTTCCACTGCCAAAAAACAGTTTTTCATTAGAGACCCGAACGCTGCAGAGATATATGCTGCTGTCTTCAGGGCTCATG	MSPEDSSIYLCSVRVSNEKLFFGSGTQLSVL	TRBJ1-4	TRBV29-1	113	-4.344
CAAGACAGAGAGCTGGGTTCCACTGCCAAAAAACAGTTTTTCATTAGAGCCCCCGATGGGCGGACTGCTGGCACAGAGGTACATAGATGTCTGG	QTSMYLCASSPPIGGSNEKLFFGSGTQLSVL	TRBJ1-4	TRBV28	4	-5.795
CAAGACAGAGAGCTGGGTTCCACTGCCAAAAAACAGTTTTTCATTAGAGCCCCCTGGATCTCTAGCACTGCAGATGTAGAAGCTGCTGTCTTCA	EDSSFYICSARDPGGSNEKLFFGSGTQLSVL	TRBJ1-4	TRBV20-1	22	-5.054
CAAGACAGAGAGCTGGGTTCCACTGCCAAAAAACAGTTTTTCATTAGAGCCCCCTGTACCTCCTAAGCTGCTGGCACAGAGATACATGGCCGAG	SAMYLCASSLGGTGGSNEKLFFGSGTQLSVL	TRBJ1-4	TRBV7-9	4	-5.795
CAAGACAGAGAGCTGGGTTCCACTGCCAAAAAACAGTTTTTCATTAGAGCCCCCTGTCAAGCTGCTGGCGCAAAGATAAAGGGCCGAGTCCCCC	GDSALYLCASSLTGGSNEKLFFGSGTQLSVL	TRBJ1-4	TRBV5-1	3	-5.92
CAAGACAGAGAGCTGGGTTCCACTGCCAAAAAACAGTTTTTCATTAGAGCCCTGGGGACTCCAGGCACAGAGATAGAAGCCAGAGTCACTGAGA	LSDSGFYLCAWSPQGSNEKLFFGSGTQLSVL	TRBJ1-4	TRBV30	14	-5.251
CAAGACAGAGAGCTGGGTTCCACTGCCAAAAAACAGTTTTTCATTAGAGCCGCCCAAGCTGCTGGCACAGAGATACAGGGCCGAGTCGTCCAGC	LDDSALYLCASSLGGSNEKLFFGSGTQLSVL	TRBJ1-4	TRBV5-4	10	-5.397
CAAGACAGAGAGCTGGGTTCCACTGCCAAAAAACAGTTTTTCATTAGAGCCGTCCCGGCTGCTGGCGCAAAGATAAAGGGCCGAGTCCCCCAGC	LGDSALYLCASSRDGSNEKLFFGSGTQLSVL	TRBJ1-4	TRBV5-1	8	-5.494
CAAGACAGAGAGCTGGGTTCCACTGCCAAAAAACAGTTTTTCATTAGAGCCTGTCTGGGCGCTGCTGGCACAGAGATACAGGGCCGAGTCCCCC	GDSALYLCASSAQTGSNEKLFFGSGTQLSVL	TRBJ1-4	TRBV5-5	5	-5.698
CAAGACAGAGAGCTGGGTTCCACTGCCAAAAAACAGTTTTTCATTAGAGCCTTCATAGGGTCTGCTGGCGCAGAAATACACAGATGTCTGGGAG	SQTSVYFCASRPYEGSNEKLFFGSGTQLSVL	TRBJ1-4	TRBV10-2	7	-5.552
CAAGACAGAGAGCTGGGTTCCACTGCCAAAAAACAGTTTTTCATTAGAGCGTCCGAAGTAACTGCTGGCACAGAAGTACACAGATGTTTGGGAG	SQTSVYFCASSYFGRSNEKLFFGSGTQLSVL	TRBJ1-4	TRBV6-2	51	-4.689
CAAGACAGAGAGCTGGGTTCCACTGCCAAAAAACAGTTTTTCATTAGAGCTCCCCTGTCCAAAACTGCTGGCACAGAGGTACATAGATGTCTGG	QTSMYLCASSFGQGSSNEKLFFGSGTQLSVL	TRBJ1-4	TRBV28	6	-5.618
CAAGACAGAGAGCTGGGTTCCACTGCCAAAAAACAGTTTTTCATTAGAGGACAGGCCGCCCCCCCGGCGGCTGCTGGCACAGAAGTACACAGCT	AVYFCASSRRGGGLSSNEKLFFGSGTQLSVL	TRBJ1-4	TRBV12-3; TRBV12-4	2	-6.096
CAAGACAGAGAGCTGGGTTCCACTGCCAAAAAACAGTTTTTCATTAGAGGACGAAACGCTGCAGAGATATATGCTGCTGTCTTCAGGGCTCATG	MSPEDSSIYLCSVSSSNEKLFFGSGTQLSVL	TRBJ1-4	TRBV29-1	7	-5.552
CAAGACAGAGAGCTGGGTTCCACTGCCAAAAAACAGTTTTTCATTAGAGGCAACGCTGCAGAGATATATGCTGCTGTCTTCAGGGCTCATGTTG	NMSPEDSSIYLCSVASNEKLFFGSGTQLSVL	TRBJ1-4	TRBV29-1	10	-5.397
CAAGACAGAGAGCTGGGTTCCACTGCCAAAAAACAGTTTTTCATTAGAGGCACCCCTGTACCCTAAGCTGCTGGCACAGAGATACACGGCCGAG	SAVYLCASSLGYRGASNEKLFFGSGTQLSVL	TRBJ1-4	TRBV7-2	7	-5.552
CAAGACAGAGAGCTGGGTTCCACTGCCAAAAAACAGTTTTTCATTAGAGGCCACCGGGCTGCTGGCACAGCGATACATGGCCGAGTCCCGCTGC	QRDSAMYRCASSPVASNEKLFFGSGTQLSVL	TRBJ1-4	TRBV7-6	8	-5.494
CAAGACAGAGAGCTGGGTTCCACTGCCAAAAAACAGTTTTTCATTAGAGGCCCTCCTCAAACTGCTGGCACAGAGGTACATAGATGTCTGGTTG	NQTSMYLCASSLRRASNEKLFFGSGTQLSVL	TRBJ1-4	TRBV28	2	-6.096
CAAGACAGAGAGCTGGGTTCCACTGCCAAAAAACAGTTTTTCATTAGAGGCCTGTCGGACGCTGCTGGCACAGAAATACACAGCAGAGTCACCA	GDSAVYFCASSVRQASNEKLFFGSGTQLSVL	TRBJ1-4	TRBV3-1	5	-5.698
CAAGACAGAGAGCTGGGTTCCACTGCCAAAAAACAGTTTTTCATTAGAGGCGTCGCCCTGTCTGATGGCACAGAAGTACACAGATGTCTGGGAG	SQTSVYFCAIRQGDASNEKLFFGSGTQLSVL	TRBJ1-4	TRBV10-3	4	-5.795
CAAGACAGAGAGCTGGGTTCCACTGCCAAAAAACAGTTTTTCATTAGAGGCTGTCCACCCGGCTAGGCTGCTGGCACAGAGATACATGGCCGAG	SAMYLCASSLAGWTASNEKLFFGSGTQLSVL	TRBJ1-4	TRBV7-9	15	-5.221
CAAGACAGAGAGCTGGGTTCCACTGCCAAAAAACAGTTTTTCATTAGAGGCTGTCCACCCGGCTTGGCTGCTGGCACAGAGATACATGGCCGAG	SAMYLCASSQAGWTASNEKLFFGSGTQLSVL	TRBJ1-4	TRBV7-9	29	-4.934
CAAGACAGAGAGCTGGGTTCCACTGCCAAAAAACAGTTTTTCATTAGAGGGATCGGGTCTGCTGGCACAGAGATACATGGCCGAGTCCCCCTGC	QGDSAMYLCASRPDPSNEKLFFGSGTQLSVL	TRBJ1-4	TRBV7-9	5	-5.698
CAAGACAGAGAGCTGGGTTCCACTGCCAAAAAACAGTTTTTCATTAGAGGGTGCACTGGCACAGAGATAGAAAGCTGTCGGGTTCTTTTGGGCC	AQKNPTAFYLCASAPSNEKLFFGSGTQLSVL	TRBJ1-4	TRBV19	5	-5.698
CAAGACAGAGAGCTGGGTTCCACTGCCAAAAAACAGTTTTTCATTAGAGGTCCCGGAGAAGCTGCTGGCGCAAAGATAAAGGGCCGAGTCCCCC	GDSALYLCASSFSGTSNEKLFFGSGTQLSVL	TRBJ1-4	TRBV5-1	14	-5.251
CAAGACAGAGAGCTGGGTTCCACTGCCAAAAAACAGTTTTTCATTAGAGTGTCCTCCGGGACTACTGGCACAGAGATAGAAAGCTGTCGGGTTC	NPTAFYLCASSPGGHSNEKLFFGSGTQLSVL	TRBJ1-4	TRBV19	20	-5.096
CAAGACAGAGAGCTGGGTTCCACTGCCAAAAAACAGTTTTTCATTAGATCCACCCTGCCGTAAGCTGCTGGCACAGAGATACACGGCCGAGTCC	DSAVYLCASSLRQGGSNEKLFFGSGTQLSVL	TRBJ1-4	TRBV7-2	8	-5.494
CAAGACAGAGAGCTGGGTTCCACTGCCAAAAAACAGTTTTTCATTAGATCCCCCAAGCGCGCTGGCACAGAGATACATGGCCGAGTCCCCCTGC	QGDSAMYLCASALGGSNEKLFFGSGTQLSVL	TRBJ1-4	TRBV7-9	2	-6.096
CAAGACAGAGAGCTGGGTTCCACTGCCAAAAAACAGTTTTTCATTAGATCCCCTGAAGCTGCTGGCACAGAGATACACGGCCGAGTCCTCCTGC	QEDSAVYLCASSFRGSNEKLFFGSGTQLSVL	TRBJ1-4	TRBV7-2	373	-3.825
CAAGACAGAGAGCTGGGTTCCACTGCCAAAAAACAGTTTTTCATTAGATCCCCTGAAGCTGCTGGCTCGTCAGAGTGGAGACGGATCCCCCAGT	LGDPSPL*RASSFRGSNEKLFFGSGTQLSVL	TRBJ1-4	TRBV7-2	4	-5.795
CAAGACAGAGAGCTGGGTTCCACTGCCAAAAAACAGTTTTTCATTAGATCCCCTGTCCCCCGCACTGCAGATGTAGAAGCTGCTGTCTTCAGGA	PEDSSFYICSAGDRGSNEKLFFGSGTQLSVL	TRBJ1-4	TRBV20-1	8	-5.494
CAAGACAGAGAGCTGGGTTCCACTGCCAAAAAACAGTTTTTCATTAGATCGCCCCCTGTAATTACTCCAGGCACAGAGATAGAAGCCAGAGTCA	DSGFYLCAWSNYRGRSNEKLFFGSGTQLSVL	TRBJ1-4	TRBV30	9	-5.442
CAAGACAGAGAGCTGGGTTCCACTGCCAAAAAACAGTTTTTCATTAGATCGCCCCCTGTTGAGAGAACTGCTGGCACAGAAGTACACAGATGTC	TSVYFCASSSLNRGRSNEKLFFGSGTQLSVL	TRBJ1-4	TRBV6-5	7	-5.552
CAAGACAGAGAGCTGGGTTCCACTGCCAAAAAACAGTTTTTCATTAGATGCCCCCGAGACTAAGCTGCTGGCACAGAGATACATGGCCGAGTCC	DSAMYLCASSLVSGASNEKLFFGSGTQLSVL	TRBJ1-4	TRBV7-9	22	-5.054
CAAGACAGAGAGCTGGGTTCCACTGCCAAAAAACAGTTTTTCATTAGATTCTTGTTGGAAACTGCTGGCACAGAAGTACATGGCTGAGTCCTCC	EDSAMYFCASSFQQESNEKLFFGSGTQLSVL	TRBJ1-4	TRBV2	2	-6.096
CAAGACAGAGAGCTGGGTTCCACTGCCAAAAAACAGTTTTTCATTAGATTGAGACCCCCCCAAGGTAGCACTGCAGATGTAGAAGCTGCTGTCT	DSSFYICSATLGGSQSNEKLFFGSGTQLSVL	TRBJ1-4	TRBV20-1	6	-5.618
CAAGACAGAGAGCTGGGTTCCACTGCCAAAAAACAGTTTTTCATTAGCAAACCCCTGGGAACTGCTGGCACAGAGGTACATAGATGTCTGGTTG	NQTSMYLCASSSQGFANEKLFFGSGTQLSVL	TRBJ1-4	TRBV28	5	-5.698
CAAGACAGAGAGCTGGGTTCCACTGCCAAAAAACAGTTTTTCATTAGCAAGCCCTCTATCACTGCTGGCACAGAAGTACATGGCTGAGTCCTCC	EDSAMYFCASSDRGLANEKLFFGSGTQLSVL	TRBJ1-4	TRBV2	24	-5.016
CAAGACAGAGAGCTGGGTTCCACTGCCAAAAAACAGTTTTTCATTAGCAAGCGCCCCCTTGGAGGTGGCACTGCAGATGTAGAAGCTGCTGTCT	DSSFYICSATSKGALANEKLFFGSGTQLSVL	TRBJ1-4	TRBV20-1	5	-5.698
CAAGACAGAGAGCTGGGTTCCACTGCCAAAAAACAGTTTTTCATTAGCAATGCCAAAACTGCTGGCACAGAGGTACATAGATGTCTGGTTGGTG	TNQTSMYLCASSFGIANEKLFFGSGTQLSVL	TRBJ1-4	TRBV28	19	-5.118
CAAGACAGAGAGCTGGGTTCCACTGCCAAAAAACAGTTTTTCATTAGCACCATATAAACTGCTGGCACAGAAGTACAGAGAGGTCTGGTTGGGG	PNQTSLYFCASSLYGANEKLFFGSGTQLSVL	TRBJ1-4	TRBV27	4	-5.795
CAAGACAGAGAGCTGGGTTCCACTGCCAAAAAACAGTTTTTCATTAGCACCCCCCTGCGAGGGGCTGCTGGCACAGAAATACACAGCAGAGTCA	DSAVYFCASSPSQGGANEKLFFGSGTQLSVL	TRBJ1-4	TRBV3-1	7	-5.552
CAAGACAGAGAGCTGGGTTCCACTGCCAAAAAACAGTTTTTCATTAGCACCCTGTATTACGCTGCAGAGATATATGCTGCTGTCTTCAGGGCTC	SPEDSSIYLCSVIQGANEKLFFGSGTQLSVL	TRBJ1-4	TRBV29-1	3	-5.92
CAAGACAGAGAGCTGGGTTCCACTGCCAAAAAACAGTTTTTCATTAGCACCGGCCCCCATAACACTGCTGGCACAGAGATACATGGCCAAGTCC	DLAMYLCASSVMGAGANEKLFFGSGTQLSVL	TRBJ1-4	TRBV7-9	2	-6.096
CAAGACAGAGAGCTGGGTTCCACTGCCAAAAAACAGTTTTTCATTAGCAGAAGAACTGCTGGCACAGAAGTACACAGCTGAGTCCCTGGGTTCT	EPRDSAVYFCASSSSANEKLFFGSGTQLSVL	TRBJ1-4	TRBV12-3; TRBV12-4	11	-5.355
CAAGACAGAGAGCTGGGTTCCACTGCCAAAAAACAGTTTTTCATTAGCAGACCTGTCCGAGTAACTGCTGGCACAGAAGTACACAGATGTTTGG	QTSVYFCASSYSDRSANEKLFFGSGTQLSVL	TRBJ1-4	TRBV6-2	42	-4.773
CAAGACAGAGAGCTGGGTTCCACTGCCAAAAAACAGTTTTTCATTAGCAGCCCTGTTCAAGCTGCTGGCACAGAGATACACGGCCGAGTCCTCC	EDSAVYLCASSLNRAANEKLFFGSGTQLSVL	TRBJ1-4	TRBV7-2	3	-5.92
CAAGACAGAGAGCTGGGTTCCACTGCCAAAAAACAGTTTTTCATTAGCAGCCTCACCAACGCTGCAGAGATATATGCTGCTGTCTTCAGGGCTC	SPEDSSIYLCSVGEAANEKLFFGSGTQLSVL	TRBJ1-4	TRBV29-1	17	-5.166
CAAGACAGAGAGCTGGGTTCCACTGCCAAAAAACAGTTTTTCATTAGCAGCTGTCCCCGGGCTGCTGGCACAGAGATACACGGCCGAGTCCTCA	EDSAVYLCASSPGTAANEKLFFGSGTQLSVL	TRBJ1-4	TRBV11-2	13	-5.283
CAAGACAGAGAGCTGGGTTCCACTGCCAAAAAACAGTTTTTCATTAGCAGTCCTGTCGGGTCTGCTGGTGGCACACAGGTACATGGCTGCGTCC	DAAMYLCATSRPDRTANEKLFFGSGTQLSVL	TRBJ1-4	TRBV15	3	-5.92
CAAGACAGAGAGCTGGGTTCCACTGCCAAAAAACAGTTTTTCATTAGCATAGGACACCTTAGCACTGCAGATGTAGAAGCTGCTGTCTTCAGGA	PEDSSFYICSAKVSYANEKLFFGSGTQLSVL	TRBJ1-4	TRBV20-1	4	-5.795
CAAGACAGAGAGCTGGGTTCCACTGCCAAAAAACAGTTTTTCATTAGCATCTCCCAGGGTGGCACAGAGGTACATAGATGTCTGGTTGGTGCTG	STNQTSMYLCATLGDANEKLFFGSGTQLSVL	TRBJ1-4	TRBV28	3	-5.92
CAAGACAGAGAGCTGGGTTCCACTGCCAAAAAACAGTTTTTCATTAGCCAAACCGCCCCTGTCAAGGGCCCTGCTGGCACAGAAGTACAGAGAG	SLYFCASRALDRGGLANEKLFFGSGTQLSVL	TRBJ1-4	TRBV27	4	-5.795
CAAGACAGAGAGCTGGGTTCCACTGCCAAAAAACAGTTTTTCATTAGCCAAGCCCCCTGTAATCGGGTGGACGCTGCAGAGATATATGCTGCTG	SSIYLCSVHPITGGLANEKLFFGSGTQLSVL	TRBJ1-4	TRBV29-1	13	-5.283
CAAGACAGAGAGCTGGGTTCCACTGCCAAAAAACAGTTTTTCATTAGCCACAGGTTCCCTAGCACTGCAGATGTAGAAGCTGCTGTCTTCAGGA	PEDSSFYICSAREPVANEKLFFGSGTQLSVL	TRBJ1-4	TRBV20-1	9	-5.442
CAAGACAGAGAGCTGGGTTCCACTGCCAAAAAACAGTTTTTCATTAGCCACCCCCCCTAAACTGCTGGCACAGAGGTACATAGATGTCTGGTTG	NQTSMYLCASSLGGVANEKLFFGSGTQLSVL	TRBJ1-4	TRBV28	4	-5.795
CAAGACAGAGAGCTGGGTTCCACTGCCAAAAAACAGTTTTTCATTAGCCACCCCGCGGCTGCTGGCACAGAGATACACGGCCGAGTCCTCAAGC	LEDSAVYLCASSRGVANEKLFFGSGTQLSVL	TRBJ1-4	TRBV11-2	5	-5.698
CAAGACAGAGAGCTGGGTTCCACTGCCAAAAAACAGTTTTTCATTAGCCACGACGGAGGAGGTTCCACTGCTGGCACAGAAGTACACAGATGTC	TSVYFCASSGTSSVVANEKLFFGSGTQLSVL	TRBJ1-4	TRBV6-1	5	-5.698
CAAGACAGAGAGCTGGGTTCCACTGCCAAAAAACAGTTTTTCATTAGCCACGGAAGATCTCTAGCACTGCAGATGTAGAAGCTGCTGTCTTCAG	*RQQLLHLQC*RSSVANEKLFFGSGTQLSVL	TRBJ1-4	TRBV20-1	10	-5.397
CAAGACAGAGAGCTGGGTTCCACTGCCAAAAAACAGTTTTTCATTAGCCAGACCCCCTCTGCTGGCACAGAAGTACACAGATGTCTGGGAGGGA	PSQTSVYFCASRGGLANEKLFFGSGTQLSVL	TRBJ1-4	TRBV6-5	10	-5.397
CAAGACAGAGAGCTGGGTTCCACTGCCAAAAAACAGTTTTTCATTAGCCAGGGTCCCTATTAAGCTGCTGGCACAGAGATACATGGCCGAGTCC	DSAMYLCASSLIGTLANEKLFFGSGTQLSVL	TRBJ1-4	TRBV7-9	2	-6.096
CAAGACAGAGAGCTGGGTTCCACTGCCAAAAAACAGTTTTTCATTAGCCATCCAACTCCCTGTTACGGAGCTGCTGGCACAGAGATACACGGCC	AVYLCASSSVTGSWMANEKLFFGSGTQLSVL	TRBJ1-4	TRBV7-2	5	-5.698
CAAGACAGAGAGCTGGGTTCCACTGCCAAAAAACAGTTTTTCATTAGCCATCCCCTGCCCGCTGCAGAGATATATGCTGCTGTCTTCAGGGCTC	SPEDSSIYLCSGQGMANEKLFFGSGTQLSVL	TRBJ1-4	TRBV29-1	26	-4.982
CAAGACAGAGAGCTGGGTTCCACTGCCAAAAAACAGTTTTTCATTAGCCATCCCCTGGCTGATGGCACAGAAGTACACAGATGTCTGGGAGCTG	SSQTSVYFCAISQGMANEKLFFGSGTQLSVL	TRBJ1-4	TRBV10-3	7	-5.552
CAAGACAGAGAGCTGGGTTCCACTGCCAAAAAACAGTTTTTCATTAGCCATCTCTCTTTCGCTGGCACAGAAGTACACAGCTGAGTCCCTGGGT	PRDSAVYFCASEREMANEKLFFGSGTQLSVL	TRBJ1-4	TRBV12-3; TRBV12-4	4	-5.795
CAAGACAGAGAGCTGGGTTCCACTGCCAAAAAACAGTTTTTCATTAGCCATTCCTACGCTGCTGGCACAGAAATACAAAGCTGAGTCCCCCAGC	LGDSALYFCASSVGMANEKLFFGSGTQLSVL	TRBJ1-4	TRBV9	9	-5.442
CAAGACAGAGAGCTGGGTTCCACTGCCAAAAAACAGTTTTTCATTAGCCATTTGGCGGCGGTCACTGCTGGCACAGAAGTACACAGATGTCTGG	QTSVYFCASSDRRQMANEKLFFGSGTQLSVL	TRBJ1-4	TRBV6-1	2	-6.096
CAAGACAGAGAGCTGGGTTCCACTGCCAAAAAACAGTTTTTCATTAGCCCACCCTGGACTGCTGGCACAGAGGTACATAGATGTCTGGTTGGTG	TNQTSMYLCASSPGWANEKLFFGSGTQLSVL	TRBJ1-4	TRBV28	4	-5.795
CAAGACAGAGAGCTGGGTTCCACTGCCAAAAAACAGTTTTTCATTAGCCCACGCACTGCTGGCACAGAAGTACATGGCTGAGTCCTCCAGCTTT	KLEDSAMYFCASSAWANEKLFFGSGTQLSVL	TRBJ1-4	TRBV2	7	-5.552
CAAGACAGAGAGCTGGGTTCCACTGCCAAAAAACAGTTTTTCATTAGCCCACTGTCCCTGGCTGCTGGCACAGAAATAAACTCCAGAATCCTCC	EDSGVYFCASSQGQWANEKLFFGSGTQLSVL	TRBJ1-4	TRBV14	8	-5.494
CAAGACAGAGAGCTGGGTTCCACTGCCAAAAAACAGTTTTTCATTAGCCCCACCTAAGCTGCTGGCACAGAGATACACGGCCGAGTCCTCCTGC	QEDSAVYLCASSLGGANEKLFFGSGTQLSVL	TRBJ1-4	TRBV7-2	82	-4.483
CAAGACAGAGAGCTGGGTTCCACTGCCAAAAAACAGTTTTTCATTAGCCCCAGGGTCGCCTAAGCTGCTGGCACAGAGATACACGGCGGAGTCC	DSAVYLCASSLGDPGANEKLFFGSGTQLSVL	TRBJ1-4	TRBV7-8	6	-5.618
CAAGACAGAGAGCTGGGTTCCACTGCCAAAAAACAGTTTTTCATTAGCCCCCCCCTGTCGCGGACTGCTGGCACAGAAGTACACAGCTGAGTCC	DSAVYFCASSPRQGGANEKLFFGSGTQLSVL	TRBJ1-4	TRBV12-3; TRBV12-4	14	-5.251
CAAGACAGAGAGCTGGGTTCCACTGCCAAAAAACAGTTTTTCATTAGCCCCCCTCCTGCTGGCACAGAAGTACACAGCTGAGTCCCTGGGTTCT	EPRDSAVYFCASRRGANEKLFFGSGTQLSVL	TRBJ1-4	TRBV12-3; TRBV12-4	6	-5.618
CAAGACAGAGAGCTGGGTTCCACTGCCAAAAAACAGTTTTTCATTAGCCCCCGGGTCCATTCTGCTGGCACAGAGATACACGGCCGAGTCCTCC	EDSAVYLCASRMDPGANEKLFFGSGTQLSVL	TRBJ1-4	TRBV7-2	7	-5.552
CAAGACAGAGAGCTGGGTTCCACTGCCAAAAAACAGTTTTTCATTAGCCCCCGTCCCGCTGCTGGCACAGAGATACAGGGCCGAGTCCCCCAGC	LGDSALYLCASSGTGANEKLFFGSGTQLSVL	TRBJ1-4	TRBV5-5	6	-5.618
CAAGACAGAGAGCTGGGTTCCACTGCCAAAAAACAGTTTTTCATTAGCCCCCTGGCCCCTGCTGGCACAGAGGTACTGAGAGGTATGTGAGGGC	PSHTSQYLCASRGQGANEKLFFGSGTQLSVL	TRBJ1-4	TRBV25-1	3	-5.92
CAAGACAGAGAGCTGGGTTCCACTGCCAAAAAACAGTTTTTCATTAGCCCCCTGTATGCCGCTGCAGAGATATATGCTGCTGTCTTCAGGGCTC	SPEDSSIYLCSGIQGANEKLFFGSGTQLSVL	TRBJ1-4	TRBV29-1	22	-5.054
CAAGACAGAGAGCTGGGTTCCACTGCCAAAAAACAGTTTTTCATTAGCCCCCTGTCCGCGGCTGGCACAGAGATACACGGCGGAGTCCTCCTGC	QEDSAVYLCASRGQGANEKLFFGSGTQLSVL	TRBJ1-4	TRBV7-8	7	-5.552
CAAGACAGAGAGCTGGGTTCCACTGCCAAAAAACAGTTTTTCATTAGCCCCCTTCGAGTAACTGCTGGCACAGAAGTACACAGATGTCTGGGAG	SQTSVYFCASSYSKGANEKLFFGSGTQLSVL	TRBJ1-4	TRBV6-5	15	-5.221
CAAGACAGAGAGCTGGGTTCCACTGCCAAAAAACAGTTTTTCATTAGCCCCCTTTCTAGCACTGCAGATGTAGAAGCTGCTGTCTTCAGGATGG	HPEDSSFYICSARKGANEKLFFGSGTQLSVL	TRBJ1-4	TRBV20-1	16	-5.193
CAAGACAGAGAGCTGGGTTCCACTGCCAAAAAACAGTTTTTCATTAGCCCCGGCGAAGCTGCTGGCGCAAAGATAAAGGGCCGAGTCCCCCAGC	LGDSALYLCASSFAGANEKLFFGSGTQLSVL	TRBJ1-4	TRBV5-1	5	-5.698
CAAGACAGAGAGCTGGGTTCCACTGCCAAAAAACAGTTTTTCATTAGCCCCGGTATTTGGGCTGCTGGCACAGAAGTACACAGATGTCTGGGAG	SQTSVYFCASSPNTGANEKLFFGSGTQLSVL	TRBJ1-4	TRBV6-6	3	-5.92
CAAGACAGAGAGCTGGGTTCCACTGCCAAAAAACAGTTTTTCATTAGCCCCTCCGTATGGTGAGCTGGCACAGAAATAAGCTGCCGAATCTCCT	GDSAAYFCASSPYGGANEKLFFGSGTQLSVL	TRBJ1-4	TRBV18	6	-5.618
CAAGACAGAGAGCTGGGTTCCACTGCCAAAAAACAGTTTTTCATTAGCCCCTGATTGGGAGCTGCTGGCACAGAGATACACGGCCGAGTCCTCC	EDSAVYLCASSSQSGANEKLFFGSGTQLSVL	TRBJ1-4	TRBV7-2	2	-6.096
CAAGACAGAGAGCTGGGTTCCACTGCCAAAAAACAGTTTTTCATTAGCCCCTGATTTTCCCGAGCTGCTGGCACAGAGATACACGGCCGAGTCC	DSAVYLCASSSGKSGANEKLFFGSGTQLSVL	TRBJ1-4	TRBV7-2	4	-5.795
CAAGACAGAGAGCTGGGTTCCACTGCCAAAAAACAGTTTTTCATTAGCCCCTGCCAGAGCACTGCAGATGTAGAAGCTGCTGTCTTCAGGATGG	HPEDSSFYICSALAGANEKLFFGSGTQLSVL	TRBJ1-4	TRBV20-1	3	-5.92
CAAGACAGAGAGCTGGGTTCCACTGCCAAAAAACAGTTTTTCATTAGCCCCTGCCTTTAAGCTGCTGGCACAGAGATACAGGGCCGAGTCGTCC	DDSALYLCASSLKAGANEKLFFGSGTQLSVL	TRBJ1-4	TRBV5-4	9	-5.442
CAAGACAGAGAGCTGGGTTCCACTGCCAAAAAACAGTTTTTCATTAGCCCCTGGGAGCGTTTTGCTGGCACAGAAGTACACAGATGTTTGGGAG	SQTSVYFCASKTLPGANEKLFFGSGTQLSVL	TRBJ1-4	TRBV6-2	8	-5.494
CAAGACAGAGAGCTGGGTTCCACTGCCAAAAAACAGTTTTTCATTAGCCCCTGTCACGGTGGCACAGAGGTACATAGATGTCTGGTTGGTGCTG	STNQTSMYLCATVTGANEKLFFGSGTQLSVL	TRBJ1-4	TRBV28	6	-5.618
CAAGACAGAGAGCTGGGTTCCACTGCCAAAAAACAGTTTTTCATTAGCCCCTGTCCCCCCTAAGCTGCTGGCACAGAGATACACGGCCGAGTCC	DSAVYLCASSLGGTGANEKLFFGSGTQLSVL	TRBJ1-4	TRBV7-2	12	-5.317
CAAGACAGAGAGCTGGGTTCCACTGCCAAAAAACAGTTTTTCATTAGCCCCTGTCCCCGCAACGCTGCAGAGATATATGCTGCTGTCTTCAGGG	PEDSSIYLCSVAGTGANEKLFFGSGTQLSVL	TRBJ1-4	TRBV29-1	5	-5.698
CAAGACAGAGAGCTGGGTTCCACTGCCAAAAAACAGTTTTTCATTAGCCCCTGTCGCGTCACTGGTGGCACAGAAGTAAAGAGCTGTCTGGTTG	NQTALYFCATSDATGANEKLFFGSGTQLSVL	TRBJ1-4	TRBV24-1	10	-5.397
CAAGACAGAGAGCTGGGTTCCACTGCCAAAAAACAGTTTTTCATTAGCCCGCGCGCCCCCTGGATCGCGTTGCGTGCTGGCACAGAAGTACAGA	LYFCASTQRDPGGARANEKLFFGSGTQLSVL	TRBJ1-4	TRBV27	10	-5.397
CAAGACAGAGAGCTGGGTTCCACTGCCAAAAAACAGTTTTTCATTAGCCCGGAGGAGAGAGGCACTGCTGGCACAGAAGTACATGGCTGAGTCC	DSAMYFCASSASLLRANEKLFFGSGTQLSVL	TRBJ1-4	TRBV2	10	-5.397
CAAGACAGAGAGCTGGGTTCCACTGCCAAAAAACAGTTTTTCATTAGCCCGGCCCTGGACCTTAGCACTGCAGATGTAGAAGCTGCTGTCTTCA	EDSSFYICSAKVQGRANEKLFFGSGTQLSVL	TRBJ1-4	TRBV20-1	23	-5.035
CAAGACAGAGAGCTGGGTTCCACTGCCAAAAAACAGTTTTTCATTAGCCCGGTAACTGCTGGCACAGAAGTACATGGCTGAGTCCTCCAGCTTT	KLEDSAMYFCASSYRANEKLFFGSGTQLSVL	TRBJ1-4	TRBV2	3	-5.92
CAAGACAGAGAGCTGGGTTCCACTGCCAAAAAACAGTTTTTCATTAGCCCTAACTGGAGCACTGCAGATGTAGAAGCTGCTGTCTTCAGGATGG	HPEDSSFYICSAPVRANEKLFFGSGTQLSVL	TRBJ1-4	TRBV20-1	2	-6.096
CAAGACAGAGAGCTGGGTTCCACTGCCAAAAAACAGTTTTTCATTAGCCCTCCCTCTTTTGCTGCTGGCACAGAGGTACATAGATGTCTGGTTG	NQTSMYLCASSKRGRANEKLFFGSGTQLSVL	TRBJ1-4	TRBV28	6	-5.618
CAAGACAGAGAGCTGGGTTCCACTGCCAAAAAACAGTTTTTCATTAGCCCTCGGGTCTTGGCTGCTGGCACAGAGATACATGGCCGAGTCCCCC	GDSAMYLCASSQDPRANEKLFFGSGTQLSVL	TRBJ1-4	TRBV7-9	3	-5.92
CAAGACAGAGAGCTGGGTTCCACTGCCAAAAAACAGTTTTTCATTAGCCCTGTCCCCTGCACTGCAGATGTAGAAGCTGCTGTCTTCAGGATGG	HPEDSSFYICSAGDRANEKLFFGSGTQLSVL	TRBJ1-4	TRBV20-1	68	-4.564
CAAGACAGAGAGCTGGGTTCCACTGCCAAAAAACAGTTTTTCATTAGCCCTGTTGCTGCTGCTGGCACAGAAGTACACAGATGTCTGGGAGGGA	PSQTSVYFCASSSNRANEKLFFGSGTQLSVL	TRBJ1-4	TRBV6-5	12	-5.317
CAAGACAGAGAGCTGGGTTCCACTGCCAAAAAACAGTTTTTCATTAGCCGAACCTCTAGTGCTGGCACAGAAGTACACAGATGTCTGGGAGGGA	PSQTSVYFCASTRGSANEKLFFGSGTQLSVL	TRBJ1-4	TRBV6-5	19	-5.118
CAAGACAGAGAGCTGGGTTCCACTGCCAAAAAACAGTTTTTCATTAGCCGACGGCCTCCCCCTGACTAGACTACTGGCACAGAGATAGAAAGCT	AFYLCASSLVRGRPSANEKLFFGSGTQLSVL	TRBJ1-4	TRBV19	8	-5.494
CAAGACAGAGAGCTGGGTTCCACTGCCAAAAAACAGTTTTTCATTAGCCGCACGGGCCCCCAAGCTGCTGGCGCAAAGATAAAGGGCCGAGTCC	DSALYLCASSLGARAANEKLFFGSGTQLSVL	TRBJ1-4	TRBV5-1	2	-6.096
CAAGACAGAGAGCTGGGTTCCACTGCCAAAAAACAGTTTTTCATTAGCCGCATCCCCCCTCCTAGCACTGCAGATGTAGAAGCTGCTGTCTTCA	EDSSFYICSARRGDAANEKLFFGSGTQLSVL	TRBJ1-4	TRBV20-1	19	-5.118
CAAGACAGAGAGCTGGGTTCCACTGCCAAAAAACAGTTTTTCATTAGCCGCCCCCCAGCTGCTGGCACAGAGATACACGGCCGAGTCCTCAAGC	LEDSAVYLCASSWGAANEKLFFGSGTQLSVL	TRBJ1-4	TRBV11-2	7	-5.552
CAAGACAGAGAGCTGGGTTCCACTGCCAAAAAACAGTTTTTCATTAGCCGCCCCCCCATCTCTAGCACTGCAGATGTAGAAGCTGCTGTCTTCA	EDSSFYICSARDGGAANEKLFFGSGTQLSVL	TRBJ1-4	TRBV20-1	6	-5.618
CAAGACAGAGAGCTGGGTTCCACTGCCAAAAAACAGTTTTTCATTAGCCGCCCCCCCTAAGACGCTGCAGAGATATATGCTGCTGTCTTCAGGG	PEDSSIYLCSVLGGAANEKLFFGSGTQLSVL	TRBJ1-4	TRBV29-1	27	-4.965
CAAGACAGAGAGCTGGGTTCCACTGCCAAAAAACAGTTTTTCATTAGCCGCCCCCCGGGGGGTGCTGGCACAGAGGTACATAGATGTCTGGTTG	NQTSMYLCASTPRGAANEKLFFGSGTQLSVL	TRBJ1-4	TRBV28	15	-5.221
CAAGACAGAGAGCTGGGTTCCACTGCCAAAAAACAGTTTTTCATTAGCCGCCCCCTGGGCGTCTTGGCTGCTGGCGCAGAGATACAGGGCCGAG	SALYLCASSQDAQGAANEKLFFGSGTQLSVL	TRBJ1-4	TRBV4-3	4	-5.795
CAAGACAGAGAGCTGGGTTCCACTGCCAAAAAACAGTTTTTCATTAGCCGCCCCCTGTCCCAGGGCACAGAAGTACACAGATGTCTGGGAGGGA	PSQTSVYFCALGQGAANEKLFFGSGTQLSVL	TRBJ1-4	TRBV6-6	148	-4.226
CAAGACAGAGAGCTGGGTTCCACTGCCAAAAAACAGTTTTTCATTAGCCGCCCCCTGTGAGCTGCTGGCGCAAAGATAAAGGGCCGAGTCCCCC	GDSALYLCASSSQGAANEKLFFGSGTQLSVL	TRBJ1-4	TRBV5-1	4	-5.795
CAAGACAGAGAGCTGGGTTCCACTGCCAAAAAACAGTTTTTCATTAGCCGCCCTCCCGGGGTCACTGCTGGCACAGAGGTACTGAGAGGTATGT	HTSQYLCASSDPGRAANEKLFFGSGTQLSVL	TRBJ1-4	TRBV25-1	2	-6.096
CAAGACAGAGAGCTGGGTTCCACTGCCAAAAAACAGTTTTTCATTAGCCGCCCTGTATTCCCTGCTGGCACAGAGGTACATAGATGTCTGGTTG	NQTSMYLCASREYRAANEKLFFGSGTQLSVL	TRBJ1-4	TRBV28	40	-4.795
CAAGACAGAGAGCTGGGTTCCACTGCCAAAAAACAGTTTTTCATTAGCCGCCTCCCTTTTTTTGCTGGCACAGAAGTACACAGATGTCTGGGAG	SQTSVYFCASKKREAANEKLFFGSGTQLSVL	TRBJ1-4	TRBV6-6	22	-5.054
CAAGACAGAGAGCTGGGTTCCACTGCCAAAAAACAGTTTTTCATTAGCCGCGACGAAACTGCTGGCACAGAGGTACATAGATGTCTGGTTGGTG	TNQTSMYLCASSFVAANEKLFFGSGTQLSVL	TRBJ1-4	TRBV28	16	-5.193
CAAGACAGAGAGCTGGGTTCCACTGCCAAAAAACAGTTTTTCATTAGCCGCTAACCCTGTCACTTGGCTGCTGGCACAGAAATAAACTCCAGAA	SGVYFCASSQVTGLAANEKLFFGSGTQLSVL	TRBJ1-4	TRBV14	13	-5.283
CAAGACAGAGAGCTGGGTTCCACTGCCAAAAAACAGTTTTTCATTAGCCGCTGTCCCTACGCTGCAGAGATATATGCTGCTGTCTTCAGGGCTC	SPEDSSIYLCSVGTAANEKLFFGSGTQLSVL	TRBJ1-4	TRBV29-1	18	-5.141
CAAGACAGAGAGCTGGGTTCCACTGCCAAAAAACAGTTTTTCATTAGCCGCTGTCCGGGAGCTGCTGGCACAGAGATACATGGCCGAGTCCCCC	GDSAMYLCASSSRTAANEKLFFGSGTQLSVL	TRBJ1-4	TRBV7-9	23	-5.035
CAAGACAGAGAGCTGGGTTCCACTGCCAAAAAACAGTTTTTCATTAGCCGGCCCCAATAAACTGCTGGCACAGAGGTACATAGATGTCTGGTTG	NQTSMYLCASSLLGPANEKLFFGSGTQLSVL	TRBJ1-4	TRBV28	3	-5.92
CAAGACAGAGAGCTGGGTTCCACTGCCAAAAAACAGTTTTTCATTAGCCGGCCCCCAATCTCTAGCACTGCAGATGTAGAAGCTGCTGTCTTCA	EDSSFYICSARDWGPANEKLFFGSGTQLSVL	TRBJ1-4	TRBV20-1	11	-5.355
CAAGACAGAGAGCTGGGTTCCACTGCCAAAAAACAGTTTTTCATTAGCCGGCCCCCTGTCCCAGCTGCTGGCGCAAAGATAAAGGGCCGAGTCC	DSALYLCASSWDRGPANEKLFFGSGTQLSVL	TRBJ1-4	TRBV5-1	7	-5.552
CAAGACAGAGAGCTGGGTTCCACTGCCAAAAAACAGTTTTTCATTAGCCGGCCCCCTGTCCCTTCTAGCACTGCAGATGTAGAAGCTGCTGTCT	DSSFYICSARRDRGPANEKLFFGSGTQLSVL	TRBJ1-4	TRBV20-1	13	-5.283
CAAGACAGAGAGCTGGGTTCCACTGCCAAAAAACAGTTTTTCATTAGCCGGGGATCCGCTGCTGGCACAGAGATACAGGGCCGAGTCCCCCAGC	LGDSALYLCASSGSPANEKLFFGSGTQLSVL	TRBJ1-4	TRBV5-5	4	-5.795
CAAGACAGAGAGCTGGGTTCCACTGCCAAAAAACAGTTTTTCATTAGCCGTCCCGGATAGGCTGCTGGCACAGAGATACATGGCCGAGTCCCCC	GDSAMYLCASSLSGTANEKLFFGSGTQLSVL	TRBJ1-4	TRBV7-9	3	-5.92
CAAGACAGAGAGCTGGGTTCCACTGCCAAAAAACAGTTTTTCATTAGCCGTCCCTTGGTAACTGCTGGCACAGAAGTACACAGATGTCTGGGAG	SQTSVYFCASSYQGTANEKLFFGSGTQLSVL	TRBJ1-4	TRBV6-5	4	-5.795
CAAGACAGAGAGCTGGGTTCCACTGCCAAAAAACAGTTTTTCATTAGCCGTGTCCCGTGGGCGGACGCTGCAGAGATATATGCTGCTGTCTTCA	EDSSIYLCSVRPRDTANEKLFFGSGTQLSVL	TRBJ1-4	TRBV29-1	5	-5.698
CAAGACAGAGAGCTGGGTTCCACTGCCAAAAAACAGTTTTTCATTAGCCGTGTCTCCTAAGCTGCTGGCACAGAGATACATGGCCGAGTCCCCC	GDSAMYLCASSLGDTANEKLFFGSGTQLSVL	TRBJ1-4	TRBV7-9	19	-5.118
CAAGACAGAGAGCTGGGTTCCACTGCCAAAAAACAGTTTTTCATTAGCCGTTCCACCCTGTCCGTAACTGCTGGCACAGAAGTACACAGATGTC	TSVYFCASSYGQGGTANEKLFFGSGTQLSVL	TRBJ1-4	TRBV6-6	7	-5.552
CAAGACAGAGAGCTGGGTTCCACTGCCAAAAAACAGTTTTTCATTAGCCTCCCTGAGTAAACTGCTGGCACAGAAGTACACAGCTGAGTCCCTG	RDSAVYFCASSLLREANEKLFFGSGTQLSVL	TRBJ1-4	TRBV12-3; TRBV12-4	15	-5.221
CAAGACAGAGAGCTGGGTTCCACTGCCAAAAAACAGTTTTTCATTAGCCTCCCTTCTCAAACGGGAGCTGCTGGCACAGAGATACATGGCCGAG	SAMYLCASSSRLRREANEKLFFGSGTQLSVL	TRBJ1-4	TRBV7-9	8	-5.494
CAAGACAGAGAGCTGGGTTCCACTGCCAAAAAACAGTTTTTCATTAGCCTCGCCCCCTAAGCTGCTGGCACAGAGATACACGGCCGAGTCCTCC	EDSAVYLCASSLGGEANEKLFFGSGTQLSVL	TRBJ1-4	TRBV7-2	7	-5.552
CAAGACAGAGAGCTGGGTTCCACTGCCAAAAAACAGTTTTTCATTAGCCTCTGGGTCTACGCTGCTGGCACAGAAATACAAAGCTGAGTCCCCC	GDSALYFCASSVDPEANEKLFFGSGTQLSVL	TRBJ1-4	TRBV9	8	-5.494
CAAGACAGAGAGCTGGGTTCCACTGCCAAAAAACAGTTTTTCATTAGCCTGCCAGATCGGGGCTAAGCTGCTGGCACAGAGATACACGGCCGAG	SAVYLCASSLAPIWQANEKLFFGSGTQLSVL	TRBJ1-4	TRBV7-2	2	-6.096
CAAGACAGAGAGCTGGGTTCCACTGCCAAAAAACAGTTTTTCATTAGCCTGTCCCCTGGAGCTGCTGGCACAGAGATACACGGCGGAGTCCTCC	EDSAVYLCASSSRGQANEKLFFGSGTQLSVL	TRBJ1-4	TRBV7-8	4	-5.795
CAAGACAGAGAGCTGGGTTCCACTGCCAAAAAACAGTTTTTCATTAGCCTGTCGTAGTGAGCTGGCACAGAAATAAGCTGCCGAATCTCCTCGC	RGDSAAYFCASSLRQANEKLFFGSGTQLSVL	TRBJ1-4	TRBV18	8	-5.494
CAAGACAGAGAGCTGGGTTCCACTGCCAAAAAACAGTTTTTCATTAGCCTGTGGTGAGCTGGCACAGAAATAAGCTGCCGAATCTCCTCGCACT	VRGDSAAYFCASSPQANEKLFFGSGTQLSVL	TRBJ1-4	TRBV18	28	-4.949
CAAGACAGAGAGCTGGGTTCCACTGCCAAAAAACAGTTTTTCATTAGCCTTGCCCCTGTCCGAGGTACTGGCACAGAGATAGAAAGCTGTCGGG	PTAFYLCASTSDRGKANEKLFFGSGTQLSVL	TRBJ1-4	TRBV19	2	-6.096
CAAGACAGAGAGCTGGGTTCCACTGCCAAAAAACAGTTTTTCATTAGCGACCTGTGCTAGTTGGCTGCTGGCACAGAAATAAACTCCAGAATCC	DSGVYFCASSQLAQVANEKLFFGSGTQLSVL	TRBJ1-4	TRBV14	8	-5.494
CAAGACAGAGAGCTGGGTTCCACTGCCAAAAAACAGTTTTTCATTAGCGCCCCCTCCCGCACTGCAGATGTAGAAGCTGCTGTCTTCAGGATGG	HPEDSSFYICSAGGGANEKLFFGSGTQLSVL	TRBJ1-4	TRBV20-1	109	-4.359
CAAGACAGAGAGCTGGGTTCCACTGCCAAAAAACAGTTTTTCATTAGCGCCCCCTGTCCCGCCGCTGCTGGCACAGAAATACAAAGCTGAGTCC	DSALYFCASSGGTGGANEKLFFGSGTQLSVL	TRBJ1-4	TRBV9	3	-5.92
CAAGACAGAGAGCTGGGTTCCACTGCCAAAAAACAGTTTTTCATTAGCGCCGCCGCCCAAACTGCTGGCACAGAAGTACACAGCTGAGTCCCTG	RDSAVYFCASSLGGGANEKLFFGSGTQLSVL	TRBJ1-4	TRBV12-3; TRBV12-4	3	-5.92
CAAGACAGAGAGCTGGGTTCCACTGCCAAAAAACAGTTTTTCATTAGCGCCGGGAGCCTTAACGCTGCAGAGATATATGCTGCTGTCTTCAGGG	PEDSSIYLCSVKAPGANEKLFFGSGTQLSVL	TRBJ1-4	TRBV29-1	143	-4.241
CAAGACAGAGAGCTGGGTTCCACTGCCAAAAAACAGTTTTTCATTAGCGCCTACTCTAGCACTGCAGATGTAGAAGCTGCTGTCTTCAGGATGG	HPEDSSFYICSARVGANEKLFFGSGTQLSVL	TRBJ1-4	TRBV20-1	52	-4.681
CAAGACAGAGAGCTGGGTTCCACTGCCAAAAAACAGTTTTTCATTAGCGCTGGCACAGAAGTACACAGATGTCTGGGAGGGAGCAGCCGACTCC	ESAAPSQTSVYFCASANEKLFFGSGTQLSVL	TRBJ1-4	TRBV6-1	18	-5.141
CAAGACAGAGAGCTGGGTTCCACTGCCAAAAAACAGTTTTTCATTAGCGCTGTCCAAGCTGGCACAGAGGTACATAGATGTCTGGTTGGTGCTG	STNQTSMYLCASLDSANEKLFFGSGTQLSVL	TRBJ1-4	TRBV28	10	-5.397
CAAGACAGAGAGCTGGGTTCCACTGCCAAAAAACAGTTTTTCATTAGCGGCTACCCCCGAGCTGGCACAGAGATACACGGCCGAGTCCTCCTGC	QEDSAVYLCASSGVAANEKLFFGSGTQLSVL	TRBJ1-4	TRBV7-2	14	-5.251
CAAGACAGAGAGCTGGGTTCCACTGCCAAAAAACAGTTTTTCATTAGCGGGCTCCCTGTCGGACCTGCTGGCACAGAAGTACAGAGAGGTCTGG	QTSLYFCASRSDREPANEKLFFGSGTQLSVL	TRBJ1-4	TRBV27	11	-5.355
CAAGACAGAGAGCTGGGTTCCACTGCCAAAAAACAGTTTTTCATTAGCGGGTAGGTTCTGTCCCCAGCTGCTGGCGCAAAGATAAAGGGCCGAG	SALYLCASSWGQNLPANEKLFFGSGTQLSVL	TRBJ1-4	TRBV5-1	3	-5.92
CAAGACAGAGAGCTGGGTTCCACTGCCAAAAAACAGTTTTTCATTAGCTATGCCCGGACTGATGGCACAGAAGTACACAGATGTCTGGGAGCTG	SSQTSVYFCAISPGIANEKLFFGSGTQLSVL	TRBJ1-4	TRBV10-3	29	-4.934
CAAGACAGAGAGCTGGGTTCCACTGCCAAAAAACAGTTTTTCATTAGCTCCCCCGAATAAGCTGCTGGCACAGAGATACATGGCCGAGTCCCCC	GDSAMYLCASSLFGGANEKLFFGSGTQLSVL	TRBJ1-4	TRBV7-9	15	-5.221
CAAGACAGAGAGCTGGGTTCCACTGCCAAAAAACAGTTTTTCATTAGCTCCCCTAGCTCTAGCACTGCAGATGTAGAAGCTGCTGTCTTCAGGA	PEDSSFYICSARARGANEKLFFGSGTQLSVL	TRBJ1-4	TRBV20-1	24	-5.016
CAAGACAGAGAGCTGGGTTCCACTGCCAAAAAACAGTTTTTCATTAGCTCCCCTGCTGGGGCTGCTGGCACAGAGATACACGGCCGAGTCCTCA	EDSAVYLCASSPSRGANEKLFFGSGTQLSVL	TRBJ1-4	TRBV11-2	28	-4.949
CAAGACAGAGAGCTGGGTTCCACTGCCAAAAAACAGTTTTTCATTAGCTCCCGAACCAACGCTGCAGAGATATATGCTGCTGTCTTCAGGGCTC	SPEDSSIYLCSVGSGANEKLFFGSGTQLSVL	TRBJ1-4	TRBV29-1	31	-4.905
CAAGACAGAGAGCTGGGTTCCACTGCCAAAAAACAGTTTTTCATTAGCTCCGGCGACGTTTAAACTGCTGGCGCAAAGATAAAGGGCCGAGTCC	DSALYLCASSLNVAGANEKLFFGSGTQLSVL	TRBJ1-4	TRBV5-1	8	-5.494
CAAGACAGAGAGCTGGGTTCCACTGCCAAAAAACAGTTTTTCATTAGCTCCGGGGGTTCTGAAACTGCTGGCACAGAAGTACACAGCTGAGTCC	DSAVYFCASSFRTPGANEKLFFGSGTQLSVL	TRBJ1-4	TRBV12-3; TRBV12-4	4	-5.795
CAAGACAGAGAGCTGGGTTCCACTGCCAAAAAACAGTTTTTCATTAGCTCCGTAAACGCTGCAGAGATATATGCTGCTGTCTTCAGGGCTCATG	MSPEDSSIYLCSVYGANEKLFFGSGTQLSVL	TRBJ1-4	TRBV29-1	23	-5.035
CAAGACAGAGAGCTGGGTTCCACTGCCAAAAAACAGTTTTTCATTAGCTCCTCCAAGTGGCCTGCTGGCACAGAAGTACATGGCTGAGTCCTCC	EDSAMYFCASRPLGGANEKLFFGSGTQLSVL	TRBJ1-4	TRBV2	2	-6.096
CAAGACAGAGAGCTGGGTTCCACTGCCAAAAAACAGTTTTTCATTAGCTCCTCCTTGGCTGCTGGCGCAAAGATAAAGGGCCGAGTCCCCCAGC	LGDSALYLCASSQGGANEKLFFGSGTQLSVL	TRBJ1-4	TRBV5-1	10	-5.397
CAAGACAGAGAGCTGGGTTCCACTGCCAAAAAACAGTTTTTCATTAGCTCCTCCTTGTTCACTGCTGGCACAGAAGTACACAGATGTCTGGGAG	SQTSVYFCASSEQGGANEKLFFGSGTQLSVL	TRBJ1-4	TRBV6-1	21	-5.074
CAAGACAGAGAGCTGGGTTCCACTGCCAAAAAACAGTTTTTCATTAGCTCTCCACCCTGTCCCACTAGGACTGCTGGCACAGAAGTACACAGCT	AVYFCASSPSGTGWRANEKLFFGSGTQLSVL	TRBJ1-4	TRBV12-3; TRBV12-4	2	-6.096
CAAGACAGAGAGCTGGGTTCCACTGCCAAAAAACAGTTTTTCATTAGCTCTCCCCCGTTCACTGCTGGCACAGAAGTACATGGCTGAGTCCTCC	EDSAMYFCASSERGRANEKLFFGSGTQLSVL	TRBJ1-4	TRBV2	3	-5.92
CAAGACAGAGAGCTGGGTTCCACTGCCAAAAAACAGTTTTTCATTAGCTGAACCCTGTTCTCCGCTGGCACAGAAGTACACAGCTGAGTCCCTG	RDSAVYFCASGEQGSANEKLFFGSGTQLSVL	TRBJ1-4	TRBV12-3; TRBV12-4	4	-5.795
CAAGACAGAGAGCTGGGTTCCACTGCCAAAAAACAGTTTTTCATTAGCTGATCGCCCCCTGCCCGAGTAACTGCTGGCACAGAAGTACACAGAT	SVYFCASSYSGRGRSANEKLFFGSGTQLSVL	TRBJ1-4	TRBV6-6	28	-4.949
CAAGACAGAGAGCTGGGTTCCACTGCCAAAAAACAGTTTTTCATTAGCTGCCAAACTGCTGGCACAGAGGTACATAGATGTCTGGTTGGTGCTG	STNQTSMYLCASSLAANEKLFFGSGTQLSVL	TRBJ1-4	TRBV28	3	-5.92
CAAGACAGAGAGCTGGGTTCCACTGCCAAAAAACAGTTTTTCATTAGCTGCCCCCTGGGGTATACTGCTGGCACAGAGGTACATAGATGTCTGG	QTSMYLCASSIPQGAANEKLFFGSGTQLSVL	TRBJ1-4	TRBV28	15	-5.221
CAAGACAGAGAGCTGGGTTCCACTGCCAAAAAACAGTTTTTCATTAGCTGCTCCCCGGCTGCTGGTGGCACACAGGTACATGGCTGCGTCCCCC	GDAAMYLCATSSRGAANEKLFFGSGTQLSVL	TRBJ1-4	TRBV15	11	-5.355
CAAGACAGAGAGCTGGGTTCCACTGCCAAAAAACAGTTTTTCATTAGCTGGGAGCCCTGTCCCGGAGTAACTGCTGGCACAGAAGTACACAGAT	SVYFCASSYSGTGLPANEKLFFGSGTQLSVL	TRBJ1-4	TRBV6-5	11	-5.355
CAAGACAGAGAGCTGGGTTCCACTGCCAAAAAACAGTTTTTCATTAGCTGTCCCGACTTGGCTGCTGGCGCAGAGATACAGGGCTGAGTCTTCT	EDSALYLCASSQVGTANEKLFFGSGTQLSVL	TRBJ1-4	TRBV4-1	11	-5.355
CAAGACAGAGAGCTGGGTTCCACTGCCAAAAAACAGTTTTTCATTAGCTGTCCCGGAGCTGCTGGCGCAAAGATAAAGGGCCGAGTCCCCCAGC	LGDSALYLCASSSGTANEKLFFGSGTQLSVL	TRBJ1-4	TRBV5-1	6	-5.618
CAAGACAGAGAGCTGGGTTCCACTGCCAAAAAACAGTTTTTCATTAGCTGTCCCGGTCAAGCTGCTGGCACAGAGATACATGGCCGAGTCCCCC	GDSAMYLCASSLTGTANEKLFFGSGTQLSVL	TRBJ1-4	TRBV7-9	23	-5.035
CAAGACAGAGAGCTGGGTTCCACTGCCAAAAAACAGTTTTTCATTAGCTGTCCCGGTTCCTCTTCGGCTGGCGCAAAGATAAAGGGCCGAGTCC	DSALYLCASRRGTGTANEKLFFGSGTQLSVL	TRBJ1-4	TRBV5-1	4	-5.795
CAAGACAGAGAGCTGGGTTCCACTGCCAAAAAACAGTTTTTCATTAGCTGTCCCGTGACTGCTGGCACAGAAGTACACAGATGTTTGGGAGGGA	PSQTSVYFCASSHGTANEKLFFGSGTQLSVL	TRBJ1-4	TRBV6-2	22	-5.054
CAAGACAGAGAGCTGGGTTCCACTGCCAAAAAACAGTTTTTCATTAGCTGTCCCTAGGAGGCTGCTGGCGCAAAGATAAAGGGCCGAGTCCCCC	GDSALYLCASSLLGTANEKLFFGSGTQLSVL	TRBJ1-4	TRBV5-1	8	-5.494
CAAGACAGAGAGCTGGGTTCCACTGCCAAAAAACAGTTTTTCATTAGCTGTCCCTCTGCTGGTGGCACACAGGTACATGGCTGCGTCCCCCAGG	LGDAAMYLCATSRGTANEKLFFGSGTQLSVL	TRBJ1-4	TRBV15	4	-5.795
CAAGACAGAGAGCTGGGTTCCACTGCCAAAAAACAGTTTTTCATTAGCTGTCCGCCCCTGTCGATGGCTGGCACAGAAATACACAGCAGAGTCA	DSAVYFCASHRQGRTANEKLFFGSGTQLSVL	TRBJ1-4	TRBV3-2	3	-5.92
CAAGACAGAGAGCTGGGTTCCACTGCCAAAAAACAGTTTTTCATTAGCTGTCCGGCCATCACTGGTGGCACAGAAGTAAAGAGCTGTCTGGTTG	NQTALYFCATSDGRTANEKLFFGSGTQLSVL	TRBJ1-4	TRBV24-1	40	-4.795
CAAGACAGAGAGCTGGGTTCCACTGCCAAAAAACAGTTTTTCATTAGCTGTCGAAAAGGAGCTGCTGGCACAGAGATACACGGCCGAGTCCTCC	EDSAVYLCASSSFSTANEKLFFGSGTQLSVL	TRBJ1-4	TRBV7-2	11	-5.355
CAAGACAGAGAGCTGGGTTCCACTGCCAAAAAACAGTTTTTCATTAGCTGTTCGCAAGCTGCTGGCGCAAAGATAAAGGGCCGAGTCCCCCAGC	LGDSALYLCASSLRTANEKLFFGSGTQLSVL	TRBJ1-4	TRBV5-1	24	-5.016
CAAGACAGAGAGCTGGGTTCCACTGCCAAAAAACAGTTTTTCATTAGCTGTTGCTCTACCAAAACTGCTGGCACAGAGGTACATAGATGTCTGG	QTSMYLCASSFGRATANEKLFFGSGTQLSVL	TRBJ1-4	TRBV28	7	-5.552
CAAGACAGAGAGCTGGGTTCCACTGCCAAAAAACAGTTTTTCATTAGCTTCGCTCCAGGCGCTGCTGGCACAGAGATACACGGCGGAGTCCTCC	EDSAVYLCASSAWSEANEKLFFGSGTQLSVL	TRBJ1-4	TRBV7-8	26	-4.982
CAAGACAGAGAGCTGGGTTCCACTGCCAAAAAACAGTTTTTCATTAGCTTTCCGTCTCGAGTAACTGCTGGCACAGAAGTACACAGATGTCTGG	QTSVYFCASSYSRRKANEKLFFGSGTQLSVL	TRBJ1-4	TRBV6-5	78	-4.505
CAAGACAGAGAGCTGGGTTCCACTGCCAAAAAACAGTTTTTCATTAGGAAGCTCCTGCGGGCTACTGGCACAGAGATAGAAAGCTGTCGGGTTC	NPTAFYLCASSPQELPNEKLFFGSGTQLSVL	TRBJ1-4	TRBV19	40	-4.795
CAAGACAGAGAGCTGGGTTCCACTGCCAAAAAACAGTTTTTCATTAGGACCTGTCGAACTGCTGGCACAGAGGTACATAGATGTCTGGTTGGTG	TNQTSMYLCASSSTGPNEKLFFGSGTQLSVL	TRBJ1-4	TRBV28	22	-5.054
CAAGACAGAGAGCTGGGTTCCACTGCCAAAAAACAGTTTTTCATTAGGACTGTCCCTGCTGGCACAGAGATACATGGCCGAGTCCCCCTGCTCT	EQGDSAMYLCASRDSPNEKLFFGSGTQLSVL	TRBJ1-4	TRBV7-9	5	-5.698
CAAGACAGAGAGCTGGGTTCCACTGCCAAAAAACAGTTTTTCATTAGGAGAACTGCTGGCACAGAGGTACATAGATGTCTGGTTGGTGCTGGCG	ASTNQTSMYLCASSSPNEKLFFGSGTQLSVL	TRBJ1-4	TRBV28	2	-6.096
CAAGACAGAGAGCTGGGTTCCACTGCCAAAAAACAGTTTTTCATTAGGAGCCCCTGAATCCAAGCTGCTGGCACAGAGATAGAGGGCCGAGTCC	DSALYLCASSLDSGAPNEKLFFGSGTQLSVL	TRBJ1-4	TRBV5-6	2	-6.096
CAAGACAGAGAGCTGGGTTCCACTGCCAAAAAACAGTTTTTCATTAGGAGTCCCGGAGCTGCTGCTGGCACAGAGATACAGGGCCGAGTCGTCC	DDSALYLCASSSSGTPNEKLFFGSGTQLSVL	TRBJ1-4	TRBV5-4	7	-5.552
CAAGACAGAGAGCTGGGTTCCACTGCCAAAAAACAGTTTTTCATTAGGAGTCCGTAAGCTGCTGGCACAGAGATACACGGCCGAGTCCTCAAGC	LEDSAVYLCASSLRTPNEKLFFGSGTQLSVL	TRBJ1-4	TRBV11-2	4	-5.795
CAAGACAGAGAGCTGGGTTCCACTGCCAAAAAACAGTTTTTCATTAGGATCTCTGCTGCTGGCGCAAAGATAAAGGGCCGAGTCCCCCAGCTCC	ELGDSALYLCASSRDPNEKLFFGSGTQLSVL	TRBJ1-4	TRBV5-1	11	-5.355
CAAGACAGAGAGCTGGGTTCCACTGCCAAAAAACAGTTTTTCATTAGGATTTACCCCTGTTTGACTGCTGGCGCAAAGATAAAGGGCCGAGTCC	DSALYLCASSQTGVNPNEKLFFGSGTQLSVL	TRBJ1-4	TRBV5-1	7	-5.552
CAAGACAGAGAGCTGGGTTCCACTGCCAAAAAACAGTTTTTCATTAGGCAACCCCTGGAGACTGCTGGCACAGAGGTACATAGATGTCTGGTTG	NQTSMYLCASSLQGLPNEKLFFGSGTQLSVL	TRBJ1-4	TRBV28	11	-5.355
CAAGACAGAGAGCTGGGTTCCACTGCCAAAAAACAGTTTTTCATTAGGCATCAAGCTGCTGGCGCAAAGATAAAGGGCCGAGTCCCCCAGCTCC	ELGDSALYLCASSLMPNEKLFFGSGTQLSVL	TRBJ1-4	TRBV5-1	16	-5.193
CAAGACAGAGAGCTGGGTTCCACTGCCAAAAAACAGTTTTTCATTAGGCCCATCTAAGCTGCTGGCACAGAGATACATGGCCGAGTCCCCCTGC	QGDSAMYLCASSLDGPNEKLFFGSGTQLSVL	TRBJ1-4	TRBV7-9	8	-5.494
CAAGACAGAGAGCTGGGTTCCACTGCCAAAAAACAGTTTTTCATTAGGCCCCCCGTCCAAGCTGCTGGCACAGAGATACAGGGCCGAGTCCCCC	GDSALYLCASSLDGGPNEKLFFGSGTQLSVL	TRBJ1-4	TRBV5-5	7	-5.552
CAAGACAGAGAGCTGGGTTCCACTGCCAAAAAACAGTTTTTCATTAGGCCCCCTGTAGATAGCACTGCAGATGTAGAAGCTGCTGTCTTCAGGA	PEDSSFYICSAIYRGPNEKLFFGSGTQLSVL	TRBJ1-4	TRBV20-1	3	-5.92
CAAGACAGAGAGCTGGGTTCCACTGCCAAAAAACAGTTTTTCATTAGGCCCCCTTTCACTGCTGGCACAGAAGTACACAGATGTCTGGGAGGGA	PSQTSVYFCASSERGPNEKLFFGSGTQLSVL	TRBJ1-4	TRBV6-1	3	-5.92
CAAGACAGAGAGCTGGGTTCCACTGCCAAAAAACAGTTTTTCATTAGGCCCTGCGAGTCCCGGGCTGCTGGCGCAAAGATAAAGGGCCGAGTCC	DSALYLCASSPGLAGPNEKLFFGSGTQLSVL	TRBJ1-4	TRBV5-1	14	-5.251
CAAGACAGAGAGCTGGGTTCCACTGCCAAAAAACAGTTTTTCATTAGGCCCTGCTGTCCCGACGCTGCTGGCACAGAAGTACACAGATGTCTGG	QTSVYFCASSVGTAGPNEKLFFGSGTQLSVL	TRBJ1-4	TRBV6-1	8	-5.494
CAAGACAGAGAGCTGGGTTCCACTGCCAAAAAACAGTTTTTCATTAGGCCGCCCCTCAATACTACTGGCACAGAGATAGAAAGCTGTCGGGTTC	NPTAFYLCASSIEGRPNEKLFFGSGTQLSVL	TRBJ1-4	TRBV19	12	-5.317
CAAGACAGAGAGCTGGGTTCCACTGCCAAAAAACAGTTTTTCATTAGGCCGTCTGCTGGCACAGAAGTACACAGATGTCTGGGAGGGAGCAGCC	AAPSQTSVYFCASRRPNEKLFFGSGTQLSVL	TRBJ1-4	TRBV6-6	13	-5.283
CAAGACAGAGAGCTGGGTTCCACTGCCAAAAAACAGTTTTTCATTAGGCCTGTCCTCACTGCTGGCACAGAAGTACATGGCTGAGTCCTCCAGC	LEDSAMYFCASSEDRPNEKLFFGSGTQLSVL	TRBJ1-4	TRBV2	4	-5.795
CAAGACAGAGAGCTGGGTTCCACTGCCAAAAAACAGTTTTTCATTAGGCGACGGGATAGTGCTGGCACAGAAGTACACAGCTGAGTCCCTGGGT	PRDSAVYFCASTIPSPNEKLFFGSGTQLSVL	TRBJ1-4	TRBV12-3; TRBV12-4	7	-5.552
CAAGACAGAGAGCTGGGTTCCACTGCCAAAAAACAGTTTTTCATTAGGCGCCCCCGGGCCCCGAGAGCTGGCACAGAAGTACACAGATGTTTGG	QTSVYFCASSRGPGAPNEKLFFGSGTQLSVL	TRBJ1-4	TRBV6-2	16	-5.193
CAAGACAGAGAGCTGGGTTCCACTGCCAAAAAACAGTTTTTCATTAGGCGCTGTCCGAGGCGGGCTGCTGGCACAGAAATACACAGCAGAGTCA	DSAVYFCASSPPRTAPNEKLFFGSGTQLSVL	TRBJ1-4	TRBV3-1	10	-5.397
CAAGACAGAGAGCTGGGTTCCACTGCCAAAAAACAGTTTTTCATTAGGCTGTCCCGGGCTGCTGGCACAGAAGTACACAGATGTTTGGGAGGGA	PSQTSVYFCASSPGQPNEKLFFGSGTQLSVL	TRBJ1-4	TRBV6-2	11	-5.355
CAAGACAGAGAGCTGGGTTCCACTGCCAAAAAACAGTTTTTCATTAGGCTGTCCGCTGTCACTGGTGGCACAGAAGTAAAGAGCTGTCTGGTTG	NQTALYFCATSDSGQPNEKLFFGSGTQLSVL	TRBJ1-4	TRBV24-1	17	-5.166
CAAGACAGAGAGCTGGGTTCCACTGCCAAAAAACAGTTTTTCATTAGGCTGTCCGGAACTGCTGGCACAGAAGTACACAGATGTCTGGGAGGGA	PSQTSVYFCASSSGQPNEKLFFGSGTQLSVL	TRBJ1-4	TRBV6-6	7	-5.552
CAAGACAGAGAGCTGGGTTCCACTGCCAAAAAACAGTTTTTCATTAGGCTGTCCTGGGCTGCTGGCACAGAAATACAAAGCTGAGTCCCCCAGC	LGDSALYFCASSPGQPNEKLFFGSGTQLSVL	TRBJ1-4	TRBV9	2	-6.096
CAAGACAGAGAGCTGGGTTCCACTGCCAAAAAACAGTTTTTCATTAGGCTGTCCTTCTAAGCTGCTGGCACAGAGATACACGGCCGAGTCCTCA	EDSAVYLCASSLEGQPNEKLFFGSGTQLSVL	TRBJ1-4	TRBV11-2	14	-5.251
CAAGACAGAGAGCTGGGTTCCACTGCCAAAAAACAGTTTTTCATTAGGGACCCTGTTGGTGGCACAGAAGTACACAGATGTCTGGGAGCTGGTA	TSSQTSVYFCATNRVPNEKLFFGSGTQLSVL	TRBJ1-4	TRBV10-3	6	-5.618
CAAGACAGAGAGCTGGGTTCCACTGCCAAAAAACAGTTTTTCATTAGGGATCGAGCTGCTGGCACAGAAGTACATGGCTGAGTCCTCCAGCTTT	KLEDSAMYFCASSSIPNEKLFFGSGTQLSVL	TRBJ1-4	TRBV2	6	-5.618
CAAGACAGAGAGCTGGGTTCCACTGCCAAAAAACAGTTTTTCATTAGGGATCGCGCCCCCTGTCTCACTGCTGGCACAGAAGTACACAGATGTC	TSVYFCASSETGGAIPNEKLFFGSGTQLSVL	TRBJ1-4	TRBV6-1	9	-5.442
CAAGACAGAGAGCTGGGTTCCACTGCCAAAAAACAGTTTTTCATTAGGGCCCACGCTGCTGGCACAGAAGTACACAGATGTCTGGGAGGGAGCA	APSQTSVYFCASSVGPNEKLFFGSGTQLSVL	TRBJ1-4	TRBV6-1	11	-5.355
CAAGACAGAGAGCTGGGTTCCACTGCCAAAAAACAGTTTTTCATTAGGGCCCGTCACCCCCGTGGAGCTGCTGGCACAGAGGTACATAGATGTC	TSMYLCASSSTGVTGPNEKLFFGSGTQLSVL	TRBJ1-4	TRBV28	9	-5.442
CAAGACAGAGAGCTGGGTTCCACTGCCAAAAAACAGTTTTTCATTAGGGCCCTGTACCAAGCTGCTGGCGCAAAGATAAAGGGCCGAGTCCCCC	GDSALYLCASSLVQGPNEKLFFGSGTQLSVL	TRBJ1-4	TRBV5-1	11	-5.355
CAAGACAGAGAGCTGGGTTCCACTGCCAAAAAACAGTTTTTCATTAGGGCCCTGTCGTTGGGTGGCACAGAAGTACACAGATGTCTGGGAGGGA	PSQTSVYFCATQRQGPNEKLFFGSGTQLSVL	TRBJ1-4	TRBV6-6	8	-5.494
CAAGACAGAGAGCTGGGTTCCACTGCCAAAAAACAGTTTTTCATTAGGGCTCCCTTGTTCGCTGCTGGCACAGAGATACAGGGCCGAGTCCCCC	GDSALYLCASSEQGSPNEKLFFGSGTQLSVL	TRBJ1-4	TRBV5-5	13	-5.283
CAAGACAGAGAGCTGGGTTCCACTGCCAAAAAACAGTTTTTCATTAGGGGCCCTGTATAAGCTGCTGGCACAGAGATACACGGCCGAGTCCTCC	EDSAVYLCASSLYRAPNEKLFFGSGTQLSVL	TRBJ1-4	TRBV7-2	8	-5.494
CAAGACAGAGAGCTGGGTTCCACTGCCAAAAAACAGTTTTTCATTAGGGGTCCTGTCGGAGGCACAGAGGTACATAGATGTCTGGTTGGTGCTG	STNQTSMYLCASDRTPNEKLFFGSGTQLSVL	TRBJ1-4	TRBV28	16	-5.193
CAAGACAGAGAGCTGGGTTCCACTGCCAAAAAACAGTTTTTCATTAGGGTAGTCTCCGCTGGCGCAAAGATAAAGGGCCGAGTCCCCCAGCTCC	ELGDSALYLCASGDYPNEKLFFGSGTQLSVL	TRBJ1-4	TRBV5-1	6	-5.618
CAAGACAGAGAGCTGGGTTCCACTGCCAAAAAACAGTTTTTCATTAGGGTCCCGGGCACTGCTGGCACAGAAGTACACAGATGTCTGGGAGGGA	PSQTSVYFCASSARDPNEKLFFGSGTQLSVL	TRBJ1-4	TRBV6-5	12	-5.317
CAAGACAGAGAGCTGGGTTCCACTGCCAAAAAACAGTTTTTCATTAGGGTCCGTCCTCGCACTGCAGATGTAGAAGCTGCTGTCTTCAGGATGG	HPEDSSFYICSARTDPNEKLFFGSGTQLSVL	TRBJ1-4	TRBV20-1	3	-5.92
CAAGACAGAGAGCTGGGTTCCACTGCCAAAAAACAGTTTTTCATTAGGGTCTCGTGAGGTCTTACTGCTGGCACAGAAGTACACAGCTGAGTCC	DSAVYFCASSKTSRDPNEKLFFGSGTQLSVL	TRBJ1-4	TRBV12-3; TRBV12-4	3	-5.92
CAAGACAGAGAGCTGGGTTCCACTGCCAAAAAACAGTTTTTCATTAGGGTTGCTGCTGGCACAGAGATACACGGCCGAGTCCTCCTGCTGTGTG	TQQEDSAVYLCASSNPNEKLFFGSGTQLSVL	TRBJ1-4	TRBV7-2	5	-5.698
CAAGACAGAGAGCTGGGTTCCACTGCCAAAAAACAGTTTTTCATTAGGTAAACTGCTGGCACAGAGGTACATAGATGTCTGGTTGGTGCTGGCG	ASTNQTSMYLCASSLPNEKLFFGSGTQLSVL	TRBJ1-4	TRBV28	5	-5.698
CAAGACAGAGAGCTGGGTTCCACTGCCAAAAAACAGTTTTTCATTAGGTACCCATGCACTGCAGATGTAGAAGCTGCTGTCTTCAGGATGGGCA	AHPEDSSFYICSAWVPNEKLFFGSGTQLSVL	TRBJ1-4	TRBV20-1	14	-5.251
CAAGACAGAGAGCTGGGTTCCACTGCCAAAAAACAGTTTTTCATTAGGTATCATACTACTGGCACAGAGATAGAAAGCTGTCGGGTTCTTTTGG	QKNPTAFYLCASSMIPNEKLFFGSGTQLSVL	TRBJ1-4	TRBV19	2	-6.096
CAAGACAGAGAGCTGGGTTCCACTGCCAAAAAACAGTTTTTCATTAGGTCCCCCAGCTCCTTGGCTAGCACTGCAGATGTAGAAGCTGCTGTCT	DSSFYICSASQGAGGPNEKLFFGSGTQLSVL	TRBJ1-4	TRBV20-1	3	-5.92
CAAGACAGAGAGCTGGGTTCCACTGCCAAAAAACAGTTTTTCATTAGGTCCCCTAAATGCTTTTTGGCTGCTGGCACAGAAATAAACTCCAGAA	SGVYFCASSQKAFRGPNEKLFFGSGTQLSVL	TRBJ1-4	TRBV14	6	-5.618
CAAGACAGAGAGCTGGGTTCCACTGCCAAAAAACAGTTTTTCATTAGGTCCCGACGGGCTGCTGGCACAGAGATACACGGCCGAGTCCTCCTGC	QEDSAVYLCASSPSGPNEKLFFGSGTQLSVL	TRBJ1-4	TRBV7-2	6	-5.618
CAAGACAGAGAGCTGGGTTCCACTGCCAAAAAACAGTTTTTCATTAGGTCCGGGGCTGCTGGCGCAAAGATAAAGGGCCGAGTCCCCCAGCTCC	ELGDSALYLCASSPGPNEKLFFGSGTQLSVL	TRBJ1-4	TRBV5-1	5	-5.698
CAAGACAGAGAGCTGGGTTCCACTGCCAAAAAACAGTTTTTCATTAGGTGTCCCTGAACTGCTGGCACAGAAGTACACAGCTGAGTCCCTGGGT	PRDSAVYFCASSSGTPNEKLFFGSGTQLSVL	TRBJ1-4	TRBV12-3; TRBV12-4	11	-5.355
CAAGACAGAGAGCTGGGTTCCACTGCCAAAAAACAGTTTTTCATTAGGTGTTCCACCGGGGATGCAGATGTAGAAGCTGCTGTCTTCAGGATGG	HPEDSSFYICIPGGTPNEKLFFGSGTQLSVL	TRBJ1-4	TRBV20-1	3	-5.92
CAAGACAGAGAGCTGGGTTCCACTGCCAAAAAACAGTTTTTCATTAGGTTTGTCGGCCAAGCTGCTGGCGCAAAGATAAAGGGCCGAGTCCCCC	GDSALYLCASSLADKPNEKLFFGSGTQLSVL	TRBJ1-4	TRBV5-1	285	-3.942
CAAGACAGAGAGCTGGGTTCCACTGCCAAAAAACAGTTTTTCATTAGTAACCCCTGGGACGCTGCAGAGATATATGCTGCTGTCTTCAGGGCTC	SPEDSSIYLCSVPGVTNEKLFFGSGTQLSVL	TRBJ1-4	TRBV29-1	6	-5.618
CAAGACAGAGAGCTGGGTTCCACTGCCAAAAAACAGTTTTTCATTAGTAACCCTGTCCCCCGAATCTCTAGCACTGCAGATGTAGAAGCTGCTG	SSFYICSARDSGDRVTNEKLFFGSGTQLSVL	TRBJ1-4	TRBV20-1	20	-5.096
CAAGACAGAGAGCTGGGTTCCACTGCCAAAAAACAGTTTTTCATTAGTAACCTTCTGGGTCCCCCTTCGGATGCTGGCGCAGAGATACAGGGCC	ALYLCASIRRGTQKVTNEKLFFGSGTQLSVL	TRBJ1-4	TRBV4-3	7	-5.552
CAAGACAGAGAGCTGGGTTCCACTGCCAAAAAACAGTTTTTCATTAGTAAGCCAGCTGCTGGCACAGAGATACACGGCCGAGTCCTCCTGCTGT	QQEDSAVYLCASSWLTNEKLFFGSGTQLSVL	TRBJ1-4	TRBV7-2	12	-5.317
CAAGACAGAGAGCTGGGTTCCACTGCCAAAAAACAGTTTTTCATTAGTAAGTCCTGTGGATTGACTGGCGCAGAGATACAGGGCTGAGTCTTCT	EDSALYLCASQSTGLTNEKLFFGSGTQLSVL	TRBJ1-4	TRBV4-1	7	-5.552
CAAGACAGAGAGCTGGGTTCCACTGCCAAAAAACAGTTTTTCATTAGTAATCCCCGGTGAGCTGGCACAGAAATAAGCTGCCGAATCTCCTCGC	RGDSAAYFCASSPGITNEKLFFGSGTQLSVL	TRBJ1-4	TRBV18	8	-5.494
CAAGACAGAGAGCTGGGTTCCACTGCCAAAAAACAGTTTTTCATTAGTACCCCCCGAGTAACTGCTGGCACAGAAGTACACAGATGTCTGGGAG	SQTSVYFCASSYSGGTNEKLFFGSGTQLSVL	TRBJ1-4	TRBV6-6	6	-5.618
CAAGACAGAGAGCTGGGTTCCACTGCCAAAAAACAGTTTTTCATTAGTACCCCCTACTAGGCTGCTGGCACAGAGATACAGGGCCGAGTCTTCT	EDSALYLCASSLVGGTNEKLFFGSGTQLSVL	TRBJ1-4	TRBV4-2	24	-5.016
CAAGACAGAGAGCTGGGTTCCACTGCCAAAAAACAGTTTTTCATTAGTACCCGTCAAGCTGCTGGCACAGAGATACAGGGCCGAGTCCCCCAGC	LGDSALYLCASSLTGTNEKLFFGSGTQLSVL	TRBJ1-4	TRBV5-5	5	-5.698
CAAGACAGAGAGCTGGGTTCCACTGCCAAAAAACAGTTTTTCATTAGTACCCGTCTTTGTGCTGGCACAGAAGTACACAGATGTCTGGGAGGGA	PSQTSVYFCASTKTGTNEKLFFGSGTQLSVL	TRBJ1-4	TRBV6-6	18	-5.141
CAAGACAGAGAGCTGGGTTCCACTGCCAAAAAACAGTTTTTCATTAGTACCCGTGGTTGGGCGGCTGCTGGCACAGAAATAAACTCCAGAATCC	DSGVYFCASSRPTTGTNEKLFFGSGTQLSVL	TRBJ1-4	TRBV14	4	-5.795
CAAGACAGAGAGCTGGGTTCCACTGCCAAAAAACAGTTTTTCATTAGTACCGCCCCTGTCCCGACTGCTGGCACAGAAGTACACAGCTGAGTCC	DSAVYFCASSRDRGGTNEKLFFGSGTQLSVL	TRBJ1-4	TRBV12-3; TRBV12-4	6	-5.618
CAAGACAGAGAGCTGGGTTCCACTGCCAAAAAACAGTTTTTCATTAGTACCTGGGGTGGTCGGATGGAAACTGCTGGCACAGAGGTACATAGAT	SMYLCASSFHPTTPGTNEKLFFGSGTQLSVL	TRBJ1-4	TRBV28	15	-5.221
CAAGACAGAGAGCTGGGTTCCACTGCCAAAAAACAGTTTTTCATTAGTACGCCCCCGAGGGTCACTGCTGGCACAGAGGTACATAGATGTCTGG	QTSMYLCASSDPRGRTNEKLFFGSGTQLSVL	TRBJ1-4	TRBV28	147	-4.229
CAAGACAGAGAGCTGGGTTCCACTGCCAAAAAACAGTTTTTCATTAGTAGACCCACCCAGGCTGCTGGCACAGAAATACACAGCAGAGTCACCA	GDSAVYFCASSLGGSTNEKLFFGSGTQLSVL	TRBJ1-4	TRBV3-1	4	-5.795
CAAGACAGAGAGCTGGGTTCCACTGCCAAAAAACAGTTTTTCATTAGTAGACTCCCCGTCCGTTGCACTGCAGATGTAGAAGCTGCTGTCTTCA	EDSSFYICSATDGESTNEKLFFGSGTQLSVL	TRBJ1-4	TRBV20-1	3	-5.92
CAAGACAGAGAGCTGGGTTCCACTGCCAAAAAACAGTTTTTCATTAGTAGATCCCGGACTAGCACTGCAGATGTAGAAGCTGCTGTCTTCAGGA	PEDSSFYICSASPGSTNEKLFFGSGTQLSVL	TRBJ1-4	TRBV20-1	2	-6.096
CAAGACAGAGAGCTGGGTTCCACTGCCAAAAAACAGTTTTTCATTAGTAGCCCTGGGTAGGGCCCTCCTAGCACTGCAGATGTAGAAGCTGCTG	SSFYICSARRALPRATNEKLFFGSGTQLSVL	TRBJ1-4	TRBV20-1	10	-5.397
CAAGACAGAGAGCTGGGTTCCACTGCCAAAAAACAGTTTTTCATTAGTAGCTGACAGACTGTCCCGCCTCAAGCTGCTGGCGCAAAGATAAAGG	LYLCASSLRRDSLSATNEKLFFGSGTQLSVL	TRBJ1-4	TRBV5-1	11	-5.355
CAAGACAGAGAGCTGGGTTCCACTGCCAAAAAACAGTTTTTCATTAGTAGCTGTCCCGGGATTTAAGCTGCTGGCACAGAGATACACGGCCGAG	SAVYLCASSLNPGTATNEKLFFGSGTQLSVL	TRBJ1-4	TRBV7-2	95	-4.419
CAAGACAGAGAGCTGGGTTCCACTGCCAAAAAACAGTTTTTCATTAGTAGGAATTTTACTGCTGGCACAGAGGTACATAGATGTCTGGTTGGTG	TNQTSMYLCASSKIPTNEKLFFGSGTQLSVL	TRBJ1-4	TRBV28	15	-5.221
CAAGACAGAGAGCTGGGTTCCACTGCCAAAAAACAGTTTTTCATTAGTAGGCCCCCTGTCCCGGTTGGAACTGCTGGCACAGAGGTACATAGAT	SMYLCASSSNRDRGPTNEKLFFGSGTQLSVL	TRBJ1-4	TRBV28	10	-5.397
CAAGACAGAGAGCTGGGTTCCACTGCCAAAAAACAGTTTTTCATTAGTAGTAACCTGTCTCACGCTGCAGAGATATATGCTGCTGTCTTCAGGG	PEDSSIYLCSVRQVTTNEKLFFGSGTQLSVL	TRBJ1-4	TRBV29-1	7	-5.552
CAAGACAGAGAGCTGGGTTCCACTGCCAAAAAACAGTTTTTCATTAGTAGTATACCCTGTCAAGCTGCTGGCACAGAGATACATGGCCGAGTCC	DSAMYLCASSLTGYTTNEKLFFGSGTQLSVL	TRBJ1-4	TRBV7-9	6	-5.618
CAAGACAGAGAGCTGGGTTCCACTGCCAAAAAACAGTTTTTCATTAGTAGTCCCTGTCTGACCGCTGCAGAGATATATGCTGCTGTCTTCAGGG	PEDSSIYLCSGQTGTTNEKLFFGSGTQLSVL	TRBJ1-4	TRBV29-1	12	-5.317
CAAGACAGAGAGCTGGGTTCCACTGCCAAAAAACAGTTTTTCATTAGTAGTCCCTGTTCTTGCGCTACTGGCACAGAGATAGAAAGCTGTCGGG	PTAFYLCASSARTGTTNEKLFFGSGTQLSVL	TRBJ1-4	TRBV19	5	-5.698
CAAGACAGAGAGCTGGGTTCCACTGCCAAAAAACAGTTTTTCATTAGTAGTCCGTCGGGAACTGCTGGCACAGAGGTACATAGATGTCTGGTTG	NQTSMYLCASSSRRTTNEKLFFGSGTQLSVL	TRBJ1-4	TRBV28	13	-5.283
CAAGACAGAGAGCTGGGTTCCACTGCCAAAAAACAGTTTTTCATTAGTAGTCTGTCCTTTACTGGCACAGAGATAGAAAGCTGTCGGGTTCTTT	KNPTAFYLCASKGQTTNEKLFFGSGTQLSVL	TRBJ1-4	TRBV19	4	-5.795
CAAGACAGAGAGCTGGGTTCCACTGCCAAAAAACAGTTTTTCATTAGTATACCCCCTGTCCCGACTGCTGGCACAGAGGTACATAGATGTCTGG	QTSMYLCASSRDRGYTNEKLFFGSGTQLSVL	TRBJ1-4	TRBV28	4	-5.795
CAAGACAGAGAGCTGGGTTCCACTGCCAAAAAACAGTTTTTCATTAGTATATCCCCGCTCCCGGCTGCTGGCACAGAGATACAGGGCCGAGTCC	DSALYLCASSRERGYTNEKLFFGSGTQLSVL	TRBJ1-4	TRBV5-8	2	-6.096
CAAGACAGAGAGCTGGGTTCCACTGCCAAAAAACAGTTTTTCATTAGTATATGAACCTGGACTGCTGGCACAGAAATACACAGCAGAGTCACCA	GDSAVYFCASSPGSYTNEKLFFGSGTQLSVL	TRBJ1-4	TRBV3-1	7	-5.552
CAAGACAGAGAGCTGGGTTCCACTGCCAAAAAACAGTTTTTCATTAGTATCCTGTTCAACGCTGCAGAGATATATGCTGCTGTCTTCAGGGCTC	SPEDSSIYLCSVEQDTNEKLFFGSGTQLSVL	TRBJ1-4	TRBV29-1	4	-5.795
CAAGACAGAGAGCTGGGTTCCACTGCCAAAAAACAGTTTTTCATTAGTCAAAACCCTGAAAGAGCTGCTGGCACAGAAGTACAGGGCTGAGTCC	DSALYFCASSSFRVLTNEKLFFGSGTQLSVL	TRBJ1-4	TRBV13	3	-5.92
CAAGACAGAGAGCTGGGTTCCACTGCCAAAAAACAGTTTTTCATTAGTCAAATCCCTGCTGGCGCAAAGATAAAGGGCCGAGTCCCCCAGCTCC	ELGDSALYLCASRDLTNEKLFFGSGTQLSVL	TRBJ1-4	TRBV5-1	16	-5.193
CAAGACAGAGAGCTGGGTTCCACTGCCAAAAAACAGTTTTTCATTAGTCAACCATTGACTGCTGGCACAGAGGTACATAGATGTCTGGTTGGTG	TNQTSMYLCASSQWLTNEKLFFGSGTQLSVL	TRBJ1-4	TRBV28	8	-5.494
CAAGACAGAGAGCTGGGTTCCACTGCCAAAAAACAGTTTTTCATTAGTCAAGCCCCTGTCGGAGCTGCTGGCACAGAGATAGAGGGCCGAGTCC	DSALYLCASSSDRGLTNEKLFFGSGTQLSVL	TRBJ1-4	TRBV5-6	71	-4.545
CAAGACAGAGAGCTGGGTTCCACTGCCAAAAAACAGTTTTTCATTAGTCAAGCCTCCCTCTTGGCTGCTGGCACAGAGATACAGGGCCGAGTCT	DSALYLCASSQEGGLTNEKLFFGSGTQLSVL	TRBJ1-4	TRBV4-2	3	-5.92
CAAGACAGAGAGCTGGGTTCCACTGCCAAAAAACAGTTTTTCATTAGTCACACCGGACCAGGCACAGAGATAGAAGCCAGAGTCACTGAGAAGG	LLSDSGFYLCAWSGVTNEKLFFGSGTQLSVL	TRBJ1-4	TRBV30	5	-5.698
CAAGACAGAGAGCTGGGTTCCACTGCCAAAAAACAGTTTTTCATTAGTCACCGCCCCCTGAGCGCTGCTGGCACAGAGATACAGGGCCGAGTCC	DSALYLCASSAQGAVTNEKLFFGSGTQLSVL	TRBJ1-4	TRBV5-5	4	-5.795
CAAGACAGAGAGCTGGGTTCCACTGCCAAAAAACAGTTTTTCATTAGTCACGTGGACCCCGACAGACACGCTGCAGAGATATATGCTGCTGTCT	DSSIYLCSVSVGVHVTNEKLFFGSGTQLSVL	TRBJ1-4	TRBV29-1	26	-4.982
CAAGACAGAGAGCTGGGTTCCACTGCCAAAAAACAGTTTTTCATTAGTCACTACCCCTCTAAAACTGCTGGCACAGAGGTACATAGATGTCTGG	QTSMYLCASSFRGVVTNEKLFFGSGTQLSVL	TRBJ1-4	TRBV28	3	-5.92
CAAGACAGAGAGCTGGGTTCCACTGCCAAAAAACAGTTTTTCATTAGTCAGAGGCCGTCTGCTGGCACAGAAGTACACAGATGTCTGAGAGGGT	PSQTSVYFCASRRPLTNEKLFFGSGTQLSVL	TRBJ1-4	TRBV6-4	4	-5.795
CAAGACAGAGAGCTGGGTTCCACTGCCAAAAAACAGTTTTTCATTAGTCAGGCCCTGAGGGCTGCTGGCACAGAGATACACGGCCGAGTCCTCC	EDSAVYLCASSPQGLTNEKLFFGSGTQLSVL	TRBJ1-4	TRBV7-2	14	-5.251
CAAGACAGAGAGCTGGGTTCCACTGCCAAAAAACAGTTTTTCATTAGTCAGGCTTAGGCTGCTGGCACAGAGATACACGGCCGAGTCCTCAAGC	LEDSAVYLCASSLSLTNEKLFFGSGTQLSVL	TRBJ1-4	TRBV11-2	4	-5.795
CAAGACAGAGAGCTGGGTTCCACTGCCAAAAAACAGTTTTTCATTAGTCATCCCCCTGGGACGTCGAGCACTGCAGATGTAGAAGCTGCTGTCT	DSSFYICSARRPRGMTNEKLFFGSGTQLSVL	TRBJ1-4	TRBV20-1	8	-5.494
CAAGACAGAGAGCTGGGTTCCACTGCCAAAAAACAGTTTTTCATTAGTCCACCCTGGGCTCTCTCTAGCACTGCAGATGTAGAAGCTGCTGTCT	DSSFYICSARESPGWTNEKLFFGSGTQLSVL	TRBJ1-4	TRBV20-1	52	-4.681
CAAGACAGAGAGCTGGGTTCCACTGCCAAAAAACAGTTTTTCATTAGTCCAGCCCCCTGCCCTCCGTGGGCTGCTGGCACAGAGATACACGGCC	AVYLCASSPRRAGGWTNEKLFFGSGTQLSVL	TRBJ1-4	TRBV7-2	19	-5.118
CAAGACAGAGAGCTGGGTTCCACTGCCAAAAAACAGTTTTTCATTAGTCCCAACCGGAGCACTGCAGATGTAGAAGCTGCTGTCTTCAGGATGG	HPEDSSFYICSAPVGTNEKLFFGSGTQLSVL	TRBJ1-4	TRBV20-1	6	-5.618
CAAGACAGAGAGCTGGGTTCCACTGCCAAAAAACAGTTTTTCATTAGTCCCACTTGGGCTGCTGGCACAGAGATACACGGCCGAGTCCTCCTGC	QEDSAVYLCASSPSGTNEKLFFGSGTQLSVL	TRBJ1-4	TRBV7-2	19	-5.118
CAAGACAGAGAGCTGGGTTCCACTGCCAAAAAACAGTTTTTCATTAGTCCCCCAGCTCCCCGGACTGCTGGCACAGAGGTACATAGATGTCTGG	QTSMYLCASSPGSWGTNEKLFFGSGTQLSVL	TRBJ1-4	TRBV28	16	-5.193
CAAGACAGAGAGCTGGGTTCCACTGCCAAAAAACAGTTTTTCATTAGTCCCCCCTCGATCGCTGCTGGCACAGAGATACATGGCCGAGTCCCCA	GDSAMYLCASSDRGGTNEKLFFGSGTQLSVL	TRBJ1-4	TRBV11-1	9	-5.442
CAAGACAGAGAGCTGGGTTCCACTGCCAAAAAACAGTTTTTCATTAGTCCCCCCTGTCCCAACGCTGCAGAGATATATGCTGCTGTCTTCAGGG	PEDSSIYLCSVGTGGTNEKLFFGSGTQLSVL	TRBJ1-4	TRBV29-1	295	-3.927
CAAGACAGAGAGCTGGGTTCCACTGCCAAAAAACAGTTTTTCATTAGTCCCCCTCGATCTGCTGGCACAGAAGTACATGGCTGAGTCCTCCAGC	LEDSAMYFCASRSRGTNEKLFFGSGTQLSVL	TRBJ1-4	TRBV2	10	-5.397
CAAGACAGAGAGCTGGGTTCCACTGCCAAAAAACAGTTTTTCATTAGTCCCCCTTCCTTCGCTGCTGGCACAGAGATACACGGCCGAGTCCTCC	EDSAVYLCASSEGRGTNEKLFFGSGTQLSVL	TRBJ1-4	TRBV7-2	10	-5.397
CAAGACAGAGAGCTGGGTTCCACTGCCAAAAAACAGTTTTTCATTAGTCCCCCTTTGTAAGCTGCTGGCACAGAGATACACGGCCGAGTCCTCC	EDSAVYLCASSLQRGTNEKLFFGSGTQLSVL	TRBJ1-4	TRBV7-2	8	-5.494
CAAGACAGAGAGCTGGGTTCCACTGCCAAAAAACAGTTTTTCATTAGTCCCCGATACCCCTTGGCTGCTGGCGCAGAGATACAGGGCCGAGTCT	DSALYLCASSQGVSGTNEKLFFGSGTQLSVL	TRBJ1-4	TRBV4-3	15	-5.221
CAAGACAGAGAGCTGGGTTCCACTGCCAAAAAACAGTTTTTCATTAGTCCCCGCAAAACTGCTGGCACAGAGGTACATAGATGTCTGGTTGGTG	TNQTSMYLCASSFAGTNEKLFFGSGTQLSVL	TRBJ1-4	TRBV28	12	-5.317
CAAGACAGAGAGCTGGGTTCCACTGCCAAAAAACAGTTTTTCATTAGTCCCCGCGCCAACCCTTGCTCTAGCACTGCAGATGTAGAAGCTGCTG	SSFYICSARARVGAGTNEKLFFGSGTQLSVL	TRBJ1-4	TRBV20-1	9	-5.442
CAAGACAGAGAGCTGGGTTCCACTGCCAAAAAACAGTTTTTCATTAGTCCCCGCGTCACTGCTGGCACAGAAGTACATGGCTGAGTCCTCCAGC	LEDSAMYFCASSDAGTNEKLFFGSGTQLSVL	TRBJ1-4	TRBV2	3	-5.92
CAAGACAGAGAGCTGGGTTCCACTGCCAAAAAACAGTTTTTCATTAGTCCCCGTTCCCTGGAAGCTGCTGGCGCAAAGATAAAGGGCCGAGTCC	DSALYLCASSFQGTGTNEKLFFGSGTQLSVL	TRBJ1-4	TRBV5-1	2	-6.096
CAAGACAGAGAGCTGGGTTCCACTGCCAAAAAACAGTTTTTCATTAGTCCCCTGTACCGAGCTGCTGGCGCAAAGATAAAGGGCCGAGTCCCCC	GDSALYLCASSSVQGTNEKLFFGSGTQLSVL	TRBJ1-4	TRBV5-1	6	-5.618
CAAGACAGAGAGCTGGGTTCCACTGCCAAAAAACAGTTTTTCATTAGTCCCCTGTCCAGGGCTGCTGGCACAGAGATACACGGCCGAGTCCTCA	EDSAVYLCASSPGQGTNEKLFFGSGTQLSVL	TRBJ1-4	TRBV11-2	12	-5.317
CAAGACAGAGAGCTGGGTTCCACTGCCAAAAAACAGTTTTTCATTAGTCCCCTGTCCCGAGTCCTGTGAGCTGGCACAGAAATAAGCTGCCGAA	SAAYFCASSQDSGQGTNEKLFFGSGTQLSVL	TRBJ1-4	TRBV18	4	-5.795
CAAGACAGAGAGCTGGGTTCCACTGCCAAAAAACAGTTTTTCATTAGTCCCCTGTCGGGAACTGCTGGCACAGAAGTACACAGATGTCTGGGAG	SQTSVYFCASSSRQGTNEKLFFGSGTQLSVL	TRBJ1-4	TRBV6-6	14	-5.251
CAAGACAGAGAGCTGGGTTCCACTGCCAAAAAACAGTTTTTCATTAGTCCCCTGTCTACTGCTGGTGGCACACAGGTACATGGCTGCGTCCCCC	GDAAMYLCATSSRQGTNEKLFFGSGTQLSVL	TRBJ1-4	TRBV15	52	-4.681
CAAGACAGAGAGCTGGGTTCCACTGCCAAAAAACAGTTTTTCATTAGTCCCCTGTCTTGTGGGACTGCTGGCACAGAGGTACATAGATGTCTGG	QTSMYLCASSPTRQGTNEKLFFGSGTQLSVL	TRBJ1-4	TRBV28	2	-6.096
CAAGACAGAGAGCTGGGTTCCACTGCCAAAAAACAGTTTTTCATTAGTCCCCTGTGACCGGCTGCTGGCACAGAAATAAACTCCAGAATCCTCC	EDSGVYFCASSRSQGTNEKLFFGSGTQLSVL	TRBJ1-4	TRBV14	19	-5.118
CAAGACAGAGAGCTGGGTTCCACTGCCAAAAAACAGTTTTTCATTAGTCCCGCCTCTACCGATGGCACAGAAGTACACAGATGTCTGGGAGCTG	SSQTSVYFCAIGRGGTNEKLFFGSGTQLSVL	TRBJ1-4	TRBV10-3	36	-4.84
CAAGACAGAGAGCTGGGTTCCACTGCCAAAAAACAGTTTTTCATTAGTCCCGGACGGCAAGCTGCTGGCGCAAAGATAAAGGGCCGAGTCCCCC	GDSALYLCASSLPSGTNEKLFFGSGTQLSVL	TRBJ1-4	TRBV5-1	2	-6.096
CAAGACAGAGAGCTGGGTTCCACTGCCAAAAAACAGTTTTTCATTAGTCCCGGCCCCCTGAGTACTGCTGGCACAGAAGTACACAGATGTCTGG	QTSVYFCASSTQGAGTNEKLFFGSGTQLSVL	TRBJ1-4	TRBV6-5	5	-5.698
CAAGACAGAGAGCTGGGTTCCACTGCCAAAAAACAGTTTTTCATTAGTCCCGGGTACGCTGCTGGCACAGAAGTACACAGCTGAGTCCCTGGGT	PRDSAVYFCASSVPGTNEKLFFGSGTQLSVL	TRBJ1-4	TRBV12-3; TRBV12-4	5	-5.698
CAAGACAGAGAGCTGGGTTCCACTGCCAAAAAACAGTTTTTCATTAGTCCCGGTGAAGCTGCTGGCACAGAGATACATGGCCGAGTCCCCCTGC	QGDSAMYLCASSFTGTNEKLFFGSGTQLSVL	TRBJ1-4	TRBV7-9	7	-5.552
CAAGACAGAGAGCTGGGTTCCACTGCCAAAAAACAGTTTTTCATTAGTCCCTAACCTCCTGCTGGCACAGAGGTACATAGATGTCTGGTTGGTG	TNQTSMYLCASRRLGTNEKLFFGSGTQLSVL	TRBJ1-4	TRBV28	360	-3.84
CAAGACAGAGAGCTGGGTTCCACTGCCAAAAAACAGTTTTTCATTAGTCCCTAGGGAGCTTCGAAAGCTGCTGGCACAGAGATACATGGCCGAG	SAMYLCASSFRSSLGTNEKLFFGSGTQLSVL	TRBJ1-4	TRBV7-9	8	-5.494
CAAGACAGAGAGCTGGGTTCCACTGCCAAAAAACAGTTTTTCATTAGTCCCTCCCTGTCTTAAGCTGCTGGCACAGAGATACACGGCCGAGTCC	DSAVYLCASSLRQGGTNEKLFFGSGTQLSVL	TRBJ1-4	TRBV7-2	9	-5.442
CAAGACAGAGAGCTGGGTTCCACTGCCAAAAAACAGTTTTTCATTAGTCCCTGCGTCTTTGGTGGCACACAGGTACATGGCTGCGTCCCCCAGG	LGDAAMYLCATKDAGTNEKLFFGSGTQLSVL	TRBJ1-4	TRBV15	4	-5.795
CAAGACAGAGAGCTGGGTTCCACTGCCAAAAAACAGTTTTTCATTAGTCCCTGCTGTTCCTATACTACTGGCACAGAGATAGAAAGCTGTCGGG	PTAFYLCASSIGTAGTNEKLFFGSGTQLSVL	TRBJ1-4	TRBV19	7	-5.552
CAAGACAGAGAGCTGGGTTCCACTGCCAAAAAACAGTTTTTCATTAGTCCCTGTCCTTATGCTGGCACAGAGATACAGGGCCGAGTCCTCCAGC	LEDSALYLCASIRTGTNEKLFFGSGTQLSVL	TRBJ1-4	TRBV5-8	6	-5.618
CAAGACAGAGAGCTGGGTTCCACTGCCAAAAAACAGTTTTTCATTAGTCCCTGTCTCCCTGCTGGCACAGAGGTACATAGATGTCTGGTTGGTG	TNQTSMYLCASRETGTNEKLFFGSGTQLSVL	TRBJ1-4	TRBV28	15	-5.221
CAAGACAGAGAGCTGGGTTCCACTGCCAAAAAACAGTTTTTCATTAGTCCCTGTCTTTGAGCTGCTGGCACAGAGATACAGGGCCGAGTCGTCC	DDSALYLCASSSKTGTNEKLFFGSGTQLSVL	TRBJ1-4	TRBV5-4	4	-5.795
CAAGACAGAGAGCTGGGTTCCACTGCCAAAAAACAGTTTTTCATTAGTCCCTTTGGGAGTCTGGCTCAAGCTGCTGGCGCAAAGATAAAGGGCC	ALYLCASSLSQTPKGTNEKLFFGSGTQLSVL	TRBJ1-4	TRBV5-1	12	-5.317
CAAGACAGAGAGCTGGGTTCCACTGCCAAAAAACAGTTTTTCATTAGTCCGAGATCCCCCCAGGCTGGCACAGAGGTACATAGATGTCTGGTTG	NQTSMYLCASLGGSRTNEKLFFGSGTQLSVL	TRBJ1-4	TRBV28	5	-5.698
CAAGACAGAGAGCTGGGTTCCACTGCCAAAAAACAGTTTTTCATTAGTCCGAGGGCGCCCCTGTCGGCTGGAGCTGCTGGCACAGAGATACATG	MYLCASSSSRQGRPRTNEKLFFGSGTQLSVL	TRBJ1-4	TRBV7-9	7	-5.552
CAAGACAGAGAGCTGGGTTCCACTGCCAAAAAACAGTTTTTCATTAGTCCGCCCCTGAACTCTAGCACTGCAGATGTAGAAGCTGCTGTCTTCA	EDSSFYICSARVQGRTNEKLFFGSGTQLSVL	TRBJ1-4	TRBV20-1	6	-5.618
CAAGACAGAGAGCTGGGTTCCACTGCCAAAAAACAGTTTTTCATTAGTCCGCCGATTGTCCCGGTAGGCACAGAGATAGAAGCCAGAGTCACTG	SDSGFYLCAYRDNRRTNEKLFFGSGTQLSVL	TRBJ1-4	TRBV30	9	-5.442
CAAGACAGAGAGCTGGGTTCCACTGCCAAAAAACAGTTTTTCATTAGTCCGCGAGGGGACGGTGCTGGCACAGAGGTACATAGATGTCTGGTTG	NQTSMYLCASTVPSRTNEKLFFGSGTQLSVL	TRBJ1-4	TRBV28	7	-5.552
CAAGACAGAGAGCTGGGTTCCACTGCCAAAAAACAGTTTTTCATTAGTCCGGCTCAAGCTGCTGGCGCAAAGATAAAGGGCCGAGTCCCCCAGC	LGDSALYLCASSLSRTNEKLFFGSGTQLSVL	TRBJ1-4	TRBV5-1	5	-5.698
CAAGACAGAGAGCTGGGTTCCACTGCCAAAAAACAGTTTTTCATTAGTCCGTCCCCCGTCGGATCTAGCACTGCAGATGTAGAAGCTGCTGTCT	DSSFYICSARSDGGRTNEKLFFGSGTQLSVL	TRBJ1-4	TRBV20-1	13	-5.283
CAAGACAGAGAGCTGGGTTCCACTGCCAAAAAACAGTTTTTCATTAGTCCTCAAGCTGCTGGCACAGAGATACAGGGCCGAGTCCTCCAGCTCC	ELEDSALYLCASSLRTNEKLFFGSGTQLSVL	TRBJ1-4	TRBV5-8	3	-5.92
CAAGACAGAGAGCTGGGTTCCACTGCCAAAAAACAGTTTTTCATTAGTCCTCCCCACTGTCCCGTAGGTTTGGCTGCTGGCGCAGAGATACAGG	LYLCASSQTYGTVGRTNEKLFFGSGTQLSVL	TRBJ1-4	TRBV4-3	5	-5.698
CAAGACAGAGAGCTGGGTTCCACTGCCAAAAAACAGTTTTTCATTAGTCCTCCCCCACTCTTGTGGACTGCTGGCACAGAAGTACACAGATGTC	TSVYFCASSPQEWGRTNEKLFFGSGTQLSVL	TRBJ1-4	TRBV6-6	55	-4.656
CAAGACAGAGAGCTGGGTTCCACTGCCAAAAAACAGTTTTTCATTAGTCCTCCCCCTGCTGGCACAGAAGTACACAGATGTCTGGGAGGGAGCA	APSQTSVYFCASRGRTNEKLFFGSGTQLSVL	TRBJ1-4	TRBV6-5	7	-5.552
CAAGACAGAGAGCTGGGTTCCACTGCCAAAAAACAGTTTTTCATTAGTCCTCCCCGCCTCCAGCCGGCTGCTGGCACAGAGATACACGGCCGAG	SAVYLCASSRLEAGRTNEKLFFGSGTQLSVL	TRBJ1-4	TRBV11-2	7	-5.552
CAAGACAGAGAGCTGGGTTCCACTGCCAAAAAACAGTTTTTCATTAGTCCTCCCCTGTACACTCCAGGCACAGAGATAGAAGCCAGAGTCACTG	SDSGFYLCAWSVQGRTNEKLFFGSGTQLSVL	TRBJ1-4	TRBV30	2	-6.096
CAAGACAGAGAGCTGGGTTCCACTGCCAAAAAACAGTTTTTCATTAGTCCTCCCCTGTCGTAGGCTGCTGGCACAGAGATACACGGCCGAGTCC	DSAVYLCASSLRQGRTNEKLFFGSGTQLSVL	TRBJ1-4	TRBV7-2	96	-4.414
CAAGACAGAGAGCTGGGTTCCACTGCCAAAAAACAGTTTTTCATTAGTCCTCCCCTGTCGTAGGCTGCTGGCACGTCAGAGTGGAGACGGATCC	DPSPL*RASSLRQGRTNEKLFFGSGTQLSVL	TRBJ1-4	TRBV7-2	11	-5.355
CAAGACAGAGAGCTGGGTTCCACTGCCAAAAAACAGTTTTTCATTAGTCCTCCCTAGGGTGACGCTGCAGAGATATATGCTGCTGTCTTCAGGG	PEDSSIYLCSVTLGRTNEKLFFGSGTQLSVL	TRBJ1-4	TRBV29-1	17	-5.166
CAAGACAGAGAGCTGGGTTCCACTGCCAAAAAACAGTTTTTCATTAGTCCTCCCTGCTTGGCTGCTGGCACAGAAATACACAGCAGAGTCACCA	GDSAVYFCASSQAGRTNEKLFFGSGTQLSVL	TRBJ1-4	TRBV3-1	14	-5.251
CAAGACAGAGAGCTGGGTTCCACTGCCAAAAAACAGTTTTTCATTAGTCCTCCTACTGCTGGCACAGAAGTACACAGATGTTTGGGAGGGAGCA	APSQTSVYFCASSRRTNEKLFFGSGTQLSVL	TRBJ1-4	TRBV6-2	13	-5.283
CAAGACAGAGAGCTGGGTTCCACTGCCAAAAAACAGTTTTTCATTAGTCCTCCTTGAACTGGCACAGAGATACACGGCGGAGTCCTCCTGCTGT	QQEDSAVYLCASSRRTNEKLFFGSGTQLSVL	TRBJ1-4	TRBV7-8	16	-5.193
CAAGACAGAGAGCTGGGTTCCACTGCCAAAAAACAGTTTTTCATTAGTCCTCTCACTGATGGCACAGAAGTACACAGATGTCTGGGAGCTGGTA	TSSQTSVYFCAISERTNEKLFFGSGTQLSVL	TRBJ1-4	TRBV10-3	9	-5.442
CAAGACAGAGAGCTGGGTTCCACTGCCAAAAAACAGTTTTTCATTAGTCCTGAATCCTGATATACTACTGGCACAGAGATAGAAAGCTGTCGGG	PTAFYLCASSISGFRTNEKLFFGSGTQLSVL	TRBJ1-4	TRBV19	3	-5.92
CAAGACAGAGAGCTGGGTTCCACTGCCAAAAAACAGTTTTTCATTAGTCCTGCCTCCTCTAGCACTGCAGATGTAGAAGCTGCTGTCTTCAGGA	PEDSSFYICSARGGRTNEKLFFGSGTQLSVL	TRBJ1-4	TRBV20-1	4	-5.795
CAAGACAGAGAGCTGGGTTCCACTGCCAAAAAACAGTTTTTCATTAGTCCTGTCCCTGGCACTGCAGATGTAGAAGCTGCTGTCTTCAGGATGG	HPEDSSFYICSARDRTNEKLFFGSGTQLSVL	TRBJ1-4	TRBV20-1	12	-5.317
CAAGACAGAGAGCTGGGTTCCACTGCCAAAAAACAGTTTTTCATTAGTCCTTCCCCTGAGTGTGGTGCTGGCACAGAGATAGAGGGCCGAGTCC	DSALYLCASTTLRGRTNEKLFFGSGTQLSVL	TRBJ1-4	TRBV5-6	5	-5.698
CAAGACAGAGAGCTGGGTTCCACTGCCAAAAAACAGTTTTTCATTAGTCCTTCCTAGTCTACTGGCACAGAGATAGAAAGCTGTCGGGTTCTTT	KNPTAFYLCASRLGRTNEKLFFGSGTQLSVL	TRBJ1-4	TRBV19	4	-5.795
CAAGACAGAGAGCTGGGTTCCACTGCCAAAAAACAGTTTTTCATTAGTCGAAACCCTTTCGCTGCTGGCACAGAAATACACAGCAGAGTCACCA	GDSAVYFCASSERVSTNEKLFFGSGTQLSVL	TRBJ1-4	TRBV3-1	7	-5.552
CAAGACAGAGAGCTGGGTTCCACTGCCAAAAAACAGTTTTTCATTAGTCGAACCCCCTAAACTGCTGGCACAGAGGTACATAGATGTCTGGTTG	NQTSMYLCASSLGGSTNEKLFFGSGTQLSVL	TRBJ1-4	TRBV28	7	-5.552
CAAGACAGAGAGCTGGGTTCCACTGCCAAAAAACAGTTTTTCATTAGTCGACCGGGCGTTTAGACTGCTGGCACAGAGATACACGGCCGAGTCC	DSAVYLCASSLNARSTNEKLFFGSGTQLSVL	TRBJ1-4	TRBV7-2	73	-4.533
CAAGACAGAGAGCTGGGTTCCACTGCCAAAAAACAGTTTTTCATTAGTCGACCTGCGGGGGCTGCTGGCGCAAAGATAAAGGGCCGAGTCCCCC	GDSALYLCASSPRRSTNEKLFFGSGTQLSVL	TRBJ1-4	TRBV5-1	12	-5.317
CAAGACAGAGAGCTGGGTTCCACTGCCAAAAAACAGTTTTTCATTAGTCGAGTCCCGGGAACTGCTGGCACAGAAGTACACAGATGTTTGGGAG	SQTSVYFCASSSRDSTNEKLFFGSGTQLSVL	TRBJ1-4	TRBV6-2	44	-4.753
CAAGACAGAGAGCTGGGTTCCACTGCCAAAAAACAGTTTTTCATTAGTCGCCCCTCGGCTGGCACAGAGATAGAGGGCCGAGTCCCCCAGCAAC	LLGDSALYLCASRGATNEKLFFGSGTQLSVL	TRBJ1-4	TRBV5-6	16	-5.193
CAAGACAGAGAGCTGGGTTCCACTGCCAAAAAACAGTTTTTCATTAGTCGCCCTGACAACGGGGGCTCTAGCACTGCAGATGTAGAAGCTGCTG	SSFYICSARAPVVRATNEKLFFGSGTQLSVL	TRBJ1-4	TRBV20-1	73	-4.533
CAAGACAGAGAGCTGGGTTCCACTGCCAAAAAACAGTTTTTCATTAGTCGCCCTGGAGTAACTGCTGGCACAGAAGTACACAGATGTCTGGGAG	SQTSVYFCASSYSRATNEKLFFGSGTQLSVL	TRBJ1-4	TRBV6-5	8	-5.494
CAAGACAGAGAGCTGGGTTCCACTGCCAAAAAACAGTTTTTCATTAGTCGCCGGCCCTAAGCTGCTGGCGCAAAGATAAAGGGCCGAGTCCCCC	GDSALYLCASSLGPATNEKLFFGSGTQLSVL	TRBJ1-4	TRBV5-1	14	-5.251
CAAGACAGAGAGCTGGGTTCCACTGCCAAAAAACAGTTTTTCATTAGTCGCCGGGTCAATCGCTAAGCTGCTGGCACAGCGATACATGGCCGAG	SAMYRCASSLAIDPATNEKLFFGSGTQLSVL	TRBJ1-4	TRBV7-6	39	-4.806
CAAGACAGAGAGCTGGGTTCCACTGCCAAAAAACAGTTTTTCATTAGTCGCCGTAGGGAGGACGCTGCTGGCACAGAAATACAAAGCTGAGTCC	DSALYFCASSVLPTATNEKLFFGSGTQLSVL	TRBJ1-4	TRBV9	6	-5.618
CAAGACAGAGAGCTGGGTTCCACTGCCAAAAAACAGTTTTTCATTAGTCGCCGTCCAGTCCCTGCTGGCACAGAAGTACACAGATGTCTGGGAG	SQTSVYFCASRDWTATNEKLFFGSGTQLSVL	TRBJ1-4	TRBV6-5	17	-5.166
CAAGACAGAGAGCTGGGTTCCACTGCCAAAAAACAGTTTTTCATTAGTCGCCTCTCCCCCGGAGTAACTGCTGGCACAGAAGTACACAGATGTC	TSVYFCASSYSGGEATNEKLFFGSGTQLSVL	TRBJ1-4	TRBV6-6	8	-5.494
CAAGACAGAGAGCTGGGTTCCACTGCCAAAAAACAGTTTTTCATTAGTCGCGCTACCCCTGAAGCTGCTGGCACAGAGATACATGGCCGAGTCC	DSAMYLCASSFRGSATNEKLFFGSGTQLSVL	TRBJ1-4	TRBV7-9	5	-5.698
CAAGACAGAGAGCTGGGTTCCACTGCCAAAAAACAGTTTTTCATTAGTCGCTCCCGGGTCACTGGTGGCACAGAAGTAAAGAGCTGTCTGGTTG	NQTALYFCATSDPGATNEKLFFGSGTQLSVL	TRBJ1-4	TRBV24-1	6	-5.618
CAAGACAGAGAGCTGGGTTCCACTGCCAAAAAACAGTTTTTCATTAGTCGCTGGCCCTCCCTTATCTCTGCTGGTGGCACACAGGTACATGGCT	AMYLCATSRDKGGPATNEKLFFGSGTQLSVL	TRBJ1-4	TRBV15	4	-5.795
CAAGACAGAGAGCTGGGTTCCACTGCCAAAAAACAGTTTTTCATTAGTCGCTGGCTCTAAGCTGCTGGCACAGCGATACATGGCCGAGTCCCGC	RDSAMYRCASSLEPATNEKLFFGSGTQLSVL	TRBJ1-4	TRBV7-6	13	-5.283
CAAGACAGAGAGCTGGGTTCCACTGCCAAAAAACAGTTTTTCATTAGTCGCTGTCCAGCTGCTGGCACAGAAGTACACAGATGTTTGGGAGGGA	PSQTSVYFCASSWTATNEKLFFGSGTQLSVL	TRBJ1-4	TRBV6-2	3	-5.92
CAAGACAGAGAGCTGGGTTCCACTGCCAAAAAACAGTTTTTCATTAGTCGGCCCTGTGCCTTTCTGACTGCTGGCACAGAAGTACAGAGAGGTC	TSLYFCASSQKGTGPTNEKLFFGSGTQLSVL	TRBJ1-4	TRBV27	5	-5.698
CAAGACAGAGAGCTGGGTTCCACTGCCAAAAAACAGTTTTTCATTAGTCGGCTCCCCCGGACCTCGACTGCTGGCACAGAAGTACACAGCTGAG	SAVYFCASSRGPGEPTNEKLFFGSGTQLSVL	TRBJ1-4	TRBV12-3; TRBV12-4	5	-5.698
CAAGACAGAGAGCTGGGTTCCACTGCCAAAAAACAGTTTTTCATTAGTCGGTCCCGGATGGGTGCTGGCGCAAAGATAAAGGGCCGAGTCCCCC	GDSALYLCASTHPGPTNEKLFFGSGTQLSVL	TRBJ1-4	TRBV5-1	6	-5.618
CAAGACAGAGAGCTGGGTTCCACTGCCAAAAAACAGTTTTTCATTAGTCGGTCCCGTTGAGCTGGCACAGAGGTACATAGATGTCTGGTTGGTG	TNQTSMYLCASSTGPTNEKLFFGSGTQLSVL	TRBJ1-4	TRBV28	7	-5.552
CAAGACAGAGAGCTGGGTTCCACTGCCAAAAAACAGTTTTTCATTAGTCGTACTTAAGCTGCTGGCACAGAGATACACGGCCGAGTCCTCCTGC	QEDSAVYLCASSLSTTNEKLFFGSGTQLSVL	TRBJ1-4	TRBV7-2	2	-6.096
CAAGACAGAGAGCTGGGTTCCACTGCCAAAAAACAGTTTTTCATTAGTCGTCCCCCCCAAGCTGCTGGCACAGAGATACAGGGCCGAGTCGTCC	DDSALYLCASSLGGTTNEKLFFGSGTQLSVL	TRBJ1-4	TRBV5-4	5	-5.698
CAAGACAGAGAGCTGGGTTCCACTGCCAAAAAACAGTTTTTCATTAGTCGTCCCCTGTTTGGTGCTGCTGGCACAGAGATACATGGCCGAGTCC	DSAMYLCASSTKQGTTNEKLFFGSGTQLSVL	TRBJ1-4	TRBV7-9	5	-5.698
CAAGACAGAGAGCTGGGTTCCACTGCCAAAAAACAGTTTTTCATTAGTCGTCCTGGAGGGGCTCCAGGCACAGAGATAGAAGCCAGAGTCACTG	SDSGFYLCAWSPSRTTNEKLFFGSGTQLSVL	TRBJ1-4	TRBV30	4	-5.795
CAAGACAGAGAGCTGGGTTCCACTGCCAAAAAACAGTTTTTCATTAGTCGTTCCCCCTGTCAAATCTCTAGCACTGCAGATGTAGAAGCTGCTG	SSFYICSARDLTGGTTNEKLFFGSGTQLSVL	TRBJ1-4	TRBV20-1	10	-5.397
CAAGACAGAGAGCTGGGTTCCACTGCCAAAAAACAGTTTTTCATTAGTCTCACCCTGGGGTGAGCTGCTGGCACAGAGATACACGGCCGAGTCC	DSAVYLCASSSPQGETNEKLFFGSGTQLSVL	TRBJ1-4	TRBV7-2	8	-5.494
CAAGACAGAGAGCTGGGTTCCACTGCCAAAAAACAGTTTTTCATTAGTCTCCCCCCAGCTGCTGGCACAGAAGTACACAGATGTCTGGGAGGGA	PSQTSVYFCASSWGETNEKLFFGSGTQLSVL	TRBJ1-4	TRBV6-5	12	-5.317
CAAGACAGAGAGCTGGGTTCCACTGCCAAAAAACAGTTTTTCATTAGTCTCCCTGTAGCTGCTGGCACAGAAGTACATGGCTGAGTCCTCCAGC	LEDSAMYFCASSYRETNEKLFFGSGTQLSVL	TRBJ1-4	TRBV2	4	-5.795
CAAGACAGAGAGCTGGGTTCCACTGCCAAAAAACAGTTTTTCATTAGTCTCTGTCTGGGAGCTGGCACAGAAGTACACAGATGTCTGGGAGGGA	PSQTSVYFCASSQTETNEKLFFGSGTQLSVL	TRBJ1-4	TRBV6-5	43	-4.763
CAAGACAGAGAGCTGGGTTCCACTGCCAAAAAACAGTTTTTCATTAGTCTGCCGCTTGCTGGCACAGAAGTACACAGATGTCTGGGAGGGAGCA	APSQTSVYFCASKRQTNEKLFFGSGTQLSVL	TRBJ1-4	TRBV6-6	8	-5.494
CAAGACAGAGAGCTGGGTTCCACTGCCAAAAAACAGTTTTTCATTAGTCTGCCGGTAACTGCTGGCACAGAAGTACACAGATGTTTGGGAGGGA	PSQTSVYFCASSYRQTNEKLFFGSGTQLSVL	TRBJ1-4	TRBV6-2	11	-5.355
CAAGACAGAGAGCTGGGTTCCACTGCCAAAAAACAGTTTTTCATTAGTCTGGGACTGTGGTGAGCTGGCACAGAAATAAGCTGCCGAATCTCCT	GDSAAYFCASSPQSQTNEKLFFGSGTQLSVL	TRBJ1-4	TRBV18	3	-5.92
CAAGACAGAGAGCTGGGTTCCACTGCCAAAAAACAGTTTTTCATTAGTCTGTCCACTCGAGCTGCTGGCGCAAAGATAAAGGGCCGAGTCCCCC	GDSALYLCASSSSGQTNEKLFFGSGTQLSVL	TRBJ1-4	TRBV5-1	3	-5.92
CAAGACAGAGAGCTGGGTTCCACTGCCAAAAAACAGTTTTTCATTAGTCTGTCCCAGACGGCTGCTGGCGCAGAGATACAGGGCCGAGTCTTCT	EDSALYLCASSRLGQTNEKLFFGSGTQLSVL	TRBJ1-4	TRBV4-3	17	-5.166
CAAGACAGAGAGCTGGGTTCCACTGCCAAAAAACAGTTTTTCATTAGTCTGTCCCGGATTCAGGCTGCTGGCGCAGAGATACAGGGCCGAGTCT	DSALYLCASSLNPGQTNEKLFFGSGTQLSVL	TRBJ1-4	TRBV4-3	8	-5.494
CAAGACAGAGAGCTGGGTTCCACTGCCAAAAAACAGTTTTTCATTAGTCTGTCCCGGTGGTGAGCTGGCACAGAAATAAGCTGCCGAATCTCCT	GDSAAYFCASSPPGQTNEKLFFGSGTQLSVL	TRBJ1-4	TRBV18	9	-5.442
CAAGACAGAGAGCTGGGTTCCACTGCCAAAAAACAGTTTTTCATTAGTCTGTCCGGAGCTGGCACAGAAATAAGCTGCCGAATCTCCTCGCACT	VRGDSAAYFCASSGQTNEKLFFGSGTQLSVL	TRBJ1-4	TRBV18	4	-5.795
CAAGACAGAGAGCTGGGTTCCACTGCCAAAAAACAGTTTTTCATTAGTCTTGGACAATAAACTGCTGGCACAGAGGTACATAGATGTCTGGTTG	NQTSMYLCASSLLSKTNEKLFFGSGTQLSVL	TRBJ1-4	TRBV28	4	-5.795
CAAGACAGAGAGCTGGGTTCCACTGCCAAAAAACAGTTTTTCATTAGTGACCCCCGCTCGCTGGCTGGCACAGAGGTACTGAGAGGTATGTGAG	SHTSQYLCASQRAGVTNEKLFFGSGTQLSVL	TRBJ1-4	TRBV25-1	8	-5.494
CAAGACAGAGAGCTGGGTTCCACTGCCAAAAAACAGTTTTTCATTAGTGACTTGCTTTTTTCGGGGACTCCAGGCACAGAGATAGAAGCCAGAG	SGFYLCAWSPRKKQVTNEKLFFGSGTQLSVL	TRBJ1-4	TRBV30	8	-5.494
CAAGACAGAGAGCTGGGTTCCACTGCCAAAAAACAGTTTTTCATTAGTGAGCCCTGTCCTAGACCTCTGGCTGGCACAGAAGTACATGGCTGAG	SAMYFCASQRSRTGLTNEKLFFGSGTQLSVL	TRBJ1-4	TRBV2	7	-5.552
CAAGACAGAGAGCTGGGTTCCACTGCCAAAAAACAGTTTTTCATTAGTGAGCCTGTCAGCGCTGCTGGCACAGAGATACATGGCCGAGTCCCCC	GDSAMYLCASSADRLTNEKLFFGSGTQLSVL	TRBJ1-4	TRBV7-9	5	-5.698
CAAGACAGAGAGCTGGGTTCCACTGCCAAAAAACAGTTTTTCATTAGTGATCCCCCCGATTGCTCCGCTGCTGGCACAGAAGTACACAGATGTT	TSVYFCASSGAIGGITNEKLFFGSGTQLSVL	TRBJ1-4	TRBV6-2	63	-4.597
CAAGACAGAGAGCTGGGTTCCACTGCCAAAAAACAGTTTTTCATTAGTGATTCCCTGTCCCGGTTTGCTGGCACAGAAGTACACAGATGTCTGG	QTSVYFCASKPGQGITNEKLFFGSGTQLSVL	TRBJ1-4	TRBV6-5	8	-5.494
CAAGACAGAGAGCTGGGTTCCACTGCCAAAAAACAGTTTTTCATTAGTGCCACCCCTAGTTGTGGCACAGAGATACACGGCCGAGTCCTCCTGC	QEDSAVYLCATTRGGTNEKLFFGSGTQLSVL	TRBJ1-4	TRBV7-2	3	-5.92
CAAGACAGAGAGCTGGGTTCCACTGCCAAAAAACAGTTTTTCATTAGTGCCACCCTGTGACGGACTACTGGCACAGAGATAGAAAGCTGTCGGG	PTAFYLCASSPSQGGTNEKLFFGSGTQLSVL	TRBJ1-4	TRBV19	2	-6.096
CAAGACAGAGAGCTGGGTTCCACTGCCAAAAAACAGTTTTTCATTAGTGCCCCCTAGGTAGCTGCTGGCACAGAGATACACGGCCGAGTCCTCC	EDSAVYLCASSYLGGTNEKLFFGSGTQLSVL	TRBJ1-4	TRBV7-2	12	-5.317
CAAGACAGAGAGCTGGGTTCCACTGCCAAAAAACAGTTTTTCATTAGTGCCCCCTGTCCCCACGCTGCAGAGATATATGCTGCTGTCTTCAGGG	PEDSSIYLCSVGTGGTNEKLFFGSGTQLSVL	TRBJ1-4	TRBV29-1	352	-3.85
CAAGACAGAGAGCTGGGTTCCACTGCCAAAAAACAGTTTTTCATTAGTGCCCCCTGTTCGAAAGCTGCTGGCACAGAGATACATGGCCGAGTCC	DSAMYLCASSFRTGGTNEKLFFGSGTQLSVL	TRBJ1-4	TRBV7-9	2	-6.096
CAAGACAGAGAGCTGGGTTCCACTGCCAAAAAACAGTTTTTCATTAGTGCCCCGGAGCCCACTGCTGGCACAGAAGTACACAGCTGAGTCCCTG	RDSAVYFCASSGLRGTNEKLFFGSGTQLSVL	TRBJ1-4	TRBV12-3; TRBV12-4	73	-4.533
CAAGACAGAGAGCTGGGTTCCACTGCCAAAAAACAGTTTTTCATTAGTGCCCCGGCTGCTGGCACAGAGATACACGGCCGAGTCCTCAAGCTTT	KLEDSAVYLCASSRGTNEKLFFGSGTQLSVL	TRBJ1-4	TRBV11-2	3	-5.92
CAAGACAGAGAGCTGGGTTCCACTGCCAAAAAACAGTTTTTCATTAGTGCCCCTGTAGGAGCTGCTGGCACAGAGATACATGGCCGAGTCCCCC	GDSAMYLCASSSYRGTNEKLFFGSGTQLSVL	TRBJ1-4	TRBV7-9	3	-5.92
CAAGACAGAGAGCTGGGTTCCACTGCCAAAAAACAGTTTTTCATTAGTGCCCCTGTTACGATCTCTAGCACTGCAGATGTAGAAGCTGCTGTCT	DSSFYICSARDRNRGTNEKLFFGSGTQLSVL	TRBJ1-4	TRBV20-1	4	-5.795
CAAGACAGAGAGCTGGGTTCCACTGCCAAAAAACAGTTTTTCATTAGTGCCCGATCCTGTGTTCCTGCTGGCACAGAAGTACACAGATGTTTGG	QTSVYFCASRNTGSGTNEKLFFGSGTQLSVL	TRBJ1-4	TRBV6-2	10	-5.397
CAAGACAGAGAGCTGGGTTCCACTGCCAAAAAACAGTTTTTCATTAGTGCCCTGGTCTCTGCTGGTGGCACACAGGTACATGGCTGCGTCCCCC	GDAAMYLCATSRDQGTNEKLFFGSGTQLSVL	TRBJ1-4	TRBV15	7	-5.552
CAAGACAGAGAGCTGGGTTCCACTGCCAAAAAACAGTTTTTCATTAGTGCCCTGTCGGCCGCTGGTGGCACACAGGTACATGGCTGCGTCCCCC	GDAAMYLCATSGRQGTNEKLFFGSGTQLSVL	TRBJ1-4	TRBV15	4	-5.795
CAAGACAGAGAGCTGGGTTCCACTGCCAAAAAACAGTTTTTCATTAGTGCCTCCCGAGGGAGCACTGCAGATGTAGAAGCTGCTGTCTTCAGGA	PEDSSFYICSAPSGGTNEKLFFGSGTQLSVL	TRBJ1-4	TRBV20-1	9	-5.442
CAAGACAGAGAGCTGGGTTCCACTGCCAAAAAACAGTTTTTCATTAGTGCCTGCCGAGATACTAGCACTGCAGATGTAGAAGCTGCTGTCTTCA	EDSSFYICSASISAGTNEKLFFGSGTQLSVL	TRBJ1-4	TRBV20-1	15	-5.221
CAAGACAGAGAGCTGGGTTCCACTGCCAAAAAACAGTTTTTCATTAGTGCGGAGTCGCTGCAAGCTGCTGGCACAGAGATAGAGGGCCGAGTCC	DSALYLCASSLQRLRTNEKLFFGSGTQLSVL	TRBJ1-4	TRBV5-6	8	-5.494
CAAGACAGAGAGCTGGGTTCCACTGCCAAAAAACAGTTTTTCATTAGTGCGTCCCGGGTCCAAGCTGCTGGCACAGAGATACAGGGCCGAGTCG	DSALYLCASSLDPGRTNEKLFFGSGTQLSVL	TRBJ1-4	TRBV5-4	29	-4.934
CAAGACAGAGAGCTGGGTTCCACTGCCAAAAAACAGTTTTTCATTAGTGCGTTCCGTGTCCCTAGCACTGCAGATGTAGAAGCTGCTGTCTTCA	EDSSFYICSARDTERTNEKLFFGSGTQLSVL	TRBJ1-4	TRBV20-1	61	-4.611
CAAGACAGAGAGCTGGGTTCCACTGCCAAAAAACAGTTTTTCATTAGTGCTACCCCCTAAGCTGCTGGCACAGAGATACACGGCCGAGTCCTCA	EDSAVYLCASSLGGSTNEKLFFGSGTQLSVL	TRBJ1-4	TRBV11-2	3	-5.92
CAAGACAGAGAGCTGGGTTCCACTGCCAAAAAACAGTTTTTCATTAGTGCTCCCTGTCCATGCACTGCAGATGTAGAAGCTGCTGTCTTCAGGA	PEDSSFYICSAWTGSTNEKLFFGSGTQLSVL	TRBJ1-4	TRBV20-1	6	-5.618
CAAGACAGAGAGCTGGGTTCCACTGCCAAAAAACAGTTTTTCATTAGTGCTCTGTCCTCTCCAGGCACAGAGATAGAAGCCAGAGTCACTGAGA	LSDSGFYLCAWRGQSTNEKLFFGSGTQLSVL	TRBJ1-4	TRBV30	4	-5.795
CAAGACAGAGAGCTGGGTTCCACTGCCAAAAAACAGTTTTTCATTAGTGCTGTCCCTGGAGAAGCTGCTGGCACAGAGATACATGGCCGAGTCC	DSAMYLCASSFSRDSTNEKLFFGSGTQLSVL	TRBJ1-4	TRBV7-9	4	-5.795
CAAGACAGAGAGCTGGGTTCCACTGCCAAAAAACAGTTTTTCATTAGTGGACCCTCCCAAGCTGCTGGCACAGAGATACACGGCCGAGTCCTCC	EDSAVYLCASSLGGSTNEKLFFGSGTQLSVL	TRBJ1-4	TRBV7-2	35	-4.853
CAAGACAGAGAGCTGGGTTCCACTGCCAAAAAACAGTTTTTCATTAGTGGATACCCGCTCAGGGCTGCTGGCACAGAGATACACGGCCGAGTCC	DSAVYLCASSPERVSTNEKLFFGSGTQLSVL	TRBJ1-4	TRBV7-2	58	-4.633
CAAGACAGAGAGCTGGGTTCCACTGCCAAAAAACAGTTTTTCATTAGTGGCCCCCGCCGAGCTGCTGGCACAGAGATAGAGGGCCGAGTCCCCC	GDSALYLCASSSAGATNEKLFFGSGTQLSVL	TRBJ1-4	TRBV5-6	14	-5.251
CAAGACAGAGAGCTGGGTTCCACTGCCAAAAAACAGTTTTTCATTAGTGGCCCGGTCAATACTACTGGCACAGAGATAGAAAGCTGTCGGGTTC	NPTAFYLCASSIDRATNEKLFFGSGTQLSVL	TRBJ1-4	TRBV19	3	-5.92
CAAGACAGAGAGCTGGGTTCCACTGCCAAAAAACAGTTTTTCATTAGTGGCCGACGAAGGGCTGCTGGCACAGAAATACACAGCAGAGTCACCA	GDSAVYFCASSPSSATNEKLFFGSGTQLSVL	TRBJ1-4	TRBV3-1	5	-5.698
CAAGACAGAGAGCTGGGTTCCACTGCCAAAAAACAGTTTTTCATTAGTGGCCTTATTACTGCTGGCACAGAAGTACACAGATGTCTGGGAGGGA	PSQTSVYFCASSNKATNEKLFFGSGTQLSVL	TRBJ1-4	TRBV6-6	11	-5.355
CAAGACAGAGAGCTGGGTTCCACTGCCAAAAAACAGTTTTTCATTAGTGGCTGTCCCGAGTGGACTGCAGATGTAGAAGCTGCTGTCTTCAGGA	PEDSSFYICSPLGTATNEKLFFGSGTQLSVL	TRBJ1-4	TRBV20-1	13	-5.283
CAAGACAGAGAGCTGGGTTCCACTGCCAAAAAACAGTTTTTCATTAGTGGGACCACCACTGCAGATGTAGAAGCTGCTGTCTTCAGGATGGGCA	AHPEDSSFYICSGGPTNEKLFFGSGTQLSVL	TRBJ1-4	TRBV20-1	4	-5.795
CAAGACAGAGAGCTGGGTTCCACTGCCAAAAAACAGTTTTTCATTAGTGGGGGAGGCGGCACTGCAGATGTAGAAGCTGCTGTCTTCAGGATGG	HPEDSSFYICSAASPTNEKLFFGSGTQLSVL	TRBJ1-4	TRBV20-1	5	-5.698
CAAGACAGAGAGCTGGGTTCCACTGCCAAAAAACAGTTTTTCATTAGTGGTCCGTGTAAGGCTGCTGGCACAGAAATAAACTCCAGAATCCTCC	EDSGVYFCASSLTRTTNEKLFFGSGTQLSVL	TRBJ1-4	TRBV14	87	-4.457
CAAGACAGAGAGCTGGGTTCCACTGCCAAAAAACAGTTTTTCATTAGTGGTGCCCCCCGAACTGCTGGCACAGAGGTACATAGATGTCTGGTTG	NQTSMYLCASSSGGTTNEKLFFGSGTQLSVL	TRBJ1-4	TRBV28	4	-5.795
CAAGACAGAGAGCTGGGTTCCACTGCCAAAAAACAGTTTTTCATTAGTGTAATCCGTCCCGGTACTACTGGCACAGAGATAGAAAGCTGTCGGG	PTAFYLCASSTGTDYTNEKLFFGSGTQLSVL	TRBJ1-4	TRBV19	106	-4.371
CAAGACAGAGAGCTGGGTTCCACTGCCAAAAAACAGTTTTTCATTAGTGTCTGGGTCTTCAACGCTGCAGAGATATATGCTGCTGTCTTCAGGG	PEDSSIYLCSVEDPDTNEKLFFGSGTQLSVL	TRBJ1-4	TRBV29-1	3	-5.92
CAAGACAGAGAGCTGGGTTCCACTGCCAAAAAACAGTTTTTCATTAGTGTGGAGGCCGGAGAATTTGCTGGCACAGAGATAGAGGGCCGAGTCC	DSALYLCASKFSGLHTNEKLFFGSGTQLSVL	TRBJ1-4	TRBV5-6	3	-5.92
CAAGACAGAGAGCTGGGTTCCACTGCCAAAAAACAGTTTTTCATTAGTGTTACCCCCCAGTAAGCTGCTGGCACAGAGATACACGGCCGAGTCC	DSAVYLCASSLLGGNTNEKLFFGSGTQLSVL	TRBJ1-4	TRBV7-2	13	-5.283
CAAGACAGAGAGCTGGGTTCCACTGCCAAAAAACAGTTTTTCATTAGTGTTGGCCAAACTAGCACTGCAGATGTAGAAGCTGCTGTCTTCAGGA	PEDSSFYICSASLANTNEKLFFGSGTQLSVL	TRBJ1-4	TRBV20-1	4	-5.795
CAAGACAGAGAGCTGGGTTCCACTGCCAAAAAACAGTTTTTCATTAGTTAAACCCCCTGACCTGCTGGCACAGAGGTACATAGATGTCTGGTTG	NQTSMYLCASRSGGLTNEKLFFGSGTQLSVL	TRBJ1-4	TRBV28	32	-4.891
CAAGACAGAGAGCTGGGTTCCACTGCCAAAAAACAGTTTTTCATTAGTTAAACTCTCCTGTACACTAAGTGGGCTGCTGGCACAGAGATACACG	VYLCASSPLSVQESLTNEKLFFGSGTQLSVL	TRBJ1-4	TRBV7-2	8	-5.494
CAAGACAGAGAGCTGGGTTCCACTGCCAAAAAACAGTTTTTCATTAGTTAACAGTCTGGGCCTGCTGGCACAGAAGTACATGGCTGAGTCCTCC	EDSAMYFCASRPRLLTNEKLFFGSGTQLSVL	TRBJ1-4	TRBV2	8	-5.494
CAAGACAGAGAGCTGGGTTCCACTGCCAAAAAACAGTTTTTCATTAGTTAACCCCTGAGGGCTGCTGGCGCAAAGATAAAGGGCCGAGTCCCCC	GDSALYLCASSPQGLTNEKLFFGSGTQLSVL	TRBJ1-4	TRBV5-1	2	-6.096
CAAGACAGAGAGCTGGGTTCCACTGCCAAAAAACAGTTTTTCATTAGTTAACCCCTGTAAACTGCTGGCACAGAGGTACATAGATGTCTGGTTG	NQTSMYLCASSLQGLTNEKLFFGSGTQLSVL	TRBJ1-4	TRBV28	3	-5.92
CAAGACAGAGAGCTGGGTTCCACTGCCAAAAAACAGTTTTTCATTAGTTAACCCTCCAGGTCTGCTGGCACAGAAGTACAGAGAGGTCTGGTTG	NQTSLYFCASRPGGLTNEKLFFGSGTQLSVL	TRBJ1-4	TRBV27	3	-5.92
CAAGACAGAGAGCTGGGTTCCACTGCCAAAAAACAGTTTTTCATTAGTTAACCCTGATACTACTCTGCTGGCACAGAGGTACATAGATGTCTGG	QTSMYLCASRVVSGLTNEKLFFGSGTQLSVL	TRBJ1-4	TRBV28	7	-5.552
CAAGACAGAGAGCTGGGTTCCACTGCCAAAAAACAGTTTTTCATTAGTTAAGCCCCGTGGGGTAGCACTGCAGATGTAGAAGCTGCTGTCTTCA	EDSSFYICSATPRGLTNEKLFFGSGTQLSVL	TRBJ1-4	TRBV20-1	13	-5.283
CAAGACAGAGAGCTGGGTTCCACTGCCAAAAAACAGTTTTTCATTAGTTAAGGGGACTCCCTGCCTTCCGGAGCTGCTGGCACAGAGATACATG	MYLCASSSGRQGVPLTNEKLFFGSGTQLSVL	TRBJ1-4	TRBV7-9	3	-5.92
CAAGACAGAGAGCTGGGTTCCACTGCCAAAAAACAGTTTTTCATTAGTTAAGTCCCTACTGCTGGCACAGAAGTACACAGATGTCTGGGAGGGA	PSQTSVYFCASSRDLTNEKLFFGSGTQLSVL	TRBJ1-4	TRBV6-1	9	-5.442
CAAGACAGAGAGCTGGGTTCCACTGCCAAAAAACAGTTTTTCATTAGTTAATCTGGTCGGTGAGCTGGCACAGAAATAAGCTGCCGAATCTCCT	GDSAAYFCASSPTRLTNEKLFFGSGTQLSVL	TRBJ1-4	TRBV18	3	-5.92
CAAGACAGAGAGCTGGGTTCCACTGCCAAAAAACAGTTTTTCATTAGTTACCACCCCTGTCCCATCGCGGCTGCTGGCACAGAGATACAGGGCC	ALYLCASSRDGTGVVTNEKLFFGSGTQLSVL	TRBJ1-4	TRBV5-8	2	-6.096
CAAGACAGAGAGCTGGGTTCCACTGCCAAAAAACAGTTTTTCATTAGTTACCACTGGGCCGACGCTGCTGGCACAGAAATACAAAGCTGAGTCC	DSALYFCASSVGPVVTNEKLFFGSGTQLSVL	TRBJ1-4	TRBV9	2	-6.096
CAAGACAGAGAGCTGGGTTCCACTGCCAAAAAACAGTTTTTCATTAGTTACCCTCGGAGGAGCAGCACTGCAGATGTAGAAGCTGCTGTCTTCA	EDSSFYICSAAPPRVTNEKLFFGSGTQLSVL	TRBJ1-4	TRBV20-1	8	-5.494
CAAGACAGAGAGCTGGGTTCCACTGCCAAAAAACAGTTTTTCATTAGTTACTCCGGATAAGCTGCTGGCACAGAGATACACGGCCGAGTCCTCC	EDSAVYLCASSLSGVTNEKLFFGSGTQLSVL	TRBJ1-4	TRBV7-2	7	-5.552
CAAGACAGAGAGCTGGGTTCCACTGCCAAAAAACAGTTTTTCATTAGTTACTGCCCCCTTTAAACTGCTGGCACAGAGGTACATAGATGTCTGG	QTSMYLCASSLKGAVTNEKLFFGSGTQLSVL	TRBJ1-4	TRBV28	3	-5.92
CAAGACAGAGAGCTGGGTTCCACTGCCAAAAAACAGTTTTTCATTAGTTAGACCCCCTGTCCGGCTGCTGGCACAGAGATACACGGCCGAGTCC	DSAVYLCASSRTGGLTNEKLFFGSGTQLSVL	TRBJ1-4	TRBV7-2	44	-4.753
CAAGACAGAGAGCTGGGTTCCACTGCCAAAAAACAGTTTTTCATTAGTTATCCCGTCCTGACTGCTGGCACAGAAGTACATGGCTGAGTCCTCC	EDSAMYFCASSQDGITNEKLFFGSGTQLSVL	TRBJ1-4	TRBV2	2	-6.096
CAAGACAGAGAGCTGGGTTCCACTGCCAAAAAACAGTTTTTCATTAGTTATCCCTGTCCTGCGGGAGCTGCTGGCACAGAGATACACGGCGGAG	SAVYLCASSSRRTGITNEKLFFGSGTQLSVL	TRBJ1-4	TRBV7-8	3	-5.92
CAAGACAGAGAGCTGGGTTCCACTGCCAAAAAACAGTTTTTCATTAGTTATCGCTGTAAGACTGCTGGCACAGAAATACACAGCAGAGTCACCA	GDSAVYFCASSLTAITNEKLFFGSGTQLSVL	TRBJ1-4	TRBV3-1	4	-5.795
CAAGACAGAGAGCTGGGTTCCACTGCCAAAAAACAGTTTTTCATTAGTTATTCCAACGCTGCAGAGATATATGCTGCTGTCTTCAGGGCTCATG	MSPEDSSIYLCSVGITNEKLFFGSGTQLSVL	TRBJ1-4	TRBV29-1	10	-5.397
CAAGACAGAGAGCTGGGTTCCACTGCCAAAAAACAGTTTTTCATTAGTTCCAAATCCCTGTCCCACGCTGCAGAGATATATGCTGCTGTCTTCA	EDSSIYLCSVGQGFGTNEKLFFGSGTQLSVL	TRBJ1-4	TRBV29-1	4	-5.795
CAAGACAGAGAGCTGGGTTCCACTGCCAAAAAACAGTTTTTCATTAGTTCCATCGGGGCCCCCGCTGCAGAGATATATGCTGCTGTCTTCAGGG	PEDSSIYLCSGGPDGTNEKLFFGSGTQLSVL	TRBJ1-4	TRBV29-1	17	-5.166
CAAGACAGAGAGCTGGGTTCCACTGCCAAAAAACAGTTTTTCATTAGTTCCCACTGTTCCCAAGCTGCTGGCACAGAGATACACGGCCGAGTCC	DSAVYLCASSLGTVGTNEKLFFGSGTQLSVL	TRBJ1-4	TRBV7-2	4	-5.795
CAAGACAGAGAGCTGGGTTCCACTGCCAAAAAACAGTTTTTCATTAGTTCCCAGATCTTGGCTGCTGGCACAGAAATACACAGCAGAGTCACCA	GDSAVYFCASSQDLGTNEKLFFGSGTQLSVL	TRBJ1-4	TRBV3-1	6	-5.618
CAAGACAGAGAGCTGGGTTCCACTGCCAAAAAACAGTTTTTCATTAGTTCCCCCAATACTACTGGCACAGAGATAGAAAGCTGTCGGGTTCTTT	KNPTAFYLCASSIGGTNEKLFFGSGTQLSVL	TRBJ1-4	TRBV19	3	-5.92
CAAGACAGAGAGCTGGGTTCCACTGCCAAAAAACAGTTTTTCATTAGTTCCCCCCACTAAGCTGCTGGCACAGAGATACACGGCCGAGTCCTCA	EDSAVYLCASSLVGGTNEKLFFGSGTQLSVL	TRBJ1-4	TRBV11-2	2	-6.096
CAAGACAGAGAGCTGGGTTCCACTGCCAAAAAACAGTTTTTCATTAGTTCCCCCCCGTCTGGAGCTGCTGGCGCAGAGATACAGGGCCGAGTCT	DSALYLCASSSRRGGTNEKLFFGSGTQLSVL	TRBJ1-4	TRBV4-3	16	-5.193
CAAGACAGAGAGCTGGGTTCCACTGCCAAAAAACAGTTTTTCATTAGTTCCCCCCCTTGGGCTGCTGGCACAGAAATACACAGCAGAGTCACCA	GDSAVYFCASSPRGGTNEKLFFGSGTQLSVL	TRBJ1-4	TRBV3-1	6	-5.618
CAAGACAGAGAGCTGGGTTCCACTGCCAAAAAACAGTTTTTCATTAGTTCCCCCCTGTCCAACGCTGCAGAGATATATGCTGCTGTCTTCAGGG	PEDSSIYLCSVGQGGTNEKLFFGSGTQLSVL	TRBJ1-4	TRBV29-1	37	-4.828
CAAGACAGAGAGCTGGGTTCCACTGCCAAAAAACAGTTTTTCATTAGTTCCCCCGACCCTGCTGGCACAGAAGTACATGGCTGAGTCCTCCAGC	LEDSAMYFCASRVGGTNEKLFFGSGTQLSVL	TRBJ1-4	TRBV2	3	-5.92
CAAGACAGAGAGCTGGGTTCCACTGCCAAAAAACAGTTTTTCATTAGTTCCCCCTGGCCTGATGGCACAGAAGTACACAGATGTCTGGGAGCTG	SSQTSVYFCAIRPGGTNEKLFFGSGTQLSVL	TRBJ1-4	TRBV10-3	13	-5.283
CAAGACAGAGAGCTGGGTTCCACTGCCAAAAAACAGTTTTTCATTAGTTCCCCCTGTCGCTAAGCTGCTGGCACAGAGATACATGGCCGAGTCC	DSAMYLCASSLATGGTNEKLFFGSGTQLSVL	TRBJ1-4	TRBV7-9	4	-5.795
CAAGACAGAGAGCTGGGTTCCACTGCCAAAAAACAGTTTTTCATTAGTTCCCCCTGTGAATCTGCTGGCACAGAGATACACGGCCGAGTCCTCA	EDSAVYLCASRFTGGTNEKLFFGSGTQLSVL	TRBJ1-4	TRBV11-2	15	-5.221
CAAGACAGAGAGCTGGGTTCCACTGCCAAAAAACAGTTTTTCATTAGTTCCCCGGCCTGGGCTGCTGGCACAGAGATACAGGGCCGAGTCTTCT	EDSALYLCASSPGRGTNEKLFFGSGTQLSVL	TRBJ1-4	TRBV4-2	10	-5.397
CAAGACAGAGAGCTGGGTTCCACTGCCAAAAAACAGTTTTTCATTAGTTCCCCGTCCGATCAGGGCTAAGCTGCTGGCACAGAGATACACGGCC	AVYLCASSLALIGRGTNEKLFFGSGTQLSVL	TRBJ1-4	TRBV7-2	5	-5.698
CAAGACAGAGAGCTGGGTTCCACTGCCAAAAAACAGTTTTTCATTAGTTCCCCGTCCTAAGCTGCTGGCACAGAGATACACGGCGGAGTCCTCC	EDSAVYLCASSLGRGTNEKLFFGSGTQLSVL	TRBJ1-4	TRBV7-8	2	-6.096
CAAGACAGAGAGCTGGGTTCCACTGCCAAAAAACAGTTTTTCATTAGTTCCCCTACTGGAGCTGCTGGCACAGAGATACACGGCGGAGTCCTCC	EDSAVYLCASSSSRGTNEKLFFGSGTQLSVL	TRBJ1-4	TRBV7-8	5	-5.698
CAAGACAGAGAGCTGGGTTCCACTGCCAAAAAACAGTTTTTCATTAGTTCCCCTGAAACTGCTGGCACAGAGGTACATAGATGTCTGGTTGGTG	TNQTSMYLCASSFRGTNEKLFFGSGTQLSVL	TRBJ1-4	TRBV28	4	-5.795
CAAGACAGAGAGCTGGGTTCCACTGCCAAAAAACAGTTTTTCATTAGTTCCCCTGGCCCTGCTGGCACAGAAGTACACAGATGTCTGGGAGGGA	PSQTSVYFCASRARGTNEKLFFGSGTQLSVL	TRBJ1-4	TRBV6-1	3	-5.92
CAAGACAGAGAGCTGGGTTCCACTGCCAAAAAACAGTTTTTCATTAGTTCCCCTGTAGGTACTACTGGCACAGAGATAGAAAGCTGTCGGGTTC	NPTAFYLCASSTYRGTNEKLFFGSGTQLSVL	TRBJ1-4	TRBV19	20	-5.096
CAAGACAGAGAGCTGGGTTCCACTGCCAAAAAACAGTTTTTCATTAGTTCCCCTGTCCCCGGCCCTGTTGCTGGCACAGAGGTACATAGATGTN	TSMYLCASNRAGDRGTNEKLFFGSGTQLSVL	TRBJ1-4	TRBV28	2	-6.096
CAAGACAGAGAGCTGGGTTCCACTGCCAAAAAACAGTTTTTCATTAGTTCCCCTGTCCCGCCGGTCTAAGCTGCTGGCACAGAGATACACGGCC	AVYLCASSLDRRDRGTNEKLFFGSGTQLSVL	TRBJ1-4	TRBV7-2	19	-5.118
CAAGACAGAGAGCTGGGTTCCACTGCCAAAAAACAGTTTTTCATTAGTTCCCCTGTCCCGGGATCCGGCACAGAAGTACATGGCTGAGTCCTCC	EDSAMYFCAGSRDRGTNEKLFFGSGTQLSVL	TRBJ1-4	TRBV2	40	-4.795
CAAGACAGAGAGCTGGGTTCCACTGCCAAAAAACAGTTTTTCATTAGTTCCCGGCTCGCTGGTGGCACACAGGTACATGGCTGCGTCCCCCAGG	LGDAAMYLCATSEPGTNEKLFFGSGTQLSVL	TRBJ1-4	TRBV15	4	-5.795
CAAGACAGAGAGCTGGGTTCCACTGCCAAAAAACAGTTTTTCATTAGTTCCCTCTTTGAGGCTGCTGGCGCAAAGATAAAGGGCCGAGTCCCCC	GDSALYLCASSLKEGTNEKLFFGSGTQLSVL	TRBJ1-4	TRBV5-1	4	-5.795
CAAGACAGAGAGCTGGGTTCCACTGCCAAAAAACAGTTTTTCATTAGTTCCCTGCGAGCTGCTGGCGCAAAGATAAAGGGCCGAGTCCCCCAGC	LGDSALYLCASSSQGTNEKLFFGSGTQLSVL	TRBJ1-4	TRBV5-1	15	-5.221
CAAGACAGAGAGCTGGGTTCCACTGCCAAAAAACAGTTTTTCATTAGTTCCCTGTAAGCTGCTGGCACAGAGATACATGGCCGAGTCCCCCTGC	QGDSAMYLCASSLQGTNEKLFFGSGTQLSVL	TRBJ1-4	TRBV7-9	6	-5.618
CAAGACAGAGAGCTGGGTTCCACTGCCAAAAAACAGTTTTTCATTAGTTCCCTGTCGGGGGCTGCTGGCACAGAGATACACGGCCGAGTCCTCC	EDSAVYLCASSPRQGTNEKLFFGSGTQLSVL	TRBJ1-4	TRBV7-2	9	-5.442
CAAGACAGAGAGCTGGGTTCCACTGCCAAAAAACAGTTTTTCATTAGTTCCCTTTACTAAGCTGCTGGCACAGAGATACACGGCCGAGTCCTCC	EDSAVYLCASSLVKGTNEKLFFGSGTQLSVL	TRBJ1-4	TRBV7-2	8	-5.494
CAAGACAGAGAGCTGGGTTCCACTGCCAAAAAACAGTTTTTCATTAGTTCCCTTTGGTAATGAGCTGGCACAGAAATAAGCTGCCGAATCTCCT	GDSAAYFCASSLPKGTNEKLFFGSGTQLSVL	TRBJ1-4	TRBV18	7	-5.552
CAAGACAGAGAGCTGGGTTCCACTGCCAAAAAACAGTTTTTCATTAGTTCCGCCCCCTGCCCTCAAACTGCTGGCACAGAGATACACGGCCGAG	SAVYLCASSLRAGGGTNEKLFFGSGTQLSVL	TRBJ1-4	TRBV7-2	61	-4.611
CAAGACAGAGAGCTGGGTTCCACTGCCAAAAAACAGTTTTTCATTAGTTCCGGAGACGGATCTGCTGGCACAGAAGTACAGAGAGGTCTGGTTG	NQTSLYFCASRSVSGTNEKLFFGSGTQLSVL	TRBJ1-4	TRBV27	8	-5.494
CAAGACAGAGAGCTGGGTTCCACTGCCAAAAAACAGTTTTTCATTAGTTCCTAGGGTTTTTCTGCTGGCACAGAGGTACATAGATGTCTGGTTG	NQTSMYLCASRKTLGTNEKLFFGSGTQLSVL	TRBJ1-4	TRBV28	33	-4.878
CAAGACAGAGAGCTGGGTTCCACTGCCAAAAAACAGTTTTTCATTAGTTCCTAGGGTTTTTCTGCTGGCGGACTCCAGAATCAGGGAGAAGCGC	RFSLILESASRKTLGTNEKLFFGSGTQLSVL	TRBJ1-4	TRBV28	4	-5.795
CAAGACAGAGAGCTGGGTTCCACTGCCAAAAAACAGTTTTTCATTAGTTCCTCCCCTGTAGAAGCTGCTGGCACAGAGATACATGGCCGAGTCC	DSAMYLCASSFYRGGTNEKLFFGSGTQLSVL	TRBJ1-4	TRBV7-9	19	-5.118
CAAGACAGAGAGCTGGGTTCCACTGCCAAAAAACAGTTTTTCATTAGTTCCTCTCAAGCTGCTGGCACAGAGATACATGGCCGAGTCCCCCTGC	QGDSAMYLCASSLRGTNEKLFFGSGTQLSVL	TRBJ1-4	TRBV7-9	4	-5.795
CAAGACAGAGAGCTGGGTTCCACTGCCAAAAAACAGTTTTTCATTAGTTCCTGATATGCAGCTGGCACAGAGGTACATAGATGTCTGGTTGGTG	TNQTSMYLCASCISGTNEKLFFGSGTQLSVL	TRBJ1-4	TRBV28	4	-5.795
CAAGACAGAGAGCTGGGTTCCACTGCCAAAAAACAGTTTTTCATTAGTTCCTGCCGTGGTGGCACAGAAGTACACAGATGTCTGGGAGCTGGTA	TSSQTSVYFCATTAGTNEKLFFGSGTQLSVL	TRBJ1-4	TRBV10-3	13	-5.283
CAAGACAGAGAGCTGGGTTCCACTGCCAAAAAACAGTTTTTCATTAGTTCCTGTCGTCCTGCTGGCACAGAAGTACACAGATGTTTGGGAGGGA	PSQTSVYFCASRTTGTNEKLFFGSGTQLSVL	TRBJ1-4	TRBV6-2	6	-5.618
CAAGACAGAGAGCTGGGTTCCACTGCCAAAAAACAGTTTTTCATTAGTTCGCCCCTGTCCTGAGCTGCTGGCACAGAGATACATGGCCGAGTCC	DSAMYLCASSSGQGRTNEKLFFGSGTQLSVL	TRBJ1-4	TRBV7-9	6	-5.618
CAAGACAGAGAGCTGGGTTCCACTGCCAAAAAACAGTTTTTCATTAGTTCGCCCTGTCCCGAAGCTGCTGGCGCAAAGATAAAGGGCCGAGTCC	DSALYLCASSFGTGRTNEKLFFGSGTQLSVL	TRBJ1-4	TRBV5-1	9	-5.442
CAAGACAGAGAGCTGGGTTCCACTGCCAAAAAACAGTTTTTCATTAGTTCGCCCTGTGACACTGCTGGCACAGAGGTACATAGATGTCTGGTTG	NQTSMYLCASSVTGRTNEKLFFGSGTQLSVL	TRBJ1-4	TRBV28	15	-5.221
CAAGACAGAGAGCTGGGTTCCACTGCCAAAAAACAGTTTTTCATTAGTTCGCTGTCGGGCGCTGCTGGCACAGAGATACACGGCGGAGTCCTCC	EDSAVYLCASSARQRTNEKLFFGSGTQLSVL	TRBJ1-4	TRBV7-8	4	-5.795
CAAGACAGAGAGCTGGGTTCCACTGCCAAAAAACAGTTTTTCATTAGTTCTCACCGGTCCCAAGCTGCTGGCGCAAAGATAAAGGGCCGAGTCC	DSALYLCASSLGPVRTNEKLFFGSGTQLSVL	TRBJ1-4	TRBV5-1	26	-4.982
CAAGACAGAGAGCTGGGTTCCACTGCCAAAAAACAGTTTTTCATTAGTTCTGCTGGCACAGAAATACACAGCAGAGTCACCAAGCTCCAGGGAA	SLELGDSAVYFCASRTNEKLFFGSGTQLSVL	TRBJ1-4	TRBV3-1	17	-5.166
CAAGACAGAGAGCTGGGTTCCACTGCCAAAAAACAGTTTTTCATTAGTTCTTAGGGCACTGCAGATGTAGAAGCTGCTGTCTTCAGGATGGGCA	AHPEDSSFYICSALRTNEKLFFGSGTQLSVL	TRBJ1-4	TRBV20-1	5	-5.698
CAAGACAGAGAGCTGGGTTCCACTGCCAAAAAACAGTTTTTCATTAGTTCTTGTCTCTGCTCTCCTGCTGGCACAGAAGTACAGAGAGGTCTGG	QTSLYFCASRRAETRTNEKLFFGSGTQLSVL	TRBJ1-4	TRBV27	26	-4.982
CAAGACAGAGAGCTGGGTTCCACTGCCAAAAAACAGTTTTTCATTAGTTGAAAAGAAGTTGCTGGCACAGAAGTACATGGCTGAGTCCTCCAGC	LEDSAMYFCASNFFSTNEKLFFGSGTQLSVL	TRBJ1-4	TRBV2	4	-5.795
CAAGACAGAGAGCTGGGTTCCACTGCCAAAAAACAGTTTTTCATTAGTTGAAAATAGGGCCCCCCGGGGACTGCTGGCACAGAGGTACATAGAT	SMYLCASSPRGALFSTNEKLFFGSGTQLSVL	TRBJ1-4	TRBV28	22	-5.054
CAAGACAGAGAGCTGGGTTCCACTGCCAAAAAACAGTTTTTCATTAGTTGAAACTGCCCGTGGCTGCTGGCACAGAAATACACAGCAGAGTCAC	*LCCVFLCQQPRAVSTNEKLFFGSGTQLSVL	TRBJ1-4	TRBV3-2	9	-5.442
CAAGACAGAGAGCTGGGTTCCACTGCCAAAAAACAGTTTTTCATTAGTTGAAACTGTCCCTTGATGGCACAGAAGTACACAGATGTCTGGGAGC	LPDICVLLCHQGTVSTNEKLFFGSGTQLSVL	TRBJ1-4	TRBV10-3	2	-6.096
CAAGACAGAGAGCTGGGTTCCACTGCCAAAAAACAGTTTTTCATTAGTTGAACCCCCAAGTGGTGAGCTGGCACAGAAATAAGCTGCCGAATCT	DSAAYFCASSPLGGSTNEKLFFGSGTQLSVL	TRBJ1-4	TRBV18	5	-5.698
CAAGACAGAGAGCTGGGTTCCACTGCCAAAAAACAGTTTTTCATTAGTTGAACCCCCCAATCTGCTGGCACAGAGGTACATAGATGTCTGGTTG	NQTSMYLCASRLGGSTNEKLFFGSGTQLSVL	TRBJ1-4	TRBV28	4	-5.795
CAAGACAGAGAGCTGGGTTCCACTGCCAAAAAACAGTTTTTCATTAGTTGAACCCGTTGATCTTGAAGCACTGCAGATGTAGAAGCTGCTGTCT	DSSFYICSASRSTGSTNEKLFFGSGTQLSVL	TRBJ1-4	TRBV20-1	5	-5.698
CAAGACAGAGAGCTGGGTTCCACTGCCAAAAAACAGTTTTTCATTAGTTGAACCCTTAGCTTGGCTGCTGGCGCAGAGATACAGGGCCGAGTCT	DSALYLCASSQAKGSTNEKLFFGSGTQLSVL	TRBJ1-4	TRBV4-3	41	-4.784
CAAGACAGAGAGCTGGGTTCCACTGCCAAAAAACAGTTTTTCATTAGTTGAACCGTCCAAACTGCTGGCACAGAGGTACATAGATGTCTGGTTG	NQTSMYLCASSLDGSTNEKLFFGSGTQLSVL	TRBJ1-4	TRBV28	10	-5.397
CAAGACAGAGAGCTGGGTTCCACTGCCAAAAAACAGTTTTTCATTAGTTGAACCGTCCCGAGGGTCACTGCTGGCACAGAGGTACATAGATGTC	TSMYLCASSDPRDGSTNEKLFFGSGTQLSVL	TRBJ1-4	TRBV28	59	-4.626
CAAGACAGAGAGCTGGGTTCCACTGCCAAAAAACAGTTTTTCATTAGTTGAACGTGTCCAGGCACAGAGATAGAAGCCAGAGTCACTGAGAAGG	LLSDSGFYLCAWTRSTNEKLFFGSGTQLSVL	TRBJ1-4	TRBV30	4	-5.795
CAAGACAGAGAGCTGGGTTCCACTGCCAAAAAACAGTTTTTCATTAGTTGAACTGTCCTGTCTGCTAGCACAGCGATACATGGCTGAGTCCCGC	RDSAMYRCASRQDSSTNEKLFFGSGTQLSVL	TRBJ1-4	TRBV7-7	6	-5.618
[truncated: 115,960 more rows]
