# Supplementary material for: TCR Convergence in Individuals Treated With Immune Checkpoint Inhibition for Cancer
Source: Front Immunol. 2020 Jan 9;10:2985. doi: 10.3389/fimmu.2019.02985 (PMC6962348; doi:10.3389/fimmu.2019.02985)
Supplement: Supplementary file 6 [file Data_Sheet_3.zip › 11858_16_4.csv]

Clone_Sequence	Clone_Protein_Sequence	J_Segment_Major_Gene	V_Segment_Major_Gene	Count_04	Frequency_04
AAGCACTGTCAGCCGGGTGCCTGGGCCAAAATACTGCGTATCTCTCCAGGGGCTGCTGGCACAGAAATACACAGCAGAGTCACCAAGCTCCAGG	LELGDSAVYFCASSPWRDTQYFGPGTRLTVL	TRBJ2-3	TRBV3-1	3	-5.991
AGTGACCGTGAGCCTGGTGCCCGGCCCGAAGTACTGCTCGTAGGTTGGTAGTCCCGGGACCTCAACGCTGCAGAGATATATGCTGCTGTCTTCA	EDSSIYLCSVEVPGLPTYEQYFGPGTRLTVT	TRBJ2-7	TRBV29-1	4	-5.866
CAAGACAGAGAAACTTGTCCTTCTCGACGCCTTGCTCGTATGTGGCCTTGGAGCCCTCATTGGAAGTTGCCATCAGCATGAGACTCTGTTTCGG	RNRVSC*WQLPMRAPRPHTSKASRRTSFSVL	TRBJ1-4	TRBV20-1	10	-5.468
CAAGACAGAGAACCGATCACTGAGCAGCCTTGATTTTTCTAGTTGAGCTTCATTCTGGAAGTAAGTCAGAAACTCTGGGCCCTGCCCCAGGGTC	TLGQGPEFLTYFQNEAQLEKSRLLSDRFSVL	TRBJ1-4	TRBV7-9	26	-5.053
CAAGACAGAGACGCTGTACCCTTCAGCTATATCTCCTTTCTGAAAGTCATTTACTATCTGTGAGTAGTAGATCAATCTCAGCCCTTGCCCTGGN	PGQGLRLIYYSQIVNDFQKGDIAEGYSVSVL	TRBJ1-4	TRBV19	3	-5.991
CAAGACAGAGAGACGACAGCACCAAGCCCGGAGCCTGGCCCCAGAAGCAGCAGAAGCAGCAGCATCTTCCGTGATGGCCTCACACCACCTTCTC	RRWCEAITEDAAASAASGARLRAWCCRLSVL	TRBJ1-4	TRBV20-1	11	-5.426
CAAGACAGAGAGACGACAGCACCAAGCCCGGAGCCTGGCCCCAGAAGCAGCAGAAGCAGCAGCCTTCAGGATGGGCACTGGTCACTGTCAGAGT	L*Q*PVPILKAAASAASGARLRAWCCRLSVL	TRBJ1-4	TRBV20-1	4	-5.866
CAAGACAGAGAGACGACAGTTTTTCACCGGCCCTGTCCCTTCTAGCACTGCAGATGTAGAAGCTGCTGTCTTCAGGATGGGCACTGGTCACTGT	Q*PVPILKTAASTSAVLEGTGPVKNCRLSVL	TRBJ1-4	TRBV20-1	3	-5.991
CAAGACAGAGAGACTTTGTACCCTTCAGGAACATCTCCCTTATCAGTCACCTCAACATTCATTGAATAGTAGATCTGCCTTAAGCCCAGCCCTG	RAGLKADLLFNEC*GD**GRCS*RVQSLSVL	TRBJ1-4	TRBV27	6	-5.69
CAAGACAGAGAGCCGGGTTCCACTGCCAAAAAACAGTTGAACTGACTCGACTTGGCTGCTGGCACAGAGATACAGGGCCGAGTCTTCTGGCTGC	QPEDSALYLCASSQVESVQLFFGSGTRLSVL	TRBJ1-4	TRBV4-2	2	-6.167
CAAGACAGAGAGCCGGGTTCCACTGCCAAAAAACAGTTTTTCATTAGTTCTGTCCCTCGAGTAACTGCTGGCACAGAAGTACACAGATGTCTGG	QTSVYFCASSYSRDRTNEKLFFGSGTRLSVL	TRBJ1-4	TRBV6-6	4	-5.866
CAAGACAGAGAGCTCGGTTCCACTGCCAAAAAACAGTTTTTCATTAGTTGCTCCCGTGCTGGCACTGCAGATGTAGAAGCTGCTGTCTTCAGGA	PEDSSFYICSASTGATNEKLFFGSGTELSVL	TRBJ1-4	TRBV20-1	4	-5.866
CAAGACAGAGAGCTCGTATGTGGCCTTGGAGCCCTCATTGGAAGTTGCCATCAGCATGAGACTCTGTTTCGGGAACTGACGATACCAAAACATA	MFWYRQFPKQSLMLMATSNEGSKATYELSVL	TRBJ1-4	TRBV20-1	3	-5.991
CAAGACAGAGAGCTGCTGGCACAGAGATACACGGCCGAGTCCTCCTGCTGTGTGCGCTGGATCGTCAGAGTGGAGACGGATCCCCCAGTCCTCT	EDWGIRLHSDDPAHTAGGLGRVSLCQQLSVL	TRBJ1-4	TRBV7-2	3	-5.991
CAAGACAGAGAGCTGCTGTCTTCAGGATGGGCACTGGTCACTGTCAGAGTGGACAAGGTCAGGCTTGCATGGTTGATGAGAAACTTGTCCTTCT	EGQVSHQPCKPDLVHSDSDQCPS*RQQLSVL	TRBJ1-4	TRBV20-1	3	-5.991
CAAGACAGAGAGCTGGATCTCCAAGGTGGAGAAAGATCCCTTAGGCCTCTCTGCAGAGAACCGATCACTGAGCAGCCTTGATTTTTCTAGTTGA	QLEKSRLLSDRFSAERPKGSFSTLEIQLSVL	TRBJ1-4	TRBV7-9	11	-5.426
CAAGACAGAGAGCTGGCACAGAAATACAAAGCTGAGTCCCCCAGCTCCAGAGAGCTCAGGTTTAGTTCAGAGTGCAAGTCAGGGAACTGTTGTG	TTVP*LAL*TKPELSGAGGLSFVFLCQLSVL	TRBJ1-4	TRBV9	7	-5.623
CAAGACAGAGAGCTGGGTTCCACCTGTCAGCCTGCTGGCACAGAGATACACGGCTGAGTCCCCCCGCTCTGTGCGCTGGATCTTCAGAGTAGAG	STLKIQRTERGDSAVYLCASRLTGGTQLSVL	TRBJ1-4	TRBV7-3	7	-5.623
CAAGACAGAGAGCTGGGTTCCACTACAACTGTGAGTCTGGTGCCTTGTCACAGTGAGAGGAAAGGATTCCTTCTTCTCCCGAGAGACGCTGTAC	YSVSREKKESFPLTVTRHQTHSCSGTQLSVL	TRBJ1-4	TRBV19	2	-6.167
CAAGACAGAGAGCTGGGTTCCACTACAACTGTGAGTCTGGTGCCTTGTCCAAAGAAAGCTTCAGTGTTCTTAAGCAGAAATATACAGATGTCTG	RHLYISA*EH*SFLWTRHQTHSCSGTQLSVL	TRBJ1-4	TRBV10-1	4	-5.866
CAAGACAGAGAGCTGGGTTCCACTCATCTATGATATTTTCTTTCTGGAGATAAACCATGAATTTCAGACCTTCCTCTGGGAGCTGCCGATACCA	GIGSSQRKV*NSWFISRKKIS*MSGTQLSVL	TRBJ1-4	TRBV18	10	-5.468
CAAGACAGAGAGCTGGGTTCCACTCCCTGTCCCGGCCGGTTTCTCACTGATGGCACAGAAGTACACAGATGTCTGGGAGCTGGTAGCGGACTCC	ESATSSQTSVYFCAISEKPAGTGSGTQLSVL	TRBJ1-4	TRBV10-3	2	-6.167
CAAGACAGAGAGCTGGGTTCCACTGCAACAAACGGGGCGGCTGCTGGCACAGAGATACACGGCCGAGTCCTCAAGCTTTGCAGGCTGGATCTTG	KIQPAKLEDSAVYLCASSRPVCCSGTQLSVL	TRBJ1-4	TRBV11-2	4	-5.866
CAAGACAGAGAGCTGGGTTCCACTGCCAAAAAAACAGTTCTATCTCCCCGGCCAAGCTGCTGGCGCAAAGATAAAGGGCCGAGTCCCCCAGCTC	SWGTRPFIFAPAAWPGR*NCFFGSGTQLSVL	TRBJ1-4	TRBV5-1	4	-5.866
CAAGACAGAGAGCTGGGTTCCACTGCCAAAAAAACAGTTTCCCCCCCGCCCTTTGGGAGCGGCTGGCACAGAAGTACACAGATGTCTGGGAGGG	PPRHLCTSVPAAPKGRGGNCFFGSGTQLSVL	TRBJ1-4	TRBV6-5; TRBV6-6	4	-5.866
CAAGACAGAGAGCTGGGTTCCACTGCCAAAAAAACAGTTTTTCAAAAGGTCTGTCACCGACGTGGGGACTGCTGGCACAGAAGTACAGAGAGGT	PLCTSVPAVPTSVTDLLKNCFFGSGTQLSVL	TRBJ1-4	TRBV27	2	-6.167
CAAGACAGAGAGCTGGGTTCCACTGCCAAAAAAACAGTTTTTCAAGACCCTGTCCCGTTTCACTGCTGGCACAGAAGTACACAGATGTCTGGGA	PRHLCTSVPAVKRDRVLKNCFFGSGTQLSVL	TRBJ1-4	TRBV6-1	2	-6.167
CAAGACAGAGAGCTGGGTTCCACTGCCAAAAAAACAGTTTTTCACCAACAGCCCGGTCAGCGCTGCTGGCACAGAGATACAGGGCCGAGTCGTC	TTRPCISVPAALTGLLVKNCFFGSGTQLSVL	TRBJ1-4	TRBV5-4	6	-5.69
CAAGACAGAGAGCTGGGTTCCACTGCCAAAAAAACAGTTTTTCACCACCTCTAGCACTGCAGATGTAGAAGCTGCTGTCTTCAGGATGGGCACT	VPILKTAASTSAVLEVVKNCFFGSGTQLSVL	TRBJ1-4	TRBV20-1	3	-5.991
CAAGACAGAGAGCTGGGTTCCACTGCCAAAAAAACAGTTTTTCATAAGACGCCCTGCTGTAACTGCTGGCACAGAAGTACACAGATGTCTGGGA	PRHLCTSVPAVTAGRLMKNCFFGSGTQLSVL	TRBJ1-4	TRBV6-5	4	-5.866
CAAGACAGAGAGCTGGGTTCCACTGCCAAAAAAACAGTTTTTCATACGTTCCACTTTCACTGCTGGCACAGAAGTACACAGATGTCTGGGAGGG	PPRHLCTSVPAVKVERMKNCFFGSGTQLSVL	TRBJ1-4	TRBV6-1	2	-6.167
CAAGACAGAGAGCTGGGTTCCACTGCCAAAAAAACAGTTTTTCATACTTGCTGCTGGCACAGAGATAGAGGGCCGAGTCCCCCAGCAACAAGGC	PCCWGTRPSISVPAASMKNCFFGSGTQLSVL	TRBJ1-4	TRBV5-6	4	-5.866
CAAGACAGAGAGCTGGGTTCCACTGCCAAAAAAACAGTTTTTCATCACCCCCTGTCATTGCACTGCAGATGTAGAAGCTGCTGTCTTCAGGATG	ILKTAASTSAVQ*QGVMKNCFFGSGTQLSVL	TRBJ1-4	TRBV20-1	4	-5.866
CAAGACAGAGAGCTGGGTTCCACTGCCAAAAAAACAGTTTTTCATCGTACCGACCCCCCGCCAAGCTGCTGGCGCAAAGATAAAGGGCCGAGTN	TRPFIFAPAAWRGVGTMKNCFFGSGTQLSVL	TRBJ1-4	TRBV5-1	2	-6.167
CAAGACAGAGAGCTGGGTTCCACTGCCAAAAAAACAGTTTTTCATCTCTCTTGATCCGCAAGCTGCTGGCACAGAGATACACGGCTGAGTCCCC	GTQPCISVPAACGSREMKNCFFGSGTQLSVL	TRBJ1-4	TRBV7-3	3	-5.991
CAAGACAGAGAGCTGGGTTCCACTGCCAAAAAAACAGTTTTTCATCTGACCCTATTCCGGGGCTGCTGGCACAGAGATACAGGGCCGAGTCTTC	KTRPCISVPAAPE*GQMKNCFFGSGTQLSVL	TRBJ1-4	TRBV4-2	6	-5.69
CAAGACAGAGAGCTGGGTTCCACTGCCAAAAAAACAGTTTTTCATGCTCCGATCGGATACTACTGGCACAGAGATAGAAAGCTGTCGGGTTCTT	RTRQLSISVPVVSDRSMKNCFFGSGTQLSVL	TRBJ1-4	TRBV19	5	-5.769
CAAGACAGAGAGCTGGGTTCCACTGCCAAAAAAACAGTTTTTCATTAACCTGTCTCCTGCTGGCACAGAAGTACACAGATGTCTGGGAGGGAGC	LPPRHLCTSVPAGDRLMKNCFFGSGTQLSVL	TRBJ1-4	TRBV6-1	3	-5.991
CAAGACAGAGAGCTGGGTTCCACTGCCAAAAAAACAGTTTTTCATTAATCCCTGTCCCGCCGTAACTGCTGGCACAGAAGTACACAGATGTCTG	RHLCTSVPAVTAGQGLMKNCFFGSGTQLSVL	TRBJ1-4	TRBV6-6	3	-5.991
CAAGACAGAGAGCTGGGTTCCACTGCCAAAAAAACAGTTTTTCATTACTCGACCTGTCCTCCCCTTGATCTCTAGCACTGCAGATGTAGAAGCT	ASTSAVLEIKGRTGRVMKNCFFGSGTQLSVL	TRBJ1-4	TRBV20-1	3	-5.991
CAAGACAGAGAGCTGGGTTCCACTGCCAAAAAAACAGTTTTTCATTAGACTTCCCCCCTGTCAAGCTGCTGGCACAGAAGTACACAGATGTCTG	RHLCTSVPAA*QGGSLMKNCFFGSGTQLSVL	TRBJ1-4	TRBV6-5	3	-5.991
CAAGACAGAGAGCTGGGTTCCACTGCCAAAAAAACAGTTTTTCATTAGAGCCCACGGCACTGCAGATGTAGAAGCTGCTGTCTTCAGGATGGGC	PILKTAASTSAVPWALMKNCFFGSGTQLSVL	TRBJ1-4	TRBV20-1	4	-5.866
CAAGACAGAGAGCTGGGTTCCACTGCCAAAAAAACAGTTTTTCATTAGCCCAAAACCCCCTGCCAGTTGAGCTGCTGGCACAGAGATACACGGC	PCISVPAAQLAGGFGLMKNCFFGSGTQLSVL	TRBJ1-4	TRBV7-2	3	-5.991
CAAGACAGAGAGCTGGGTTCCACTGCCAAAAAAACAGTTTTTCATTAGCCCCCCGCCTGCTGGCACAGAAGTACACAGATGTCTGGGAGGGAGC	LPPRHLCTSVPAGGGLMKNCFFGSGTQLSVL	TRBJ1-4	TRBV6-1	4	-5.866
CAAGACAGAGAGCTGGGTTCCACTGCCAAAAAAACAGTTTTTCATTAGGCCCCCTGAAACTGCTGGCACAGAAGTACAGAGAGGTCTGGTTGGG	PTRPLCTSVPAVSGGLMKNCFFGSGTQLSVL	TRBJ1-4	TRBV27	4	-5.866
CAAGACAGAGAGCTGGGTTCCACTGCCAAAAAAACAGTTTTTCATTAGGCTCCCCGGCGAGACTGCTGGCACAGAAGTACAGAGAGGTCTGGTT	TRPLCTSVPAVSPGSLMKNCFFGSGTQLSVL	TRBJ1-4	TRBV27	2	-6.167
CAAGACAGAGAGCTGGGTTCCACTGCCAAAAAAACAGTTTTTCATTAGGGGCTGTCCCGGGAGCACTGCAGATGTAGAAGCTGCTGTCTTCAGG	LKTAASTSAVLPGQPLMKNCFFGSGTQLSVL	TRBJ1-4	TRBV20-1	3	-5.991
CAAGACAGAGAGCTGGGTTCCACTGCCAAAAAAACAGTTTTTCATTAGGTGTTAGCAAGGTACTAACGCTGCAGAGATATATGCTGCTGTCTTC	KTAAYISAALVPC*HLMKNCFFGSGTQLSVL	TRBJ1-4	TRBV29-1	5	-5.769
CAAGACAGAGAGCTGGGTTCCACTGCCAAAAAAACAGTTTTTCATTAGTCAGCTGATGCCCCCTGTAGAATAAACTGCTGGCACAGAGGTACAT	CTSVPAVYSTGGIS*LMKNCFFGSGTQLSVL	TRBJ1-4	TRBV28	3	-5.991
CAAGACAGAGAGCTGGGTTCCACTGCCAAAAAAACAGTTTTTCATTAGTGCCTTGTGTCGCCCCTATCCGGCTGGCACAGAGATAGAAAGCTGT	QLSISVPAG*GRHKALMKNCFFGSGTQLSVL	TRBJ1-4	TRBV19	2	-6.167
CAAGACAGAGAGCTGGGTTCCACTGCCAAAAAAACAGTTTTTCATTAGTTCCCCCATAAGCGCTGCTGGCGCAGAGATACAGGGCTGAGTCTTC	KTQPCISAPAALMGELMKNCFFGSGTQLSVL	TRBJ1-4	TRBV4-1	3	-5.991
CAAGACAGAGAGCTGGGTTCCACTGCCAAAAAAACAGTTTTTCATTAGTTCGCCGCCCTTCTAAGCTGCTGGCACAGAGATACATGGCCGAGTC	TRPCISVPAA*KGGELMKNCFFGSGTQLSVL	TRBJ1-4	TRBV7-9	2	-6.167
CAAGACAGAGAGCTGGGTTCCACTGCCAAAAAAACAGTTTTTCATTAGTTGAAGGCGACGGGTTGCTGGCACAGAAGTACACAGATGTCTGGGA	PRHLCTSVPATRRLQLMKNCFFGSGTQLSVL	TRBJ1-4	TRBV6-5	10	-5.468
CAAGACAGAGAGCTGGGTTCCACTGCCAAAAAAACAGTTTTTCATTAGTTGCGGAGTTGCTGGCACAGAAGTACACAGATGTCTGGGAGGGAGC	LPPRHLCTSVPATPQLMKNCFFGSGTQLSVL	TRBJ1-4	TRBV6-1	3	-5.991
CAAGACAGAGAGCTGGGTTCCACTGCCAAAAAAACAGTTTTTCATTAGTTGCGGTGTCGCGGCTGCTGGCACAGAAGTACACAGATGTCTGGGA	PRHLCTSVPAAATPQLMKNCFFGSGTQLSVL	TRBJ1-4	TRBV6-5	3	-5.991
CAAGACAGAGAGCTGGGTTCCACTGCCAAAAAAACAGTTTTTCATTAGTTGCTCCCGTCGTGGCACTGCAGATGTAGGAGCTGCTGTCTTCAGG	LKTAAPTSAVPRREQLMKNCFFGSGTQLSVL	TRBJ1-4	TRBV20-1	3	-5.991
CAAGACAGAGAGCTGGGTTCCACTGCCAAAAAAACAGTTTTTCATTAGTTGGATTCTGTATCGAGTAACTGCTGGCACAGAAGTACACAGATGT	HLCTSVPAVTRYRIQLMKNCFFGSGTQLSVL	TRBJ1-4	TRBV6-5	3	-5.991
CAAGACAGAGAGCTGGGTTCCACTGCCAAAAAAACAGTTTTTCATTAGTTGTACCCGAATTTCTGCTGGCACAGAAGTACACAGATGTCTGGGA	PRHLCTSVPAEIRVQLMKNCFFGSGTQLSVL	TRBJ1-4	TRBV6-6	6	-5.69
CAAGACAGAGAGCTGGGTTCCACTGCCAAAAAAACAGTTTTTCATTAGTTGTCGCTGTCCCAAAGCTGCTGGCACAGAGATACAGGGCCGAGTC	TRPCISVPAALGQRQLMKNCFFGSGTQLSVL	TRBJ1-4	TRBV5-4	4	-5.866
CAAGACAGAGAGCTGGGTTCCACTGCCAAAAAAACAGTTTTTCATTAGTTGTCTGCGGGATCGATAAACTGCTGGCACAGAAGTACAGAGAGGT	PLCTSVPAVYRSRRQLMKNCFFGSGTQLSVL	TRBJ1-4	TRBV27	3	-5.991
CAAGACAGAGAGCTGGGTTCCACTGCCAAAAAAACAGTTTTTCATTAGTTTGATCCCTGGAGCTGCTGGCACAGAGATACATGGCCGAGTCCCC	GTRPCISVPAAPGIKLMKNCFFGSGTQLSVL	TRBJ1-4	TRBV7-9	6	-5.69
CAAGACAGAGAGCTGGGTTCCACTGCCAAAAAAACAGTTTTTCATTATTGGGCCCCCTGGTGGCACAGAGATAGAAAGCTGTCGGGTTCTTTTG	KRTRQLSISVPPGGPIMKNCFFGSGTQLSVL	TRBJ1-4	TRBV19	2	-6.167
CAAGACAGAGAGCTGGGTTCCACTGCCAAAAAAACAGTTTTTCATTCACAGTCCCAATCATGACGCTGCTGGCACAGAAGTACACAGATGTCTG	RHLCTSVPAAS*LGL*MKNCFFGSGTQLSVL	TRBJ1-4	TRBV6-1	3	-5.991
CAAGACAGAGAGCTGGGTTCCACTGCCAAAAAAACAGTTTTTCATTCACCTGTCCTGGTGAGCTGGCACAGAAATAAGCTGCCGAATCTCCTCG	EEIRQLISVPAHQDR*MKNCFFGSGTQLSVL	TRBJ1-4	TRBV18	4	-5.866
CAAGACAGAGAGCTGGGTTCCACTGCCAAAAAAACAGTTTTTCATTCCCCCAATAACTGCTGGCACAGAAGTACACAGATGTCTGGGAGGGAGC	LPPRHLCTSVPAVIGGMKNCFFGSGTQLSVL	TRBJ1-4	TRBV6-5	3	-5.991
CAAGACAGAGAGCTGGGTTCCACTGCCAAAAAAACAGTTTTTCATTCGCTGTCCCGGCGAGACTGCTGGCACAGAAGTACACAGCTGAGTCCCT	GTQLCTSVPAVSPGQRMKNCFFGSGTQLSVL	TRBJ1-4	TRBV12-3; TRBV12-4	4	-5.866
CAAGACAGAGAGCTGGGTTCCACTGCCAAAAAAACAGTTTTTCATTCTGCCCTGGTGAGCTGGCACAGAAATAAGCTGCCGAATCTCCTCGCAC	CEEIRQLISVPAHQGRMKNCFFGSGTQLSVL	TRBJ1-4	TRBV18	2	-6.167
CAAGACAGAGAGCTGGGTTCCACTGCCAAAAAAACAGTTTTTCATTGCCCGTACGAAGAGCACTGCAGATGTAGAAGCTGCTGTCTTCAGGATG	ILKTAASTSAVLFVRAMKNCFFGSGTQLSVL	TRBJ1-4	TRBV20-1	4	-5.866
CAAGACAGAGAGCTGGGTTCCACTGCCAAAAAAACAGTTTTTCATTGTACCCCCGGCAGCTGGCACAGAGATACACGGCCGAGTCCTCCTGCTG	SRRTRPCISVPAAGGTMKNCFFGSGTQLSVL	TRBJ1-4	TRBV7-2	2	-6.167
CAAGACAGAGAGCTGGGTTCCACTGCCAAAAAAACAGTTTTTCCAACCCACTGCCCCTAGCACTGCAGATGTAGAAGCTGCTGTCTTCAGGATG	ILKTAASTSAVLGAVGWKNCFFGSGTQLSVL	TRBJ1-4	TRBV20-1	5	-5.769
CAAGACAGAGAGCTGGGTTCCACTGCCAAAAAAACAGTTTTTCCCCCCCTGTCCCGGTAATTCTGCTGCTGGCGCAAAGATAAAGGGCCGAGTC	TRPFIFAPAAELPGQGGKNCFFGSGTQLSVL	TRBJ1-4	TRBV5-1	6	-5.69
CAAGACAGAGAGCTGGGTTCCACTGCCAAAAAAACAGTTTTTCCCCCCTCCCTGTCGGGCTAGCACTGCAGATGTAGAAGCTGCTGTCTTCAGG	LKTAASTSAVLARQGGGKNCFFGSGTQLSVL	TRBJ1-4	TRBV20-1	4	-5.866
CAAGACAGAGAGCTGGGTTCCACTGCCAAAAAAACAGTTTTTCCCCCGTGGGCCCTTGGCTGCTGGCACAGAAATAAACTCCAGAATCCTCCAG	WRILEFISVPAAKGPRGKNCFFGSGTQLSVL	TRBJ1-4	TRBV14	3	-5.991
CAAGACAGAGAGCTGGGTTCCACTGCCAAAAAAACAGTTTTTCCCTTCCCCTGTCCATTAAGCTGCTGGCACAGAGATACACGGCCGAGTCCTC	RTRPCISVPAA*WTGEGKNCFFGSGTQLSVL	TRBJ1-4	TRBV7-2	2	-6.167
CAAGACAGAGAGCTGGGTTCCACTGCCAAAAAAACAGTTTTTCCGATCCCCTGTCCGAGCTGCTGGCACAGAGATACACGGCCGAGTCCTCCTG	RRTRPCISVPAARTGDRKNCFFGSGTQLSVL	TRBJ1-4	TRBV7-2	4	-5.866
CAAGACAGAGAGCTGGGTTCCACTGCCAAAAAAACAGTTTTTCCTCCCTGACCCCCTCTCTAGCACTGCAGATGTAGAAGCTGCTGTCTTCAGG	LKTAASTSAVLERGSGRKNCFFGSGTQLSVL	TRBJ1-4	TRBV20-1	4	-5.866
CAAGACAGAGAGCTGGGTTCCACTGCCAAAAAAACAGTTTTTCCTCCTCGTCCCGTACGTAACTGCTGGCACAGAAGTACACAGATGTCTGGGA	PRHLCTSVPAVTYGTRRKNCFFGSGTQLSVL	TRBJ1-4	TRBV6-5; TRBV6-6	4	-5.866
CAAGACAGAGAGCTGGGTTCCACTGCCAAAAAAACAGTTTTTCCTCGGGGACGCCCGGTGGTGAGCTGGCACAGAAATAAGCTGCCGAATCTCC	EIRQLISVPAHHRASPRKNCFFGSGTQLSVL	TRBJ1-4	TRBV18	3	-5.991
CAAGACAGAGAGCTGGGTTCCACTGCCAAAAAAACAGTTTTTCCTTTCCAGCCCCCTGTCTAGCACTGCAGATGTAGAAGCTGCTGTCTTCAGG	LKTAASTSAVLDRGLERKNCFFGSGTQLSVL	TRBJ1-4	TRBV20-1	4	-5.866
CAAGACAGAGAGCTGGGTTCCACTGCCAAAAAAACAGTTTTTCGGACTGCACAAGATCTTGGCTGCTGGCACAGAGATACAGGGCCGAGTCTTC	KTRPCISVPAAKILCSPKNCFFGSGTQLSVL	TRBJ1-4	TRBV4-2	3	-5.991
CAAGACAGAGAGCTGGGTTCCACTGCCAAAAAAACAGTTTTTCTGTCGGGCTGGTGCTGGCACAGAAGTACACAGATGTCTGGGAGGGAGCAGC	LLPPRHLCTSVPAPARQKNCFFGSGTQLSVL	TRBJ1-4	TRBV6-5	6	-5.69
CAAGACAGAGAGCTGGGTTCCACTGCCAAAAAAACAGTTTTTTGGCCGTCCCATCCGGTCGGCTGGCACAGAGATAGAAAGCTGTCGGGTTCTT	RTRQLSISVPADRMGRPKNCFFGSGTQLSVL	TRBJ1-4	TRBV19	5	-5.769
CAAGACAGAGAGCTGGGTTCCACTGCCAAAAAAACCGGGCCCCCTGCCGTCAATGCTGGCACAGAAGTACACAGATGTCTGGGAGGGAGCAGCC	AAPSQTSVYFCASIDGRGPGFFGSGTQLSVL	TRBJ1-4	TRBV6-6	8	-5.565
CAAGACAGAGAGCTGGGTTCCACTGCCAAAAAAAGCCCTGTCCCGGCCTCTAGCACTGCAGATGTAGAAGCTGCTGTCTTCAGGATGGGCACTG	SAHPEDSSFYICSARGRDRAFFGSGTQLSVL	TRBJ1-4	TRBV20-1	17	-5.237
CAAGACAGAGAGCTGGGTTCCACTGCCAAAAAAAGCTTGGCCCCGAGAACTAGAGAGGCTGCTGGCACAGAGATACACGGCCGAGTCCTCCTGC	QEDSAVYLCASSLSSSRGQAFFGSGTQLSVL	TRBJ1-4	TRBV7-2	6	-5.69
CAAGACAGAGAGCTGGGTTCCACTGCCAAAAAAAGTTTTTCTTCTCCGCGGTCCCTTTATTAGTGAGCTGGCACAGAAATAAGCTGCCGAATCT	DSAAYFCASSLIKGPRRRKTFFGSGTQLSVL	TRBJ1-4	TRBV18	2	-6.167
CAAGACAGAGAGCTGGGTTCCACTGCCAAAAAACAAAGTTGGGTCCAACCCCGGGTGGCGAGCACTGCAGATGTAGAAGCTGCTGTCTTCAGGA	PEDSSFYICSARHPGLDPTLFFGSGTQLSVL	TRBJ1-4	TRBV20-1	12	-5.389
CAAGACAGAGAGCTGGGTTCCACTGCCAAAAAACAACGCGGTTCGTACTTGGCTGCTGGCACAGAAATAAACTCCAGAATCCTCCAGTTCTGCA	AELEDSGVYFCASSQVRTALFFGSGTQLSVL	TRBJ1-4	TRBV14	7	-5.623
CAAGACAGAGAGCTGGGTTCCACTGCCAAAAAACAACGTGCCGTCACTAGCACTGCAGATGTAGAAGCTGCTGTCTTCAGGATGGGCACTGGTC	TSAHPEDSSFYICSASDGTLFFGSGTQLSVL	TRBJ1-4	TRBV20-1	3	-5.991
CAAGACAGAGAGCTGGGTTCCACTGCCAAAAAACAAGTTTTTCATTACGGAGTCCAGATTGCTGCTGGCACAGAAGTACACAGATGTTTGGGAG	SQTSVYFCASSNLDSVMKNLFFGSGTQLSVL	TRBJ1-4	TRBV6-2	4	-5.866
CAAGACAGAGAGCTGGGTTCCACTGCCAAAAAACAATAAAATCTCGCGTCCTAAGCTGCTGGCACAGAGATAGAGGGCCGAGTCCCCCAGCAAC	LLGDSALYLCASSLGREILLFFGSGTQLSVL	TRBJ1-4	TRBV5-5	3	-5.991
CAAGACAGAGAGCTGGGTTCCACTGCCAAAAAACAATCCCTGTCCCCCCACTAAGCTGCTGGCACAGAGATACACGGCCGAGTCCTCCTGCTGT	QQEDSAVYLCASSLVGGQGLFFGSGTQLSVL	TRBJ1-4	TRBV7-2	9	-5.514
CAAGACAGAGAGCTGGGTTCCACTGCCAAAAAACAATCTCCTGTCCGCCGAACTGCTGGCACAGAAGTACACAGATGTCTGGGAGGGAGCAGCC	AAPSQTSVYFCASSSADRRLFFGSGTQLSVL	TRBJ1-4	TRBV6-5	3	-5.991
CAAGACAGAGAGCTGGGTTCCACTGCCAAAAAACACCCAACCCTGTCCTACCGAGCTGCTGGCACAGAGATACACGGCCGAGTCCTCAAGCTTT	KLEDSAVYLCASSSVGQGWVFFGSGTQLSVL	TRBJ1-4	TRBV11-2	2	-6.167
CAAGACAGAGAGCTGGGTTCCACTGCCAAAAAACACCCACTGTCGGGAACTGCTGGCACAGAGGTACATAGATGTCTGGTTGGTGCTGGCGGAC	SASTNQTSMYLCASSSRQWVFFGSGTQLSVL	TRBJ1-4	TRBV28	5	-5.769
CAAGACAGAGAGCTGGGTTCCACTGCCAAAAAACACCCCCCCGACCTGTAATAAACTGCTGGCACAGAGGTACATAGATGTCTGGTTGGTGCTG	STNQTSMYLCASSLLQVGGVFFGSGTQLSVL	TRBJ1-4	TRBV28	3	-5.991
CAAGACAGAGAGCTGGGTTCCACTGCCAAAAAACACCCGGGGCGTCCCCCCATCTTCAACGCTGCAGAGATATATGCTGCTGTCTTCAGGGCTC	SPEDSSIYLCSVEDGGTPRVFFGSGTQLSVL	TRBJ1-4	TRBV29-1	7	-5.623
CAAGACAGAGAGCTGGGTTCCACTGCCAAAAAACACCCTCCCCTGGATCCCTGCGAAACTGCTGGCACAGAAGTACACAGCTGAGTCCCTGGGT	PRDSAVYFCASSFAGIQGRVFFGSGTQLSVL	TRBJ1-4	TRBV12-3; TRBV12-4	3	-5.991
CAAGACAGAGAGCTGGGTTCCACTGCCAAAAAACACCCTGTCCCTGTCCCGCGGGCTGCTGGCACAGAGATACACGGCCGAGTCCTCCTGCTGT	QQEDSAVYLCASSPRDRDRVFFGSGTQLSVL	TRBJ1-4	TRBV7-2	17	-5.237
CAAGACAGAGAGCTGGGTTCCACTGCCAAAAAACACCGTTGGGACCACGCCTAAACTGCTGGCACAGAAGTACACAGCTGAGTCCCTGGGTTCT	EPRDSAVYFCASSLGVVPTVFFGSGTQLSVL	TRBJ1-4	TRBV12-3; TRBV12-4	2	-6.167
CAAGACAGAGAGCTGGGTTCCACTGCCAAAAAACAGAATCCCGCCTGTATCTTGGCTGCTGGCACAGAAATAAACTCCAGAATCCTCCAGTTCT	ELEDSGVYFCASSQDTGGILFFGSGTQLSVL	TRBJ1-4	TRBV14	8	-5.565
CAAGACAGAGAGCTGGGTTCCACTGCCAAAAAACAGACCCCTGGACGTACTACTGGCACAGAGATAGAAAGCTGTCGGGTTCTTTTGGGCCGAT	SAQKNPTAFYLCASSTSRGLFFGSGTQLSVL	TRBJ1-4	TRBV19	53	-4.744
CAAGACAGAGAGCTGGGTTCCACTGCCAAAAAACAGACCCGGCCCTGCCCCCCATCTGCTGGCACAGAGATACAGGGCCGAGTCCTCCAGCTCC	ELEDSALYLCASRWGAGPGLFFGSGTQLSVL	TRBJ1-4	TRBV5-8	2	-6.167
CAAGACAGAGAGCTGGGTTCCACTGCCAAAAAACAGACGCCCTGTCCCGGGACTGCTGGCACAGAGATACACGGCTGAGTCCCCCCGCTCTGTG	TERGDSAVYLCASSPGTGRLFFGSGTQLSVL	TRBJ1-4	TRBV7-3	3	-5.991
CAAGACAGAGAGCTGGGTTCCACTGCCAAAAAACAGACGTCCCTGCTCTAAGCTGCTGGCACAGAGATACATGGCCGAGTCCCCCTGCTCTGTG	TEQGDSAMYLCASSLEQGRLFFGSGTQLSVL	TRBJ1-4	TRBV7-9	3	-5.991
CAAGACAGAGAGCTGGGTTCCACTGCCAAAAAACAGACGTGCTTCCCCTGTCCCGGGAAATCGGCTGCTGGCGCAAAGATAAAGGGCCGAGTCC	DSALYLCASSRFPGTGEARLFFGSGTQLSVL	TRBJ1-4	TRBV5-1	3	-5.991
CAAGACAGAGAGCTGGGTTCCACTGCCAAAAAACAGAGGTGCAGAAGACATTGTGCTGGCACAGAAGTACATGGCTGAGTCCTCCAGCTTTGTG	TKLEDSAMYFCASTMSSAPLFFGSGTQLSVL	TRBJ1-4	TRBV2	2	-6.167
CAAGACAGAGAGCTGGGTTCCACTGCCAAAAAACAGAGTCCCGGATTGGCTGCTGGCACAGAGATACACGGCGGAGTCCTCCTGCTGTGTGCGC	RTQQEDSAVYLCASSQSGTLFFGSGTQLSVL	TRBJ1-4	TRBV7-8	9	-5.514
CAAGACAGAGAGCTGGGTTCCACTGCCAAAAAACAGATATCCCTGTCCGGGACTGCTGGCACAGAAGTACACAGCTGAGTCCCTGGGTTCTGAG	SEPRDSAVYFCASSPGQGYLFFGSGTQLSVL	TRBJ1-4	TRBV12-3; TRBV12-4	2	-6.167
CAAGACAGAGAGCTGGGTTCCACTGCCAAAAAACAGATCCCTGCTTGGGACCGGTGAGCTGGCACAGAAATAAGCTGCCGAATCTCCTCGCACT	VRGDSAAYFCASSPVPSRDLFFGSGTQLSVL	TRBJ1-4	TRBV18	3	-5.991
CAAGACAGAGAGCTGGGTTCCACTGCCAAAAAACAGCAACCCCCCGGGTCTTAAGCTGCTGGCACAGAGATACACGGCCGAGTCCTCAAGCTTT	KLEDSAVYLCASSLRPGGLLFFGSGTQLSVL	TRBJ1-4	TRBV11-2	2	-6.167
CAAGACAGAGAGCTGGGTTCCACTGCCAAAAAACAGCACATTCCTGTCTTCAACGCTGCAGAGATATATGCTGCTGTCTTCAGGGCTCATGTTG	NMSPEDSSIYLCSVEDRNVLFFGSGTQLSVL	TRBJ1-4	TRBV29-1	7	-5.623
CAAGACAGAGAGCTGGGTTCCACTGCCAAAAAACAGCAGCGCTGTCGCACTGCTGGCACAGAAGTACACAGATGTCTGGGAGGGAGCAGCCGAC	SAAPSQTSVYFCASSATALLFFGSGTQLSVL	TRBJ1-4	TRBV6-1	8	-5.565
CAAGACAGAGAGCTGGGTTCCACTGCCAAAAAACAGCATAGCTGGTCCAGCCAAACTGCTGGCACAGAGGTACATAGATGTCTGGTTGGTGCTG	STNQTSMYLCASSLAGPAMLFFGSGTQLSVL	TRBJ1-4	TRBV28	6	-5.69
CAAGACAGAGAGCTGGGTTCCACTGCCAAAAAACAGCCACCGATCTATACTACTGGCACAGAGATAGAAAGCTGTCGGGTTCTTTTGGGCCGAT	SAQKNPTAFYLCASSIDRWLFFGSGTQLSVL	TRBJ1-4	TRBV19	3	-5.991
CAAGACAGAGAGCTGGGTTCCACTGCCAAAAAACAGCCCACCCTGCGCGACGCTGCTGGCACAGAGATACACGGCGGAGTCCTCCTGCTGTGTG	TQQEDSAVYLCASSVAQGGLFFGSGTQLSVL	TRBJ1-4	TRBV7-8	4	-5.866
CAAGACAGAGAGCTGGGTTCCACTGCCAAAAAACAGCCCACTGGCCCTGTAGAAGCTGCTGGCACAGAGATACACGGCCGAGTCCTCAAGCTTT	KLEDSAVYLCASSFYRASGLFFGSGTQLSVL	TRBJ1-4	TRBV11-2	2	-6.167
CAAGACAGAGAGCTGGGTTCCACTGCCAAAAAACAGCCCAGGGCCGGTCCGTAAGCTGCTGGCACAGAAGTACAGGGCTGAGTCCCCCAGCTCC	ELGDSALYFCASSLRTGPGLFFGSGTQLSVL	TRBJ1-4	TRBV13	11	-5.426
CAAGACAGAGAGCTGGGTTCCACTGCCAAAAAACAGCCCCACGCCCGTCCGACTGATGGCACAGAAGTACACAGATGTCTGGGAGCTGGTAGCG	ATSSQTSVYFCAISRTGVGLFFGSGTQLSVL	TRBJ1-4	TRBV10-3	5	-5.769
CAAGACAGAGAGCTGGGTTCCACTGCCAAAAAACAGCCCCCCAACGCGGCCCCCGACGTCACTGCTGGCACAGAAGTACACAGATGTCTGGGAG	SQTSVYFCASSDVGGRVGGLFFGSGTQLSVL	TRBJ1-4	TRBV6-1	4	-5.866
CAAGACAGAGAGCTGGGTTCCACTGCCAAAAAACAGCCCCCCAGACCCATCTCTAGCACTGCAGATGTAGAAGCTGCTGTCTTCAGGATGGGCA	AHPEDSSFYICSARDGSGGLFFGSGTQLSVL	TRBJ1-4	TRBV20-1	25	-5.07
CAAGACAGAGAGCTGGGTTCCACTGCCAAAAAACAGCCCCCGCTTAGGTGAGGCGACTTGGCTGCTGGCGCAGAGATACAGGGCTGAGTCTTCT	EDSALYLCASSQVASPKRGLFFGSGTQLSVL	TRBJ1-4	TRBV4-1	4	-5.866
CAAGACAGAGAGCTGGGTTCCACTGCCAAAAAACAGCCCCCGGCCGGACAAACTGCTGGCACAGAGGTACATAGATGTCTGGTTGGTGCTGGCG	ASTNQTSMYLCASSLSGRGLFFGSGTQLSVL	TRBJ1-4	TRBV28	4	-5.866
CAAGACAGAGAGCTGGGTTCCACTGCCAAAAAACAGCCCCGAAGGACCTGTCTGTTGGCTGCTGGCACAGAAATAAACTCCAGAATCCTCCAGT	LEDSGVYFCASSQQTGPSGLFFGSGTQLSVL	TRBJ1-4	TRBV14	4	-5.866
CAAGACAGAGAGCTGGGTTCCACTGCCAAAAAACAGCCCCTGCTGTGCTAAGCTGCTGGCACAGAGATACACGGCCGAGTCCTCCTGCTGTGTG	TQQEDSAVYLCASSLAQQGLFFGSGTQLSVL	TRBJ1-4	TRBV7-2	6	-5.69
CAAGACAGAGAGCTGGGTTCCACTGCCAAAAAACAGCCCGACTCGCCTGTCCGCACTGCTGGCACAGAAGTACATGGCTGAGTCCTCCAGCTTT	KLEDSAMYFCASSADRRVGLFFGSGTQLSVL	TRBJ1-4	TRBV2	3	-5.991
CAAGACAGAGAGCTGGGTTCCACTGCCAAAAAACAGCCCGATTGGGGAGCTGCTGGCACAGAGATACATGGCCGAGTCCCCCTGCTCTGTGCGC	RTEQGDSAMYLCASSSPIGLFFGSGTQLSVL	TRBJ1-4	TRBV7-9	3	-5.991
CAAGACAGAGAGCTGGGTTCCACTGCCAAAAAACAGCCCGCACCACGGACAACTGCTGGCACAGAAGTACACAGCTGAGTCCCTGGGTTCTGAG	SEPRDSAVYFCASSCPWCGLFFGSGTQLSVL	TRBJ1-4	TRBV12-3; TRBV12-4	3	-5.991
CAAGACAGAGAGCTGGGTTCCACTGCCAAAAAACAGCCCTAATGAGTAACTGCTGGCACAGAAGTACACAGATGTCTGGGAGGGAGCAGCCGAC	SAAPSQTSVYFCASSYSLGLFFGSGTQLSVL	TRBJ1-4	TRBV6-5	5	-5.769
CAAGACAGAGAGCTGGGTTCCACTGCCAAAAAACAGCCCTACGGGGAACTGTCCCTTGCTGCTGGCACAGAAATACAAAGCTGAGTCCCCCAGC	LGDSALYFCASSKGQFPVGLFFGSGTQLSVL	TRBJ1-4	TRBV9	2	-6.167
CAAGACAGAGAGCTGGGTTCCACTGCCAAAAAACAGCCGCAGGTCCGGTGAGCTGGCACAGAAATAAGCTGCCGAATCTCCTCGCACTACCTGC	QVVRGDSAAYFCASSPDLRLFFGSGTQLSVL	TRBJ1-4	TRBV18	2	-6.167
CAAGACAGAGAGCTGGGTTCCACTGCCAAAAAACAGCCGCGGACCTGTTCCGCTGCTGGCACAGAAATACAAAGCTGAGTCCCCCAGCTCCAGA	LELGDSALYFCASSGTGPRLFFGSGTQLSVL	TRBJ1-4	TRBV9	3	-5.991
CAAGACAGAGAGCTGGGTTCCACTGCCAAAAAACAGCCGGCCCCCTTCATTTGAGTATAGTAAGCTGCTGGCACAGAGATACAGGGCCGAGTCC	DSALYLCASSLLYSNEGGRLFFGSGTQLSVL	TRBJ1-4	TRBV5-5	3	-5.991
CAAGACAGAGAGCTGGGTTCCACTGCCAAAAAACAGCCTCCAGTCCATCCGTCCCGATTCCGGGCTGCTGGCACAGAGATACATGGCCGAGTCC	DSAMYLCASSPESGRMDWRLFFGSGTQLSVL	TRBJ1-4	TRBV7-9	3	-5.991
CAAGACAGAGAGCTGGGTTCCACTGCCAAAAAACAGCCTCCCGGAACGGGGGCTGCTGGCACAGAGATACACGGCCGAGTCCTCCTGCTGTGTG	TQQEDSAVYLCASSPRSGRLFFGSGTQLSVL	TRBJ1-4	TRBV7-2	8	-5.565
CAAGACAGAGAGCTGGGTTCCACTGCCAAAAAACAGCCTCCGGGAGCCCACTTCACTGCTGGCACAGAAGTACACAGATGTCTGGGAGGGAGCA	APSQTSVYFCASSEVGSRRLFFGSGTQLSVL	TRBJ1-4	TRBV6-1	6	-5.69
CAAGACAGAGAGCTGGGTTCCACTGCCAAAAAACAGCCTCCTCCCTGTCGCGAGGCTGCTGGCACAGAAATACACAGCAGAGTCACCAAGCTCC	ELGDSAVYFCASSLATGRRLFFGSGTQLSVL	TRBJ1-4	TRBV3-1	2	-6.167
CAAGACAGAGAGCTGGGTTCCACTGCCAAAAAACAGCCTCCTGTCGATTCTGCTGGCACAGAAGTACACAGATGTCTGGGAGGGAGCAGCCGAC	SAAPSQTSVYFCASRIDRRLFFGSGTQLSVL	TRBJ1-4	TRBV6-1	5	-5.769
CAAGACAGAGAGCTGGGTTCCACTGCCAAAAAACAGCCTTAACTGTCCGGTGCTGCTGGCACAGAGATACACGGCCGAGTCCTCCTGCTGTGTG	TQQEDSAVYLCASSTGQLRLFFGSGTQLSVL	TRBJ1-4	TRBV7-2	10	-5.468
CAAGACAGAGAGCTGGGTTCCACTGCCAAAAAACAGCCTTAGCCCCCTGTCCACTAAGCTGCTGGCACAGAGATACACGGCCGAGTCCTCCTGC	QEDSAVYLCASSLVDRGLRLFFGSGTQLSVL	TRBJ1-4	TRBV7-2	2	-6.167
CAAGACAGAGAGCTGGGTTCCACTGCCAAAAAACAGCGCGCGCCTATCTTGGCTGCTGGCGCAGAGATACAGGGCCGAGTCTTCTGGCTGCAGG	LQPEDSALYLCASSQDRRALFFGSGTQLSVL	TRBJ1-4	TRBV4-3	7	-5.623
CAAGACAGAGAGCTGGGTTCCACTGCCAAAAAACAGCGTTCCCTGCCAAGAAGCACTGCAGATGTAGAAGCTGCTGTCTTCAGGATGGGCACTG	SAHPEDSSFYICSASWQGTLFFGSGTQLSVL	TRBJ1-4	TRBV20-1	4	-5.866
CAAGACAGAGAGCTGGGTTCCACTGCCAAAAAACAGCTCCACCGCCCTGAAACTGCTGGCACAGAAGTACACAGCTGAGTCCCTGGGTTCTGAG	SEPRDSAVYFCASSFRAVELFFGSGTQLSVL	TRBJ1-4	TRBV12-3; TRBV12-4	4	-5.866
CAAGACAGAGAGCTGGGTTCCACTGCCAAAAAACAGCTCCCCAGGGACCTCTTGGCTGCTGGCACAGAAATACACAGCAGAGTCACCAAGCTCC	ELGDSAVYFCASSQEVPGELFFGSGTQLSVL	TRBJ1-4	TRBV3-1	3	-5.991
CAAGACAGAGAGCTGGGTTCCACTGCCAAAAAACAGCTCCCCGACCTGACTGCTGGCACAGAAATACACAGCAGAGTCACCAAGCTCCAGGGAA	SLELGDSAVYFCASSQVGELFFGSGTQLSVL	TRBJ1-4	TRBV3-1	3	-5.991
CAAGACAGAGAGCTGGGTTCCACTGCCAAAAAACAGCTCGACTTTTCCTGTCCCTGTCGGAGCAGAGCTGGCACAGAGGTACTGAGAGGTATGT	HTSQYLCASSAPTGTGKVELFFGSGTQLSVL	TRBJ1-4	TRBV25-1	6	-5.69
CAAGACAGAGAGCTGGGTTCCACTGCCAAAAAACAGCTCGCGGCCTGGGGGTGAGCTGGCACAGAAATAAGCTGCCGAATCTCCTCGCACTACC	VVRGDSAAYFCASSPPGRELFFGSGTQLSVL	TRBJ1-4	TRBV18	23	-5.106
CAAGACAGAGAGCTGGGTTCCACTGCCAAAAAACAGCTCGGACTGGCCTGCGATCCCGTCCCTGCTGGCGCAAAGATAAAGGGCCGAGTCCCCC	GDSALYLCASRDGIAGQSELFFGSGTQLSVL	TRBJ1-4	TRBV5-1	18	-5.213
CAAGACAGAGAGCTGGGTTCCACTGCCAAAAAACAGCTGAGTCCCTGTATCAACAGGTGAGCTGGCACAGAAATAAGCTGCCGAATCTCCTCGC	RGDSAAYFCASSPVDTGTQLFFGSGTQLSVL	TRBJ1-4	TRBV18	2	-6.167
CAAGACAGAGAGCTGGGTTCCACTGCCAAAAAACAGCTGGAATCCGCCCAGAAAACTGCTGGCACAGAGGTACATAGATGTCTGGTTGGTGCTN	STNQTSMYLCASSFLGGFQLFFGSGTQLSVL	TRBJ1-4	TRBV28	2	-6.167
CAAGACAGAGAGCTGGGTTCCACTGCCAAAAAACAGCTTCCCGGCAGGATGCGCTAAACTGCTGGCACAGAAGTACACAGCTGAGTCCCTGGGT	PRDSAVYFCASSLAHPAGKLFFGSGTQLSVL	TRBJ1-4	TRBV12-3; TRBV12-4	2	-6.167
CAAGACAGAGAGCTGGGTTCCACTGCCAAAAAACAGCTTCCCTCTTGGGCTGGCACAGAAGTACACAGATGTCTGGGAGGGAGCAGCCAACTCC	ELAAPSQTSVYFCASPRGKLFFGSGTQLSVL	TRBJ1-4	TRBV6-6	3	-5.991
CAAGACAGAGAGCTGGGTTCCACTGCCAAAAAACAGGACGAATGCTTCAGTCGGCTGGGCGCTGCAGAGATATATGCTGCTGTCTTCAGGGCTC	SPEDSSIYLCSAQPTEAFVLFFGSGTQLSVL	TRBJ1-4	TRBV29-1	7	-5.623
CAAGACAGAGAGCTGGGTTCCACTGCCAAAAAACAGGCCCTCTCGACTGTGGGGGGCTTGGCTGCTGGCACAGAGATACAGGGCCGAGTCTTCN	EDSALYLCASSQAPHSREGLFFGSGTQLSVL	TRBJ1-4	TRBV4-2	2	-6.167
CAAGACAGAGAGCTGGGTTCCACTGCCAAAAAACAGGGAGCCCATTGATGAGCTGGCACAGAAATAAGCTGCCGAATCTCCTCGCACTACCTGC	QVVRGDSAAYFCASSSMGSLFFGSGTQLSVL	TRBJ1-4	TRBV18	21	-5.146
CAAGACAGAGAGCTGGGTTCCACTGCCAAAAAACAGGGGCGAGAAGGGATCACTGGTGGCACAGAAGTAAAGAGCTGTCTGGTTGGGGATGGCA	AIPNQTALYFCATSDPFSPLFFGSGTQLSVL	TRBJ1-4	TRBV24-1	3	-5.991
CAAGACAGAGAGCTGGGTTCCACTGCCAAAAAACAGGGTGTCCCGGCCCGCTTGATCAACGCTGCAGAGATATATGCTGCTGTCTTCAGGGCTC	SPEDSSIYLCSVDQAGRDTLFFGSGTQLSVL	TRBJ1-4	TRBV29-1	25	-5.07
CAAGACAGAGAGCTGGGTTCCACTGCCAAAAAACAGGTCGGATACCCCCAGGCCGGTTAAGCTGCTGGCACAGAGATACACGGCGGAGTCCTCC	EDSAVYLCASSLTGLGVSDLFFGSGTQLSVL	TRBJ1-4	TRBV7-8	4	-5.866
CAAGACAGAGAGCTGGGTTCCACTGCCAAAAAACAGGTTACTCCCTCCAAGACCTCTAGCACTGCAGATGTAGAAGCTGCTGTCTTCAGGATGG	HPEDSSFYICSARGLGGSNLFFGSGTQLSVL	TRBJ1-4	TRBV20-1	7	-5.623
CAAGACAGAGAGCTGGGTTCCACTGCCAAAAAACAGGTTCCTGTTATCATGGCTGCTGGCACAGAGATACAGGGCCGAGTCTTCTGGCTGCAGG	LQPEDSALYLCASSHDNRNLFFGSGTQLSVL	TRBJ1-4	TRBV4-2	8	-5.565
CAAGACAGAGAGCTGGGTTCCACTGCCAAAAAACAGTAAATCTCTAGCACTGCAGATGTAGAAGCTGCTGTCTTCAGGATGGGCACTGGTCACT	VTSAHPEDSSFYICSARDLLFFGSGTQLSVL	TRBJ1-4	TRBV20-1	3	-5.991
CAAGACAGAGAGCTGGGTTCCACTGCCAAAAAACAGTAATGGACGGGCCTCACTGCTGGCACAGAAGTACACAGATGTCTGGGAGGGAGCAGCC	AAPSQTSVYFCASSEARPLLFFGSGTQLSVL	TRBJ1-4	TRBV6-1	2	-6.167
CAAGACAGAGAGCTGGGTTCCACTGCCAAAAAACAGTACGAAGAATCCTGTCCCCGGGGAGCTGCTGGCACAGAGATACATGGCCGAGTCCCCC	GDSAMYLCASSSPGTGFFVLFFGSGTQLSVL	TRBJ1-4	TRBV7-9	3	-5.991
CAAGACAGAGAGCTGGGTTCCACTGCCAAAAAACAGTACTGTCCATTTTTGGGTACTACTGGCACAGAGATAGAAAGCTGTCGGGTTCTTTTGG	QKNPTAFYLCASSTQKWTVLFFGSGTQLSVL	TRBJ1-4	TRBV19	3	-5.991
CAAGACAGAGAGCTGGGTTCCACTGCCAAAAAACAGTAGAACAGACCCCAAGGGGCTGCTGGCACAGAGGTACATAGATGTCTGGTTGGTGCTG	STNQTSMYLCASSPLGSVLLFFGSGTQLSVL	TRBJ1-4	TRBV28	6	-5.69
CAAGACAGAGAGCTGGGTTCCACTGCCAAAAAACAGTAGAGGTTCCCCTGTCCCGCGAGCACTGCAGATGTAGAAGCTGCTGTCTTCAGGATGG	HPEDSSFYICSARGTGEPLLFFGSGTQLSVL	TRBJ1-4	TRBV20-1	6	-5.69
CAAGACAGAGAGCTGGGTTCCACTGCCAAAAAACAGTAGCCCCCCTCTTCTAGCACTGCAGATGTAGAAGCTGCTGTCTTCAGGATGGGCACTG	SAHPEDSSFYICSARRGGLLFFGSGTQLSVL	TRBJ1-4	TRBV20-1	7	-5.623
CAAGACAGAGAGCTGGGTTCCACTGCCAAAAAACAGTAGCGGTCCGGAACTGCTGGCACAGAGGTACATAGATGTCTGGTTGGTGCTGGCGGAC	SASTNQTSMYLCASSSGPLLFFGSGTQLSVL	TRBJ1-4	TRBV28	66	-4.648
CAAGACAGAGAGCTGGGTTCCACTGCCAAAAAACAGTCCACCCCTGTAGGTGCTGGCACAGAGGTACATAGATGTCTGGTTGGTGCTGGCGGAC	SASTNQTSMYLCASTYRGGLFFGSGTQLSVL	TRBJ1-4	TRBV28	5	-5.769
CAAGACAGAGAGCTGGGTTCCACTGCCAAAAAACAGTCCACTCCCCGGGTCTCTAGCACTGCAGATGTAGAAGCTGCTGTCTTCAGGATGGGCA	AHPEDSSFYICSARDPGSGLFFGSGTQLSVL	TRBJ1-4	TRBV20-1	6	-5.69
CAAGACAGAGAGCTGGGTTCCACTGCCAAAAAACAGTCCAGAAACTCCATACCCTGTGCGGCTAGCACTGCAGATGTAGAAGCTGCTGTCTTCA	EDSSFYICSASRTGYGVSGLFFGSGTQLSVL	TRBJ1-4	TRBV20-1	13	-5.354
CAAGACAGAGAGCTGGGTTCCACTGCCAAAAAACAGTCCATTCCGCAGGGCCCCTGTCCCCCTGCTGGCACAGAGGTACATAGATGTCTGGTTG	NQTSMYLCASRGTGALRNGLFFGSGTQLSVL	TRBJ1-4	TRBV28	2	-6.167
CAAGACAGAGAGCTGGGTTCCACTGCCAAAAAACAGTCCCAAGTCCTTCCCTGCCCGTGGTGAGCTGGCACAGAAATAAGCTGCCGAATCTCCT	GDSAAYFCASSPRAGKDLGLFFGSGTQLSVL	TRBJ1-4	TRBV18	3	-5.991
CAAGACAGAGAGCTGGGTTCCACTGCCAAAAAACAGTCCCACCACGAAGCCCCCTGTCGGGCTGCTGGCACAGAGGTACATAGATGTCTGGTTG	NQTSMYLCASSPTGGFVVGLFFGSGTQLSVL	TRBJ1-4	TRBV28	7	-5.623
CAAGACAGAGAGCTGGGTTCCACTGCCAAAAAACAGTCCCCCAGGAACCTGTTTAGCACTGCAGATGTAGAAGCTGCTGTCTTCAGGATGGGCA	AHPEDSSFYICSAKQVPGGLFFGSGTQLSVL	TRBJ1-4	TRBV20-1	3	-5.991
CAAGACAGAGAGCTGGGTTCCACTGCCAAAAAACAGTCCCCCAGGGTCAAGGCTGCTGGCACAGAAGTACACAGCTGAGTCCCTGGGTTCTGAG	SEPRDSAVYFCASSLDPGGLFFGSGTQLSVL	TRBJ1-4	TRBV12-3; TRBV12-4	4	-5.866
CAAGACAGAGAGCTGGGTTCCACTGCCAAAAAACAGTCCCCCATGCCCCAGGTAACTGCTGGCACAGAAGTACACAGATGTTTGGGAGGGAGCA	APSQTSVYFCASSYLGHGGLFFGSGTQLSVL	TRBJ1-4	TRBV6-2	3	-5.991
CAAGACAGAGAGCTGGGTTCCACTGCCAAAAAACAGTCCCCGAGCGGAAGCCCGAGACTCACTGCTGGCGCAGAAATACACAGATGTCTGGGAG	SQTSVYFCASSESRASARGLFFGSGTQLSVL	TRBJ1-4	TRBV10-2	4	-5.866
CAAGACAGAGAGCTGGGTTCCACTGCCAAAAAACAGTCCCCGAGTGGGGTAGGAGAGAACGCTGCAGAGATATATGCTGCTGTCTTCAGGGCTN	SPEDSSIYLCSVLSYPTRGLFFGSGTQLSVL	TRBJ1-4	TRBV29-1	2	-6.167
CAAGACAGAGAGCTGGGTTCCACTGCCAAAAAACAGTCCCCTGCCTGAGAAGCTGCTGGCACAGAGATACACGGCGGAGTCCTCCTGCTGTGTG	TQQEDSAVYLCASSFSGRGLFFGSGTQLSVL	TRBJ1-4	TRBV7-8	3	-5.991
CAAGACAGAGAGCTGGGTTCCACTGCCAAAAAACAGTCCCCTGTCTAAGCTGCTGGCACAGAGATACATGGCCGAGTCCCCCTGCTCTGTGCGN	RTEQGDSAMYLCASSLDRGLFFGSGTQLSVL	TRBJ1-4	TRBV7-9	2	-6.167
CAAGACAGAGAGCTGGGTTCCACTGCCAAAAAACAGTCCCCTGTCTAAGCTGCTGGCACAGAGATACATGGCCGAGTCCCCCTGCTCTGTGTGC	HTEQGDSAMYLCASSLDRGLFFGSGTQLSVL	TRBJ1-4	TRBV7-9	5	-5.769
CAAGACAGAGAGCTGGGTTCCACTGCCAAAAAACAGTCCCCTTGATACCACTGTCCCGCTGCTGGCACAGAGGTACATAGATGTCTGGTTGGTG	TNQTSMYLCASSGTVVSRGLFFGSGTQLSVL	TRBJ1-4	TRBV28	3	-5.991
CAAGACAGAGAGCTGGGTTCCACTGCCAAAAAACAGTCCCTGTCCGTATTCACTGATGGCACAGAAGTACACAGATGTCTGGGAGCTGGTAGCG	ATSSQTSVYFCAISEYGQGLFFGSGTQLSVL	TRBJ1-4	TRBV10-3	5	-5.769
CAAGACAGAGAGCTGGGTTCCACTGCCAAAAAACAGTCCCTGTCGCCCCCTGGAACTGGCACAGAGGTACATAGATGTCTGGTTGGTGCTGGCG	ASTNQTSMYLCASSRGRQGLFFGSGTQLSVL	TRBJ1-4	TRBV28	2	-6.167
CAAGACAGAGAGCTGGGTTCCACTGCCAAAAAACAGTCCCTTCCGACCGGGGAAGATACTACTGGCACAGAGATAGAAAGCTGTCGGGTTCTTT	KNPTAFYLCASSIFPGRKGLFFGSGTQLSVL	TRBJ1-4	TRBV19	6	-5.69
CAAGACAGAGAGCTGGGTTCCACTGCCAAAAAACAGTCCCTTGGCCCCCCCAGTCTCCCTGCTGGCACAGAAGTACACAGATGTCTGGGAGGGA	PSQTSVYFCASRETGGAKGLFFGSGTQLSVL	TRBJ1-4	TRBV6-5	3	-5.991
CAAGACAGAGAGCTGGGTTCCACTGCCAAAAAACAGTCCGACGTCCGCAAGGTTTCTAGCACTGCAGATGTAGAAGCTGCTGTCTTCAGGATGG	HPEDSSFYICSARNLADVGLFFGSGTQLSVL	TRBJ1-4	TRBV20-1	7	-5.623
CAAGACAGAGAGCTGGGTTCCACTGCCAAAAAACAGTCCGCCCCCTGGGTTAGCACTGCAGATGTAGAAGCTGCTGTCTTCAGGATGGGCACTG	SAHPEDSSFYICSANPGGGLFFGSGTQLSVL	TRBJ1-4	TRBV20-1	3	-5.991
CAAGACAGAGAGCTGGGTTCCACTGCCAAAAAACAGTCCGCGTCGGCCAAGGGTGCTGGCACAGAGATACATGGCCGAGTCCCCCTGCTCTGTG	TEQGDSAMYLCASTLGRRGLFFGSGTQLSVL	TRBJ1-4	TRBV7-9	3	-5.991
CAAGACAGAGAGCTGGGTTCCACTGCCAAAAAACAGTCCTACCGAATCCCTACGTAGATCTCTAGCACTGCAGATGTAGAAGCTGCTGTCTTCA	EDSSFYICSARDLRRDSVGLFFGSGTQLSVL	TRBJ1-4	TRBV20-1	12	-5.389
CAAGACAGAGAGCTGGGTTCCACTGCCAAAAAACAGTCCTCCCCTGTCGTCCAAGCTGCTGGCGCAAAGATAAAGGGCCGAGTCCCCCAGCTCC	ELGDSALYLCASSLDDRGGLFFGSGTQLSVL	TRBJ1-4	TRBV5-1	2	-6.167
CAAGACAGAGAGCTGGGTTCCACTGCCAAAAAACAGTCCTCCGACCCCTGTAGGGTTGCTGGCACAGAGATACACGGCCGAGTCCTCAAGCTTT	KLEDSAVYLCASNPTGVGGLFFGSGTQLSVL	TRBJ1-4	TRBV11-2	4	-5.866
CAAGACAGAGAGCTGGGTTCCACTGCCAAAAAACAGTCCTCCTCCGTCCGACAGCCTGCTGGCACAGAAGTACACAGATGTCTGGGAGGGAGCN	APSQTSVYFCASRLSDGGGLFFGSGTQLSVL	TRBJ1-4	TRBV6-1	3	-5.991
CAAGACAGAGAGCTGGGTTCCACTGCCAAAAAACAGTCCTTTTCATTATAGGCCCTCCAGGTGCTGGCACAGAAATACAAAGCTGAGTCCCCCA	GGLSFVFLCQHLEGL**KGLFFGSGTQLSVL	TRBJ1-4	TRBV9	2	-6.167
CAAGACAGAGAGCTGGGTTCCACTGCCAAAAAACAGTCGATCCTGGGGACTGCTGGCACAGAAGTACAGAGAGGTCTGGTTGGGGCTGGGCGAC	SPSPNQTSLYFCASSPQDRLFFGSGTQLSVL	TRBJ1-4	TRBV27	58	-4.704
CAAGACAGAGAGCTGGGTTCCACTGCCAAAAAACAGTCGCTTTTCATTACCCTGAGGACTGCTGGCACAGAAGTACAGAGAGGTCTGGTTGGGG	PNQTSLYFCASSPQGNEKRLFFGSGTQLSVL	TRBJ1-4	TRBV27	2	-6.167
CAAGACAGAGAGCTGGGTTCCACTGCCAAAAAACAGTCGGCCGGAGGGAGTCTCCGACAAGCTGCTGGCACAGAGATACATGGCCGAGTCCCCC	GDSAMYLCASSLSETPSGRLFFGSGTQLSVL	TRBJ1-4	TRBV7-9	2	-6.167
CAAGACAGAGAGCTGGGTTCCACTGCCAAAAAACAGTCGGGGAGAGGCTGTCCCGGCTCTGCTGGCACAGAGGTACATAGATGTCTGGTTGGTG	TNQTSMYLCASRAGTASPRLFFGSGTQLSVL	TRBJ1-4	TRBV28	15	-5.292
CAAGACAGAGAGCTGGGTTCCACTGCCAAAAAACAGTCGTAATCTGTCCTGACTGCTGGCACAGAAGTACACAGATGTCTGGGAGGGAGCAGCC	AAPSQTSVYFCASSQDRLRLFFGSGTQLSVL	TRBJ1-4	TRBV6-5	6	-5.69
CAAGACAGAGAGCTGGGTTCCACTGCCAAAAAACAGTCTAAGGGATCCCCTGTCCCGGTACCCGAGGTAACTGCTGGCACAGAAGTACACAGAT	SVYFCASSYLGYRDRGSLRLFFGSGTQLSVL	TRBJ1-4	TRBV6-5	9	-5.514
CAAGACAGAGAGCTGGGTTCCACTGCCAAAAAACAGTCTACTCGTGGGGGTTCTAGCACTGCAGATGTAGAAGCTGCTGTCTTCAGGATGGGCA	AHPEDSSFYICSARTPTSRLFFGSGTQLSVL	TRBJ1-4	TRBV20-1	7	-5.623
CAAGACAGAGAGCTGGGTTCCACTGCCAAAAAACAGTCTATTCCGACCACCTAAGCTGCTGGCACAGAGATACACGGCCGAGTCCTCAAGCTTT	KLEDSAVYLCASSLGGRNRLFFGSGTQLSVL	TRBJ1-4	TRBV11-2	2	-6.167
CAAGACAGAGAGCTGGGTTCCACTGCCAAAAAACAGTCTATTGTCCACCTTGCTGCTGGCACAGAAATAAACTCCAGAATCCTCCAGTTCTGCA	AELEDSGVYFCASSKVDNRLFFGSGTQLSVL	TRBJ1-4	TRBV14	5	-5.769
CAAGACAGAGAGCTGGGTTCCACTGCCAAAAAACAGTCTCCACCCTCCCCCATTAGCACTGCAGATGTAGAAGCTGCTGTCTTCAGGATGGGCA	AHPEDSSFYICSANGGGWRLFFGSGTQLSVL	TRBJ1-4	TRBV20-1	2	-6.167
CAAGACAGAGAGCTGGGTTCCACTGCCAAAAAACAGTCTCCCCTGTCCTTGATCTTGGCTGCTGGCACAGAGATACAGGGCCGAGTCTTCTGGC	PEDSALYLCASSQDQGQGRLFFGSGTQLSVL	TRBJ1-4	TRBV4-2	13	-5.354
CAAGACAGAGAGCTGGGTTCCACTGCCAAAAAACAGTCTCCCGGCCCCTGTCCCGGTTGCACTGCAGATGTAGAAGCTGCTGTCTTCAGGATGG	HPEDSSFYICSATGTGAGRLFFGSGTQLSVL	TRBJ1-4	TRBV20-1	17	-5.237
CAAGACAGAGAGCTGGGTTCCACTGCCAAAAAACAGTCTCCCTTGGCTGTCCCCACTAGCACTGCAGATGTAGAAGCTGCTGTCTTCAGGATGG	HPEDSSFYICSASGDSQGRLFFGSGTQLSVL	TRBJ1-4	TRBV20-1	2	-6.167
CAAGACAGAGAGCTGGGTTCCACTGCCAAAAAACAGTCTCCGGCCCCGGTCACTGGTGGCACAGAAGTAAAGAGCTGTCTGGTTGGGGATGGCA	AIPNQTALYFCATSDRGRRLFFGSGTQLSVL	TRBJ1-4	TRBV24-1	3	-5.991
CAAGACAGAGAGCTGGGTTCCACTGCCAAAAAACAGTCTCCTCGGCTGTCCAGGCGTACTGCTGGCACAGAGGTACATAGATGTCTGGTTGGTG	TNQTSMYLCASSTPGQPRRLFFGSGTQLSVL	TRBJ1-4	TRBV28	3	-5.991
CAAGACAGAGAGCTGGGTTCCACTGCCAAAAAACAGTCTCTTAGGTCCCCTAGCACTGCAGATGTAGAAGCTGCTGTCTTCAGGATGGGCACTG	SAHPEDSSFYICSARGPKRLFFGSGTQLSVL	TRBJ1-4	TRBV20-1	2	-6.167
CAAGACAGAGAGCTGGGTTCCACTGCCAAAAAACAGTCTGCCGGGAAAAATACTACTGGCACAGAGATAGAAAGCTGTCGGGTTCTTTTGGGCC	AQKNPTAFYLCASSIFPGRLFFGSGTQLSVL	TRBJ1-4	TRBV19	5	-5.769
CAAGACAGAGAGCTGGGTTCCACTGCCAAAAAACAGTCTTCCCCTGTCGTTTTTAGCACTGCAGATGTAGAAGCTGCTGTCTTCAGGATGGGCA	AHPEDSSFYICSAKNDRGRLFFGSGTQLSVL	TRBJ1-4	TRBV20-1	16	-5.264
CAAGACAGAGAGCTGGGTTCCACTGCCAAAAAACAGTCTTCCTCCTGCGACACCTTCTCTAGCACTGCAGATGTAGAAGCTGCTGTCTTCAGGA	PEDSSFYICSAREGVAGGRLFFGSGTQLSVL	TRBJ1-4	TRBV20-1	6	-5.69
CAAGACAGAGAGCTGGGTTCCACTGCCAAAAAACAGTCTTCTCGCTTCACTGCTGGCACAGAAGTACATGGCTGAGTCCTCCAGCTTTGTGGAC	STKLEDSAMYFCASSEARRLFFGSGTQLSVL	TRBJ1-4	TRBV2	3	-5.991
CAAGACAGAGAGCTGGGTTCCACTGCCAAAAAACAGTGACGAGATGTCCTGTCGGTGGCTGCTGGCACAGAAATACACAGCAGAGTCACCAAGC	LGDSAVYFCASSHRQDISSLFFGSGTQLSVL	TRBJ1-4	TRBV3-1	44	-4.824
CAAGACAGAGAGCTGGGTTCCACTGCCAAAAAACAGTGCACCAGCCCAACCTAAGCTGCTGGCACAGAGATACACGGCCGAGTCCTCCTGCTGT	QQEDSAVYLCASSLGWAGALFFGSGTQLSVL	TRBJ1-4	TRBV7-2	5	-5.769
CAAGACAGAGAGCTGGGTTCCACTGCCAAAAAACAGTGCCAGGCCTGTCGTACTGGCACAGAGATAGAAAGCTGTCGGGTTCTTTTGGGCCGAT	SAQKNPTAFYLCASTTGLALFFGSGTQLSVL	TRBJ1-4	TRBV19	2	-6.167
CAAGACAGAGAGCTGGGTTCCACTGCCAAAAAACAGTGCCTGTCCCAATAAGCTGCTGGCACAGAGATAGAGGGCCGAGTCCCCCAGCAACAAG	LLLGDSALYLCASSLLGQALFFGSGTQLSVL	TRBJ1-4	TRBV5-6	5	-5.769
CAAGACAGAGAGCTGGGTTCCACTGCCAAAAAACAGTGCGAAACCCTGATCCCCCCGGCTGCTGGCACAGAAGTACACAGATGTCTGGGAGGGA	PSQTSVYFCASSRGDQGFALFFGSGTQLSVL	TRBJ1-4	TRBV6-5	2	-6.167
CAAGACAGAGAGCTGGGTTCCACTGCCAAAAAACAGTGCTCCCTCCACTTGATCTCTGCTGGTGGCACACAGGTACATGGCTGCGTCCCCCAGG	LGDAAMYLCATSRDQVEGALFFGSGTQLSVL	TRBJ1-4	TRBV15	11	-5.426
CAAGACAGAGAGCTGGGTTCCACTGCCAAAAAACAGTGCTCCCTGTCCATGGCTGCTGGCGCAGAGATACAGGGCTGAGTCTTCTGGCTGCAGG	LQPEDSALYLCASSHGQGALFFGSGTQLSVL	TRBJ1-4	TRBV4-1	4	-5.866
CAAGACAGAGAGCTGGGTTCCACTGCCAAAAAACAGTGTACCCAGATCTTGGCTGCTGGCACAGAAATAAACTCCAGAATCCTCCAGTTCTGCA	AELEDSGVYFCASSQDLGTLFFGSGTQLSVL	TRBJ1-4	TRBV14	2	-6.167
CAAGACAGAGAGCTGGGTTCCACTGCCAAAAAACAGTGTCGAAGCTGTCGCTTGGCTGCTGGCACAGAAATACACAGCAGAGTCACCAAGCTCC	ELGDSAVYFCASSQATASTLFFGSGTQLSVL	TRBJ1-4	TRBV3-1	2	-6.167
CAAGACAGAGAGCTGGGTTCCACTGCCAAAAAACAGTGTGGCACGTTGGCTGCTGGCACAGAAATACACAGCAGAGTCACCAAGCTCCAGGGAA	SLELGDSAVYFCASSQRATLFFGSGTQLSVL	TRBJ1-4	TRBV3-1	2	-6.167
CAAGACAGAGAGCTGGGTTCCACTGCCAAAAAACAGTTCAACTCCCGAAGGACCTGAAGGTGGTGAGCTGGCACAGAAATAAGCTGCCGAATCT	DSAAYFCASSPPSGPSGVELFFGSGTQLSVL	TRBJ1-4	TRBV18	4	-5.866
CAAGACAGAGAGCTGGGTTCCACTGCCAAAAAACAGTTCAATTCGTAAACTGCTGGCACAGAGGTACATAGATGTCTGGTTGGTGCTGGCGGAC	SASTNQTSMYLCASSLRIELFFGSGTQLSVL	TRBJ1-4	TRBV28	7	-5.623
CAAGACAGAGAGCTGGGTTCCACTGCCAAAAAACAGTTCACCAAACCCTCTGCTGGCACAGAGGTACATAGATGTCTGGTTGGTGCTGGCGGAC	SASTNQTSMYLCASRGFGELFFGSGTQLSVL	TRBJ1-4	TRBV28	6	-5.69
CAAGACAGAGAGCTGGGTTCCACTGCCAAAAAACAGTTCACCCTGTGGGGATAAGCTGCTGGCACAGAGATACATGGCCGAGTCCCCCTGCTCT	EQGDSAMYLCASSLSPQGELFFGSGTQLSVL	TRBJ1-4	TRBV7-9	3	-5.991
CAAGACAGAGAGCTGGGTTCCACTGCCAAAAAACAGTTCACCGGGAACCCCCTGTAAATAGTAACTGCTGGCACAGAAGTACACAGATGTCTGG	QTSVYFCASSYYLQGVPGELFFGSGTQLSVL	TRBJ1-4	TRBV6-6	2	-6.167
CAAGACAGAGAGCTGGGTTCCACTGCCAAAAAACAGTTCACGACGAGGGCTGCTGGCACAGAGATACAGGGCCGAGTCCTCCAGCTCCAAGGCA	ALELEDSALYLCASSPRRELFFGSGTQLSVL	TRBJ1-4	TRBV5-8	3	-5.991
CAAGACAGAGAGCTGGGTTCCACTGCCAAAAAACAGTTCAGAGAGAGAACTGCTGGCACAGAAATACACAGCAGAGTCACCAAGCTCCAGGGAA	SLELGDSAVYFCASSSLSELFFGSGTQLSVL	TRBJ1-4	TRBV3-1	3	-5.991
CAAGACAGAGAGCTGGGTTCCACTGCCAAAAAACAGTTCAGCGCCCCTGCTGGTGCTGCTGGCACAGAGATACACGGCCGAGTCCTCAAACTTT	KFEDSAVYLCASSTSRGAELFFGSGTQLSVL	TRBJ1-4	TRBV11-2	4	-5.866
CAAGACAGAGAGCTGGGTTCCACTGCCAAAAAACAGTTCAGTACCTGTCCCGGGGCTGCTGGCACAGAGATACATGGCCGAGTCCCCCTGCTCT	EQGDSAMYLCASSPGTGTELFFGSGTQLSVL	TRBJ1-4	TRBV7-9	3	-5.991
CAAGACAGAGAGCTGGGTTCCACTGCCAAAAAACAGTTCCAAACCGGCGGCCCCTGACACGCTGCAGAGATATATGCTGCTGTCTTCAGGGCTC	SPEDSSIYLCSVSGAAGLELFFGSGTQLSVL	TRBJ1-4	TRBV29-1	3	-5.991
CAAGACAGAGAGCTGGGTTCCACTGCCAAAAAACAGTTCCAAGCCGGCCCCTGTAGGAGTACTGGCACAGAGATAGAAAGCTGTCGGGTTCTTT	KNPTAFYLCASTPTGAGLELFFGSGTQLSVL	TRBJ1-4	TRBV19	9	-5.514
CAAGACAGAGAGCTGGGTTCCACTGCCAAAAAACAGTTCCATATCCGAAGTCCCGTCAACTCGACTACTGGCACAGAGATAGAAAGCTGTCGGG	PTAFYLCASSRVDGTSDMELFFGSGTQLSVL	TRBJ1-4	TRBV19	4	-5.866
CAAGACAGAGAGCTGGGTTCCACTGCCAAAAAACAGTTCCCAAAGCCCCTCACTGCTGGCACAGAAGTACATGGCTGAGTCCTCCAGCTTTGTG	TKLEDSAMYFCASSEGLWELFFGSGTQLSVL	TRBJ1-4	TRBV2	2	-6.167
CAAGACAGAGAGCTGGGTTCCACTGCCAAAAAACAGTTCCCCACCCCTGTCGAGGCTGCTGGCACAGAAATAAACTCCAGAATCCTCCAGTTCT	ELEDSGVYFCASSLDRGGELFFGSGTQLSVL	TRBJ1-4	TRBV14	3	-5.991
CAAGACAGAGAGCTGGGTTCCACTGCCAAAAAACAGTTCCCCACGCTCCAAGCTGCTGGCGCAAAGATAAAGGGCCGAGTCCCCCAGCTCCAAG	LELGDSALYLCASSLERGELFFGSGTQLSVL	TRBJ1-4	TRBV5-1	3	-5.991
CAAGACAGAGAGCTGGGTTCCACTGCCAAAAAACAGTTCCCCACGTGGGTGTGAGCTGCTGGCACAGCGATACATGGCCGAGTCCCGCTGCTCT	EQRDSAMYRCASSSHPRGELFFGSGTQLSVL	TRBJ1-4	TRBV7-6	4	-5.866
CAAGACAGAGAGCTGGGTTCCACTGCCAAAAAACAGTTCCCCATTAACGGATCCTAAGCTGCTGGCACAGAGATACACGGCCGAGTCCTCCTGC	QEDSAVYLCASSLGSVNGELFFGSGTQLSVL	TRBJ1-4	TRBV7-2	6	-5.69
CAAGACAGAGAGCTGGGTTCCACTGCCAAAAAACAGTTCCCCCAGGCCCCCTCCGCCCCAGTATAAACTGCTGGCACAGAAGTACAGAGAGGTC	TSLYFCASSLYWGGGGLGELFFGSGTQLSVL	TRBJ1-4	TRBV27	3	-5.991
CAAGACAGAGAGCTGGGTTCCACTGCCAAAAAACAGTTCCCCCTGTCCGTTCCGGGAGCTGGCACAGAAATAAGCTGCCGAATCTCCTCGCACT	VRGDSAAYFCASSRNGQGELFFGSGTQLSVL	TRBJ1-4	TRBV18	5	-5.769
CAAGACAGAGAGCTGGGTTCCACTGCCAAAAAACAGTTCCCCCTTCCCCACACCCTCCCGGCTGCTGGCACAGAAGTACAGAGAGGTCTGGTTG	NQTSLYFCASSREGVGKGELFFGSGTQLSVL	TRBJ1-4	TRBV27	3	-5.991
CAAGACAGAGAGCTGGGTTCCACTGCCAAAAAACAGTTCCCCGCCTATAAGCTTGCTGGCACAGAAGTACAGAGAGGTCTGGTTGGGGCTGGGC	PSPNQTSLYFCASKLIGGELFFGSGTQLSVL	TRBJ1-4	TRBV27	3	-5.991
CAAGACAGAGAGCTGGGTTCCACTGCCAAAAAACAGTTCCCCGTTTGTTCCAAATCCTCTAGCACTGCAGATGTAGAAGCTGCTGTCTTCAGGA	PEDSSFYICSARGFGTNGELFFGSGTQLSVL	TRBJ1-4	TRBV20-1	2	-6.167
CAAGACAGAGAGCTGGGTTCCACTGCCAAAAAACAGTTCCCCTGGATTACTGATGGAGTAACTGCTGGCACAGAAGTACACAGATGTCTGGGAG	SQTSVYFCASSYSISNPGELFFGSGTQLSVL	TRBJ1-4	TRBV6-5	5	-5.769
CAAGACAGAGAGCTGGGTTCCACTGCCAAAAAACAGTTCCCCTGTTTCAAAGCTGCTGGCACAGAGATACATGGCCGAGTCCCCCTGCTCTGTN	TEQGDSAMYLCASSFETGELFFGSGTQLSVL	TRBJ1-4	TRBV7-9	2	-6.167
CAAGACAGAGAGCTGGGTTCCACTGCCAAAAAACAGTTCCCGCCCCTGTGCCCCTCTAGCACTGCAGATGTAGAAGCTGCTGTCTTCAGGATGG	HPEDSSFYICSARGAQGRELFFGSGTQLSVL	TRBJ1-4	TRBV20-1	2	-6.167
CAAGACAGAGAGCTGGGTTCCACTGCCAAAAAACAGTTCCCTGGCGGCCCGAACTCTAGCACTGCAGATGTAGAAGCTGCTGTCTTCAGGATGG	HPEDSSFYICSARVRAARELFFGSGTQLSVL	TRBJ1-4	TRBV20-1	3	-5.991
CAAGACAGAGAGCTGGGTTCCACTGCCAAAAAACAGTTCCCTGGGTGGTAGGGAGCTTAAACTGCTGGCACAGAGGTACATAGATGTCTGGTTN	NQTSMYLCASSLSSLPPRELFFGSGTQLSVL	TRBJ1-4	TRBV28	2	-6.167
CAAGACAGAGAGCTGGGTTCCACTGCCAAAAAACAGTTCCCTTCCGCCGCCCCCGGATGTGCTGCTGGCACAGAGATACATGGCCGAGTCCCCN	GDSAMYLCASSTSGGGGRELFFGSGTQLSVL	TRBJ1-4	TRBV7-9	2	-6.167
CAAGACAGAGAGCTGGGTTCCACTGCCAAAAAACAGTTCCGAGAGCTGTCCTGCGGGTGGTGAGCTGGCACAGAAATAAGCTGCCGAATCTCCT	GDSAAYFCASSPPAGQLSELFFGSGTQLSVL	TRBJ1-4	TRBV18	4	-5.866
CAAGACAGAGAGCTGGGTTCCACTGCCAAAAAACAGTTCCGAGTCGCCCCAACTACTGGCACAGAGATAGAAAGCTGTCGGGTTCTTTTGGGCC	AQKNPTAFYLCASSWGDSELFFGSGTQLSVL	TRBJ1-4	TRBV19	3	-5.991
CAAGACAGAGAGCTGGGTTCCACTGCCAAAAAACAGTTCCGCAAGGACGCCCCGGTTACTGGCACAGAGATAGAAAGCTGTCGGGTTCTTTTGG	QKNPTAFYLCASNRGVLAELFFGSGTQLSVL	TRBJ1-4	TRBV19	5	-5.769
CAAGACAGAGAGCTGGGTTCCACTGCCAAAAAACAGTTCCGCCACTACCCCTGTCTGGCTGCTGGCACAGAAGTACATGGCTGAGTCCTCCAGC	LEDSAMYFCASSQTGVVAELFFGSGTQLSVL	TRBJ1-4	TRBV2	4	-5.866
CAAGACAGAGAGCTGGGTTCCACTGCCAAAAAACAGTTCCGCCCCAAAAGCCCGGTTGGCACTGCAGATGTAGAAGCTGCTGTCTTCAGGATGG	HPEDSSFYICSANRAFGAELFFGSGTQLSVL	TRBJ1-4	TRBV20-1	3	-5.991
CAAGACAGAGAGCTGGGTTCCACTGCCAAAAAACAGTTCCGCTCTCCTCCCTGCCAAGGGTGAGCTGGCACAGAAATAAGCTGCCGAATCTCCT	GDSAAYFCASSPLAGRRAELFFGSGTQLSVL	TRBJ1-4	TRBV18	6	-5.69
CAAGACAGAGAGCTGGGTTCCACTGCCAAAAAACAGTTCCGCTGGGCGCATTAGCCAGGCACTGCAGATGTAGAAGCTGCTGTCTTCAGGATGG	HPEDSSFYICSAWLMRPAELFFGSGTQLSVL	TRBJ1-4	TRBV20-1	2	-6.167
CAAGACAGAGAGCTGGGTTCCACTGCCAAAAAACAGTTCCGTCGACCCCCTGAGACATCGACTCACTGATGGCACAGAAGTACACAGATGTCTG	RHLCTSVPSVSRCLRGSTELFFGSGTQLSVL	TRBJ1-4	TRBV10-3	3	-5.991
CAAGACAGAGAGCTGGGTTCCACTGCCAAAAAACAGTTCCGTGGATATCCCTGAGCTGGCACAGAAATAAGCTGCCGAATCTCCTCGCACTACC	VVRGDSAAYFCASSGISTELFFGSGTQLSVL	TRBJ1-4	TRBV18	3	-5.991
CAAGACAGAGAGCTGGGTTCCACTGCCAAAAAACAGTTCCGTGTATATACTACTGGCACAGAGATAGAAAGCTGTCGGGTTCTTTTGGGCCGAT	SAQKNPTAFYLCASSIYTELFFGSGTQLSVL	TRBJ1-4	TRBV19	4	-5.866
CAAGACAGAGAGCTGGGTTCCACTGCCAAAAAACAGTTCCTCAACGAGCGAGTAACTGCTGGCACAGAAGTACACAGATGTCTGGGAGGGAGCA	APSQTSVYFCASSYSLVEELFFGSGTQLSVL	TRBJ1-4	TRBV6-5	25	-5.07
CAAGACAGAGAGCTGGGTTCCACTGCCAAAAAACAGTTCCTCAGCCGCTGTCCCTGCTTGGCTGCTGGCGCAGAGATACAGGGCCGAGTCTTCT	EDSALYLCASSQAGTAAEELFFGSGTQLSVL	TRBJ1-4	TRBV4-3	2	-6.167
CAAGACAGAGAGCTGGGTTCCACTGCCAAAAAACAGTTCCTCCCTCCCTGTACCCAAACTTCTGCTGGCACAGAGATACACGGCCGAGTCCTCC	EDSAVYLCASRSLGTGREELFFGSGTQLSVL	TRBJ1-4	TRBV7-2	8	-5.565
CAAGACAGAGAGCTGGGTTCCACTGCCAAAAAACAGTTCCTGACCTCCCCCTGTTGATGCTACGCTGCTGGCACAGAAATACAAAGCTGAGTCC	DSALYFCASSVASTGGGQELFFGSGTQLSVL	TRBJ1-4	TRBV9	4	-5.866
CAAGACAGAGAGCTGGGTTCCACTGCCAAAAAACAGTTCCTGATTAGGAGACCCCCCTAGGACACTGCTGGCACAGAAGTACACAGATGTCTGG	QTSVYFCASSVLGGSPNQELFFGSGTQLSVL	TRBJ1-4	TRBV6-1	5	-5.769
CAAGACAGAGAGCTGGGTTCCACTGCCAAAAAACAGTTCCTTAAAACCGGCTAAGCTGCTGGCACAGAGATACACGGCGGAGTCCTCCTGCTGT	QQEDSAVYLCASSLAGFKELFFGSGTQLSVL	TRBJ1-4	TRBV7-8	2	-6.167
CAAGACAGAGAGCTGGGTTCCACTGCCAAAAAACAGTTCCTTTTTTAGGGGCCCGGTCTTGCTGCTGGCACAGAGATACACGGCCGAGTCCTCA	EDSAVYLCASSKTGPLKKELFFGSGTQLSVL	TRBJ1-4	TRBV11-2	3	-5.991
CAAGACAGAGAGCTGGGTTCCACTGCCAAAAAACAGTTCGACCTTCTGTCCCCCTAAGCTGCTGGCACAGAGATACATGGCCGAGTCCCCCTGC	QGDSAMYLCASSLGGQKVELFFGSGTQLSVL	TRBJ1-4	TRBV7-9	4	-5.866
CAAGACAGAGAGCTGGGTTCCACTGCCAAAAAACAGTTCGAGACCCTGTCCCGGTTTTCGGCTGCTGGCGCAGAGATACAGGGCCGAGTCTTCN	EDSALYLCASSRKPGQGLELFFGSGTQLSVL	TRBJ1-4	TRBV4-3	2	-6.167
CAAGACAGAGAGCTGGGTTCCACTGCCAAAAAACAGTTCGCCACCGCCCGAGTAACTGCTGGCACAGAAGTACACAGATGTCTGGGAGGGAGCA	APSQTSVYFCASSYSGGGELFFGSGTQLSVL	TRBJ1-4	TRBV6-5	3	-5.991
CAAGACAGAGAGCTGGGTTCCACTGCCAAAAAACAGTTCGCCCTGTGACTGTTCGGGCACAGAAGTACACAGATGTCTGGGAGGGAGCAGCCGA	RLLPPRHLCTSVPEQSQGELFFGSGTQLSVL	TRBJ1-4	TRBV6-5	4	-5.866
CAAGACAGAGAGCTGGGTTCCACTGCCAAAAAACAGTTCGCTAGCCCCCTGCCATCTAGCACTGCAGATGTAGAAGCTGCTGTCTTCAGGATGG	HPEDSSFYICSARWQGASELFFGSGTQLSVL	TRBJ1-4	TRBV20-1	3	-5.991
CAAGACAGAGAGCTGGGTTCCACTGCCAAAAAACAGTTCGGAGGTCCCAAGGGTGCTGCTGGCACAGAAATACAAAGCTGAGTCCCCCAGCTCC	ELGDSALYFCASSTLGTSELFFGSGTQLSVL	TRBJ1-4	TRBV9	2	-6.167
CAAGACAGAGAGCTGGGTTCCACTGCCAAAAAACAGTTCGGCGTAATTTCTGCTGGTGGCACACAGGTACATGGCTGCGTCCCCCAGGCCTGGA	PGLGDAAMYLCATSRNYAELFFGSGTQLSVL	TRBJ1-4	TRBV15	4	-5.866
CAAGACAGAGAGCTGGGTTCCACTGCCAAAAAACAGTTCGGCTCCTGAAATGGTTTGGCTGCTGGCACAGAAATAAACTCCAGAATCCTCCAGT	LEDSGVYFCASSQTISGAELFFGSGTQLSVL	TRBJ1-4	TRBV14	4	-5.866
CAAGACAGAGAGCTGGGTTCCACTGCCAAAAAACAGTTCGGTGGGTCTTTCTCCTTGGCTGCTGGCGCAGAGATACAGGGCCGAGTCTTCTGGC	PEDSALYLCASSQGERPTELFFGSGTQLSVL	TRBJ1-4	TRBV4-3	2	-6.167
CAAGACAGAGAGCTGGGTTCCACTGCCAAAAAACAGTTCGTACTGTCCGTAACTGCTGGCACAGAAGTACACAGATGTCTGGGAGGGAGCAGCC	AAPSQTSVYFCASSYGQYELFFGSGTQLSVL	TRBJ1-4	TRBV6-6	2	-6.167
CAAGACAGAGAGCTGGGTTCCACTGCCAAAAAACAGTTCGTCCACTGTTCCGGGGCTGCTGGCACAGAAGTACACAGATGTCTGGGAGGGAGCA	APSQTSVYFCASSPGTVDELFFGSGTQLSVL	TRBJ1-4	TRBV6-5	3	-5.991
CAAGACAGAGAGCTGGGTTCCACTGCCAAAAAACAGTTCGTCCCTGAAGCTGCTGGCACAGAGATACAGGGCCGAGTCTTCTGGCTGCAGGGTG	TLQPEDSALYLCASSFRDELFFGSGTQLSVL	TRBJ1-4	TRBV4-2	11	-5.426
CAAGACAGAGAGCTGGGTTCCACTGCCAAAAAACAGTTCTAGAACCCCCCTGTCATAACTGCTGGCACAGAAGTACACAGATGTCTGGGAGGGA	PSQTSVYFCASSYDRGVLELFFGSGTQLSVL	TRBJ1-4	TRBV6-5	3	-5.991
CAAGACAGAGAGCTGGGTTCCACTGCCAAAAAACAGTTCTAGTCCTTCGGCACCCTGGCTGCTGGCGCAAAGATAAAGGGCCGAGTCCCCCAGC	LGDSALYLCASSQGAEGLELFFGSGTQLSVL	TRBJ1-4	TRBV5-1	7	-5.623
CAAGACAGAGAGCTGGGTTCCACTGCCAAAAAACAGTTCTATGCCTGATCGTGGTGAGCTGGCACAGAAATAAGCTGCCGAATCTCCTCGCACT	VRGDSAAYFCASSPRSGIELFFGSGTQLSVL	TRBJ1-4	TRBV18	3	-5.991
CAAGACAGAGAGCTGGGTTCCACTGCCAAAAAACAGTTCTCCAACCCTGCCTCTAGCACTGCAGATGTAGAAGCTGCTGTCTTCAGGATGGGCA	AHPEDSSFYICSARGRVGELFFGSGTQLSVL	TRBJ1-4	TRBV20-1	4	-5.866
CAAGACAGAGAGCTGGGTTCCACTGCCAAAAAACAGTTCTCCAGGGACTGTCCAGTGGCTGCTGGCGCAAAGATAAAGGGCCGAGTCCCCCAGC	LGDSALYLCASSHWTVPGELFFGSGTQLSVL	TRBJ1-4	TRBV5-1	4	-5.866
CAAGACAGAGAGCTGGGTTCCACTGCCAAAAAACAGTTCTCTCCCTGCGGCCACGCTGCAGAGATATATGCTGCTGTCTTCAGGGCTCATGTTG	NMSPEDSSIYLCSVAAGRELFFGSGTQLSVL	TRBJ1-4	TRBV29-1	4	-5.866
CAAGACAGAGAGCTGGGTTCCACTGCCAAAAAACAGTTCTCTCTGTACTCTAGCACTGCAGATGTAGAAGCTGCTGTCTTCAGGATGGGCACTG	SAHPEDSSFYICSARVQRELFFGSGTQLSVL	TRBJ1-4	TRBV20-1	5	-5.769
CAAGACAGAGAGCTGGGTTCCACTGCCAAAAAACAGTTCTCTGGTCCTCGCTCTAGCACTGCAGATGTAGAAGCTGCTGTCTTCAGGATGGGCA	AHPEDSSFYICSARARTRELFFGSGTQLSVL	TRBJ1-4	TRBV20-1	3	-5.991
CAAGACAGAGAGCTGGGTTCCACTGCCAAAAAACAGTTCTGTCTTTCTCCTGCTGGCACAGAAGTACACAGCTGAGTCCCTGGGTTCTGAGGGC	PSEPRDSAVYFCASRRKTELFFGSGTQLSVL	TRBJ1-4	TRBV12-3; TRBV12-4	10	-5.468
CAAGACAGAGAGCTGGGTTCCACTGCCAAAAAACAGTTCTTTATTCCCTGCCACCGGTGGTGAGCTGGCACAGAAATAAGCTGCCGAATCTCCT	GDSAAYFCASSPPVAGNKELFFGSGTQLSVL	TRBJ1-4	TRBV18	3	-5.991
CAAGACAGAGAGCTGGGTTCCACTGCCAAAAAACAGTTCTTTCACACTGACCGAGTAACTGCTGGCACAGAAGTACACAGATGTCTGGGAGGGA	PSQTSVYFCASSYSVSVKELFFGSGTQLSVL	TRBJ1-4	TRBV6-5	10	-5.468
CAAGACAGAGAGCTGGGTTCCACTGCCAAAAAACAGTTGACCAGATCCCTGTTCATAACTGCTGGCACAGAAGTACACAGATGTCTGGGAGGGA	PSQTSVYFCASSYEQGSGQLFFGSGTQLSVL	TRBJ1-4	TRBV6-5	11	-5.426
CAAGACAGAGAGCTGGGTTCCACTGCCAAAAAACAGTTGACTAGGCGCGGCCTGTGAGTAACTGCTGGCACAGAAGTACACAGATGTCTGGGAG	SQTSVYFCASSYSQAAPSQLFFGSGTQLSVL	TRBJ1-4	TRBV6-5	3	-5.991
CAAGACAGAGAGCTGGGTTCCACTGCCAAAAAACAGTTGCCCAAGCCCTGCCAAAATTCCGGTACTACTGGCACAGAGATAGAAAGCTGTCGGG	PTAFYLCASSTGILAGLGQLFFGSGTQLSVL	TRBJ1-4	TRBV19	4	-5.866
CAAGACAGAGAGCTGGGTTCCACTGCCAAAAAACAGTTGCCCCCTGTCTCCTTCACTGCTGGCACAGAAGTACATGGCTGAGTCCTCCAGCTTT	KLEDSAMYFCASSEGDRGQLFFGSGTQLSVL	TRBJ1-4	TRBV2	3	-5.991
CAAGACAGAGAGCTGGGTTCCACTGCCAAAAAACAGTTGCCCTATCCCCCCCTTACTGCTGGCACAGAAGTACACAGATGTCTGGGAGGGAGCA	APSQTSVYFCASSKGGIGQLFFGSGTQLSVL	TRBJ1-4	TRBV6-5	14	-5.322
CAAGACAGAGAGCTGGGTTCCACTGCCAAAAAACAGTTGCCTTCCCAAACTGCTGGCACAGAGGTACATAGATGTCTGGTTGGTGCTGGCGGAC	SASTNQTSMYLCASSLGRQLFFGSGTQLSVL	TRBJ1-4	TRBV28	6	-5.69
CAAGACAGAGAGCTGGGTTCCACTGCCAAAAAACAGTTGCCTTGGACTGCGTTCGTCTCTAGCACTGCAGATGTAGAAGCTGCTGTCTTCAGGA	PEDSSFYICSARDERSPRQLFFGSGTQLSVL	TRBJ1-4	TRBV20-1	5	-5.769
CAAGACAGAGAGCTGGGTTCCACTGCCAAAAAACAGTTGGCCCCCTGTCGGTGGTGAGCTGGCACAGAAATAAGCTGCCGAATCTCCTCGCACT	VRGDSAAYFCASSPPTGGQLFFGSGTQLSVL	TRBJ1-4	TRBV18	2	-6.167
CAAGACAGAGAGCTGGGTTCCACTGCCAAAAAACAGTTGGCCGCCTCCGTCTTCAACGCTGCAGAGATATATGCTGCTGTCTTCAGGGCTCATG	MSPEDSSIYLCSVEDGGGQLFFGSGTQLSVL	TRBJ1-4	TRBV29-1	8	-5.565
CAAGACAGAGAGCTGGGTTCCACTGCCAAAAAACAGTTGGGCCACGATCGAGTAACTGCTGGCACAGAAGTACACAGATGTCTGGGAGGGAGCA	APSQTSVYFCASSYSIVAQLFFGSGTQLSVL	TRBJ1-4	TRBV6-5	8	-5.565
CAAGACAGAGAGCTGGGTTCCACTGCCAAAAAACAGTTGGGCCTCGTTCCCTGTGGGGTAACTGCTGGCACAGAAGTACACAGATGTCTGGGAG	SQTSVYFCASSYPTGNEAQLFFGSGTQLSVL	TRBJ1-4	TRBV6-6	4	-5.866
CAAGACAGAGAGCTGGGTTCCACTGCCAAAAAACAGTTGGTCCCTTCCCCCAGCACTGCAGATGTAGAAGCTGCTGTCTTCAGGATGGGCACTG	SAHPEDSSFYICSAGGRDQLFFGSGTQLSVL	TRBJ1-4	TRBV20-1	3	-5.991
CAAGACAGAGAGCTGGGTTCCACTGCCAAAAAACAGTTGTACTAGAAATTGATGATCTCTGCTGGTGGCACACAGGTACATGGCTGCGTCCCCC	GDAAMYLCATSRDHQFLVQLFFGSGTQLSVL	TRBJ1-4	TRBV15	2	-6.167
CAAGACAGAGAGCTGGGTTCCACTGCCAAAAAACAGTTGTCCTTCTGTCCGGTGATCACTGGTGGCACAGAAGTAAAGAGCTGTCTGGTTGGGG	PNQTALYFCATSDHRTEGQLFFGSGTQLSVL	TRBJ1-4	TRBV24-1	5	-5.769
CAAGACAGAGAGCTGGGTTCCACTGCCAAAAAACAGTTGTGTCTCCAGCCCCTGGTGGGAGCTGCTGGCACAGAGATACATGGCCGAGTCCCCC	GDSAMYLCASSSHQGLETQLFFGSGTQLSVL	TRBJ1-4	TRBV7-9	5	-5.769
CAAGACAGAGAGCTGGGTTCCACTGCCAAAAAACAGTTGTTTTCCCACCTCAATAACGCTGCAGAGATATATGCTGCTGTCTTCAGGGCTCATG	MSPEDSSIYLCSVIEVGKQLFFGSGTQLSVL	TRBJ1-4	TRBV29-1	12	-5.389
CAAGACAGAGAGCTGGGTTCCACTGCCAAAAAACAGTTTAAAATCCCTGTCCCCTATAGCACTGCAGATGTAGAAGCTGCTGTCTTCAGGATGG	HPEDSSFYICSAIGDRDFKLFFGSGTQLSVL	TRBJ1-4	TRBV20-1	4	-5.866
CAAGACAGAGAGCTGGGTTCCACTGCCAAAAAACAGTTTAAATTCTCTCTCAGCACTGCAGATGTAGAAGCTGCTGTCTTCAGGATGGGCACTG	SAHPEDSSFYICSAEREFKLFFGSGTQLSVL	TRBJ1-4	TRBV20-1	2	-6.167
CAAGACAGAGAGCTGGGTTCCACTGCCAAAAAACAGTTTAACCTGCGATGGTGAGCTGGCACAGAAATAAGCTGCCGAATCTCCTCGCACTACC	VVRGDSAAYFCASSPSQVKLFFGSGTQLSVL	TRBJ1-4	TRBV18	5	-5.769
CAAGACAGAGAGCTGGGTTCCACTGCCAAAAAACAGTTTAACTGTCGTGGTACTGCTGGCACAGAAGTACACAGATGTCTGGGAGGGAGCAGCC	AAPSQTSVYFCASSTTTVKLFFGSGTQLSVL	TRBJ1-4	TRBV6-6	5	-5.769
CAAGACAGAGAGCTGGGTTCCACTGCCAAAAAACAGTTTAAGATAACCGGCGGTCCCGGGGCTGCTGGCACAGAGATACACAGCTGAGTCCCCC	GDSAVYLCASSPGTAGYLKLFFGSGTQLSVL	TRBJ1-4	TRBV7-4	2	-6.167
CAAGACAGAGAGCTGGGTTCCACTGCCAAAAAACAGTTTAATGTACCGGCCTCCCGGTCTGGCACAGAGATACACGGCTGAGTCCCCCCGCTCT	ERGDSAVYLCARPGGRYIKLFFGSGTQLSVL	TRBJ1-4	TRBV7-3	6	-5.69
CAAGACAGAGAGCTGGGTTCCACTGCCAAAAAACAGTTTACCCACACCCTGCCGGGTTAAGCTGCTGGCACAGCGATACATGGCCGAGTCCCGC	RDSAMYRCASSLTRQGVGKLFFGSGTQLSVL	TRBJ1-4	TRBV7-6	3	-5.991
CAAGACAGAGAGCTGGGTTCCACTGCCAAAAAACAGTTTACCTGGCCCCTGTCCCATAAGGTAACTGCTGGCACAGAAGTACACAGATGTCTGG	QTSVYFCASSYLMGQGPGKLFFGSGTQLSVL	TRBJ1-4	TRBV6-5	4	-5.866
CAAGACAGAGAGCTGGGTTCCACTGCCAAAAAACAGTTTACGATCTAAGCTGCTGGCACAGAGATACATGGCCGAGTCCCCCTGCTCTGTGCGC	RTEQGDSAMYLCASSLDRKLFFGSGTQLSVL	TRBJ1-4	TRBV7-9	6	-5.69
CAAGACAGAGAGCTGGGTTCCACTGCCAAAAAACAGTTTACTCTGGACGTCCCGGCTAGAACTGCTGGCACAGAGGTACATAGATGTCTGGTTG	NQTSMYLCASSSSRDVQSKLFFGSGTQLSVL	TRBJ1-4	TRBV28	3	-5.991
CAAGACAGAGAGCTGGGTTCCACTGCCAAAAAACAGTTTACTTGCCCCCTGAACCAAGCTGCTGGCACAGAGATACACGGCCGAGTCCTCCTGC	QEDSAVYLCASSLVQGASKLFFGSGTQLSVL	TRBJ1-4	TRBV7-2	8	-5.565
CAAGACAGAGAGCTGGGTTCCACTGCCAAAAAACAGTTTAGATGGTTGGGAACTGCTGGCACAGAGGTACATAGATGTCTGGTTGGTGCTGGCG	ASTNQTSMYLCASSSQPSKLFFGSGTQLSVL	TRBJ1-4	TRBV28	6	-5.69
CAAGACAGAGAGCTGGGTTCCACTGCCAAAAAACAGTTTAGCCATACCCCCAAACCGTTCACTGCTGGCACAGAGGTACTGAGAGGTATGTGAG	SHTSQYLCASSERFGGMAKLFFGSGTQLSVL	TRBJ1-4	TRBV25-1	5	-5.769
CAAGACAGAGAGCTGGGTTCCACTGCCAAAAAACAGTTTAGGCCGACCCACCCCCCCCGAAGCTTCACTGCTGGCACAGAAGTACACAGATGTC	TSVYFCASSEASGGVGRPKLFFGSGTQLSVL	TRBJ1-4	TRBV6-1	4	-5.866
CAAGACAGAGAGCTGGGTTCCACTGCCAAAAAACAGTTTAGTCCCCCCACTTAAGCTGCTGGCACAGAGATACACGGCTGAGTCCCCCCGCTCT	ERGDSAVYLCASSLSGGTKLFFGSGTQLSVL	TRBJ1-4	TRBV7-3	5	-5.769
CAAGACAGAGAGCTGGGTTCCACTGCCAAAAAACAGTTTATAGATAACCTTGTCCTGGCTGGCACAGAAGTACACAGATGTTTGGGAGGGAGCA	APSQTSVYFCASQDKVIYKLFFGSGTQLSVL	TRBJ1-4	TRBV6-2	3	-5.991
CAAGACAGAGAGCTGGGTTCCACTGCCAAAAAACAGTTTATCCCCTGTCCCGGTTGGTGAGCTGGCACAGAAATAAGCTGCCGAATCTCCTCGC	RGDSAAYFCASSPTGTGDKLFFGSGTQLSVL	TRBJ1-4	TRBV18	4	-5.866
CAAGACAGAGAGCTGGGTTCCACTGCCAAAAAACAGTTTATCCGACACGACCAAGCTGCTGGCGCAAAGATAAAGGGCCGAGTCCCCCAGCTCC	ELGDSALYLCASSLVVSDKLFFGSGTQLSVL	TRBJ1-4	TRBV5-1	3	-5.991
CAAGACAGAGAGCTGGGTTCCACTGCCAAAAAACAGTTTATCTCGACTTGATCCGGCAAGGCTGCTGGCACAGAAATACACAGCAGAGTCACCA	GDSAVYFCASSLAGSSRDKLFFGSGTQLSVL	TRBJ1-4	TRBV3-1	12	-5.389
CAAGACAGAGAGCTGGGTTCCACTGCCAAAAAACAGTTTATCTGCGGGTCCCGGGGCAAGGCTGCTGGCACAGAGATACATGGCCGAGTCCCCC	GDSAMYLCASSLAPGPADKLFFGSGTQLSVL	TRBJ1-4	TRBV7-9	4	-5.866
CAAGACAGAGAGCTGGGTTCCACTGCCAAAAAACAGTTTATGGATTGCCCCCTGTCCCCCGCTGCTGGCACAGAAATACAAAGCTGAGTCCCCC	GDSALYFCASSGGQGAIHKLFFGSGTQLSVL	TRBJ1-4	TRBV9	4	-5.866
CAAGACAGAGAGCTGGGTTCCACTGCCAAAAAACAGTTTCAAACTCCCTGTCCCGGTTGGGCTGCTGGCACAGAAGTACACAGATGTCTGGGAG	SQTSVYFCASSPTGTGSLKLFFGSGTQLSVL	TRBJ1-4	TRBV6-6	3	-5.991
CAAGACAGAGAGCTGGGTTCCACTGCCAAAAAACAGTTTCAAAGGATCTAAGCTGCTGGCACAGAGATACACGGCCGAGTCCTCAAGCTTTGCA	AKLEDSAVYLCASSLDPLKLFFGSGTQLSVL	TRBJ1-4	TRBV11-2	20	-5.167
CAAGACAGAGAGCTGGGTTCCACTGCCAAAAAACAGTTTCAAATCTCGGACCGTGAATGAGTAACTGCTGGCACAGAAGTACACAGATGTCTGG	QTSVYFCASSYSFTVRDLKLFFGSGTQLSVL	TRBJ1-4	TRBV6-5	7	-5.623
CAAGACAGAGAGCTGGGTTCCACTGCCAAAAAACAGTTTCAACAATCCCTGTCCCTGAGAGGGTGAGCTGGCACAGAAATAAGCTGCCGAATCT	DSAAYFCASSPSQGQGLLKLFFGSGTQLSVL	TRBJ1-4	TRBV18	3	-5.991
CAAGACAGAGAGCTGGGTTCCACTGCCAAAAAACAGTTTCAACCCTCTAGCACTGCAGATGTAGAAGCTGCTGTCTTCAGGATGGGCACTGGTC	TSAHPEDSSFYICSARGLKLFFGSGTQLSVL	TRBJ1-4	TRBV20-1	9	-5.514
CAAGACAGAGAGCTGGGTTCCACTGCCAAAAAACAGTTTCAATGCGGTCCCAACGCTGCAGAGATATATGCTGCTGTCTTCAGGGCTCATGTTG	NMSPEDSSIYLCSVGTALKLFFGSGTQLSVL	TRBJ1-4	TRBV29-1	7	-5.623
CAAGACAGAGAGCTGGGTTCCACTGCCAAAAAACAGTTTCACACTGGACCGGCTGGCACAGAGGTACATAGATGTCTGGTTGGTGCTGGCGGAC	SASTNQTSMYLCASRSSVKLFFGSGTQLSVL	TRBJ1-4	TRBV28	7	-5.623
CAAGACAGAGAGCTGGGTTCCACTGCCAAAAAACAGTTTCACATCACCTGTCGCTTGGCTGCTGGCGCAGAGATACAGGGCTGAGTCTTCTGGC	PEDSALYLCASSQATGDVKLFFGSGTQLSVL	TRBJ1-4	TRBV4-1	3	-5.991
CAAGACAGAGAGCTGGGTTCCACTGCCAAAAAACAGTTTCACTTGGGTCCCTGTAGGACTGATGGCACAGAAGTACACAGATGTCTGGGAGCTG	SSQTSVYFCAISPTGTQVKLFFGSGTQLSVL	TRBJ1-4	TRBV10-3	3	-5.991
CAAGACAGAGAGCTGGGTTCCACTGCCAAAAAACAGTTTCAGCGCCCCTCCACTGCTGGCACAGAGGTACATAGATGTCTGGTTGGTGCTGGCG	ASTNQTSMYLCASSGGALKLFFGSGTQLSVL	TRBJ1-4	TRBV28	3	-5.991
CAAGACAGAGAGCTGGGTTCCACTGCCAAAAAACAGTTTCAGCGTGCCCCCTGGACCTTGGCTGCTGGCACAGAAATAAACTCCAGAATCCTCC	EDSGVYFCASSQGPGGTLKLFFGSGTQLSVL	TRBJ1-4	TRBV14	6	-5.69
CAAGACAGAGAGCTGGGTTCCACTGCCAAAAAACAGTTTCAGGGGAAAAAGAGCTAAGCTGCTGGCACAGCGATACATGGCCGAGTCCCGCTGC	QRDSAMYRCASSLALFPLKLFFGSGTQLSVL	TRBJ1-4	TRBV7-6	4	-5.866
CAAGACAGAGAGCTGGGTTCCACTGCCAAAAAACAGTTTCATCGATGGGTCCCTGTCCGGGGAACTGCTGGCACAGAAGTACACAGATGTCTGG	QTSVYFCASSSPDRDPSMKLFFGSGTQLSVL	TRBJ1-4	TRBV6-6	5	-5.769
CAAGACAGAGAGCTGGGTTCCACTGCCAAAAAACAGTTTCCAAAGATCTTGGCTGCTGGCGCAGAGATACAGGGCTGAGTCTTCTGGCTGCAGG	LQPEDSALYLCASSQDLWKLFFGSGTQLSVL	TRBJ1-4	TRBV4-1	4	-5.866
CAAGACAGAGAGCTGGGTTCCACTGCCAAAAAACAGTTTCCAACTGTCCCCACTGCTGGCACAGAAGTACACAGCTGAGTCCCTGGGTTCTGAG	SEPRDSAVYFCASSGDSWKLFFGSGTQLSVL	TRBJ1-4	TRBV12-3; TRBV12-4	4	-5.866
CAAGACAGAGAGCTGGGTTCCACTGCCAAAAAACAGTTTCCACCCCTGGGAGTAACTGCTGGCACAGAAGTACACAGATGTCTGGGAGGGAGCA	APSQTSVYFCASSYSQGWKLFFGSGTQLSVL	TRBJ1-4	TRBV6-5	5	-5.769
CAAGACAGAGAGCTGGGTTCCACTGCCAAAAAACAGTTTCCACTCCCCGCCCCCCTGGAAGCCGGCAACGCTGCAGAGATATATGCTGCTGTCT	DSSIYLCSVAGFQGGGEWKLFFGSGTQLSVL	TRBJ1-4	TRBV29-1	8	-5.565
CAAGACAGAGAGCTGGGTTCCACTGCCAAAAAACAGTTTCCATATTCGGTCCCTCGTACAGTTCTGCTGGCACAGAAGTACACAGATGTCTGGG	PDICVLLCQQNCTRDRIWKLFFGSGTQLSVL	TRBJ1-4	TRBV6-5	6	-5.69
CAAGACAGAGAGCTGGGTTCCACTGCCAAAAAACAGTTTCCCAAGGACACTGTCCCCCCCTTCAACGCTGCAGAGATATATGCTGCTGTCTTCA	EDSSIYLCSVEGGDSVLGKLFFGSGTQLSVL	TRBJ1-4	TRBV29-1	5	-5.769
CAAGACAGAGAGCTGGGTTCCACTGCCAAAAAACAGTTTCCCAATCCTCGAGGTCTCGCTGCTGGCACAGAGATACACGGCCGAGTCCTCCTGC	QEDSAVYLCASSETSRIGKLFFGSGTQLSVL	TRBJ1-4	TRBV7-2	8	-5.565
CAAGACAGAGAGCTGGGTTCCACTGCCAAAAAACAGTTTCCCACCCCCCTGTCCGGAGCTGCTGGCACAGAAGTACACAGATGTCTGGGAGGGN	PSQTSVYFCASSSGQGGGKLFFGSGTQLSVL	TRBJ1-4	TRBV6-5	2	-6.167
CAAGACAGAGAGCTGGGTTCCACTGCCAAAAAACAGTTTCCCACCCCTGTTGGGGCTGCTGGCACAGAGATACACGGCCGAGTCCTCCTGCTGT	QQEDSAVYLCASSPNRGGKLFFGSGTQLSVL	TRBJ1-4	TRBV7-2	14	-5.322
CAAGACAGAGAGCTGGGTTCCACTGCCAAAAAACAGTTTCCCACCCCTGTTGGGGCTGCTGGCACAGAGATACACGGCTGAGTCCCCCCGCTCT	ERGDSAVYLCASSPNRGGKLFFGSGTQLSVL	TRBJ1-4	TRBV7-3	3	-5.991
CAAGACAGAGAGCTGGGTTCCACTGCCAAAAAACAGTTTCCCACCCTGCAGATCTTGGCTGCTGGCACAGAAATAAACTCCAGAATCCTCCAGT	LEDSGVYFCASSQDLQGGKLFFGSGTQLSVL	TRBJ1-4	TRBV14	6	-5.69
CAAGACAGAGAGCTGGGTTCCACTGCCAAAAAACAGTTTCCCAGCTTGTTGTTCAACGCTGCAGAGATATATGCTGCTGTCTTCAGGGCTCATG	MSPEDSSIYLCSVEQQAGKLFFGSGTQLSVL	TRBJ1-4	TRBV29-1	4	-5.866
CAAGACAGAGAGCTGGGTTCCACTGCCAAAAAACAGTTTCCCAGGGCCGAGTCCTCCTCTGCTGGTGGCACACAGGTACATGGCTGCGTCCCCC	GDAAMYLCATSRGGLGPGKLFFGSGTQLSVL	TRBJ1-4	TRBV15	2	-6.167
CAAGACAGAGAGCTGGGTTCCACTGCCAAAAAACAGTTTCCCAGTCGTCAGACCGCTGGCACAGAAGTACAGAGAGGTCTGGTTGGGGCTGGGC	PSPNQTSLYFCASGLTTGKLFFGSGTQLSVL	TRBJ1-4	TRBV27	2	-6.167
CAAGACAGAGAGCTGGGTTCCACTGCCAAAAAACAGTTTCCCATCCCCTGTCCTTTCACTGCTGGCACAGAAGTACACAGATGTCTGGGAGGGA	PSQTSVYFCASSERTGDGKLFFGSGTQLSVL	TRBJ1-4	TRBV6-1	6	-5.69
CAAGACAGAGAGCTGGGTTCCACTGCCAAAAAACAGTTTCCCCATCGCCCTGTCGCTGCTGCTGGCACAGAGATACACGGCCGAGTCCTCAAGC	LEDSAVYLCASSSDRAMGKLFFGSGTQLSVL	TRBJ1-4	TRBV11-2	3	-5.991
CAAGACAGAGAGCTGGGTTCCACTGCCAAAAAACAGTTTCCCCCCCGGCAGGCTGCTGGCACAGAAATAAACTCCAGAATCCTCCAGTTCTGCA	AELEDSGVYFCASSLPGGKLFFGSGTQLSVL	TRBJ1-4	TRBV14	3	-5.991
CAAGACAGAGAGCTGGGTTCCACTGCCAAAAAACAGTTTCCCCCGCACCTGGGGAGGGTCTAAGCTGCTGGCACAGAGATACACGGCCGAGTCC	DSAVYLCASSLDPPQVRGKLFFGSGTQLSVL	TRBJ1-4	TRBV7-2	2	-6.167
CAAGACAGAGAGCTGGGTTCCACTGCCAAAAAACAGTTTCCCCCTCAGGGTCCTGCTGGCACAGAAGTACAGAGAGGTCTGGTTGGGGCTGGGC	PSPNQTSLYFCASRTLRGKLFFGSGTQLSVL	TRBJ1-4	TRBV27	6	-5.69
CAAGACAGAGAGCTGGGTTCCACTGCCAAAAAACAGTTTCCCCCTCAGTACCCGAGTAACTGCTGGCACAGAAGTACACAGATGTCTGGGAGGG	PPRHLCTSVPAVTRVLRGKLFFGSGTQLSVL	TRBJ1-4	TRBV6-5	2	-6.167
CAAGACAGAGAGCTGGGTTCCACTGCCAAAAAACAGTTTCCCCCTCGCGGCCAGAGAATCTCTGCTGGTGGCACACAGGTACATGGCTGCGTCC	DAAMYLCATSRDSLAARGKLFFGSGTQLSVL	TRBJ1-4	TRBV15	4	-5.866
CAAGACAGAGAGCTGGGTTCCACTGCCAAAAAACAGTTTCCCCGAGGACTCCTCGAAGCTGCTGGCACAGAGATACATGGCCGAGTCCCCAAGC	LGDSAMYLCASSFEESSGKLFFGSGTQLSVL	TRBJ1-4	TRBV11-1	5	-5.769
CAAGACAGAGAGCTGGGTTCCACTGCCAAAAAACAGTTTCCCCGATCCCTGCCCCCCCCCACTGCAGATGTAGAAGCTGCTGTCTTCAGGATGG	HPEDSSFYICSGGGQGSGKLFFGSGTQLSVL	TRBJ1-4	TRBV20-1	8	-5.565
CAAGACAGAGAGCTGGGTTCCACTGCCAAAAAACAGTTTCCCCGCCCCCTGTCCGAAGCTGCTGGCGCAAAGATAAAGGGCCGAGTCCCCCAGC	LGDSALYLCASSFGQGAGKLFFGSGTQLSVL	TRBJ1-4	TRBV5-1	3	-5.991
CAAGACAGAGAGCTGGGTTCCACTGCCAAAAAACAGTTTCCCCGCCTGCCTTTCACTGCTGGCACAGAAGTACACAGATGTCTGGGAGGGAGCA	APSQTSVYFCASSERQAGKLFFGSGTQLSVL	TRBJ1-4	TRBV6-1	9	-5.514
CAAGACAGAGAGCTGGGTTCCACTGCCAAAAAACAGTTTCCCCGGCCGGATTCTGGCCGTCCCCGGTCTGCTGGCACAGAGGTACATAGATGTC	TSMYLCASRPGTARIRPGKLFFGSGTQLSVL	TRBJ1-4	TRBV28	3	-5.991
CAAGACAGAGAGCTGGGTTCCACTGCCAAAAAACAGTTTCCCCGGGCTATGGTTGCTGGCACAGAAGTACACAGATGTCTGGGAGGGAGCAGCC	AAPSQTSVYFCASNHSPGKLFFGSGTQLSVL	TRBJ1-4	TRBV6-6	6	-5.69
CAAGACAGAGAGCTGGGTTCCACTGCCAAAAAACAGTTTCCCCTAAGCTGCTGGCACAGAGATACACGGCTGAGTCCCCCCGCTCTGTGCGCTN	SAQSGGTQPCISVPAA*GKLFFGSGTQLSVL	TRBJ1-4	TRBV7-3	3	-5.991
CAAGACAGAGAGCTGGGTTCCACTGCCAAAAAACAGTTTCCCCTCTCCCTGTACCAAGCTGCTGGCGCAAAGATAAAGGGCCGAGTCCCCCAGC	LGDSALYLCASSLVQGEGKLFFGSGTQLSVL	TRBJ1-4	TRBV5-1	6	-5.69
CAAGACAGAGAGCTGGGTTCCACTGCCAAAAAACAGTTTCCCCTCTGTAGTCCTAGCTAAGCTGCTGGCACAGAGATACACGGCCGAGTCCTCC	EDSAVYLCASSLARTTEGKLFFGSGTQLSVL	TRBJ1-4	TRBV7-2	2	-6.167
CAAGACAGAGAGCTGGGTTCCACTGCCAAAAAACAGTTTCCCGACTCCCTGTCCGATATCTACGCTGCTGGCACAGAAATACAAAGCTGAGTCC	DSALYFCASSVDIGQGVGKLFFGSGTQLSVL	TRBJ1-4	TRBV9	3	-5.991
CAAGACAGAGAGCTGGGTTCCACTGCCAAAAAACAGTTTCCCGATCCCCTGTCCCCTGGGGCTGCTGGCACAGAGATACACGGCCGAGTCCTCA	EDSAVYLCASSPRGQGIGKLFFGSGTQLSVL	TRBJ1-4	TRBV11-2	3	-5.991
CAAGACAGAGAGCTGGGTTCCACTGCCAAAAAACAGTTTCCCGCTAACGGCATCCCTGTCAGTACTGCAGATGTAGAAGCTGCTGTCTTCAGGA	PEDSSFYICSTDRDAVSGKLFFGSGTQLSVL	TRBJ1-4	TRBV20-1	4	-5.866
CAAGACAGAGAGCTGGGTTCCACTGCCAAAAAACAGTTTCCCGGACCCCATCCCTGTCGCTCTGCTGGCACAGAAGTACACAGCTGAGTCCCTG	RDSAVYFCASRATGMGSGKLFFGSGTQLSVL	TRBJ1-4	TRBV12-3; TRBV12-4	4	-5.866
CAAGACAGAGAGCTGGGTTCCACTGCCAAAAAACAGTTTCCCGGAGGCTGCTGGCACAGAAGTACACAGATGTCTGGGAGGGAGCAGCCGACAG	CRLLPPRHLCTSVPAASGKLFFGSGTQLSVL	TRBJ1-4	TRBV6-5	3	-5.991
CAAGACAGAGAGCTGGGTTCCACTGCCAAAAAACAGTTTCCCGGGCCCCCCTACGCTGCTGGCGCAGAGATACAGGGCTGAGTCTTCTGGCTGC	QPEDSALYLCASSVGGPGKLFFGSGTQLSVL	TRBJ1-4	TRBV4-1	2	-6.167
CAAGACAGAGAGCTGGGTTCCACTGCCAAAAAACAGTTTCCCGTCCAGCGGGCTGCTGGCACAGAGATACATGGCCGAGTCCCCAAGCTCTGCA	AELGDSAMYLCASSPLDGKLFFGSGTQLSVL	TRBJ1-4	TRBV11-1	11	-5.426
CAAGACAGAGAGCTGGGTTCCACTGCCAAAAAACAGTTTCCCGTCCCCTGCCAACAAGCTGCTGGCGCAAAGATAAAGGGCCGAGTCCCCCAGC	LGDSALYLCASSLLAGDGKLFFGSGTQLSVL	TRBJ1-4	TRBV5-1	7	-5.623
CAAGACAGAGAGCTGGGTTCCACTGCCAAAAAACAGTTTCCCTAAGGACTGTCGACGCCTGCTGGCACAGAAGTACACAGCTGAGTCCCTGGGT	PRDSAVYFCASRRRQSLGKLFFGSGTQLSVL	TRBJ1-4	TRBV12-3; TRBV12-4	3	-5.991
CAAGACAGAGAGCTGGGTTCCACTGCCAAAAAACAGTTTCCCTAATAAGCTGCTGGCACAGAGATACACGGCCGAGTCCTCAAGCTTTGCAGGC	PAKLEDSAVYLCASSLLGKLFFGSGTQLSVL	TRBJ1-4	TRBV11-2	4	-5.866
CAAGACAGAGAGCTGGGTTCCACTGCCAAAAAACAGTTTCCCTAATCCCCCTTGAACTTCAACGCTGCAGAGATATATGCTGCTGTCTTCAGGG	PEDSSIYLCSVEVQGGLGKLFFGSGTQLSVL	TRBJ1-4	TRBV29-1	2	-6.167
CAAGACAGAGAGCTGGGTTCCACTGCCAAAAAACAGTTTCCCTACTGTGTTGCTGGCACAGAAGTACACAGATGTCTGGGAGGGAGCAGCCAAC	LAAPSQTSVYFCASNTVGKLFFGSGTQLSVL	TRBJ1-4	TRBV6-6	5	-5.769
CAAGACAGAGAGCTGGGTTCCACTGCCAAAAAACAGTTTCCCTCCGGTGTCCCTGGAGGGGTTGCTGGCACAGAAGTACACAGCTGAGTCCCTG	RDSAVYFCASNPSRDTGGKLFFGSGTQLSVL	TRBJ1-4	TRBV12-3; TRBV12-4	2	-6.167
CAAGACAGAGAGCTGGGTTCCACTGCCAAAAAACAGTTTCCCTCCTTGTCTACTGCTGGCACAGAGGTACATAGATGTCTGGTTGGTGCTGGCG	ASTNQTSMYLCASSRQGGKLFFGSGTQLSVL	TRBJ1-4	TRBV28	3	-5.991
CAAGACAGAGAGCTGGGTTCCACTGCCAAAAAACAGTTTCCCTGCCCCTTGGCTGCTGGCACAGAAATACACAGCAGAGTCACCAAGCTCCAGG	LELGDSAVYFCASSQGAGKLFFGSGTQLSVL	TRBJ1-4	TRBV3-1	4	-5.866
CAAGACAGAGAGCTGGGTTCCACTGCCAAAAAACAGTTTCCCTGTCCCGGGGGTGGTACTGCTGGCACAGAAGTACAGAGAGGTCTGGTTGGGG	PNQTSLYFCASSTTPGTGKLFFGSGTQLSVL	TRBJ1-4	TRBV27	3	-5.991
CAAGACAGAGAGCTGGGTTCCACTGCCAAAAAACAGTTTCCCTGTCCCTTCAACGCTGCAGAGATATATGCTGCTGTCTTCAGGGCTCATGTTG	NMSPEDSSIYLCSVEGTGKLFFGSGTQLSVL	TRBJ1-4	TRBV29-1	38	-4.888
CAAGACAGAGAGCTGGGTTCCACTGCCAAAAAACAGTTTCCCTTGAATTAAGCTGCTGGCACAGAGAAGCGATCACTGGGCAGCCCTGATTTGT	QIRAAQ*SLLCASSLIQGKLFFGSGTQLSVL	TRBJ1-4	TRBV7-2	2	-6.167
CAAGACAGAGAGCTGGGTTCCACTGCCAAAAAACAGTTTCCCTTGAATTAAGCTGCTGGCACAGAGATACACGGCCGAGTCCTCCTGCTGTGTG	TQQEDSAVYLCASSLIQGKLFFGSGTQLSVL	TRBJ1-4	TRBV7-2	6	-5.69
CAAGACAGAGAGCTGGGTTCCACTGCCAAAAAACAGTTTCCGCCCCTGTCCAGGGCTAGCACTGCAGATGTAGAAGCTGCTGTCTTCAGGATGG	HPEDSSFYICSASPGQGRKLFFGSGTQLSVL	TRBJ1-4	TRBV20-1	3	-5.991
CAAGACAGAGAGCTGGGTTCCACTGCCAAAAAACAGTTTCCGCCCTGCATTAGTGTGGGAACTGCTGGCACAGAAGTACACAGATGTCTGGGAG	SQTSVYFCASSSHTNAGRKLFFGSGTQLSVL	TRBJ1-4	TRBV6-6	3	-5.991
CAAGACAGAGAGCTGGGTTCCACTGCCAAAAAACAGTTTCCGCCCTGGCTCAGGGCTGCTGGCGCAAAGATAAAGGGCCGAGTCCCCCAGCTCC	ELGDSALYLCASSPEPGRKLFFGSGTQLSVL	TRBJ1-4	TRBV5-1	4	-5.866
CAAGACAGAGAGCTGGGTTCCACTGCCAAAAAACAGTTTCCGCCTTTGACGGGTCCCGAGGGCACTGCAGATGTAGAAGCTGCTGTCTTCAGGA	PEDSSFYICSALGTRQRRKLFFGSGTQLSVL	TRBJ1-4	TRBV20-1	3	-5.991
CAAGACAGAGAGCTGGGTTCCACTGCCAAAAAACAGTTTCCGGACGCCTGTCCTGAATACTTGGCTGCTGGCACAGAAATAAACTCCAGAATCC	DSGVYFCASSQVFRTGVRKLFFGSGTQLSVL	TRBJ1-4	TRBV14	3	-5.991
CAAGACAGAGAGCTGGGTTCCACTGCCAAAAAACAGTTTCCGGCCGCCAGTCCCATCTTGGCTGCTGGCACAGAAATAAACTCCAGAATCCTCC	EDSGVYFCASSQDGTGGRKLFFGSGTQLSVL	TRBJ1-4	TRBV14	3	-5.991
CAAGACAGAGAGCTGGGTTCCACTGCCAAAAAACAGTTTCCGTCGGCCCCGGTCCAAGCTGCTGGCGCAAAGATAAAGGGCCGAGTCCCCCAGC	LGDSALYLCASSLDRGRRKLFFGSGTQLSVL	TRBJ1-4	TRBV5-1	2	-6.167
CAAGACAGAGAGCTGGGTTCCACTGCCAAAAAACAGTTTCCGTGACCCCAGCCTGTCGAGACTGCTGGCACAGAAGTACACAGATGTCTGGGAG	SQTSVYFCASSLDRLGSRKLFFGSGTQLSVL	TRBJ1-4	TRBV6-5	8	-5.565
CAAGACAGAGAGCTGGGTTCCACTGCCAAAAAACAGTTTCCGTTCCCTAGCTGAATCTTGGCTGCTGGCGCAGAGATACAGGGCTGAGTCTTCT	EDSALYLCASSQDSARERKLFFGSGTQLSVL	TRBJ1-4	TRBV4-1	3	-5.991
CAAGACAGAGAGCTGGGTTCCACTGCCAAAAAACAGTTTCCTCATTACTCCTGTCCCGGTTAGTGGGCTGCTGGCGCAAAGATAAAGGGCCGAG	SALYLCASSPLTGTGVMRKLFFGSGTQLSVL	TRBJ1-4	TRBV5-1	3	-5.991
CAAGACAGAGAGCTGGGTTCCACTGCCAAAAAACAGTTTCCTCCCGCTGTCCAAGCTGCTGGCACAGAGGTACATAGATGTCTGGTTGGTGCTG	STNQTSMYLCASSLDSGRKLFFGSGTQLSVL	TRBJ1-4	TRBV28	6	-5.69
CAAGACAGAGAGCTGGGTTCCACTGCCAAAAAACAGTTTCCTCGACCGCCCCGTCGAACTGCTGGCACAGAAGTACACAGATGTCTGGGAGGGA	PSQTSVYFCASSSTGRSRKLFFGSGTQLSVL	TRBJ1-4	TRBV6-5	23	-5.106
CAAGACAGAGAGCTGGGTTCCACTGCCAAAAAACAGTTTCCTGGACCCTGATGGCCTGCTGGCACAGAAGTACACAGATGTCTGGGAGGGAGCA	APSQTSVYFCASRPSGSRKLFFGSGTQLSVL	TRBJ1-4	TRBV6-5	3	-5.991
CAAGACAGAGAGCTGGGTTCCACTGCCAAAAAACAGTTTCCTTCCACTCAGGCTGCTGGCACAGAAGTACACAGATGTCTGGGAGGGAGCAGCC	AAPSQTSVYFCASSLSGRKLFFGSGTQLSVL	TRBJ1-4	TRBV6-6	22	-5.125
CAAGACAGAGAGCTGGGTTCCACTGCCAAAAAACAGTTTCGCCCTGTCAGGATCTAAGCTGCTGGCACAGAGATACACGGCCGAGTCCTCAAGC	LEDSAVYLCASSLDPDRAKLFFGSGTQLSVL	TRBJ1-4	TRBV11-2	4	-5.866
CAAGACAGAGAGCTGGGTTCCACTGCCAAAAAACAGTTTCGGCGTCCCGGTGGCACAGAAGTACACAGATGTCTGGGAGGGAGCAGCCGACTCC	ESAAPSQTSVYFCATGTPKLFFGSGTQLSVL	TRBJ1-4	TRBV6-1	5	-5.769
CAAGACAGAGAGCTGGGTTCCACTGCCAAAAAACAGTTTCGGCTGTCCCGTAAAACTGCTGGCACAGAAGTACAGAGAGGTCTGGTTGGGGCTG	SPNQTSLYFCASSFTGQPKLFFGSGTQLSVL	TRBJ1-4	TRBV27	5	-5.769
CAAGACAGAGAGCTGGGTTCCACTGCCAAAAAACAGTTTCGTGGAACGACTCACGGTGCTGGCACAGAAGTACACAGATGTCTGGGAGGGAGCA	APSQTSVYFCASTVSRSTKLFFGSGTQLSVL	TRBJ1-4	TRBV6-1	4	-5.866
CAAGACAGAGAGCTGGGTTCCACTGCCAAAAAACAGTTTCGTGTTCGAACTGCTGGCACAGAAGTACACAGCTGAGTCCCTGGGTTCTGAGGGC	PSEPRDSAVYFCASSSNTKLFFGSGTQLSVL	TRBJ1-4	TRBV12-3; TRBV12-4	2	-6.167
CAAGACAGAGAGCTGGGTTCCACTGCCAAAAAACAGTTTCTCCCAATTACTGCTGGCACAGAAGTACACAGATGTCTGGGAGGGAGCAGCCGAC	SAAPSQTSVYFCASSNWEKLFFGSGTQLSVL	TRBJ1-4	TRBV6-1	3	-5.991
CAAGACAGAGAGCTGGGTTCCACTGCCAAAAAACAGTTTCTCCCCTCGTAGCCCTGCACTGCTGGCACAGAAGTACACAGCTGAGTCCCTGGGT	PRDSAVYFCASSAGLRGEKLFFGSGTQLSVL	TRBJ1-4	TRBV12-3; TRBV12-4	2	-6.167
CAAGACAGAGAGCTGGGTTCCACTGCCAAAAAACAGTTTCTCCCTACCACTGCTGGCACAGAAGTACACAGATGTTTGGGAGGGAGCAGCCGAC	SAAPSQTSVYFCASSGREKLFFGSGTQLSVL	TRBJ1-4	TRBV6-2	3	-5.991
CAAGACAGAGAGCTGGGTTCCACTGCCAAAAAACAGTTTCTCCCTGTTACCCCTTCGGCTACTGGCACAGAGATAGAAAGCTGTCGGGTTCTTT	KNPTAFYLCASSRRGNREKLFFGSGTQLSVL	TRBJ1-4	TRBV19	4	-5.866
CAAGACAGAGAGCTGGGTTCCACTGCCAAAAAACAGTTTCTCCGCCCCCTGTGGTGAGCTGGCACAGAAATAAGCTGCCGAATCTCCTCGCACT	VRGDSAAYFCASSPQGAEKLFFGSGTQLSVL	TRBJ1-4	TRBV18	2	-6.167
CAAGACAGAGAGCTGGGTTCCACTGCCAAAAAACAGTTTCTCCTCCTCCCTGTCGCGGCTGCTGGCACAGAGATACACGGCCGAGTCCTCAAGC	LEDSAVYLCASSRDREEEKLFFGSGTQLSVL	TRBJ1-4	TRBV11-2	3	-5.991
CAAGACAGAGAGCTGGGTTCCACTGCCAAAAAACAGTTTCTCGAGGCCCCTGCCTCTAGCACTGCAGATGTAGAAGCTGCTGTCTTCAGGATGG	HPEDSSFYICSARGRGLEKLFFGSGTQLSVL	TRBJ1-4	TRBV20-1	8	-5.565
CAAGACAGAGAGCTGGGTTCCACTGCCAAAAAACAGTTTCTCGCGAGGCAAACTGCTGGCACAGAGGTACATAGATGTCTGGTTGGTGCTGGCG	ASTNQTSMYLCASSLPREKLFFGSGTQLSVL	TRBJ1-4	TRBV28	2	-6.167
CAAGACAGAGAGCTGGGTTCCACTGCCAAAAAACAGTTTCTCGGGCCCCCCGGAACTGCTGGCACAGAAGTACACAGATGTCTGGGAGGGAGCA	APSQTSVYFCASSSGGPEKLFFGSGTQLSVL	TRBJ1-4	TRBV6-5	2	-6.167
CAAGACAGAGAGCTGGGTTCCACTGCCAAAAAACAGTTTCTCGTGCCCTGTCCCTAGACCCGGGCTGCTGGCACAGAGATACACGGCCGAGTCC	DSAVYLCASSPGLGTGHEKLFFGSGTQLSVL	TRBJ1-4	TRBV7-2	7	-5.623
CAAGACAGAGAGCTGGGTTCCACTGCCAAAAAACAGTTTCTGCCCTGTCCGGGGGTGGGCACTGCAGATGTAGAAGCTGCTGTCTTCAGGATGG	HPEDSSFYICSAHPRTGQKLFFGSGTQLSVL	TRBJ1-4	TRBV20-1	10	-5.468
CAAGACAGAGAGCTGGGTTCCACTGCCAAAAAACAGTTTCTGCGACGTGAAGTCCCGGGCTTCACTGCTGGCACAGAAGTACACAGATGTCTGG	QTSVYFCASSEARDFTSQKLFFGSGTQLSVL	TRBJ1-4	TRBV6-1	4	-5.866
CAAGACAGAGAGCTGGGTTCCACTGCCAAAAAACAGTTTCTGGCCGCCTAGAGTACTGGCACAGAGATAGAAAGCTGTCGGGTTCTTTTGGGCC	AQKNPTAFYLCASTLGGQKLFFGSGTQLSVL	TRBJ1-4	TRBV19	3	-5.991
CAAGACAGAGAGCTGGGTTCCACTGCCAAAAAACAGTTTCTGGGCCCCTGTCCCGGCGAGAGCACTGATGGCACAGAAGTACACAGATGTCTGG	QTSVYFCAISALAGTGAQKLFFGSGTQLSVL	TRBJ1-4	TRBV10-3	40	-4.866
CAAGACAGAGAGCTGGGTTCCACTGCCAAAAAACAGTTTCTGTCCGGGACTGCTGGCACAGAGGTACATAGATGTCTGGTTGGTGCTGGCGGAC	SASTNQTSMYLCASSPGQKLFFGSGTQLSVL	TRBJ1-4	TRBV28	89	-4.518
CAAGACAGAGAGCTGGGTTCCACTGCCAAAAAACAGTTTCTTCCCTGTATGTTGGTAACTGCTGGCACAGAAGTACACAGATGTCTGGGAGGGA	PSQTSVYFCASSYQHTGKKLFFGSGTQLSVL	TRBJ1-4	TRBV6-5	3	-5.991
CAAGACAGAGAGCTGGGTTCCACTGCCAAAAAACAGTTTCTTGGCCCTGTCGGGGCTACTGGCACAGAGATAGAAAGCTGTCGGGTTCTTTTGG	QKNPTAFYLCASSPDRAKKLFFGSGTQLSVL	TRBJ1-4	TRBV19	4	-5.866
CAAGACAGAGAGCTGGGTTCCACTGCCAAAAAACAGTTTGAATCTTGAAATACTACTGGCACAGAGATAGAAAGCTGTCGGGTTCTTTTGGGCC	AQKNPTAFYLCASSISRFKLFFGSGTQLSVL	TRBJ1-4	TRBV19	3	-5.991
CAAGACAGAGAGCTGGGTTCCACTGCCAAAAAACAGTTTGCCCCCTGGGTAGCTAGCACTGCAGATGTAGAAGCTGCTGTCTTCAGGATGGGCA	AHPEDSSFYICSASYPGGKLFFGSGTQLSVL	TRBJ1-4	TRBV20-1	12	-5.389
CAAGACAGAGAGCTGGGTTCCACTGCCAAAAAACAGTTTGCCCGCCCCCTGTCCAGAACGGCTGCTGGCACAGAAGTACACAGCTGAGTCCCTG	RDSAVYFCASSRSGQGAGKLFFGSGTQLSVL	TRBJ1-4	TRBV12-3; TRBV12-4	2	-6.167
CAAGACAGAGAGCTGGGTTCCACTGCCAAAAAACAGTTTGCCCTGATCTCTGCTGGTGGCACACAGGTACATGGCTGCGTCCCCCAGGCCTGGT	PGLGDAAMYLCATSRDQGKLFFGSGTQLSVL	TRBJ1-4	TRBV15	6	-5.69
CAAGACAGAGAGCTGGGTTCCACTGCCAAAAAACAGTTTGCCCTGTCCTAAGCTGCTGGCACAGAGATACACGGCCGAGTCCTCAAGCTTTGCA	AKLEDSAVYLCASSLGQGKLFFGSGTQLSVL	TRBJ1-4	TRBV11-2	3	-5.991
CAAGACAGAGAGCTGGGTTCCACTGCCAAAAAACAGTTTGCCGAAACCCTTCACCGGACTGCTGGCACAGAAGTACATGGCTGAGTCCTCCAGC	LEDSAMYFCASSPVKGFGKLFFGSGTQLSVL	TRBJ1-4	TRBV2	2	-6.167
CAAGACAGAGAGCTGGGTTCCACTGCCAAAAAACAGTTTGCCTCTGTGAGACCCAGCACTGCAGATGTAGAAGCTGCTGTCTTCAGGATGGGCA	AHPEDSSFYICSAGSHRGKLFFGSGTQLSVL	TRBJ1-4	TRBV20-1	5	-5.769
CAAGACAGAGAGCTGGGTTCCACTGCCAAAAAACAGTTTGCCTTGTCCCGACAGTTCAACGCTGCAGAGATATATGCTGCTGTCTTCAGGGCTC	SPEDSSIYLCSVELSGQGKLFFGSGTQLSVL	TRBJ1-4	TRBV29-1	5	-5.769
CAAGACAGAGAGCTGGGTTCCACTGCCAAAAAACAGTTTGGACGTCATCAGGAAACTGCTGGCACAGAAGTACAGAGAGGTCTGGTTGGGGCTG	SPNQTSLYFCASSFLMTSKLFFGSGTQLSVL	TRBJ1-4	TRBV27	6	-5.69
CAAGACAGAGAGCTGGGTTCCACTGCCAAAAAACAGTTTGGCCCGCTTATACTTCCCTTCACTGCTGGCACAGAAGTACACAGATGTCTGGGAG	SQTSVYFCASSEGKYKRAKLFFGSGTQLSVL	TRBJ1-4	TRBV6-1	2	-6.167
CAAGACAGAGAGCTGGGTTCCACTGCCAAAAAACAGTTTGGGGTCCTCCCTGTGAAAAGAGCTGGCACAGAAGTACATGGCTGAGTCCTCCAGC	LEDSAMYFCASSFHREDPKLFFGSGTQLSVL	TRBJ1-4	TRBV2	3	-5.991
CAAGACAGAGAGCTGGGTTCCACTGCCAAAAAACAGTTTGGGGTGGCCCTGTCCCCCTGCTCTAGCACTGCAGATGTAGAAGCTGCTGTCTTCA	EDSSFYICSARAGGQGHPKLFFGSGTQLSVL	TRBJ1-4	TRBV20-1	3	-5.991
CAAGACAGAGAGCTGGGTTCCACTGCCAAAAAACAGTTTGGTGCCCCGTGGTGAGCTGGCACAGAAATAAGCTGCCGAATCTCCTCGCACTACC	VVRGDSAAYFCASSPRGTKLFFGSGTQLSVL	TRBJ1-4	TRBV18	8	-5.565
CAAGACAGAGAGCTGGGTTCCACTGCCAAAAAACAGTTTGTACTCCCTTTGGGTACTGCTGGCACAGAAGTACACAGATGTCTGGGAGGGAGCA	APSQTSVYFCASSTQREYKLFFGSGTQLSVL	TRBJ1-4	TRBV6-6	6	-5.69
CAAGACAGAGAGCTGGGTTCCACTGCCAAAAAACAGTTTGTAGGCTCCTGTCAGTCTAGCACTGCAGATGTAGAAGCTGCTGTCTTCAGGATGG	HPEDSSFYICSARLTGAYKLFFGSGTQLSVL	TRBJ1-4	TRBV20-1	3	-5.991
CAAGACAGAGAGCTGGGTTCCACTGCCAAAAAACAGTTTGTCCCCTCTCAGATCTAAGCTGCTGGCACAGAGATACACGGCCGAGTCCTCAAGC	LEDSAVYLCASSLDLRGDKLFFGSGTQLSVL	TRBJ1-4	TRBV11-2	4	-5.866
CAAGACAGAGAGCTGGGTTCCACTGCCAAAAAACAGTTTGTCCCCTGTCCCGACGCTGCTGGCACAGAGATACATGGCCGAGTCCCCCTGCTCT	EQGDSAMYLCASSVGTGDKLFFGSGTQLSVL	TRBJ1-4	TRBV7-9	9	-5.514
CAAGACAGAGAGCTGGGTTCCACTGCCAAAAAACAGTTTGTCCCTGTCCGAGCTGGCACAGAAATAAACTCCAGAATCCTCCAGTTCTGCAGGC	PAELEDSGVYFCASSDRDKLFFGSGTQLSVL	TRBJ1-4	TRBV14	15	-5.292
CAAGACAGAGAGCTGGGTTCCACTGCCAAAAAACAGTTTGTCCCTGTCTGTTGCACTGCAGATGTAGAAGCTGCTGTCTTCAGGATGGGCACTG	SAHPEDSSFYICSATDRDKLFFGSGTQLSVL	TRBJ1-4	TRBV20-1	3	-5.991
CAAGACAGAGAGCTGGGTTCCACTGCCAAAAAACAGTTTGTCCCTTGTTAATACTTGGCTGCTGGCACAGAAATAAACTCCAGAATCCTCCAGT	LEDSGVYFCASSQVLTRDKLFFGSGTQLSVL	TRBJ1-4	TRBV14	4	-5.866
CAAGACAGAGAGCTGGGTTCCACTGCCAAAAAACAGTTTGTCGGACACACTGCTGGCACAGAAGTACACAGATGTCTGGGAGGGAGCAGCCAAC	LAAPSQTSVYFCASSVSDKLFFGSGTQLSVL	TRBJ1-4	TRBV6-6	3	-5.991
CAAGACAGAGAGCTGGGTTCCACTGCCAAAAAACAGTTTGTCTGTCCTGACCTACGCGGCTGCTGGCACAGAGATACACGGCTGAGTCCCCCCG	GGTQPCISVPAAA*VRTDKLFFGSGTQLSVL	TRBJ1-4	TRBV7-3	3	-5.991
CAAGACAGAGAGCTGGGTTCCACTGCCAAAAAACAGTTTGTGGAAATAACTGCTGGCACAGAAGTACACAGATGTCTGGGAGGGAGCAGCCGAC	SAAPSQTSVYFCASSYFHKLFFGSGTQLSVL	TRBJ1-4	TRBV6-5	4	-5.866
CAAGACAGAGAGCTGGGTTCCACTGCCAAAAAACAGTTTGTGGGCCGCCCCTGTCCCTCTAGCACTGCAGATGTAGAAGCTGCTGTCTTCAGGA	PEDSSFYICSARGTGAAHKLFFGSGTQLSVL	TRBJ1-4	TRBV20-1	8	-5.565
CAAGACAGAGAGCTGGGTTCCACTGCCAAAAAACAGTTTGTGTGGGAGAGTTAATCCCCCGACCTCCAGACTGCTGGCGCAAAGATAAAGGGCC	ALYLCASSLEVGGLTLPHKLFFGSGTQLSVL	TRBJ1-4	TRBV5-1	2	-6.167
CAAGACAGAGAGCTGGGTTCCACTGCCAAAAAACAGTTTTAAACCGCTGCTGTCCCGGGGATCTTCAACGCTGCAGAGATATATGCTGCTGTCT	DSSIYLCSVEDPRDSSGLKLFFGSGTQLSVL	TRBJ1-4	TRBV29-1	4	-5.866
CAAGACAGAGAGCTGGGTTCCACTGCCAAAAAACAGTTTTACACCATAGTCCCCTGTGGGGAATAAGCTGCTGGCACAGAGATACACGGCCGAG	SAVYLCASSLFPTGDYGVKLFFGSGTQLSVL	TRBJ1-4	TRBV11-2	3	-5.991
CAAGACAGAGAGCTGGGTTCCACTGCCAAAAAACAGTTTTACACCCCCACTGTAGGTGCTGGCACAGAAGTACATGGCTGAGTCCTCCAGCTTT	KLEDSAMYFCASTYSGGVKLFFGSGTQLSVL	TRBJ1-4	TRBV2	2	-6.167
CAAGACAGAGAGCTGGGTTCCACTGCCAAAAAACAGTTTTACAGCCCTCGCCGCTTGGCTGCTGGCACAGAAGTACACAGATGTTTGGGAGGGN	PSQTSVYFCASSQAARAVKLFFGSGTQLSVL	TRBJ1-4	TRBV6-2	2	-6.167
CAAGACAGAGAGCTGGGTTCCACTGCCAAAAAACAGTTTTACCATCCCTGTCCCCCCCCGGGGACTGCTGGCACAGAAGTACACAGCTGAGTCC	DSAVYFCASSPRGGTGMVKLFFGSGTQLSVL	TRBJ1-4	TRBV12-3; TRBV12-4	2	-6.167
CAAGACAGAGAGCTGGGTTCCACTGCCAAAAAACAGTTTTACCCCCAGGTCCCCTGAACTGCTGGCACAGAAGTACACAGCTGAGTCCCTGGGT	PRDSAVYFCASSSGDLGVKLFFGSGTQLSVL	TRBJ1-4	TRBV12-3; TRBV12-4	2	-6.167
CAAGACAGAGAGCTGGGTTCCACTGCCAAAAAACAGTTTTACCCCGGGGCTGGGGTTCAAACTGCTGGCACAGAAGTACAGAGAGGTCTGGTTG	NQTSLYFCASSLNPSPGVKLFFGSGTQLSVL	TRBJ1-4	TRBV27	6	-5.69
CAAGACAGAGAGCTGGGTTCCACTGCCAAAAAACAGTTTTACCCCTAGATGGCTGCTGGCGCAGAGATACAGGGCTGAGTCTTCTGGCTGCAGG	LQPEDSALYLCASSHLGVKLFFGSGTQLSVL	TRBJ1-4	TRBV4-1	47	-4.796
CAAGACAGAGAGCTGGGTTCCACTGCCAAAAAACAGTTTTACCCGTCTCTCTGCGGGGCTGCTGGCACAGAGATACACGGCCGAGTCCTCCTGC	QEDSAVYLCASSPAERRVKLFFGSGTQLSVL	TRBJ1-4	TRBV7-2	42	-4.845
CAAGACAGAGAGCTGGGTTCCACTGCCAAAAAACAGTTTTACCCTCGTCCCGGCTTGGCTGCTGGCACAGAGATACAGGGCCGAGTCTTCTGGC	PEDSALYLCASSQAGTRVKLFFGSGTQLSVL	TRBJ1-4	TRBV4-2	2	-6.167
CAAGACAGAGAGCTGGGTTCCACTGCCAAAAAACAGTTTTACCGTTAAGCTGCTGGCACAGAGATACATGGCCGAGTCCCCCTGCTCTGTGCGC	RTEQGDSAMYLCASSLTVKLFFGSGTQLSVL	TRBJ1-4	TRBV7-9	7	-5.623
CAAGACAGAGAGCTGGGTTCCACTGCCAAAAAACAGTTTTACCTGACTTTGGCCCGGTAAACTGCTGGCACAGAAGTACACAGCTGAGTCCCTG	RDSAVYFCASSLPGQSQVKLFFGSGTQLSVL	TRBJ1-4	TRBV12-3; TRBV12-4	4	-5.866
CAAGACAGAGAGCTGGGTTCCACTGCCAAAAAACAGTTTTACCTTCCCCGATCTACTGGCACAGAGATAGAAAGCTGTCGGGTTCTTTTGGGCC	AQKNPTAFYLCASRSGKVKLFFGSGTQLSVL	TRBJ1-4	TRBV19	6	-5.69
CAAGACAGAGAGCTGGGTTCCACTGCCAAAAAACAGTTTTACGCCCTGCCTCCCGTAGCTGCTGGCACAGAAGTACAGGGCTGAGTCCCCCAGC	LGDSALYFCASSYGRQGVKLFFGSGTQLSVL	TRBJ1-4	TRBV13	2	-6.167
CAAGACAGAGAGCTGGGTTCCACTGCCAAAAAACAGTTTTACGTGCGCCCCCTGTGAAAAACTGCTGGCACAGAGGTACATAGATGTCTGGTTG	NQTSMYLCASSFSQGAHVKLFFGSGTQLSVL	TRBJ1-4	TRBV28	2	-6.167
CAAGACAGAGAGCTGGGTTCCACTGCCAAAAAACAGTTTTACGTTCGTCCCGGACCATCGGCTGCTGGCACAGAGATACATGGCCGAGTCCCCC	GDSAMYLCASSRWSGTNVKLFFGSGTQLSVL	TRBJ1-4	TRBV7-9	9	-5.514
CAAGACAGAGAGCTGGGTTCCACTGCCAAAAAACAGTTTTACTACCTGGCCCAAACTGCTGGCACAGAGGTACATAGATGTCTGGTTGGTGCTG	STNQTSMYLCASSLGQVVKLFFGSGTQLSVL	TRBJ1-4	TRBV28	3	-5.991
CAAGACAGAGAGCTGGGTTCCACTGCCAAAAAACAGTTTTACTAGGAACGTTCCCGGTGGTGAGCTGGCACAGAAATAAGCTGCCGAATCTCCT	GDSAAYFCASSPPGTFLVKLFFGSGTQLSVL	TRBJ1-4	TRBV18	5	-5.769
CAAGACAGAGAGCTGGGTTCCACTGCCAAAAAACAGTTTTACTCCCCCTGTCCCCTGGCTGCTGGCGCAGAGATACAGGGCTGAGTCTTCTGGC	PEDSALYLCASSQGTGGVKLFFGSGTQLSVL	TRBJ1-4	TRBV4-1	2	-6.167
CAAGACAGAGAGCTGGGTTCCACTGCCAAAAAACAGTTTTACTCCCCTCTGATCTCTAGCACTGCAGATGTAGAAGCTGCTGTCTTCAGGATGG	HPEDSSFYICSARDQRGVKLFFGSGTQLSVL	TRBJ1-4	TRBV20-1	16	-5.264
CAAGACAGAGAGCTGGGTTCCACTGCCAAAAAACAGTTTTACTCCCGCCGTTCGGGGACTGCTGGCACAGAGGTACATAGATGTCTGGTTGGTG	TNQTSMYLCASSPRTAGVKLFFGSGTQLSVL	TRBJ1-4	TRBV28	5	-5.769
CAAGACAGAGAGCTGGGTTCCACTGCCAAAAAACAGTTTTAGACCCCCTGTCCCGGTCTGGCTGCTGGCACAGAGATACAGGGCCGAGTCTTCT	EDSALYLCASSQTGTGGLKLFFGSGTQLSVL	TRBJ1-4	TRBV4-2	3	-5.991
CAAGACAGAGAGCTGGGTTCCACTGCCAAAAAACAGTTTTAGCTCAGATGCACTACTAGCACTGCAGATGTAGAAGCTGCTGTCTTCAGGATGG	HPEDSSFYICSASSASELKLFFGSGTQLSVL	TRBJ1-4	TRBV20-1	4	-5.866
CAAGACAGAGAGCTGGGTTCCACTGCCAAAAAACAGTTTTATCCCCTGTCCTCTGCTGGTGGCACACAGGTACATGGCTGCGTCCCCCAGGCCT	GLGDAAMYLCATSRGQGIKLFFGSGTQLSVL	TRBJ1-4	TRBV15	4	-5.866
CAAGACAGAGAGCTGGGTTCCACTGCCAAAAAACAGTTTTATCGGGGTACGCATGCTGCTGGCACAGAGATACAGGGCCGAGTCCCCCAGCAAC	LLGDSALYLCASSMRTPIKLFFGSGTQLSVL	TRBJ1-4	TRBV5-5	2	-6.167
CAAGACAGAGAGCTGGGTTCCACTGCCAAAAAACAGTTTTATCTGTCCGACTTGGCTGCTGGCACAGAAATAAACTCCAGAATCCTCCAGTTCT	ELEDSGVYFCASSQVGQIKLFFGSGTQLSVL	TRBJ1-4	TRBV14	4	-5.866
CAAGACAGAGAGCTGGGTTCCACTGCCAAAAAACAGTTTTATGCTGTCCCCACTGCTGGCACAGAGGTACATAGATGTCTGGTTGGTGCTGGCG	ASTNQTSMYLCASSGDSIKLFFGSGTQLSVL	TRBJ1-4	TRBV28	5	-5.769
CAAGACAGAGAGCTGGGTTCCACTGCCAAAAAACAGTTTTCCAAAACTTGAACTGCTGGCACAGAGGTACATAGATGTCTGGTTGGTGCTGGCG	ASTNQTSMYLCASSSSFGKLFFGSGTQLSVL	TRBJ1-4	TRBV28	3	-5.991
CAAGACAGAGAGCTGGGTTCCACTGCCAAAAAACAGTTTTCCAAAAGCCCCCTGGTGCCCTTCAACGCTGCAGAGATATATGCTGCTGTCTTCA	EDSSIYLCSVEGHQGAFGKLFFGSGTQLSVL	TRBJ1-4	TRBV29-1	6	-5.69
CAAGACAGAGAGCTGGGTTCCACTGCCAAAAAACAGTTTTCCAAAGGCTGTGGTTAAACTGCTGGCACAGAAGTACACAGCTGAGTCCCTGGGT	PRDSAVYFCASSLTTAFGKLFFGSGTQLSVL	TRBJ1-4	TRBV12-3; TRBV12-4	3	-5.991
CAAGACAGAGAGCTGGGTTCCACTGCCAAAAAACAGTTTTCCAACACGCGCCCCACCCTGATGGCTGCTGGCACAGAGATACACGGCCGAGTCC	DSAVYLCASSHQGGARVGKLFFGSGTQLSVL	TRBJ1-4	TRBV7-2	6	-5.69
CAAGACAGAGAGCTGGGTTCCACTGCCAAAAAACAGTTTTCCAACACTTGGTGAGCTGGCACAGAAATAAGCTGCCGAATCTCCTCGCACTACC	VVRGDSAAYFCASSPSVGKLFFGSGTQLSVL	TRBJ1-4	TRBV18	2	-6.167
CAAGACAGAGAGCTGGGTTCCACTGCCAAAAAACAGTTTTCCAACCCCCGATCTTCGGCTGCTGGCACAGAGATACATGGCCGAGTCCCCCTGC	QGDSAMYLCASSRRSGVGKLFFGSGTQLSVL	TRBJ1-4	TRBV7-9	4	-5.866
CAAGACAGAGAGCTGGGTTCCACTGCCAAAAAACAGTTTTCCAAGGGGCCCCCGTTCACTGATGGCACAGAAGTACACAGATGTCTGGGAGCTG	SSQTSVYFCAISERGPLGKLFFGSGTQLSVL	TRBJ1-4	TRBV10-3	3	-5.991
CAAGACAGAGAGCTGGGTTCCACTGCCAAAAAACAGTTTTCCAAGTCTGAGTGTCCCGAAACTGCTGGCACAGAAGTACAGAGAGGTCTGGTTG	NQTSLYFCASSFGTLRLGKLFFGSGTQLSVL	TRBJ1-4	TRBV27	2	-6.167
CAAGACAGAGAGCTGGGTTCCACTGCCAAAAAACAGTTTTCCAAGTGTCCTAGCACTGCAGATGTAGAAGCTGCTGTCTTCAGGATGGGCACTG	SAHPEDSSFYICSARTLGKLFFGSGTQLSVL	TRBJ1-4	TRBV20-1	5	-5.769
CAAGACAGAGAGCTGGGTTCCACTGCCAAAAAACAGTTTTCCAATCCCTGTGTGTTCTTGGCTGCTGGCGCAGAGATACAGGGCTGAGTCTTCT	EDSALYLCASSQEHTGIGKLFFGSGTQLSVL	TRBJ1-4	TRBV4-1	4	-5.866
CAAGACAGAGAGCTGGGTTCCACTGCCAAAAAACAGTTTTCCAATGTCCGGTCGCGTACTACTGGCACAGAGATAGAAAGCTGTCGGGTTCTTT	KNPTAFYLCASSTRPDIGKLFFGSGTQLSVL	TRBJ1-4	TRBV19	2	-6.167
CAAGACAGAGAGCTGGGTTCCACTGCCAAAAAACAGTTTTCCACCCCCTCCCGGGTATTTACTACTGGCACAGAGATAGAAAGCTGTCGGGTTC	NPTAFYLCASSKYPGGGGKLFFGSGTQLSVL	TRBJ1-4	TRBV19	4	-5.866
CAAGACAGAGAGCTGGGTTCCACTGCCAAAAAACAGTTTTCCACCCCTAGACCAAAGGCGCTCACTGCTGGCGCAGAAATACACAGATGTCTGG	QTSVYFCASSERLWSRGGKLFFGSGTQLSVL	TRBJ1-4	TRBV10-2	2	-6.167
CAAGACAGAGAGCTGGGTTCCACTGCCAAAAAACAGTTTTCCACCCGCCATGAAACTGCTGGCACAGAAGTACACAGATGTCTGGGAGGGAGCA	APSQTSVYFCASSFMAGGKLFFGSGTQLSVL	TRBJ1-4	TRBV6-6	6	-5.69
CAAGACAGAGAGCTGGGTTCCACTGCCAAAAAACAGTTTTCCACCCGCCTGTCCCGGTGTACTGCAGATGTAGAAGCTGCTGTCTTCAGGATGG	HPEDSSFYICSTPGQAGGKLFFGSGTQLSVL	TRBJ1-4	TRBV20-1	4	-5.866
CAAGACAGAGAGCTGGGTTCCACTGCCAAAAAACAGTTTTCCACCCTGTCCCGGGCCCCCACTGCTGGCACAGAAGTACACAGATGTCTGGGAG	SQTSVYFCASSGGPGQGGKLFFGSGTQLSVL	TRBJ1-4	TRBV6-6	7	-5.623
CAAGACAGAGAGCTGGGTTCCACTGCCAAAAAACAGTTTTCCACCTTTCTCCGGCGAATAACTGCTGGCACAGAAGTACACAGATGTTTGGGAG	SQTSVYFCASSYSPEKGGKLFFGSGTQLSVL	TRBJ1-4	TRBV6-2	6	-5.69
CAAGACAGAGAGCTGGGTTCCACTGCCAAAAAACAGTTTTCCACTACTCGCTGTCCGGCTGCTGGCACAGAAGTACAGAGAGGTCTGGTTGGGG	PNQTSLYFCASSRTASSGKLFFGSGTQLSVL	TRBJ1-4	TRBV27	4	-5.866
CAAGACAGAGAGCTGGGTTCCACTGCCAAAAAACAGTTTTCCACTCCCCCTGCTGGCACAGAAGTACACAGATGTCTGGGAGGGAGCAGCCGAC	SAAPSQTSVYFCASRGSGKLFFGSGTQLSVL	TRBJ1-4	TRBV6-5	12	-5.389
CAAGACAGAGAGCTGGGTTCCACTGCCAAAAAACAGTTTTCCACTCCGGCCCCCCACGAGGGTGTCACTGCTGGCACAGAAGTACACAGCTGAG	SAVYFCASSDTLVGGRSGKLFFGSGTQLSVL	TRBJ1-4	TRBV12-3; TRBV12-4	3	-5.991
CAAGACAGAGAGCTGGGTTCCACTGCCAAAAAACAGTTTTCCACTCCTTCCCTGTCTGGCCAAGCTGCTGGCGCAAAGATAAAGGGCCGAGTCC	DSALYLCASSLARQGRSGKLFFGSGTQLSVL	TRBJ1-4	TRBV5-1	5	-5.769
CAAGACAGAGAGCTGGGTTCCACTGCCAAAAAACAGTTTTCCACTGTAACTGCTGGCACAGAAGTACACAGATGTCTGGGAGGGAGCAGCCGAC	SAAPSQTSVYFCASSYSGKLFFGSGTQLSVL	TRBJ1-4	TRBV6-5	9	-5.514
CAAGACAGAGAGCTGGGTTCCACTGCCAAAAAACAGTTTTCCAGAAGCGTCGCTGCTGGCACAGAAATACAAAGCTGAGTCCCCCAGCTCCAGA	LELGDSALYFCASSDASGKLFFGSGTQLSVL	TRBJ1-4	TRBV9	2	-6.167
CAAGACAGAGAGCTGGGTTCCACTGCCAAAAAACAGTTTTCCAGCAGGGTTTAAACTGCTGGCACAGAAGTACACAGCTGAGTCCCTGGGTTCT	EPRDSAVYFCASSLNPAGKLFFGSGTQLSVL	TRBJ1-4	TRBV12-3; TRBV12-4	3	-5.991
CAAGACAGAGAGCTGGGTTCCACTGCCAAAAAACAGTTTTCCAGCATTTAAACTGCTGGCACAGAGGTACATAGATGTCTGGTTGGTGCTGGCG	ASTNQTSMYLCASSLNAGKLFFGSGTQLSVL	TRBJ1-4	TRBV28	2	-6.167
CAAGACAGAGAGCTGGGTTCCACTGCCAAAAAACAGTTTTCCAGCCCCCTGCGTTAAGCTGCTGGCACAGAGATACACGGCTGAGTCCCCCCGC	RGDSAVYLCASSLTQGAGKLFFGSGTQLSVL	TRBJ1-4	TRBV7-3	3	-5.991
CAAGACAGAGAGCTGGGTTCCACTGCCAAAAAACAGTTTTCCAGGCCTGTAGCTGGCACAGAAGTACACAGATGTCTGGGAGGGAGCAGCCGAC	SAAPSQTSVYFCASYRPGKLFFGSGTQLSVL	TRBJ1-4	TRBV6-1	7	-5.623
CAAGACAGAGAGCTGGGTTCCACTGCCAAAAAACAGTTTTCCAGTCCCTGCGCTGCAGAGATATATGCTGCTGTCTTCAGGGCTCATGTTGCTC	SNMSPEDSSIYLCSAGTGKLFFGSGTQLSVL	TRBJ1-4	TRBV29-1	5	-5.769
CAAGACAGAGAGCTGGGTTCCACTGCCAAAAAACAGTTTTCCAGTCCGTCCTGTCAGATCTTGGCTGCTGGCACAGAAATACACAGCAGAGTCA	DSAVYFCASSQDLTGRTGKLFFGSGTQLSVL	TRBJ1-4	TRBV3-1	2	-6.167
CAAGACAGAGAGCTGGGTTCCACTGCCAAAAAACAGTTTTCCAGTGGGGCCCGCTGCTTGGCTGCTGGCACAGAGATACAGGGCCGAGTCTTCT	EDSALYLCASSQAAGPTGKLFFGSGTQLSVL	TRBJ1-4	TRBV4-2	6	-5.69
CAAGACAGAGAGCTGGGTTCCACTGCCAAAAAACAGTTTTCCAGTTGCCGGTAAACTGCTGGCACAGAGGTACATAGATGTCTGGTTGGTGCTG	STNQTSMYLCASSLPATGKLFFGSGTQLSVL	TRBJ1-4	TRBV28	5	-5.769
CAAGACAGAGAGCTGGGTTCCACTGCCAAAAAACAGTTTTCCAGTTGTTCCGAAGCTGCTGGCACAGAGATAGAGGGCCGAGTCCCCCAGCAAC	LLGDSALYLCASSFGTTGKLFFGSGTQLSVL	TRBJ1-4	TRBV5-6	10	-5.468
CAAGACAGAGAGCTGGGTTCCACTGCCAAAAAACAGTTTTCCAGTTTCCAAGGGTCTAGCACTGCAGATGTAGAAGCTGCTGTCTTCAGGATGG	HPEDSSFYICSARPLETGKLFFGSGTQLSVL	TRBJ1-4	TRBV20-1	8	-5.565
CAAGACAGAGAGCTGGGTTCCACTGCCAAAAAACAGTTTTCCCAACTCCACTTGGCTGCTGGCACAGAGATACAGGGCCGAGTCTTCTGGCTGC	QPEDSALYLCASSQVELGKLFFGSGTQLSVL	TRBJ1-4	TRBV4-2	4	-5.866
CAAGACAGAGAGCTGGGTTCCACTGCCAAAAAACAGTTTTCCCAAGGGGGTCCCTCTGCTGGTGGCACACAGGTACATGGCTGCGTCCCCCAGG	LGDAAMYLCATSRGTPLGKLFFGSGTQLSVL	TRBJ1-4	TRBV15	7	-5.623
CAAGACAGAGAGCTGGGTTCCACTGCCAAAAAACAGTTTTCCCAAGTCGCGCCCGACGCTACTGCTGGCACAGAAGTACACAGATGTCTGGGAG	SQTSVYFCASSSVGRDLGKLFFGSGTQLSVL	TRBJ1-4	TRBV6-5	3	-5.991
CAAGACAGAGAGCTGGGTTCCACTGCCAAAAAACAGTTTTCCCACCCTGACCCTGTCGGGGCTGCTGGCACAGAAGTACACAGATGTCTGGGAG	SQTSVYFCASSPDRVRVGKLFFGSGTQLSVL	TRBJ1-4	TRBV6-5	8	-5.565
CAAGACAGAGAGCTGGGTTCCACTGCCAAAAAACAGTTTTCCCACCGTGTCTTCACTGCTGGCACAGAAGTACATGGCTGAGTCCTCCAGCTTT	KLEDSAMYFCASSEDTVGKLFFGSGTQLSVL	TRBJ1-4	TRBV2	23	-5.106
CAAGACAGAGAGCTGGGTTCCACTGCCAAAAAACAGTTTTCCCACCTCAATACTACTGGCACAGAGATAGAAAGCTGTCGGGTTCTTTTGGGCC	AQKNPTAFYLCASSIEVGKLFFGSGTQLSVL	TRBJ1-4	TRBV19	2	-6.167
CAAGACAGAGAGCTGGGTTCCACTGCCAAAAAACAGTTTTCCCACCTCATTCCCGCCTCTGCTGGTGGCACACAGGTACATGGCTGCGTCCCCC	GDAAMYLCATSRGGNEVGKLFFGSGTQLSVL	TRBJ1-4	TRBV15	3	-5.991
CAAGACAGAGAGCTGGGTTCCACTGCCAAAAAACAGTTTTCCCACGGCTGTCCCGGATTCACTGCTGGCACAGAGATACACGGCCGAGTCCTCC	EDSAVYLCASSESGTAVGKLFFGSGTQLSVL	TRBJ1-4	TRBV7-2	19	-5.189
CAAGACAGAGAGCTGGGTTCCACTGCCAAAAAACAGTTTTCCCACTTCACCCTGTCGGGTTCTGCTGGCACAGAAGTACACAGATGTCTGGGAG	SQTSVYFCASRTRQGEVGKLFFGSGTQLSVL	TRBJ1-4	TRBV6-5	5	-5.769
CAAGACAGAGAGCTGGGTTCCACTGCCAAAAAACAGTTTTCCCAGAGTCTCCCCCCCAGCACTGCAGATGTAGAAGCTGCTGTCTTCAGGATGG	HPEDSSFYICSAGGETLGKLFFGSGTQLSVL	TRBJ1-4	TRBV20-1	5	-5.769
CAAGACAGAGAGCTGGGTTCCACTGCCAAAAAACAGTTTTCCCAGATTCAAGCTGCTGGCGCAAAGATAAAGGGCCGAGTCCCCCAGCTCCAAG	LELGDSALYLCASSLNLGKLFFGSGTQLSVL	TRBJ1-4	TRBV5-1	2	-6.167
CAAGACAGAGAGCTGGGTTCCACTGCCAAAAAACAGTTTTCCCATAGACGGCCCCTGTTTACTGGCACAGAAGTACACAGCTGAGTCCCTGGGT	PRDSAVYFCASKQGPSMGKLFFGSGTQLSVL	TRBJ1-4	TRBV12-3; TRBV12-4	3	-5.991
CAAGACAGAGAGCTGGGTTCCACTGCCAAAAAACAGTTTTCCCATCCCGTTTATCGAGTAACTGCTGGCACAGAAGTACACAGATGTCTGGGAG	SQTSVYFCASSYSINGMGKLFFGSGTQLSVL	TRBJ1-4	TRBV6-5	4	-5.866
CAAGACAGAGAGCTGGGTTCCACTGCCAAAAAACAGTTTTCCCATGATTGTCCCGGTACTGCTGGCACAGAAGTACAGAGAGGTCTGGTTGGGG	PNQTSLYFCASSTGTIMGKLFFGSGTQLSVL	TRBJ1-4	TRBV27	2	-6.167
CAAGACAGAGAGCTGGGTTCCACTGCCAAAAAACAGTTTTCCCATTCCCCCCGAGCCGCTGCAGAGATATATGCTGCTGTCTTCAGGGCTCATG	MSPEDSSIYLCSGSGGMGKLFFGSGTQLSVL	TRBJ1-4	TRBV29-1	3	-5.991
CAAGACAGAGAGCTGGGTTCCACTGCCAAAAAACAGTTTTCCCCAATCGGGGCGACTACTACTGGCACAGAGATAGAAAGCTGTCGGGTTCTTT	KNPTAFYLCASSSRPDWGKLFFGSGTQLSVL	TRBJ1-4	TRBV19	5	-5.769
CAAGACAGAGAGCTGGGTTCCACTGCCAAAAAACAGTTTTCCCCACTCCCCGACGAATAAGCTGCTGGCACAGAGATACATGGCCGAGTCCCCC	GDSAMYLCASSLFVGEWGKLFFGSGTQLSVL	TRBJ1-4	TRBV7-9	33	-4.949
CAAGACAGAGAGCTGGGTTCCACTGCCAAAAAACAGTTTTCCCCCAAACTCCCTGGCACAGAAGTACACAGATGTCTGGGAGGGAGCAGCCGAC	SAAPSQTSVYFCAREFGGKLFFGSGTQLSVL	TRBJ1-4	TRBV6-5	6	-5.69
CAAGACAGAGAGCTGGGTTCCACTGCCAAAAAACAGTTTTCCCCCACTAAGACTGCTGGCACAGAAGTACACAGATGTCTGGGAGGGAGCAGCC	AAPSQTSVYFCASSLSGGKLFFGSGTQLSVL	TRBJ1-4	TRBV6-5	3	-5.991
CAAGACAGAGAGCTGGGTTCCACTGCCAAAAAACAGTTTTCCCCCATCCCCTACCAAACTGCTGGCACAGAAGTACACAGCTGAGTCCCTGGGT	PRDSAVYFCASSLVGDGGKLFFGSGTQLSVL	TRBJ1-4	TRBV12-3; TRBV12-4	23	-5.106
CAAGACAGAGAGCTGGGTTCCACTGCCAAAAAACAGTTTTCCCCCATGCCCCGAACTGCTGGCACAGAAGTACAGAGAGGTCTGGTTGGGGCTG	SPNQTSLYFCASSSGHGGKLFFGSGTQLSVL	TRBJ1-4	TRBV27	6	-5.69
CAAGACAGAGAGCTGGGTTCCACTGCCAAAAAACAGTTTTCCCCCCACAACTTCGTAACTGCTGGCACAGAAGTACACAGATGTCTGGGAGGGA	PSQTSVYFCASSYEVVGGKLFFGSGTQLSVL	TRBJ1-4	TRBV6-6	3	-5.991
CAAGACAGAGAGCTGGGTTCCACTGCCAAAAAACAGTTTTCCCCCCACTGTCTCTTGGTTAGTGGCACAGAGATACAGGGCCGAGTCTTCTGGC	PEDSALYLCATNQETVGGKLFFGSGTQLSVL	TRBJ1-4	TRBV4-2	2	-6.167
CAAGACAGAGAGCTGGGTTCCACTGCCAAAAAACAGTTTTCCCCCCAGCCTGTCGGTGCTGGCACAGAAGTACATGGCTGAGTCCTCCAGCTTT	KLEDSAMYFCASTDRLGGKLFFGSGTQLSVL	TRBJ1-4	TRBV2	2	-6.167
CAAGACAGAGAGCTGGGTTCCACTGCCAAAAAACAGTTTTCCCCCCATCCCCGGGCTGCTGGCACAGAGATACAGGGCCGAGTCGTCCAGCTCN	ELDDSALYLCASSPGMGGKLFFGSGTQLSVL	TRBJ1-4	TRBV5-4	3	-5.991
CAAGACAGAGAGCTGGGTTCCACTGCCAAAAAACAGTTTTCCCCCCCCCATCCCGGACGTGGCACTGCAGATGTAGAAGCTGCTGTCTTCAGGA	PEDSSFYICSATSGMGGGKLFFGSGTQLSVL	TRBJ1-4	TRBV20-1	3	-5.991
CAAGACAGAGAGCTGGGTTCCACTGCCAAAAAACAGTTTTCCCCCCCCTCCACTGCTGGCACAGAAGTACACAGCTGAGTCCCTGGGTTCTGAG	SEPRDSAVYFCASSGGGGKLFFGSGTQLSVL	TRBJ1-4	TRBV12-3; TRBV12-4	3	-5.991
CAAGACAGAGAGCTGGGTTCCACTGCCAAAAAACAGTTTTCCCCCCCGCAATCCAGCTGAGTCTACTAGGACGCTGCAGAGATATATGCTGCTG	SSIYLCSVLVDSAGLRGGKLFFGSGTQLSVL	TRBJ1-4	TRBV29-1	3	-5.991
CAAGACAGAGAGCTGGGTTCCACTGCCAAAAAACAGTTTTCCCCCCGCGATCTCTTGGCTGCTGGCGCAGAGATACAGGGCCGAGTCTTCTGGC	PEDSALYLCASSQEIAGGKLFFGSGTQLSVL	TRBJ1-4	TRBV4-3	3	-5.991
CAAGACAGAGAGCTGGGTTCCACTGCCAAAAAACAGTTTTCCCCCCTGTAGTAAGCTGCTGGCACAGAGATACACGGCCGAGTCCTCCTGCTGT	QQEDSAVYLCASSLLQGGKLFFGSGTQLSVL	TRBJ1-4	TRBV7-2	8	-5.565
CAAGACAGAGAGCTGGGTTCCACTGCCAAAAAACAGTTTTCCCCCGCCCTGCCTGCGGGTGCTGGCACAGAAGTACACAGATGTCTGGGAGGGA	PSQTSVYFCASTRRQGGGKLFFGSGTQLSVL	TRBJ1-4	TRBV6-5	7	-5.623
CAAGACAGAGAGCTGGGTTCCACTGCCAAAAAACAGTTTTCCCCCGCCTTCCTTGCTGGCACAGAGGTACATAGATGTCTGGTTGGTGCTGGCG	ASTNQTSMYLCASKEGGGKLFFGSGTQLSVL	TRBJ1-4	TRBV28	2	-6.167
CAAGACAGAGAGCTGGGTTCCACTGCCAAAAAACAGTTTTCCCCCGGGTCCTGAGCTGCTGGCACAGAGGTACATAGATGTCTGGTTGGTGCTG	STNQTSMYLCASSSGPGGKLFFGSGTQLSVL	TRBJ1-4	TRBV28	3	-5.991
CAAGACAGAGAGCTGGGTTCCACTGCCAAAAAACAGTTTTCCCCCGTCTAAGCTTGAGTAACTGCTGGCACAGAAGTACACAGATGTCTGGGAG	SQTSVYFCASSYSSLDGGKLFFGSGTQLSVL	TRBJ1-4	TRBV6-5	2	-6.167
CAAGACAGAGAGCTGGGTTCCACTGCCAAAAAACAGTTTTCCCCCTAATACAACGCTGCAGAGATATATGCTGCTGTCTTCAGGGCTCATGTTG	NMSPEDSSIYLCSVVLGGKLFFGSGTQLSVL	TRBJ1-4	TRBV29-1	4	-5.866
CAAGACAGAGAGCTGGGTTCCACTGCCAAAAAACAGTTTTCCCCCTATATCTCTGTCACTGCTGGCACAGAAGTACACAGATGTCTGGGAGGGA	PSQTSVYFCASSDRDIGGKLFFGSGTQLSVL	TRBJ1-4	TRBV6-1	3	-5.991
CAAGACAGAGAGCTGGGTTCCACTGCCAAAAAACAGTTTTCCCCCTGCCCCCTGTAGGATGCTGCTGGCGCAAAGATAAAGGGCCGAGTCCCCC	GDSALYLCASSILQGAGGKLFFGSGTQLSVL	TRBJ1-4	TRBV5-1	2	-6.167
CAAGACAGAGAGCTGGGTTCCACTGCCAAAAAACAGTTTTCCCCCTGGAAGGTAACTGCTGGCACAGAAGTACACAGATGTCTGGGAGGGAGCA	APSQTSVYFCASSYLPGGKLFFGSGTQLSVL	TRBJ1-4	TRBV6-5	20	-5.167
CAAGACAGAGAGCTGGGTTCCACTGCCAAAAAACAGTTTTCCCCCTGTCATCTGGCTGCTGGCACAGAAATACACAGCAGAGTCACCAAGCTCC	ELGDSAVYFCASSQMTGGKLFFGSGTQLSVL	TRBJ1-4	TRBV3-1	27	-5.036
CAAGACAGAGAGCTGGGTTCCACTGCCAAAAAACAGTTTTCCCCCTGTCCCTGGGCTGCTGGCACAGAGATACAGGGCCGAGTCCCCCAGCAAC	LLGDSALYLCASSPGTGGKLFFGSGTQLSVL	TRBJ1-4	TRBV5-5	2	-6.167
CAAGACAGAGAGCTGGGTTCCACTGCCAAAAAACAGTTTTCCCCCTGTCCCTGGGGGACTGCTGGCACAGAGGTACATAGATGTCTGGTTGGTG	TNQTSMYLCASSPPGTGGKLFFGSGTQLSVL	TRBJ1-4	TRBV28	2	-6.167
CAAGACAGAGAGCTGGGTTCCACTGCCAAAAAACAGTTTTCCCCCTGTCTGTATTTGCCCCCCGCTGCTGGCACAGAGATACACGGCCGAGTCC	DSAVYLCASSGGQIQTGGKLFFGSGTQLSVL	TRBJ1-4	TRBV7-2	5	-5.769
CAAGACAGAGAGCTGGGTTCCACTGCCAAAAAACAGTTTTCCCCCTTTCCCACTGAATCTAGCACTGCAGATGTAGAAGCTGCTGTCTTCAGGA	PEDSSFYICSARFSGKGGKLFFGSGTQLSVL	TRBJ1-4	TRBV20-1	3	-5.991
CAAGACAGAGAGCTGGGTTCCACTGCCAAAAAACAGTTTTCCCCGACCGTCGAGGCTGCTGGCGCAGAGATACAGGGCTGAGTCTTCTGGCTGC	QPEDSALYLCASSLDGRGKLFFGSGTQLSVL	TRBJ1-4	TRBV4-1	6	-5.69
CAAGACAGAGAGCTGGGTTCCACTGCCAAAAAACAGTTTTCCCCGAGGTGCTGCACTGCAGATGTAGAAGCTGCTGTCTTCAGGATGGGCACTG	SAHPEDSSFYICSAAPRGKLFFGSGTQLSVL	TRBJ1-4	TRBV20-1	25	-5.07
CAAGACAGAGAGCTGGGTTCCACTGCCAAAAAACAGTTTTCCCCGCCCGGCAAGTAAGCTGCTGGCACAGAGATACACGGCCGAGTCCTCAAGC	LEDSAVYLCASSLLAGRGKLFFGSGTQLSVL	TRBJ1-4	TRBV11-2	2	-6.167
CAAGACAGAGAGCTGGGTTCCACTGCCAAAAAACAGTTTTCCCCGCCTGTCCGTGCTGCTGGCACAGAGGTACATAGATGTCTGGTTGGTGCTG	STNQTSMYLCASSTDRRGKLFFGSGTQLSVL	TRBJ1-4	TRBV28	3	-5.991
CAAGACAGAGAGCTGGGTTCCACTGCCAAAAAACAGTTTTCCCCGGGTTCTGCTGGCACAGAAGTACACAGATGTCTGGGAGGGAGCAGCCGAC	SAAPSQTSVYFCASRTRGKLFFGSGTQLSVL	TRBJ1-4	TRBV6-5	37	-4.9
CAAGACAGAGAGCTGGGTTCCACTGCCAAAAAACAGTTTTCCCCGGTCCCCTCCCGAGTAACTGCTGGCACAGAAGTACACAGATGTCTGGGAG	SQTSVYFCASSYSGGDRGKLFFGSGTQLSVL	TRBJ1-4	TRBV6-6	10	-5.468
CAAGACAGAGAGCTGGGTTCCACTGCCAAAAAACAGTTTTCCCCGGTTCACCTCTAAACTGCTGGCACAGAAGTACAGAGAGGTCTGGTTGGGG	PNQTSLYFCASSLEVNRGKLFFGSGTQLSVL	TRBJ1-4	TRBV27	3	-5.991
CAAGACAGAGAGCTGGGTTCCACTGCCAAAAAACAGTTTTCCCCGTCCCCCTCTGGGGCTGCTGGCACAGAGATACACGGCCGAGTCCTCCTGC	QEDSAVYLCASSPRGGRGKLFFGSGTQLSVL	TRBJ1-4	TRBV7-2	7	-5.623
CAAGACAGAGAGCTGGGTTCCACTGCCAAAAAACAGTTTTCCCCGTCTGGGATCTTGGCTGCTGGCACAGAAATAAACTCCAGAATCCTCCAGT	LEDSGVYFCASSQDPRRGKLFFGSGTQLSVL	TRBJ1-4	TRBV14	3	-5.991
CAAGACAGAGAGCTGGGTTCCACTGCCAAAAAACAGTTTTCCCCTAATTGAGGGATCACTGCTGGCACAGAAGTACAGAGAGGTCTGGTTGGGG	PNQTSLYFCASSDPSIRGKLFFGSGTQLSVL	TRBJ1-4	TRBV27	5	-5.769
CAAGACAGAGAGCTGGGTTCCACTGCCAAAAAACAGTTTTCCCCTACCCTGTCCCGCGGTGCTGGCACAGAAGTACAGAGAGGTCTGGTTGGGG	PNQTSLYFCASTAGQGRGKLFFGSGTQLSVL	TRBJ1-4	TRBV27	4	-5.866
CAAGACAGAGAGCTGGGTTCCACTGCCAAAAAACAGTTTTCCCCTAGGCCCTCGTTCCCGATCTTGGCTGCTGGCGCAGAGATACAGGGCTGAG	SALYLCASSQDRERGPRGKLFFGSGTQLSVL	TRBJ1-4	TRBV4-1	3	-5.991
CAAGACAGAGAGCTGGGTTCCACTGCCAAAAAACAGTTTTCCCCTAGGGGCACTGCAGATGTAGAAGCTGCTGTCTTCAGGATGGGCACTGGTC	TSAHPEDSSFYICSAPRGKLFFGSGTQLSVL	TRBJ1-4	TRBV20-1	2	-6.167
CAAGACAGAGAGCTGGGTTCCACTGCCAAAAAACAGTTTTCCCCTATCTCCCGGGCTGCTGGCACAGAGATACACGGCCGAGTCCTCCTGCTGT	QQEDSAVYLCASSPGDRGKLFFGSGTQLSVL	TRBJ1-4	TRBV7-2	11	-5.426
CAAGACAGAGAGCTGGGTTCCACTGCCAAAAAACAGTTTTCCCCTATGTGTCGGTAAGCTGCTGGCACAGAGATAGAGGGCCGAGTCCCCCAGC	LGDSALYLCASSLPTHRGKLFFGSGTQLSVL	TRBJ1-4	TRBV5-6	6	-5.69
CAAGACAGAGAGCTGGGTTCCACTGCCAAAAAACAGTTTTCCCCTCCGGGCTAAGCTGCTGGCACAGAGATACACGGCCGAGTCCTCCTGCTGT	QQEDSAVYLCASSLARRGKLFFGSGTQLSVL	TRBJ1-4	TRBV7-2	7	-5.623
CAAGACAGAGAGCTGGGTTCCACTGCCAAAAAACAGTTTTCCCCTCGCCTCTACGCTGCTGGCACAGAAATACAAAGCTGAGTCCCCCAGCTCC	ELGDSALYFCASSVEARGKLFFGSGTQLSVL	TRBJ1-4	TRBV9	6	-5.69
CAAGACAGAGAGCTGGGTTCCACTGCCAAAAAACAGTTTTCCCCTCGTGCCTGTCGCTATACTACTGGCACAGAGATAGAAAGCTGTCGGGTTC	NPTAFYLCASSIATGTRGKLFFGSGTQLSVL	TRBJ1-4	TRBV19	2	-6.167
CAAGACAGAGAGCTGGGTTCCACTGCCAAAAAACAGTTTTCCCCTGTCTCCGTGGCTGCTGGCGCAGAGATACAGGGCCGAGTCTTCTGGCTGC	QPEDSALYLCASSHGDRGKLFFGSGTQLSVL	TRBJ1-4	TRBV4-3	4	-5.866
CAAGACAGAGAGCTGGGTTCCACTGCCAAAAAACAGTTTTCCCCTTATCCCCCGTTCATCTCTAGCACTGCAGATGTAGAAGCTGCTGTCTTCA	EDSSFYICSARDERGIRGKLFFGSGTQLSVL	TRBJ1-4	TRBV20-1	5	-5.769
CAAGACAGAGAGCTGGGTTCCACTGCCAAAAAACAGTTTTCCCCTTCCCTGCCAGTAACTGCTGGCACAGAAGTACACAGATGTCTGGGAGGGA	PSQTSVYFCASSYWQGRGKLFFGSGTQLSVL	TRBJ1-4	TRBV6-5	5	-5.769
CAAGACAGAGAGCTGGGTTCCACTGCCAAAAAACAGTTTTCCCCTTCGCCCTGTCCAACTGCTGGCACAGAAGTACACAGATGTCTGGGAGGGA	PSQTSVYFCASSWTGRRGKLFFGSGTQLSVL	TRBJ1-4	TRBV6-5	10	-5.468
CAAGACAGAGAGCTGGGTTCCACTGCCAAAAAACAGTTTTCCCGACGCCCCCCCACTAGAGCTGCTGGCACAGAGATACACGGCCGAGTCCTCC	EDSAVYLCASSSSGGASGKLFFGSGTQLSVL	TRBJ1-4	TRBV7-2	3	-5.991
CAAGACAGAGAGCTGGGTTCCACTGCCAAAAAACAGTTTTCCCGACGGCTGTCCCAAGCTGCTGGCACAGAGATACAGGGCCGAGTCGTCCAGC	LDDSALYLCASSLGQPSGKLFFGSGTQLSVL	TRBJ1-4	TRBV5-4	2	-6.167
CAAGACAGAGAGCTGGGTTCCACTGCCAAAAAACAGTTTTCCCGAGCCCCCTGTGGTGCTGGCACAGAGATAGAAAGCTGTCGGGTTCTTTTGG	QKNPTAFYLCASTTGGSGKLFFGSGTQLSVL	TRBJ1-4	TRBV19	4	-5.866
CAAGACAGAGAGCTGGGTTCCACTGCCAAAAAACAGTTTTCCCGAGGTCCCCTGTCTTCGTAGGGTGCTGGCACAGAAGTACACAGCTGAGTCC	DSAVYFCASTLRRQGTSGKLFFGSGTQLSVL	TRBJ1-4	TRBV12-3; TRBV12-4	6	-5.69
CAAGACAGAGAGCTGGGTTCCACTGCCAAAAAACAGTTTTCCCGATTGTTCAGTCAACCCGAAGCTGCTGGCGCAAAGATAAAGGGCCGAGTCC	DSALYLCASSFGLTEQSGKLFFGSGTQLSVL	TRBJ1-4	TRBV5-1	2	-6.167
CAAGACAGAGAGCTGGGTTCCACTGCCAAAAAACAGTTTTCCCGCAAGTCCGGGCCTGCTGGCACAGAGGTACATAGATGTCTGGTTGGTGCTG	STNQTSMYLCASRPGLAGKLFFGSGTQLSVL	TRBJ1-4	TRBV28	2	-6.167
CAAGACAGAGAGCTGGGTTCCACTGCCAAAAAACAGTTTTCCCGCAGTACTGCTGGCACAGAAGTACACAGATGTCTGGGAGGGAGCAGCCAAC	LAAPSQTSVYFCASSTAGKLFFGSGTQLSVL	TRBJ1-4	TRBV6-6	5	-5.769
CAAGACAGAGAGCTGGGTTCCACTGCCAAAAAACAGTTTTCCCGCGCCCACGCCCCCCCAGCTGGCACAGAAGTACACAGATGTCTGGGAGGGA	PSQTSVYFCASWGGVGAGKLFFGSGTQLSVL	TRBJ1-4	TRBV6-5	5	-5.769
CAAGACAGAGAGCTGGGTTCCACTGCCAAAAAACAGTTTTCCCGCGCCCCCTGTCCATCTAGCACTGCAGATGTAGAAGCTGCTGTCTTCAGGA	PEDSSFYICSARWTGGAGKLFFGSGTQLSVL	TRBJ1-4	TRBV20-1	2	-6.167
CAAGACAGAGAGCTGGGTTCCACTGCCAAAAAACAGTTTTCCCGGATTGTTTAAACTGCTGGCACAGAGGTACATAGATGTCTGGTTGGTGCTG	STNQTSMYLCASSLNNPGKLFFGSGTQLSVL	TRBJ1-4	TRBV28	4	-5.866
CAAGACAGAGAGCTGGGTTCCACTGCCAAAAAACAGTTTTCCCGGCGGTTCGAAGCTGCTGGCACAGAGATACATGGCCGAGTCCCCCTGCTCT	EQGDSAMYLCASSFEPPGKLFFGSGTQLSVL	TRBJ1-4	TRBV7-9	2	-6.167
CAAGACAGAGAGCTGGGTTCCACTGCCAAAAAACAGTTTTCCCGTCCCCGCTCCCCATTTGCTGGCACAGAAGTACACAGATGTTTGGGAGGGA	PSQTSVYFCASKWGAGTGKLFFGSGTQLSVL	TRBJ1-4	TRBV6-2	2	-6.167
CAAGACAGAGAGCTGGGTTCCACTGCCAAAAAACAGTTTTCCCGTCCCTGTCGGACTGCTGGCACAGAAGTACACAGATGTTTGGGAGGGAGCA	APSQTSVYFCASSPTGTGKLFFGSGTQLSVL	TRBJ1-4	TRBV6-2	3	-5.991
CAAGACAGAGAGCTGGGTTCCACTGCCAAAAAACAGTTTTCCCGTCGGAGCCTTATCTCTAGCACTGCAGATGTAGAAGCTGCTGTCTTCAGGA	PEDSSFYICSARDKAPTGKLFFGSGTQLSVL	TRBJ1-4	TRBV20-1	3	-5.991
CAAGACAGAGAGCTGGGTTCCACTGCCAAAAAACAGTTTTCCCGTGTCCCCGGAGTAACTGCTGGCACAGAAGTACACAGATGTCTGGGAGGGA	PSQTSVYFCASSYSGDTGKLFFGSGTQLSVL	TRBJ1-4	TRBV6-5; TRBV6-6	2	-6.167
CAAGACAGAGAGCTGGGTTCCACTGCCAAAAAACAGTTTTCCCTCAAGGCTCTGTAATCTGCTGGCACAGAAGTACACAGATGTCTGGGAGGGA	PSQTSVYFCASRLQSLEGKLFFGSGTQLSVL	TRBJ1-4	TRBV6-5	4	-5.866
CAAGACAGAGAGCTGGGTTCCACTGCCAAAAAACAGTTTTCCCTCACCCCGCAAGCTGGCACAGAGGTACATAGATGTCTGGTTGGTGCTGGCG	ASTNQTSMYLCASLRGEGKLFFGSGTQLSVL	TRBJ1-4	TRBV28	19	-5.189
CAAGACAGAGAGCTGGGTTCCACTGCCAAAAAACAGTTTTCCCTCAGATTGGGTGGAACTGGCACAGAAGTACATGGCTGAGTCCTCCAGCTTT	KLEDSAMYFCASSTQSEGKLFFGSGTQLSVL	TRBJ1-4	TRBV2	2	-6.167
CAAGACAGAGAGCTGGGTTCCACTGCCAAAAAACAGTTTTCCCTCAGCCCCCCCCGGAGAGTTGGCGGCACAGAAGTACACAGATGTCTGGGAG	SQTSVYFCAANSPGGAEGKLFFGSGTQLSVL	TRBJ1-4	TRBV6-6	7	-5.623
CAAGACAGAGAGCTGGGTTCCACTGCCAAAAAACAGTTTTCCCTCAGTAAAGGCTCTAGCACTGCAGATGTAGAAGCTGCTGTCTTCAGGATGG	HPEDSSFYICSARAFTEGKLFFGSGTQLSVL	TRBJ1-4	TRBV20-1	12	-5.389
CAAGACAGAGAGCTGGGTTCCACTGCCAAAAAACAGTTTTCCCTCCCTGACAAAGTAACTGCTGGCACAGAAGTACACAGATGTCTGGGAGGGA	PSQTSVYFCASSYFVREGKLFFGSGTQLSVL	TRBJ1-4	TRBV6-5	2	-6.167
CAAGACAGAGAGCTGGGTTCCACTGCCAAAAAACAGTTTTCCCTCCCTGGCCCAGCTGCTGGCACAGAGATACACGGCCGAGTCCTCCTGCTGT	QQEDSAVYLCASSWAREGKLFFGSGTQLSVL	TRBJ1-4	TRBV7-2	6	-5.69
CAAGACAGAGAGCTGGGTTCCACTGCCAAAAAACAGTTTTCCCTCCCTGTCCCTTCTGCTGGCACAGAAGTACACAGATGTCTGGGAGGGAGCA	APSQTSVYFCASRRDREGKLFFGSGTQLSVL	TRBJ1-4	TRBV6-6	3	-5.991
CAAGACAGAGAGCTGGGTTCCACTGCCAAAAAACAGTTTTCCCTCGCCATAAGGGCTGCTGGCGCAAAGATAAAGGGCCGAGTCCCCCAGCTCC	ELGDSALYLCASSPYGEGKLFFGSGTQLSVL	TRBJ1-4	TRBV5-1	5	-5.769
CAAGACAGAGAGCTGGGTTCCACTGCCAAAAAACAGTTTTCCCTCTGCCCTGTCGGGTGAGCTGGCACAGAAATAAGCTGCCGAATCTCCTCGC	RGDSAAYFCASSPDRAEGKLFFGSGTQLSVL	TRBJ1-4	TRBV18	2	-6.167
CAAGACAGAGAGCTGGGTTCCACTGCCAAAAAACAGTTTTCCCTGAGCACCCCCGACCGCGGAACTGGCACAGAGATAGAAAGCTGTCGGGTTC	NPTAFYLCASSAVGGAQGKLFFGSGTQLSVL	TRBJ1-4	TRBV19	2	-6.167
CAAGACAGAGAGCTGGGTTCCACTGCCAAAAAACAGTTTTCCCTGATCCCCCCTGTTGCTGGCACAGAAGTACACAGATGTCTGGGAGGGAGCA	APSQTSVYFCASNRGDQGKLFFGSGTQLSVL	TRBJ1-4	TRBV6-1	14	-5.322
CAAGACAGAGAGCTGGGTTCCACTGCCAAAAAACAGTTTTCCCTGGATAGGACTGCTGGCACAGAAGTACACAGATGTCTGGGAGGGAGCAGCC	AAPSQTSVYFCASSPIQGKLFFGSGTQLSVL	TRBJ1-4	TRBV6-5	8	-5.565
CAAGACAGAGAGCTGGGTTCCACTGCCAAAAAACAGTTTTCCCTGGCGCCCCCTGTCACTGCTGGCACAGAAGTACACAGATGTCTGGGAGGGA	PSQTSVYFCASSDRGRQGKLFFGSGTQLSVL	TRBJ1-4	TRBV6-5	19	-5.189
CAAGACAGAGAGCTGGGTTCCACTGCCAAAAAACAGTTTTCCCTGTCCATGGCTGCTGGCACAGAAATACACAGCAGAGTCACCAAGCTCCAGG	LELGDSAVYFCASSHGQGKLFFGSGTQLSVL	TRBJ1-4	TRBV3-1	3	-5.991
CAAGACAGAGAGCTGGGTTCCACTGCCAAAAAACAGTTTTCCCTGTCCCTTACTAGCTTCAACGCTGCAGAGATATATGCTGCTGTCTTCAGGG	PEDSSIYLCSVEASKGQGKLFFGSGTQLSVL	TRBJ1-4	TRBV29-1	6	-5.69
CAAGACAGAGAGCTGGGTTCCACTGCCAAAAAACAGTTTTCCCTGTGTTCGGCTGCTGGCACAGAAGTACACAGATGTCTGGGAGGGAGCAGCC	AAPSQTSVYFCASSRTQGKLFFGSGTQLSVL	TRBJ1-4	TRBV6-5	4	-5.866
CAAGACAGAGAGCTGGGTTCCACTGCCAAAAAACAGTTTTCCCTTCCCCTGTCCCGGGCTGCTGGCACAGAGATACATGGCCGAGTCCCCCTGC	QGDSAMYLCASSPGQGKGKLFFGSGTQLSVL	TRBJ1-4	TRBV7-9	2	-6.167
CAAGACAGAGAGCTGGGTTCCACTGCCAAAAAACAGTTTTCCCTTCGAGTAACTGCTGGCACAGAAGTACACAGATGTCTGGGAGGGAGCAGCC	AAPSQTSVYFCASSYSKGKLFFGSGTQLSVL	TRBJ1-4	TRBV6-5	3	-5.991
CAAGACAGAGAGCTGGGTTCCACTGCCAAAAAACAGTTTTCCCTTTGCGGACCCCGGGTATAAGCTGCTGGCACAGAGATACACGGCCGAGTCC	DSAVYLCASSLYPGSAKGKLFFGSGTQLSVL	TRBJ1-4	TRBV7-2	9	-5.514
CAAGACAGAGAGCTGGGTTCCACTGCCAAAAAACAGTTTTCCGAACCCTGACGCTAAGCTGCTGGCACAGAGATACATGGCCGAGTCCCCCTGC	QGDSAMYLCASSLASGFGKLFFGSGTQLSVL	TRBJ1-4	TRBV7-9	4	-5.866
CAAGACAGAGAGCTGGGTTCCACTGCCAAAAAACAGTTTTCCGAACCCTTGGCCTAAGCTGCTGGCACAGAGATACACGGCCGAGTCCTCCTGC	QEDSAVYLCASSLGQGFGKLFFGSGTQLSVL	TRBJ1-4	TRBV7-2	8	-5.565
CAAGACAGAGAGCTGGGTTCCACTGCCAAAAAACAGTTTTCCGAAGCCCCCTGTCCGCGTGCTGCTGGCACAGAGATAGAGGGCCGAGTCCCCC	GDSALYLCASSTRTGGFGKLFFGSGTQLSVL	TRBJ1-4	TRBV5-6	3	-5.991
CAAGACAGAGAGCTGGGTTCCACTGCCAAAAAACAGTTTTCCGAAGGCGCGGGGACGGGTTGAACGGCTGGCACAGAAGTACACAGATGTTTGG	QTSVYFCASRSTRPRAFGKLFFGSGTQLSVL	TRBJ1-4	TRBV6-2	22	-5.125
CAAGACAGAGAGCTGGGTTCCACTGCCAAAAAACAGTTTTCCGAAGTCCCCCCTCAAGCTGGCACAGAAGTACATGGCTGAGTCCTCCAGCTTT	KLEDSAMYFCASLRGDFGKLFFGSGTQLSVL	TRBJ1-4	TRBV2	5	-5.769
CAAGACAGAGAGCTGGGTTCCACTGCCAAAAAACAGTTTTCCGACCCGACCTGACGCTTGGCTGCTGGCGCAGAGATACAGGGCTGAGTCTTCT	EDSALYLCASSQASGRVGKLFFGSGTQLSVL	TRBJ1-4	TRBV4-1	3	-5.991
CAAGACAGAGAGCTGGGTTCCACTGCCAAAAAACAGTTTTCCGACCGTGTTGCTTTCACTGCTGGCACAGAGGTACTGAGAGGTATGTGAGGGC	PSHTSQYLCASSESNTVGKLFFGSGTQLSVL	TRBJ1-4	TRBV25-1	2	-6.167
CAAGACAGAGAGCTGGGTTCCACTGCCAAAAAACAGTTTTCCGACGCCCTGACCTATACTACTGGCACAGAGATAGAAAGCTGTCGGGTTCTTT	KNPTAFYLCASSIGQGVGKLFFGSGTQLSVL	TRBJ1-4	TRBV19	2	-6.167
CAAGACAGAGAGCTGGGTTCCACTGCCAAAAAACAGTTTTCCGACTCCTGGGCTTTCTTGGCTGCTGGCACAGAAATAAACTCCAGAATCCTCC	EDSGVYFCASSQESPGVGKLFFGSGTQLSVL	TRBJ1-4	TRBV14	2	-6.167
CAAGACAGAGAGCTGGGTTCCACTGCCAAAAAACAGTTTTCCGACTGTCCGGGTTGAGCTGCTGGCACAGAGATACATGGCCGAGTCCCCCTGC	QGDSAMYLCASSSTRTVGKLFFGSGTQLSVL	TRBJ1-4	TRBV7-9	9	-5.514
CAAGACAGAGAGCTGGGTTCCACTGCCAAAAAACAGTTTTCCGACTTCGGTCCCCCCTCTGCTGGTGGCACACAGGTACATGGCTGCGTCCCCC	GDAAMYLCATSRGGTEVGKLFFGSGTQLSVL	TRBJ1-4	TRBV15	4	-5.866
CAAGACAGAGAGCTGGGTTCCACTGCCAAAAAACAGTTTTCCGAGCCCCCTGTCGGGCCTAGCACTGCAGATGTAGAAGCTGCTGTCTTCAGGA	PEDSSFYICSARPDRGLGKLFFGSGTQLSVL	TRBJ1-4	TRBV20-1	6	-5.69
CAAGACAGAGAGCTGGGTTCCACTGCCAAAAAACAGTTTTCCGATAGTTAGAACCTCGCTACTGGCACAGAGATAGAAAGCTGTCGGGTTCTTT	KNPTAFYLCASSEVLTIGKLFFGSGTQLSVL	TRBJ1-4	TRBV19	4	-5.866
CAAGACAGAGAGCTGGGTTCCACTGCCAAAAAACAGTTTTCCGATCCGGATCATCCCTGTCCCTTTGCTGGTGGCACACAGGTACATGGCTGCG	AAMYLCATSKGTGMIRIGKLFFGSGTQLSVL	TRBJ1-4	TRBV15	2	-6.167
CAAGACAGAGAGCTGGGTTCCACTGCCAAAAAACAGTTTTCCGATCTTCGCTGTCTCGGGACTGCTGGCACAGAAGTACACAGCTGAGTCCCTG	RDSAVYFCASSPETAKIGKLFFGSGTQLSVL	TRBJ1-4	TRBV12-3; TRBV12-4	2	-6.167
CAAGACAGAGAGCTGGGTTCCACTGCCAAAAAACAGTTTTCCGATGTTCCCCTGATTACTGCTGGCACAGAAGTACACAGATGTCTGGGAGGGA	PSQTSVYFCASSNQGNIGKLFFGSGTQLSVL	TRBJ1-4	TRBV6-5	13	-5.354
CAAGACAGAGAGCTGGGTTCCACTGCCAAAAAACAGTTTTCCGCCCCCCCTGTCCAGGTTAGCGCTGCAGAGATATATGCTGCTGTCTTCAGGG	PEDSSIYLCSANLDRGGGKLFFGSGTQLSVL	TRBJ1-4	TRBV29-1	7	-5.623
CAAGACAGAGAGCTGGGTTCCACTGCCAAAAAACAGTTTTCCGCCCCCTGTCCCGGAGTAACTGCTGGCACAGAAGTACACAGATGTCTGGGAG	SQTSVYFCASSYSGTGGGKLFFGSGTQLSVL	TRBJ1-4	TRBV6-5	5	-5.769
CAAGACAGAGAGCTGGGTTCCACTGCCAAAAAACAGTTTTCCGCCCCCTGTCCCGGCCCAGCTGCTGGCACAGAGATAGAGGGCCGAGTCCCCC	GDSALYLCASSWAGTGGGKLFFGSGTQLSVL	TRBJ1-4	TRBV5-6	3	-5.991
CAAGACAGAGAGCTGGGTTCCACTGCCAAAAAACAGTTTTCCGCCCCGTTCTTGGCTGCTGGCACAGAGATACAGGGCCGAGTCTTCTGGCTGC	QPEDSALYLCASSQERGGKLFFGSGTQLSVL	TRBJ1-4	TRBV4-2	17	-5.237
CAAGACAGAGAGCTGGGTTCCACTGCCAAAAAACAGTTTTCCGCCCTGTACCAAGCTGCTGGCACAGAGATAGAGGGCCGAGTCCCCCAGCAAC	LLGDSALYLCASSLVQGGKLFFGSGTQLSVL	TRBJ1-4	TRBV5-6	3	-5.991
CAAGACAGAGAGCTGGGTTCCACTGCCAAAAAACAGTTTTCCGCCGCTCGCCGTGGTCAATTGGCTGCTGGCACAGAAATACACAGCAGAGTCA	DSAVYFCASSQLTTASGGKLFFGSGTQLSVL	TRBJ1-4	TRBV3-1	5	-5.769
CAAGACAGAGAGCTGGGTTCCACTGCCAAAAAACAGTTTTCCGCCTCCGGCATCTTGGCTGCTGGCGCAGAGATACAGGGCCGAGTCTTCTGGC	PEDSALYLCASSQDAGGGKLFFGSGTQLSVL	TRBJ1-4	TRBV4-3	3	-5.991
CAAGACAGAGAGCTGGGTTCCACTGCCAAAAAACAGTTTTCCGCGCCCCTGTCCCCATACACTGCAGATGTAGAAGCTGCTGTCTTCAGGATGG	HPEDSSFYICSVWGQGRGKLFFGSGTQLSVL	TRBJ1-4	TRBV20-1	31	-4.976
CAAGACAGAGAGCTGGGTTCCACTGCCAAAAAACAGTTTTCCGCTAACCCCTCCAGTCCGGGAACTGCTGGCACAGAAGTACACAGCTGAGTCC	DSAVYFCASSSRTGGVSGKLFFGSGTQLSVL	TRBJ1-4	TRBV12-3; TRBV12-4	3	-5.991
CAAGACAGAGAGCTGGGTTCCACTGCCAAAAAACAGTTTTCCGCTAGGGGTGTTCGAGTAACTGCTGGCACAGAAGTACACAGATGTCTGGGAG	SQTSVYFCASSYSNTPSGKLFFGSGTQLSVL	TRBJ1-4	TRBV6-5	2	-6.167
CAAGACAGAGAGCTGGGTTCCACTGCCAAAAAACAGTTTTCCGCTGGCACAGAGGTACATAGATGTCTGGTTGGTGCTGGCGGACTCCAGAATC	ILESASTNQTSMYLCASGKLFFGSGTQLSVL	TRBJ1-4	TRBV28	6	-5.69
CAAGACAGAGAGCTGGGTTCCACTGCCAAAAAACAGTTTTCCGCTGGGGCTGTCAACCCCACTGCTGGCACAGAAGTACACAGCTGAGTCCCTG	RDSAVYFCASSGVDSPSGKLFFGSGTQLSVL	TRBJ1-4	TRBV12-3; TRBV12-4	3	-5.991
CAAGACAGAGAGCTGGGTTCCACTGCCAAAAAACAGTTTTCCGCTTCCCCTGTTGTTTAAGCTGCTGGCACAGAGATACACGGCCGAGTCCTCC	EDSAVYLCASSLNNRGSGKLFFGSGTQLSVL	TRBJ1-4	TRBV7-2	5	-5.769
CAAGACAGAGAGCTGGGTTCCACTGCCAAAAAACAGTTTTCCGGACACTTGGCTGCTGGCACAGAAATAAACTCCAGAATCCTCCAGTTCTGCA	AELEDSGVYFCASSQVSGKLFFGSGTQLSVL	TRBJ1-4	TRBV14	11	-5.426
CAAGACAGAGAGCTGGGTTCCACTGCCAAAAAACAGTTTTCCGGACCTGTCTGCGGCCAAGCTGCTGGCGCAAAGATAAAGGGCCGAGTCCCCC	GDSALYLCASSLAADRSGKLFFGSGTQLSVL	TRBJ1-4	TRBV5-1	2	-6.167
CAAGACAGAGAGCTGGGTTCCACTGCCAAAAAACAGTTTTCCGGAGACGGGTTGGCCGGATGAGCTGCTGGCACAGAGATACATGGCCGAGTCC	DSAMYLCASSSSGQPVSGKLFFGSGTQLSVL	TRBJ1-4	TRBV7-9	3	-5.991
CAAGACAGAGAGCTGGGTTCCACTGCCAAAAAACAGTTTTCCGGAGCTTCTGCTGGCACAGAAGTACACAGCTGAGTCCCTGGGTTCTGAGGGC	PSEPRDSAVYFCASRSSGKLFFGSGTQLSVL	TRBJ1-4	TRBV12-3; TRBV12-4	4	-5.866
CAAGACAGAGAGCTGGGTTCCACTGCCAAAAAACAGTTTTCCGGAGTGAACGCTGCTGGCACAGAGATACATGGCCGAGTCCCCCTGCTCTGTG	TEQGDSAMYLCASSVHSGKLFFGSGTQLSVL	TRBJ1-4	TRBV7-9	4	-5.866
CAAGACAGAGAGCTGGGTTCCACTGCCAAAAAACAGTTTTCCGGATAAGCTAGCACTGCAGATGTAGAAGCTGCTGTCTTCAGGATGGGCACTG	SAHPEDSSFYICSASLSGKLFFGSGTQLSVL	TRBJ1-4	TRBV20-1	8	-5.565
CAAGACAGAGAGCTGGGTTCCACTGCCAAAAAACAGTTTTCCGGCCCCTTCAGAACCCAAACTGCTGGCACAGAGGTACATAGATGTCTGGTTG	NQTSMYLCASSLGSEGAGKLFFGSGTQLSVL	TRBJ1-4	TRBV28	11	-5.426
CAAGACAGAGAGCTGGGTTCCACTGCCAAAAAACAGTTTTCCGGGGGGCAAGCTGCTGGCACAGAGATAGAGGGCCGAGTCCCCCAGCAACAAG	LLLGDSALYLCASSLPPGKLFFGSGTQLSVL	TRBJ1-4	TRBV5-6	5	-5.769
CAAGACAGAGAGCTGGGTTCCACTGCCAAAAAACAGTTTTCCGGGGTGCTGTTGGCTGCTGGCACAGAAATACACAGCAGAGTCACCAAGCTCC	ELGDSAVYFCASSQQHPGKLFFGSGTQLSVL	TRBJ1-4	TRBV3-1	2	-6.167
CAAGACAGAGAGCTGGGTTCCACTGCCAAAAAACAGTTTTCCGGTCCCCTGGGTCCGGCTGCTGGCACAGAGATACATGGCCGAGTCCCCCTGN	QGDSAMYLCASSRTQGTGKLFFGSGTQLSVL	TRBJ1-4	TRBV7-9	2	-6.167
CAAGACAGAGAGCTGGGTTCCACTGCCAAAAAACAGTTTTCCGGTCCCTGGTTCGCTGGCACAGAGATAGAAAGCTGTCGGGTTCTTTTGGGCC	AQKNPTAFYLCASEPGTGKLFFGSGTQLSVL	TRBJ1-4	TRBV19	3	-5.991
CAAGACAGAGAGCTGGGTTCCACTGCCAAAAAACAGTTTTCCGGTCCTCCTGTCCGAACTGCTGGCACAGAAGTACACAGCTGAGTCCCTGGGT	PRDSAVYFCASSSDRRTGKLFFGSGTQLSVL	TRBJ1-4	TRBV12-3; TRBV12-4	3	-5.991
CAAGACAGAGAGCTGGGTTCCACTGCCAAAAAACAGTTTTCCGGTCTTTCCACCATCTTGGCTGCTGGCACAGAAATAAACTCCAGAATCCTCC	EDSGVYFCASSQDGGKTGKLFFGSGTQLSVL	TRBJ1-4	TRBV14	3	-5.991
CAAGACAGAGAGCTGGGTTCCACTGCCAAAAAACAGTTTTCCGTAACCCCCTGCTGCCGTCGAGCTGCTGGCACAGAGATACACGGCCGAGTCC	DSAVYLCASSSTAAGGYGKLFFGSGTQLSVL	TRBJ1-4	TRBV11-2	6	-5.69
CAAGACAGAGAGCTGGGTTCCACTGCCAAAAAACAGTTTTCCGTAGTAACTGCTGGCACAGAAGTACACAGATGTTTGGGAGGGAGCAGCCGAC	SAAPSQTSVYFCASSYYGKLFFGSGTQLSVL	TRBJ1-4	TRBV6-2	7	-5.623
CAAGACAGAGAGCTGGGTTCCACTGCCAAAAAACAGTTTTCCGTCCCGGGTCCCCACTTCACTGCTGGCACAGAAGTACACAGATGTCTGGGAG	SQTSVYFCASSEVGTRDGKLFFGSGTQLSVL	TRBJ1-4	TRBV6-1	3	-5.991
CAAGACAGAGAGCTGGGTTCCACTGCCAAAAAACAGTTTTCCGTCCCTGTCCAAAACGTGACTGCTGGCACAGAAGTACACAGCTGAGTCCCTN	RDSAVYFCASSHVLDRDGKLFFGSGTQLSVL	TRBJ1-4	TRBV12-3; TRBV12-4	2	-6.167
CAAGACAGAGAGCTGGGTTCCACTGCCAAAAAACAGTTTTCCGTCTGCTCCCTGCGTCCCGATGCTACTGGCACAGAGATAGAAAGCTGTCGGG	PTAFYLCASSIGTQGADGKLFFGSGTQLSVL	TRBJ1-4	TRBV19	3	-5.991
CAAGACAGAGAGCTGGGTTCCACTGCCAAAAAACAGTTTTCCGTTCAACTGTCTCGTGGTTCGGAGCTGGCACAGAAATAAGCTGCCGAATCTC	RFGSLFLCQLRTTRQLNGKLFFGSGTQLSVL	TRBJ1-4	TRBV18	3	-5.991
CAAGACAGAGAGCTGGGTTCCACTGCCAAAAAACAGTTTTCCGTTCCCTCCCCCTGAGCTGCTGGCACAGAAGTACACAGATGTCTGGGAGGGA	PSQTSVYFCASSSGGGNGKLFFGSGTQLSVL	TRBJ1-4	TRBV6-5	4	-5.866
CAAGACAGAGAGCTGGGTTCCACTGCCAAAAAACAGTTTTCCGTTCTCCGTCCCCAAGCTGCTGGCGCAAAGATAAAGGGCCGAGTCCCCCAGC	LGDSALYLCASSLGTENGKLFFGSGTQLSVL	TRBJ1-4	TRBV5-1	3	-5.991
CAAGACAGAGAGCTGGGTTCCACTGCCAAAAAACAGTTTTCCTAACCCCGTGTACGTGTTGGTGCTGGCACAGAGATACACGGCCGAGTCCTCC	EDSAVYLCASTNTYTGLGKLFFGSGTQLSVL	TRBJ1-4	TRBV7-2	15	-5.292
CAAGACAGAGAGCTGGGTTCCACTGCCAAAAAACAGTTTTCCTAACCCTGTCCCATCTCTAGCACTGCAGATGTAGAAGCTGCTGTCTTCAGGA	PEDSSFYICSARDGTGLGKLFFGSGTQLSVL	TRBJ1-4	TRBV20-1	4	-5.866
CAAGACAGAGAGCTGGGTTCCACTGCCAAAAAACAGTTTTCCTAATCCCTGTCCCGGCGGGGCACTGCTGGCACAGAAGTACAGAGAGGTCTGN	QTSLYFCASSAPPGQGLGKLFFGSGTQLSVL	TRBJ1-4	TRBV27	2	-6.167
CAAGACAGAGAGCTGGGTTCCACTGCCAAAAAACAGTTTTCCTACAACCCCTGTCGGGGTGCTGGCACAGAGGTACTGAGAGGTATGTGAGGGC	PSHTSQYLCASTPTGVVGKLFFGSGTQLSVL	TRBJ1-4	TRBV25-1	3	-5.991
CAAGACAGAGAGCTGGGTTCCACTGCCAAAAAACAGTTTTCCTACCCCCCCTGTCGGGCGGGTGGCACTGCAGATGTAGAAGCTGCTGTCTTCA	EDSSFYICSATRPTGGVGKLFFGSGTQLSVL	TRBJ1-4	TRBV20-1	6	-5.69
CAAGACAGAGAGCTGGGTTCCACTGCCAAAAAACAGTTTTCCTACCCCGACCCGGTCCCGTCTAGCACTGCAGATGTAGAAGCTGCTGTCTTCA	EDSSFYICSARRDRVGVGKLFFGSGTQLSVL	TRBJ1-4	TRBV20-1	2	-6.167
CAAGACAGAGAGCTGGGTTCCACTGCCAAAAAACAGTTTTCCTACGTCCCTGTCATGTTTGCTGGCGCAGAGATACAGGGCCGAGTCTTCTGGC	PEDSALYLCASKHDRDVGKLFFGSGTQLSVL	TRBJ1-4	TRBV4-3	3	-5.991
CAAGACAGAGAGCTGGGTTCCACTGCCAAAAAACAGTTTTCCTAGCAAAACCTCACTGCTGGCACAGAAGTACACAGATGTCTGGGAGGGAGCA	APSQTSVYFCASSEVLLGKLFFGSGTQLSVL	TRBJ1-4	TRBV6-1	2	-6.167
CAAGACAGAGAGCTGGGTTCCACTGCCAAAAAACAGTTTTCCTAGCCCCCTGTCGGATTTGCTGCTGGCACAGAGATACAGGGCCGAGTCGTCC	DDSALYLCASSKSDRGLGKLFFGSGTQLSVL	TRBJ1-4	TRBV5-4	5	-5.769
CAAGACAGAGAGCTGGGTTCCACTGCCAAAAAACAGTTTTCCTATCCCCCTGTCAGAGCTGCTGGCACAGCGATACATGGCTGAGTCCCGCTGC	QRDSAMYRCASSSDRGIGKLFFGSGTQLSVL	TRBJ1-4	TRBV7-7	2	-6.167
CAAGACAGAGAGCTGGGTTCCACTGCCAAAAAACAGTTTTCCTCCCAAACCACTGCTGGCACAGAGGTACATAGATGTCTGGTTGGTGCTGGCG	ASTNQTSMYLCASSGLGGKLFFGSGTQLSVL	TRBJ1-4	TRBV28	3	-5.991
CAAGACAGAGAGCTGGGTTCCACTGCCAAAAAACAGTTTTCCTCCCCCCGGCGCTGTTATACTGCTGGCACAGAAGTACACAGATGTCTGGGAG	SQTSVYFCASSITAPGGGKLFFGSGTQLSVL	TRBJ1-4	TRBV6-1	7	-5.623
CAAGACAGAGAGCTGGGTTCCACTGCCAAAAAACAGTTTTCCTCCCCTCCCTGCCTCTCTAGCACTGCAGATGTAGAAGCTGCTGTCTTCAGGA	PEDSSFYICSAREAGRGGKLFFGSGTQLSVL	TRBJ1-4	TRBV20-1	5	-5.769
CAAGACAGAGAGCTGGGTTCCACTGCCAAAAAACAGTTTTCCTCCCGCACCCTGGAGACGGTCAACGCTGCAGAGATATATGCTGCTGTCTTCA	EDSSIYLCSVDRLQGAGGKLFFGSGTQLSVL	TRBJ1-4	TRBV29-1	6	-5.69
CAAGACAGAGAGCTGGGTTCCACTGCCAAAAAACAGTTTTCCTCCCTGCCGGGCCCCCGTTTGGCTGCTGGCACAGAAATAAACTCCAGAATCC	DSGVYFCASSQTGARQGGKLFFGSGTQLSVL	TRBJ1-4	TRBV14	5	-5.769
CAAGACAGAGAGCTGGGTTCCACTGCCAAAAAACAGTTTTCCTCCCTGTCCCCCGTATCTGCTGGCACAGAAGTACACAGCTGAGTCCCTGGGT	PRDSAVYFCASRYGGQGGKLFFGSGTQLSVL	TRBJ1-4	TRBV12-3; TRBV12-4	3	-5.991
CAAGACAGAGAGCTGGGTTCCACTGCCAAAAAACAGTTTTCCTCCCTGTCCGGGGGTGCTGGCACAGAGGTACATAGATGTCTGGTTGGTGCTG	STNQTSMYLCASTPGQGGKLFFGSGTQLSVL	TRBJ1-4	TRBV28	5	-5.769
CAAGACAGAGAGCTGGGTTCCACTGCCAAAAAACAGTTTTCCTCCGAGTTGGCTGGCGCAAAGATAAAGGGCCGAGTCCCCCAGCTCCAAGGTG	TLELGDSALYLCASQLGGKLFFGSGTQLSVL	TRBJ1-4	TRBV5-1	35	-4.924
CAAGACAGAGAGCTGGGTTCCACTGCCAAAAAACAGTTTTCCTCCGATGACATAATCTCTAGCACTGCAGATGTAGAAGCTGCTGTCTTCAGGA	PEDSSFYICSARDYVIGGKLFFGSGTQLSVL	TRBJ1-4	TRBV20-1	63	-4.669
CAAGACAGAGAGCTGGGTTCCACTGCCAAAAAACAGTTTTCCTCCGCCCTGAGATTCACTGCTGGCACAGAAGTACATGGCTGAGTCCTCCAGC	LEDSAMYFCASSESQGGGKLFFGSGTQLSVL	TRBJ1-4	TRBV2	3	-5.991
CAAGACAGAGAGCTGGGTTCCACTGCCAAAAAACAGTTTTCCTCCGGGATTGTCCGAGCTGCTGGCGCAAAGATAAAGGGCCGAGTCCCCCAGC	LGDSALYLCASSSDNPGGKLFFGSGTQLSVL	TRBJ1-4	TRBV5-1	2	-6.167
CAAGACAGAGAGCTGGGTTCCACTGCCAAAAAACAGTTTTCCTCCTCCCTCCTGACGTACTGGTGAGCTGGCACAGAAATAAGCTGCCGAATCT	DSAAYFCASSPVRQEGGGKLFFGSGTQLSVL	TRBJ1-4	TRBV18	2	-6.167
CAAGACAGAGAGCTGGGTTCCACTGCCAAAAAACAGTTTTCCTCCTCGGTCCCTATCGCTGCTGGCGCAAAGATAAAGGGCCGAGTCCCCCAGC	LGDSALYLCASSDRDRGGKLFFGSGTQLSVL	TRBJ1-4	TRBV5-1	4	-5.866
CAAGACAGAGAGCTGGGTTCCACTGCCAAAAAACAGTTTTCCTCGCCCGGGAGGTCGAGGGGCACTGCAGATGTAGAAGCTGCTGTCTTCAGGA	PEDSSFYICSAPRPPGRGKLFFGSGTQLSVL	TRBJ1-4	TRBV20-1	4	-5.866
CAAGACAGAGAGCTGGGTTCCACTGCCAAAAAACAGTTTTCCTCGTGCTGCCCGATCTTGGCTGCTGGCACAGAAATAAACTCCAGAATCCTCC	EDSGVYFCASSQDRAARGKLFFGSGTQLSVL	TRBJ1-4	TRBV14	2	-6.167
CAAGACAGAGAGCTGGGTTCCACTGCCAAAAAACAGTTTTCCTCGTTTATACCCGAGGCTGACGCTGCAGAGATATATGCTGCTGTCTTCAGGG	PEDSSIYLCSVSLGYKRGKLFFGSGTQLSVL	TRBJ1-4	TRBV29-1	5	-5.769
CAAGACAGAGAGCTGGGTTCCACTGCCAAAAAACAGTTTTCCTCTCCCCCTGTCCCGGTAACTGCTGGCACAGAAGTACACAGATGTCTGGGAG	SQTSVYFCASSYRDRGRGKLFFGSGTQLSVL	TRBJ1-4	TRBV6-6	4	-5.866
CAAGACAGAGAGCTGGGTTCCACTGCCAAAAAACAGTTTTCCTCTGACCCCCTGTCCGGCGCTGCAGAGATATATGCTGCTGTCTTCAGGGCTC	SPEDSSIYLCSAGQGVRGKLFFGSGTQLSVL	TRBJ1-4	TRBV29-1	6	-5.69
CAAGACAGAGAGCTGGGTTCCACTGCCAAAAAACAGTTTTCCTCTGTTCTGGCTGCTGGCACAGAAATAAACTCCAGAATCCTCCAGTTCTGCA	AELEDSGVYFCASSQNRGKLFFGSGTQLSVL	TRBJ1-4	TRBV14	2	-6.167
CAAGACAGAGAGCTGGGTTCCACTGCCAAAAAACAGTTTTCCTGAATCCCCGCTCGTATCTTGGCTGCTGGCGCAGAGATACAGGGCTGAGTCT	DSALYLCASSQDTSGDSGKLFFGSGTQLSVL	TRBJ1-4	TRBV4-1	2	-6.167
CAAGACAGAGAGCTGGGTTCCACTGCCAAAAAACAGTTTTCCTGCCCTGTCAGGAGCACTGCAGATGTAGAAGCTGCTGTCTTCAGGATGGGCA	AHPEDSSFYICSAPDRAGKLFFGSGTQLSVL	TRBJ1-4	TRBV20-1	3	-5.991
CAAGACAGAGAGCTGGGTTCCACTGCCAAAAAACAGTTTTCCTGGCCCTGTCCCCGGTTCACTGCTGGCACAGAAGTACACAGATGTCTGGGAG	SQTSVYFCASSEPGTGPGKLFFGSGTQLSVL	TRBJ1-4	TRBV6-1	6	-5.69
CAAGACAGAGAGCTGGGTTCCACTGCCAAAAAACAGTTTTCCTGTAAGGTCTCTAGCACTGCAGATGTAGAAGCTGCTGTCTTCAGGATGGGCA	AHPEDSSFYICSARDLTGKLFFGSGTQLSVL	TRBJ1-4	TRBV20-1	2	-6.167
CAAGACAGAGAGCTGGGTTCCACTGCCAAAAAACAGTTTTCCTTCATTAGATCCGCTGCCCTGGCTGCTGGCACAGAAATACACAGCAGAGTCA	DSAVYFCASSQGSGSNEGKLFFGSGTQLSVL	TRBJ1-4	TRBV3-1	3	-5.991
CAAGACAGAGAGCTGGGTTCCACTGCCAAAAAACAGTTTTCCTTCCATTTGGCTGCTGGCACAGAAATACACAGCAGAGTCACCAAGCTCCAGG	LELGDSAVYFCASSQMEGKLFFGSGTQLSVL	TRBJ1-4	TRBV3-1	3	-5.991
CAAGACAGAGAGCTGGGTTCCACTGCCAAAAAACAGTTTTCCTTCCCCTCGGAAACTGCTGGCACAGAAGTACAGAGAGGTCTGGTTGGGGCTG	SPNQTSLYFCASSFRGEGKLFFGSGTQLSVL	TRBJ1-4	TRBV27	2	-6.167
CAAGACAGAGAGCTGGGTTCCACTGCCAAAAAACAGTTTTCCTTCCCCTGCACTGCTGGCACAGAAGTACACAGCTGAGTCCCTGGGTTCTGAG	SEPRDSAVYFCASSAGEGKLFFGSGTQLSVL	TRBJ1-4	TRBV12-3; TRBV12-4	2	-6.167
CAAGACAGAGAGCTGGGTTCCACTGCCAAAAAACAGTTTTCCTTCCCTACCCTGGGTCGAGTAACTGCTGGCACAGAAGTACACAGATGTCTGG	QTSVYFCASSYSTQGREGKLFFGSGTQLSVL	TRBJ1-4	TRBV6-5	4	-5.866
CAAGACAGAGAGCTGGGTTCCACTGCCAAAAAACAGTTTTCCTTCCCTGGCCAAGCTGCTGGCGCAAAGATAAAGGGCCGAGTCCCCCAGCTCC	ELGDSALYLCASSLAREGKLFFGSGTQLSVL	TRBJ1-4	TRBV5-1	2	-6.167
CAAGACAGAGAGCTGGGTTCCACTGCCAAAAAACAGTTTTCCTTCCTCAACGCTGCAGAGATATATGCTGCTGTCTTCAGGGCTCATGTTGCTC	SNMSPEDSSIYLCSVEEGKLFFGSGTQLSVL	TRBJ1-4	TRBV29-1	10	-5.468
CAAGACAGAGAGCTGGGTTCCACTGCCAAAAAACAGTTTTCCTTCTCCCCTGCCTGCACTGCAGATGTAGAAGCTGCTGTCTTCAGGATGGGCA	AHPEDSSFYICSAGRGEGKLFFGSGTQLSVL	TRBJ1-4	TRBV20-1	6	-5.69
CAAGACAGAGAGCTGGGTTCCACTGCCAAAAAACAGTTTTCCTTGATTACCCTGTCGACGACTGCTGGCACAGAAGTACACAGATGTCTGGGAG	SQTSVYFCASSRRQGNQGKLFFGSGTQLSVL	TRBJ1-4	TRBV6-5	10	-5.468
CAAGACAGAGAGCTGGGTTCCACTGCCAAAAAACAGTTTTCCTTGGAACTGTCCCAAGCTGCTGGCGCAAAGATAAAGGGCCGAGTCCCCCAGC	LGDSALYLCASSLGQFQGKLFFGSGTQLSVL	TRBJ1-4	TRBV5-1	4	-5.866
CAAGACAGAGAGCTGGGTTCCACTGCCAAAAAACAGTTTTCCTTGGGATCTGCTGGCACAGAAGTACAGAGAGGTCTGGTTGGGGCTGGGCGAC	SPSPNQTSLYFCASRSQGKLFFGSGTQLSVL	TRBJ1-4	TRBV27	183	-4.205
CAAGACAGAGAGCTGGGTTCCACTGCCAAAAAACAGTTTTCCTTTAGTTCTGTCCGGTGAGCTGGCACAGAAATAAGCTGCCGAATCTCCTCGC	RGDSAAYFCASSPDRTKGKLFFGSGTQLSVL	TRBJ1-4	TRBV18	4	-5.866
CAAGACAGAGAGCTGGGTTCCACTGCCAAAAAACAGTTTTCGAACCTCCTGTCCCTTCCTGCTGGCACAGAAGTACAGAGAGGTCTGGTTGGGG	PNQTSLYFCASRKGQEVRKLFFGSGTQLSVL	TRBJ1-4	TRBV27	7	-5.623
CAAGACAGAGAGCTGGGTTCCACTGCCAAAAAACAGTTTTCGACCCTCGATTCTGTTTGGACTACTGGCACAGAGATAGAAAGCTGTCGGGTTC	NPTAFYLCASSPNRIEGRKLFFGSGTQLSVL	TRBJ1-4	TRBV19	4	-5.866
CAAGACAGAGAGCTGGGTTCCACTGCCAAAAAACAGTTTTCGACCGCCTAGTCCCGGGGTACTGGCACAGAGATAGAAAGCTGTCGGGTTCTTT	KNPTAFYLCASTPGLGGRKLFFGSGTQLSVL	TRBJ1-4	TRBV19	2	-6.167
CAAGACAGAGAGCTGGGTTCCACTGCCAAAAAACAGTTTTCGATCCCCTGCCCTAGCTTCTTGGCTGCTGGCGCAGAGATACAGGGCCGAGTCT	DSALYLCASSQEARAGDRKLFFGSGTQLSVL	TRBJ1-4	TRBV4-3	3	-5.991
CAAGACAGAGAGCTGGGTTCCACTGCCAAAAAACAGTTTTCGATTACCCCCTGCCAAACTGCTGGCACAGAAGTACAGAGAGGTCTGGTTGGGG	PNQTSLYFCASSLAGGNRKLFFGSGTQLSVL	TRBJ1-4	TRBV27	2	-6.167
CAAGACAGAGAGCTGGGTTCCACTGCCAAAAAACAGTTTTCGCACAGCCAAACTGCTGGCACAGAAGTACACAGCTGAGTCCCTGGGTTCTGAG	SEPRDSAVYFCASSLAVRKLFFGSGTQLSVL	TRBJ1-4	TRBV12-3; TRBV12-4	4	-5.866
CAAGACAGAGAGCTGGGTTCCACTGCCAAAAAACAGTTTTCGCATTAGAGTTCGGCTGTCCGGGGGACTGCTGGCACAGAGGTACATAGATGTC	TSMYLCASSPPDSRTLMRKLFFGSGTQLSVL	TRBJ1-4	TRBV28	3	-5.991
CAAGACAGAGAGCTGGGTTCCACTGCCAAAAAACAGTTTTCGCCCCCTGTCTGAGCTGCTGGCACAGAGATACACGGCCGAGTCCTCCTGCTGT	QQEDSAVYLCASSSDRGRKLFFGSGTQLSVL	TRBJ1-4	TRBV7-2	5	-5.769
CAAGACAGAGAGCTGGGTTCCACTGCCAAAAAACAGTTTTCGCCTTGATGGGCCCCCGGAGGCACAGAGGTACATAGATGTCTGGTTGGTGCTG	STNQTSMYLCASGGPSRRKLFFGSGTQLSVL	TRBJ1-4	TRBV28	2	-6.167
CAAGACAGAGAGCTGGGTTCCACTGCCAAAAAACAGTTTTCGCCTTTGCCCCCCGGTCAAGGTACTGGCACAGAGATAGAAAGCTGTCGGGTTC	NPTAFYLCASTLTGGQRRKLFFGSGTQLSVL	TRBJ1-4	TRBV19	2	-6.167
CAAGACAGAGAGCTGGGTTCCACTGCCAAAAAACAGTTTTCGCGCGACCGTCGAATTCAGCCTAGCACTGCAGATGTAGAAGCTGCTGTCTTCA	EDSSFYICSARLNSTVARKLFFGSGTQLSVL	TRBJ1-4	TRBV20-1	5	-5.769
CAAGACAGAGAGCTGGGTTCCACTGCCAAAAAACAGTTTTCGGATCACTCCCCTGTAGTTTCCGCTGGCACAGAGGTACATAGATGTCTGGTTG	NQTSMYLCASGNYRGVIRKLFFGSGTQLSVL	TRBJ1-4	TRBV28	5	-5.769
CAAGACAGAGAGCTGGGTTCCACTGCCAAAAAACAGTTTTCGGCCCCCTGTCCCAAAACTGCTGGCACAGAAGTACAGAGAGGTCTGGTTGGGG	PNQTSLYFCASSFGTGGRKLFFGSGTQLSVL	TRBJ1-4	TRBV27	4	-5.866
CAAGACAGAGAGCTGGGTTCCACTGCCAAAAAACAGTTTTCGGGAATTGTCACGGAAACTGCTGGCACAGAAGTACAGAGAGGTCTGGTTGGGG	PNQTSLYFCASSFRDNSRKLFFGSGTQLSVL	TRBJ1-4	TRBV27	2	-6.167
CAAGACAGAGAGCTGGGTTCCACTGCCAAAAAACAGTTTTCGTACCCTGTCCCGGGTAGAGGGATCTTGGCTGCTGGCACAGAGATACAGGGCC	ALYLCASSQDPSTRDRVRKLFFGSGTQLSVL	TRBJ1-4	TRBV4-2	9	-5.514
CAAGACAGAGAGCTGGGTTCCACTGCCAAAAAACAGTTTTCGTCCCGGGGTATAACTGCTGGCACAGAAGTACACAGATGTCTGGGAGGGAGCA	APSQTSVYFCASSYTPGRKLFFGSGTQLSVL	TRBJ1-4	TRBV6-5	5	-5.769
CAAGACAGAGAGCTGGGTTCCACTGCCAAAAAACAGTTTTCGTCCCTGACGTTCTGCACTACTGGCACAGAGATAGAAAGCTGTCGGGTTCTTT	KNPTAFYLCASSAERQGRKLFFGSGTQLSVL	TRBJ1-4	TRBV19	2	-6.167
CAAGACAGAGAGCTGGGTTCCACTGCCAAAAAACAGTTTTCGTCCCTGATCCCTGCTGGCACAGAAGTACACAGATGTCTGGGAGGGAGCAGCC	AAPSQTSVYFCASRDQGRKLFFGSGTQLSVL	TRBJ1-4	TRBV6-5	8	-5.565
CAAGACAGAGAGCTGGGTTCCACTGCCAAAAAACAGTTTTCGTCCTTCCCCTGGGTCTTCACTGCTGGCACAGAAGTACATGGCTGAGTCCTCC	EDSAMYFCASSEDPGEGRKLFFGSGTQLSVL	TRBJ1-4	TRBV2	4	-5.866
CAAGACAGAGAGCTGGGTTCCACTGCCAAAAAACAGTTTTCGTGACCCCCCCTGTCGACTGCTGGCACAGAAGTACACAGCTGAGTCCCTGGGT	PRDSAVYFCASSRQGGSRKLFFGSGTQLSVL	TRBJ1-4	TRBV12-3; TRBV12-4	5	-5.769
CAAGACAGAGAGCTGGGTTCCACTGCCAAAAAACAGTTTTCGTTCCCCCCTGGAACTACGGCTGGCACAGAGGTACTGAGAGGTATGTGAGGGC	PSHTSQYLCASRSSRGERKLFFGSGTQLSVL	TRBJ1-4	TRBV25-1	2	-6.167
CAAGACAGAGAGCTGGGTTCCACTGCCAAAAAACAGTTTTCTAAAGCTCTGTCCCTCTTCAACGCTGCAGAGATATATGCTGCTGTCTTCAGGG	PEDSSIYLCSVEEGQSFRKLFFGSGTQLSVL	TRBJ1-4	TRBV29-1	5	-5.769
CAAGACAGAGAGCTGGGTTCCACTGCCAAAAAACAGTTTTCTACCGAAACCCCCCGGCCTACTAGCACTGCAGATGTAGAAGCTGCTGTCTTCA	EDSSFYICSASRPGGFGRKLFFGSGTQLSVL	TRBJ1-4	TRBV20-1	8	-5.565
CAAGACAGAGAGCTGGGTTCCACTGCCAAAAAACAGTTTTCTACCGCCCGGTTCAAGGCTGGCACAGAAGTACACAGATGTCTGGGAGGGAGCA	APSQTSVYFCASLEPGGRKLFFGSGTQLSVL	TRBJ1-4	TRBV6-5	6	-5.69
CAAGACAGAGAGCTGGGTTCCACTGCCAAAAAACAGTTTTCTCCAACCCTCATCTACGCTGCTGGCACAGAAATACAAAGCTGAGTCCCCCAGC	LGDSALYFCASSVDEGWRKLFFGSGTQLSVL	TRBJ1-4	TRBV9	6	-5.69
CAAGACAGAGAGCTGGGTTCCACTGCCAAAAAACAGTTTTCTCCACCCTGTCCCAACAATACTGCTGGCACAGAAGTACACAGATGTCTGGGAG	SQTSVYFCASSIVGTGWRKLFFGSGTQLSVL	TRBJ1-4	TRBV6-5	2	-6.167
CAAGACAGAGAGCTGGGTTCCACTGCCAAAAAACAGTTTTCTCCCACCTGTCCCGGATTGACTGCTGGCACAGAAGTACACAGATGTCTGGGAG	SQTSVYFCASSQSGTGGRKLFFGSGTQLSVL	TRBJ1-4	TRBV6-5	4	-5.866
CAAGACAGAGAGCTGGGTTCCACTGCCAAAAAACAGTTTTCTCCCAGGGTAGTTTAAGCTGCTGGCACAGAGATACACGGCCGAGTCCTCCTGC	QEDSAVYLCASSLNYPGRKLFFGSGTQLSVL	TRBJ1-4	TRBV7-2	7	-5.623
CAAGACAGAGAGCTGGGTTCCACTGCCAAAAAACAGTTTTCTCCTTCCGTCTGAGGCCGGGCTGCTGGCACAGAGATACACGGCGGAGTCCTCC	EDSAVYLCASSPASDGRRKLFFGSGTQLSVL	TRBJ1-4	TRBV7-8	3	-5.991
CAAGACAGAGAGCTGGGTTCCACTGCCAAAAAACAGTTTTCTCGACCCCCTGTCCGGGGTGCTGGCACAGAGATACAGGGCCGAGTCGTCCAGC	LDDSALYLCASTPDRGSRKLFFGSGTQLSVL	TRBJ1-4	TRBV5-4	5	-5.769
CAAGACAGAGAGCTGGGTTCCACTGCCAAAAAACAGTTTTCTCTCCTCGTAGGTGCTGGCACAGAAGTACACAGATGTCTGGGAGGGAGCAGCC	AAPSQTSVYFCASTYEERKLFFGSGTQLSVL	TRBJ1-4	TRBV6-6	2	-6.167
CAAGACAGAGAGCTGGGTTCCACTGCCAAAAAACAGTTTTCTGACTACCCGGGTCCTGCTGGCACAGAGGTACATAGATGTCTGGTTGGTGCTN	STNQTSMYLCASRTRVVRKLFFGSGTQLSVL	TRBJ1-4	TRBV28	2	-6.167
CAAGACAGAGAGCTGGGTTCCACTGCCAAAAAACAGTTTTCTGCCGCCCTGTCCCTGCGCTAAGCTGCTGGCACAGAGATACATGGCCGAGTCC	DSAMYLCASSLAQGQGGRKLFFGSGTQLSVL	TRBJ1-4	TRBV7-9	4	-5.866
CAAGACAGAGAGCTGGGTTCCACTGCCAAAAAACAGTTTTCTGCGACCTGTCGGTCTGCTGGCACAGAAGTACACAGATGTCTGGGAGGGAGCA	APSQTSVYFCASRPTGRRKLFFGSGTQLSVL	TRBJ1-4	TRBV6-5	4	-5.866
CAAGACAGAGAGCTGGGTTCCACTGCCAAAAAACAGTTTTCTGGCGATCCCCCCCCCAAGATCTTGGCTGCTGGCGCAGAGATACAGGGCTGAG	SALYLCASSQDLGGGIARKLFFGSGTQLSVL	TRBJ1-4	TRBV4-1	3	-5.991
CAAGACAGAGAGCTGGGTTCCACTGCCAAAAAACAGTTTTCTGGGCCCGGTGTTGCTGGCACAGAGGTACATAGATGTCTGGTTGGTGCTGGCG	ASTNQTSMYLCASNTGPRKLFFGSGTQLSVL	TRBJ1-4	TRBV28	3	-5.991
CAAGACAGAGAGCTGGGTTCCACTGCCAAAAAACAGTTTTCTGTCGGTTGCCTGGGGGCTGCTGGCACAGAGATACATGGCCGAGTCCCCCTGC	QGDSAMYLCASSPQATDRKLFFGSGTQLSVL	TRBJ1-4	TRBV7-9	4	-5.866
CAAGACAGAGAGCTGGGTTCCACTGCCAAAAAACAGTTTTCTTCCAGCCACCGTCCCAGGACTGCTGGCACAGAGGTACATAGATGTCTGGTTG	NQTSMYLCASSPGTVAGRKLFFGSGTQLSVL	TRBJ1-4	TRBV28	15	-5.292
CAAGACAGAGAGCTGGGTTCCACTGCCAAAAAACAGTTTTCTTCCCGTCCCTTTAGCACTGCAGATGTAGAAGCTGCTGTCTTCAGGATGGGCA	AHPEDSSFYICSAKGTGRKLFFGSGTQLSVL	TRBJ1-4	TRBV20-1	2	-6.167
CAAGACAGAGAGCTGGGTTCCACTGCCAAAAAACAGTTTTCTTCCCTGTTCATGGCTGCTGGCACAGCGATACATGGCCGAGTCCCGCTGCTCT	EQRDSAMYRCASSHEQGRKLFFGSGTQLSVL	TRBJ1-4	TRBV7-6	2	-6.167
CAAGACAGAGAGCTGGGTTCCACTGCCAAAAAACAGTTTTCTTTCTTGGCTGCTGGCGCAGAGATACAGGGCTGAGTCTTCTGGCTGCAGGGCG	ALQPEDSALYLCASSQERKLFFGSGTQLSVL	TRBJ1-4	TRBV4-1	5	-5.769
CAAGACAGAGAGCTGGGTTCCACTGCCAAAAAACAGTTTTGAAACGACGTCCAGGCTGCTGGCACAGAAGTACATGGCTGAGTCCTCCAGCTTT	KLEDSAMYFCASSLDVVSKLFFGSGTQLSVL	TRBJ1-4	TRBV2	2	-6.167
CAAGACAGAGAGCTGGGTTCCACTGCCAAAAAACAGTTTTGAATTCGAGGGGGAGTAACTGCTGGCACAGAAGTACACAGATGTCTGGGAGGGA	PSQTSVYFCASSYSPSNSKLFFGSGTQLSVL	TRBJ1-4	TRBV6-5	3	-5.991
CAAGACAGAGAGCTGGGTTCCACTGCCAAAAAACAGTTTTGACTCCCCTGTGAGGCTGCTGGCACAGAAGTACACAGCTGAGTCCCTGGGTTCT	EPRDSAVYFCASSLTGESKLFFGSGTQLSVL	TRBJ1-4	TRBV12-3; TRBV12-4	6	-5.69
CAAGACAGAGAGCTGGGTTCCACTGCCAAAAAACAGTTTTGACTCCCGTAGGCTGGCACAGAAGTACACAGATGTCTGGGAGGGAGCAGCCGAC	SAAPSQTSVYFCASLRESKLFFGSGTQLSVL	TRBJ1-4	TRBV6-5	2	-6.167
CAAGACAGAGAGCTGGGTTCCACTGCCAAAAAACAGTTTTGACTCTGGGGTCCCGGCGTAACTGCTGGCACAGAAGTACACAGATGTCTGGGAG	SQTSVYFCASSYAGTPESKLFFGSGTQLSVL	TRBJ1-4	TRBV6-6	7	-5.623
CAAGACAGAGAGCTGGGTTCCACTGCCAAAAAACAGTTTTGAGACGCCTGTCCCCGAGCTGGCACAGAAGTACACAGATGTCTGGGAGGGAGCA	APSQTSVYFCASSGTGVSKLFFGSGTQLSVL	TRBJ1-4	TRBV6-1	5	-5.769
CAAGACAGAGAGCTGGGTTCCACTGCCAAAAAACAGTTTTGAGGTGTCCAGTCCGGGAGAGCTGGCACAGAAATAAGCTGCCGAATCTCCTCGC	RGDSAAYFCASSPGLDTSKLFFGSGTQLSVL	TRBJ1-4	TRBV18	3	-5.991
CAAGACAGAGAGCTGGGTTCCACTGCCAAAAAACAGTTTTGATAGTGCTCGTTCGACTGTCCGGGGTGGTGAGCTGGCACAGAAATAAGCTGCC	AAYFCASSPPRTVERALSKLFFGSGTQLSVL	TRBJ1-4	TRBV18	3	-5.991
CAAGACAGAGAGCTGGGTTCCACTGCCAAAAAACAGTTTTGATGCGGGTAACTCCGCTTTGCTGCTGGCACAGAAGTACACAGATGTCTGGGAG	SQTSVYFCASSKAELPASKLFFGSGTQLSVL	TRBJ1-4	TRBV6-1	5	-5.769
CAAGACAGAGAGCTGGGTTCCACTGCCAAAAAACAGTTTTGCAGGGGATCCCCCTGAGGGGGAGCTGGCACAGAAATAAGCTGCCGAATCTCCT	GDSAAYFCASSPSGGSPAKLFFGSGTQLSVL	TRBJ1-4	TRBV18	3	-5.991
CAAGACAGAGAGCTGGGTTCCACTGCCAAAAAACAGTTTTGCCATGCCCCCCTGTCCGAAGGTGCTGGCACAGAAGTACACAGATGTCTGGGAG	SQTSVYFCASTFGQGGMAKLFFGSGTQLSVL	TRBJ1-4	TRBV6-6	3	-5.991
CAAGACAGAGAGCTGGGTTCCACTGCCAAAAAACAGTTTTGCCGCCCCTGTCCCTAACAAGCTGCTGGCACAGAGATAGAGGGCCGAGTCCCCC	GDSALYLCASSLLGTGAAKLFFGSGTQLSVL	TRBJ1-4	TRBV5-6	15	-5.292
CAAGACAGAGAGCTGGGTTCCACTGCCAAAAAACAGTTTTGCCTGTCCTGTGTTACTGCTGGCACAGAGGTACATAGATGTCTGGTTGGTGCTG	STNQTSMYLCASSNTGQAKLFFGSGTQLSVL	TRBJ1-4	TRBV28	20	-5.167
CAAGACAGAGAGCTGGGTTCCACTGCCAAAAAACAGTTTTGCGAACGATTGTCCCGTGCTGGCACAGAAGTACAGAGAGGTCTGGTTGGGGCTG	SPNQTSLYFCASTGQSFAKLFFGSGTQLSVL	TRBJ1-4	TRBV27	20	-5.167
CAAGACAGAGAGCTGGGTTCCACTGCCAAAAAACAGTTTTGCGCCCTGTCCGTAACTGCTGGCACAGAAGTACACAGATGTCTGGGAGGGAGCA	APSQTSVYFCASSYGQGAKLFFGSGTQLSVL	TRBJ1-4	TRBV6-6	5	-5.769
CAAGACAGAGAGCTGGGTTCCACTGCCAAAAAACAGTTTTGCGCGTACGTTGGCACTGCAGATGTAGAAGCTGCTGTCTTCAGGATGGGCACTG	SAHPEDSSFYICSANVRAKLFFGSGTQLSVL	TRBJ1-4	TRBV20-1	5	-5.769
CAAGACAGAGAGCTGGGTTCCACTGCCAAAAAACAGTTTTGCTATCCTAGAACTCGGTGGTGAGCTGGCACAGAAATAAGCTGCCGAATCTCCT	GDSAAYFCASSPPSSRIAKLFFGSGTQLSVL	TRBJ1-4	TRBV18	3	-5.991
CAAGACAGAGAGCTGGGTTCCACTGCCAAAAAACAGTTTTGCTGCACTGATGGCACAGAAGTACACAGATGTCTGGGAGCTGGTAGCGGACTCC	ESATSSQTSVYFCAISAAKLFFGSGTQLSVL	TRBJ1-4	TRBV10-3	5	-5.769
CAAGACAGAGAGCTGGGTTCCACTGCCAAAAAACAGTTTTGCTGCGTCCTGTCCGGGGCTGCTGGCACAGAGATACAGGGCCGAGTCTTCTGGC	PEDSALYLCASSPGQDAAKLFFGSGTQLSVL	TRBJ1-4	TRBV4-2	2	-6.167
CAAGACAGAGAGCTGGGTTCCACTGCCAAAAAACAGTTTTGGAGCCCCCCATAGATCTTCAACGCTGCAGAGATATATGCTGCTGTCTTCAGGG	PEDSSIYLCSVEDLWGAPKLFFGSGTQLSVL	TRBJ1-4	TRBV29-1	4	-5.866
CAAGACAGAGAGCTGGGTTCCACTGCCAAAAAACAGTTTTGGATACCTCTGGCGGTAACTGCTGGCACAGAAGTACACAGATGTCTGGGAGGGA	PSQTSVYFCASSYRQRYPKLFFGSGTQLSVL	TRBJ1-4	TRBV6-5	5	-5.769
CAAGACAGAGAGCTGGGTTCCACTGCCAAAAAACAGTTTTGGTGACTCTAAACTGCTGGCACAGAAGTACACAGCTGAGTCCCTGGGTTCTGAN	SEPRDSAVYFCASSLESPKLFFGSGTQLSVL	TRBJ1-4	TRBV12-3; TRBV12-4	2	-6.167
CAAGACAGAGAGCTGGGTTCCACTGCCAAAAAACAGTTTTGGTTCTTCACTGCTGGCACAGAAGTACACAGATGTCTGGGAGGGAGCAGCCGAC	SAAPSQTSVYFCASSEEPKLFFGSGTQLSVL	TRBJ1-4	TRBV6-1	6	-5.69
CAAGACAGAGAGCTGGGTTCCACTGCCAAAAAACAGTTTTGTAACCGCGGATTCTAAACTGCTGGCACAGAGGTACATAGATGTCTGGTTGGTG	TNQTSMYLCASSLESAVTKLFFGSGTQLSVL	TRBJ1-4	TRBV28	7	-5.623
CAAGACAGAGAGCTGGGTTCCACTGCCAAAAAACAGTTTTGTACCACTGAGGGCCGATTCACTGCTGGCACAGAAGTACATGGCTGAGTCCTCC	EDSAMYFCASSESALSGTKLFFGSGTQLSVL	TRBJ1-4	TRBV2	5	-5.769
CAAGACAGAGAGCTGGGTTCCACTGCCAAAAAACAGTTTTGTCCCGGAACTACTGGCACAGAGATAGAAAGCTGTCGGGTTCTTTTGGGCCGAT	SAQKNPTAFYLCASSSGTKLFFGSGTQLSVL	TRBJ1-4	TRBV19	4	-5.866
CAAGACAGAGAGCTGGGTTCCACTGCCAAAAAACAGTTTTTCAAAAAAAATAAAACCGCCCCGAGGACGCGCACTGCAGATGTAGAAGCTGCTG	SSFYICSARPRGGFIFFEKLFFGSGTQLSVL	TRBJ1-4	TRBV20-1	7	-5.623
CAAGACAGAGAGCTGGGTTCCACTGCCAAAAAACAGTTTTTCAAAAAACACAACGCTGCAGAGATATATGCTGCTGTCTTCAGGGCTCATGTTG	NMSPEDSSIYLCSVVFFEKLFFGSGTQLSVL	TRBJ1-4	TRBV29-1	3	-5.991
CAAGACAGAGAGCTGGGTTCCACTGCCAAAAAACAGTTTTTCAAAAACGCCCCCTGTAGAGCTGCTGGCACAGAGATACATGGCCGAGTCCCCC	GDSAMYLCASSSTGGVFEKLFFGSGTQLSVL	TRBJ1-4	TRBV7-9	4	-5.866
CAAGACAGAGAGCTGGGTTCCACTGCCAAAAAACAGTTTTTCAAAAACTGTCCCGGAGGTGGCACAGAGGTACATAGATGTCTGGTTGGTGCTG	STNQTSMYLCATSGTVFEKLFFGSGTQLSVL	TRBJ1-4	TRBV28	2	-6.167
CAAGACAGAGAGCTGGGTTCCACTGCCAAAAAACAGTTTTTCAAAAAGCCCCTGTGAGCTGGCACAGAAATAAGCTGCCGAATCTCCTCGCACT	VRGDSAAYFCASSQGLFEKLFFGSGTQLSVL	TRBJ1-4	TRBV18	3	-5.991
CAAGACAGAGAGCTGGGTTCCACTGCCAAAAAACAGTTTTTCAAAACCCCCCTCGGGAGGGCAGGCACTGCAGATGTAGAAGCTGCTGTCTTCA	EDSSFYICSACPPEGGFEKLFFGSGTQLSVL	TRBJ1-4	TRBV20-1	2	-6.167
CAAGACAGAGAGCTGGGTTCCACTGCCAAAAAACAGTTTTTCAAAACCCCTGTCCCTTTGGCTGCTGGCGCAGAGATACAGGGCTGAGTCTTCT	EDSALYLCASSQRDRGFEKLFFGSGTQLSVL	TRBJ1-4	TRBV4-1	2	-6.167
CAAGACAGAGAGCTGGGTTCCACTGCCAAAAAACAGTTTTTCAAAACCCTGCCCCGTGGAACTGCTGGCACAGAAGTACACAGATGTCTGGGAG	SQTSVYFCASSSTGQGFEKLFFGSGTQLSVL	TRBJ1-4	TRBV6-6	3	-5.991
CAAGACAGAGAGCTGGGTTCCACTGCCAAAAAACAGTTTTTCAAAACCCTGTCCCGGTTGGTCCCTACTGGCACAGAGATAGAAAGCTGTCGGG	PTAFYLCASRDQPGQGFEKLFFGSGTQLSVL	TRBJ1-4	TRBV19	5	-5.769
CAAGACAGAGAGCTGGGTTCCACTGCCAAAAAACAGTTTTTCAAAACCCTGTCCGGCGCTGCTGGCACAGAGATACATGGCCGAGTCCCCCTGC	QGDSAMYLCASSAGQGFEKLFFGSGTQLSVL	TRBJ1-4	TRBV7-9	4	-5.866
CAAGACAGAGAGCTGGGTTCCACTGCCAAAAAACAGTTTTTCAAAACCCTGTTCCAAGCTGCTGGCACAGAGATAGAGGGCCGAGTCCCCCAGC	LGDSALYLCASSLEQGFEKLFFGSGTQLSVL	TRBJ1-4	TRBV5-6	3	-5.991
CAAGACAGAGAGCTGGGTTCCACTGCCAAAAAACAGTTTTTCAAAACCGGAATCTCTAGCACTGCAGATGTAGAAGCTGCTGTCTTCAGGATGG	HPEDSSFYICSARDSGFEKLFFGSGTQLSVL	TRBJ1-4	TRBV20-1	6	-5.69
CAAGACAGAGAGCTGGGTTCCACTGCCAAAAAACAGTTTTTCAAAACCTGTCCTTAGTCTGCTGGCACAGAAGTACACAGATGTCTGGGAGGGA	PSQTSVYFCASRLRTGFEKLFFGSGTQLSVL	TRBJ1-4	TRBV6-1	18	-5.213
CAAGACAGAGAGCTGGGTTCCACTGCCAAAAAACAGTTTTTCAAAACGCCCCTCCGGTGGTGAGCTGGCACAGAAATAAGCTGCCGAATCTCCT	GDSAAYFCASSPPEGRFEKLFFGSGTQLSVL	TRBJ1-4	TRBV18	2	-6.167
CAAGACAGAGAGCTGGGTTCCACTGCCAAAAAACAGTTTTTCAAAACGCGGGGTTAAACTGCTGGCACAGAAGTACAGAGAGGTCTGGTTGGGG	PNQTSLYFCASSLTPRFEKLFFGSGTQLSVL	TRBJ1-4	TRBV27	2	-6.167
CAAGACAGAGAGCTGGGTTCCACTGCCAAAAAACAGTTTTTCAAAACGGGCTAAGCTGCTGGCACAGAGATACACGGCCGAGTCCTCCTGCTGT	QQEDSAVYLCASSLARFEKLFFGSGTQLSVL	TRBJ1-4	TRBV7-2	34	-4.936
CAAGACAGAGAGCTGGGTTCCACTGCCAAAAAACAGTTTTTCAAAACGGGCTAAGCTGCTGGCACAGAGATCGTCAGAGTGGAGACGGATCCCC	GIRLHSDDLCASSLARFEKLFFGSGTQLSVL	TRBJ1-4	TRBV7-2	2	-6.167
CAAGACAGAGAGCTGGGTTCCACTGCCAAAAAACAGTTTTTCAAAACTGTCATCTCTAGCACTGCAGATGTAGAAGCTGCTGTCTTCAGGATGN	HPEDSSFYICSARDDSFEKLFFGSGTQLSVL	TRBJ1-4	TRBV20-1	3	-5.991
CAAGACAGAGAGCTGGGTTCCACTGCCAAAAAACAGTTTTTCAAAAGACGCCGCTTTGGTGCTGGCACAGAAGTACACAGATGTCTGGGAGGGA	PSQTSVYFCASTKAASFEKLFFGSGTQLSVL	TRBJ1-4	TRBV6-5	6	-5.69
CAAGACAGAGAGCTGGGTTCCACTGCCAAAAAACAGTTTTTCAAAAGCCCCCTGTCCCGCTGCACTGCAGATGTAGAAGCTGCTGTCTTCAGGA	PEDSSFYICSAAGQGAFEKLFFGSGTQLSVL	TRBJ1-4	TRBV20-1	3	-5.991
CAAGACAGAGAGCTGGGTTCCACTGCCAAAAAACAGTTTTTCAAAAGCGCCCTGTCCTGTCGCGCTGCAGAGATATATGCTGCTGTCTTCAGGG	PEDSSIYLCSATGQGAFEKLFFGSGTQLSVL	TRBJ1-4	TRBV29-1	3	-5.991
CAAGACAGAGAGCTGGGTTCCACTGCCAAAAAACAGTTTTTCAAAAGGGCCCCCCTGAGGGCTGCTGGCACAGAAATACACAGCAGAGTCACCA	GDSAVYFCASSPQGGPFEKLFFGSGTQLSVL	TRBJ1-4	TRBV3-1	2	-6.167
CAAGACAGAGAGCTGGGTTCCACTGCCAAAAAACAGTTTTTCAAAAGGGGTCGCGCTGCTGGCACAGAAGTACACAGATGTCTGGGAGGGAGCA	APSQTSVYFCASSATPFEKLFFGSGTQLSVL	TRBJ1-4	TRBV6-5	20	-5.167
CAAGACAGAGAGCTGGGTTCCACTGCCAAAAAACAGTTTTTCAAAATCCCTGTCCGAGTAACTGCTGGCACAGAAGTACACAGATGTCTGGGAG	SQTSVYFCASSYSDRDFEKLFFGSGTQLSVL	TRBJ1-4	TRBV6-5	2	-6.167
CAAGACAGAGAGCTGGGTTCCACTGCCAAAAAACAGTTTTTCAAACACCCCCTGTCTACTGCTGGCACAGAAGTACACAGATGTCTGGGAGGGN	PSQTSVYFCASSRQGVFEKLFFGSGTQLSVL	TRBJ1-4	TRBV6-5	2	-6.167
CAAGACAGAGAGCTGGGTTCCACTGCCAAAAAACAGTTTTTCAAACAGTCCGAGGCTGCTGGCACAGCGATACATGGCCGAGTCCCGCTGCTCT	EQRDSAMYRCASSLGLFEKLFFGSGTQLSVL	TRBJ1-4	TRBV7-6	2	-6.167
CAAGACAGAGAGCTGGGTTCCACTGCCAAAAAACAGTTTTTCAAACCACCCCTGTGTGGTTCTAGCACTGCAGATGTAGAAGCTGCTGTCTTCA	EDSSFYICSARTTQGWFEKLFFGSGTQLSVL	TRBJ1-4	TRBV20-1	3	-5.991
CAAGACAGAGAGCTGGGTTCCACTGCCAAAAAACAGTTTTTCAAACCCCCCTTGGCTGCTGGCGCAGAGATACAGGGCTGAGTCTTCTGGCTGC	QPEDSALYLCASSQGGFEKLFFGSGTQLSVL	TRBJ1-4	TRBV4-1	2	-6.167
CAAGACAGAGAGCTGGGTTCCACTGCCAAAAAACAGTTTTTCAAACCCCCTGTCCCGGAAGCTGCTGGCACAGAGATACACGGCCGAGTCCTCC	EDSAVYLCASSFRDRGFEKLFFGSGTQLSVL	TRBJ1-4	TRBV7-2	2	-6.167
CAAGACAGAGAGCTGGGTTCCACTGCCAAAAAACAGTTTTTCAAACCCCCTGTCTAGCGGGCCTCTAGCACTGCAGATGTAGAAGCTGCTGTCT	DSSFYICSARGPLDRGFEKLFFGSGTQLSVL	TRBJ1-4	TRBV20-1	3	-5.991
CAAGACAGAGAGCTGGGTTCCACTGCCAAAAAACAGTTTTTCAAACCCCTGCCCTAGGAGGTCCAAGCTGCTGGCGCAAAGATAAAGGGCCGAG	SALYLCASSLDLLGQGFEKLFFGSGTQLSVL	TRBJ1-4	TRBV5-1	2	-6.167
CAAGACAGAGAGCTGGGTTCCACTGCCAAAAAACAGTTTTTCAAACCCCTGGCGAGGACTACTGGCACAGAGATAGAAAGCTGTCGGGTTCTTT	KNPTAFYLCASSPRQGFEKLFFGSGTQLSVL	TRBJ1-4	TRBV19	3	-5.991
CAAGACAGAGAGCTGGGTTCCACTGCCAAAAAACAGTTTTTCAAACCCCTGTCCGCCGTCAACGCTGCAGAGATATATGCTGCTGTCTTCAGGG	PEDSSIYLCSVDGGQGFEKLFFGSGTQLSVL	TRBJ1-4	TRBV29-1	2	-6.167
CAAGACAGAGAGCTGGGTTCCACTGCCAAAAAACAGTTTTTCAAACCCCTGTCCTAAGCTGCTGGCACAGAGATGCACGGCTGAGTCCCCCCGN	RGDSAVHLCASSLGQGFEKLFFGSGTQLSVL	TRBJ1-4	TRBV7-3	4	-5.866
CAAGACAGAGAGCTGGGTTCCACTGCCAAAAAACAGTTTTTCAAACCCGGGAGGATCTTCAACGCTGCAGAGATATATGCTGCTGTCTTCAGGG	PEDSSIYLCSVEDPPGFEKLFFGSGTQLSVL	TRBJ1-4	TRBV29-1	16	-5.264
CAAGACAGAGAGCTGGGTTCCACTGCCAAAAAACAGTTTTTCAAACCCTCCATCTTCAACGCTGCAGAGATATATGCTGCTGTCTTCAGGGCTC	SPEDSSIYLCSVEDGGFEKLFFGSGTQLSVL	TRBJ1-4	TRBV29-1	3	-5.991
CAAGACAGAGAGCTGGGTTCCACTGCCAAAAAACAGTTTTTCAAACCCTGAGCTACCTTGGCTGCTGGCGCAGAGATACAGGGCTGAGTCTTCN	EDSALYLCASSQGSSGFEKLFFGSGTQLSVL	TRBJ1-4	TRBV4-1	3	-5.991
CAAGACAGAGAGCTGGGTTCCACTGCCAAAAAACAGTTTTTCAAACCCTGTCCAGGTCGAGCTGCTGGCACAGAGATACACGGCCGAGTCCTCC	EDSAVYLCASSSTWTGFEKLFFGSGTQLSVL	TRBJ1-4	TRBV7-2	2	-6.167
CAAGACAGAGAGCTGGGTTCCACTGCCAAAAAACAGTTTTTCAAACCCTGTCCATCTGCTGGCACAGAAGTACATGGCTGAGTCCTCCAGCTTT	KLEDSAMYFCASRWTGFEKLFFGSGTQLSVL	TRBJ1-4	TRBV2	4	-5.866
CAAGACAGAGAGCTGGGTTCCACTGCCAAAAAACAGTTTTTCAAACCCTGTCCCAGTACTACTGGCACAGAGATAGAAAGCTGTCGGGTTCTTT	KNPTAFYLCASSTGTGFEKLFFGSGTQLSVL	TRBJ1-4	TRBV19	2	-6.167
CAAGACAGAGAGCTGGGTTCCACTGCCAAAAAACAGTTTTTCAAACCCTGTCCCCGGAAATCTGCTGGCACAGAAGTACACAGATGTCTGGGAG	SQTSVYFCASRFPGTGFEKLFFGSGTQLSVL	TRBJ1-4	TRBV6-1	2	-6.167
CAAGACAGAGAGCTGGGTTCCACTGCCAAAAAACAGTTTTTCAAACCCTGTCCCGCTGGCACAGAAGTACACAGCTGAGTCCCTGGGTTCTGAG	SEPRDSAVYFCASGTGFEKLFFGSGTQLSVL	TRBJ1-4	TRBV12-3; TRBV12-4	7	-5.623
CAAGACAGAGAGCTGGGTTCCACTGCCAAAAAACAGTTTTTCAAACCCTGTCCGGCTGCTGGCACAGAGATACATGGCCGAGTCCCCCTGCTCT	EQGDSAMYLCASSRTGFEKLFFGSGTQLSVL	TRBJ1-4	TRBV7-9	4	-5.866
CAAGACAGAGAGCTGGGTTCCACTGCCAAAAAACAGTTTTTCAAACGACCCCTGTCCCGGCAAATCTTGGCTGCTGGCACAGAAATAAACTCCA	GVYFCASSQDLPGQGSFEKLFFGSGTQLSVL	TRBJ1-4	TRBV14	3	-5.991
CAAGACAGAGAGCTGGGTTCCACTGCCAAAAAACAGTTTTTCAAACGCCCCCTCGAGATCTTGGCTGCTGGCACAGAAATAAACTCCAGAATCC	DSGVYFCASSQDLEGAFEKLFFGSGTQLSVL	TRBJ1-4	TRBV14	4	-5.866
CAAGACAGAGAGCTGGGTTCCACTGCCAAAAAACAGTTTTTCAAACTCCCGTGGTGAGCTGGCACAGAAATAAGCTGCCGAATCTCCTCGCACT	VRGDSAAYFCASSPREFEKLFFGSGTQLSVL	TRBJ1-4	TRBV18	13	-5.354
CAAGACAGAGAGCTGGGTTCCACTGCCAAAAAACAGTTTTTCAAACTGCTCGGGCGATCTAGCACTGCAGATGTAGAAGCTGCTGTCTTCAGGA	PEDSSFYICSARSPEQFEKLFFGSGTQLSVL	TRBJ1-4	TRBV20-1	3	-5.991
CAAGACAGAGAGCTGGGTTCCACTGCCAAAAAACAGTTTTTCAAACTTCCCCCTGTCCAAGCTGCTGGCACAGAGATACAGGGCCGAGTCCTCC	EDSALYLCASSLDRGKFEKLFFGSGTQLSVL	TRBJ1-4	TRBV5-8	2	-6.167
CAAGACAGAGAGCTGGGTTCCACTGCCAAAAAACAGTTTTTCAAAGACCCCCGACTTTAAGCTGCTGGCACAGAGATACATGGCCGAGTCCCCC	GDSAMYLCASSLKSGVFEKLFFGSGTQLSVL	TRBJ1-4	TRBV7-9	4	-5.866
CAAGACAGAGAGCTGGGTTCCACTGCCAAAAAACAGTTTTTCAAAGAGTCAATGACAAATCCACTCTCATATGTGGCCTCAGAGCCCTGATTTG	KSGL*GHI*EWICH*LFEKLFFGSGTQLSVL	TRBJ1-4	TRBV29-1	2	-6.167
CAAGACAGAGAGCTGGGTTCCACTGCCAAAAAACAGTTTTTCAAAGAGTCCCAAAACGCTGCAGAGATATATGCTGCTGTCTTCAGGGCTCATG	MSPEDSSIYLCSVLGLFEKLFFGSGTQLSVL	TRBJ1-4	TRBV29-1	28	-5.021
CAAGACAGAGAGCTGGGTTCCACTGCCAAAAAACAGTTTTTCAAAGATACTACTGGCACAGAGATAGAAAGCTGTCGGGTTCTTTTGGGCCGAT	SAQKNPTAFYLCASSIFEKLFFGSGTQLSVL	TRBJ1-4	TRBV19	6	-5.69
CAAGACAGAGAGCTGGGTTCCACTGCCAAAAAACAGTTTTTCAAAGCCACCCCCCTCGGAGACGCTGCAGAGATATATGCTGCTGTCTTCAGGG	PEDSSIYLCSVSEGGGFEKLFFGSGTQLSVL	TRBJ1-4	TRBV29-1	80	-4.565
CAAGACAGAGAGCTGGGTTCCACTGCCAAAAAACAGTTTTTCAAAGCCCCCTGCCGCAACGCTGCAGAGATATATGCTGCTGTCTTCAGGGCTC	SPEDSSIYLCSVAAGGFEKLFFGSGTQLSVL	TRBJ1-4	TRBV29-1	2	-6.167
CAAGACAGAGAGCTGGGTTCCACTGCCAAAAAACAGTTTTTCAAAGCCCCCTGTCTCCCTGCTGGCACAGAAGTACACAGATGTCTGGGAGGGA	PSQTSVYFCASRETGGFEKLFFGSGTQLSVL	TRBJ1-4	TRBV6-1	3	-5.991
CAAGACAGAGAGCTGGGTTCCACTGCCAAAAAACAGTTTTTCAAAGCCCCGTCCCCTGGATTTAGCACTGCAGATGTAGAAGCTGCTGTCTTCA	EDSSFYICSAKSRGRGFEKLFFGSGTQLSVL	TRBJ1-4	TRBV20-1	5	-5.769
CAAGACAGAGAGCTGGGTTCCACTGCCAAAAAACAGTTTTTCAAAGCCGCCTCCCCCGGAACTGCTGGCACAGAAGTACACAGATGTCTGGGAG	SQTSVYFCASSSGGGGFEKLFFGSGTQLSVL	TRBJ1-4	TRBV6-5	6	-5.69
CAAGACAGAGAGCTGGGTTCCACTGCCAAAAAACAGTTTTTCAAAGCCTCCTGTCGAAGGAGATCTGCTGGCACAGAAGTACACAGATGTTTGG	QTSVYFCASRSPSTGGFEKLFFGSGTQLSVL	TRBJ1-4	TRBV6-2	7	-5.623
CAAGACAGAGAGCTGGGTTCCACTGCCAAAAAACAGTTTTTCAAAGCGCCCCCTGTCTGGACTGCTGGCACAGAGATACAGGGCCGAGTCGTCC	DDSALYLCASSPDRGRFEKLFFGSGTQLSVL	TRBJ1-4	TRBV5-4	6	-5.69
CAAGACAGAGAGCTGGGTTCCACTGCCAAAAAACAGTTTTTCAAAGTCCCGCCTTAAGCTGCTGGCACAGAAATACACAGCAGAGTCACCAAGC	LGDSAVYFCASSLRRDFEKLFFGSGTQLSVL	TRBJ1-4	TRBV3-1	3	-5.991
CAAGACAGAGAGCTGGGTTCCACTGCCAAAAAACAGTTTTTCAAAGTTACTGCTGGCACAGAAGTACACAGCTGAGTCCCTGGGTTCTGAGGGC	PSEPRDSAVYFCASSNFEKLFFGSGTQLSVL	TRBJ1-4	TRBV12-3; TRBV12-4	3	-5.991
CAAGACAGAGAGCTGGGTTCCACTGCCAAAAAACAGTTTTTCAAAGTTCTGTCCCCCACTGCTGGCACAGAAGTACACAGATGTCTGGGAGGGA	PSQTSVYFCASSGGQNFEKLFFGSGTQLSVL	TRBJ1-4	TRBV6-5	8	-5.565
CAAGACAGAGAGCTGGGTTCCACTGCCAAAAAACAGTTTTTCAAATACCCCGGGGGCTGCTGGCACAGAGATACACGGCTGAGTCCCCCCGCTC	SGGTQPCISVPAAPGVFEKLFFGSGTQLSVL	TRBJ1-4	TRBV7-3	4	-5.866
CAAGACAGAGAGCTGGGTTCCACTGCCAAAAAACAGTTTTTCAAATATCCCCACACTAGCACTGCAGATGTAGAAGCTGCTGTCTTCAGGATGG	HPEDSSFYICSASVGIFEKLFFGSGTQLSVL	TRBJ1-4	TRBV20-1	3	-5.991
CAAGACAGAGAGCTGGGTTCCACTGCCAAAAAACAGTTTTTCAAATCCCCTAGACGTAGCACTGCAGATGTAGAAGCTGCTGTCTTCAGGATGG	HPEDSSFYICSATSRGFEKLFFGSGTQLSVL	TRBJ1-4	TRBV20-1	9	-5.514
CAAGACAGAGAGCTGGGTTCCACTGCCAAAAAACAGTTTTTCAAATCCCCTGCCCACGGTGGCACAGAGATAGGAAGCTGTCGGGTTCTTTTGG	QKNPTASYLCATVGRGFEKLFFGSGTQLSVL	TRBJ1-4	TRBV19	3	-5.991
CAAGACAGAGAGCTGGGTTCCACTGCCAAAAAACAGTTTTTCAAATCCCCTGGAACTGGCACAGAGATAGAAAGCTGTCGGGTTCTTTTGGGCC	AQKNPTAFYLCASSRGFEKLFFGSGTQLSVL	TRBJ1-4	TRBV19	7	-5.623
CAAGACAGAGAGCTGGGTTCCACTGCCAAAAAACAGTTTTTCAAATCCCCTGTCTTTGGTGGCACAGAAGTACACAGATGTCTGGGAGGGAGCA	APSQTSVYFCATKDRGFEKLFFGSGTQLSVL	TRBJ1-4	TRBV6-6	4	-5.866
CAAGACAGAGAGCTGGGTTCCACTGCCAAAAAACAGTTTTTCAAATCCCTGTCCCGGTGGCCTGCTGGCACAGAAGTACACAGATGTCTGGGAG	SQTSVYFCASRPPGQGFEKLFFGSGTQLSVL	TRBJ1-4	TRBV6-5; TRBV6-6	2	-6.167
CAAGACAGAGAGCTGGGTTCCACTGCCAAAAAACAGTTTTTCAAATCCCTGTCCCTTTGAATCTCTAGCACTGCAGATGTAGAAGCTGCTGTCT	DSSFYICSARDSKGQGFEKLFFGSGTQLSVL	TRBJ1-4	TRBV20-1	2	-6.167
CAAGACAGAGAGCTGGGTTCCACTGCCAAAAAACAGTTTTTCAAATCGGTCCTTCAAGCTGCTGGCGCAAAGATAAAGGGCCGAGTCCCCCAGC	LGDSALYLCASSLKDRFEKLFFGSGTQLSVL	TRBJ1-4	TRBV5-1	10	-5.468
CAAGACAGAGAGCTGGGTTCCACTGCCAAAAAACAGTTTTTCAAATCTAAGCCCTGTCCCTAAGCTGCTGGCACAGAGATACACGGCCGAGTCC	DSAVYLCASSLGTGLRFEKLFFGSGTQLSVL	TRBJ1-4	TRBV11-2	2	-6.167
CAAGACAGAGAGCTGGGTTCCACTGCCAAAAAACAGTTTTTCAAATCTCCCTCCTGATATTAAGCTGCTGGCACAGAGATACATGGCCGAGTCC	DSAMYLCASSLISGGRFEKLFFGSGTQLSVL	TRBJ1-4	TRBV7-9	5	-5.769
CAAGACAGAGAGCTGGGTTCCACTGCCAAAAAACAGTTTTTCAAATCTCCTGCCGCTGCTGGCACAGAAGTACACAGATGTCTGGGAGGGAGCA	APSQTSVYFCASSGRRFEKLFFGSGTQLSVL	TRBJ1-4	TRBV6-5	2	-6.167
CAAGACAGAGAGCTGGGTTCCACTGCCAAAAAACAGTTTTTCAAATCTCTGTCCCGAACCTAAGCTGCTGGCACAGAGATACACGGCCGAGTCC	DSAVYLCASSLGSGQRFEKLFFGSGTQLSVL	TRBJ1-4	TRBV11-2	11	-5.426
CAAGACAGAGAGCTGGGTTCCACTGCCAAAAAACAGTTTTTCAAATCTGCTGGCACAGAAGTACATGGCTGAGTCCTCCAGCTTTGTGGACCGG	RSTKLEDSAMYFCASRFEKLFFGSGTQLSVL	TRBJ1-4	TRBV2	5	-5.769
CAAGACAGAGAGCTGGGTTCCACTGCCAAAAAACAGTTTTTCAAATGCCCTGTCCCTTCGGCTGCTGGCGCAAAGATAAAGGGCCGAGTCCCCC	GDSALYLCASSRRDRAFEKLFFGSGTQLSVL	TRBJ1-4	TRBV5-1	4	-5.866
CAAGACAGAGAGCTGGGTTCCACTGCCAAAAAACAGTTTTTCAACAAATCCCCGATGGGTACTGGCACAGAGATAGAAAGCTGTCGGGTTCTTT	KNPTAFYLCASTHRGFVEKLFFGSGTQLSVL	TRBJ1-4	TRBV19	2	-6.167
CAAGACAGAGAGCTGGGTTCCACTGCCAAAAAACAGTTTTTCAACAACAAAATCTAAGCTGCTGGCACAGAGATACATGGCCGAGTCCCCCTGN	QGDSAMYLCASSLDFVVEKLFFGSGTQLSVL	TRBJ1-4	TRBV7-9	2	-6.167
CAAGACAGAGAGCTGGGTTCCACTGCCAAAAAACAGTTTTTCAACAACCCCCCAATCTTGGCTGCTGGCACAGAAATACACAGCAGAGTCACCA	GDSAVYFCASSQDWGVVEKLFFGSGTQLSVL	TRBJ1-4	TRBV3-1	3	-5.991
CAAGACAGAGAGCTGGGTTCCACTGCCAAAAAACAGTTTTTCAACAACCCCTGTCCGGCTACTGGCACAGAGATAGAAAGCTGTCGGGTTCTTT	KNPTAFYLCASSRTGVVEKLFFGSGTQLSVL	TRBJ1-4	TRBV19	2	-6.167
CAAGACAGAGAGCTGGGTTCCACTGCCAAAAAACAGTTTTTCAACAAGCCCTGTTGCTTGGCTGCTGGCGCAGAGATACAGGGCTGAGTCTTCT	EDSALYLCASSQATGLVEKLFFGSGTQLSVL	TRBJ1-4	TRBV4-1	4	-5.866
CAAGACAGAGAGCTGGGTTCCACTGCCAAAAAACAGTTTTTCAACAATTGCCCCTGTCCCGGGACGGCTGCTGGCACAGAAGTACACAGATGTC	TSVYFCASSRPGTGAIVEKLFFGSGTQLSVL	TRBJ1-4	TRBV6-5	3	-5.991
CAAGACAGAGAGCTGGGTTCCACTGCCAAAAAACAGTTTTTCAACACCCCCGGCGATCGGTGAGCTGGCACAGAAATAAGCTGCCGAATCTCCT	GDSAAYFCASSPIAGGVEKLFFGSGTQLSVL	TRBJ1-4	TRBV18	2	-6.167
CAAGACAGAGAGCTGGGTTCCACTGCCAAAAAACAGTTTTTCAACACCCCCTCGAGGGTCACTGCTGGCACAGAAGTACACAGATGTCTGGGAG	SQTSVYFCASSDPRGGVEKLFFGSGTQLSVL	TRBJ1-4	TRBV6-5	3	-5.991
CAAGACAGAGAGCTGGGTTCCACTGCCAAAAAACAGTTTTTCAACACCCGCGGGGTTAATGGCACTGCAGATGTAGAAGCTGCTGTCTTCAGGA	PEDSSFYICSAINPAGVEKLFFGSGTQLSVL	TRBJ1-4	TRBV20-1	5	-5.769
CAAGACAGAGAGCTGGGTTCCACTGCCAAAAAACAGTTTTTCAACACCTGCCCCCTTTTGGCTGCTGGCGCAGAGATACAGGGCCGAGTCTTCT	EDSALYLCASSQKGAGVEKLFFGSGTQLSVL	TRBJ1-4	TRBV4-3	3	-5.991
CAAGACAGAGAGCTGGGTTCCACTGCCAAAAAACAGTTTTTCAACAGGCCCTGTCCGTGGGAGGGGTAAACTGCTGGCACAGAGGTACATAGAT	SMYLCASSLPLPRTGPVEKLFFGSGTQLSVL	TRBJ1-4	TRBV28	3	-5.991
CAAGACAGAGAGCTGGGTTCCACTGCCAAAAAACAGTTTTTCAACATCTCCGCCCCCTGTCGGAGCTGCTGGCACAGAGATACACGGCCGAGTC	TRPCISVPAAPTGGGDVEKLFFGSGTQLSVL	TRBJ1-4	TRBV11-2	2	-6.167
CAAGACAGAGAGCTGGGTTCCACTGCCAAAAAACAGTTTTTCAACCACCCCCCGCGAGGCGCTGCTGGCACAGAGATACATGGCCGAGTCCCCC	GDSAMYLCASSASRGVVEKLFFGSGTQLSVL	TRBJ1-4	TRBV7-9	3	-5.991
CAAGACAGAGAGCTGGGTTCCACTGCCAAAAAACAGTTTTTCAACCACCCCCTGTCTGCTGGCACAGAAGTACACAGATGTTTGGGAGGGAGCA	APSQTSVYFCASRQGVVEKLFFGSGTQLSVL	TRBJ1-4	TRBV6-2	6	-5.69
CAAGACAGAGAGCTGGGTTCCACTGCCAAAAAACAGTTTTTCAACCACCCCTGTCGGGGCAAAGCTGCTGGCACAGAGATACACGGCCGAGTCC	DSAVYLCASSFAPTGVVEKLFFGSGTQLSVL	TRBJ1-4	TRBV11-2	2	-6.167
CAAGACAGAGAGCTGGGTTCCACTGCCAAAAAACAGTTTTTCAACCACCGTCGAGTAACTGCTGGCACAGAAGTACACAGATGTCTGGGAGGGA	PSQTSVYFCASSYSTVVEKLFFGSGTQLSVL	TRBJ1-4	TRBV6-6	5	-5.769
CAAGACAGAGAGCTGGGTTCCACTGCCAAAAAACAGTTTTTCAACCACCTGTCCTTGGAAGCTGCTGGCACAGAGATACACGGCCGAGTCCTCC	EDSAVYLCASSFQGQVVEKLFFGSGTQLSVL	TRBJ1-4	TRBV7-2	4	-5.866
CAAGACAGAGAGCTGGGTTCCACTGCCAAAAAACAGTTTTTCAACCAGAGGGCCCCCTGTACGCACGCGGCTGGCACAGAAGTACATGGCTGAG	SAMYFCASRVRTGGPLVEKLFFGSGTQLSVL	TRBJ1-4	TRBV2	2	-6.167
CAAGACAGAGAGCTGGGTTCCACTGCCAAAAAACAGTTTTTCAACCAGTCCCCTGCTGGCACAGAAGTACACAGCTGAGTCCCTGGGTTCTGAG	SEPRDSAVYFCASRGLVEKLFFGSGTQLSVL	TRBJ1-4	TRBV12-3; TRBV12-4	10	-5.468
CAAGACAGAGAGCTGGGTTCCACTGCCAAAAAACAGTTTTTCAACCCAACCCCTGCCTACGCTGCTGGCACAGAAATACAAAGCTGAGTCCCCC	GDSALYFCASSVGRGWVEKLFFGSGTQLSVL	TRBJ1-4	TRBV9	3	-5.991
CAAGACAGAGAGCTGGGTTCCACTGCCAAAAAACAGTTTTTCAACCCCAACCCCGACCCTAGCACTGCAGATGTAGAAGCTGCTGTCTTCAGGA	PEDSSFYICSARVGVGVEKLFFGSGTQLSVL	TRBJ1-4	TRBV20-1	3	-5.991
CAAGACAGAGAGCTGGGTTCCACTGCCAAAAAACAGTTTTTCAACCCCACCTCCCCGGTGGCTGCTGGCACAGAGATAGAGGGCCGAGTCCCCC	GDSALYLCASSHRGGGVEKLFFGSGTQLSVL	TRBJ1-4	TRBV5-6	16	-5.264
CAAGACAGAGAGCTGGGTTCCACTGCCAAAAAACAGTTTTTCAACCCCAGACTCACTGATGGCACAGAAGTACACAGATGTCTGGGAGCTGGTA	TSSQTSVYFCAISESGVEKLFFGSGTQLSVL	TRBJ1-4	TRBV10-3	3	-5.991
CAAGACAGAGAGCTGGGTTCCACTGCCAAAAAACAGTTTTTCAACCCCCAGTCTCCTGCTGGCACAGAAGTACACAGATGTCTGGGAGGGAGCA	APSQTSVYFCASRRLGVEKLFFGSGTQLSVL	TRBJ1-4	TRBV6-6	6	-5.69
CAAGACAGAGAGCTGGGTTCCACTGCCAAAAAACAGTTTTTCAACCCCCCCCTGGGTACTGCTGGCACAGAAGTACACAGCTGAGTCCCTGGGT	PRDSAVYFCASSTQGGVEKLFFGSGTQLSVL	TRBJ1-4	TRBV12-3; TRBV12-4	7	-5.623
CAAGACAGAGAGCTGGGTTCCACTGCCAAAAAACAGTTTTTCAACCCCCCCTCGGGGACTGCTGGCACAGAAGTACACAGCTGAGTCCCTGGGT	PRDSAVYFCASSPRGGVEKLFFGSGTQLSVL	TRBJ1-4	TRBV12-3; TRBV12-4	4	-5.866
CAAGACAGAGAGCTGGGTTCCACTGCCAAAAAACAGTTTTTCAACCCCCGAGTTAATGGCGCTGCAGAGATATATGCTGCTGTCTTCAGGGCTC	SPEDSSIYLCSAINSGVEKLFFGSGTQLSVL	TRBJ1-4	TRBV29-1	3	-5.991
CAAGACAGAGAGCTGGGTTCCACTGCCAAAAAACAGTTTTTCAACCCCCGATTCACTGCTGGCACAGAAGTACATGGCTGAGTCCTCCAGCTTT	KLEDSAMYFCASSESGVEKLFFGSGTQLSVL	TRBJ1-4	TRBV2	6	-5.69
CAAGACAGAGAGCTGGGTTCCACTGCCAAAAAACAGTTTTTCAACCCCCTGCCCCCTCGAGTAACTGCTGGCACAGAAGTACACAGATGTCTGG	QTSVYFCASSYSRGQGVEKLFFGSGTQLSVL	TRBJ1-4	TRBV6-5	3	-5.991
CAAGACAGAGAGCTGGGTTCCACTGCCAAAAAACAGTTTTTCAACCCCCTGGTTTCGTATACTACTGGCACAGAGATAGAAAGCTGTCGGGTTC	NPTAFYLCASSIRNQGVEKLFFGSGTQLSVL	TRBJ1-4	TRBV19	5	-5.769
CAAGACAGAGAGCTGGGTTCCACTGCCAAAAAACAGTTTTTCAACCCCCTGTCCCGGAAGACTGCTGGCACAGAGGTACATAGATGTCTGGTTG	NQTSMYLCASSLPGQGVEKLFFGSGTQLSVL	TRBJ1-4	TRBV28	2	-6.167
CAAGACAGAGAGCTGGGTTCCACTGCCAAAAAACAGTTTTTCAACCCCCTGTCCTTCAACGCTGCAGAGATATATGCTGCTGTCTTCAGGGCTC	SPEDSSIYLCSVEGQGVEKLFFGSGTQLSVL	TRBJ1-4	TRBV29-1	5	-5.769
CAAGACAGAGAGCTGGGTTCCACTGCCAAAAAACAGTTTTTCAACCCCCTGTCCTTGGCTGCTGGCACAGAGGTACATAGATGTCTGGTTGGTG	TNQTSMYLCASSQGQGVEKLFFGSGTQLSVL	TRBJ1-4	TRBV28	3	-5.991
CAAGACAGAGAGCTGGGTTCCACTGCCAAAAAACAGTTTTTCAACCCCCTGTCGGGCACTGCAGATGTAGAAGCTGCTGTCTTCAGGATGGGCA	AHPEDSSFYICSARQGVEKLFFGSGTQLSVL	TRBJ1-4	TRBV20-1	5	-5.769
CAAGACAGAGAGCTGGGTTCCACTGCCAAAAAACAGTTTTTCAACCCCCTGTCGGTTGCTGGCACAGAAGTACACAGCTGAGTCCCTGGGTTCT	EPRDSAVYFCASNRQGVEKLFFGSGTQLSVL	TRBJ1-4	TRBV12-3; TRBV12-4	4	-5.866
CAAGACAGAGAGCTGGGTTCCACTGCCAAAAAACAGTTTTTCAACCCCGCCCCTCGTAGGGCTGCTGGCACAGAAGTACACAGATGTCTGGGAG	SQTSVYFCASSPTRGGVEKLFFGSGTQLSVL	TRBJ1-4	TRBV6-5	9	-5.514
CAAGACAGAGAGCTGGGTTCCACTGCCAAAAAACAGTTTTTCAACCCCGCCTGGGTCTCTAGCACTGCAGATGTAGAAGCTGCTGTCTTCAGGA	PEDSSFYICSARDPGGVEKLFFGSGTQLSVL	TRBJ1-4	TRBV20-1	2	-6.167
CAAGACAGAGAGCTGGGTTCCACTGCCAAAAAACAGTTTTTCAACCCCGGACGTCATTATGCTGCTGGCACAGAAGTACAGGGCTGAGTCCCCC	GDSALYFCASSIMTSGVEKLFFGSGTQLSVL	TRBJ1-4	TRBV13	2	-6.167
CAAGACAGAGAGCTGGGTTCCACTGCCAAAAAACAGTTTTTCAACCCCTCCCCTTAAGCTGCTGGCACAGAGATACACGGCGGAGTCCTCCTGC	QEDSAVYLCASSLRGGVEKLFFGSGTQLSVL	TRBJ1-4	TRBV7-8	4	-5.866
CAAGACAGAGAGCTGGGTTCCACTGCCAAAAAACAGTTTTTCAACCCCTCTGCTGGTGGCACACAGGTACATGGCTGCGTCCCCCAGGCCTGGT	PGLGDAAMYLCATSRGVEKLFFGSGTQLSVL	TRBJ1-4	TRBV15	5	-5.769
CAAGACAGAGAGCTGGGTTCCACTGCCAAAAAACAGTTTTTCAACCCCTCTTGTCCCAACTAAGCTGCTGGCACAGAGATACACGGCCGAGTCC	DSAVYLCASSLVGTRGVEKLFFGSGTQLSVL	TRBJ1-4	TRBV7-2	4	-5.866
CAAGACAGAGAGCTGGGTTCCACTGCCAAAAAACAGTTTTTCAACCCCTGTAGCTAAGCTGCTGGCACAGAGATACACGGCCGAGTCCTCAAGC	LEDSAVYLCASSLATGVEKLFFGSGTQLSVL	TRBJ1-4	TRBV11-2	2	-6.167
CAAGACAGAGAGCTGGGTTCCACTGCCAAAAAACAGTTTTTCAACCCCTGTCCATTGGAGACTACTGGCACAGAGATAGAAAGCTGTCGGGTTC	NPTAFYLCASSLQWTGVEKLFFGSGTQLSVL	TRBJ1-4	TRBV19	7	-5.623
CAAGACAGAGAGCTGGGTTCCACTGCCAAAAAACAGTTTTTCAACCCCTGTCCCCATGGTGTAACTGCTGGCACAGAAGTACACAGATGTCTGG	QTSVYFCASSYTMGTGVEKLFFGSGTQLSVL	TRBJ1-4	TRBV6-5	5	-5.769
CAAGACAGAGAGCTGGGTTCCACTGCCAAAAAACAGTTTTTCAACCCCTGTCCCGGCTACGCTGCTGGCACAGAAATACAAAGCTGAGTCCCCC	GDSALYFCASSVAGTGVEKLFFGSGTQLSVL	TRBJ1-4	TRBV9	2	-6.167
CAAGACAGAGAGCTGGGTTCCACTGCCAAAAAACAGTTTTTCAACCCCTGTCCCGTGGTTGTTACTGCTGGCACAGAGGTACATAGATGTCTGG	QTSMYLCASSNNHGTGVEKLFFGSGTQLSVL	TRBJ1-4	TRBV28	3	-5.991
CAAGACAGAGAGCTGGGTTCCACTGCCAAAAAACAGTTTTTCAACCCCTGTCCTTAGACTGCTGGCACAGAGGTACATAGATGTCTGGTTGGTG	TNQTSMYLCASSLRTGVEKLFFGSGTQLSVL	TRBJ1-4	TRBV28	2	-6.167
CAAGACAGAGAGCTGGGTTCCACTGCCAAAAAACAGTTTTTCAACCCCTGTCGTCGAGCGTGCACTGCAGATGTAGAAGCTGCTGTCTTCAGGA	PEDSSFYICSARSTTGVEKLFFGSGTQLSVL	TRBJ1-4	TRBV20-1	9	-5.514
CAAGACAGAGAGCTGGGTTCCACTGCCAAAAAACAGTTTTTCAACCCCTTGAAAGCTGCTGGCACAGAGATACATGGCCGAGTCCCCCTGCTCT	EQGDSAMYLCASSFQGVEKLFFGSGTQLSVL	TRBJ1-4	TRBV7-9	3	-5.991
CAAGACAGAGAGCTGGGTTCCACTGCCAAAAAACAGTTTTTCAACCCGCCCTATACCCAAAGCACTGCAGATGTAGAAGCTGCTGTCTTCAGGA	PEDSSFYICSALGIGRVEKLFFGSGTQLSVL	TRBJ1-4	TRBV20-1	4	-5.866
CAAGACAGAGAGCTGGGTTCCACTGCCAAAAAACAGTTTTTCAACCCGGATGGTCGGGCCACTGCTGGCACAGAAGTACACAGATGTTTGGGAG	SQTSVYFCASSGPTIRVEKLFFGSGTQLSVL	TRBJ1-4	TRBV6-2	2	-6.167
CAAGACAGAGAGCTGGGTTCCACTGCCAAAAAACAGTTTTTCAACCCTCCTGTCGGAACTGCTGGCGCAAAGATAAAGGGCCGAGTCCCCCAGC	LGDSALYLCASSSDRRVEKLFFGSGTQLSVL	TRBJ1-4	TRBV5-1	3	-5.991
CAAGACAGAGAGCTGGGTTCCACTGCCAAAAAACAGTTTTTCAACCCTGGCCTTGGCACTGCAGATGTAGAAGCTGCTGTCTTCAGGATGGGCA	AHPEDSSFYICSAKARVEKLFFGSGTQLSVL	TRBJ1-4	TRBV20-1	13	-5.354
CAAGACAGAGAGCTGGGTTCCACTGCCAAAAAACAGTTTTTCAACCCTGTCCAAGCTGCTGGCACAGAGATACAGGGCCGAGTCGTCCAGCTCC	ELDDSALYLCASSLDRVEKLFFGSGTQLSVL	TRBJ1-4	TRBV5-4	7	-5.623
CAAGACAGAGAGCTGGGTTCCACTGCCAAAAAACAGTTTTTCAACCCTGTCCCGGAGGCTGCTGGCACAGAGATACACGGCCGAGTCCTCCTGC	QEDSAVYLCASSLRDRVEKLFFGSGTQLSVL	TRBJ1-4	TRBV7-2	4	-5.866
CAAGACAGAGAGCTGGGTTCCACTGCCAAAAAACAGTTTTTCAACCCTGTGGGGGTAACTGCTGGCACAGAAGTACACAGATGTCTGGGAGGGA	PSQTSVYFCASSYPHRVEKLFFGSGTQLSVL	TRBJ1-4	TRBV6-5	5	-5.769
CAAGACAGAGAGCTGGGTTCCACTGCCAAAAAACAGTTTTTCAACCCTGTTAATACTGCTGGCACAGAAGTACACAGATGTCTGGGAGGGAGCA	APSQTSVYFCASSINRVEKLFFGSGTQLSVL	TRBJ1-4	TRBV6-6	15	-5.292
CAAGACAGAGAGCTGGGTTCCACTGCCAAAAAACAGTTTTTCAACCGAACCCCCGTTTTGATCTCTGCTGGTGGCACACAGGTACATGGCTGCG	AAMYLCATSRDQNGGSVEKLFFGSGTQLSVL	TRBJ1-4	TRBV15	5	-5.769
CAAGACAGAGAGCTGGGTTCCACTGCCAAAAAACAGTTTTTCAACCGACCCCTGTCGACGACTGCTGGCACAGAGATACAGGGCCGAGTCCCCC	GDSALYLCASSRRQGSVEKLFFGSGTQLSVL	TRBJ1-4	TRBV5-5	4	-5.866
CAAGACAGAGAGCTGGGTTCCACTGCCAAAAAACAGTTTTTCAACCGACCCCTGTCTAGGGGCTCTTGAGCTGGCACAGAAATAAGCTGCCGAA	SAAYFCASSRAPRQGSVEKLFFGSGTQLSVL	TRBJ1-4	TRBV18	9	-5.514
CAAGACAGAGAGCTGGGTTCCACTGCCAAAAAACAGTTTTTCAACCGACGACCAAAAGCTGCTGGCACAGAGATACATGGCCGAGTCCCCCTGC	QGDSAMYLCASSFWSSVEKLFFGSGTQLSVL	TRBJ1-4	TRBV7-9	3	-5.991
CAAGACAGAGAGCTGGGTTCCACTGCCAAAAAACAGTTTTTCAACCGCCCCCTGCCCGGGGCTGCTGGCACAGAAGTACACAGCTGAGTCCCTG	RDSAVYFCASSPGQGAVEKLFFGSGTQLSVL	TRBJ1-4	TRBV12-3; TRBV12-4	5	-5.769
CAAGACAGAGAGCTGGGTTCCACTGCCAAAAAACAGTTTTTCAACCGCCCTGTCTCGTTGGCTGCTGGCACAGAGATACAGGGCCGAGTCTTCT	EDSALYLCASSQRDRAVEKLFFGSGTQLSVL	TRBJ1-4	TRBV4-2	3	-5.991
CAAGACAGAGAGCTGGGTTCCACTGCCAAAAAACAGTTTTTCAACCGCGCCCCCGATGGCGCTGGCACAGAAGTACACAGATGTCTGGGAGGGA	PSQTSVYFCASAIGGAVEKLFFGSGTQLSVL	TRBJ1-4	TRBV6-5	8	-5.565
CAAGACAGAGAGCTGGGTTCCACTGCCAAAAAACAGTTTTTCAACCGCTAGTCCCGGTAGGCTGCTGGCGCAGAGATACAGGGCTGAGTCTTCT	EDSALYLCASSLPGLAVEKLFFGSGTQLSVL	TRBJ1-4	TRBV4-1	3	-5.991
CAAGACAGAGAGCTGGGTTCCACTGCCAAAAAACAGTTTTTCAACCGGAACACCCTGAAAGCTGCTGGCACAGAGATACATGGCCGAGTCCCCC	GDSAMYLCASSFQGVPVEKLFFGSGTQLSVL	TRBJ1-4	TRBV7-9	2	-6.167
CAAGACAGAGAGCTGGGTTCCACTGCCAAAAAACAGTTTTTCAACCGGACCCGGGGTAGCACTGCAGATGTAGAAGCTGCTGTCTTCAGGATGG	HPEDSSFYICSATPGPVEKLFFGSGTQLSVL	TRBJ1-4	TRBV20-1	5	-5.769
CAAGACAGAGAGCTGGGTTCCACTGCCAAAAAACAGTTTTTCAACCGGCCCCCGTGGGATACTACTGGCACAGAGATAGAAAGCTGTCGGGTTC	NPTAFYLCASSIPRGPVEKLFFGSGTQLSVL	TRBJ1-4	TRBV19	3	-5.991
CAAGACAGAGAGCTGGGTTCCACTGCCAAAAAACAGTTTTTCAACCGGCGCTCCAACGTCGGTACTGCTGGCACAGAAGTACACAGATGTTTGG	QTSVYFCASSTDVGAPVEKLFFGSGTQLSVL	TRBJ1-4	TRBV6-2	5	-5.769
CAAGACAGAGAGCTGGGTTCCACTGCCAAAAAACAGTTTTTCAACCGGGCCACTGGCACAGAGATAGAAAGCTGTCGGGTTCTTTTGGGCCGAT	SAQKNPTAFYLCASGPVEKLFFGSGTQLSVL	TRBJ1-4	TRBV19	2	-6.167
CAAGACAGAGAGCTGGGTTCCACTGCCAAAAAACAGTTTTTCAACCGGGGGAAAGCTGCTGGCACAGAGATACACGGCCGAGTCCTCCTGCTGT	QQEDSAVYLCASSFPPVEKLFFGSGTQLSVL	TRBJ1-4	TRBV7-2	7	-5.623
CAAGACAGAGAGCTGGGTTCCACTGCCAAAAAACAGTTTTTCAACCGGGTTGTCGTCTCTGCTGGTGGCACACAGGTACATGGCTGCGTCCCCC	GDAAMYLCATSRDDNPVEKLFFGSGTQLSVL	TRBJ1-4	TRBV15	4	-5.866
CAAGACAGAGAGCTGGGTTCCACTGCCAAAAAACAGTTTTTCAACCGTCCCCGATGAGCTGGCACAGAAATAAGCTGCCGAATCTCCTCGCACT	VRGDSAAYFCASSSGTVEKLFFGSGTQLSVL	TRBJ1-4	TRBV18	2	-6.167
CAAGACAGAGAGCTGGGTTCCACTGCCAAAAAACAGTTTTTCAACCTCACCCTCACGAGTGGCACAGAAGTACACAGATGTCTGGGAGGGAGCA	APSQTSVYFCATREGEVEKLFFGSGTQLSVL	TRBJ1-4	TRBV6-5	2	-6.167
CAAGACAGAGAGCTGGGTTCCACTGCCAAAAAACAGTTTTTCAACCTCCCCCCCTCTGCTGGTGGCACACAGGTACATGGCTGCGTCCCCCAGG	LGDAAMYLCATSRGGEVEKLFFGSGTQLSVL	TRBJ1-4	TRBV15	7	-5.623
CAAGACAGAGAGCTGGGTTCCACTGCCAAAAAACAGTTTTTCAACCTCCCTGTACGGTCTGCTGGCACAGAAGTACACAGATGTCTGGGAGGGA	PSQTSVYFCASRPYREVEKLFFGSGTQLSVL	TRBJ1-4	TRBV6-1	3	-5.991
CAAGACAGAGAGCTGGGTTCCACTGCCAAAAAACAGTTTTTCAACCTGCCGATTAGCACTGCAGATGTAGAAGCTGCTGTCTTCAGGATGGGCA	AHPEDSSFYICSANRQVEKLFFGSGTQLSVL	TRBJ1-4	TRBV20-1	8	-5.565
CAAGACAGAGAGCTGGGTTCCACTGCCAAAAAACAGTTTTTCAACCTGTCCTAAGTAACTGCTGGCACAGAAGTACACAGATGTCTGGGAGGGA	PSQTSVYFCASSYLGQVEKLFFGSGTQLSVL	TRBJ1-4	TRBV6-6	4	-5.866
CAAGACAGAGAGCTGGGTTCCACTGCCAAAAAACAGTTTTTCAACCTGTCGGTCAGTGCTGCAGATGTAGAAGCTGCTGTCTTCAGGATGGGCN	AHPEDSSFYICSTDRQVEKLFFGSGTQLSVL	TRBJ1-4	TRBV20-1	3	-5.991
CAAGACAGAGAGCTGGGTTCCACTGCCAAAAAACAGTTTTTCAACCTGTGCCCCTCCTCTAGCACTGCAGATGTAGAAGCTGCTGTCTTCAGGA	PEDSSFYICSARGGAQVEKLFFGSGTQLSVL	TRBJ1-4	TRBV20-1	10	-5.468
CAAGACAGAGAGCTGGGTTCCACTGCCAAAAAACAGTTTTTCAACCTTGCTGACGCTAGCACTGCAGATGTAGAAGCTGCTGTCTTCAGGATGG	HPEDSSFYICSASVSKVEKLFFGSGTQLSVL	TRBJ1-4	TRBV20-1	3	-5.991
CAAGACAGAGAGCTGGGTTCCACTGCCAAAAAACAGTTTTTCAACGAACCCCCGCGATCTACTGCTGCTGGCACAGAAGTACAGGGCTGAGTCC	DSALYFCASSSRSRGFVEKLFFGSGTQLSVL	TRBJ1-4	TRBV13	2	-6.167
CAAGACAGAGAGCTGGGTTCCACTGCCAAAAAACAGTTTTTCAACGACGGTCCGTCTGCTGGCACAGAAGTACACAGATGTCTGGGAGGGAGCA	APSQTSVYFCASRRTVVEKLFFGSGTQLSVL	TRBJ1-4	TRBV6-5	3	-5.991
CAAGACAGAGAGCTGGGTTCCACTGCCAAAAAACAGTTTTTCAACGAGCGCGTGGTGACTGGCACAGAAATAAGCTGCCGAATCTCCTCGCACT	VRGDSAAYFCASHHALVEKLFFGSGTQLSVL	TRBJ1-4	TRBV18	4	-5.866
CAAGACAGAGAGCTGGGTTCCACTGCCAAAAAACAGTTTTTCAACGATAAGCCTGTGCTCGCTAAAGCTGCTGGCACAGAGATACATGGCCGAG	SAMYLCASSFSEHRLIVEKLFFGSGTQLSVL	TRBJ1-4	TRBV7-9	7	-5.623
CAAGACAGAGAGCTGGGTTCCACTGCCAAAAAACAGTTTTTCAACGCCCCCCGCGAACCTTAAGCTGCTGGCACAGAGATACACGGCCGAGTCC	DSAVYLCASSLRFAGGVEKLFFGSGTQLSVL	TRBJ1-4	TRBV7-2	2	-6.167
CAAGACAGAGAGCTGGGTTCCACTGCCAAAAAACAGTTTTTCAACGCCCCCCTGAAAGCTGCTGGCACAGAGATACACGGCCGAGTCCTCCTGC	QEDSAVYLCASSFQGGVEKLFFGSGTQLSVL	TRBJ1-4	TRBV7-2	2	-6.167
CAAGACAGAGAGCTGGGTTCCACTGCCAAAAAACAGTTTTTCAACGCCCCCTAGTCTGCTGGCACAGAAGTACACAGATGTCTGGGAGGGAGCN	APSQTSVYFCASRLGGVEKLFFGSGTQLSVL	TRBJ1-4	TRBV6-1	2	-6.167
CAAGACAGAGAGCTGGGTTCCACTGCCAAAAAACAGTTTTTCAACGCCCCCTGTGAGTCTACTGGCACAGAGATAGAAAGCTGTCGGGTTCTTT	KNPTAFYLCASRLTGGVEKLFFGSGTQLSVL	TRBJ1-4	TRBV19	4	-5.866
CAAGACAGAGAGCTGGGTTCCACTGCCAAAAAACAGTTTTTCAACGCCCCTGTCCGGGTCTCTAGCACTGCAGATGTAGAAGCTGCTGTCTTCA	EDSSFYICSARDPDRGVEKLFFGSGTQLSVL	TRBJ1-4	TRBV20-1	6	-5.69
CAAGACAGAGAGCTGGGTTCCACTGCCAAAAAACAGTTTTTCAACGCCCTTTAACTGACTGCTGGCACAGAAGTACACAGATGTCTGGGAGGGA	PSQTSVYFCASSQLKGVEKLFFGSGTQLSVL	TRBJ1-4	TRBV6-5	5	-5.769
CAAGACAGAGAGCTGGGTTCCACTGCCAAAAAACAGTTTTTCAACGCGTCCCCCTGTTTGGAGGCTGCTGGCGCAAAGATAAAGGGCCGAGTCC	DSALYLCASSLQTGGRVEKLFFGSGTQLSVL	TRBJ1-4	TRBV5-1	2	-6.167
CAAGACAGAGAGCTGGGTTCCACTGCCAAAAAACAGTTTTTCAACGCTCTGTCCACCGAGGGGGCTGCTGGCACAGAAATAAACTCCAGAATCC	DSGVYFCASSPLGGQSVEKLFFGSGTQLSVL	TRBJ1-4	TRBV14	5	-5.769
CAAGACAGAGAGCTGGGTTCCACTGCCAAAAAACAGTTTTTCAACGGAGCTGTCCGACCCAACGCTGCAGAGATATATGCTGCTGTCTTCAGGG	PEDSSIYLCSVGSDSSVEKLFFGSGTQLSVL	TRBJ1-4	TRBV29-1	9	-5.514
CAAGACAGAGAGCTGGGTTCCACTGCCAAAAAACAGTTTTTCAACGGCGCTACTGGCACAGAGATAGAAAGCTGTCGGGTTCTTTTGGGCCGAT	SAQKNPTAFYLCASSAVEKLFFGSGTQLSVL	TRBJ1-4	TRBV19	12	-5.389
CAAGACAGAGAGCTGGGTTCCACTGCCAAAAAACAGTTTTTCAACGGCGGCGCCCCCGGAACTGCTGGCACAGAAGTACACAGATGTTTGGGAG	SQTSVYFCASSSGGAAVEKLFFGSGTQLSVL	TRBJ1-4	TRBV6-2	3	-5.991
CAAGACAGAGAGCTGGGTTCCACTGCCAAAAAACAGTTTTTCAACGTACGTGCCACCTAAGCTGCTGGCACAGAGATACACGGCGGAGTCCTCC	EDSAVYLCASSLGGTYVEKLFFGSGTQLSVL	TRBJ1-4	TRBV7-8	7	-5.623
CAAGACAGAGAGCTGGGTTCCACTGCCAAAAAACAGTTTTTCAACGTCTTGGCTGCTGGCACAGAGATACAGGGCCGAGTCTTCTGGCTGCAGG	LQPEDSALYLCASSQDVEKLFFGSGTQLSVL	TRBJ1-4	TRBV4-2	3	-5.991
CAAGACAGAGAGCTGGGTTCCACTGCCAAAAAACAGTTTTTCAACGTTAAAGTGTCCATTCTTGTTCTGTTGACTGCTGGCACAGAGATACACG	VYLCASSQQNKNGHFNVEKLFFGSGTQLSVL	TRBJ1-4	TRBV7-2	4	-5.866
CAAGACAGAGAGCTGGGTTCCACTGCCAAAAAACAGTTTTTCAACTAACCCCTGTCTTTTAACGCTGCAGAGATATATGCTGCTGTCTTCAGGG	PEDSSIYLCSVKRQGLVEKLFFGSGTQLSVL	TRBJ1-4	TRBV29-1	7	-5.623
CAAGACAGAGAGCTGGGTTCCACTGCCAAAAAACAGTTTTTCAACTACCCCCTGTTGGGTACTGGCACAGAGATAGAAAGCTGTCGGGTTCTTT	KNPTAFYLCASTQQGVVEKLFFGSGTQLSVL	TRBJ1-4	TRBV19	4	-5.866
CAAGACAGAGAGCTGGGTTCCACTGCCAAAAAACAGTTTTTCAACTACCCCGACCGATAAACTGCTGGCACAGAAGTACAGAGAGGTCTGGTTG	NQTSLYFCASSLSVGVVEKLFFGSGTQLSVL	TRBJ1-4	TRBV27	3	-5.991
CAAGACAGAGAGCTGGGTTCCACTGCCAAAAAACAGTTTTTCAACTACCCTGTCTTTACTGCTGGCACAGAAGTACACAGATGTCTGGGAGGGA	PSQTSVYFCASSKDRVVEKLFFGSGTQLSVL	TRBJ1-4	TRBV6-6	6	-5.69
CAAGACAGAGAGCTGGGTTCCACTGCCAAAAAACAGTTTTTCAACTAGGCCCCCTGTAATAGCACTGCAGATGTAGAAGCTGCTGTCTTCAGGA	PEDSSFYICSAITGGLVEKLFFGSGTQLSVL	TRBJ1-4	TRBV20-1	5	-5.769
CAAGACAGAGAGCTGGGTTCCACTGCCAAAAAACAGTTTTTCAACTAGTTTGCTGCTGGCACAGAGATACATGGCCGAGTCCCCCTGCTCTGTG	TEQGDSAMYLCASSKLVEKLFFGSGTQLSVL	TRBJ1-4	TRBV7-9	3	-5.991
CAAGACAGAGAGCTGGGTTCCACTGCCAAAAAACAGTTTTTCAACTCCAGAGGAACTCCCTGTCCGAGGGCTGCTGGCACAGAAATACACAGCA	AVYFCASSPRTGSSSGVEKLFFGSGTQLSVL	TRBJ1-4	TRBV3-1	2	-6.167
CAAGACAGAGAGCTGGGTTCCACTGCCAAAAAACAGTTTTTCAACTCCCTGTCCCCTGCTGGCACAGAAGTACAGAGAGGTCTGGTTGGGGCTG	SPNQTSLYFCASRGQGVEKLFFGSGTQLSVL	TRBJ1-4	TRBV27	3	-5.991
CAAGACAGAGAGCTGGGTTCCACTGCCAAAAAACAGTTTTTCAACTCCCTGTCCGGGGGCACTGCAGATGTAGAAGCTGCTGTCTTCAGGATGG	HPEDSSFYICSAPGQGVEKLFFGSGTQLSVL	TRBJ1-4	TRBV20-1	2	-6.167
CAAGACAGAGAGCTGGGTTCCACTGCCAAAAAACAGTTTTTCAACTCCCTGTCGGGCACTGCTGGCACAGAAGTACACAGATGTCTGGGAGGGA	PSQTSVYFCASSARQGVEKLFFGSGTQLSVL	TRBJ1-4	TRBV6-1	3	-5.991
CAAGACAGAGAGCTGGGTTCCACTGCCAAAAAACAGTTTTTCAACTCCGGAACTGCTGGCACAGAGGTACATAGATGTCTGGTTGGTGCTGGCG	ASTNQTSMYLCASSSGVEKLFFGSGTQLSVL	TRBJ1-4	TRBV28	3	-5.991
CAAGACAGAGAGCTGGGTTCCACTGCCAAAAAACAGTTTTTCAACTCCGGTCTGTCGGGGACTACTGGCACAGAGATAGAAAGCTGTCGGGTTC	NPTAFYLCASSPRQTGVEKLFFGSGTQLSVL	TRBJ1-4	TRBV19	24	-5.088
CAAGACAGAGAGCTGGGTTCCACTGCCAAAAAACAGTTTTTCAACTCCTCCTGCACTTTTCCTGCTGGCACAGAAGTACACAGATGTTTGGGAG	SQTSVYFCASRKSAGGVEKLFFGSGTQLSVL	TRBJ1-4	TRBV6-2	7	-5.623
CAAGACAGAGAGCTGGGTTCCACTGCCAAAAAACAGTTTTTCAACTCGCCCCCTGTCCCCTCCGCTGCTGGCACAGAAATACAAAGCTGAGTCC	DSALYFCASSGGDRGRVEKLFFGSGTQLSVL	TRBJ1-4	TRBV9	2	-6.167
CAAGACAGAGAGCTGGGTTCCACTGCCAAAAAACAGTTTTTCAACTCGCCCCCTGTGGGTTGGCCTGCTGGCACAGAAGTACACAGATGTCTGG	QTSVYFCASRPTHRGRVEKLFFGSGTQLSVL	TRBJ1-4	TRBV6-5	6	-5.69
CAAGACAGAGAGCTGGGTTCCACTGCCAAAAAACAGTTTTTCAACTCGCGTGTCCGGGGTAGCACTGCAGATGTAGAAGCTGCTGTCTTCAGGA	PEDSSFYICSATPDTRVEKLFFGSGTQLSVL	TRBJ1-4	TRBV20-1	6	-5.69
CAAGACAGAGAGCTGGGTTCCACTGCCAAAAAACAGTTTTTCAACTCGGCCCCCCCCAGGGTTCGCACTGCAGATGTAGAAGCTGCTGTCTTCA	EDSSFYICSANPGGGRVEKLFFGSGTQLSVL	TRBJ1-4	TRBV20-1	17	-5.237
CAAGACAGAGAGCTGGGTTCCACTGCCAAAAAACAGTTTTTCAACTCGTCCCAAGCTGCTGGCACAGAGATACACGGCCGAGTCCTCCTGCTGT	QQEDSAVYLCASSLGRVEKLFFGSGTQLSVL	TRBJ1-4	TRBV7-2	3	-5.991
CAAGACAGAGAGCTGGGTTCCACTGCCAAAAAACAGTTTTTCAACTCTCCTGTCCACGGCACTGCAGATGTAGAAGCTGCTGTCTTCAGGATGG	HPEDSSFYICSAVDRRVEKLFFGSGTQLSVL	TRBJ1-4	TRBV20-1	3	-5.991
CAAGACAGAGAGCTGGGTTCCACTGCCAAAAAACAGTTTTTCAACTCTGTCCCTGTTACTGCTGGCACAGAAGTACACAGATGTCTGGGAGGGA	PSQTSVYFCASSNRDRVEKLFFGSGTQLSVL	TRBJ1-4	TRBV6-5	15	-5.292
CAAGACAGAGAGCTGGGTTCCACTGCCAAAAAACAGTTTTTCAACTGCCCCGTTCCGACTACTGGCACAGAGATAGAAAGCTGTCGGGTTCTTT	KNPTAFYLCASSRNGAVEKLFFGSGTQLSVL	TRBJ1-4	TRBV19	2	-6.167
CAAGACAGAGAGCTGGGTTCCACTGCCAAAAAACAGTTTTTCAACTGCGGTCCCGGATCTTTCACTGCTGGCACAGAAGTACACAGATGTCTGG	QTSVYFCASSERSGTAVEKLFFGSGTQLSVL	TRBJ1-4	TRBV6-5	3	-5.991
CAAGACAGAGAGCTGGGTTCCACTGCCAAAAAACAGTTTTTCAACTGTCCCGGATTGCGCGCTGCAGAGATATATGCTGCTGTCTTCAGGGCTC	SPEDSSIYLCSAQSGTVEKLFFGSGTQLSVL	TRBJ1-4	TRBV29-1	9	-5.514
CAAGACAGAGAGCTGGGTTCCACTGCCAAAAAACAGTTTTTCAACTTCCCCCTGTTTGGTGCTGGCACAGAGATACATGGCCGAGTCCCCCTGC	QGDSAMYLCASTKQGEVEKLFFGSGTQLSVL	TRBJ1-4	TRBV7-9	2	-6.167
CAAGACAGAGAGCTGGGTTCCACTGCCAAAAAACAGTTTTTCAACTTCCCCTGTCGATCTTGGTCTGCTGGCACAGAAGTACATGGCTGAGTCC	DSAMYFCASRPRSTGEVEKLFFGSGTQLSVL	TRBJ1-4	TRBV2	3	-5.991
CAAGACAGAGAGCTGGGTTCCACTGCCAAAAAACAGTTTTTCAACTTGACCGGTCGAGTAACTGCTGGCACAGAAGTACACAGATGTCTGGGAG	SQTSVYFCASSYSTGQVEKLFFGSGTQLSVL	TRBJ1-4	TRBV6-5	4	-5.866
CAAGACAGAGAGCTGGGTTCCACTGCCAAAAAACAGTTTTTCAACTTGCCCTGCCGAGTAACTGCTGGCACAGAAGTACACAGATGTCTGGGAG	SQTSVYFCASSYSAGQVEKLFFGSGTQLSVL	TRBJ1-4	TRBV6-6	8	-5.565
CAAGACAGAGAGCTGGGTTCCACTGCCAAAAAACAGTTTTTCAAGAAGACCTGATTCACTGCTGGCACAGAGGTACTGAGAGGTATGTGAGGGN	PSHTSQYLCASSESGLLEKLFFGSGTQLSVL	TRBJ1-4	TRBV25-1	2	-6.167
CAAGACAGAGAGCTGGGTTCCACTGCCAAAAAACAGTTTTTCAAGACCTGTCCCACGATCTCTAGCACTGCAGATGTAGAAGCTGCTGTCTTCA	EDSSFYICSARDRGTGLEKLFFGSGTQLSVL	TRBJ1-4	TRBV20-1	2	-6.167
CAAGACAGAGAGCTGGGTTCCACTGCCAAAAAACAGTTTTTCAAGACTCCCCTGTCGCCGAGCACTGCAGATGTAGAAGCTGCTGTCTTCAGGA	PEDSSFYICSARRQGSLEKLFFGSGTQLSVL	TRBJ1-4	TRBV20-1	3	-5.991
CAAGACAGAGAGCTGGGTTCCACTGCCAAAAAACAGTTTTTCAAGACTCCTCTCCTGTCCAACGCTGCAGAGATATATGCTGCTGTCTTCAGGG	PEDSSIYLCSVGQERSLEKLFFGSGTQLSVL	TRBJ1-4	TRBV29-1	3	-5.991
CAAGACAGAGAGCTGGGTTCCACTGCCAAAAAACAGTTTTTCAAGACTTCGCGCCCTCAAACTGCTGGCACAGAAGTACAGAGAGGTCTGGTTG	NQTSLYFCASSLRARSLEKLFFGSGTQLSVL	TRBJ1-4	TRBV27	4	-5.866
CAAGACAGAGAGCTGGGTTCCACTGCCAAAAAACAGTTTTTCAAGAGACAAACCATTTGGCCTGCTGGCACAGAGATACACGGCTGAGTCCCCC	GDSAVYLCASRPNGLSLEKLFFGSGTQLSVL	TRBJ1-4	TRBV7-3	4	-5.866
CAAGACAGAGAGCTGGGTTCCACTGCCAAAAAACAGTTTTTCAAGAGCCCCCTGTAGGGCTCTAGCACTGCAGATGTAGAAGCTGCTGTCTTCA	EDSSFYICSARALQGALEKLFFGSGTQLSVL	TRBJ1-4	TRBV20-1	4	-5.866
CAAGACAGAGAGCTGGGTTCCACTGCCAAAAAACAGTTTTTCAAGAGCGCCGGATTTAGCACTGCAGATGTAGAAGCTGCTGTCTTCAGGATGG	HPEDSSFYICSAKSGALEKLFFGSGTQLSVL	TRBJ1-4	TRBV20-1	8	-5.565
CAAGACAGAGAGCTGGGTTCCACTGCCAAAAAACAGTTTTTCAAGAGGTTTTTGGCTGCTGGCACAGAAATACACAGCAGAGTCACCAAGCTCC	ELGDSAVYFCASSQKPLEKLFFGSGTQLSVL	TRBJ1-4	TRBV3-1	3	-5.991
CAAGACAGAGAGCTGGGTTCCACTGCCAAAAAACAGTTTTTCAAGATCAACTGTTATGGCACTGCAGATGTAGAAGCTGCTGTCTTCAGGATGG	HPEDSSFYICSAITVDLEKLFFGSGTQLSVL	TRBJ1-4	TRBV20-1	8	-5.565
CAAGACAGAGAGCTGGGTTCCACTGCCAAAAAACAGTTTTTCAAGATCCCTGTTGACGCTGCTGGCACAGAGATACACGGCCGAGTCCTCCTGC	QEDSAVYLCASSVNRDLEKLFFGSGTQLSVL	TRBJ1-4	TRBV7-2	13	-5.354
CAAGACAGAGAGCTGGGTTCCACTGCCAAAAAACAGTTTTTCAAGCAGCCGGCTGCTGGCACAGAAATAAACTCCAGAATCCTCCAGTTCTGCA	AELEDSGVYFCASSRLLEKLFFGSGTQLSVL	TRBJ1-4	TRBV14	3	-5.991
CAAGACAGAGAGCTGGGTTCCACTGCCAAAAAACAGTTTTTCAAGCCCAGGTGGTGAGCTGGCACAGAAATAAGCTGCCGAATCTCCTCGCACT	VRGDSAAYFCASSPPGLEKLFFGSGTQLSVL	TRBJ1-4	TRBV18	4	-5.866
CAAGACAGAGAGCTGGGTTCCACTGCCAAAAAACAGTTTTTCAAGCCCCACATTGGCACTACTGGCACAGAGATAGAAAGCTGTCGGGTTCTTT	KNPTAFYLCASSANVGLEKLFFGSGTQLSVL	TRBJ1-4	TRBV19	3	-5.991
CAAGACAGAGAGCTGGGTTCCACTGCCAAAAAACAGTTTTTCAAGCCCCCTGCCCCCATCCAAGCTGCTGGCACAGAGATACAGGGCCGAGTCG	DSALYLCASSLDGGRGLEKLFFGSGTQLSVL	TRBJ1-4	TRBV5-4	3	-5.991
CAAGACAGAGAGCTGGGTTCCACTGCCAAAAAACAGTTTTTCAAGCCCCCTGTCACGACTGCTGGCACAGAGATACACGGCCGAGTCCTCCTGC	QEDSAVYLCASSRDRGLEKLFFGSGTQLSVL	TRBJ1-4	TRBV7-2	4	-5.866
CAAGACAGAGAGCTGGGTTCCACTGCCAAAAAACAGTTTTTCAAGCCCCCTGTCCCGGGAGATACTGATGGCACAGAAGTACACAGATGTCTGG	QTSVYFCAISISRDRGLEKLFFGSGTQLSVL	TRBJ1-4	TRBV10-3	3	-5.991
CAAGACAGAGAGCTGGGTTCCACTGCCAAAAAACAGTTTTTCAAGCCCCCTGTCCCTCCTATCGCTGGTGGCACAGAAGTAAAGAGCTGTCTGG	QTALYFCATSDRRDRGLEKLFFGSGTQLSVL	TRBJ1-4	TRBV24-1	3	-5.991
CAAGACAGAGAGCTGGGTTCCACTGCCAAAAAACAGTTTTTCAAGCCCCGCTGCCTGAGGATCTCTAGCACTGCAGATGTAGAAGCTGCTGTCT	DSSFYICSARDPQAAGLEKLFFGSGTQLSVL	TRBJ1-4	TRBV20-1	4	-5.866
CAAGACAGAGAGCTGGGTTCCACTGCCAAAAAACAGTTTTTCAAGCCCCTCTGATTCTTGGCTGCTGGCGCAGAGATACAGGGCTGAGTCTTCT	EDSALYLCASSQESEGLEKLFFGSGTQLSVL	TRBJ1-4	TRBV4-1	4	-5.866
CAAGACAGAGAGCTGGGTTCCACTGCCAAAAAACAGTTTTTCAAGCCCCTGCCTGCTGGCACAGAGGTACATAGATGTCTGGTTGGTGCTGGCG	ASTNQTSMYLCASRQGLEKLFFGSGTQLSVL	TRBJ1-4	TRBV28	2	-6.167
CAAGACAGAGAGCTGGGTTCCACTGCCAAAAAACAGTTTTTCAAGCCCTGTCCCCTCCAAGCTGCTGGCGCAAAGATAAAGGGCCGAGTCCCCC	GDSALYLCASSLEGTGLEKLFFGSGTQLSVL	TRBJ1-4	TRBV5-1	3	-5.991
CAAGACAGAGAGCTGGGTTCCACTGCCAAAAAACAGTTTTTCAAGCCCTGTCCCGGAGTTCGCGCTGCAGAGATATATGCTGCTGTCTTCAGGG	PEDSSIYLCSANSGTGLEKLFFGSGTQLSVL	TRBJ1-4	TRBV29-1	74	-4.599
CAAGACAGAGAGCTGGGTTCCACTGCCAAAAAACAGTTTTTCAAGCCCTGTCCCGGTGCCAGCACTGCAGATGTAGAAGCTGCTGTCTTCAGGA	PEDSSFYICSAGTGTGLEKLFFGSGTQLSVL	TRBJ1-4	TRBV20-1	4	-5.866
CAAGACAGAGAGCTGGGTTCCACTGCCAAAAAACAGTTTTTCAAGCCCTGTCCCGTCCCTGCTGGCACAGAAGTACACAGATGTCTGGGAGGGA	PSQTSVYFCASRDGTGLEKLFFGSGTQLSVL	TRBJ1-4	TRBV6-1	8	-5.565
CAAGACAGAGAGCTGGGTTCCACTGCCAAAAAACAGTTTTTCAAGCCGCCCCTGTCCCGCACTGCTGGCACAGAAGTACATGGCTGAGTCCTCC	EDSAMYFCASSAGQGRLEKLFFGSGTQLSVL	TRBJ1-4	TRBV2	4	-5.866
CAAGACAGAGAGCTGGGTTCCACTGCCAAAAAACAGTTTTTCAAGCCTGTCCGCCCTGCTGGCACAGAGATACAGGGCCGAGTCCCCCAGCAAC	LLGDSALYLCASRADRLEKLFFGSGTQLSVL	TRBJ1-4	TRBV5-5	13	-5.354
CAAGACAGAGAGCTGGGTTCCACTGCCAAAAAACAGTTTTTCAAGCCTGTCGGTGGCACAGAGATACATGGCCGAGTCCCCCTGCTCTGTGCGC	RTEQGDSAMYLCATDRLEKLFFGSGTQLSVL	TRBJ1-4	TRBV7-9	2	-6.167
CAAGACAGAGAGCTGGGTTCCACTGCCAAAAAACAGTTTTTCAAGCGCCCCTAACTCTGGTGAGCTGGCACAGAAATAAGCTGCCGAATCTCCT	GDSAAYFCASSPELGALEKLFFGSGTQLSVL	TRBJ1-4	TRBV18	2	-6.167
CAAGACAGAGAGCTGGGTTCCACTGCCAAAAAACAGTTTTTCAAGCTCCCCCTGATTTTCCCTGCTGGCGCAAAGATAAAGGGCCGAGTCCCCC	GDSALYLCASRENQGELEKLFFGSGTQLSVL	TRBJ1-4	TRBV5-1	3	-5.991
CAAGACAGAGAGCTGGGTTCCACTGCCAAAAAACAGTTTTTCAAGGACCTCACTGATGGCACAGAAGTACACAGATGTCTGGGAGCTGGTAGCG	ATSSQTSVYFCAISEVLEKLFFGSGTQLSVL	TRBJ1-4	TRBV10-3	4	-5.866
CAAGACAGAGAGCTGGGTTCCACTGCCAAAAAACAGTTTTTCAAGGACGTTGTCAGGTGAGCTGGCACAGAAATAAGCTGCCGAATCTCCTCGC	RGDSAAYFCASSPDNVLEKLFFGSGTQLSVL	TRBJ1-4	TRBV18	6	-5.69
CAAGACAGAGAGCTGGGTTCCACTGCCAAAAAACAGTTTTTCAAGGCCCCCGGAGTAACTGCTGGCACAGAAGTACACAGATGTCTGGGAGGGA	PSQTSVYFCASSYSGGLEKLFFGSGTQLSVL	TRBJ1-4	TRBV6-5	9	-5.514
CAAGACAGAGAGCTGGGTTCCACTGCCAAAAAACAGTTTTTCAAGGCCCTGTCCCCTAGCACTGCAGATGTAGAAGCTGCTGTCTTCAGGATGG	HPEDSSFYICSARGQGLEKLFFGSGTQLSVL	TRBJ1-4	TRBV20-1	6	-5.69
CAAGACAGAGAGCTGGGTTCCACTGCCAAAAAACAGTTTTTCAAGGCGACGGGCACTGCAGATGTAGCAGCTGCTGTCTTCAGGATGGGCACTG	SAHPEDSSCYICSARRLEKLFFGSGTQLSVL	TRBJ1-4	TRBV20-1	2	-6.167
CAAGACAGAGAGCTGGGTTCCACTGCCAAAAAACAGTTTTTCAAGGCTACTGTCCCTCCCCCCGGCACTGCAGATGTAGAAGCTGCTGTCTTCA	EDSSFYICSAGGRDSSLEKLFFGSGTQLSVL	TRBJ1-4	TRBV20-1	2	-6.167
CAAGACAGAGAGCTGGGTTCCACTGCCAAAAAACAGTTTTTCAAGGCTAGTCCCTCTTGGGCTGCAGAGATATATGCTGCTGTCTTCAGGGCTC	SPEDSSIYLCSPRGTSLEKLFFGSGTQLSVL	TRBJ1-4	TRBV29-1	9	-5.514
CAAGACAGAGAGCTGGGTTCCACTGCCAAAAAACAGTTTTTCAAGGGAGGCCTGCCAGCTGCTGGCACAGAGGTACATAGATGTCTGGTTGGTG	TNQTSMYLCASSWQASLEKLFFGSGTQLSVL	TRBJ1-4	TRBV28	2	-6.167
CAAGACAGAGAGCTGGGTTCCACTGCCAAAAAACAGTTTTTCAAGGGTCAGTCCGGTGCTGCTGGCGCAAAGATAAAGGGCCGAGTCCCCCAGC	LGDSALYLCASSTGLTLEKLFFGSGTQLSVL	TRBJ1-4	TRBV5-1	3	-5.991
CAAGACAGAGAGCTGGGTTCCACTGCCAAAAAACAGTTTTTCAAGGTCCGCCCCCCCAACGCTGCAGAGATATATGCTGCTGTCTTCAGGGCTC	SPEDSSIYLCSVGGADLEKLFFGSGTQLSVL	TRBJ1-4	TRBV29-1	2	-6.167
CAAGACAGAGAGCTGGGTTCCACTGCCAAAAAACAGTTTTTCAAGGTCCTGGAATTGATCTCTAGCACTGCAGATGTAGAAGCTGCTGTCTTCA	EDSSFYICSARDQFQDLEKLFFGSGTQLSVL	TRBJ1-4	TRBV20-1	7	-5.623
CAAGACAGAGAGCTGGGTTCCACTGCCAAAAAACAGTTTTTCAAGGTTCCGTCCCTTGCTGCTGGCACAGAGATACAGGGCCGAGTCGTCCAGC	LDDSALYLCASSKGRNLEKLFFGSGTQLSVL	TRBJ1-4	TRBV5-4	3	-5.991
CAAGACAGAGAGCTGGGTTCCACTGCCAAAAAACAGTTTTTCAAGTACCCCTTGCCCCATGCCTCTGCTGGCACAGAGGTACTGAGAGGTATGN	HTSQYLCASRGMGQGVLEKLFFGSGTQLSVL	TRBJ1-4	TRBV25-1	2	-6.167
CAAGACAGAGAGCTGGGTTCCACTGCCAAAAAACAGTTTTTCAAGTCCCCTGCTCCTAGCACTGCAGATGTAGAAGCTGCTGTCTTCAGGATGG	HPEDSSFYICSARSRGLEKLFFGSGTQLSVL	TRBJ1-4	TRBV20-1	6	-5.69
CAAGACAGAGAGCTGGGTTCCACTGCCAAAAAACAGTTTTTCAAGTCCTGTCCCGGGCACTTGGCTGCTGGCACAGAAATACACAGCAGAGTCA	DSAVYFCASSQVPGTGLEKLFFGSGTQLSVL	TRBJ1-4	TRBV3-1	3	-5.991
CAAGACAGAGAGCTGGGTTCCACTGCCAAAAAACAGTTTTTCAAGTCTGAAAGCACTGCAGATGTAGAAGCTGCTGTCTTCAGGATGGGCACTG	SAHPEDSSFYICSAFRLEKLFFGSGTQLSVL	TRBJ1-4	TRBV20-1	11	-5.426
CAAGACAGAGAGCTGGGTTCCACTGCCAAAAAACAGTTTTTCAAGTGCGCCCCTGTCAGTGGAAACGCTGCAGAGATATATGCTGCTGTCTTCA	EDSSIYLCSVSTDRGALEKLFFGSGTQLSVL	TRBJ1-4	TRBV29-1	3	-5.991
CAAGACAGAGAGCTGGGTTCCACTGCCAAAAAACAGTTTTTCAAGTTCCCTGTCCCCACGTCGGCTGGCACAGAGATACACGGCCGAGTCCTCC	EDSAVYLCASRRGDRELEKLFFGSGTQLSVL	TRBJ1-4	TRBV7-2	7	-5.623
CAAGACAGAGAGCTGGGTTCCACTGCCAAAAAACAGTTTTTCAAGTTGGCTGCTGGCACAGAAATACACAGCAGAGTCACCAAGCTCCAGGGAA	SLELGDSAVYFCASSQLEKLFFGSGTQLSVL	TRBJ1-4	TRBV3-1	10	-5.468
CAAGACAGAGAGCTGGGTTCCACTGCCAAAAAACAGTTTTTCAATAAACTGTGGTGAGCTGGCACAGAAATAAGCTGCCGAATCTCCTCGCACT	VRGDSAAYFCASSPQFIEKLFFGSGTQLSVL	TRBJ1-4	TRBV18	2	-6.167
CAAGACAGAGAGCTGGGTTCCACTGCCAAAAAACAGTTTTTCAATAAGTCCCCTGTCTCTAGCACTGCAGATGTAGAAGCTGCTGTCTTCAGGA	PEDSSFYICSARDRGLIEKLFFGSGTQLSVL	TRBJ1-4	TRBV20-1	3	-5.991
CAAGACAGAGAGCTGGGTTCCACTGCCAAAAAACAGTTTTTCAATACCCTGAGAGTCGCTGCTGGCGCAAAGATAAAGGGCCGAGTCCCCCAGC	LGDSALYLCASSDSQGIEKLFFGSGTQLSVL	TRBJ1-4	TRBV5-1	4	-5.866
CAAGACAGAGAGCTGGGTTCCACTGCCAAAAAACAGTTTTTCAATACCCTGTCCGGTACTGCTGGCACAGAAGTACACAGATGTCTGGGAGGGA	PSQTSVYFCASSTGQGIEKLFFGSGTQLSVL	TRBJ1-4	TRBV6-5	3	-5.991
CAAGACAGAGAGCTGGGTTCCACTGCCAAAAAACAGTTTTTCAATATAGACCCTGTCGTTGCTGGCACAGAGGTACATAGATGTCTGGTTGGTG	TNQTSMYLCASNDRVYIEKLFFGSGTQLSVL	TRBJ1-4	TRBV28	4	-5.866
CAAGACAGAGAGCTGGGTTCCACTGCCAAAAAACAGTTTTTCAATATTGGCTGAAACTCTAGCACTGCAGATGTAGAAGCTGCTGTCTTCAGGA	PEDSSFYICSARVSANIEKLFFGSGTQLSVL	TRBJ1-4	TRBV20-1	3	-5.991
CAAGACAGAGAGCTGGGTTCCACTGCCAAAAAACAGTTTTTCAATCAACTGTCCCTCTCTGCTGCTGGCACAGAGATACATGGCCGAGTCCCCC	GDSAMYLCASSREGQLIEKLFFGSGTQLSVL	TRBJ1-4	TRBV7-9	8	-5.565
CAAGACAGAGAGCTGGGTTCCACTGCCAAAAAACAGTTTTTCAATCACCCTGTCCCGCACGCTGCAGAGATATATGCTGCTGTCTTCAGGGCTC	SPEDSSIYLCSVRDRVIEKLFFGSGTQLSVL	TRBJ1-4	TRBV29-1	4	-5.866
CAAGACAGAGAGCTGGGTTCCACTGCCAAAAAACAGTTTTTCAATCAGGCCTGGACTTCTAGCACTGCAGATGTAGAAGCTGCTGTCTTCAGGA	PEDSSFYICSARSPGLIEKLFFGSGTQLSVL	TRBJ1-4	TRBV20-1	5	-5.769
CAAGACAGAGAGCTGGGTTCCACTGCCAAAAAACAGTTTTTCAATCATCCCTGTCGAGTAACTGCTGGCACAGAAGTACACAGATGTCTGGGAG	SQTSVYFCASSYSTGMIEKLFFGSGTQLSVL	TRBJ1-4	TRBV6-5	5	-5.769
CAAGACAGAGAGCTGGGTTCCACTGCCAAAAAACAGTTTTTCAATCCAACCCTGTCCGAAACTGCTGGCACAGAAGTACACAGATGTCTGGGAG	SQTSVYFCASSFGQGWIEKLFFGSGTQLSVL	TRBJ1-4	TRBV6-6	2	-6.167
CAAGACAGAGAGCTGGGTTCCACTGCCAAAAAACAGTTTTTCAATCCCATATCCATTGTGGCTGCTGGCGCAGAGATACAGGGCCGAGTCTTCT	EDSALYLCASSHNGYGIEKLFFGSGTQLSVL	TRBJ1-4	TRBV4-3	11	-5.426
CAAGACAGAGAGCTGGGTTCCACTGCCAAAAAACAGTTTTTCAATCCCCCCCTGAGTTGAGCTGCTGGCGCAAAGATAAAGGGCCGAGTCCCCC	GDSALYLCASSSTQGGIEKLFFGSGTQLSVL	TRBJ1-4	TRBV5-1	4	-5.866
CAAGACAGAGAGCTGGGTTCCACTGCCAAAAAACAGTTTTTCAATCCCCCTGGCCCACGAGGGGCTGCTGGCACAGAGATACACGGCCGAGTCC	DSAVYLCASSPSWARGIEKLFFGSGTQLSVL	TRBJ1-4	TRBV7-2	4	-5.866
CAAGACAGAGAGCTGGGTTCCACTGCCAAAAAACAGTTTTTCAATCCCCTGTACCGGCTTGCTGGCGCAAAGATAAAGGGCCGAGTCCCCCAGC	LGDSALYLCASKPVQGIEKLFFGSGTQLSVL	TRBJ1-4	TRBV5-1	3	-5.991
CAAGACAGAGAGCTGGGTTCCACTGCCAAAAAACAGTTTTTCAATCCCCTGTCCCGGGCCCGCACTGCTGGCACAGAAGTACACAGATGTCTGG	QTSVYFCASSAGPGQGIEKLFFGSGTQLSVL	TRBJ1-4	TRBV6-1	7	-5.623
CAAGACAGAGAGCTGGGTTCCACTGCCAAAAAACAGTTTTTCAATCCCCTGTCCCGGTCCACTACTGGCACAGAGATAGAAAGCTGTCGGGTTC	NPTAFYLCASSGPGQGIEKLFFGSGTQLSVL	TRBJ1-4	TRBV19	2	-6.167
CAAGACAGAGAGCTGGGTTCCACTGCCAAAAAACAGTTTTTCAATCCCCTGTCCCGGTGGTGAGCTGGCACAGAAATAAGCTGCCGAATCTCCT	GDSAAYFCASSPPGQGIEKLFFGSGTQLSVL	TRBJ1-4	TRBV18	4	-5.866
CAAGACAGAGAGCTGGGTTCCACTGCCAAAAAACAGTTTTTCAATCCCGAAACCCTGTGAACTGCTGGCACAGAAGTACACAGCTGAGTCCCTG	RDSAVYFCASSSQGFGIEKLFFGSGTQLSVL	TRBJ1-4	TRBV12-3; TRBV12-4	3	-5.991
CAAGACAGAGAGCTGGGTTCCACTGCCAAAAAACAGTTTTTCAATCCCGGCTACTAAGCTGCTGGCACAGAGATACACGGCCGAGTCCTCCTGC	QEDSAVYLCASSLVAGIEKLFFGSGTQLSVL	TRBJ1-4	TRBV7-2	2	-6.167
CAAGACAGAGAGCTGGGTTCCACTGCCAAAAAACAGTTTTTCAATCCCTATATATTGGCTGCTGGCACAAAAATACACTGCTGAATCCTCAAGC	LEDSAVYFCASSQYIGIEKLFFGSGTQLSVL	TRBJ1-4	TRBV16	4	-5.866
CAAGACAGAGAGCTGGGTTCCACTGCCAAAAAACAGTTTTTCAATCCCTGCCAAGCTGCTGGCACAGAGATAGAGGGCCGAGTCCCCCAGCAAC	LLGDSALYLCASSLAGIEKLFFGSGTQLSVL	TRBJ1-4	TRBV5-6	39	-4.877
CAAGACAGAGAGCTGGGTTCCACTGCCAAAAAACAGTTTTTCAATCCCTGGGGGGCTGCTGGCACAGAGATACAGGGCCGAGTCCCCCAGCAAC	LLGDSALYLCASSPPGIEKLFFGSGTQLSVL	TRBJ1-4	TRBV5-5	5	-5.769
CAAGACAGAGAGCTGGGTTCCACTGCCAAAAAACAGTTTTTCAATCCCTGTCCAGGAACTGCTGGCACAGAAGTACACAGCTGAGTCCCTGGGT	PRDSAVYFCASSSWTGIEKLFFGSGTQLSVL	TRBJ1-4	TRBV12-3; TRBV12-4	5	-5.769
CAAGACAGAGAGCTGGGTTCCACTGCCAAAAAACAGTTTTTCAATCCCTGTCCCCGCCGAGCTGCTGGCGCAAAGATAAAGGGCCGAGTCCCCC	GDSALYLCASSSAGTGIEKLFFGSGTQLSVL	TRBJ1-4	TRBV5-1	4	-5.866
CAAGACAGAGAGCTGGGTTCCACTGCCAAAAAACAGTTTTTCAATCCCTGTCCCGTAGCTGCTGGCACAGAGATAGAGGGCCGAGTCCCCCAGC	LGDSALYLCASSYGTGIEKLFFGSGTQLSVL	TRBJ1-4	TRBV5-6	4	-5.866
CAAGACAGAGAGCTGGGTTCCACTGCCAAAAAACAGTTTTTCAATCCCTGTCCCTCTTGAGCTGGCACAGAAATAAGCTGCCGAATCTCCTCGC	RGDSAAYFCASSRGTGIEKLFFGSGTQLSVL	TRBJ1-4	TRBV18	2	-6.167
CAAGACAGAGAGCTGGGTTCCACTGCCAAAAAACAGTTTTTCAATCCCTGTCCGCCTGCTGGCACAGAAGTACACAGCTGAGTCCCTGGGTTCT	EPRDSAVYFCASRRTGIEKLFFGSGTQLSVL	TRBJ1-4	TRBV12-3; TRBV12-4	2	-6.167
CAAGACAGAGAGCTGGGTTCCACTGCCAAAAAACAGTTTTTCAATCCCTGTCGTTTCACTGGCACAGAGATAGAAAGCTGTCGGGTTCTTTTGG	QKNPTAFYLCASETTGIEKLFFGSGTQLSVL	TRBJ1-4	TRBV19	6	-5.69
CAAGACAGAGAGCTGGGTTCCACTGCCAAAAAACAGTTTTTCAATCCGCCCCCTGTAGGCGCTGCTGGCACAGAGATACACGGCGGAGTCCTCC	EDSAVYLCASSAYRGRIEKLFFGSGTQLSVL	TRBJ1-4	TRBV7-8	2	-6.167
CAAGACAGAGAGCTGGGTTCCACTGCCAAAAAACAGTTTTTCAATCCGTCCCCCGCTGCTGGCACAGAAGTACACAGATGTCTGGGAGGGAGCA	APSQTSVYFCASSGGRIEKLFFGSGTQLSVL	TRBJ1-4	TRBV6-1	11	-5.426
CAAGACAGAGAGCTGGGTTCCACTGCCAAAAAACAGTTTTTCAATCGCCCCCACTCTAGCACTGCAGATGTAGAAGCTGCTGTCTTCAGGATGG	HPEDSSFYICSARVGAIEKLFFGSGTQLSVL	TRBJ1-4	TRBV20-1	9	-5.514
CAAGACAGAGAGCTGGGTTCCACTGCCAAAAAACAGTTTTTCAATCGCCCCTGTCCCCCGATCACTGGTGGCACAGAAGTAAAGAGCTGTCTGG	QTALYFCATSDRGTGAIEKLFFGSGTQLSVL	TRBJ1-4	TRBV24-1	3	-5.991
CAAGACAGAGAGCTGGGTTCCACTGCCAAAAAACAGTTTTTCAATCGTCCCTGTCCCGTGAAAACTGCTGGCACAGAAGTACACAGCTGAGTCC	DSAVYFCASSFHGTGTIEKLFFGSGTQLSVL	TRBJ1-4	TRBV12-3; TRBV12-4	2	-6.167
CAAGACAGAGAGCTGGGTTCCACTGCCAAAAAACAGTTTTTCAATCGTGGTGGATTGGGGAGCACTGCAGATGTAGAAGCTGCTGTCTTCAGGA	PEDSSFYICSAPQSTTIEKLFFGSGTQLSVL	TRBJ1-4	TRBV20-1	2	-6.167
CAAGACAGAGAGCTGGGTTCCACTGCCAAAAAACAGTTTTTCAATCGTTGTGGCCCCTAAACTGCTGGCACAGAAGTACAGAGAGGTCTGGTTG	NQTSLYFCASSLGATTIEKLFFGSGTQLSVL	TRBJ1-4	TRBV27	6	-5.69
CAAGACAGAGAGCTGGGTTCCACTGCCAAAAAACAGTTTTTCAATCTCCCCCCGGGGGTCCGCACTGCAGATGTAGAAGCTGCTGTCTTCAGGA	PEDSSFYICSADPRGEIEKLFFGSGTQLSVL	TRBJ1-4	TRBV20-1	6	-5.69
CAAGACAGAGAGCTGGGTTCCACTGCCAAAAAACAGTTTTTCAATCTGGCTAACACTGCTGGCACAGAAGTACATGGCTGAGTCCTCCAGCTTT	KLEDSAMYFCASSVSQIEKLFFGSGTQLSVL	TRBJ1-4	TRBV2	2	-6.167
CAAGACAGAGAGCTGGGTTCCACTGCCAAAAAACAGTTTTTCAATCTGGTTTGCTCCTTGGCTGCTGGCACAGAAATAAACTCCAGAATCCTCC	EDSGVYFCASSQGANQIEKLFFGSGTQLSVL	TRBJ1-4	TRBV14	2	-6.167
CAAGACAGAGAGCTGGGTTCCACTGCCAAAAAACAGTTTTTCAATCTGTCCCCGTCGGCTGCTGGCGCAGAGATACAGGGCTGAGTCTTCTGGC	PEDSALYLCASSRRGQIEKLFFGSGTQLSVL	TRBJ1-4	TRBV4-1	2	-6.167
CAAGACAGAGAGCTGGGTTCCACTGCCAAAAAACAGTTTTTCAATCTTCCTGCTGGCACAGAAGTACACAGATGTCTGGGAGGGAGCAGCCGAC	SAAPSQTSVYFCASRKIEKLFFGSGTQLSVL	TRBJ1-4	TRBV6-1	3	-5.991
CAAGACAGAGAGCTGGGTTCCACTGCCAAAAAACAGTTTTTCAATGAAAACCGTCGATCGAGGGCTGCTGGCACAGAGATACATGGCCGAGTCC	DSAMYLCASSPRSTVFIEKLFFGSGTQLSVL	TRBJ1-4	TRBV7-9	6	-5.69
CAAGACAGAGAGCTGGGTTCCACTGCCAAAAAACAGTTTTTCAATGACCCCCTCATCTCTAGCACTGCAGATGTAGAAGCTGCTGTCTTCAGGA	PEDSSFYICSARDEGVIEKLFFGSGTQLSVL	TRBJ1-4	TRBV20-1	7	-5.623
CAAGACAGAGAGCTGGGTTCCACTGCCAAAAAACAGTTTTTCAATGACCCTGTCCCGGCGCCTGCTGGCACAGAAGTACAGAGAGGTCTGGTTG	NQTSLYFCASRRRDRVIEKLFFGSGTQLSVL	TRBJ1-4	TRBV27	7	-5.623
CAAGACAGAGAGCTGGGTTCCACTGCCAAAAAACAGTTTTTCAATGACTGTCCCGGGACTGCTGGCACAGAAGTACACAGCTGAGTCCCTGGGT	PRDSAVYFCASSPGTVIEKLFFGSGTQLSVL	TRBJ1-4	TRBV12-3; TRBV12-4	3	-5.991
CAAGACAGAGAGCTGGGTTCCACTGCCAAAAAACAGTTTTTCAATGCCTAAAACTTGGCTGCTGGCGCAGAGATACAGGGCCGAGTCTTCTGGC	PEDSALYLCASSQVLGIEKLFFGSGTQLSVL	TRBJ1-4	TRBV4-3	29	-5.005
CAAGACAGAGAGCTGGGTTCCACTGCCAAAAAACAGTTTTTCAATGCGCCCCCCGTCTCTGCTGGTGGCACACAGGTACATGGCTGCGTCCCCC	GDAAMYLCATSRDGGRIEKLFFGSGTQLSVL	TRBJ1-4	TRBV15	2	-6.167
CAAGACAGAGAGCTGGGTTCCACTGCCAAAAAACAGTTTTTCAATGGCTGTCCCGAAGCTGCTGGCACAGCGATACATGGCCGAGTCCCGCTGC	QRDSAMYRCASSFGTAIEKLFFGSGTQLSVL	TRBJ1-4	TRBV7-6	2	-6.167
CAAGACAGAGAGCTGGGTTCCACTGCCAAAAAACAGTTTTTCAATGGTATCTGGACCTCTGCTGGTGGCACACAGGTACATGGCTGCGTCCCCC	GDAAMYLCATSRGPDTIEKLFFGSGTQLSVL	TRBJ1-4	TRBV15	3	-5.991
CAAGACAGAGAGCTGGGTTCCACTGCCAAAAAACAGTTTTTCAATGGTCCACATGCTCGGACTACTGGCACAGAGATAGAAAGCTGTCGGGTTC	NPTAFYLCASSPSMWTIEKLFFGSGTQLSVL	TRBJ1-4	TRBV19	2	-6.167
CAAGACAGAGAGCTGGGTTCCACTGCCAAAAAACAGTTTTTCAATGTCCGTCCGAACTCGCGCACTGCTGGCACAGAAGTACAGAGAGGTCTGG	QTSLYFCASSARVRTDIEKLFFGSGTQLSVL	TRBJ1-4	TRBV27	2	-6.167
CAAGACAGAGAGCTGGGTTCCACTGCCAAAAAACAGTTTTTCAATTAAGCTGCTGGCACAGAGATACATGGCCGAGTCCCCCTGCTCTGTGCGC	RTEQGDSAMYLCASSLIEKLFFGSGTQLSVL	TRBJ1-4	TRBV7-9	4	-5.866
CAAGACAGAGAGCTGGGTTCCACTGCCAAAAAACAGTTTTTCAATTAATACCTGTGTCGAACTACTGGCACAGAGATAGAAAGCTGTCGGGTTC	NPTAFYLCASSSTQVLIEKLFFGSGTQLSVL	TRBJ1-4	TRBV19	3	-5.991
CAAGACAGAGAGCTGGGTTCCACTGCCAAAAAACAGTTTTTCAATTAGTGTCCCGGAATCACTGGTGGCACAGAAGTAAAGAGCTGTCTGGTTG	NQTALYFCATSDSGTLIEKLFFGSGTQLSVL	TRBJ1-4	TRBV24-1	6	-5.69
CAAGACAGAGAGCTGGGTTCCACTGCCAAAAAACAGTTTTTCAATTCCATCCCTGTCCGGGGGTTCTTGGCTGCTGGCGCAGAGATACAGGGCN	ALYLCASSQEPPDRDGIEKLFFGSGTQLSVL	TRBJ1-4	TRBV4-3	2	-6.167
CAAGACAGAGAGCTGGGTTCCACTGCCAAAAAACAGTTTTTCAATTCCCCCTTGCGCTTCTACGCTGCTGGCACAGAAATACAAAGCTGAGTCC	DSALYFCASSVEAQGGIEKLFFGSGTQLSVL	TRBJ1-4	TRBV9	18	-5.213
CAAGACAGAGAGCTGGGTTCCACTGCCAAAAAACAGTTTTTCAATTCCGGAACTGCTGGCACAGAAGTACACAGATGTCTGGGAGGGAGCAGCC	AAPSQTSVYFCASSSGIEKLFFGSGTQLSVL	TRBJ1-4	TRBV6-6	61	-4.683
CAAGACAGAGAGCTGGGTTCCACTGCCAAAAAACAGTTTTTCAATTGCCAAACCGTCCCCCAAGCTGCTGGCACAGAGATACAGGGCCGAGTCG	DSALYLCASSLGDGLAIEKLFFGSGTQLSVL	TRBJ1-4	TRBV5-4	2	-6.167
CAAGACAGAGAGCTGGGTTCCACTGCCAAAAAACAGTTTTTCACAGCCTGTGTCGGGACAGCTGGCGCAGAAATACACAGATGTCTGGGAGCGG	RSQTSVYFCASCPDTGCEKLFFGSGTQLSVL	TRBJ1-4	TRBV10-2	4	-5.866
CAAGACAGAGAGCTGGGTTCCACTGCCAAAAAACAGTTTTTCACATGCCCCCCCATAAAACCTGCTGGCACAGAAGTACACAGCTGAGTCCCTG	RDSAVYFCASRFYGGACEKLFFGSGTQLSVL	TRBJ1-4	TRBV12-3; TRBV12-4	7	-5.623
CAAGACAGAGAGCTGGGTTCCACTGCCAAAAAACAGTTTTTCACCAAAACCCCCTCCGGGGCTGCTGGCACAGCGATACATGGCTGAGTCCCGC	RDSAMYRCASSPGGGFGEKLFFGSGTQLSVL	TRBJ1-4	TRBV7-7	2	-6.167
CAAGACAGAGAGCTGGGTTCCACTGCCAAAAAACAGTTTTTCACCAAACAATCCTCCCTGCCCCGCTCTAGCACTGCAGATGTAGAAGCTGCTG	SSFYICSARAGQGGLFGEKLFFGSGTQLSVL	TRBJ1-4	TRBV20-1	7	-5.623
CAAGACAGAGAGCTGGGTTCCACTGCCAAAAAACAGTTTTTCACCAAACCCTCCCTGTTGGCTGCTGGCACAGAAATACACAGCAGAGTCACCA	GDSAVYFCASSQQGGFGEKLFFGSGTQLSVL	TRBJ1-4	TRBV3-1	2	-6.167
CAAGACAGAGAGCTGGGTTCCACTGCCAAAAAACAGTTTTTCACCAAACCCTGTCCCGGCGTAACTGCTGGCACAGAGGTACATAGATGTCTGG	QTSMYLCASSYAGTGFGEKLFFGSGTQLSVL	TRBJ1-4	TRBV28	2	-6.167
CAAGACAGAGAGCTGGGTTCCACTGCCAAAAAACAGTTTTTCACCAAACTGGCCTTCAACGCTGCAGAGATATATGCTGCTGTCTTCAGGGCTC	SPEDSSIYLCSVEGQFGEKLFFGSGTQLSVL	TRBJ1-4	TRBV29-1	4	-5.866
CAAGACAGAGAGCTGGGTTCCACTGCCAAAAAACAGTTTTTCACCAAAGCCCCCCGGCCCGGGGCCTTGGCTGCTGGCGCAGAGATACAGGGCT	ALYLCASSQGPGPGGFGEKLFFGSGTQLSVL	TRBJ1-4	TRBV4-1	3	-5.991
CAAGACAGAGAGCTGGGTTCCACTGCCAAAAAACAGTTTTTCACCAAAGGAGTAACTGCTGGCACAGAAGTACACAGATGTCTGGGAGGGAGCA	APSQTSVYFCASSYSFGEKLFFGSGTQLSVL	TRBJ1-4	TRBV6-5	3	-5.991
CAAGACAGAGAGCTGGGTTCCACTGCCAAAAAACAGTTTTTCACCAAATCCCTCTCCGTCTTCAACGCTGCAGAGATATATGCTGCTGTCTTCA	EDSSIYLCSVEDGEGFGEKLFFGSGTQLSVL	TRBJ1-4	TRBV29-1	5	-5.769
CAAGACAGAGAGCTGGGTTCCACTGCCAAAAAACAGTTTTTCACCAACCCAACCGGAACCGCTGGCACAGAAATACACAGCAGAGTCACCAAGC	LGDSAVYFCASGSGWVGEKLFFGSGTQLSVL	TRBJ1-4	TRBV3-1	4	-5.866
CAAGACAGAGAGCTGGGTTCCACTGCCAAAAAACAGTTTTTCACCAACCCCCCCTCCCCTAGCACTGCAGATGTAGAAGCTGCTGTCTTCAGGA	PEDSSFYICSARGGGVGEKLFFGSGTQLSVL	TRBJ1-4	TRBV20-1	4	-5.866
CAAGACAGAGAGCTGGGTTCCACTGCCAAAAAACAGTTTTTCACCAACCCCGCTCGACTCACTGCTGGCGCAGAAATATACAGATGTCTGGGAG	SQTSVYFCASSESSGVGEKLFFGSGTQLSVL	TRBJ1-4	TRBV10-1	12	-5.389
CAAGACAGAGAGCTGGGTTCCACTGCCAAAAAACAGTTTTTCACCAACCCCTAAGTAAATTTTGGCACTGCAGATGTAGAAGCTGCTGTCTTCA	EDSSFYICSAKIYLGVGEKLFFGSGTQLSVL	TRBJ1-4	TRBV20-1	5	-5.769
CAAGACAGAGAGCTGGGTTCCACTGCCAAAAAACAGTTTTTCACCAACCCTGTCCAATGAGCTGCTGGCACAGAGATACACGGCCGAGTCCTCC	EDSAVYLCASSSLDRVGEKLFFGSGTQLSVL	TRBJ1-4	TRBV7-2	3	-5.991
CAAGACAGAGAGCTGGGTTCCACTGCCAAAAAACAGTTTTTCACCAACCCTGTCCCCTTGGCTGCTGGCGCAGAGATACAGGGCCGAGTCTTCT	EDSALYLCASSQGDRVGEKLFFGSGTQLSVL	TRBJ1-4	TRBV4-3	5	-5.769
CAAGACAGAGAGCTGGGTTCCACTGCCAAAAAACAGTTTTTCACCAACCCTGTCTATTGCACTGCAGATGTAGAAGCTGCTGTCTTCAGGATGG	HPEDSSFYICSAIDRVGEKLFFGSGTQLSVL	TRBJ1-4	TRBV20-1	2	-6.167
CAAGACAGAGAGCTGGGTTCCACTGCCAAAAAACAGTTTTTCACCAACCCTGTGTTCAGCACTGCAGATGTAGAAGCTGCTGTCTTCAGGATGG	HPEDSSFYICSAEHRVGEKLFFGSGTQLSVL	TRBJ1-4	TRBV20-1	7	-5.623
CAAGACAGAGAGCTGGGTTCCACTGCCAAAAAACAGTTTTTCACCAACGCCCCCTGGGTGGCGGCTGCTGGCACAGAAATAAACTCCAGAATCC	DSGVYFCASSRHPGGVGEKLFFGSGTQLSVL	TRBJ1-4	TRBV14	2	-6.167
CAAGACAGAGAGCTGGGTTCCACTGCCAAAAAACAGTTTTTCACCAACGCTGCTGGCACAGAAATACAAAGCTGAGTCCCCCAGCTCCAGAGAG	SLELGDSALYFCASSVGEKLFFGSGTQLSVL	TRBJ1-4	TRBV9	5	-5.769
CAAGACAGAGAGCTGGGTTCCACTGCCAAAAAACAGTTTTTCACCAACTCCTGTCGGACTGCTGGCACAGAAGTACACAGATGTCTGGGAGGGA	PSQTSVYFCASSPTGVGEKLFFGSGTQLSVL	TRBJ1-4	TRBV6-5	3	-5.991
CAAGACAGAGAGCTGGGTTCCACTGCCAAAAAACAGTTTTTCACCAACTTTCCCTGTCCGCGGGTCTCTAGCACTGCAGATGTAGAAGCTGCTG	SSFYICSARDPRTGKVGEKLFFGSGTQLSVL	TRBJ1-4	TRBV20-1	3	-5.991
CAAGACAGAGAGCTGGGTTCCACTGCCAAAAAACAGTTTTTCACCAACTTTTTCCTTACTGGCACAGAGATAGAAAGCTGTCGGGTTCTTTTGG	QKNPTAFYLCASKEKVGEKLFFGSGTQLSVL	TRBJ1-4	TRBV19	2	-6.167
CAAGACAGAGAGCTGGGTTCCACTGCCAAAAAACAGTTTTTCACCAAGACCAACCGTCCTACTGGCACAGAGATAGAAAGCTGTCGGGTTCTTT	KNPTAFYLCASRTVGLGEKLFFGSGTQLSVL	TRBJ1-4	TRBV19	9	-5.514
CAAGACAGAGAGCTGGGTTCCACTGCCAAAAAACAGTTTTTCACCAAGCCCCCTAAACCCTCTAGCACTGCAGATGTAGAAGCTGCTGTCTTCA	EDSSFYICSARGFRGLGEKLFFGSGTQLSVL	TRBJ1-4	TRBV20-1	3	-5.991
CAAGACAGAGAGCTGGGTTCCACTGCCAAAAAACAGTTTTTCACCAAGCCCTGCGCTGGCACAGAAGTACATGGCTGAGTCCTCCAGCTTTGTG	TKLEDSAMYFCASAGLGEKLFFGSGTQLSVL	TRBJ1-4	TRBV2	4	-5.866
CAAGACAGAGAGCTGGGTTCCACTGCCAAAAAACAGTTTTTCACCAAGCGCCCCCTGTCCCGGCCGGCTGGCGCAAAGATAAAGGGCCGAGTCC	DSALYLCASRPGQGALGEKLFFGSGTQLSVL	TRBJ1-4	TRBV5-1	2	-6.167
CAAGACAGAGAGCTGGGTTCCACTGCCAAAAAACAGTTTTTCACCAAGGTCTGTCCCTAAGCTGCTGGCACAGCGATACATGGCCGAGTCCCGC	RDSAMYRCASSLGTDLGEKLFFGSGTQLSVL	TRBJ1-4	TRBV7-6	3	-5.991
CAAGACAGAGAGCTGGGTTCCACTGCCAAAAAACAGTTTTTCACCAATAGCGCTGGCACAGAGATACACGGCCGAGTCCTCAAGCTTTGCAGGC	PAKLEDSAVYLCASAIGEKLFFGSGTQLSVL	TRBJ1-4	TRBV11-2	3	-5.991
CAAGACAGAGAGCTGGGTTCCACTGCCAAAAAACAGTTTTTCACCAATCATTAAGCTGCTGGCACAGAGATACACGGCTGAGTCCCCCCGCTCT	ERGDSAVYLCASSLMIGEKLFFGSGTQLSVL	TRBJ1-4	TRBV7-3	9	-5.514
CAAGACAGAGAGCTGGGTTCCACTGCCAAAAAACAGTTTTTCACCAATCCCTGTCAGGGAGGCGCTGCTGGCGCAAAGATAAAGGGCCGAGTCC	DSALYLCASSASLTGIGEKLFFGSGTQLSVL	TRBJ1-4	TRBV5-1	4	-5.866
CAAGACAGAGAGCTGGGTTCCACTGCCAAAAAACAGTTTTTCACCAATTCCCCCTCTAGCACTGCAGATGTAGAAGCTGCTGTCTTCAGGATGG	HPEDSSFYICSARGGIGEKLFFGSGTQLSVL	TRBJ1-4	TRBV20-1	5	-5.769
CAAGACAGAGAGCTGGGTTCCACTGCCAAAAAACAGTTTTTCACCAATTTGTCCCCCCAGTGAGCTGGCACAGAAATAAGCTGCCGAATCTCCT	GDSAAYFCASSLGGQIGEKLFFGSGTQLSVL	TRBJ1-4	TRBV18	3	-5.991
CAAGACAGAGAGCTGGGTTCCACTGCCAAAAAACAGTTTTTCACCACCAACCCCCGAGGGGCTGCTGGCGCAAAGATAAAGGGCCGAGTCCCCC	GDSALYLCASSPSGVGGEKLFFGSGTQLSVL	TRBJ1-4	TRBV5-1	2	-6.167
CAAGACAGAGAGCTGGGTTCCACTGCCAAAAAACAGTTTTTCACCACCACCCCTGTCCACGCTGCAGAGATATATGCTGCTGTCTTCAGGGCTC	SPEDSSIYLCSVDRGGGEKLFFGSGTQLSVL	TRBJ1-4	TRBV29-1	4	-5.866
CAAGACAGAGAGCTGGGTTCCACTGCCAAAAAACAGTTTTTCACCACCATCGGCAACGCTGCAGAGATATATGCTGCTGTCTTCAGGGCTCATG	MSPEDSSIYLCSVADGGEKLFFGSGTQLSVL	TRBJ1-4	TRBV29-1	3	-5.991
CAAGACAGAGAGCTGGGTTCCACTGCCAAAAAACAGTTTTTCACCACCATGTCTGTTTGTGCTGGCACAGAGATACACGGCCGAGTCCTCCTGC	QEDSAVYLCASTNRHGGEKLFFGSGTQLSVL	TRBJ1-4	TRBV7-2	8	-5.565
CAAGACAGAGAGCTGGGTTCCACTGCCAAAAAACAGTTTTTCACCACCATTTCCCCCTGAACTGCTGGCACAGAAGTACAGAGAGGTCTGGTTG	NQTSLYFCASSSGGNGGEKLFFGSGTQLSVL	TRBJ1-4	TRBV27	4	-5.866
CAAGACAGAGAGCTGGGTTCCACTGCCAAAAAACAGTTTTTCACCACCCCCAGCTAAACTGCTGGCACAGAAGTACACAGCTGAGTCCCTGGGT	PRDSAVYFCASSLAGGGEKLFFGSGTQLSVL	TRBJ1-4	TRBV12-3; TRBV12-4	3	-5.991
CAAGACAGAGAGCTGGGTTCCACTGCCAAAAAACAGTTTTTCACCACCCCCCCCATCGAGGCTGCTGGCACAGAGATACATGGCCGAGTCCCCC	GDSAMYLCASSLDGGGGEKLFFGSGTQLSVL	TRBJ1-4	TRBV7-9	3	-5.991
CAAGACAGAGAGCTGGGTTCCACTGCCAAAAAACAGTTTTTCACCACCCCCCCGGCTGCTGGCACAGAGATACAGGGCCGAGTCCCCCAGCAAC	LLGDSALYLCASSRGGGEKLFFGSGTQLSVL	TRBJ1-4	TRBV5-5	3	-5.991
CAAGACAGAGAGCTGGGTTCCACTGCCAAAAAACAGTTTTTCACCACCCCCCTGTAGGTGGCTGCTGGCGCAAAGATAAAGGGCCGAGTCCCCC	GDSALYLCASSHLQGGGEKLFFGSGTQLSVL	TRBJ1-4	TRBV5-1	2	-6.167
CAAGACAGAGAGCTGGGTTCCACTGCCAAAAAACAGTTTTTCACCACCCCCGAAGTAACTGCTGGCACAGAAGTACACAGATGTCTGGGAGGGA	PSQTSVYFCASSYFGGGEKLFFGSGTQLSVL	TRBJ1-4	TRBV6-5	2	-6.167
CAAGACAGAGAGCTGGGTTCCACTGCCAAAAAACAGTTTTTCACCACCCCCTGCATCGCTGCTGGCACAGAGATACATGGCCGAGTCCCCCTGC	QGDSAMYLCASSDAGGGEKLFFGSGTQLSVL	TRBJ1-4	TRBV7-9	10	-5.468
CAAGACAGAGAGCTGGGTTCCACTGCCAAAAAACAGTTTTTCACCACCCCCTGGGAGAAGGCTGCTGGCACAGAGATACAGGGCCGAGTCTTCT	EDSALYLCASSLLPGGGEKLFFGSGTQLSVL	TRBJ1-4	TRBV4-2	6	-5.69
CAAGACAGAGAGCTGGGTTCCACTGCCAAAAAACAGTTTTTCACCACCCCCTGTAATCGAGCTACTGGCACAGAGATAGAAAGCTGTCGGGTTC	NPTAFYLCASSSITGGGEKLFFGSGTQLSVL	TRBJ1-4	TRBV19	2	-6.167
CAAGACAGAGAGCTGGGTTCCACTGCCAAAAAACAGTTTTTCACCACCCCCTGTCTCGCTTTTGCTGGCACAGAGGTACATAGATGTCTGGTTG	NQTSMYLCASKSETGGGEKLFFGSGTQLSVL	TRBJ1-4	TRBV28	3	-5.991
CAAGACAGAGAGCTGGGTTCCACTGCCAAAAAACAGTTTTTCACCACCCCCTGTGGGTCTGCTGGCACAGAGGTACATAGATGTCTGGTTGGTG	TNQTSMYLCASRPTGGGEKLFFGSGTQLSVL	TRBJ1-4	TRBV28	4	-5.866
CAAGACAGAGAGCTGGGTTCCACTGCCAAAAAACAGTTTTTCACCACCCCCTGTGTTGCTGGCACAGAAGTACACAGATGTCTGGGAGGGAGCA	APSQTSVYFCASNTGGGEKLFFGSGTQLSVL	TRBJ1-4	TRBV6-5	3	-5.991
CAAGACAGAGAGCTGGGTTCCACTGCCAAAAAACAGTTTTTCACCACCCCTCCTCGTCGAGTAACTGCTGGCACAGAAGTACACAGATGTCTGG	QTSVYFCASSYSTRRGGEKLFFGSGTQLSVL	TRBJ1-4	TRBV6-5	5	-5.769
CAAGACAGAGAGCTGGGTTCCACTGCCAAAAAACAGTTTTTCACCACCCCTGAGGACGCTGCAGAGATATATGCTGCTGTCTTCAGGGCTCATG	MSPEDSSIYLCSVLRGGEKLFFGSGTQLSVL	TRBJ1-4	TRBV29-1	3	-5.991
CAAGACAGAGAGCTGGGTTCCACTGCCAAAAAACAGTTTTTCACCACCCCTGGTAGTCAAGCTGCTGGCGCAAAGATAAAGGGCCGAGTCCCCC	GDSALYLCASSLTTRGGEKLFFGSGTQLSVL	TRBJ1-4	TRBV5-1	3	-5.991
CAAGACAGAGAGCTGGGTTCCACTGCCAAAAAACAGTTTTTCACCACCCCTGTCCTGGCGAGTGGCACAGAGATAGAAAGCTGTCGGGTTCTTT	KNPTAFYLCATRQDRGGEKLFFGSGTQLSVL	TRBJ1-4	TRBV19	13	-5.354
CAAGACAGAGAGCTGGGTTCCACTGCCAAAAAACAGTTTTTCACCACCCGAACCCCTACCATAACTGCTGGCACAGAAGTACACAGATGTCTGG	QTSVYFCASSYGRGSGGEKLFFGSGTQLSVL	TRBJ1-4	TRBV6-6	2	-6.167
CAAGACAGAGAGCTGGGTTCCACTGCCAAAAAACAGTTTTTCACCACCCGCCCCTGCAACGCTGCAGAGATATATGCTGCTGTCTTCAGGGCTC	SPEDSSIYLCSVAGAGGEKLFFGSGTQLSVL	TRBJ1-4	TRBV29-1	10	-5.468
CAAGACAGAGAGCTGGGTTCCACTGCCAAAAAACAGTTTTTCACCACCCGTCCCCGTGCTGGCACAGAGATACATGGCCGAGTCCCCCTGCTCT	EQGDSAMYLCASTGTGGEKLFFGSGTQLSVL	TRBJ1-4	TRBV7-9	4	-5.866
CAAGACAGAGAGCTGGGTTCCACTGCCAAAAAACAGTTTTTCACCACCCTCTGGGGAGATCTGCCGCGAGGCGCTGGCACAGCGATACATGGCC	AMYRCASASRQISPEGGEKLFFGSGTQLSVL	TRBJ1-4	TRBV7-6	2	-6.167
CAAGACAGAGAGCTGGGTTCCACTGCCAAAAAACAGTTTTTCACCACCCTGTAATCGACTGGCACAGAGATAGAAAGCTGTCGGGTTCTTTTGG	QKNPTAFYLCASRLQGGEKLFFGSGTQLSVL	TRBJ1-4	TRBV19	7	-5.623
CAAGACAGAGAGCTGGGTTCCACTGCCAAAAAACAGTTTTTCACCACCCTGTCCGGCGCTGCTGGCACAGAGATACAGGGCCGAGTCGTCCAGC	LDDSALYLCASSAGQGGEKLFFGSGTQLSVL	TRBJ1-4	TRBV5-4	5	-5.769
CAAGACAGAGAGCTGGGTTCCACTGCCAAAAAACAGTTTTTCACCACCCTGTTTCGAGTAACTGCTGGCACAGAAGTACACAGATGTTTGGGAG	SQTSVYFCASSYSKQGGEKLFFGSGTQLSVL	TRBJ1-4	TRBV6-2	3	-5.991
CAAGACAGAGAGCTGGGTTCCACTGCCAAAAAACAGTTTTTCACCACCGGCCCCGCTAACGCTGCAGAGATATATGCTGCTGTCTTCAGGGCTC	SPEDSSIYLCSVSGAGGEKLFFGSGTQLSVL	TRBJ1-4	TRBV29-1	4	-5.866
CAAGACAGAGAGCTGGGTTCCACTGCCAAAAAACAGTTTTTCACCACCGGGGCTACTGATCCCTGGGCTGCTGGCGCAAAGATAAAGGGCCGAG	SALYLCASSPGISSPGGEKLFFGSGTQLSVL	TRBJ1-4	TRBV5-1	3	-5.991
CAAGACAGAGAGCTGGGTTCCACTGCCAAAAAACAGTTTTTCACCACCTCCCCCTGTCCTAGAACTGCTGGCACAGAGATACACGGCCGAGTCN	DSAVYLCASSSRTGGGGEKLFFGSGTQLSVL	TRBJ1-4	TRBV7-2	3	-5.991
CAAGACAGAGAGCTGGGTTCCACTGCCAAAAAACAGTTTTTCACCACCTCCCTGAGGTGGGCTGCTGGCGCAAAGATAAAGGGCCGAGTCCCCC	GDSALYLCASSPPQGGGEKLFFGSGTQLSVL	TRBJ1-4	TRBV5-1	4	-5.866
CAAGACAGAGAGCTGGGTTCCACTGCCAAAAAACAGTTTTTCACCACCTCCTGGAGTTAAGCTGCTGGCACAGAGATACATGGCCGAGTCCCCC	GDSAMYLCASSLTPGGGEKLFFGSGTQLSVL	TRBJ1-4	TRBV7-9	4	-5.866
CAAGACAGAGAGCTGGGTTCCACTGCCAAAAAACAGTTTTTCACCACCTGCCCCTCCCCAGTCTTGGCTGCTGGCACAGAGATACAGGGCCGAG	SALYLCASSQDWGGAGGEKLFFGSGTQLSVL	TRBJ1-4	TRBV4-2	6	-5.69
CAAGACAGAGAGCTGGGTTCCACTGCCAAAAAACAGTTTTTCACCACGAGCGTTGGGCGGGCTGCTGGCACAGAGATACACGGCCGAGTCCTCC	EDSAVYLCASSPPNARGEKLFFGSGTQLSVL	TRBJ1-4	TRBV7-2	4	-5.866
CAAGACAGAGAGCTGGGTTCCACTGCCAAAAAACAGTTTTTCACCACGAGTTCTAGCACTGCAGATGTAGAAGCTGCTGTCTTCAGGATGGGCA	AHPEDSSFYICSARTRGEKLFFGSGTQLSVL	TRBJ1-4	TRBV20-1	5	-5.769
CAAGACAGAGAGCTGGGTTCCACTGCCAAAAAACAGTTTTTCACCACGCCGCCCTAGATCTTGGCTGCTGGCACAGAAATAAACTCCAGAATCC	DSGVYFCASSQDLGRRGEKLFFGSGTQLSVL	TRBJ1-4	TRBV14	2	-6.167
CAAGACAGAGAGCTGGGTTCCACTGCCAAAAAACAGTTTTTCACCACGCGTATTTAAGCTGCTGGCACAGAGATACATGGCCGAGTCCCCCTGC	QGDSAMYLCASSLNTRGEKLFFGSGTQLSVL	TRBJ1-4	TRBV7-9	3	-5.991
CAAGACAGAGAGCTGGGTTCCACTGCCAAAAAACAGTTTTTCACCACGTATCCCACCGATGAAACTGCTGGCACAGAAGTACACAGCTGAGTCC	DSAVYFCASSFIGGIRGEKLFFGSGTQLSVL	TRBJ1-4	TRBV12-3; TRBV12-4	3	-5.991
CAAGACAGAGAGCTGGGTTCCACTGCCAAAAAACAGTTTTTCACCACGTCGCCCCCTTGGGGGGCTGCTGGCACAGAGATACATGGCCGAGTCC	DSAMYLCASSPPRGRRGEKLFFGSGTQLSVL	TRBJ1-4	TRBV7-9	54	-4.735
CAAGACAGAGAGCTGGGTTCCACTGCCAAAAAACAGTTTTTCACCACTAAAGCTGCTGGCGCAAAGATAAAGGGCCGAGTCCCCCAGCTCCAAG	LELGDSALYLCASSFSGEKLFFGSGTQLSVL	TRBJ1-4	TRBV5-1	4	-5.866
CAAGACAGAGAGCTGGGTTCCACTGCCAAAAAACAGTTTTTCACCACTAATGTCCCGGCTGCTGGCACAGAGATACACGGCCGAGTCCTCCTGC	QEDSAVYLCASSRDISGEKLFFGSGTQLSVL	TRBJ1-4	TRBV7-2	12	-5.389
CAAGACAGAGAGCTGGGTTCCACTGCCAAAAAACAGTTTTTCACCACTACTCCATAAGGAGGCACAGAGGTACATAGATGTCTGGTTGGTGCTG	STNQTSMYLCASLWSSGEKLFFGSGTQLSVL	TRBJ1-4	TRBV28	4	-5.866
CAAGACAGAGAGCTGGGTTCCACTGCCAAAAAACAGTTTTTCACCACTATAGCTGCTGGCACAGAGATACACGGCCGAGTCCTCCTGCTGTGTG	TQQEDSAVYLCASSYSGEKLFFGSGTQLSVL	TRBJ1-4	TRBV7-2	2	-6.167
CAAGACAGAGAGCTGGGTTCCACTGCCAAAAAACAGTTTTTCACCACTCCCCCAGTTTATGCTGGCACAGAGATACATGGCCGAGTCCCCCTGC	QGDSAMYLCASINWGSGEKLFFGSGTQLSVL	TRBJ1-4	TRBV7-9	2	-6.167
CAAGACAGAGAGCTGGGTTCCACTGCCAAAAAACAGTTTTTCACCACTCCCCGCCCCGAATATACTACTGGCACAGAGATAGAAAGCTGTCGGG	PTAFYLCASSIFGAGSGEKLFFGSGTQLSVL	TRBJ1-4	TRBV19	2	-6.167
CAAGACAGAGAGCTGGGTTCCACTGCCAAAAAACAGTTTTTCACCACTGTCCCGACTGCTGGCACAGAAGTACACAGCTGAGTCCCTGGGTTCT	EPRDSAVYFCASSRDSGEKLFFGSGTQLSVL	TRBJ1-4	TRBV12-3; TRBV12-4	2	-6.167
CAAGACAGAGAGCTGGGTTCCACTGCCAAAAAACAGTTTTTCACCACTTAGCCTCTTTCTGCTGGCACAGAAGTACACAGATGTCTGGGAGGGA	PSQTSVYFCASRKRLSGEKLFFGSGTQLSVL	TRBJ1-4	TRBV6-6	2	-6.167
CAAGACAGAGAGCTGGGTTCCACTGCCAAAAAACAGTTTTTCACCACTTTGGGTCCTAGAGCTGCTGGCACAGAAGTACACAGATGTTTGGGAG	SQTSVYFCASSSRTQSGEKLFFGSGTQLSVL	TRBJ1-4	TRBV6-2	3	-5.991
CAAGACAGAGAGCTGGGTTCCACTGCCAAAAAACAGTTTTTCACCAGAACCCCGATCCCCTCTGCTGGCACAGAGATACATGGCCGAGTCCCCC	GDSAMYLCASRGDRGSGEKLFFGSGTQLSVL	TRBJ1-4	TRBV7-9	2	-6.167
CAAGACAGAGAGCTGGGTTCCACTGCCAAAAAACAGTTTTTCACCAGAACCCTGGGCCTGGCTGCTGGCACAGAGATACAGGGCCGAGTCTTCT	EDSALYLCASSQAQGSGEKLFFGSGTQLSVL	TRBJ1-4	TRBV4-2	4	-5.866
CAAGACAGAGAGCTGGGTTCCACTGCCAAAAAACAGTTTTTCACCAGAACGCGATCGGCTGCTGGCACAGAGAAGCGATCACTGGGCAGCCCTG	RAAQ*SLLCASSRSRSGEKLFFGSGTQLSVL	TRBJ1-4	TRBV7-2	3	-5.991
CAAGACAGAGAGCTGGGTTCCACTGCCAAAAAACAGTTTTTCACCAGAACGCGATCGGCTGCTGGCACAGAGATACACGGCCGAGTCCTCCTGC	QEDSAVYLCASSRSRSGEKLFFGSGTQLSVL	TRBJ1-4	TRBV7-2	155	-4.278
CAAGACAGAGAGCTGGGTTCCACTGCCAAAAAACAGTTTTTCACCAGAAGTCCCTGTCCCTGTGCTGCTGGCGCAAAGATAAAGGGCCGAGTCC	DSALYLCASSTGTGTSGEKLFFGSGTQLSVL	TRBJ1-4	TRBV5-1	2	-6.167
CAAGACAGAGAGCTGGGTTCCACTGCCAAAAAACAGTTTTTCACCAGAGCCCCTGTCAGAGCTGCTGGCACAGAGATACACGGCCGAGTCCTCC	EDSAVYLCASSSDRGSGEKLFFGSGTQLSVL	TRBJ1-4	TRBV7-2	4	-5.866
CAAGACAGAGAGCTGGGTTCCACTGCCAAAAAACAGTTTTTCACCAGAGGACCCCGTTGCGCTGGCACAGAGATACATGGCCGAGTCCCCCTGC	QGDSAMYLCASATGSSGEKLFFGSGTQLSVL	TRBJ1-4	TRBV7-9	3	-5.991
CAAGACAGAGAGCTGGGTTCCACTGCCAAAAAACAGTTTTTCACCAGCCCACGCGGGTCTTAAACTGCTGGCACAGAGGTACATAGATGTCTGG	QTSMYLCASSLRPAWAGEKLFFGSGTQLSVL	TRBJ1-4	TRBV28	2	-6.167
CAAGACAGAGAGCTGGGTTCCACTGCCAAAAAACAGTTTTTCACCAGCCCCCCATTCACTGCTGGCACAGAAGTACATGGCTGAGTCCTCCAGC	LEDSAMYFCASSEWGAGEKLFFGSGTQLSVL	TRBJ1-4	TRBV2	5	-5.769
CAAGACAGAGAGCTGGGTTCCACTGCCAAAAAACAGTTTTTCACCAGCCCCCGCGTAACTGCTGGCACAGAAGTACACAGATGTCTGGGAGGGA	PSQTSVYFCASSYAGAGEKLFFGSGTQLSVL	TRBJ1-4	TRBV6-5	7	-5.623
CAAGACAGAGAGCTGGGTTCCACTGCCAAAAAACAGTTTTTCACCAGCCCCCTCGAAACTGCTGGCACAGAAGTACACAGCTGAGTCCCTGGGT	PRDSAVYFCASSFEGAGEKLFFGSGTQLSVL	TRBJ1-4	TRBV12-3; TRBV12-4	2	-6.167
CAAGACAGAGAGCTGGGTTCCACTGCCAAAAAACAGTTTTTCACCAGCCCCCTGCCACTTGCTGGCACAGAGATAGAAAGCTGTCGGGTTCTTT	KNPTAFYLCASKWQGAGEKLFFGSGTQLSVL	TRBJ1-4	TRBV19	2	-6.167
CAAGACAGAGAGCTGGGTTCCACTGCCAAAAAACAGTTTTTCACCAGCCCCCTGTAGTAAGCTGCTGGCACAGAGATACACGGCCGAGTCCTCC	EDSAVYLCASSLLQGAGEKLFFGSGTQLSVL	TRBJ1-4	TRBV7-2	3	-5.991
CAAGACAGAGAGCTGGGTTCCACTGCCAAAAAACAGTTTTTCACCAGCCCCCTGTGTTGGACTGCAGATGTAGAAGCTGCTGTCTTCAGGATGG	HPEDSSFYICSPTQGAGEKLFFGSGTQLSVL	TRBJ1-4	TRBV20-1	5	-5.769
CAAGACAGAGAGCTGGGTTCCACTGCCAAAAAACAGTTTTTCACCAGCCCTGGGGAGGAAGCTGCTGGCACAGAGATAGAGGGCCGAGTCCCCC	GDSALYLCASSFLPRAGEKLFFGSGTQLSVL	TRBJ1-4	TRBV5-6	3	-5.991
CAAGACAGAGAGCTGGGTTCCACTGCCAAAAAACAGTTTTTCACCAGCCCTGTAAACCTGATAACTGCTGGCACAGAAGTACACAGATGTCTGG	QTSVYFCASSYQVYRAGEKLFFGSGTQLSVL	TRBJ1-4	TRBV6-5	4	-5.866
CAAGACAGAGAGCTGGGTTCCACTGCCAAAAAACAGTTTTTCACCAGCCGGGCCAGTTGCACTGCAGATGTAGAAGCTGCTGTCTTCAGGATGG	HPEDSSFYICSATGPAGEKLFFGSGTQLSVL	TRBJ1-4	TRBV20-1	5	-5.769
CAAGACAGAGAGCTGGGTTCCACTGCCAAAAAACAGTTTTTCACCAGCTGCCCCTAAGCTGCTGGCACAGAGATACACGGCCGAGTCCTCCTGC	QEDSAVYLCASSLGAAGEKLFFGSGTQLSVL	TRBJ1-4	TRBV7-2	6	-5.69
CAAGACAGAGAGCTGGGTTCCACTGCCAAAAAACAGTTTTTCACCAGCTGCGGTCCCGCTGGTGGCACACAGGTACATGGCTGCGTCCCCCAGG	LGDAAMYLCATSGTAAGEKLFFGSGTQLSVL	TRBJ1-4	TRBV15	2	-6.167
CAAGACAGAGAGCTGGGTTCCACTGCCAAAAAACAGTTTTTCACCAGGAGAGCTGGCACAGAGGTACTGAGAGGTATGTGAGGGCCTGGCAGAC	SARPSHTSQYLCASSPGEKLFFGSGTQLSVL	TRBJ1-4	TRBV25-1	3	-5.991
CAAGACAGAGAGCTGGGTTCCACTGCCAAAAAACAGTTTTTCACCAGGCCCACCTGTTGCTAAGCTGCTGGCGCAAAGATAAAGGGCCGAGTCC	DSALYLCASSLATGGPGEKLFFGSGTQLSVL	TRBJ1-4	TRBV5-1	3	-5.991
CAAGACAGAGAGCTGGGTTCCACTGCCAAAAAACAGTTTTTCACCAGGCCCTGTCCGACTGCTGGCACAGAAGTACAGAGAGGTCTGGTTGGGG	PNQTSLYFCASSRTGPGEKLFFGSGTQLSVL	TRBJ1-4	TRBV27	2	-6.167
CAAGACAGAGAGCTGGGTTCCACTGCCAAAAAACAGTTTTTCACCAGGCGAGCCACCTAAGCTGCTGGCACAGAGATACACGGCCGAGTCCTCC	EDSAVYLCASSLGGSPGEKLFFGSGTQLSVL	TRBJ1-4	TRBV7-2	4	-5.866
CAAGACAGAGAGCTGGGTTCCACTGCCAAAAAACAGTTTTTCACCAGGGCCTGTCCAGGGGCTGCTGGCACAGAGATACACGGCCGAGTCCTCC	EDSAVYLCASSPWTGPGEKLFFGSGTQLSVL	TRBJ1-4	TRBV7-2	12	-5.389
CAAGACAGAGAGCTGGGTTCCACTGCCAAAAAACAGTTTTTCACCAGTCCCTGCCGACTCACTGATGGCACAGAAGTACACAGATGTCTGGGAG	SQTSVYFCAISESAGTGEKLFFGSGTQLSVL	TRBJ1-4	TRBV10-3	3	-5.991
CAAGACAGAGAGCTGGGTTCCACTGCCAAAAAACAGTTTTTCACCATAACCCCTGAGGAGGCCGCTGCAGAGATATATGCTGCTGTCTTCAGGG	PEDSSIYLCSGLLRGYGEKLFFGSGTQLSVL	TRBJ1-4	TRBV29-1	4	-5.866
CAAGACAGAGAGCTGGGTTCCACTGCCAAAAAACAGTTTTTCACCATACCCCTGGATACTGCTGGCACAGAAGTACACAGATGTCTGGGAGGGA	PSQTSVYFCASSIQGYGEKLFFGSGTQLSVL	TRBJ1-4	TRBV6-5	4	-5.866
CAAGACAGAGAGCTGGGTTCCACTGCCAAAAAACAGTTTTTCACCATACCCTGTCCTGCTGGCACAGAAGTACACAGATGTCTGGGAGGGAGCA	APSQTSVYFCASRTGYGEKLFFGSGTQLSVL	TRBJ1-4	TRBV6-5	12	-5.389
CAAGACAGAGAGCTGGGTTCCACTGCCAAAAAACAGTTTTTCACCATACGCGTAGGAGCTGGCACAGAAATAAGCTGCCGAATCTCCTCGCACT	VRGDSAAYFCASSYAYGEKLFFGSGTQLSVL	TRBJ1-4	TRBV18	3	-5.991
CAAGACAGAGAGCTGGGTTCCACTGCCAAAAAACAGTTTTTCACCATAGACTTGGCTGCTGGCGCAGAGATACAGGGCTGAGTCTTCTGGCTGC	QPEDSALYLCASSQVYGEKLFFGSGTQLSVL	TRBJ1-4	TRBV4-1	6	-5.69
CAAGACAGAGAGCTGGGTTCCACTGCCAAAAAACAGTTTTTCACCATATCCCCTGAGGGATCTGCTGGCACAGAAGTACACAGATGTCTGGGAG	SQTSVYFCASRSLRGYGEKLFFGSGTQLSVL	TRBJ1-4	TRBV6-5	68	-4.635
CAAGACAGAGAGCTGGGTTCCACTGCCAAAAAACAGTTTTTCACCATCAGCCCCCCCAAAACTGCTGGCACAGAGGTACATAGATGTCTGGTTG	NQTSMYLCASSFGGADGEKLFFGSGTQLSVL	TRBJ1-4	TRBV28	2	-6.167
CAAGACAGAGAGCTGGGTTCCACTGCCAAAAAACAGTTTTTCACCATCCCCCCGTCCTTGGCTGCTGGCGCAGAGATACAGGGCTGAGTCTTCT	EDSALYLCASSQGRGDGEKLFFGSGTQLSVL	TRBJ1-4	TRBV4-1	4	-5.866
CAAGACAGAGAGCTGGGTTCCACTGCCAAAAAACAGTTTTTCACCATCCCCTGTCATCTGGCTGCTGGCACAGAAATACACAGCAGAGTCACCA	GDSAVYFCASSQMTGDGEKLFFGSGTQLSVL	TRBJ1-4	TRBV3-1	2	-6.167
CAAGACAGAGAGCTGGGTTCCACTGCCAAAAAACAGTTTTTCACCATCCCTGTCCGTTCGGCTGCTGGCGCAGAGATACAGGGCTGAGTCTTCT	EDSALYLCASSRTDRDGEKLFFGSGTQLSVL	TRBJ1-4	TRBV4-1	3	-5.991
CAAGACAGAGAGCTGGGTTCCACTGCCAAAAAACAGTTTTTCACCATCCTGTCCTTCGCTGCTGGCACAGAGATACATGGCCGAGTCCCCAAGC	LGDSAMYLCASSEGQDGEKLFFGSGTQLSVL	TRBJ1-4	TRBV11-1	2	-6.167
CAAGACAGAGAGCTGGGTTCCACTGCCAAAAAACAGTTTTTCACCATCTATAGATAAGCTGCTGGCACAGAGATACATGGCCGAGTCCCCCTGC	QGDSAMYLCASSLSIDGEKLFFGSGTQLSVL	TRBJ1-4	TRBV7-9	3	-5.991
CAAGACAGAGAGCTGGGTTCCACTGCCAAAAAACAGTTTTTCACCATGCCCTGTCTCTTGGCTGCTGGCGCAGAGATACAGGGCCGAGTCTTCT	EDSALYLCASSQETGHGEKLFFGSGTQLSVL	TRBJ1-4	TRBV4-3	70	-4.623
CAAGACAGAGAGCTGGGTTCCACTGCCAAAAAACAGTTTTTCACCATGCGCTAGGCTGCTGGCGCAGAGATACAGGGCTGAGTCTTCTGGCTGC	QPEDSALYLCASSLAHGEKLFFGSGTQLSVL	TRBJ1-4	TRBV4-1	3	-5.991
CAAGACAGAGAGCTGGGTTCCACTGCCAAAAAACAGTTTTTCACCCAAAACAGTCCGCCTGCTGGCGCAGAGATACAGGGCCGAGTCTTCTGGC	PEDSALYLCASRRTVLGEKLFFGSGTQLSVL	TRBJ1-4	TRBV4-3	3	-5.991
CAAGACAGAGAGCTGGGTTCCACTGCCAAAAAACAGTTTTTCACCCAAACCCCCTGGGACGCTGCAGAGATATATGCTGCTGTCTTCAGGGCTC	SPEDSSIYLCSVPGGLGEKLFFGSGTQLSVL	TRBJ1-4	TRBV29-1	2	-6.167
CAAGACAGAGAGCTGGGTTCCACTGCCAAAAAACAGTTTTTCACCCAAAGCTGTGAAGCTGCTGGCGCAAAGATAAAGGGCCGAGTCCCCCAGC	LGDSALYLCASSFTALGEKLFFGSGTQLSVL	TRBJ1-4	TRBV5-1	2	-6.167
CAAGACAGAGAGCTGGGTTCCACTGCCAAAAAACAGTTTTTCACCCAAATCCCTACTACTGGCACAGAGATAGAAAGCTGTCGGGTTCTTTTGG	QKNPTAFYLCASSRDLGEKLFFGSGTQLSVL	TRBJ1-4	TRBV19	3	-5.991
CAAGACAGAGAGCTGGGTTCCACTGCCAAAAAACAGTTTTTCACCCAACCCCTGTCCGCTGCTGGCGCAAAGATAAAGGGCCGAGTCCCCCAGC	LGDSALYLCASSGQGLGEKLFFGSGTQLSVL	TRBJ1-4	TRBV5-1	3	-5.991
CAAGACAGAGAGCTGGGTTCCACTGCCAAAAAACAGTTTTTCACCCAACCCTGTATTCAAGCTGCTGGCGCAAAGATAAAGGGCCGAGTCCCCC	GDSALYLCASSLNTGLGEKLFFGSGTQLSVL	TRBJ1-4	TRBV5-1	25	-5.07
CAAGACAGAGAGCTGGGTTCCACTGCCAAAAAACAGTTTTTCACCCAACCCTGTCCGACTGCTGGCACAGAAGTACACAGATGTCTGGGAGGGA	PSQTSVYFCASSRTGLGEKLFFGSGTQLSVL	TRBJ1-4	TRBV6-5	4	-5.866
CAAGACAGAGAGCTGGGTTCCACTGCCAAAAAACAGTTTTTCACCCAACGCCCCCTTTGCTGCACTGCAGATGTAGAAGCTGCTGTCTTCAGGA	PEDSSFYICSAAKGALGEKLFFGSGTQLSVL	TRBJ1-4	TRBV20-1	4	-5.866
CAAGACAGAGAGCTGGGTTCCACTGCCAAAAAACAGTTTTTCACCCAACGTCCCTGGGCTGCTGGCACAGAAATAAACTCCAGAATCCTCCAGT	LEDSGVYFCASSPGTLGEKLFFGSGTQLSVL	TRBJ1-4	TRBV14	2	-6.167
CAAGACAGAGAGCTGGGTTCCACTGCCAAAAAACAGTTTTTCACCCAAGCTGCTGGCACAGAGATACATGGCCGAGTCCCCCTGCTCTGTGCGN	RTEQGDSAMYLCASSLGEKLFFGSGTQLSVL	TRBJ1-4	TRBV7-9	2	-6.167
CAAGACAGAGAGCTGGGTTCCACTGCCAAAAAACAGTTTTTCACCCAAGGCGGTCTTCCCGCTGGCACAGAGATACATGGCCGAGTCCCCCTGC	QGDSAMYLCASGKTALGEKLFFGSGTQLSVL	TRBJ1-4	TRBV7-9	6	-5.69
CAAGACAGAGAGCTGGGTTCCACTGCCAAAAAACAGTTTTTCACCCAAGTCCCCTGTAAGGCTGCTGGCACAGAGATACAGGGCCGAGTCGTCC	DDSALYLCASSLTGDLGEKLFFGSGTQLSVL	TRBJ1-4	TRBV5-4	4	-5.866
CAAGACAGAGAGCTGGGTTCCACTGCCAAAAAACAGTTTTTCACCCAATCCCCCTGTCCCGGCCGAACTGCTGGCACAGAAGTACAGAGAGGTC	TSLYFCASSSAGTGGLGEKLFFGSGTQLSVL	TRBJ1-4	TRBV27	10	-5.468
CAAGACAGAGAGCTGGGTTCCACTGCCAAAAAACAGTTTTTCACCCACAAAACTGCTGGCACAGAGGTACATAGATGTCTGGTTGGTGCTGGCG	ASTNQTSMYLCASSFVGEKLFFGSGTQLSVL	TRBJ1-4	TRBV28	14	-5.322
CAAGACAGAGAGCTGGGTTCCACTGCCAAAAAACAGTTTTTCACCCACACCCTGTCTGCTGGCGCAAAGATAAAGGGCCGAGTCCCCCAGCTCC	ELGDSALYLCASRQGVGEKLFFGSGTQLSVL	TRBJ1-4	TRBV5-1	4	-5.866
CAAGACAGAGAGCTGGGTTCCACTGCCAAAAAACAGTTTTTCACCCACCAGGGTCGGTCGGCTGCTGGCACAGAGATACACGGCCGAGTCCTCC	EDSAVYLCASSRPTLVGEKLFFGSGTQLSVL	TRBJ1-4	TRBV7-2	19	-5.189
CAAGACAGAGAGCTGGGTTCCACTGCCAAAAAACAGTTTTTCACCCACCCCCGGGGGGTAGCTGCTGGCACAGAGATACACGGCCGAGTCCTCC	EDSAVYLCASSYPPGVGEKLFFGSGTQLSVL	TRBJ1-4	TRBV7-2	3	-5.991
CAAGACAGAGAGCTGGGTTCCACTGCCAAAAAACAGTTTTTCACCCACCCCGACCGCTACGCTGCTGGCACAGAAATACAAAGCTGAGTCCCCC	GDSALYFCASSVAVGVGEKLFFGSGTQLSVL	TRBJ1-4	TRBV9	3	-5.991
CAAGACAGAGAGCTGGGTTCCACTGCCAAAAAACAGTTTTTCACCCACCCCTAAGCTGCTGGCACAGAGATACACGGCCGAGTCCTCCTGCTGT	QQEDSAVYLCASSLGVGEKLFFGSGTQLSVL	TRBJ1-4	TRBV7-2	11	-5.426
CAAGACAGAGAGCTGGGTTCCACTGCCAAAAAACAGTTTTTCACCCACCCCTGAGTAGGTGGCACAGAAGTACACAGATGTCTGGGAGGGAGCA	APSQTSVYFCATYSGVGEKLFFGSGTQLSVL	TRBJ1-4	TRBV6-6	7	-5.623
CAAGACAGAGAGCTGGGTTCCACTGCCAAAAAACAGTTTTTCACCCACCCCTGTCGAGATGCTGCTGGCACAGAAGTACACAGATGTCTGGGAG	SQTSVYFCASSISTGVGEKLFFGSGTQLSVL	TRBJ1-4	TRBV6-5	3	-5.991
CAAGACAGAGAGCTGGGTTCCACTGCCAAAAAACAGTTTTTCACCCACCCCTGTCGATCCGGCACAGAAGTACACAGATGTCTGGGAGGGAGCA	APSQTSVYFCAGSTGVGEKLFFGSGTQLSVL	TRBJ1-4	TRBV6-6	3	-5.991
CAAGACAGAGAGCTGGGTTCCACTGCCAAAAAACAGTTTTTCACCCACCCCTGTCGCTGGGCTGCTGGCACAGAGATACATGGCCGAGTCCCCC	GDSAMYLCASSPATGVGEKLFFGSGTQLSVL	TRBJ1-4	TRBV7-9	3	-5.991
CAAGACAGAGAGCTGGGTTCCACTGCCAAAAAACAGTTTTTCACCCACCCCTGTCGGGTTTGAACTGCAGATGTAGAAGCTGCTGTCTTCAGGA	PEDSSFYICSSNPTGVGEKLFFGSGTQLSVL	TRBJ1-4	TRBV20-1	4	-5.866
CAAGACAGAGAGCTGGGTTCCACTGCCAAAAAACAGTTTTTCACCCACCCTGGGTTCAACGCTGCAGAGATATATGCTGCTGTCTTCAGGGCTC	SPEDSSIYLCSVEPRVGEKLFFGSGTQLSVL	TRBJ1-4	TRBV29-1	10	-5.468
CAAGACAGAGAGCTGGGTTCCACTGCCAAAAAACAGTTTTTCACCCACCCTGTCTCTAGCACTGCAGATGTAGAAGCTGCTGTCTTCAGGATGG	HPEDSSFYICSARDRVGEKLFFGSGTQLSVL	TRBJ1-4	TRBV20-1	15	-5.292
CAAGACAGAGAGCTGGGTTCCACTGCCAAAAAACAGTTTTTCACCCACGACCCTTACAAGGCTGCTGGCACAGAGATACACGGCGGAGTCCTCC	EDSAVYLCASSLVRVVGEKLFFGSGTQLSVL	TRBJ1-4	TRBV7-8	6	-5.69
CAAGACAGAGAGCTGGGTTCCACTGCCAAAAAACAGTTTTTCACCCACGCCCCCTAATCGAGCACTGCAGATGTAGAAGCTGCTGTCTTCAGGA	PEDSSFYICSARLGGVGEKLFFGSGTQLSVL	TRBJ1-4	TRBV20-1	5	-5.769
CAAGACAGAGAGCTGGGTTCCACTGCCAAAAAACAGTTTTTCACCCACGGAGCCCAGACGGCTGCTGGCGCAAAGATAAAGGGCCGAGTCCCCC	GDSALYLCASSRLGSVGEKLFFGSGTQLSVL	TRBJ1-4	TRBV5-1	2	-6.167
CAAGACAGAGAGCTGGGTTCCACTGCCAAAAAACAGTTTTTCACCCACGGATCCCTGTCCCGAGCTGCTGGCACAGAAGTACACAGATGTCTGG	QTSVYFCASSSGQGSVGEKLFFGSGTQLSVL	TRBJ1-4	TRBV6-5	2	-6.167
CAAGACAGAGAGCTGGGTTCCACTGCCAAAAAACAGTTTTTCACCCACGGGGGAACTGCTGGCACAGAGGTACATAGATGTCTGGTTGGTGCTG	STNQTSMYLCASSSPVGEKLFFGSGTQLSVL	TRBJ1-4	TRBV28	2	-6.167
CAAGACAGAGAGCTGGGTTCCACTGCCAAAAAACAGTTTTTCACCCACGTAGGGGTTTGCCCCTGTCCCGGATCTGCTGGCACAGAAGTACACA	VYFCASRSGTGANPYVGEKLFFGSGTQLSVL	TRBJ1-4	TRBV6-5	3	-5.991
CAAGACAGAGAGCTGGGTTCCACTGCCAAAAAACAGTTTTTCACCCACTCCCTTCTCTACGCTGCTGGCACAGAAATACAAAGCTGAGTCCCCC	GDSALYFCASSVEKGVGEKLFFGSGTQLSVL	TRBJ1-4	TRBV9	4	-5.866
CAAGACAGAGAGCTGGGTTCCACTGCCAAAAAACAGTTTTTCACCCACTCCTGTCGGGGTACTGCTGGCACAGAAGTACACAGATGTCTGGGAG	SQTSVYFCASSTPTGVGEKLFFGSGTQLSVL	TRBJ1-4	TRBV6-6	3	-5.991
CAAGACAGAGAGCTGGGTTCCACTGCCAAAAAACAGTTTTTCACCCACTGCACTGATGGCACAGAAGTACACAGATGTCTGGGAGCTGGTAGCG	ATSSQTSVYFCAISAVGEKLFFGSGTQLSVL	TRBJ1-4	TRBV10-3	5	-5.769
CAAGACAGAGAGCTGGGTTCCACTGCCAAAAAACAGTTTTTCACCCAGAACCTCCTCCTTAATGGCACAGAGGTACATAGATGTCTGGTTGGTG	TNQTSMYLCAIKEEVLGEKLFFGSGTQLSVL	TRBJ1-4	TRBV28	2	-6.167
CAAGACAGAGAGCTGGGTTCCACTGCCAAAAAACAGTTTTTCACCCAGAACTACAACGCTGCAGAGATATATGCTGCTGTCTTCAGGGCTCATG	MSPEDSSIYLCSVVVLGEKLFFGSGTQLSVL	TRBJ1-4	TRBV29-1	3	-5.991
CAAGACAGAGAGCTGGGTTCCACTGCCAAAAAACAGTTTTTCACCCAGACCCCGAACTAAGCTGCTGGCACAGAGATACACGGCCGAGTCCTCC	EDSAVYLCASSLVRGLGEKLFFGSGTQLSVL	TRBJ1-4	TRBV7-2	3	-5.991
CAAGACAGAGAGCTGGGTTCCACTGCCAAAAAACAGTTTTTCACCCAGCCCCCCCTGATCTCTAGCACTGCAGATGTAGAAGCTGCTGTCTTCA	EDSSFYICSARDQGGLGEKLFFGSGTQLSVL	TRBJ1-4	TRBV20-1	3	-5.991
CAAGACAGAGAGCTGGGTTCCACTGCCAAAAAACAGTTTTTCACCCAGCCCTCTCGGGGTGCTGGCGCAGAAATACACAGATGTCTGGGAGCGG	RSQTSVYFCASTPRGLGEKLFFGSGTQLSVL	TRBJ1-4	TRBV10-2	3	-5.991
CAAGACAGAGAGCTGGGTTCCACTGCCAAAAAACAGTTTTTCACCCAGCCTCCCAATCCACCGGCTGCTGGCACAGAAATACACAGCAGAGTCA	DSAVYFCASSRWIGRLGEKLFFGSGTQLSVL	TRBJ1-4	TRBV3-1	3	-5.991
CAAGACAGAGAGCTGGGTTCCACTGCCAAAAAACAGTTTTTCACCCAGGCCCCGGTCTCTAGCACTGCAGATGTAGAAGCTGCTGTCTTCAGGA	PEDSSFYICSARDRGLGEKLFFGSGTQLSVL	TRBJ1-4	TRBV20-1	6	-5.69
CAAGACAGAGAGCTGGGTTCCACTGCCAAAAAACAGTTTTTCACCCAGGTCCCTGCTGGCACAGAAGTACAGAGAGGTCTGGTTGGGGCTGGGC	PSPNQTSLYFCASRDLGEKLFFGSGTQLSVL	TRBJ1-4	TRBV27	3	-5.991
CAAGACAGAGAGCTGGGTTCCACTGCCAAAAAACAGTTTTTCACCCAGTGTCCCGGCAGAGCTGCTGGCACAGAGATACATGGCCGAGTCCCCC	GDSAMYLCASSSAGTLGEKLFFGSGTQLSVL	TRBJ1-4	TRBV7-9	3	-5.991
CAAGACAGAGAGCTGGGTTCCACTGCCAAAAAACAGTTTTTCACCCAGTTTTGAGAGACGGCTGCTGGCACAGAAGTACACAGATGTCTGGGAG	SQTSVYFCASSRLSKLGEKLFFGSGTQLSVL	TRBJ1-4	TRBV6-5	4	-5.866
CAAGACAGAGAGCTGGGTTCCACTGCCAAAAAACAGTTTTTCACCCATCCCCTGTTGTGAGCTGCTGGCACAGAGATACACGGCCGAGTCCTCC	EDSAVYLCASSSQQGMGEKLFFGSGTQLSVL	TRBJ1-4	TRBV7-2	5	-5.769
CAAGACAGAGAGCTGGGTTCCACTGCCAAAAAACAGTTTTTCACCCATCCCGGAAACTTGGCTGCTGGCACAGAAATACACAGCAGAGTCACCA	GDSAVYFCASSQVSGMGEKLFFGSGTQLSVL	TRBJ1-4	TRBV3-1	3	-5.991
CAAGACAGAGAGCTGGGTTCCACTGCCAAAAAACAGTTTTTCACCCATCCCTGTCCAGGGTGGACGGCTGGCACAGAGGTACATAGATGTCTGG	QTSMYLCASRPPWTGMGEKLFFGSGTQLSVL	TRBJ1-4	TRBV28	8	-5.565
CAAGACAGAGAGCTGGGTTCCACTGCCAAAAAACAGTTTTTCACCCATCCCTGTCGATTGTGAGCTGGCACAGAAATAAGCTGCCGAATCTCCT	GDSAAYFCASSQSTGMGEKLFFGSGTQLSVL	TRBJ1-4	TRBV18	2	-6.167
CAAGACAGAGAGCTGGGTTCCACTGCCAAAAAACAGTTTTTCACCCATCGGGGGAGGTGAGCTGGCACAGAAATAAGCTGCCGAATCTCCTCGC	RGDSAAYFCASSPPPMGEKLFFGSGTQLSVL	TRBJ1-4	TRBV18	9	-5.514
CAAGACAGAGAGCTGGGTTCCACTGCCAAAAAACAGTTTTTCACCCATCTGTCCCCCGCTGCTGGCACAGAGATACAGGGCCGAGTCCCCCAGC	LGDSALYLCASSGGQMGEKLFFGSGTQLSVL	TRBJ1-4	TRBV5-5	3	-5.991
CAAGACAGAGAGCTGGGTTCCACTGCCAAAAAACAGTTTTTCACCCATGCCTCGAGGGCTAAACGCACTGCAGATGTAGAAGCTGCTGTCTTCA	EDSSFYICSAFSPRGMGEKLFFGSGTQLSVL	TRBJ1-4	TRBV20-1	3	-5.991
CAAGACAGAGAGCTGGGTTCCACTGCCAAAAAACAGTTTTTCACCCCAAACGGGGCCCCTAGCACTGCAGATGTAGAAGCTGCTGTCTTCAGGA	PEDSSFYICSARGPVWGEKLFFGSGTQLSVL	TRBJ1-4	TRBV20-1	3	-5.991
CAAGACAGAGAGCTGGGTTCCACTGCCAAAAAACAGTTTTTCACCCCAACCCTGCGATAAGCTGCTGGCACAGAGATACATGGCCGAGTCCCCC	GDSAMYLCASSLSQGWGEKLFFGSGTQLSVL	TRBJ1-4	TRBV7-9	9	-5.514
CAAGACAGAGAGCTGGGTTCCACTGCCAAAAAACAGTTTTTCACCCCAACCTAGGCCCGGCGGGCTGCTGGCACAGAGATAGAGGGCCGAGTCC	DSALYLCASSPPGLGWGEKLFFGSGTQLSVL	TRBJ1-4	TRBV5-6	4	-5.866
CAAGACAGAGAGCTGGGTTCCACTGCCAAAAAACAGTTTTTCACCCCAACGCGCCCCTCGACCTCTAGCACTGCAGATGTAGAAGCTGCTGTCT	DSSFYICSARGRGARWGEKLFFGSGTQLSVL	TRBJ1-4	TRBV20-1	7	-5.623
CAAGACAGAGAGCTGGGTTCCACTGCCAAAAAACAGTTTTTCACCCCAAGCCCCGTCTAAGCTGCTGGCACAGAGATACACGGCCGAGTCCTCA	EDSAVYLCASSLDGAWGEKLFFGSGTQLSVL	TRBJ1-4	TRBV11-2	2	-6.167
CAAGACAGAGAGCTGGGTTCCACTGCCAAAAAACAGTTTTTCACCCCAAGTAAATCTGTCCCTAGTGGTGCTGGCACAGAAGTACACAGATGTC	TSVYFCASTTRDRFTWGEKLFFGSGTQLSVL	TRBJ1-4	TRBV6-6	4	-5.866
CAAGACAGAGAGCTGGGTTCCACTGCCAAAAAACAGTTTTTCACCCCAATCCCCTCTGCTGGCACAGAAGTACAGAGAGGTCTGGTTGGGGCTG	SPNQTSLYFCASRGDWGEKLFFGSGTQLSVL	TRBJ1-4	TRBV27	10	-5.468
CAAGACAGAGAGCTGGGTTCCACTGCCAAAAAACAGTTTTTCACCCCACCCCTGTGAGGCGCTGCTGGCGCAAAGATAAAGGGCCGAGTCCCCC	GDSALYLCASSASQGWGEKLFFGSGTQLSVL	TRBJ1-4	TRBV5-1	3	-5.991
CAAGACAGAGAGCTGGGTTCCACTGCCAAAAAACAGTTTTTCACCCCACCCTGGGGAGGTGGCACAGAAGTACAGAGAGGTCTGGTTGGGGCTG	SPNQTSLYFCATSPGWGEKLFFGSGTQLSVL	TRBJ1-4	TRBV27	2	-6.167
CAAGACAGAGAGCTGGGTTCCACTGCCAAAAAACAGTTTTTCACCCCACCGACCATCTTGGCTGCTGGCGCAGAGATACAGGGCTGAGTCTTCT	EDSALYLCASSQDGRWGEKLFFGSGTQLSVL	TRBJ1-4	TRBV4-1	3	-5.991
CAAGACAGAGAGCTGGGTTCCACTGCCAAAAAACAGTTTTTCACCCCACCGTCCTCTATCTTGGCTGCTGGCGCAGAGATACAGGGCCGAGTCT	DSALYLCASSQDRGRWGEKLFFGSGTQLSVL	TRBJ1-4	TRBV4-3	3	-5.991
CAAGACAGAGAGCTGGGTTCCACTGCCAAAAAACAGTTTTTCACCCCACCTTCCAATACTACTGGCACAGAGATAGAAAGCTGTCGGGTTCTTT	KNPTAFYLCASSIGRWGEKLFFGSGTQLSVL	TRBJ1-4	TRBV19	3	-5.991
CAAGACAGAGAGCTGGGTTCCACTGCCAAAAAACAGTTTTTCACCCCACTCGGTGGGTTGGCTGCTGGCACAGAGATACAGGGCCGAGTCTTCT	EDSALYLCASSQPTEWGEKLFFGSGTQLSVL	TRBJ1-4	TRBV4-2	3	-5.991
CAAGACAGAGAGCTGGGTTCCACTGCCAAAAAACAGTTTTTCACCCCAGCCCTGTTCTAAGCTGCTGGCACAGAGATACACGGCCGAGTCCTCC	EDSAVYLCASSLEQGWGEKLFFGSGTQLSVL	TRBJ1-4	TRBV7-2	8	-5.565
CAAGACAGAGAGCTGGGTTCCACTGCCAAAAAACAGTTTTTCACCCCAGGTATTGCCCTGTCCCAAGCTGCTGGCGCAAAGATAAAGGGCCGAG	SALYLCASSLGQGNTWGEKLFFGSGTQLSVL	TRBJ1-4	TRBV5-1	7	-5.623
CAAGACAGAGAGCTGGGTTCCACTGCCAAAAAACAGTTTTTCACCCCAGGTGTCCAATCTGCTGGCACAGAAGTACACAGATGTCTGGGAGGGA	PSQTSVYFCASRLDTWGEKLFFGSGTQLSVL	TRBJ1-4	TRBV6-1	3	-5.991
CAAGACAGAGAGCTGGGTTCCACTGCCAAAAAACAGTTTTTCACCCCAGTCCATCCTCTCTCCTACGCTGCTGGCACAGAAATACAAAGCTGAG	SALYFCASSVGERMDWGEKLFFGSGTQLSVL	TRBJ1-4	TRBV9	5	-5.769
CAAGACAGAGAGCTGGGTTCCACTGCCAAAAAACAGTTTTTCACCCCATTGGTCCTTGCTGGCGCAGAAATACACAGATGTCTGGGAGCGGGTA	TRSQTSVYFCASKDQWGEKLFFGSGTQLSVL	TRBJ1-4	TRBV10-2	3	-5.991
CAAGACAGAGAGCTGGGTTCCACTGCCAAAAAACAGTTTTTCACCCCCAACCCTCAGTTCGCTGCTGGCACAGAGATACACGGCCGAGTCCTCC	EDSAVYLCASSELRVGGEKLFFGSGTQLSVL	TRBJ1-4	TRBV7-2	5	-5.769
CAAGACAGAGAGCTGGGTTCCACTGCCAAAAAACAGTTTTTCACCCCCAAGGGCCCGACTGCTGGCACAGAAGTACACAGATGTCTGGGAGGGA	PSQTSVYFCASSRALGGEKLFFGSGTQLSVL	TRBJ1-4	TRBV6-5	7	-5.623
CAAGACAGAGAGCTGGGTTCCACTGCCAAAAAACAGTTTTTCACCCCCACCCTGTAGATTTATAGCGCTGCAGAGATATATGCTGCTGTCTTCA	EDSSIYLCSAINLQGGGEKLFFGSGTQLSVL	TRBJ1-4	TRBV29-1	2	-6.167
CAAGACAGAGAGCTGGGTTCCACTGCCAAAAAACAGTTTTTCACCCCCAGAGAGAATGCTGGCACAGAAGTACACAGATGTCTGGGAGGGAGCA	APSQTSVYFCASILSGGEKLFFGSGTQLSVL	TRBJ1-4	TRBV6-6	10	-5.468
CAAGACAGAGAGCTGGGTTCCACTGCCAAAAAACAGTTTTTCACCCCCAGGGAGAGTCGAGTAACTGCTGGCACAGAAGTACACAGATGTCTGG	QTSVYFCASSYSTLPGGEKLFFGSGTQLSVL	TRBJ1-4	TRBV6-5	5	-5.769
CAAGACAGAGAGCTGGGTTCCACTGCCAAAAAACAGTTTTTCACCCCCAGGGGCGGCACTGCTGGCGCAGAAATACACAGATGTCTGGGAGCGG	RSQTSVYFCASSAAPGGEKLFFGSGTQLSVL	TRBJ1-4	TRBV10-2	3	-5.991
CAAGACAGAGAGCTGGGTTCCACTGCCAAAAAACAGTTTTTCACCCCCATCCTCAACGCTGCAGAGATATATGCTGCTGTCTTCAGGGCTCATG	MSPEDSSIYLCSVEDGGEKLFFGSGTQLSVL	TRBJ1-4	TRBV29-1	3	-5.991
CAAGACAGAGAGCTGGGTTCCACTGCCAAAAAACAGTTTTTCACCCCCCATGGCACTGCAGATGTAGAAGCTGCTGTCTTCAGGATGGGCACTG	SAHPEDSSFYICSAMGGEKLFFGSGTQLSVL	TRBJ1-4	TRBV20-1	4	-5.866
CAAGACAGAGAGCTGGGTTCCACTGCCAAAAAACAGTTTTTCACCCCCCCCCTGTCTTTTGCTGGCACAGAAGTACACAGCTGAGTCCCTGGGT	PRDSAVYFCASKRQGGGEKLFFGSGTQLSVL	TRBJ1-4	TRBV12-3; TRBV12-4	2	-6.167
CAAGACAGAGAGCTGGGTTCCACTGCCAAAAAACAGTTTTTCACCCCCCCCGGGGATATCTCTAGCACTGCAGATGTAGAAGCTGCTGTCTTCA	EDSSFYICSARDIPGGGEKLFFGSGTQLSVL	TRBJ1-4	TRBV20-1	20	-5.167
CAAGACAGAGAGCTGGGTTCCACTGCCAAAAAACAGTTTTTCACCCCCCCCGTGGGCACAGAAGTACACAGATGTCTGGGAGGGAGCAGCCAAC	LAAPSQTSVYFCAHGGGEKLFFGSGTQLSVL	TRBJ1-4	TRBV6-6	3	-5.991
CAAGACAGAGAGCTGGGTTCCACTGCCAAAAAACAGTTTTTCACCCCCCCTCCGAGGGCTGCTGGCACAGAGATACATGGCCGAGTCCCCCTGC	QGDSAMYLCASSPRRGGEKLFFGSGTQLSVL	TRBJ1-4	TRBV7-9	2	-6.167
CAAGACAGAGAGCTGGGTTCCACTGCCAAAAAACAGTTTTTCACCCCCCCTGCCGCCCCAACTGCTGGCACAGAAGTACAGAGAGGTCTGGTTG	NQTSLYFCASSWGGRGGEKLFFGSGTQLSVL	TRBJ1-4	TRBV27	2	-6.167
CAAGACAGAGAGCTGGGTTCCACTGCCAAAAAACAGTTTTTCACCCCCCCTGTTTAAGCTGCTGGCACAGAGATACACGGCCGAGTCCTCCTGC	QEDSAVYLCASSLNRGGEKLFFGSGTQLSVL	TRBJ1-4	TRBV7-2	10	-5.468
CAAGACAGAGAGCTGGGTTCCACTGCCAAAAAACAGTTTTTCACCCCCCGAACCAACGCTGCAGAGATATATGCTGCTGTCTTCAGGGCTCATG	MSPEDSSIYLCSVGSGGEKLFFGSGTQLSVL	TRBJ1-4	TRBV29-1	3	-5.991
CAAGACAGAGAGCTGGGTTCCACTGCCAAAAAACAGTTTTTCACCCCCCGCACGCTTAAATCTTTGGCTGCTGGCGCAGAGATACAGGGCTGAG	SALYLCASSQRFKRAGGEKLFFGSGTQLSVL	TRBJ1-4	TRBV4-1	7	-5.623
CAAGACAGAGAGCTGGGTTCCACTGCCAAAAAACAGTTTTTCACCCCCCGCCCCCGCACTGCAGATGTAGAAGCTGCTGTCTTCAGGATGGGCA	AHPEDSSFYICSAGAGGEKLFFGSGTQLSVL	TRBJ1-4	TRBV20-1	5	-5.769
CAAGACAGAGAGCTGGGTTCCACTGCCAAAAAACAGTTTTTCACCCCCCGCCCCTAAGCTGCTGGCACAGAGATACACGGCCGAGTCCTCCTGC	QEDSAVYLCASSLGAGGEKLFFGSGTQLSVL	TRBJ1-4	TRBV7-2	3	-5.991
CAAGACAGAGAGCTGGGTTCCACTGCCAAAAAACAGTTTTTCACCCCCCTCCACGGTGCTGGCACAGAAGTACATGGCTGAGTCCTCCAGCTTT	KLEDSAMYFCASTVEGGEKLFFGSGTQLSVL	TRBJ1-4	TRBV2	4	-5.866
CAAGACAGAGAGCTGGGTTCCACTGCCAAAAAACAGTTTTTCACCCCCCTGTCCAGGTGAGCTGGCACAGAAATAAGCTGCCGAATCTCCTCGC	RGDSAAYFCASSPGQGGEKLFFGSGTQLSVL	TRBJ1-4	TRBV18	3	-5.991
CAAGACAGAGAGCTGGGTTCCACTGCCAAAAAACAGTTTTTCACCCCCCTGTCCCCTGCTGGCACAGAAGTACACAGATGTCTGGGAGGGAGCA	APSQTSVYFCASRGQGGEKLFFGSGTQLSVL	TRBJ1-4	TRBV6-1; TRBV6-6	2	-6.167
CAAGACAGAGAGCTGGGTTCCACTGCCAAAAAACAGTTTTTCACCCCCCTGTCGCCGTACTTCTTGGCTGCTGGCGCAGAGATACAGGGCCGAG	SALYLCASSQEVRRQGGEKLFFGSGTQLSVL	TRBJ1-4	TRBV4-3	6	-5.69
CAAGACAGAGAGCTGGGTTCCACTGCCAAAAAACAGTTTTTCACCCCCCTGTCGTCCAACTTGGCTGCTGGCGCAGAGATACAGGGCTGAGTCT	DSALYLCASSQVGRQGGEKLFFGSGTQLSVL	TRBJ1-4	TRBV4-1	5	-5.769
CAAGACAGAGAGCTGGGTTCCACTGCCAAAAAACAGTTTTTCACCCCCCTTTCCTCTAGCACTGCAGATGTAGAAGCTGCTGTCTTCAGGATGG	HPEDSSFYICSARGKGGEKLFFGSGTQLSVL	TRBJ1-4	TRBV20-1	3	-5.991
CAAGACAGAGAGCTGGGTTCCACTGCCAAAAAACAGTTTTTCACCCCCGCCTCCTACGCTGCTGGCACAGAAATACAAAGCTGAGTCCCCCAGC	LGDSALYFCASSVGGGGEKLFFGSGTQLSVL	TRBJ1-4	TRBV9	4	-5.866
CAAGACAGAGAGCTGGGTTCCACTGCCAAAAAACAGTTTTTCACCCCCGCCTCGGGGGCTGCTGGCACAGAAGTACACAGATGTCTGGGAGGGA	PSQTSVYFCASSPRGGGEKLFFGSGTQLSVL	TRBJ1-4	TRBV6-5	6	-5.69
CAAGACAGAGAGCTGGGTTCCACTGCCAAAAAACAGTTTTTCACCCCCGCGGCCGAGGCCGCCTAAGCTGCTGGCACAGAGATACATGGCCGAG	SAMYLCASSLGGLGRGGEKLFFGSGTQLSVL	TRBJ1-4	TRBV7-9	2	-6.167
CAAGACAGAGAGCTGGGTTCCACTGCCAAAAAACAGTTTTTCACCCCCGCTACTCAAACTGCTGGCACAGAAGTACACAGCTGAGTCCCTGGGT	PRDSAVYFCASSLSSGGEKLFFGSGTQLSVL	TRBJ1-4	TRBV12-3; TRBV12-4	2	-6.167
CAAGACAGAGAGCTGGGTTCCACTGCCAAAAAACAGTTTTTCACCCCCGGCCCCACCCAAACTGCTGGCACAGAGGTACATAGATGTCTGGTTG	NQTSMYLCASSLGGAGGEKLFFGSGTQLSVL	TRBJ1-4	TRBV28	13	-5.354
CAAGACAGAGAGCTGGGTTCCACTGCCAAAAAACAGTTTTTCACCCCCGGCTCCCTGTCGACTGCTGGCGCAGAGATACAGGGCCGAGTCTTCT	EDSALYLCASSRQGAGGEKLFFGSGTQLSVL	TRBJ1-4	TRBV4-3	3	-5.991
CAAGACAGAGAGCTGGGTTCCACTGCCAAAAAACAGTTTTTCACCCCCGGGATATATAGCACTGCAGATGTAGAAGCTGCTGTCTTCAGGATGG	HPEDSSFYICSAIYPGGEKLFFGSGTQLSVL	TRBJ1-4	TRBV20-1	8	-5.565
CAAGACAGAGAGCTGGGTTCCACTGCCAAAAAACAGTTTTTCACCCCCGGTCTGCAAGCTGCTGGCGCAAAGATAAAGGGCCGAGTCCCCCAGC	LGDSALYLCASSLQTGGEKLFFGSGTQLSVL	TRBJ1-4	TRBV5-1	5	-5.769
CAAGACAGAGAGCTGGGTTCCACTGCCAAAAAACAGTTTTTCACCCCCGTCCCACGTTTCACTGCTGGCACAGAAGTACACAGATGTCTGGGAG	SQTSVYFCASSETWDGGEKLFFGSGTQLSVL	TRBJ1-4	TRBV6-1	3	-5.991
CAAGACAGAGAGCTGGGTTCCACTGCCAAAAAACAGTTTTTCACCCCCGTCCTTGAAACTGCTGGCACAGAGGTACATAGATGTCTGGTTGGTG	TNQTSMYLCASSFKDGGEKLFFGSGTQLSVL	TRBJ1-4	TRBV28	2	-6.167
CAAGACAGAGAGCTGGGTTCCACTGCCAAAAAACAGTTTTTCACCCCCTCCAGAATCTCTGCTGGTGGCACACAGGTACATGGCTGCGTCCCCC	GDAAMYLCATSRDSGGGEKLFFGSGTQLSVL	TRBJ1-4	TRBV15	3	-5.991
CAAGACAGAGAGCTGGGTTCCACTGCCAAAAAACAGTTTTTCACCCCCTCCCCCCGAGTAACTGCTGGCACAGAAGTACACAGATGTCTGGGAG	SQTSVYFCASSYSGGGGEKLFFGSGTQLSVL	TRBJ1-4	TRBV6-5	2	-6.167
CAAGACAGAGAGCTGGGTTCCACTGCCAAAAAACAGTTTTTCACCCCCTCCCTGTCCGACGCTGCAGAGATATATGCTGCTGTCTTCAGGGCTC	SPEDSSIYLCSVGQGGGEKLFFGSGTQLSVL	TRBJ1-4	TRBV29-1	12	-5.389
CAAGACAGAGAGCTGGGTTCCACTGCCAAAAAACAGTTTTTCACCCCCTCGCCCCCCTTGAGCACTGCAGATGTAGAAGCTGCTGTCTTCAGGA	PEDSSFYICSAQGGRGGEKLFFGSGTQLSVL	TRBJ1-4	TRBV20-1	2	-6.167
CAAGACAGAGAGCTGGGTTCCACTGCCAAAAAACAGTTTTTCACCCCCTGCCCCCCGTGCACTGCAGATGTAGAAGCTGCTGTCTTCAGGATGG	HPEDSSFYICSARGAGGEKLFFGSGTQLSVL	TRBJ1-4	TRBV20-1	5	-5.769
CAAGACAGAGAGCTGGGTTCCACTGCCAAAAAACAGTTTTTCACCCCCTGCCCGATCACTGCTGGCACAGAAGTACACAGATGTCTGGGAGGGA	PSQTSVYFCASSDRAGGEKLFFGSGTQLSVL	TRBJ1-4	TRBV6-1	2	-6.167
CAAGACAGAGAGCTGGGTTCCACTGCCAAAAAACAGTTTTTCACCCCCTGCTCTGCTGGCACAGAAGTACACAGATGTCTGGGAGGGAGCAGCC	AAPSQTSVYFCASRAGGEKLFFGSGTQLSVL	TRBJ1-4	TRBV6-6	32	-4.963
CAAGACAGAGAGCTGGGTTCCACTGCCAAAAAACAGTTTTTCACCCCCTGGCTCTTGGCTGCTGGCGCAGAGATACAGGGCCGAGTCTTCTGGC	PEDSALYLCASSQEPGGEKLFFGSGTQLSVL	TRBJ1-4	TRBV4-3	3	-5.991
CAAGACAGAGAGCTGGGTTCCACTGCCAAAAAACAGTTTTTCACCCCCTGTAACAACGCTGCAGAGATATATGCTGCTGTCTTCAGGGCTCATG	MSPEDSSIYLCSVVTGGEKLFFGSGTQLSVL	TRBJ1-4	TRBV29-1	4	-5.866
CAAGACAGAGAGCTGGGTTCCACTGCCAAAAAACAGTTTTTCACCCCCTGTCCACCTCGCGCTGCAGAGATATATGCTGCTGTCTTCAGGGCTC	SPEDSSIYLCSARWTGGEKLFFGSGTQLSVL	TRBJ1-4	TRBV29-1	5	-5.769
CAAGACAGAGAGCTGGGTTCCACTGCCAAAAAACAGTTTTTCACCCCCTGTCCCCCGGCTGCTGGCACAGAAATACACAGCAGAGTCACCAAGC	LGDSAVYFCASSRGTGGEKLFFGSGTQLSVL	TRBJ1-4	TRBV3-1	2	-6.167
CAAGACAGAGAGCTGGGTTCCACTGCCAAAAAACAGTTTTTCACCCCCTGTCCCCGAGTAACTGCTGGCACAGAAGTACACAGATGTCTGGGAG	SQTSVYFCASSYSGTGGEKLFFGSGTQLSVL	TRBJ1-4	TRBV6-5	8	-5.565
CAAGACAGAGAGCTGGGTTCCACTGCCAAAAAACAGTTTTTCACCCCCTGTCCCCGGGCTGCTGGCACAGAGATACATGGCCGAGTCCCCCTGC	QGDSAMYLCASSPGTGGEKLFFGSGTQLSVL	TRBJ1-4	TRBV7-9	4	-5.866
CAAGACAGAGAGCTGGGTTCCACTGCCAAAAAACAGTTTTTCACCCCCTGTCCCGAGGCTGCTGGCACAGAGATACACGGCCGAGTCCTCCTGN	QEDSAVYLCASSLGTGGEKLFFGSGTQLSVL	TRBJ1-4	TRBV7-2	2	-6.167
CAAGACAGAGAGCTGGGTTCCACTGCCAAAAAACAGTTTTTCACCCCCTGTCCCGGAGGAGGAGCTGCTGGCACAGAGATACACGGCCGAGTCC	DSAVYLCASSSSSGTGGEKLFFGSGTQLSVL	TRBJ1-4	TRBV7-2	7	-5.623
CAAGACAGAGAGCTGGGTTCCACTGCCAAAAAACAGTTTTTCACCCCCTGTCCCGGCGCTGCAGAGATATATGCTGCTGTCTTCAGGGCTCATG	MSPEDSSIYLCSAGTGGEKLFFGSGTQLSVL	TRBJ1-4	TRBV29-1	6	-5.69
CAAGACAGAGAGCTGGGTTCCACTGCCAAAAAACAGTTTTTCACCCCCTGTCCCGGGGGGGGGGCTGCTGGCACAGAGATAGAGGGCCGAGTCC	DSALYLCASSPPPGTGGEKLFFGSGTQLSVL	TRBJ1-4	TRBV5-6	4	-5.866
CAAGACAGAGAGCTGGGTTCCACTGCCAAAAAACAGTTTTTCACCCCCTGTCCCGGTACGGCTACTGGCACAGAGATAGAAAGCTGTCGGGTTC	NPTAFYLCASSRTGTGGEKLFFGSGTQLSVL	TRBJ1-4	TRBV19	5	-5.769
CAAGACAGAGAGCTGGGTTCCACTGCCAAAAAACAGTTTTTCACCCCCTGTCCCGGTTGAACTGCTGGCGCAGAGATACAGGGCCGAGTCTTCT	EDSALYLCASSSTGTGGEKLFFGSGTQLSVL	TRBJ1-4	TRBV4-3	12	-5.389
CAAGACAGAGAGCTGGGTTCCACTGCCAAAAAACAGTTTTTCACCCCCTGTCCCGTCTGGCCTGCTGGCACAGCGATACATGGCCGAGTCCCGC	RDSAMYRCASRPDGTGGEKLFFGSGTQLSVL	TRBJ1-4	TRBV7-6	17	-5.237
CAAGACAGAGAGCTGGGTTCCACTGCCAAAAAACAGTTTTTCACCCCCTGTCCCGTGTAAACTGCTGGCACAGAAGTACAGAGAGGTCTGGTTG	NQTSLYFCASSLHGTGGEKLFFGSGTQLSVL	TRBJ1-4	TRBV27	3	-5.991
CAAGACAGAGAGCTGGGTTCCACTGCCAAAAAACAGTTTTTCACCCCCTGTCGGCGGGCTAGCACTGCAGATGTAGAAGCTGCTGTCTTCAGGA	PEDSSFYICSASPPTGGEKLFFGSGTQLSVL	TRBJ1-4	TRBV20-1	2	-6.167
CAAGACAGAGAGCTGGGTTCCACTGCCAAAAAACAGTTTTTCACCCCCTGTTTTTCTAGCACTGCAGATGTAGAAGCTGCTGTCTTCAGGATGG	HPEDSSFYICSARKTGGEKLFFGSGTQLSVL	TRBJ1-4	TRBV20-1	4	-5.866
CAAGACAGAGAGCTGGGTTCCACTGCCAAAAAACAGTTTTTCACCCCCTTCGATCACGCTGCAGAGATATATGCTGCTGTCTTCAGGGCTCATG	MSPEDSSIYLCSVIEGGEKLFFGSGTQLSVL	TRBJ1-4	TRBV29-1	6	-5.69
CAAGACAGAGAGCTGGGTTCCACTGCCAAAAAACAGTTTTTCACCCCCTTGAACTAAGCTGCTGGCACAGAGATACACGGCGGAGTCCTCCTGC	QEDSAVYLCASSLVQGGEKLFFGSGTQLSVL	TRBJ1-4	TRBV7-8	2	-6.167
CAAGACAGAGAGCTGGGTTCCACTGCCAAAAAACAGTTTTTCACCCCCTTGAGGTGAGCTGGCACAGAAATAAGCTGCCGAATCTCCTCGCACT	VRGDSAAYFCASSPQGGEKLFFGSGTQLSVL	TRBJ1-4	TRBV18	6	-5.69
CAAGACAGAGAGCTGGGTTCCACTGCCAAAAAACAGTTTTTCACCCCGACCCCGGACTTGGCTGCTGGCACAGAAATAAACTCCAGAATCCTCC	EDSGVYFCASSQVRGRGEKLFFGSGTQLSVL	TRBJ1-4	TRBV14	3	-5.991
CAAGACAGAGAGCTGGGTTCCACTGCCAAAAAACAGTTTTTCACCCCGACGGGGTGAGTAACTGCTGGCACAGAAGTACACAGATGTTTGGGAG	SQTSVYFCASSYSPRRGEKLFFGSGTQLSVL	TRBJ1-4	TRBV6-2	47	-4.796
CAAGACAGAGAGCTGGGTTCCACTGCCAAAAAACAGTTTTTCACCCCGAGTTGAAGCACTGCAGATGTAGAAGCTGCTGTCTTCAGGATGGGCA	AHPEDSSFYICSASTRGEKLFFGSGTQLSVL	TRBJ1-4	TRBV20-1	5	-5.769
CAAGACAGAGAGCTGGGTTCCACTGCCAAAAAACAGTTTTTCACCCCGCCAAGAAGTGGTACTGCAGATGTAGAAGCTGCTGTCTTCAGGATGG	HPEDSSFYICSTTSWRGEKLFFGSGTQLSVL	TRBJ1-4	TRBV20-1	5	-5.769
CAAGACAGAGAGCTGGGTTCCACTGCCAAAAAACAGTTTTTCACCCCGCGCCCCCGCGATCAAGCTGCTGGCACAGAGATACACGGCCGAGTCC	DSAVYLCASSLIAGARGEKLFFGSGTQLSVL	TRBJ1-4	TRBV7-2	5	-5.769
CAAGACAGAGAGCTGGGTTCCACTGCCAAAAAACAGTTTTTCACCCCGCGCCCCTGCTAAGCTGCTGGCACAGAGATACACGGCCGAGTCCTCA	EDSAVYLCASSLAGARGEKLFFGSGTQLSVL	TRBJ1-4	TRBV11-2	40	-4.866
CAAGACAGAGAGCTGGGTTCCACTGCCAAAAAACAGTTTTTCACCCCGCGGGGCCCCTGTCGCTTGGCTGCTGGCGCAGAGATACAGGGCCGAG	SALYLCASSQATGAPRGEKLFFGSGTQLSVL	TRBJ1-4	TRBV4-3	3	-5.991
CAAGACAGAGAGCTGGGTTCCACTGCCAAAAAACAGTTTTTCACCCCGGCCCCTGTCCGGGCTGCTGGCACAGAGATACACGGCCGAGTCCTCC	EDSAVYLCASSPDRGRGEKLFFGSGTQLSVL	TRBJ1-4	TRBV7-2	3	-5.991
CAAGACAGAGAGCTGGGTTCCACTGCCAAAAAACAGTTTTTCACCCCGGGCTGTCGGGTAGTAACTGCTGGCACAGAAGTACACAGATGTCTGG	QTSVYFCASSYYPTARGEKLFFGSGTQLSVL	TRBJ1-4	TRBV6-5	10	-5.468
CAAGACAGAGAGCTGGGTTCCACTGCCAAAAAACAGTTTTTCACCCCGGTCAACGCTGCAGAGATATATGCTGCTGTCTTCAGGGCTCATGTTG	NMSPEDSSIYLCSVDRGEKLFFGSGTQLSVL	TRBJ1-4	TRBV29-1	6	-5.69
CAAGACAGAGAGCTGGGTTCCACTGCCAAAAAACAGTTTTTCACCCCGTCCCTGTTGGGGGCTGCTGGCACAGAGATACAGGGCCGAGTCCCCC	GDSALYLCASSPQQGRGEKLFFGSGTQLSVL	TRBJ1-4	TRBV5-5	8	-5.565
CAAGACAGAGAGCTGGGTTCCACTGCCAAAAAACAGTTTTTCACCCCGTCCTTTCGTAGCGCTGCTGGCACAGAGATAGAGGGCCGAGTCCCCC	GDSALYLCASSATKGRGEKLFFGSGTQLSVL	TRBJ1-4	TRBV5-6	4	-5.866
CAAGACAGAGAGCTGGGTTCCACTGCCAAAAAACAGTTTTTCACCCCGTCGCCTGTCCGGTCTGCTGGCACAGAGGTACATAGATGTCTGGTTG	NQTSMYLCASRPDRRRGEKLFFGSGTQLSVL	TRBJ1-4	TRBV28	2	-6.167
CAAGACAGAGAGCTGGGTTCCACTGCCAAAAAACAGTTTTTCACCCCGTGATGTTAACGCTAAGCTGCTGGCACAGAGATACATGGCCGAGTCC	DSAMYLCASSLALTSRGEKLFFGSGTQLSVL	TRBJ1-4	TRBV7-9	14	-5.322
CAAGACAGAGAGCTGGGTTCCACTGCCAAAAAACAGTTTTTCACCCCGTTCCCTATAGAAGCTGCTGGCACAGAGATACATGGCCGAGTCCCCC	GDSAMYLCASSFYRERGEKLFFGSGTQLSVL	TRBJ1-4	TRBV7-9	4	-5.866
CAAGACAGAGAGCTGGGTTCCACTGCCAAAAAACAGTTTTTCACCCCGTTGTCCCGGTGGTGAGCTGGCACAGAAATAAGCTGCCGAATCTCCT	GDSAAYFCASSPPGQRGEKLFFGSGTQLSVL	TRBJ1-4	TRBV18	6	-5.69
CAAGACAGAGAGCTGGGTTCCACTGCCAAAAAACAGTTTTTCACCCCTAACCCTCGTGCGACTGCTGGCACAGAAATACACAGCAGAGTCACCA	GDSAVYFCASSRTRVRGEKLFFGSGTQLSVL	TRBJ1-4	TRBV3-1	12	-5.389
CAAGACAGAGAGCTGGGTTCCACTGCCAAAAAACAGTTTTTCACCCCTAAGACCCCTGGTACTGCTGGCACAGAAGTACATGGCTGAGTCCTCC	EDSAMYFCASSTRGLRGEKLFFGSGTQLSVL	TRBJ1-4	TRBV2	2	-6.167
CAAGACAGAGAGCTGGGTTCCACTGCCAAAAAACAGTTTTTCACCCCTACGGCCACTGCGGCTGCTGGCACAGAAATACACAGCAGAGTCACCA	GDSAVYFCASSRSGRRGEKLFFGSGTQLSVL	TRBJ1-4	TRBV3-1	9	-5.514
CAAGACAGAGAGCTGGGTTCCACTGCCAAAAAACAGTTTTTCACCCCTATACCCTGATTGGGGGCTGCTGGCACAGAGATACACGGCGGAGTCC	DSAVYLCASSPQSGYRGEKLFFGSGTQLSVL	TRBJ1-4	TRBV7-8	6	-5.69
CAAGACAGAGAGCTGGGTTCCACTGCCAAAAAACAGTTTTTCACCCCTCACGCCACCGTTGCTGGCACAGAAATACACAGCAGAGTCACCAAGC	LGDSAVYFCASNGGVRGEKLFFGSGTQLSVL	TRBJ1-4	TRBV3-1	3	-5.991
CAAGACAGAGAGCTGGGTTCCACTGCCAAAAAACAGTTTTTCACCCCTCCCCTGCCCGCTGCTGGCACAGAGATACACGGCCGAGTCCTCCTGC	QEDSAVYLCASSGQGRGEKLFFGSGTQLSVL	TRBJ1-4	TRBV7-2	8	-5.565
CAAGACAGAGAGCTGGGTTCCACTGCCAAAAAACAGTTTTTCACCCCTCCCCTGTCCGGTGGCACAGAGATAGAAAGCTGTCGGGTTCTTTTGG	QKNPTAFYLCATGQGRGEKLFFGSGTQLSVL	TRBJ1-4	TRBV19	5	-5.769
CAAGACAGAGAGCTGGGTTCCACTGCCAAAAAACAGTTTTTCACCCCTCCCTAGCGCTTCACTGCTGGCACAGAAGTACACAGATGTCTGGGAN	SQTSVYFCASSEALGRGEKLFFGSGTQLSVL	TRBJ1-4	TRBV6-1	2	-6.167
CAAGACAGAGAGCTGGGTTCCACTGCCAAAAAACAGTTTTTCACCCCTCCCTCGATGACTGCTGGCACAGAGGTACATAGATGTCTGGTTGGTG	TNQTSMYLCASSHRGRGEKLFFGSGTQLSVL	TRBJ1-4	TRBV28	5	-5.769
CAAGACAGAGAGCTGGGTTCCACTGCCAAAAAACAGTTTTTCACCCCTCCCTCGCGTTACGGCACAGAAGTACACAGCTGAGTCCCTGGGTTCT	EPRDSAVYFCAVTRGRGEKLFFGSGTQLSVL	TRBJ1-4	TRBV12-3; TRBV12-4	4	-5.866
CAAGACAGAGAGCTGGGTTCCACTGCCAAAAAACAGTTTTTCACCCCTCCTGACACTTGGTGAGCTGGCACAGAAATAAGCTGCCGAATCTCCT	GDSAAYFCASSPSVRRGEKLFFGSGTQLSVL	TRBJ1-4	TRBV18	3	-5.991
CAAGACAGAGAGCTGGGTTCCACTGCCAAAAAACAGTTTTTCACCCCTCGACGTCGCTACGCTGCTGGCACAGAAATACAAAGCTGAGTCCCCN	GDSALYFCASSVATSRGEKLFFGSGTQLSVL	TRBJ1-4	TRBV9	3	-5.991
CAAGACAGAGAGCTGGGTTCCACTGCCAAAAAACAGTTTTTCACCCCTCGTCCTAGCACTGCAGATGTAGAAGCTGCTGTCTTCAGGATGGGCA	AHPEDSSFYICSARTRGEKLFFGSGTQLSVL	TRBJ1-4	TRBV20-1	9	-5.514
CAAGACAGAGAGCTGGGTTCCACTGCCAAAAAACAGTTTTTCACCCCTGCCGCTGGCACAGAAGTACACAGATGTCTGGGAGGGAGCAGCCGAC	SAAPSQTSVYFCASGRGEKLFFGSGTQLSVL	TRBJ1-4	TRBV6-5	2	-6.167
CAAGACAGAGAGCTGGGTTCCACTGCCAAAAAACAGTTTTTCACCCCTGGAACTGCTGGCACAGAGGTACATAGATGTCTGGTTGGTGCTGGCG	ASTNQTSMYLCASSSRGEKLFFGSGTQLSVL	TRBJ1-4	TRBV28	6	-5.69
CAAGACAGAGAGCTGGGTTCCACTGCCAAAAAACAGTTTTTCACCCCTGTCCAGTTCACTGCTGGCACAGAAGTACATGGCTGAGTCCTCCAGC	LEDSAMYFCASSELDRGEKLFFGSGTQLSVL	TRBJ1-4	TRBV2	3	-5.991
CAAGACAGAGAGCTGGGTTCCACTGCCAAAAAACAGTTTTTCACCCCTGTCCCGAGCTAAGCTGCTGGCACAGAGATACACGGCCGAGTCCTCC	EDSAVYLCASSLARDRGEKLFFGSGTQLSVL	TRBJ1-4	TRBV7-2	3	-5.991
CAAGACAGAGAGCTGGGTTCCACTGCCAAAAAACAGTTTTTCACCCCTGTCCCGGACGGCACAGAAGTACACAGATGTCTGGGAGGGAGCAGCC	AAPSQTSVYFCAVRDRGEKLFFGSGTQLSVL	TRBJ1-4	TRBV6-5	5	-5.769
CAAGACAGAGAGCTGGGTTCCACTGCCAAAAAACAGTTTTTCACCCCTGTCCCGGGCAGCACTGCAGATGTAGAAGCTGCTGTCTTCAGGATGG	HPEDSSFYICSAARDRGEKLFFGSGTQLSVL	TRBJ1-4	TRBV20-1	12	-5.389
CAAGACAGAGAGCTGGGTTCCACTGCCAAAAAACAGTTTTTCACCCCTGTCCCTCTCACTGATGGCACAGAAGTACACAGATGTCTGGGAGCTG	SSQTSVYFCAISERDRGEKLFFGSGTQLSVL	TRBJ1-4	TRBV10-3	3	-5.991
CAAGACAGAGAGCTGGGTTCCACTGCCAAAAAACAGTTTTTCACCCCTGTCCGAGCTGCTGGCACAGAAGTACAGAGAGGTCTGGTTGGGGCTG	SPNQTSLYFCASSSDRGEKLFFGSGTQLSVL	TRBJ1-4	TRBV27	2	-6.167
CAAGACAGAGAGCTGGGTTCCACTGCCAAAAAACAGTTTTTCACCCCTGTCGCCGCCGTAACTGCTGGCACAGAAGTACACAGATGTCTGGGAG	SQTSVYFCASSYGGDRGEKLFFGSGTQLSVL	TRBJ1-4	TRBV6-5	9	-5.514
CAAGACAGAGAGCTGGGTTCCACTGCCAAAAAACAGTTTTTCACCCCTGTGACGGTCTTCAACGCTGCAGAGATATATGCTGCTGTCTTCAGGG	PEDSSIYLCSVEDRHRGEKLFFGSGTQLSVL	TRBJ1-4	TRBV29-1	4	-5.866
CAAGACAGAGAGCTGGGTTCCACTGCCAAAAAACAGTTTTTCACCCCTGTGCGGGCTGCTGGCACAGAGATACAGGGCCGAGTCCTCCAGCTCC	ELEDSALYLCASSPHRGEKLFFGSGTQLSVL	TRBJ1-4	TRBV5-8	6	-5.69
CAAGACAGAGAGCTGGGTTCCACTGCCAAAAAACAGTTTTTCACCCCTTAGGGTTCTGCTGGCGCAGAAATATACAGATGTCTGGGAGGAGGCA	ASSQTSVYFCASRTLRGEKLFFGSGTQLSVL	TRBJ1-4	TRBV10-1	3	-5.991
CAAGACAGAGAGCTGGGTTCCACTGCCAAAAAACAGTTTTTCACCCCTTCCTGTCTGGACGCTGCTGGCACAGAAATACAAAGCTGAGTCCCCC	GDSALYFCASSVQTGRGEKLFFGSGTQLSVL	TRBJ1-4	TRBV9	3	-5.991
CAAGACAGAGAGCTGGGTTCCACTGCCAAAAAACAGTTTTTCACCCCTTGACTGTCCCTTGCTACTGGCACAGAGATAGAAAGCTGTCGGGTTC	NPTAFYLCASSKGQSRGEKLFFGSGTQLSVL	TRBJ1-4	TRBV19	2	-6.167
CAAGACAGAGAGCTGGGTTCCACTGCCAAAAAACAGTTTTTCACCCCTTGAGCTGTCTTCACTGCTGGCACAGAAGTACATGGCTGAGTCCTCC	EDSAMYFCASSEDSSRGEKLFFGSGTQLSVL	TRBJ1-4	TRBV2	2	-6.167
CAAGACAGAGAGCTGGGTTCCACTGCCAAAAAACAGTTTTTCACCCCTTGAGGCCGTTGGCTGGAGGCTGCTGGCGCAGAGATACAGGGCTGAG	SALYLCASSLQPTASRGEKLFFGSGTQLSVL	TRBJ1-4	TRBV4-1	3	-5.991
CAAGACAGAGAGCTGGGTTCCACTGCCAAAAAACAGTTTTTCACCCCTTGTATCTCTAGCACTGCAGATGTAGAAGCTGCTGTCTTCAGGATGG	HPEDSSFYICSARDTRGEKLFFGSGTQLSVL	TRBJ1-4	TRBV20-1	5	-5.769
CAAGACAGAGAGCTGGGTTCCACTGCCAAAAAACAGTTTTTCACCCCTTTGCGAACTACTGGCACAGAGATAGAAAGCTGTCGGGTTCTTTTGG	QKNPTAFYLCASSSQRGEKLFFGSGTQLSVL	TRBJ1-4	TRBV19	2	-6.167
CAAGACAGAGAGCTGGGTTCCACTGCCAAAAAACAGTTTTTCACCCGAAACCCCTGTCCCGCTTGCACTGCAGATGTAGAAGCTGCTGTCTTCA	EDSSFYICSASGTGVSGEKLFFGSGTQLSVL	TRBJ1-4	TRBV20-1	9	-5.514
CAAGACAGAGAGCTGGGTTCCACTGCCAAAAAACAGTTTTTCACCCGAACCCTGTCCGTGATAACTGCTGGCACAGAAGTACACAGATGTCTGG	QTSVYFCASSYHGQGSGEKLFFGSGTQLSVL	TRBJ1-4	TRBV6-5	3	-5.991
CAAGACAGAGAGCTGGGTTCCACTGCCAAAAAACAGTTTTTCACCCGAACCTTCAAAGCGGGTGGCACAGAAGTACACAGATGTCTGGGAGCTG	SSQTSVYFCATRFEGSGEKLFFGSGTQLSVL	TRBJ1-4	TRBV10-3	3	-5.991
CAAGACAGAGAGCTGGGTTCCACTGCCAAAAAACAGTTTTTCACCCGAAGAAGAGCCCTGTCCCGGTCTGCAGATGTAGAAGCTGCTGTCTTCA	EDSSFYICRPGQGSSSGEKLFFGSGTQLSVL	TRBJ1-4	TRBV20-1	4	-5.866
CAAGACAGAGAGCTGGGTTCCACTGCCAAAAAACAGTTTTTCACCCGACCCCTGTATCCTACGGCTGCTGGCACAGAAGTACACAGCTGAGTCC	DSAVYFCASSRRIQGSGEKLFFGSGTQLSVL	TRBJ1-4	TRBV12-3; TRBV12-4	7	-5.623
CAAGACAGAGAGCTGGGTTCCACTGCCAAAAAACAGTTTTTCACCCGACCCTGACCGACTAGCACTGCAGATGTAGAAGCTGCTGTCTTCAGGA	PEDSSFYICSASRSGSGEKLFFGSGTQLSVL	TRBJ1-4	TRBV20-1	3	-5.991
CAAGACAGAGAGCTGGGTTCCACTGCCAAAAAACAGTTTTTCACCCGACCCTGTCAAGGGTGAGCTGGCACAGAAATAAGCTGCCGAATCTCCT	GDSAAYFCASSPLTGSGEKLFFGSGTQLSVL	TRBJ1-4	TRBV18	5	-5.769
CAAGACAGAGAGCTGGGTTCCACTGCCAAAAAACAGTTTTTCACCCGATAAAGCTAAGCTGCTGGCACAGAGATACACGGCCGAGTCCTCCTGC	QEDSAVYLCASSLALSGEKLFFGSGTQLSVL	TRBJ1-4	TRBV7-2	2	-6.167
CAAGACAGAGAGCTGGGTTCCACTGCCAAAAAACAGTTTTTCACCCGATGAGGTCCGTGGACTGCTGGCACAGAAGTACACAGATGTCTGGGAG	SQTSVYFCASSPRTSSGEKLFFGSGTQLSVL	TRBJ1-4	TRBV6-1	4	-5.866
CAAGACAGAGAGCTGGGTTCCACTGCCAAAAAACAGTTTTTCACCCGATGCCCCCTGCGGCCGGGCGCTGCAGAGATATATGCTGCTGTCTTCA	EDSSIYLCSARPQGASGEKLFFGSGTQLSVL	TRBJ1-4	TRBV29-1	6	-5.69
CAAGACAGAGAGCTGGGTTCCACTGCCAAAAAACAGTTTTTCACCCGATTCCCTGTATCGTGGGTGCCTGCTGGCACAGAAGTACACAGATGTC	TSVYFCASRHPRYRESGEKLFFGSGTQLSVL	TRBJ1-4	TRBV6-5	3	-5.991
CAAGACAGAGAGCTGGGTTCCACTGCCAAAAAACAGTTTTTCACCCGCCACTGTGAAGCTGCTGGCGCAAAGATAAAGGGCCGAGTCCCCCAGC	LGDSALYLCASSFTVAGEKLFFGSGTQLSVL	TRBJ1-4	TRBV5-1	7	-5.623
CAAGACAGAGAGCTGGGTTCCACTGCCAAAAAACAGTTTTTCACCCGCCCCCAGATCTTCAACGCTGCAGAGATATATGCTGCTGTCTTCAGGG	PEDSSIYLCSVEDLGAGEKLFFGSGTQLSVL	TRBJ1-4	TRBV29-1	2	-6.167
CAAGACAGAGAGCTGGGTTCCACTGCCAAAAAACAGTTTTTCACCCGCCCCCCTCCGGGCGCTGCAGAGATATATGCTGCTGTCTTCAGGGCTC	SPEDSSIYLCSARRGAGEKLFFGSGTQLSVL	TRBJ1-4	TRBV29-1	2	-6.167
CAAGACAGAGAGCTGGGTTCCACTGCCAAAAAACAGTTTTTCACCCGCCCCCGGGGGGAGAACGCTGCAGAGATATATGCTGCTGTCTTCAGGG	PEDSSIYLCSVLPPGAGEKLFFGSGTQLSVL	TRBJ1-4	TRBV29-1	4	-5.866
CAAGACAGAGAGCTGGGTTCCACTGCCAAAAAACAGTTTTTCACCCGCCCCCTGAGTGAAGCTGCTGGCACAGAGATACACGGCGGAGTCCTCC	EDSAVYLCASSFTQGAGEKLFFGSGTQLSVL	TRBJ1-4	TRBV7-8	7	-5.623
CAAGACAGAGAGCTGGGTTCCACTGCCAAAAAACAGTTTTTCACCCGCCCCCTGCGTACTGCTGGCACAGAAGTACACAGATGTCTGGGAGGGA	PSQTSVYFCASSTQGAGEKLFFGSGTQLSVL	TRBJ1-4	TRBV6-6	3	-5.991
CAAGACAGAGAGCTGGGTTCCACTGCCAAAAAACAGTTTTTCACCCGCCCCCTGGGAGCTGCTGGCGCAAAGATAAAGGGCCGAGTCCCCCAGC	LGDSALYLCASSSQGAGEKLFFGSGTQLSVL	TRBJ1-4	TRBV5-1	8	-5.565
CAAGACAGAGAGCTGGGTTCCACTGCCAAAAAACAGTTTTTCACCCGCCCCCTGTTGGCCGCTGGCACAGAAGTACACAGATGTCTGGGAGGGA	PSQTSVYFCASGQQGAGEKLFFGSGTQLSVL	TRBJ1-4	TRBV6-1	5	-5.769
CAAGACAGAGAGCTGGGTTCCACTGCCAAAAAACAGTTTTTCACCCGCCCCCTGTTGGGGACTGCTGGCACAGAGGTACATAGATGTCTGGTTG	NQTSMYLCASSPQQGAGEKLFFGSGTQLSVL	TRBJ1-4	TRBV28	2	-6.167
CAAGACAGAGAGCTGGGTTCCACTGCCAAAAAACAGTTTTTCACCCGCCCCCTGTTTGTCTTGGCTGCTGGCACAGAAATAAACTCCAGAATCC	DSGVYFCASSQDKQGAGEKLFFGSGTQLSVL	TRBJ1-4	TRBV14	4	-5.866
CAAGACAGAGAGCTGGGTTCCACTGCCAAAAAACAGTTTTTCACCCGCCCCGCCGGTCCCGGGGCTGCTGGCGCAAAGATAAAGGGCCGAGTCC	DSALYLCASSPGTGGAGEKLFFGSGTQLSVL	TRBJ1-4	TRBV5-1	5	-5.769
CAAGACAGAGAGCTGGGTTCCACTGCCAAAAAACAGTTTTTCACCCGCCCCTAAGCTGCTGGCACAGAGATACATGGCCGAGTCCCCCTGCTCT	EQGDSAMYLCASSLGAGEKLFFGSGTQLSVL	TRBJ1-4	TRBV7-9	521	-3.751
CAAGACAGAGAGCTGGGTTCCACTGCCAAAAAACAGTTTTTCACCCGCCCCTCCAACGCTGCAGAGATATATGCTGCTGTCTTCAGGGCTCATG	MSPEDSSIYLCSVGGAGEKLFFGSGTQLSVL	TRBJ1-4	TRBV29-1	9	-5.514
CAAGACAGAGAGCTGGGTTCCACTGCCAAAAAACAGTTTTTCACCCGCCCCTGCCGGCCTGCTGGCACAGAGGTACATAGATGTCTGGTTGGTG	TNQTSMYLCASRPAGAGEKLFFGSGTQLSVL	TRBJ1-4	TRBV28	4	-5.866
CAAGACAGAGAGCTGGGTTCCACTGCCAAAAAACAGTTTTTCACCCGCCCCTGGATCTTGGCTGCTGGCACAGAGATACAGGGCCGAGTCTTCT	EDSALYLCASSQDPGAGEKLFFGSGTQLSVL	TRBJ1-4	TRBV4-2	3	-5.991
CAAGACAGAGAGCTGGGTTCCACTGCCAAAAAACAGTTTTTCACCCGCCCCTGTCCGGCTGCTGGCACAGAGATACACGGCCGAGTCCTCCTGC	QEDSAVYLCASSRTGAGEKLFFGSGTQLSVL	TRBJ1-4	TRBV7-2	3	-5.991
CAAGACAGAGAGCTGGGTTCCACTGCCAAAAAACAGTTTTTCACCCGCCCCTGTCCTTTCTTGGCTGCTGGCGCAGAGATACAGGGCTGAGTCT	DSALYLCASSQERTGAGEKLFFGSGTQLSVL	TRBJ1-4	TRBV4-1	3	-5.991
CAAGACAGAGAGCTGGGTTCCACTGCCAAAAAACAGTTTTTCACCCGCCCCTGTTTCGTAACTGCTGGCACAGAAGTACACAGATGTCTGGGAG	SQTSVYFCASSYETGAGEKLFFGSGTQLSVL	TRBJ1-4	TRBV6-6	8	-5.565
CAAGACAGAGAGCTGGGTTCCACTGCCAAAAAACAGTTTTTCACCCGCCCTGCTGCTGGCACAGAAGTACATGGCTGAGTCCTCCAGCTTTGTG	TKLEDSAMYFCASSRAGEKLFFGSGTQLSVL	TRBJ1-4	TRBV2	3	-5.991
CAAGACAGAGAGCTGGGTTCCACTGCCAAAAAACAGTTTTTCACCCGCCCTGTCGTTTCTAGCACTGCAGATGTAGAAGCTGCTGTCTTCAGGA	PEDSSFYICSARNDRAGEKLFFGSGTQLSVL	TRBJ1-4	TRBV20-1	3	-5.991
CAAGACAGAGAGCTGGGTTCCACTGCCAAAAAACAGTTTTTCACCCGCCGCCCCAGTTGGGTCTTGGCTGCTGGCACAGAGATACAGGGCCGAG	SALYLCASSQDPTGAAGEKLFFGSGTQLSVL	TRBJ1-4	TRBV4-2	2	-6.167
CAAGACAGAGAGCTGGGTTCCACTGCCAAAAAACAGTTTTTCACCCGCCGTTCTCCCCTTGCTGGCACAGAAGTACACAGATGTTTGGGAGGGA	PSQTSVYFCASKGRTAGEKLFFGSGTQLSVL	TRBJ1-4	TRBV6-2	2	-6.167
CAAGACAGAGAGCTGGGTTCCACTGCCAAAAAACAGTTTTTCACCCGCGCCCCCCTCTTGGCTGCTGGCGCAGAGATACAGGGCCGAGTCTTCT	EDSALYLCASSQEGGAGEKLFFGSGTQLSVL	TRBJ1-4	TRBV4-3	14	-5.322
CAAGACAGAGAGCTGGGTTCCACTGCCAAAAAACAGTTTTTCACCCGCGCCCCCTGGACTGCTGGCACAGAAGTACACAGATGTTTGGGAGGGA	PSQTSVYFCASSPGGAGEKLFFGSGTQLSVL	TRBJ1-4	TRBV6-2	4	-5.866
CAAGACAGAGAGCTGGGTTCCACTGCCAAAAAACAGTTTTTCACCCGCGCCCCCTGTCAAGCTGCTGGCACAGAGATACACGGCTGAGTCCCCC	GDSAVYLCASSLTGGAGEKLFFGSGTQLSVL	TRBJ1-4	TRBV7-3	5	-5.769
CAAGACAGAGAGCTGGGTTCCACTGCCAAAAAACAGTTTTTCACCCGCGCCCCTCCCTAAGCTGCTGGCACAGAGATACATGGCCGAGTCCCCC	GDSAMYLCASSLGRGAGEKLFFGSGTQLSVL	TRBJ1-4	TRBV7-9	5	-5.769
CAAGACAGAGAGCTGGGTTCCACTGCCAAAAAACAGTTTTTCACCCGCGCCGAGTTTGCTGCTGGCACAGAAATACACAGCAGAGTCACCAAGC	LGDSAVYFCASSKLGAGEKLFFGSGTQLSVL	TRBJ1-4	TRBV3-1	5	-5.769
CAAGACAGAGAGCTGGGTTCCACTGCCAAAAAACAGTTTTTCACCCGCGGGTCCTTCCCCGCTGGCACAGAAGTACACAGATGTCTGGGAGGGA	PSQTSVYFCASGEGPAGEKLFFGSGTQLSVL	TRBJ1-4	TRBV6-1	3	-5.991
CAAGACAGAGAGCTGGGTTCCACTGCCAAAAAACAGTTTTTCACCCGCTCGGCCCGTCCCCGTTTCTCGGCTGCTGGCACAGAAGTACACAGAT	SVYFCASSRETGTGRAGEKLFFGSGTQLSVL	TRBJ1-4	TRBV6-2	2	-6.167
CAAGACAGAGAGCTGGGTTCCACTGCCAAAAAACAGTTTTTCACCCGCTCGTCCCGGTGGGCTGCTGGCACAGAGATACACGGCCGAGTCCTCC	EDSAVYLCASSPPGRAGEKLFFGSGTQLSVL	TRBJ1-4	TRBV7-2	2	-6.167
CAAGACAGAGAGCTGGGTTCCACTGCCAAAAAACAGTTTTTCACCCGGAGTGTTGCCCAAGCTGCTGGCGCAAAGATAAAGGGCCGAGTCCCCC	GDSALYLCASSLGNTPGEKLFFGSGTQLSVL	TRBJ1-4	TRBV5-1	3	-5.991
CAAGACAGAGAGCTGGGTTCCACTGCCAAAAAACAGTTTTTCACCCGGCCCCCTGAGGTTGCTGGCACAGAAGTACACAGATGTCTGGGAGGGA	PSQTSVYFCASNLRGPGEKLFFGSGTQLSVL	TRBJ1-4	TRBV6-5	3	-5.991
CAAGACAGAGAGCTGGGTTCCACTGCCAAAAAACAGTTTTTCACCCGGCCCTCCCGCTACCCCCCGGGGGCTGCTGGCACAGAGATACACGGCC	AVYLCASSPRGVAGGPGEKLFFGSGTQLSVL	TRBJ1-4	TRBV7-2	5	-5.769
CAAGACAGAGAGCTGGGTTCCACTGCCAAAAAACAGTTTTTCACCCGGCGCCCCCTGTCCCGGGTAAACGCTGCAGAGATATATGCTGCTGTCT	DSSIYLCSVYPGQGAPGEKLFFGSGTQLSVL	TRBJ1-4	TRBV29-1	18	-5.213
CAAGACAGAGAGCTGGGTTCCACTGCCAAAAAACAGTTTTTCACCCGGCGCCCCGGGCCGGGGGCTGCTGGCACAGAGATACAGGGCCGAGTCC	DSALYLCASSPRPGAPGEKLFFGSGTQLSVL	TRBJ1-4	TRBV5-5	4	-5.866
CAAGACAGAGAGCTGGGTTCCACTGCCAAAAAACAGTTTTTCACCCGGGCCTGGCGGGCTGCTGGCACAGAAGTACACAGATGTTTGGGAGGGA	PSQTSVYFCASSPPGPGEKLFFGSGTQLSVL	TRBJ1-4	TRBV6-2	4	-5.866
CAAGACAGAGAGCTGGGTTCCACTGCCAAAAAACAGTTTTTCACCCGGGTCAAGGTCCTGGCTGCTGGCACAGAAATACACAGCAGAGTCACCA	GDSAVYFCASSQDLDPGEKLFFGSGTQLSVL	TRBJ1-4	TRBV3-1	5	-5.769
CAAGACAGAGAGCTGGGTTCCACTGCCAAAAAACAGTTTTTCACCCGGTGACCTGCTGCTGGCGCAAAGATAAAGGGCCGAGTCCCCCAGCTCC	ELGDSALYLCASSRSPGEKLFFGSGTQLSVL	TRBJ1-4	TRBV5-1	2	-6.167
CAAGACAGAGAGCTGGGTTCCACTGCCAAAAAACAGTTTTTCACCCGTAACCGACTCAACGCTGCAGAGATATATGCTGCTGTCTTCAGGGCTC	SPEDSSIYLCSVESVTGEKLFFGSGTQLSVL	TRBJ1-4	TRBV29-1	10	-5.468
CAAGACAGAGAGCTGGGTTCCACTGCCAAAAAACAGTTTTTCACCCGTACTATAACTGCTGGCACAGAAGTACACAGATGTCTGGGAGGGAGCA	APSQTSVYFCASSYSTGEKLFFGSGTQLSVL	TRBJ1-4	TRBV6-5	4	-5.866
CAAGACAGAGAGCTGGGTTCCACTGCCAAAAAACAGTTTTTCACCCGTCCCCTTAACAACGCTGCAGAGATATATGCTGCTGTCTTCAGGGCTC	SPEDSSIYLCSVVKGTGEKLFFGSGTQLSVL	TRBJ1-4	TRBV29-1	2	-6.167
CAAGACAGAGAGCTGGGTTCCACTGCCAAAAAACAGTTTTTCACCCGTCCCTGTCCGGGTTGTAGCACTGCAGATGTAGAAGCTGCTGTCTTCA	EDSSFYICSATTRTGTGEKLFFGSGTQLSVL	TRBJ1-4	TRBV20-1	15	-5.292
CAAGACAGAGAGCTGGGTTCCACTGCCAAAAAACAGTTTTTCACCCGTCGCTACTAAACTGCTGGCACAGAAGTACAGAGAGGTCTGGTTGGGG	PNQTSLYFCASSLVATGEKLFFGSGTQLSVL	TRBJ1-4	TRBV27	4	-5.866
CAAGACAGAGAGCTGGGTTCCACTGCCAAAAAACAGTTTTTCACCCGTCGGTGTCCCAGGGCGGCTGGCACAGAAGTACACAGATGTCTGGGAG	SQTSVYFCASRPGTPTGEKLFFGSGTQLSVL	TRBJ1-4	TRBV6-5	8	-5.565
CAAGACAGAGAGCTGGGTTCCACTGCCAAAAAACAGTTTTTCACCCGTCGTCTGTCTGCTGCTGGCACAGAAGTACACAGCTGAGTCCCTGGGT	PRDSAVYFCASSRQTTGEKLFFGSGTQLSVL	TRBJ1-4	TRBV12-3; TRBV12-4	3	-5.991
CAAGACAGAGAGCTGGGTTCCACTGCCAAAAAACAGTTTTTCACCCGTGCCCGGTGGTGAGCTGGCACAGAAATAAGCTGCCGAATCTCCTCGC	RGDSAAYFCASSPPGTGEKLFFGSGTQLSVL	TRBJ1-4	TRBV18	3	-5.991
CAAGACAGAGAGCTGGGTTCCACTGCCAAAAAACAGTTTTTCACCCGTGGTCCCGGCTCGAGTAGCACTGCAGATGTAGAAGCTGCTGTCTTCA	EDSSFYICSATRAGTTGEKLFFGSGTQLSVL	TRBJ1-4	TRBV20-1	4	-5.866
CAAGACAGAGAGCTGGGTTCCACTGCCAAAAAACAGTTTTTCACCCGTTACTGTCAGTGTGCTGGCACAGAAGTACACAGATGTCTGGGAGGGA	PSQTSVYFCASTLTVTGEKLFFGSGTQLSVL	TRBJ1-4	TRBV6-1	7	-5.623
CAAGACAGAGAGCTGGGTTCCACTGCCAAAAAACAGTTTTTCACCCGTTATGGTCGCACTGCAGATGTAGAAGCTGCTGTCTTCAGGATGGGCA	AHPEDSSFYICSATITGEKLFFGSGTQLSVL	TRBJ1-4	TRBV20-1	7	-5.623
CAAGACAGAGAGCTGGGTTCCACTGCCAAAAAACAGTTTTTCACCCGTTCCGAAGCTGCTGGCACAGAGATACACGGCCGAGTCCTCCTGCTGT	QQEDSAVYLCASSFGTGEKLFFGSGTQLSVL	TRBJ1-4	TRBV7-2	5	-5.769
CAAGACAGAGAGCTGGGTTCCACTGCCAAAAAACAGTTTTTCACCCGTTCGTCCCGGAGGGGATCTGCTGGCACAGAAGTACACAGATGTTTGG	QTSVYFCASRSPPGRTGEKLFFGSGTQLSVL	TRBJ1-4	TRBV6-2	3	-5.991
CAAGACAGAGAGCTGGGTTCCACTGCCAAAAAACAGTTTTTCACCCGTTGGGCTGCCGCTGCAGAGATATATGCTGCTGTCTTCAGGGCTCATG	MSPEDSSIYLCSGSPTGEKLFFGSGTQLSVL	TRBJ1-4	TRBV29-1	2	-6.167
CAAGACAGAGAGCTGGGTTCCACTGCCAAAAAACAGTTTTTCACCCTCAAGCGTAGGTGAGCTGGCACAGAAATAAGCTGCCGAATCTCCTCGC	RGDSAAYFCASSPTLEGEKLFFGSGTQLSVL	TRBJ1-4	TRBV18	5	-5.769
CAAGACAGAGAGCTGGGTTCCACTGCCAAAAAACAGTTTTTCACCCTCAGCCTGAAAGCTGCTGGCGCAAAGATAAAGGGCCGAGTCCCCCAGC	LGDSALYLCASSFQAEGEKLFFGSGTQLSVL	TRBJ1-4	TRBV5-1	2	-6.167
CAAGACAGAGAGCTGGGTTCCACTGCCAAAAAACAGTTTTTCACCCTCATCGAAGACCCGCCGACTGCTGGCACAGAAGTACACAGATGTCTGG	QTSVYFCASSRRVFDEGEKLFFGSGTQLSVL	TRBJ1-4	TRBV6-5	3	-5.991
CAAGACAGAGAGCTGGGTTCCACTGCCAAAAAACAGTTTTTCACCCTCCCCTGTCAGGCTGCTGGCACAGAAGTACACAGATGTCTGGGAGGGA	PSQTSVYFCASSLTGEGEKLFFGSGTQLSVL	TRBJ1-4	TRBV6-5	5	-5.769
CAAGACAGAGAGCTGGGTTCCACTGCCAAAAAACAGTTTTTCACCCTCCCCTTTCGTTCCGCTGGCACAGAAGTACAGAGAGGTCTGGTTGGGG	PNQTSLYFCASGTKGEGEKLFFGSGTQLSVL	TRBJ1-4	TRBV27	2	-6.167
CAAGACAGAGAGCTGGGTTCCACTGCCAAAAAACAGTTTTTCACCCTCCCTGTCAATAGTAGGTGAGCTGGCACAGAAATAAGCTGCCGAATCT	DSAAYFCASSPTIDREGEKLFFGSGTQLSVL	TRBJ1-4	TRBV18	2	-6.167
CAAGACAGAGAGCTGGGTTCCACTGCCAAAAAACAGTTTTTCACCCTCCGGAGTCCCCCTAGCACTGCAGATGTAGAAGCTGCTGTCTTCAGGA	PEDSSFYICSARGTPEGEKLFFGSGTQLSVL	TRBJ1-4	TRBV20-1	2	-6.167
CAAGACAGAGAGCTGGGTTCCACTGCCAAAAAACAGTTTTTCACCCTCCGGCAGTAAGCTGCTGGCACAGAGATACATGGCCGAGTCCCCCTGC	QGDSAMYLCASSLLPEGEKLFFGSGTQLSVL	TRBJ1-4	TRBV7-9	5	-5.769
CAAGACAGAGAGCTGGGTTCCACTGCCAAAAAACAGTTTTTCACCCTCCGGCCCAAAGCTGCTGGCGCAAAGATAAAGGGCCGAGTCCCCCAGC	LGDSALYLCASSFGPEGEKLFFGSGTQLSVL	TRBJ1-4	TRBV5-1	2	-6.167
CAAGACAGAGAGCTGGGTTCCACTGCCAAAAAACAGTTTTTCACCCTCCTGCCCCCCCAAATCTCTAGCACTGCAGATGTAGAAGCTGCTGTCT	DSSFYICSARDLGGQEGEKLFFGSGTQLSVL	TRBJ1-4	TRBV20-1	2	-6.167
CAAGACAGAGAGCTGGGTTCCACTGCCAAAAAACAGTTTTTCACCCTCGACCCCGAAGCTGCTGGCACAGAGATACATGGCCGAGTCCCCAAGC	LGDSAMYLCASSFGVEGEKLFFGSGTQLSVL	TRBJ1-4	TRBV11-1	2	-6.167
CAAGACAGAGAGCTGGGTTCCACTGCCAAAAAACAGTTTTTCACCCTCGCGGACCCCCCTAGCACTGCAGATGTAGAAGCTGCTGTCTTCAGGA	PEDSSFYICSARGVREGEKLFFGSGTQLSVL	TRBJ1-4	TRBV20-1	4	-5.866
CAAGACAGAGAGCTGGGTTCCACTGCCAAAAAACAGTTTTTCACCCTCGGAGTTCCGGCTGCTGGCGCAAAGATAAAGGGCCGAGTCCCCCAGC	LGDSALYLCASSRNSEGEKLFFGSGTQLSVL	TRBJ1-4	TRBV5-1	4	-5.866
CAAGACAGAGAGCTGGGTTCCACTGCCAAAAAACAGTTTTTCACCCTCGGGCCCAGCGGGGCTGGCACAGAAGTACATGGCTGAGTCCTCCAGC	LEDSAMYFCASPAGPEGEKLFFGSGTQLSVL	TRBJ1-4	TRBV2	2	-6.167
CAAGACAGAGAGCTGGGTTCCACTGCCAAAAAACAGTTTTTCACCCTCTCCCCCTCCCCAACTGCTGGCACAGAAGTACACAGATGTCTGGGAG	SQTSVYFCASSWGGGEGEKLFFGSGTQLSVL	TRBJ1-4	TRBV6-5	3	-5.991
CAAGACAGAGAGCTGGGTTCCACTGCCAAAAAACAGTTTTTCACCCTCTCCCCTCGTGCTGGCGCAGAAATACACAGATGTCTGGGAGCGGGTA	TRSQTSVYFCASTRGEGEKLFFGSGTQLSVL	TRBJ1-4	TRBV10-2	2	-6.167
CAAGACAGAGAGCTGGGTTCCACTGCCAAAAAACAGTTTTTCACCCTCTCCGAGGTGTCCGGTGCTGCTGGCGCAAAGATAAAGGGCCGAGTCC	DSALYLCASSTGHLGEGEKLFFGSGTQLSVL	TRBJ1-4	TRBV5-1	5	-5.769
CAAGACAGAGAGCTGGGTTCCACTGCCAAAAAACAGTTTTTCACCCTCTCGGTGAGCATGGCTGCTGGCACAGAGATACAGGGCCGAGTCTTCT	EDSALYLCASSHAHREGEKLFFGSGTQLSVL	TRBJ1-4	TRBV4-2	3	-5.991
CAAGACAGAGAGCTGGGTTCCACTGCCAAAAAACAGTTTTTCACCCTCTTCCCGGCTCGTGCTGGCACAGAAGTACACAGATGTCTGGGAGGGA	PSQTSVYFCASTSREEGEKLFFGSGTQLSVL	TRBJ1-4	TRBV6-6	7	-5.623
CAAGACAGAGAGCTGGGTTCCACTGCCAAAAAACAGTTTTTCACCCTGAGGGCGCACACTGCAGATGTAGAAGCTGCTGTCTTCAGGATGGGCA	AHPEDSSFYICSVRPQGEKLFFGSGTQLSVL	TRBJ1-4	TRBV20-1	4	-5.866
CAAGACAGAGAGCTGGGTTCCACTGCCAAAAAACAGTTTTTCACCCTGCCCCCTGTAGGAACTGCTGGCACAGAGGTACATAGATGTCTGGTTG	NQTSMYLCASSSYRGQGEKLFFGSGTQLSVL	TRBJ1-4	TRBV28	5	-5.769
CAAGACAGAGAGCTGGGTTCCACTGCCAAAAAACAGTTTTTCACCCTGCCCCCTGTCACTGCTGGCACAGAAGTACAGAGAGGTCTGGTTGGGG	PNQTSLYFCASSDRGQGEKLFFGSGTQLSVL	TRBJ1-4	TRBV27	12	-5.389
CAAGACAGAGAGCTGGGTTCCACTGCCAAAAAACAGTTTTTCACCCTGCCCCGAAAATGAGTAACTGCTGGCACAGAAGTACACAGATGTCTGG	QTSVYFCASSYSFSGQGEKLFFGSGTQLSVL	TRBJ1-4	TRBV6-5	4	-5.866
CAAGACAGAGAGCTGGGTTCCACTGCCAAAAAACAGTTTTTCACCCTGCGCACCTTCCAAGCTGCTGGCGCAAAGATAAAGGGCCGAGTCCCCC	GDSALYLCASSLEGAQGEKLFFGSGTQLSVL	TRBJ1-4	TRBV5-1	3	-5.991
CAAGACAGAGAGCTGGGTTCCACTGCCAAAAAACAGTTTTTCACCCTGGCCGGTGCTGGCGCAGAGATACAGGGCTGAGTCTTCTGGCTGCAGG	LQPEDSALYLCASTGQGEKLFFGSGTQLSVL	TRBJ1-4	TRBV4-1	3	-5.991
CAAGACAGAGAGCTGGGTTCCACTGCCAAAAAACAGTTTTTCACCCTGGGAACTGCTGGCACAGAGGTACATAGATGTCTGGTTGGTGCTGGCG	ASTNQTSMYLCASSSQGEKLFFGSGTQLSVL	TRBJ1-4	TRBV28	3	-5.991
CAAGACAGAGAGCTGGGTTCCACTGCCAAAAAACAGTTTTTCACCCTGGTCTGGACTGCTGGCACAGAAGTACACAGCTGAGTCCCTGGGTTCT	EPRDSAVYFCASSPDQGEKLFFGSGTQLSVL	TRBJ1-4	TRBV12-3; TRBV12-4	4	-5.866
CAAGACAGAGAGCTGGGTTCCACTGCCAAAAAACAGTTTTTCACCCTGTCCATTGTCACTGCTGGCACAGAAGTACACAGATGTTTGGGAGGGA	PSQTSVYFCASSDNGQGEKLFFGSGTQLSVL	TRBJ1-4	TRBV6-2	2	-6.167
CAAGACAGAGAGCTGGGTTCCACTGCCAAAAAACAGTTTTTCACCCTGTCCCCAGTCAACGCTGCAGAGATATATGCTGCTGTCTTCAGGGCTC	SPEDSSIYLCSVDWGQGEKLFFGSGTQLSVL	TRBJ1-4	TRBV29-1	6	-5.69
CAAGACAGAGAGCTGGGTTCCACTGCCAAAAAACAGTTTTTCACCCTGTCCTGATGAGCTGGCACAGAAATAAGCTGCCGAATCTCCTCGCACT	VRGDSAAYFCASSSGQGEKLFFGSGTQLSVL	TRBJ1-4	TRBV18	6	-5.69
CAAGACAGAGAGCTGGGTTCCACTGCCAAAAAACAGTTTTTCACCCTGTCTAGCACTGCAGATGTAGAAGCTGCTGTCTTCAGGATGGGCACTG	SAHPEDSSFYICSARQGEKLFFGSGTQLSVL	TRBJ1-4	TRBV20-1	3	-5.991
CAAGACAGAGAGCTGGGTTCCACTGCCAAAAAACAGTTTTTCACCCTGTCTTGCTGGGCTGCTGGCACAGAGATACACGGCCGAGTCCTCCTGC	QEDSAVYLCASSPARQGEKLFFGSGTQLSVL	TRBJ1-4	TRBV7-2	7	-5.623
CAAGACAGAGAGCTGGGTTCCACTGCCAAAAAACAGTTTTTCACCCTGTGGTGAGCTGGCACAGAAATAAGCTGCCGAATCTCCTCGCACTACC	VVRGDSAAYFCASSPQGEKLFFGSGTQLSVL	TRBJ1-4	TRBV18	5	-5.769
CAAGACAGAGAGCTGGGTTCCACTGCCAAAAAACAGTTTTTCACCCTTCCCCCATGAGTAACTGCTGGCACAGAGATACACGGCCGAGTCCTCC	EDSAVYLCASSYSWGKGEKLFFGSGTQLSVL	TRBJ1-4	TRBV7-2	4	-5.866
CAAGACAGAGAGCTGGGTTCCACTGCCAAAAAACAGTTTTTCACCCTTCCCCTGTCTTCGACTGCTGGCACAGAGATACACGGCCGAGTCCTCC	EDSAVYLCASSRRQGKGEKLFFGSGTQLSVL	TRBJ1-4	TRBV7-2	12	-5.389
CAAGACAGAGAGCTGGGTTCCACTGCCAAAAAACAGTTTTTCACCCTTCCTGCCTGTGACGCTGCTGGCACAGAGATACATGGCCGAGTCCCCC	GDSAMYLCASSVTGRKGEKLFFGSGTQLSVL	TRBJ1-4	TRBV7-9	12	-5.389
CAAGACAGAGAGCTGGGTTCCACTGCCAAAAAACAGTTTTTCACCCTTCGAGTAACTGCTGGCACAGAAGTACACAGATGTCTGGGAGGGAGCA	APSQTSVYFCASSYSKGEKLFFGSGTQLSVL	TRBJ1-4	TRBV6-5	6	-5.69
CAAGACAGAGAGCTGGGTTCCACTGCCAAAAAACAGTTTTTCACCCTTCGCCCCCCTTAGACTACTGGCACAGAGATAGAAAGCTGTCGGGTTC	NPTAFYLCASSLRGAKGEKLFFGSGTQLSVL	TRBJ1-4	TRBV19	3	-5.991
CAAGACAGAGAGCTGGGTTCCACTGCCAAAAAACAGTTTTTCACCCTTTGGGCCTACCGTGGGGCTGCTGGCGCAAAGATAAAGGGCCGAGTCC	DSALYLCASSPTVGPKGEKLFFGSGTQLSVL	TRBJ1-4	TRBV5-1	5	-5.769
CAAGACAGAGAGCTGGGTTCCACTGCCAAAAAACAGTTTTTCACCCTTTGTTCGGCTAGCACTGCAGATGTAGAAGCTGCTGTCTTCAGGATGG	HPEDSSFYICSASRTKGEKLFFGSGTQLSVL	TRBJ1-4	TRBV20-1	62	-4.675
CAAGACAGAGAGCTGGGTTCCACTGCCAAAAAACAGTTTTTCACCGAAATGACGGCTGCTGGCACAGAAATAAACTCCAGAATCCTCCAGTTCT	ELEDSGVYFCASSRHFGEKLFFGSGTQLSVL	TRBJ1-4	TRBV14	6	-5.69
CAAGACAGAGAGCTGGGTTCCACTGCCAAAAAACAGTTTTTCACCGAACCCCCTCCCGATGCTGGCACAGAAATACACAGCAGAGTCACCAAGC	LGDSAVYFCASIGRGFGEKLFFGSGTQLSVL	TRBJ1-4	TRBV3-1	4	-5.866
CAAGACAGAGAGCTGGGTTCCACTGCCAAAAAACAGTTTTTCACCGAACCCTTTTAAACTGCTGGCACAGAAGTACACAGCTGAGTCCCTGGGT	PRDSAVYFCASSLKGFGEKLFFGSGTQLSVL	TRBJ1-4	TRBV12-3; TRBV12-4	3	-5.991
CAAGACAGAGAGCTGGGTTCCACTGCCAAAAAACAGTTTTTCACCGAATAACCCCGTACTGCTGGCACAGAAGTACAGAGAGGTCTGGTTGGGG	PNQTSLYFCASSTGLFGEKLFFGSGTQLSVL	TRBJ1-4	TRBV27	3	-5.991
CAAGACAGAGAGCTGGGTTCCACTGCCAAAAAACAGTTTTTCACCGAATCCCCGGCTGCTGGCACAGAGATACATGGCCGAGTCCCCCTGCTCT	EQGDSAMYLCASSRGFGEKLFFGSGTQLSVL	TRBJ1-4	TRBV7-9	2	-6.167
CAAGACAGAGAGCTGGGTTCCACTGCCAAAAAACAGTTTTTCACCGAATCCCTCGTTACGCAAGCTGCTGGCGCAAAGATAAAGGGCCGAGTCC	DSALYLCASSLRNEGFGEKLFFGSGTQLSVL	TRBJ1-4	TRBV5-1	2	-6.167
CAAGACAGAGAGCTGGGTTCCACTGCCAAAAAACAGTTTTTCACCGACACCCCTGTCCCGACTGCTGGCACAGAAGTACACAGATGTCTGGGAG	SQTSVYFCASSRDRGVGEKLFFGSGTQLSVL	TRBJ1-4	TRBV6-5	4	-5.866
CAAGACAGAGAGCTGGGTTCCACTGCCAAAAAACAGTTTTTCACCGACCACCCCATCAACGCTGCAGAGATATATGCTGCTGTCTTCAGGGCTC	SPEDSSIYLCSVDGVVGEKLFFGSGTQLSVL	TRBJ1-4	TRBV29-1	3	-5.991
CAAGACAGAGAGCTGGGTTCCACTGCCAAAAAACAGTTTTTCACCGACCACTCTAGGGCTGCTGGCACAGAAATACACAGCAGAGTCACCAAGC	LGDSAVYFCASSPRVVGEKLFFGSGTQLSVL	TRBJ1-4	TRBV3-1	5	-5.769
CAAGACAGAGAGCTGGGTTCCACTGCCAAAAAACAGTTTTTCACCGACCATCCCCTGTCCCGGAAGAAGCGCGCTGGCACAGAAGTACACAGAT	SVYFCASALLPGQGMVGEKLFFGSGTQLSVL	TRBJ1-4	TRBV6-1	4	-5.866
CAAGACAGAGAGCTGGGTTCCACTGCCAAAAAACAGTTTTTCACCGACCCCGCCCTGGAGGCTGCTGGCACAGAGATACACGGCCGAGTCCTCC	EDSAVYLCASSLQGGVGEKLFFGSGTQLSVL	TRBJ1-4	TRBV7-2	10	-5.468
CAAGACAGAGAGCTGGGTTCCACTGCCAAAAAACAGTTTTTCACCGACCCTGTCGGTGTAACTGCTGGCACAGAAGTACACAGATGTCTGGGAG	SQTSVYFCASSYTDRVGEKLFFGSGTQLSVL	TRBJ1-4	TRBV6-5	16	-5.264
CAAGACAGAGAGCTGGGTTCCACTGCCAAAAAACAGTTTTTCACCGACCTGTCCCGGTCGGTAACTGCTGGCACAGAAGTACACAGATGTTTGG	QTSVYFCASSYRPGQVGEKLFFGSGTQLSVL	TRBJ1-4	TRBV6-2	3	-5.991
CAAGACAGAGAGCTGGGTTCCACTGCCAAAAAACAGTTTTTCACCGACCTGTCCTTGGCTGCTGGCACAGAGATACAGGGCCGAGTCTTCTGGC	PEDSALYLCASSQGQVGEKLFFGSGTQLSVL	TRBJ1-4	TRBV4-2	5	-5.769
CAAGACAGAGAGCTGGGTTCCACTGCCAAAAAACAGTTTTTCACCGACGTCGAGGCTGCTGGCGCAAAGATAAAGGGAAGTTTCCTTTGTTTCN	ETKETSLYLCASSLDVGEKLFFGSGTQLSVL	TRBJ1-4	TRBV5-1	3	-5.991
CAAGACAGAGAGCTGGGTTCCACTGCCAAAAAACAGTTTTTCACCGACGTCGAGGCTGCTGGCGCAAAGATAAAGGGCCGAGTCCCCCAGCTCC	ELGDSALYLCASSLDVGEKLFFGSGTQLSVL	TRBJ1-4	TRBV5-1	4	-5.866
CAAGACAGAGAGCTGGGTTCCACTGCCAAAAAACAGTTTTTCACCGACTGTCCCGGGAATGCTGGCGCAGAAATACACAGATGTCTGGGAGCGG	RSQTSVYFCASIPGTVGEKLFFGSGTQLSVL	TRBJ1-4	TRBV10-2	6	-5.69
CAAGACAGAGAGCTGGGTTCCACTGCCAAAAAACAGTTTTTCACCGAGAGTCTTCCAGCTGGCACAGAAGTACACAGATGTCTGGGAGGGAGCA	APSQTSVYFCASWKTLGEKLFFGSGTQLSVL	TRBJ1-4	TRBV6-1	4	-5.866
CAAGACAGAGAGCTGGGTTCCACTGCCAAAAAACAGTTTTTCACCGAGCCCCCTGAGGCTGGCACAGAGATACATGGCCGAGTCCCCCTGCTCT	EQGDSAMYLCASLRGLGEKLFFGSGTQLSVL	TRBJ1-4	TRBV7-9	3	-5.991
CAAGACAGAGAGCTGGGTTCCACTGCCAAAAAACAGTTTTTCACCGAGCCCCCTGCAGGCACTGCAGATGTAGAAGCTGCTGTCTTCAGGATGG	HPEDSSFYICSACRGLGEKLFFGSGTQLSVL	TRBJ1-4	TRBV20-1	4	-5.866
CAAGACAGAGAGCTGGGTTCCACTGCCAAAAAACAGTTTTTCACCGAGCCCCCTGCCGAAGCTGCTGGCACAGAGATACAGGGCCGAGTCGTCC	DDSALYLCASSFGRGLGEKLFFGSGTQLSVL	TRBJ1-4	TRBV5-4	24	-5.088
CAAGACAGAGAGCTGGGTTCCACTGCCAAAAAACAGTTTTTCACCGAGCCCCCTGCTGTACGCTTGGCTGCTGGCGCAGAGATACAGGGCTGAG	SALYLCASSQAYSRGLGEKLFFGSGTQLSVL	TRBJ1-4	TRBV4-1	4	-5.866
CAAGACAGAGAGCTGGGTTCCACTGCCAAAAAACAGTTTTTCACCGAGCCTGCCACGGGGGGCACAGAAGTAAAGAGCTGTCTGGTTGGGGATG	IPNQTALYFCAPRGRLGEKLFFGSGTQLSVL	TRBJ1-4	TRBV24-1	4	-5.866
CAAGACAGAGAGCTGGGTTCCACTGCCAAAAAACAGTTTTTCACCGAGCCTTTCAGGGGCACTGCAGATGTAGAAGCTGCTGTCTTCAGGATGG	HPEDSSFYICSAPERLGEKLFFGSGTQLSVL	TRBJ1-4	TRBV20-1	7	-5.623
CAAGACAGAGAGCTGGGTTCCACTGCCAAAAAACAGTTTTTCACCGAGGCTAGCACTGCAGATGTAGAAGCTGCTGTCTTCAGGATGGGCACTG	SAHPEDSSFYICSASLGEKLFFGSGTQLSVL	TRBJ1-4	TRBV20-1	2	-6.167
CAAGACAGAGAGCTGGGTTCCACTGCCAAAAAACAGTTTTTCACCGAGGTAACTAGCACTGCAGATGTAGAAGCTGCTGTCTTCAGGATGGGCA	AHPEDSSFYICSASYLGEKLFFGSGTQLSVL	TRBJ1-4	TRBV20-1	4	-5.866
CAAGACAGAGAGCTGGGTTCCACTGCCAAAAAACAGTTTTTCACCGAGGTCTATCCTATCTCTAGCACTGCAGATGTAGAAGCTGCTGTCTTCA	EDSSFYICSARDRIDLGEKLFFGSGTQLSVL	TRBJ1-4	TRBV20-1	9	-5.514
CAAGACAGAGAGCTGGGTTCCACTGCCAAAAAACAGTTTTTCACCGATACCCACCGGGGAACTGCTGGCACAGAAGTACACAGATGTCTGGGAG	SQTSVYFCASSSPVGIGEKLFFGSGTQLSVL	TRBJ1-4	TRBV6-5; TRBV6-6	2	-6.167
CAAGACAGAGAGCTGGGTTCCACTGCCAAAAAACAGTTTTTCACCGATTAACCCCACTAAGCTGCTGGCACAGAGATACATGGCCGAGTCCCCC	GDSAMYLCASSLVGLIGEKLFFGSGTQLSVL	TRBJ1-4	TRBV7-9	10	-5.468
CAAGACAGAGAGCTGGGTTCCACTGCCAAAAAACAGTTTTTCACCGATTAGCCCCTGCGGTGGTGAGCTGGCACAGAAATAAGCTGCCGAATCT	DSAAYFCASSPPQGLIGEKLFFGSGTQLSVL	TRBJ1-4	TRBV18	4	-5.866
CAAGACAGAGAGCTGGGTTCCACTGCCAAAAAACAGTTTTTCACCGCCACCTCCCCCGGCTAGGAAGCTGCTGGCACAGAGATACACGGCCGAG	SAVYLCASSFLAGGGGGEKLFFGSGTQLSVL	TRBJ1-4	TRBV7-2	4	-5.866
CAAGACAGAGAGCTGGGTTCCACTGCCAAAAAACAGTTTTTCACCGCCAGATGCTGCCGTGCTGCAGAGATATATGCTGCTGTCTTCAGGGCTC	SPEDSSIYLCSTAASGGEKLFFGSGTQLSVL	TRBJ1-4	TRBV29-1	3	-5.991
CAAGACAGAGAGCTGGGTTCCACTGCCAAAAAACAGTTTTTCACCGCCATCCCCTGTTCGACTGGTGGCACAGAAGTAAAGAGCTGTCTGGTTG	NQTALYFCATSRTGDGGEKLFFGSGTQLSVL	TRBJ1-4	TRBV24-1	12	-5.389
CAAGACAGAGAGCTGGGTTCCACTGCCAAAAAACAGTTTTTCACCGCCATCGTAACTGCTGGCACAGAAGTACACAGATGTCTGGGAGGGAGCA	APSQTSVYFCASSYDGGEKLFFGSGTQLSVL	TRBJ1-4	TRBV6-6	4	-5.866
CAAGACAGAGAGCTGGGTTCCACTGCCAAAAAACAGTTTTTCACCGCCCAATGAGGTGCTGGCACAGAGATACACGGCCGAGTCCTCCTGCTGT	QQEDSAVYLCASTSLGGEKLFFGSGTQLSVL	TRBJ1-4	TRBV7-2	3	-5.991
CAAGACAGAGAGCTGGGTTCCACTGCCAAAAAACAGTTTTTCACCGCCCCCCCTGTATCCCTCTTGGCTGCTGGCGCAGAGATACAGGGCCGAG	SALYLCASSQEGYRGGGEKLFFGSGTQLSVL	TRBJ1-4	TRBV4-3	3	-5.991
CAAGACAGAGAGCTGGGTTCCACTGCCAAAAAACAGTTTTTCACCGCCCCCCGGTTCGGTGCTGGCACAGAAGTACACAGATGTTTGGGAGGGA	PSQTSVYFCASTEPGGGEKLFFGSGTQLSVL	TRBJ1-4	TRBV6-2	5	-5.769
CAAGACAGAGAGCTGGGTTCCACTGCCAAAAAACAGTTTTTCACCGCCCCCTGATAAACTGCTGGCACAGAAGTACACAGCTGAGTCCCTGGGT	PRDSAVYFCASSLSGGGEKLFFGSGTQLSVL	TRBJ1-4	TRBV12-3; TRBV12-4	6	-5.69
CAAGACAGAGAGCTGGGTTCCACTGCCAAAAAACAGTTTTTCACCGCCCCCTGTCAAGGAGCTGCTGGCGCAAAGATAAAGGGCCGAGTCCCCC	GDSALYLCASSSLTGGGEKLFFGSGTQLSVL	TRBJ1-4	TRBV5-1	2	-6.167
CAAGACAGAGAGCTGGGTTCCACTGCCAAAAAACAGTTTTTCACCGCCCCCTGTCCCCCCGCTGGCACAGAGGTACATAGATGTCTGGTTGGTG	TNQTSMYLCASGGTGGGEKLFFGSGTQLSVL	TRBJ1-4	TRBV28	2	-6.167
CAAGACAGAGAGCTGGGTTCCACTGCCAAAAAACAGTTTTTCACCGCCCCCTGTCCGACTGCTGGCACAGAAGTACACAGATGTCTGGGAGGGA	PSQTSVYFCASSRTGGGEKLFFGSGTQLSVL	TRBJ1-4	TRBV6-6	7	-5.623
CAAGACAGAGAGCTGGGTTCCACTGCCAAAAAACAGTTTTTCACCGCCCCCTGTCCTGCTGCTGGCACAGAAATACACAGCAGAGTCACCAAGC	LGDSAVYFCASSRTGGGEKLFFGSGTQLSVL	TRBJ1-4	TRBV3-1	2	-6.167
CAAGACAGAGAGCTGGGTTCCACTGCCAAAAAACAGTTTTTCACCGCCCCCTGTCGAACTGCTGGCACAGAAGTACACAGCTGAGTCCCTGGGT	PRDSAVYFCASSSTGGGEKLFFGSGTQLSVL	TRBJ1-4	TRBV12-3; TRBV12-4	4	-5.866
CAAGACAGAGAGCTGGGTTCCACTGCCAAAAAACAGTTTTTCACCGCCCCCTGTGAAGATAACGCTGCAGAGATATATGCTGCTGTCTTCAGGG	PEDSSIYLCSVIFTGGGEKLFFGSGTQLSVL	TRBJ1-4	TRBV29-1	3	-5.991
CAAGACAGAGAGCTGGGTTCCACTGCCAAAAAACAGTTTTTCACCGCCCCCTTTTGAGGGTGAGCTGGCACAGAAATAAGCTGCCGAATCTCCT	GDSAAYFCASSPSKGGGEKLFFGSGTQLSVL	TRBJ1-4	TRBV18	6	-5.69
CAAGACAGAGAGCTGGGTTCCACTGCCAAAAAACAGTTTTTCACCGCCCCTCCTGCTGGCACAGAAGTACACAGATGTTTGGGAGGGAGCAGCC	AAPSQTSVYFCASRRGGEKLFFGSGTQLSVL	TRBJ1-4	TRBV6-2	6	-5.69
CAAGACAGAGAGCTGGGTTCCACTGCCAAAAAACAGTTTTTCACCGCCCCTGGTAGGATCACTGATGGCACAGAAGTACACAGATGTCTGGGAG	SQTSVYFCAISDPTRGGEKLFFGSGTQLSVL	TRBJ1-4	TRBV10-3	80	-4.565
CAAGACAGAGAGCTGGGTTCCACTGCCAAAAAACAGTTTTTCACCGCCCCTGTCAGGTCCGCTGCTGGCACAGAGATACAGGGCCGAGTCGTCN	DDSALYLCASSGPDRGGEKLFFGSGTQLSVL	TRBJ1-4	TRBV5-4	2	-6.167
CAAGACAGAGAGCTGGGTTCCACTGCCAAAAAACAGTTTTTCACCGCCCGCCGCCGTGCTGCTGGCGCAAAGATAAAGGGCCGAGTCCCCCAGC	LGDSALYLCASSTAAGGEKLFFGSGTQLSVL	TRBJ1-4	TRBV5-1	3	-5.991
CAAGACAGAGAGCTGGGTTCCACTGCCAAAAAACAGTTTTTCACCGCCCGGGCCTATCGAGTAACTGCTGGCACAGAAGTACACAGATGTCTGG	QTSVYFCASSYSIGPGGEKLFFGSGTQLSVL	TRBJ1-4	TRBV6-5	6	-5.69
CAAGACAGAGAGCTGGGTTCCACTGCCAAAAAACAGTTTTTCACCGCCCTGCGAACTGCTGGCACAGAAGTACAGAGAGGTCTGGTTGGGGCTG	SPNQTSLYFCASSSQGGEKLFFGSGTQLSVL	TRBJ1-4	TRBV27	11	-5.426
CAAGACAGAGAGCTGGGTTCCACTGCCAAAAAACAGTTTTTCACCGCCCTGGAACCTGCTGGCGCAAAGATAAAGGGCCGAGTCCCCCAGCTCC	ELGDSALYLCASRFQGGEKLFFGSGTQLSVL	TRBJ1-4	TRBV5-1	3	-5.991
CAAGACAGAGAGCTGGGTTCCACTGCCAAAAAACAGTTTTTCACCGCCCTGTCTAGCACTGCAGATGTAGAAGCTGCTGTCTTCAGGATGGGCA	AHPEDSSFYICSARQGGEKLFFGSGTQLSVL	TRBJ1-4	TRBV20-1	13	-5.354
CAAGACAGAGAGCTGGGTTCCACTGCCAAAAAACAGTTTTTCACCGCCCTGTCTTTCTCTAGCACTGCAGATGTAGAAGCTGCTGTCTTCAGGA	PEDSSFYICSARERQGGEKLFFGSGTQLSVL	TRBJ1-4	TRBV20-1	11	-5.426
CAAGACAGAGAGCTGGGTTCCACTGCCAAAAAACAGTTTTTCACCGCCGCCCCCTAAATCACTGATGGCACAGAAGTACACAGATGTCTGGGAG	SQTSVYFCAISDLGGGGEKLFFGSGTQLSVL	TRBJ1-4	TRBV10-3	3	-5.991
CAAGACAGAGAGCTGGGTTCCACTGCCAAAAAACAGTTTTTCACCGCCGCCCCTGAAACTGCTGGCACAGAAGTACACAGCTGAGTCCCTGGGT	PRDSAVYFCASSFRGGGEKLFFGSGTQLSVL	TRBJ1-4	TRBV12-3; TRBV12-4	8	-5.565
CAAGACAGAGAGCTGGGTTCCACTGCCAAAAAACAGTTTTTCACCGCCGCGCCCTGTCCCGGGACTTGCACTGCAGATGTAGAAGCTGCTGTCT	DSSFYICSASPGTGRGGEKLFFGSGTQLSVL	TRBJ1-4	TRBV20-1	3	-5.991
CAAGACAGAGAGCTGGGTTCCACTGCCAAAAAACAGTTTTTCACCGCCTAACCCGTGACTGCTGGCACAGAAGTACACAGATGTCTGGGAGGGA	PSQTSVYFCASSHGLGGEKLFFGSGTQLSVL	TRBJ1-4	TRBV6-6	9	-5.514
CAAGACAGAGAGCTGGGTTCCACTGCCAAAAAACAGTTTTTCACCGCCTACCCTGGAGACAGCACTGCAGATGTAGAAGCTGCTGTCTTCAGGN	PEDSSFYICSAVSRVGGEKLFFGSGTQLSVL	TRBJ1-4	TRBV20-1	2	-6.167
CAAGACAGAGAGCTGGGTTCCACTGCCAAAAAACAGTTTTTCACCGCCTACCGAAGCGCGACTGCTGGCACAGAAGTACACAGATGTTTGGGAG	SQTSVYFCASSRASVGGEKLFFGSGTQLSVL	TRBJ1-4	TRBV6-2	2	-6.167
CAAGACAGAGAGCTGGGTTCCACTGCCAAAAAACAGTTTTTCACCGCCTGGCCGAGGGCTGCTGGCACAGAGATACACGGCCGAGTCCTCAAGC	LEDSAVYLCASSPRPGGEKLFFGSGTQLSVL	TRBJ1-4	TRBV11-2	4	-5.866
CAAGACAGAGAGCTGGGTTCCACTGCCAAAAAACAGTTTTTCACCGCCTGTCCCGGCCAAGCTGCTGGCGCAAAGATAAAGGGCCGAGTCCCCC	GDSALYLCASSLAGTGGEKLFFGSGTQLSVL	TRBJ1-4	TRBV5-1	3	-5.991
CAAGACAGAGAGCTGGGTTCCACTGCCAAAAAACAGTTTTTCACCGCGAGCCCCCTCACCGCCGGGGCTGCTGGCACAGAAATACAAAGCTGAG	SALYFCASSPGGEGARGEKLFFGSGTQLSVL	TRBJ1-4	TRBV9	3	-5.991
CAAGACAGAGAGCTGGGTTCCACTGCCAAAAAACAGTTTTTCACCGCGCCCCCAGATCAAGCTGCTGGCGCAAAGATAAAGGGCCGAGTCCCCC	GDSALYLCASSLIWGRGEKLFFGSGTQLSVL	TRBJ1-4	TRBV5-1	9	-5.514
CAAGACAGAGAGCTGGGTTCCACTGCCAAAAAACAGTTTTTCACCGCGCCCCCCACGTCCGCTGCTGGCACAGAGATACATGGCCGAGTCCCCC	GDSAMYLCASSGRGGRGEKLFFGSGTQLSVL	TRBJ1-4	TRBV7-9	5	-5.769
CAAGACAGAGAGCTGGGTTCCACTGCCAAAAAACAGTTTTTCACCGCGCCCCCGGTTACTGGCACAGAGATAGAAAGCTGTCGGGTTCTTTTGG	QKNPTAFYLCASNRGRGEKLFFGSGTQLSVL	TRBJ1-4	TRBV19	12	-5.389
CAAGACAGAGAGCTGGGTTCCACTGCCAAAAAACAGTTTTTCACCGCGCCCCTTGTTCGGGCTGCTGGCACAGAGATACACGGCCGAGTCCTCC	EDSAVYLCASSPNKGRGEKLFFGSGTQLSVL	TRBJ1-4	TRBV7-2	4	-5.866
CAAGACAGAGAGCTGGGTTCCACTGCCAAAAAACAGTTTTTCACCGCGCTCCCCCGTCCGGCTGGCACAGAAGTACACAGATGTCTGGGAGGGA	PSQTSVYFCASRTGERGEKLFFGSGTQLSVL	TRBJ1-4	TRBV6-6	6	-5.69
CAAGACAGAGAGCTGGGTTCCACTGCCAAAAAACAGTTTTTCACCGCGGCCCCTGCTGGCACAGAAGTACACAGATGTCTGGGAGGGAGCAGCC	AAPSQTSVYFCASRGRGEKLFFGSGTQLSVL	TRBJ1-4	TRBV6-5	2	-6.167
CAAGACAGAGAGCTGGGTTCCACTGCCAAAAAACAGTTTTTCACCGCTCCCCCCTTGGGGGCTGCTGGCACAGAAATACAAAGCTGAGTCCCCC	GDSALYFCASSPQGGSGEKLFFGSGTQLSVL	TRBJ1-4	TRBV9	2	-6.167
CAAGACAGAGAGCTGGGTTCCACTGCCAAAAAACAGTTTTTCACCGCTCCCTCCCCCTAAGCTGCTGGCACAGAGATACACGGCCGAGTCCTCC	EDSAVYLCASSLGGGSGEKLFFGSGTQLSVL	TRBJ1-4	TRBV7-2	2	-6.167
CAAGACAGAGAGCTGGGTTCCACTGCCAAAAAACAGTTTTTCACCGCTCGCCTGTCCCGGATCACTGGTGGCACAGAAGTAAAGAGCTGTCTGG	QTALYFCATSDPGQASGEKLFFGSGTQLSVL	TRBJ1-4	TRBV24-1	3	-5.991
CAAGACAGAGAGCTGGGTTCCACTGCCAAAAAACAGTTTTTCACCGCTTTTCGCACTGCAGATGTAGAAGCTGCTGTCTTCAGGATGGGCACTG	SAHPEDSSFYICSAKSGEKLFFGSGTQLSVL	TRBJ1-4	TRBV20-1	3	-5.991
CAAGACAGAGAGCTGGGTTCCACTGCCAAAAAACAGTTTTTCACCGGACCCCCTGAGATCTTGGCTGCTGGCACAGAAATACACAGCAGAGTCA	DSAVYFCASSQDLRGSGEKLFFGSGTQLSVL	TRBJ1-4	TRBV3-1	5	-5.769
CAAGACAGAGAGCTGGGTTCCACTGCCAAAAAACAGTTTTTCACCGGACCCTGTCGCACTCAAACCTAAGCTGCTGGCACAGAGATACACGGCC	AVYLCASSLGLSATGSGEKLFFGSGTQLSVL	TRBJ1-4	TRBV7-2	4	-5.866
CAAGACAGAGAGCTGGGTTCCACTGCCAAAAAACAGTTTTTCACCGGACCCTTTGAAGCTGCTGGCGCAAAGATAAAGGGCCGAGTCCCCCAGC	LGDSALYLCASSFKGSGEKLFFGSGTQLSVL	TRBJ1-4	TRBV5-1	3	-5.991
CAAGACAGAGAGCTGGGTTCCACTGCCAAAAAACAGTTTTTCACCGGCAGCCCTGTCACCGCTGCTGGCGCAAAGATAAAGGGCCGAGTCCCCC	GDSALYLCASSGDRAAGEKLFFGSGTQLSVL	TRBJ1-4	TRBV5-1	9	-5.514
CAAGACAGAGAGCTGGGTTCCACTGCCAAAAAACAGTTTTTCACCGGCCCCCCGGCTGCTGGCACAGAGATACACGGCTGAGTCCCCCCGCTCT	ERGDSAVYLCASSRGAGEKLFFGSGTQLSVL	TRBJ1-4	TRBV7-3	3	-5.991
CAAGACAGAGAGCTGGGTTCCACTGCCAAAAAACAGTTTTTCACCGGCCCCCGCAGAACTGCTGGCACAGAAGTACACAGATGTCTGGGAGGGA	PSQTSVYFCASSSAGAGEKLFFGSGTQLSVL	TRBJ1-4	TRBV6-5; TRBV6-6	2	-6.167
CAAGACAGAGAGCTGGGTTCCACTGCCAAAAAACAGTTTTTCACCGGCCCCCTGGCGGGGGGCGCTGGCACAGAAGTACACAGCTGAGTCCCTG	RDSAVYFCASAPRQGAGEKLFFGSGTQLSVL	TRBJ1-4	TRBV12-3; TRBV12-4	4	-5.866
CAAGACAGAGAGCTGGGTTCCACTGCCAAAAAACAGTTTTTCACCGGCCCCCTGTGAACTGCTGGCACAGAAGTACAGAGAGGTCTGGTTGGGG	PNQTSLYFCASSSQGAGEKLFFGSGTQLSVL	TRBJ1-4	TRBV27	4	-5.866
CAAGACAGAGAGCTGGGTTCCACTGCCAAAAAACAGTTTTTCACCGGCCCCTGTAAAACTGCTGGCACAGAAGTACAGAGAGGTCTGGTTGGGG	PNQTSLYFCASSFTGAGEKLFFGSGTQLSVL	TRBJ1-4	TRBV27	3	-5.991
CAAGACAGAGAGCTGGGTTCCACTGCCAAAAAACAGTTTTTCACCGGCCCTCTGGAAGGTCCCGCTGCAGAGATATATGCTGCTGTCTTCAGGG	PEDSSIYLCSGTFQRAGEKLFFGSGTQLSVL	TRBJ1-4	TRBV29-1	9	-5.514
CAAGACAGAGAGCTGGGTTCCACTGCCAAAAAACAGTTTTTCACCGGCCCTGTCCAGTTTGCTGCTGGCACAGAAGTACACAGCTGAGTCCCTG	RDSAVYFCASSKLDRAGEKLFFGSGTQLSVL	TRBJ1-4	TRBV12-3; TRBV12-4	4	-5.866
CAAGACAGAGAGCTGGGTTCCACTGCCAAAAAACAGTTTTTCACCGGCCCTGTCCCTTCTAGCACTGCAGATGTAGAAGCTGCTGTCTTCAGGA	PEDSSFYICSARRDRAGEKLFFGSGTQLSVL	TRBJ1-4	TRBV20-1	5	-5.769
CAAGACAGAGAGCTGGGTTCCACTGCCAAAAAACAGTTTTTCACCGGCGCCCCCACTCGAGTAACTGCTGGCACAGAAGTACACAGATGTCTGG	QTSVYFCASSYSSGGAGEKLFFGSGTQLSVL	TRBJ1-4	TRBV6-5	4	-5.866
CAAGACAGAGAGCTGGGTTCCACTGCCAAAAAACAGTTTTTCACCGGCGCCCCCTGTCCAGGATCGGCTGCTGGCACAGAGATACATGGCCGAG	SAMYLCASSRSWTGGAGEKLFFGSGTQLSVL	TRBJ1-4	TRBV7-9	3	-5.991
CAAGACAGAGAGCTGGGTTCCACTGCCAAAAAACAGTTTTTCACCGGGACCTTGGCTGCTGGCACAGAGATACACGGCTGAGTCCCCCCGCTCT	ERGDSAVYLCASSQGPGEKLFFGSGTQLSVL	TRBJ1-4	TRBV7-3	4	-5.866
CAAGACAGAGAGCTGGGTTCCACTGCCAAAAAACAGTTTTTCACCGGGATCCCCCCCGACCTGGCTGCTGGCACAGAGATACAGGGCCGAGTCC	DSALYLCASSQVGGDPGEKLFFGSGTQLSVL	TRBJ1-4	TRBV5-5	3	-5.991
CAAGACAGAGAGCTGGGTTCCACTGCCAAAAAACAGTTTTTCACCGGGATTAAGGCTGCTGGCACAGAAATACAAAGCTGAGTCCCCCAGCTCC	ELGDSALYFCASSLNPGEKLFFGSGTQLSVL	TRBJ1-4	TRBV9	4	-5.866
CAAGACAGAGAGCTGGGTTCCACTGCCAAAAAACAGTTTTTCACCGGGATTCCAGTAATCACTGCTGGCGCAGAAATACACAGATGTCTGGGAG	SQTSVYFCASSDYWNPGEKLFFGSGTQLSVL	TRBJ1-4	TRBV10-2	8	-5.565
CAAGACAGAGAGCTGGGTTCCACTGCCAAAAAACAGTTTTTCACCGGGCAGTAAGCTGCTGGCACAGAGATACACGGCTGAGTCCCCCCGCTCT	ERGDSAVYLCASSLLPGEKLFFGSGTQLSVL	TRBJ1-4	TRBV7-3	5	-5.769
CAAGACAGAGAGCTGGGTTCCACTGCCAAAAAACAGTTTTTCACCGGTACCTGATACGCTGCTGGCACAGAAATACAAAGCTGAGTCCCCCAGC	LGDSALYFCASSVSGTGEKLFFGSGTQLSVL	TRBJ1-4	TRBV9	4	-5.866
CAAGACAGAGAGCTGGGTTCCACTGCCAAAAAACAGTTTTTCACCGGTCCCCGAGTTTGAGCTGCTGGCACAGAAATACAAAGCTGAGTCCCCC	GDSALYFCASSSNSGTGEKLFFGSGTQLSVL	TRBJ1-4	TRBV9	2	-6.167
CAAGACAGAGAGCTGGGTTCCACTGCCAAAAAACAGTTTTTCACCGGTTACTGTCGGGCTGCTGGCGCAAAGATAAAGGGCCGAGTCCCCCAGC	LGDSALYLCASSPTVTGEKLFFGSGTQLSVL	TRBJ1-4	TRBV5-1	7	-5.623
CAAGACAGAGAGCTGGGTTCCACTGCCAAAAAACAGTTTTTCACCGTAACTGCTGGCACAGAAGTACACAGATGTCTGGGAGGGAGCAGCCAAC	LAAPSQTSVYFCASSYGEKLFFGSGTQLSVL	TRBJ1-4	TRBV6-6	6	-5.69
CAAGACAGAGAGCTGGGTTCCACTGCCAAAAAACAGTTTTTCACCGTACCCTCCACTGCTGGCACAGAAGTACACAGATGTCTGGGAGGGAGCA	APSQTSVYFCASSGGYGEKLFFGSGTQLSVL	TRBJ1-4	TRBV6-1	17	-5.237
CAAGACAGAGAGCTGGGTTCCACTGCCAAAAAACAGTTTTTCACCGTCCAAACTGCTGGCACAGAAGTACACAGCTGAGTCCCTGGGTTCTGAG	SEPRDSAVYFCASSLDGEKLFFGSGTQLSVL	TRBJ1-4	TRBV12-3; TRBV12-4	10	-5.468
CAAGACAGAGAGCTGGGTTCCACTGCCAAAAAACAGTTTTTCACCGTCCCCAACTGCCGCCGGGCTGCTGGCACAGAGATACAGGGCCGAGTCT	DSALYLCASSPAAVGDGEKLFFGSGTQLSVL	TRBJ1-4	TRBV4-2	16	-5.264
CAAGACAGAGAGCTGGGTTCCACTGCCAAAAAACAGTTTTTCACCGTCCCCTGCCCTAGCACTGCAGATGTAGAAGCTGCTGTCTTCAGGATGG	HPEDSSFYICSARAGDGEKLFFGSGTQLSVL	TRBJ1-4	TRBV20-1	4	-5.866
CAAGACAGAGAGCTGGGTTCCACTGCCAAAAAACAGTTTTTCACCGTCCCGGGTACTGCTGGCACAGAGGTACATAGATGTCTGGTTGGTGCTG	STNQTSMYLCASSTRDGEKLFFGSGTQLSVL	TRBJ1-4	TRBV28	11	-5.426
CAAGACAGAGAGCTGGGTTCCACTGCCAAAAAACAGTTTTTCACCGTCCCTGGTGCTGGCACAGAAGTACACAGATGTCTGGGAGGGAGCAGCC	AAPSQTSVYFCASTRDGEKLFFGSGTQLSVL	TRBJ1-4	TRBV6-6	2	-6.167
CAAGACAGAGAGCTGGGTTCCACTGCCAAAAAACAGTTTTTCACCGTCCCTGTCTCGACTGCTGGCACAGAGATACATGGCCGAGTCCCCCTGC	QGDSAMYLCASSRDRDGEKLFFGSGTQLSVL	TRBJ1-4	TRBV7-9	4	-5.866
CAAGACAGAGAGCTGGGTTCCACTGCCAAAAAACAGTTTTTCACCGTCCGGAACGCTGCAGAGATATATGCTGCTGTCTTCAGGGCTCATGTTG	NMSPEDSSIYLCSVPDGEKLFFGSGTQLSVL	TRBJ1-4	TRBV29-1	11	-5.426
CAAGACAGAGAGCTGGGTTCCACTGCCAAAAAACAGTTTTTCACCGTCCTGTCCCGCGCTGCTGGCACAGCGATACATGGCTGAGTCCCGCTGC	QRDSAMYRCASSAGQDGEKLFFGSGTQLSVL	TRBJ1-4	TRBV7-7	4	-5.866
CAAGACAGAGAGCTGGGTTCCACTGCCAAAAAACAGTTTTTCACCGTCGCGTGAGCTGGCACAGAAATAAGCTGCCGAATCTCCTCGCACTACN	VVRGDSAAYFCASSRDGEKLFFGSGTQLSVL	TRBJ1-4	TRBV18	2	-6.167
CAAGACAGAGAGCTGGGTTCCACTGCCAAAAAACAGTTTTTCACCGTCTCCCCCGGCTACGCTGCTGGCACAGAAATACAAAGCTGAGTCCCCC	GDSALYFCASSVAGGDGEKLFFGSGTQLSVL	TRBJ1-4	TRBV9	894	-3.517
CAAGACAGAGAGCTGGGTTCCACTGCCAAAAAACAGTTTTTCACCGTGCAGGGCCCCAGGTTTCCCTTGGCTGCTGGCGCAGAGATACAGGGCC	ALYLCASSQGKPGALHGEKLFFGSGTQLSVL	TRBJ1-4	TRBV4-3	4	-5.866
CAAGACAGAGAGCTGGGTTCCACTGCCAAAAAACAGTTTTTCACCGTGCCCCCTGAGCTTGCTGCTGGCACAGAAGTACACAGCTGAGTCCCTG	RDSAVYFCASSKLRGHGEKLFFGSGTQLSVL	TRBJ1-4	TRBV12-3; TRBV12-4	4	-5.866
CAAGACAGAGAGCTGGGTTCCACTGCCAAAAAACAGTTTTTCACCGTGCCCTGTCGATGGGCTGCTGGCACAGAGATACACGGCGGAGTCCTCC	EDSAVYLCASSPSTGHGEKLFFGSGTQLSVL	TRBJ1-4	TRBV7-8	4	-5.866
CAAGACAGAGAGCTGGGTTCCACTGCCAAAAAACAGTTTTTCACCGTGTACTAAGCTGCTGGCACAGAGATACACGGCTGAGTCCCCCCGCTCT	ERGDSAVYLCASSLVHGEKLFFGSGTQLSVL	TRBJ1-4	TRBV7-3	4	-5.866
CAAGACAGAGAGCTGGGTTCCACTGCCAAAAAACAGTTTTTCACCGTGTCGACCTCTAGCACTGCAGATGTAGAAGCTGCTGTCTTCAGGATGG	HPEDSSFYICSARGRHGEKLFFGSGTQLSVL	TRBJ1-4	TRBV20-1	11	-5.426
CAAGACAGAGAGCTGGGTTCCACTGCCAAAAAACAGTTTTTCACCGTTAACCCTGGTAGCACTGCAGATGTAGAAGCTGCTGTCTTCAGGATGG	HPEDSSFYICSATRVNGEKLFFGSGTQLSVL	TRBJ1-4	TRBV20-1	2	-6.167
CAAGACAGAGAGCTGGGTTCCACTGCCAAAAAACAGTTTTTCACCGTTACCCCTGTGTGTATCTCTAGCACTGCAGATGTAGAAGCTGCTGTCT	DSSFYICSARDTHRGNGEKLFFGSGTQLSVL	TRBJ1-4	TRBV20-1	3	-5.991
CAAGACAGAGAGCTGGGTTCCACTGCCAAAAAACAGTTTTTCACCGTTCAGAGTGCTGGCACAGAAGTACACAGATGTCTGGGAGGGAGCAGCC	AAPSQTSVYFCASTLNGEKLFFGSGTQLSVL	TRBJ1-4	TRBV6-6	2	-6.167
CAAGACAGAGAGCTGGGTTCCACTGCCAAAAAACAGTTTTTCACCGTTCCGTCCCAAACTGCTGGCACAGAAGTACACAGCTGAGTCCCTGGGT	PRDSAVYFCASSLGRNGEKLFFGSGTQLSVL	TRBJ1-4	TRBV12-3; TRBV12-4	3	-5.991
CAAGACAGAGAGCTGGGTTCCACTGCCAAAAAACAGTTTTTCACCGTTTACCCAATCTTGGCTGCTGGCGCAGAGATACAGGGCTGAGTCTTCT	EDSALYLCASSQDWVNGEKLFFGSGTQLSVL	TRBJ1-4	TRBV4-1	4	-5.866
CAAGACAGAGAGCTGGGTTCCACTGCCAAAAAACAGTTTTTCACCGTTTACCCCTCTGCTGGCACAGAAGTACACAGATGTCTGGGAGGGAGCA	APSQTSVYFCASRGVNGEKLFFGSGTQLSVL	TRBJ1-4	TRBV6-5	5	-5.769
CAAGACAGAGAGCTGGGTTCCACTGCCAAAAAACAGTTTTTCACCTAAAACTCCGCCCCGTAAACTGCTGGCACAGAGGTACATAGATGTCTGG	QTSMYLCASSLRGGVLGEKLFFGSGTQLSVL	TRBJ1-4	TRBV28	15	-5.292
CAAGACAGAGAGCTGGGTTCCACTGCCAAAAAACAGTTTTTCACCTAAACCCCCCCACGCGCTGCAGAGATATATGCTGCTGTCTTCAGGGCTC	SPEDSSIYLCSAWGGLGEKLFFGSGTQLSVL	TRBJ1-4	TRBV29-1	2	-6.167
CAAGACAGAGAGCTGGGTTCCACTGCCAAAAAACAGTTTTTCACCTAACCCCCTCTCCAAGCTGCTGGCGCAAAGATAAAGGGCCGAGTCCCCC	GDSALYLCASSLERGLGEKLFFGSGTQLSVL	TRBJ1-4	TRBV5-1	4	-5.866
CAAGACAGAGAGCTGGGTTCCACTGCCAAAAAACAGTTTTTCACCTAACCCCTGTCCGAGACTGCTGGCACAGAAGTACACAGATGTTTGGGAG	SQTSVYFCASSLGQGLGEKLFFGSGTQLSVL	TRBJ1-4	TRBV6-2	2	-6.167
CAAGACAGAGAGCTGGGTTCCACTGCCAAAAAACAGTTTTTCACCTAACCCGAGGACGTAACTGCTGGCACAGAAGTACACAGATGTCTGGGAG	SQTSVYFCASSYVLGLGEKLFFGSGTQLSVL	TRBJ1-4	TRBV6-5	3	-5.991
CAAGACAGAGAGCTGGGTTCCACTGCCAAAAAACAGTTTTTCACCTAAGCGGTAACTGCTGGCACAGAGATACACGGCCGAGTCCTCAAGCTTT	KLEDSAVYLCASSYRLGEKLFFGSGTQLSVL	TRBJ1-4	TRBV11-2	5	-5.769
CAAGACAGAGAGCTGGGTTCCACTGCCAAAAAACAGTTTTTCACCTAATACCCCTGTCCCCGGGAGGGTGGCACAGAAGTACACAGATGTCTGG	QTSVYFCATLPGTGVLGEKLFFGSGTQLSVL	TRBJ1-4	TRBV6-5	2	-6.167
CAAGACAGAGAGCTGGGTTCCACTGCCAAAAAACAGTTTTTCACCTAATAGGCTGCTGGCACAGAAGTACACAGCTGAGTCCCTGGGTTCTGAG	SEPRDSAVYFCASSLLGEKLFFGSGTQLSVL	TRBJ1-4	TRBV12-3; TRBV12-4	2	-6.167
CAAGACAGAGAGCTGGGTTCCACTGCCAAAAAACAGTTTTTCACCTACAATTAAACTGCTGGCACAGAAGTACAGAGAGGTCTGGTTGGGGCTG	SPNQTSLYFCASSLIVGEKLFFGSGTQLSVL	TRBJ1-4	TRBV27	4	-5.866
CAAGACAGAGAGCTGGGTTCCACTGCCAAAAAACAGTTTTTCACCTACGTGTGTGTTCGGGGCACTGCAGATGTAGAAGCTGCTGTCTTCAGGA	PEDSSFYICSAPNTHVGEKLFFGSGTQLSVL	TRBJ1-4	TRBV20-1	20	-5.167
CAAGACAGAGAGCTGGGTTCCACTGCCAAAAAACAGTTTTTCACCTACTACCCCCTGTCCCCCGGTGTAACTGCTGGCACAGAAGTACACAGAT	SVYFCASSYTGGQGVVGEKLFFGSGTQLSVL	TRBJ1-4	TRBV6-5	4	-5.866
CAAGACAGAGAGCTGGGTTCCACTGCCAAAAAACAGTTTTTCACCTACTACCGTACTCCGGACGCTGCTGGCACAGAAATACAAAGCTGAGTCC	DSALYFCASSVRSTVVGEKLFFGSGTQLSVL	TRBJ1-4	TRBV9	4	-5.866
CAAGACAGAGAGCTGGGTTCCACTGCCAAAAAACAGTTTTTCACCTACTATCCCTACTTGGCTGCTGGCACAGAAATAAACTCCAGAATCCTCC	EDSGVYFCASSQVGIVGEKLFFGSGTQLSVL	TRBJ1-4	TRBV14	2	-6.167
CAAGACAGAGAGCTGGGTTCCACTGCCAAAAAACAGTTTTTCACCTAGAGCCCCTGTCCCTTGGCTGCTGGCGCAGAGATACAGGGCCGAGTCT	DSALYLCASSQGTGALGEKLFFGSGTQLSVL	TRBJ1-4	TRBV4-3	2	-6.167
CAAGACAGAGAGCTGGGTTCCACTGCCAAAAAACAGTTTTTCACCTAGAGGGCCCGCTAAGCTGCTGGCACAGAGATACACGGCCGAGTCCTCA	EDSAVYLCASSLAGPLGEKLFFGSGTQLSVL	TRBJ1-4	TRBV11-2	4	-5.866
CAAGACAGAGAGCTGGGTTCCACTGCCAAAAAACAGTTTTTCACCTAGATTCCCCTGTCCCGGTCTGCTGGCACAGAAATACACAGCAGAGTCA	DSAVYFCASRPGQGNLGEKLFFGSGTQLSVL	TRBJ1-4	TRBV3-1	51	-4.76
CAAGACAGAGAGCTGGGTTCCACTGCCAAAAAACAGTTTTTCACCTAGCCCCCCCAAACTGCTGGCACAGAAGTACACAGATGTCTGGGAGGGA	PSQTSVYFCASSLGGLGEKLFFGSGTQLSVL	TRBJ1-4	TRBV6-6	3	-5.991
CAAGACAGAGAGCTGGGTTCCACTGCCAAAAAACAGTTTTTCACCTAGCCCCCTGGAGGGACTGCTGGCACAGAGATACATGGCCGAGTCCCCC	GDSAMYLCASSPSRGLGEKLFFGSGTQLSVL	TRBJ1-4	TRBV7-9	5	-5.769
CAAGACAGAGAGCTGGGTTCCACTGCCAAAAAACAGTTTTTCACCTAGGCTCCTCACGCTGCAGAGATATATGCTGCTGTCTTCAGGGCTCATG	MSPEDSSIYLCSVRSLGEKLFFGSGTQLSVL	TRBJ1-4	TRBV29-1	7	-5.623
CAAGACAGAGAGCTGGGTTCCACTGCCAAAAAACAGTTTTTCACCTAGTCGATCCCTGCTGGCACAGAAGTACACAGATGTCTGGGAGGGAGCA	APSQTSVYFCASRDRLGEKLFFGSGTQLSVL	TRBJ1-4	TRBV6-1	29	-5.005
CAAGACAGAGAGCTGGGTTCCACTGCCAAAAAACAGTTTTTCACCTAGTGCCCCCGGGGAGCTGCTGGCACAGAGATACATGGCCGAGTCCCCC	GDSAMYLCASSSPGALGEKLFFGSGTQLSVL	TRBJ1-4	TRBV7-9	5	-5.769
CAAGACAGAGAGCTGGGTTCCACTGCCAAAAAACAGTTTTTCACCTAGTGTCCTGAGGCTGGCACAGAGATAGAAAGCTGTCGGGTTCTTTTGG	QKNPTAFYLCASLRTLGEKLFFGSGTQLSVL	TRBJ1-4	TRBV19	5	-5.769
CAAGACAGAGAGCTGGGTTCCACTGCCAAAAAACAGTTTTTCACCTAGTGTTGCGCCCTCTTGGCTGCTGGCACAGAGATACAGGGCCGAGTCT	DSALYLCASSQEGATLGEKLFFGSGTQLSVL	TRBJ1-4	TRBV4-2	7	-5.623
CAAGACAGAGAGCTGGGTTCCACTGCCAAAAAACAGTTTTTCACCTATACCGCTGACGCTGCTGGCACAGAAATACAAAGCTGAGTCCCCCAGC	LGDSALYFCASSVSGIGEKLFFGSGTQLSVL	TRBJ1-4	TRBV9	5	-5.769
CAAGACAGAGAGCTGGGTTCCACTGCCAAAAAACAGTTTTTCACCTATACTTAAGATCCCTCCTTGGCTGCTGGCACAGAAATACACAGCAGAG	SAVYFCASSQGGILSIGEKLFFGSGTQLSVL	TRBJ1-4	TRBV3-1	6	-5.69
CAAGACAGAGAGCTGGGTTCCACTGCCAAAAAACAGTTTTTCACCTATCCCGCCCTCCCCAGCGCTGCAGAGATATATGCTGCTGTCTTCAGGG	PEDSSIYLCSAGEGGIGEKLFFGSGTQLSVL	TRBJ1-4	TRBV29-1	3	-5.991
CAAGACAGAGAGCTGGGTTCCACTGCCAAAAAACAGTTTTTCACCTATCCCTGTCCCGGTCCCACTGATGGCACAGAAGTACACAGATGTCTGG	QTSVYFCAISGTGTGIGEKLFFGSGTQLSVL	TRBJ1-4	TRBV10-3	10	-5.468
CAAGACAGAGAGCTGGGTTCCACTGCCAAAAAACAGTTTTTCACCTATCTTCCCTCCGCCGGGGAGCCTAGCACTGCAGATGTAGAAGCTGCTG	SSFYICSARLPGGGKIGEKLFFGSGTQLSVL	TRBJ1-4	TRBV20-1	3	-5.991
CAAGACAGAGAGCTGGGTTCCACTGCCAAAAAACAGTTTTTCACCTCCAACCCCTGTCCCGGGGTCCCTGCTGGCACAGAAGTACACAGATGTC	TSVYFCASRDPGTGVGGEKLFFGSGTQLSVL	TRBJ1-4	TRBV6-5	4	-5.866
CAAGACAGAGAGCTGGGTTCCACTGCCAAAAAACAGTTTTTCACCTCCCAAATCCAAGCTGCTGGCACAGAGATACAGGGCCGAGTCGTCCAGC	LDDSALYLCASSLDLGGEKLFFGSGTQLSVL	TRBJ1-4	TRBV5-4	4	-5.866
CAAGACAGAGAGCTGGGTTCCACTGCCAAAAAACAGTTTTTCACCTCCCAATACTTCACTGCTGGCACAGAAGTACACAGATGTCTGGGAGGGA	PSQTSVYFCASSEVLGGEKLFFGSGTQLSVL	TRBJ1-4	TRBV6-1	5	-5.769
CAAGACAGAGAGCTGGGTTCCACTGCCAAAAAACAGTTTTTCACCTCCCCAGTCTAGGGTGCTGGCACAGAGGTACATAGATGTCTGGTTGGTG	TNQTSMYLCASTLDWGGEKLFFGSGTQLSVL	TRBJ1-4	TRBV28	4	-5.866
CAAGACAGAGAGCTGGGTTCCACTGCCAAAAAACAGTTTTTCACCTCCCCATAAGCTGCTGGCACAGAGATACACGGCCGAGTCCTCCTGCTGT	QQEDSAVYLCASSLWGGEKLFFGSGTQLSVL	TRBJ1-4	TRBV7-2	5	-5.769
CAAGACAGAGAGCTGGGTTCCACTGCCAAAAAACAGTTTTTCACCTCCCCCCTGTCTCGAACTGCTGGCACAGAGGTACATAGATGTCTGGTTG	NQTSMYLCASSSRQGGGEKLFFGSGTQLSVL	TRBJ1-4	TRBV28	5	-5.769
CAAGACAGAGAGCTGGGTTCCACTGCCAAAAAACAGTTTTTCACCTCCCCCTACGTAACCTTGGCTGCTGGCGCAGAGATACAGGGCCGAGTCT	DSALYLCASSQGYVGGGEKLFFGSGTQLSVL	TRBJ1-4	TRBV4-3	14	-5.322
CAAGACAGAGAGCTGGGTTCCACTGCCAAAAAACAGTTTTTCACCTCCCCGCAAAGATAACGAGTAACTGCTGGCACAGAAGTACACAGATGTT	TSVYFCASSYSLSLRGGEKLFFGSGTQLSVL	TRBJ1-4	TRBV6-2	5	-5.769
CAAGACAGAGAGCTGGGTTCCACTGCCAAAAAACAGTTTTTCACCTCCCCTGAGACTGCTGGCACAGAGATACACGGCCGAGTCCTCCTGCTGT	QQEDSAVYLCASSLRGGEKLFFGSGTQLSVL	TRBJ1-4	TRBV7-2	3	-5.991
CAAGACAGAGAGCTGGGTTCCACTGCCAAAAAACAGTTTTTCACCTCCCCTGGACGATTGGCTGCTGGCACAAAAATACACTGCTGAATCCTCA	EDSAVYFCASSQSSRGGEKLFFGSGTQLSVL	TRBJ1-4	TRBV16	3	-5.991
CAAGACAGAGAGCTGGGTTCCACTGCCAAAAAACAGTTTTTCACCTCCCCTGGGGATTAAGCTGCTGGCACAGAGATACACGGCCGAGTCCTCC	EDSAVYLCASSLIPRGGEKLFFGSGTQLSVL	TRBJ1-4	TRBV7-2	2	-6.167
CAAGACAGAGAGCTGGGTTCCACTGCCAAAAAACAGTTTTTCACCTCCCCTGTCCATGGGTCTAGCACTGCAGATGTAGAAGCTGCTGTCTTCA	EDSSFYICSARPMDRGGEKLFFGSGTQLSVL	TRBJ1-4	TRBV20-1	5	-5.769
CAAGACAGAGAGCTGGGTTCCACTGCCAAAAAACAGTTTTTCACCTCCCCTGTCCCCCCCCCGGCTGGCACAGAAGTACACAGATGTCTGGGAG	SQTSVYFCASRGGDRGGEKLFFGSGTQLSVL	TRBJ1-4	TRBV6-1	4	-5.866
CAAGACAGAGAGCTGGGTTCCACTGCCAAAAAACAGTTTTTCACCTCCCCTGTCCCCGATCCTGCTGGCACAGAGGTACATAGATGTCTGGTTG	NQTSMYLCASRIGDRGGEKLFFGSGTQLSVL	TRBJ1-4	TRBV28	5	-5.769
CAAGACAGAGAGCTGGGTTCCACTGCCAAAAAACAGTTTTTCACCTCCCCTGTCTGGGCTGCTGGCACAGAAGTACATGGCTGAGTCCTCCAGC	LEDSAMYFCASSPDRGGEKLFFGSGTQLSVL	TRBJ1-4	TRBV2	2	-6.167
CAAGACAGAGAGCTGGGTTCCACTGCCAAAAAACAGTTTTTCACCTCCCCTGTTACCTACGCTGCTGGCACAGAAATACAAAGCTGAGTCCCCC	GDSALYFCASSVGNRGGEKLFFGSGTQLSVL	TRBJ1-4	TRBV9	5	-5.769
CAAGACAGAGAGCTGGGTTCCACTGCCAAAAAACAGTTTTTCACCTCCCGATAAATGGCTGCTGGCACAGAAATACACAGCAGAGTCACCAAGC	LGDSAVYFCASSHLSGGEKLFFGSGTQLSVL	TRBJ1-4	TRBV3-1	6	-5.69
CAAGACAGAGAGCTGGGTTCCACTGCCAAAAAACAGTTTTTCACCTCCCTGCCCATCTCTAGCACTGCAGATGTAGAAGCTGCTGTCTTCAGGA	PEDSSFYICSARDGQGGEKLFFGSGTQLSVL	TRBJ1-4	TRBV20-1	48	-4.787
CAAGACAGAGAGCTGGGTTCCACTGCCAAAAAACAGTTTTTCACCTCCCTGCCGAAAGGGGCTGCTGGCACAGAGATACACGGCCGAGTCCTCC	EDSAVYLCASSPFRQGGEKLFFGSGTQLSVL	TRBJ1-4	TRBV7-2	2	-6.167
CAAGACAGAGAGCTGGGTTCCACTGCCAAAAAACAGTTTTTCACCTCCCTGTATGTCAACGCTGCAGAGATATATGCTGCTGTCTTCAGGGCTC	SPEDSSIYLCSVDIQGGEKLFFGSGTQLSVL	TRBJ1-4	TRBV29-1	5	-5.769
CAAGACAGAGAGCTGGGTTCCACTGCCAAAAAACAGTTTTTCACCTCCCTGTCCCAAGCTGCTGGCACAGAGATACACGGCCGAGTCCTCAAGC	LEDSAVYLCASSLGQGGEKLFFGSGTQLSVL	TRBJ1-4	TRBV11-2	3	-5.991
CAAGACAGAGAGCTGGGTTCCACTGCCAAAAAACAGTTTTTCACCTCCCTGTCCCCGGTCACTGGTGGCACAGAAGTAAAGAGCTGTCTGGTTG	NQTALYFCATSDRGQGGEKLFFGSGTQLSVL	TRBJ1-4	TRBV24-1	3	-5.991
CAAGACAGAGAGCTGGGTTCCACTGCCAAAAAACAGTTTTTCACCTCCCTGTCCCGGAGTCAAGCTGCTGGCACAGAGATACAGGGCCGAGTCC	DSALYLCASSLTPGQGGEKLFFGSGTQLSVL	TRBJ1-4	TRBV5-5	2	-6.167
CAAGACAGAGAGCTGGGTTCCACTGCCAAAAAACAGTTTTTCACCTCCCTGTCCCGGGGGGCTGCTGGCACAGAGATACAGGGCCGAGTCTTCT	EDSALYLCASSPPGQGGEKLFFGSGTQLSVL	TRBJ1-4	TRBV4-2	4	-5.866
CAAGACAGAGAGCTGGGTTCCACTGCCAAAAAACAGTTTTTCACCTCCCTTTCCATAACTGCTGGCACAGAAGTACACAGATGTCTGGGAGGGA	PSQTSVYFCASSYGKGGEKLFFGSGTQLSVL	TRBJ1-4	TRBV6-5; TRBV6-6	2	-6.167
CAAGACAGAGAGCTGGGTTCCACTGCCAAAAAACAGTTTTTCACCTCCGCCCTCGTAACTGCTGGCACAGAAGTACACAGATGTCTGGGAGGGA	PSQTSVYFCASSYEGGGEKLFFGSGTQLSVL	TRBJ1-4	TRBV6-6	2	-6.167
CAAGACAGAGAGCTGGGTTCCACTGCCAAAAAACAGTTTTTCACCTCCGCCCTGTCGTGAGCTGGCACAGAAATAAGCTGCCGAATCTCCTCGC	RGDSAAYFCASSRQGGGEKLFFGSGTQLSVL	TRBJ1-4	TRBV18	2	-6.167
CAAGACAGAGAGCTGGGTTCCACTGCCAAAAAACAGTTTTTCACCTCCTCCCCACCCTAAACTGCTGGCACAGAAGTACAGAGAGGTCTGGTTG	NQTSLYFCASSLGWGGGEKLFFGSGTQLSVL	TRBJ1-4	TRBV27	4	-5.866
CAAGACAGAGAGCTGGGTTCCACTGCCAAAAAACAGTTTTTCACCTCCTCCCCCGAGGCTGCTGGCGCAAAGATAAAGGGCCGAGTCCCCCAGC	LGDSALYLCASSLGGGGEKLFFGSGTQLSVL	TRBJ1-4	TRBV5-1	4	-5.866
CAAGACAGAGAGCTGGGTTCCACTGCCAAAAAACAGTTTTTCACCTCCTCCTCTGTGGAAACTGCTGGCACAGAAGTACACAGATGTCTGGGAG	SQTSVYFCASSFHRGGGEKLFFGSGTQLSVL	TRBJ1-4	TRBV6-5	9	-5.514
CAAGACAGAGAGCTGGGTTCCACTGCCAAAAAACAGTTTTTCACCTCCTCCTGTTTCACTGGTGGCACAGAAGTAAAGAGCTGTCTGGTTGGGG	PNQTALYFCATSETGGGEKLFFGSGTQLSVL	TRBJ1-4	TRBV24-1	3	-5.991
CAAGACAGAGAGCTGGGTTCCACTGCCAAAAAACAGTTTTTCACCTCCTGTCCCTCTTCCAACGCTGCAGAGATATATGCTGCTGTCTTCAGGN	PEDSSIYLCSVGRGTGGEKLFFGSGTQLSVL	TRBJ1-4	TRBV29-1	3	-5.991
CAAGACAGAGAGCTGGGTTCCACTGCCAAAAAACAGTTTTTCACCTCCTTCCCTGTTCGGTTTGGCACTGCAGATGTAGAAGCTGCTGTCTTCA	EDSSFYICSAKPNREGGEKLFFGSGTQLSVL	TRBJ1-4	TRBV20-1	8	-5.565
CAAGACAGAGAGCTGGGTTCCACTGCCAAAAAACAGTTTTTCACCTCCTTGGCTGCTGGCGCAGAGATACAGGGCCGAGTCTTCTGGCTGCAGG	LQPEDSALYLCASSQGGEKLFFGSGTQLSVL	TRBJ1-4	TRBV4-3	5	-5.769
CAAGACAGAGAGCTGGGTTCCACTGCCAAAAAACAGTTTTTCACCTCGAGCCCCCCCTGTGATATCTTGGCTGCTGGCGCAGAGATACAGGGCT	ALYLCASSQDITGGARGEKLFFGSGTQLSVL	TRBJ1-4	TRBV4-1	6	-5.69
CAAGACAGAGAGCTGGGTTCCACTGCCAAAAAACAGTTTTTCACCTCGCCCCCTCAAGCTGCTGGCACAGAGATACAGGGCCGAGTCGTCCAGC	LDDSALYLCASSLRGRGEKLFFGSGTQLSVL	TRBJ1-4	TRBV5-4	4	-5.866
CAAGACAGAGAGCTGGGTTCCACTGCCAAAAAACAGTTTTTCACCTCGCCCCCTGTGGGGGCTGCTGGCACAGAAATACAAAGCTGAGTCCCCC	GDSALYFCASSPHRGRGEKLFFGSGTQLSVL	TRBJ1-4	TRBV9	2	-6.167
CAAGACAGAGAGCTGGGTTCCACTGCCAAAAAACAGTTTTTCACCTCGCCCTGTTAACCCTCTAGCACTGCAGATGTAGAAGCTGCTGTCTTCA	EDSSFYICSARGLTGRGEKLFFGSGTQLSVL	TRBJ1-4	TRBV20-1	3	-5.991
CAAGACAGAGAGCTGGGTTCCACTGCCAAAAAACAGTTTTTCACCTCGCCTGCTGGCACAGAAGTACACAGATGTCTGGGAGGGAGCAGCCGAC	SAAPSQTSVYFCASRRGEKLFFGSGTQLSVL	TRBJ1-4	TRBV6-5	2	-6.167
CAAGACAGAGAGCTGGGTTCCACTGCCAAAAAACAGTTTTTCACCTCGCTCTCCGCTGCTGGCACAGAGATACAGGGCCGAGTCGTCCAGCTCC	ELDDSALYLCASSGERGEKLFFGSGTQLSVL	TRBJ1-4	TRBV5-4	3	-5.991
CAAGACAGAGAGCTGGGTTCCACTGCCAAAAAACAGTTTTTCACCTCGCTCTCTTACACTGCAGATGTAGAAGCTGCTGTCTTCAGGATGGGCA	AHPEDSSFYICSVRERGEKLFFGSGTQLSVL	TRBJ1-4	TRBV20-1	13	-5.354
CAAGACAGAGAGCTGGGTTCCACTGCCAAAAAACAGTTTTTCACCTCGGAATTGGGAAACCCTGGACCTGCTGGCACAGAAGTACACAGATGTC	TSVYFCASRSRVSQFRGEKLFFGSGTQLSVL	TRBJ1-4	TRBV6-1	6	-5.69
CAAGACAGAGAGCTGGGTTCCACTGCCAAAAAACAGTTTTTCACCTCGGAGGCTGCTGGCACAGAGGTACATAGATGTCTGGTTGGTGCTGGCG	ASTNQTSMYLCASSLRGEKLFFGSGTQLSVL	TRBJ1-4	TRBV28	3	-5.991
CAAGACAGAGAGCTGGGTTCCACTGCCAAAAAACAGTTTTTCACCTCGTATACCCCTGCTGCTGGCACAGAAGTACAGAGAGGTCTGGTTGGGG	PNQTSLYFCASSRGIRGEKLFFGSGTQLSVL	TRBJ1-4	TRBV27	4	-5.866
CAAGACAGAGAGCTGGGTTCCACTGCCAAAAAACAGTTTTTCACCTCGTCCCCTTATATCTTGGCTGCTGGCACAGAGATACAGGGCCGAGTCT	DSALYLCASSQDIRGRGEKLFFGSGTQLSVL	TRBJ1-4	TRBV4-2	5	-5.769
CAAGACAGAGAGCTGGGTTCCACTGCCAAAAAACAGTTTTTCACCTCGTTCTAAGCTGCTGGCACAGCGATACATGGCTGAGTCCCGCTGCTCT	EQRDSAMYRCASSLERGEKLFFGSGTQLSVL	TRBJ1-4	TRBV7-7	2	-6.167
CAAGACAGAGAGCTGGGTTCCACTGCCAAAAAACAGTTTTTCACCTCTACCCCCAGGATCTCTAGCACTGCAGATGTAGAAGCTGCTGTCTTCA	EDSSFYICSARDPGGRGEKLFFGSGTQLSVL	TRBJ1-4	TRBV20-1	7	-5.623
CAAGACAGAGAGCTGGGTTCCACTGCCAAAAAACAGTTTTTCACCTCTCCCCCTGTCCGCCTCACTGATGGCACAGAAGTACACAGATGTCTGG	QTSVYFCAISEADRGRGEKLFFGSGTQLSVL	TRBJ1-4	TRBV10-3	5	-5.769
CAAGACAGAGAGCTGGGTTCCACTGCCAAAAAACAGTTTTTCACCTCTCCCCCTGTCCGGTAGAGCACTGCAGATGTAGAAGCTGCTGTCTTCA	EDSSFYICSALPDRGRGEKLFFGSGTQLSVL	TRBJ1-4	TRBV20-1	4	-5.866
CAAGACAGAGAGCTGGGTTCCACTGCCAAAAAACAGTTTTTCACCTCTCCCTGCCCCGACTCTAGCACTGCAGATGTAGAAGCTGCTGTCTTCA	EDSSFYICSARVGAGRGEKLFFGSGTQLSVL	TRBJ1-4	TRBV20-1	3	-5.991
CAAGACAGAGAGCTGGGTTCCACTGCCAAAAAACAGTTTTTCACCTCTCCCTGGAGGACTGCTGGCACAGAGGTACATAGATGTCTGGTTGGTG	TNQTSMYLCASSPPGRGEKLFFGSGTQLSVL	TRBJ1-4	TRBV28	3	-5.991
CAAGACAGAGAGCTGGGTTCCACTGCCAAAAAACAGTTTTTCACCTCTCCGGCTGCTGGCACAGAGGTACATAGATGTCTGGTTGGTGCTGGCG	ASTNQTSMYLCASSRRGEKLFFGSGTQLSVL	TRBJ1-4	TRBV28	7	-5.623
CAAGACAGAGAGCTGGGTTCCACTGCCAAAAAACAGTTTTTCACCTCTCCTAAAGAGGCTGCTGGCACAGAGATACACGGCCGAGTCCTCCTGC	QEDSAVYLCASSLFRRGEKLFFGSGTQLSVL	TRBJ1-4	TRBV7-2	3	-5.991
CAAGACAGAGAGCTGGGTTCCACTGCCAAAAAACAGTTTTTCACCTCTGAATTGATCCCTGCTGATGGCACACAGGTACATGGCTGCGTCCCCC	GDAAMYLCAISRDQFRGEKLFFGSGTQLSVL	TRBJ1-4	TRBV15	2	-6.167
CAAGACAGAGAGCTGGGTTCCACTGCCAAAAAACAGTTTTTCACCTCTTCCCCCTGAGGGTCTGCTGGCACAGAAGTACACAGCTGAGTCCCTG	RDSAVYFCASRPSGGRGEKLFFGSGTQLSVL	TRBJ1-4	TRBV12-3; TRBV12-4	2	-6.167
CAAGACAGAGAGCTGGGTTCCACTGCCAAAAAACAGTTTTTCACCTCTTCCCCTGGCTATACTACTGGCACAGAGATAGAAAGCTGTCGGGTTC	NPTAFYLCASSIARGRGEKLFFGSGTQLSVL	TRBJ1-4	TRBV19	4	-5.866
CAAGACAGAGAGCTGGGTTCCACTGCCAAAAAACAGTTTTTCACCTGAACCACGCGACAGGCTGCTGGCACAGAGATACATGGCCGAGTCCCCC	GDSAMYLCASSLSRGSGEKLFFGSGTQLSVL	TRBJ1-4	TRBV7-9	2	-6.167
CAAGACAGAGAGCTGGGTTCCACTGCCAAAAAACAGTTTTTCACCTGCCCCACGATCTCTAGCACTGCAGATGTAGAAGCTGCTGTCTTCAGGA	PEDSSFYICSARDRGAGEKLFFGSGTQLSVL	TRBJ1-4	TRBV20-1	3	-5.991
CAAGACAGAGAGCTGGGTTCCACTGCCAAAAAACAGTTTTTCACCTGCCCCCAATAAGCTGCTGGCACAGAGATACACGGCCGAGTCCTCCTGC	QEDSAVYLCASSLLGAGEKLFFGSGTQLSVL	TRBJ1-4	TRBV7-2	5	-5.769
CAAGACAGAGAGCTGGGTTCCACTGCCAAAAAACAGTTTTTCACCTGCCCCCTGCGATAAGCTGCTGGCACAGAGATACACGGCCGAGTCCTCA	EDSAVYLCASSLSQGAGEKLFFGSGTQLSVL	TRBJ1-4	TRBV11-2	2	-6.167
CAAGACAGAGAGCTGGGTTCCACTGCCAAAAAACAGTTTTTCACCTGCCCCCTGTAGGGTGGAACTGCTGGCACAGAGGTACATAGATGTCTGN	QTSMYLCASSSTLQGAGEKLFFGSGTQLSVL	TRBJ1-4	TRBV28	2	-6.167
CAAGACAGAGAGCTGGGTTCCACTGCCAAAAAACAGTTTTTCACCTGCCCCCTGTCTAGCACTGCAGATGTAGAAGCTGCTGTCTTCAGGATGG	HPEDSSFYICSARQGAGEKLFFGSGTQLSVL	TRBJ1-4	TRBV20-1	11	-5.426
CAAGACAGAGAGCTGGGTTCCACTGCCAAAAAACAGTTTTTCACCTGCCCCCTGTCTATCCGAGCTGCTGGCACAGAAGTACACAGATGTCTGG	QTSVYFCASSSDRQGAGEKLFFGSGTQLSVL	TRBJ1-4	TRBV6-6	100	-4.468
CAAGACAGAGAGCTGGGTTCCACTGCCAAAAAACAGTTTTTCACCTGCCCCTGTTTCACTGCTGGCACAGAAGTACATGGCTGAGTCCTCCAGC	LEDSAMYFCASSETGAGEKLFFGSGTQLSVL	TRBJ1-4	TRBV2	3	-5.991
CAAGACAGAGAGCTGGGTTCCACTGCCAAAAAACAGTTTTTCACCTGCCGCTCCCCCACTAAGGTGACTGCAGATGTAGAAGCTGCTGTCTTCA	EDSSFYICSHLSGGAAGEKLFFGSGTQLSVL	TRBJ1-4	TRBV20-1	2	-6.167
CAAGACAGAGAGCTGGGTTCCACTGCCAAAAAACAGTTTTTCACCTGCGCCACCCCCTCTAGCACTGCAGATGTAGAAGCTGCTGTCTTCAGGA	PEDSSFYICSARGGGAGEKLFFGSGTQLSVL	TRBJ1-4	TRBV20-1	4	-5.866
CAAGACAGAGAGCTGGGTTCCACTGCCAAAAAACAGTTTTTCACCTGCGCCCCCACCAACGCTGCAGAGATATATGCTGCTGTCTTCAGGGCTC	SPEDSSIYLCSVGGGAGEKLFFGSGTQLSVL	TRBJ1-4	TRBV29-1	4	-5.866
CAAGACAGAGAGCTGGGTTCCACTGCCAAAAAACAGTTTTTCACCTGCGGTAGGGCTGCTGGCACAGAGATACACGGCCGAGTCCTCCTGCTGT	QQEDSAVYLCASSPTAGEKLFFGSGTQLSVL	TRBJ1-4	TRBV7-2	39	-4.877
CAAGACAGAGAGCTGGGTTCCACTGCCAAAAAACAGTTTTTCACCTGCGGTAGGGCTGCTGGCACAGAGATACACGGCTGAGTCCCCCCGCTCT	ERGDSAVYLCASSPTAGEKLFFGSGTQLSVL	TRBJ1-4	TRBV7-3	4	-5.866
CAAGACAGAGAGCTGGGTTCCACTGCCAAAAAACAGTTTTTCACCTGCTACCGCCACACTGATGGCACAGAAGTACACAGATGTCTGGGAGCTG	SSQTSVYFCAISVAVAGEKLFFGSGTQLSVL	TRBJ1-4	TRBV10-3	8	-5.565
CAAGACAGAGAGCTGGGTTCCACTGCCAAAAAACAGTTTTTCACCTGGAGGCGTACTGCTGGCACAGAGGTACATAGATGTCTGGTTGGTGCTG	STNQTSMYLCASSTPPGEKLFFGSGTQLSVL	TRBJ1-4	TRBV28	6	-5.69
CAAGACAGAGAGCTGGGTTCCACTGCCAAAAAACAGTTTTTCACCTGGCCACCTGTCCCGGCTGGCACAGAAGTACACAGATGTCTGGGAGCTG	SSQTSVYFCASRDRWPGEKLFFGSGTQLSVL	TRBJ1-4	TRBV10-3	3	-5.991
CAAGACAGAGAGCTGGGTTCCACTGCCAAAAAACAGTTTTTCACCTGGGCTTCCGGCATAGCTGCTGGCACAGAGATACAGGGCCGAGTCCCCC	GDSALYLCASSYAGSPGEKLFFGSGTQLSVL	TRBJ1-4	TRBV5-5	3	-5.991
CAAGACAGAGAGCTGGGTTCCACTGCCAAAAAACAGTTTTTCACCTGTCAGGGAACTTTCAACGCTGCAGAGATATATGCTGCTGTCTTCAGGG	PEDSSIYLCSVESSLTGEKLFFGSGTQLSVL	TRBJ1-4	TRBV29-1	9	-5.514
CAAGACAGAGAGCTGGGTTCCACTGCCAAAAAACAGTTTTTCACCTGTCCCAAACGGGCTGCTGGCGCAAAGATAAAGGGCCGAGTCCCCCAGC	LGDSALYLCASSPFGTGEKLFFGSGTQLSVL	TRBJ1-4	TRBV5-1	5	-5.769
CAAGACAGAGAGCTGGGTTCCACTGCCAAAAAACAGTTTTTCACCTGTCCCCTGTAAGCTGCTGGCACAGAGATACATGGCCGAGTCCCCCTGC	QGDSAMYLCASSLQGTGEKLFFGSGTQLSVL	TRBJ1-4	TRBV7-9	4	-5.866
CAAGACAGAGAGCTGGGTTCCACTGCCAAAAAACAGTTTTTCACCTGTCCCTGAGGTGCTGCTGGCACAGAGATACATGGCCGAGTCCCCCTGC	QGDSAMYLCASSTSGTGEKLFFGSGTQLSVL	TRBJ1-4	TRBV7-9	2	-6.167
CAAGACAGAGAGCTGGGTTCCACTGCCAAAAAACAGTTTTTCACCTGTGGTCCCAACACTGCTGGCACAGAAGTACATGGCTGAGTCCTCCAGC	LEDSAMYFCASSVGTTGEKLFFGSGTQLSVL	TRBJ1-4	TRBV2	5	-5.769
CAAGACAGAGAGCTGGGTTCCACTGCCAAAAAACAGTTTTTCACCTGTTACCCTACTAGCACTGCAGATGTAGAAGCTGCTGTCTTCAGGATGG	HPEDSSFYICSASRVTGEKLFFGSGTQLSVL	TRBJ1-4	TRBV20-1	4	-5.866
CAAGACAGAGAGCTGGGTTCCACTGCCAAAAAACAGTTTTTCACCTGTTGGTTTTCCGCCTTCACTGCTGGCGCAGAAATATACAGATGTCTGG	QTSVYFCASSEGGKPTGEKLFFGSGTQLSVL	TRBJ1-4	TRBV10-1	4	-5.866
CAAGACAGAGAGCTGGGTTCCACTGCCAAAAAACAGTTTTTCACCTTCCCCCCAATCTTCAACGCTGCAGAGATATATGCTGCTGTCTTCAGGG	PEDSSIYLCSVEDWGEGEKLFFGSGTQLSVL	TRBJ1-4	TRBV29-1	4	-5.866
CAAGACAGAGAGCTGGGTTCCACTGCCAAAAAACAGTTTTTCACCTTCCCCCCGGGGCATGCTGGCACAGAGATAGAAAGCTGTCGGGTTCTTT	KNPTAFYLCASMPRGEGEKLFFGSGTQLSVL	TRBJ1-4	TRBV19	26	-5.053
CAAGACAGAGAGCTGGGTTCCACTGCCAAAAAACAGTTTTTCACCTTCCCCCTGTACGCTGCTGGCGCAAAGATAAAGGGCCGAGTCCCCCAGC	LGDSALYLCASSVQGEGEKLFFGSGTQLSVL	TRBJ1-4	TRBV5-1	5	-5.769
CAAGACAGAGAGCTGGGTTCCACTGCCAAAAAACAGTTTTTCACCTTCCCCTTCAACGCTGCAGAGATATATGCTGCTGTCTTCAGGGCTCATG	MSPEDSSIYLCSVEGEGEKLFFGSGTQLSVL	TRBJ1-4	TRBV29-1	2	-6.167
CAAGACAGAGAGCTGGGTTCCACTGCCAAAAAACAGTTTTTCACCTTCCCTGTCCGCTCTAGCACTGCAGATGTAGAAGCTGCTGTCTTCAGGA	PEDSSFYICSARADREGEKLFFGSGTQLSVL	TRBJ1-4	TRBV20-1	25	-5.07
CAAGACAGAGAGCTGGGTTCCACTGCCAAAAAACAGTTTTTCACCTTCCCTGTCCGTACTACTGGCACAGAGATAGAAAGCTGTCGGGTTCTTT	KNPTAFYLCASSTDREGEKLFFGSGTQLSVL	TRBJ1-4	TRBV19	5	-5.769
CAAGACAGAGAGCTGGGTTCCACTGCCAAAAAACAGTTTTTCACCTTCCCTTCCTCTCGAGTAACTGCTGGCACAGAAGTACACAGATGTCTGG	QTSVYFCASSYSRGREGEKLFFGSGTQLSVL	TRBJ1-4	TRBV6-5	6	-5.69
CAAGACAGAGAGCTGGGTTCCACTGCCAAAAAACAGTTTTTCACCTTCCGACAACTTATTGCTGGCACAGAAGTACACAGATGTCTGGGAGGGA	PSQTSVYFCASNKLSEGEKLFFGSGTQLSVL	TRBJ1-4	TRBV6-1	5	-5.769
CAAGACAGAGAGCTGGGTTCCACTGCCAAAAAACAGTTTTTCACCTTCGCCCCAATAACTGCTGGCACAGAAGTACACAGATGTCTGGGAGGGA	PSQTSVYFCASSYWGEGEKLFFGSGTQLSVL	TRBJ1-4	TRBV6-5	6	-5.69
CAAGACAGAGAGCTGGGTTCCACTGCCAAAAAACAGTTTTTCACCTTCTCCTCCGCTAGCACTGCAGATGTAGAAGCTGCTGTCTTCAGGATGG	HPEDSSFYICSASGGEGEKLFFGSGTQLSVL	TRBJ1-4	TRBV20-1	4	-5.866
CAAGACAGAGAGCTGGGTTCCACTGCCAAAAAACAGTTTTTCACCTTCTCTTAAGCTGCTGGCACAGAGATACACGGCTGAGTCCCCCCGCTCT	ERGDSAVYLCASSLREGEKLFFGSGTQLSVL	TRBJ1-4	TRBV7-3	4	-5.866
CAAGACAGAGAGCTGGGTTCCACTGCCAAAAAACAGTTTTTCACCTTGACCTCCTACCCTTGAGTAACTGCTGGCACAGAAGTACACAGATGTC	TSVYFCASSYSRVGGQGEKLFFGSGTQLSVL	TRBJ1-4	TRBV6-5	5	-5.769
CAAGACAGAGAGCTGGGTTCCACTGCCAAAAAACAGTTTTTCACCTTGCCCTGTCCCGGGGGCACTGCAGATGTAGAAGCTGCTGTCTTCAGGA	PEDSSFYICSAPGTGQGEKLFFGSGTQLSVL	TRBJ1-4	TRBV20-1	3	-5.991
CAAGACAGAGAGCTGGGTTCCACTGCCAAAAAACAGTTTTTCACCTTTCGCCGAGCTGCTGGCGCAAAGATAAAGGGCCGAGTCCCCCAGCTCC	ELGDSALYLCASSSAKGEKLFFGSGTQLSVL	TRBJ1-4	TRBV5-1	4	-5.866
CAAGACAGAGAGCTGGGTTCCACTGCCAAAAAACAGTTTTTCACGAAACCCTGTGGTACTGGCACAGAGATAGAAAGCTGTCGGGTTCTTTTGG	QKNPTAFYLCASTTGFREKLFFGSGTQLSVL	TRBJ1-4	TRBV19	5	-5.769
CAAGACAGAGAGCTGGGTTCCACTGCCAAAAAACAGTTTTTCACGAAACGTACCCTGGCCTAAGCTGCTGGCACAGAGATACATGGCCGAGTCC	DSAMYLCASSLGQGTFREKLFFGSGTQLSVL	TRBJ1-4	TRBV7-9	4	-5.866
CAAGACAGAGAGCTGGGTTCCACTGCCAAAAAACAGTTTTTCACGAACACCCAGGCTGCTGGCACAGAAGTACACAGCTGAGTCCCTGGGTTCT	EPRDSAVYFCASSLGVREKLFFGSGTQLSVL	TRBJ1-4	TRBV12-3; TRBV12-4	6	-5.69
CAAGACAGAGAGCTGGGTTCCACTGCCAAAAAACAGTTTTTCACGAACCCCTGGGGTTAAAACGCTGCAGAGATATATGCTGCTGTCTTCAGGG	PEDSSIYLCSVLTPGVREKLFFGSGTQLSVL	TRBJ1-4	TRBV29-1	4	-5.866
CAAGACAGAGAGCTGGGTTCCACTGCCAAAAAACAGTTTTTCACGAACCGTCCGGGGGCTGCTGGCACAGAAGTACATGGCTGAGTCCTCCAGC	LEDSAMYFCASSPRTVREKLFFGSGTQLSVL	TRBJ1-4	TRBV2	4	-5.866
CAAGACAGAGAGCTGGGTTCCACTGCCAAAAAACAGTTTTTCACGACCATCCCCTGTCCGAAGTGAGCTGGCACAGAAATAAGCTGCCGAATCT	DSAAYFCASSLRTGDGREKLFFGSGTQLSVL	TRBJ1-4	TRBV18	2	-6.167
CAAGACAGAGAGCTGGGTTCCACTGCCAAAAAACAGTTTTTCACGACCCCTGTCCTGACTGCTGGCACAGAAGTACACAGATGTCTGAGAGGGT	PSQTSVYFCASSQDRGREKLFFGSGTQLSVL	TRBJ1-4	TRBV6-4	2	-6.167
CAAGACAGAGAGCTGGGTTCCACTGCCAAAAAACAGTTTTTCACGACCCCTTGCCTCTTCAACGCTGCAGAGATATATGCTGCTGTCTTCAGGG	PEDSSIYLCSVEEARGREKLFFGSGTQLSVL	TRBJ1-4	TRBV29-1	12	-5.389
CAAGACAGAGAGCTGGGTTCCACTGCCAAAAAACAGTTTTTCACGACCCTGCCCCCGGGGGCCACTGCTGGCACAGAGGTACATAGATGTCTGG	QTSMYLCASSGPRGQGREKLFFGSGTQLSVL	TRBJ1-4	TRBV28	3	-5.991
CAAGACAGAGAGCTGGGTTCCACTGCCAAAAAACAGTTTTTCACGACCCTGTCCCGGATCACTGGTGGCACAGAAGTAAAGAGCTGTCTGGTTG	NQTALYFCATSDPGQGREKLFFGSGTQLSVL	TRBJ1-4	TRBV24-1	2	-6.167
CAAGACAGAGAGCTGGGTTCCACTGCCAAAAAACAGTTTTTCACGACCCTGTCCTGAGCTGGCACAGAAATAAGCTGCCGAATCTCCTCGCACT	VRGDSAAYFCASSGQGREKLFFGSGTQLSVL	TRBJ1-4	TRBV18	2	-6.167
CAAGACAGAGAGCTGGGTTCCACTGCCAAAAAACAGTTTTTCACGACCGCCCCCGACGCCGCTGCTGGCACAGAAGTACATGGCTGAGTCCTCC	EDSAMYFCASSGVGGGREKLFFGSGTQLSVL	TRBJ1-4	TRBV2	3	-5.991
CAAGACAGAGAGCTGGGTTCCACTGCCAAAAAACAGTTTTTCACGACTCCCCTGTGTGTCTTTACTGGCACAGAGATAGAAAGCTGTCGGGTTC	NPTAFYLCASKDTQGSREKLFFGSGTQLSVL	TRBJ1-4	TRBV19	7	-5.623
CAAGACAGAGAGCTGGGTTCCACTGCCAAAAAACAGTTTTTCACGACTTCCCTGTTGGGCGCTGCAGAGATATATGCTGCTGTCTTCAGGGCTC	SPEDSSIYLCSAQQGSREKLFFGSGTQLSVL	TRBJ1-4	TRBV29-1	3	-5.991
CAAGACAGAGAGCTGGGTTCCACTGCCAAAAAACAGTTTTTCACGAGCCCCCTGGTAACTGCTGGCACAGAAGTACACAGCTGAGTCCCTGGGT	PRDSAVYFCASSYQGAREKLFFGSGTQLSVL	TRBJ1-4	TRBV12-3; TRBV12-4	5	-5.769
CAAGACAGAGAGCTGGGTTCCACTGCCAAAAAACAGTTTTTCACGAGCCCCTGCCAAGCTGCTGGCACAGAGATAGAGGGCCGAGTCCCCCAGC	LGDSALYLCASSLAGAREKLFFGSGTQLSVL	TRBJ1-4	TRBV5-6	2	-6.167
CAAGACAGAGAGCTGGGTTCCACTGCCAAAAAACAGTTTTTCACGAGCCCTGTCCCGCGGTGAGCTGGCACAGAAATAAGCTGCCGAATCTCCT	GDSAAYFCASSPRDRAREKLFFGSGTQLSVL	TRBJ1-4	TRBV18	2	-6.167
CAAGACAGAGAGCTGGGTTCCACTGCCAAAAAACAGTTTTTCACGATACCCTGCCCTTTGGCTGCTGGCGCAGAGATACAGGGCCGAGTCTTCT	EDSALYLCASSQRAGYREKLFFGSGTQLSVL	TRBJ1-4	TRBV4-3	11	-5.426
CAAGACAGAGAGCTGGGTTCCACTGCCAAAAAACAGTTTTTCACGATGCCCCTGGCTGCTGGCACAGAGATACATGGCCGAGTCCCCCTGCTCT	EQGDSAMYLCASSQGHREKLFFGSGTQLSVL	TRBJ1-4	TRBV7-9	2	-6.167
CAAGACAGAGAGCTGGGTTCCACTGCCAAAAAACAGTTTTTCACGCACCCCCCCCAAACTGCTGGCACAGAGGTACATAGATGTCTGGTTGGTG	TNQTSMYLCASSLGGVREKLFFGSGTQLSVL	TRBJ1-4	TRBV28	8	-5.565
CAAGACAGAGAGCTGGGTTCCACTGCCAAAAAACAGTTTTTCACGCCAACCACCGGCAGGCCTGCTGGCACAGAAGTACACAGCTGAGTCCCTG	RDSAVYFCASRPAGGWREKLFFGSGTQLSVL	TRBJ1-4	TRBV12-3; TRBV12-4	2	-6.167
CAAGACAGAGAGCTGGGTTCCACTGCCAAAAAACAGTTTTTCACGCCCACCCTGGTCCTGGCTGCTGGCACAGAGATACACGGCCGAGTCCTCC	EDSAVYLCASSQDQGGREKLFFGSGTQLSVL	TRBJ1-4	TRBV7-2	4	-5.866
CAAGACAGAGAGCTGGGTTCCACTGCCAAAAAACAGTTTTTCACGCCCATGGAGGCTGCTGGCACAGAGATACAGGGCCGAGTCGTCCAGCTCC	ELDDSALYLCASSLHGREKLFFGSGTQLSVL	TRBJ1-4	TRBV5-4	5	-5.769
CAAGACAGAGAGCTGGGTTCCACTGCCAAAAAACAGTTTTTCACGCCCCATAGAGTAACTGCTGGCACAGAAGTACACAGATGTCTGGGAGGGA	PSQTSVYFCASSYSMGREKLFFGSGTQLSVL	TRBJ1-4	TRBV6-5	2	-6.167
CAAGACAGAGAGCTGGGTTCCACTGCCAAAAAACAGTTTTTCACGCCCCCCCTGCGGCTCACTGATGGCACAGAAGTACACAGATGTCTGGGAG	SQTSVYFCAISEPQGGREKLFFGSGTQLSVL	TRBJ1-4	TRBV10-3	7	-5.623
CAAGACAGAGAGCTGGGTTCCACTGCCAAAAAACAGTTTTTCACGCCCCCGGCCGCTGGGGCTGCTGGCACAGAGATACATGGCCGAGTCCCCC	GDSAMYLCASSPSGRGREKLFFGSGTQLSVL	TRBJ1-4	TRBV7-9	3	-5.991
CAAGACAGAGAGCTGGGTTCCACTGCCAAAAAACAGTTTTTCACGCCCCCTGTCCCGGGAGCTGCTGGCACAGAAATACAAAGCTGAGTCCCCC	GDSALYFCASSSRDRGREKLFFGSGTQLSVL	TRBJ1-4	TRBV9	4	-5.866
CAAGACAGAGAGCTGGGTTCCACTGCCAAAAAACAGTTTTTCACGCCCCCTGTCCGGGGGACTGCTGGCACAGAAGTACACAGCTGAGTCCCTG	RDSAVYFCASSPPDRGREKLFFGSGTQLSVL	TRBJ1-4	TRBV12-3; TRBV12-4	2	-6.167
CAAGACAGAGAGCTGGGTTCCACTGCCAAAAAACAGTTTTTCACGCCCCCTGTCGCTGCTGGCACAGAGATACACGGCCGAGTCCTCCTGCTGT	QQEDSAVYLCASSDRGREKLFFGSGTQLSVL	TRBJ1-4	TRBV7-2	2	-6.167
CAAGACAGAGAGCTGGGTTCCACTGCCAAAAAACAGTTTTTCACGCCCCCTGTTACTACTGGCACAGAGATAGAAAGCTGTCGGGTTCTTTTGG	QKNPTAFYLCASSNRGREKLFFGSGTQLSVL	TRBJ1-4	TRBV19	4	-5.866
CAAGACAGAGAGCTGGGTTCCACTGCCAAAAAACAGTTTTTCACGCCCCTGCCCCTCTTTGCTGCTGGCACAGAGATACATGGCCGAGTCCCCC	GDSAMYLCASSKEGQGREKLFFGSGTQLSVL	TRBJ1-4	TRBV7-9	2	-6.167
CAAGACAGAGAGCTGGGTTCCACTGCCAAAAAACAGTTTTTCACGCCCCTGTCTGAGGCTGCTGGCACAGAAGTACACAGATGTCTGGGAGGGA	PSQTSVYFCASSLRQGREKLFFGSGTQLSVL	TRBJ1-4	TRBV6-5	7	-5.623
CAAGACAGAGAGCTGGGTTCCACTGCCAAAAAACAGTTTTTCACGCCCGCTACCATCTCTAGCACTGCAGATGTAGAAGCTGCTGTCTTCAGGA	PEDSSFYICSARDGSGREKLFFGSGTQLSVL	TRBJ1-4	TRBV20-1	2	-6.167
CAAGACAGAGAGCTGGGTTCCACTGCCAAAAAACAGTTTTTCACGCCCTCCCTGTTCCAAGCTGCTGGCGCAAAGATAAAGGGCCGAGTCCCCC	GDSALYLCASSLEQGGREKLFFGSGTQLSVL	TRBJ1-4	TRBV5-1	7	-5.623
CAAGACAGAGAGCTGGGTTCCACTGCCAAAAAACAGTTTTTCACGCCCTGATAAACTGCTGGCACAGAAGTACACAGCTGAGTCCCTGGGTTCT	EPRDSAVYFCASSLSGREKLFFGSGTQLSVL	TRBJ1-4	TRBV12-3; TRBV12-4	2	-6.167
CAAGACAGAGAGCTGGGTTCCACTGCCAAAAAACAGTTTTTCACGCCCTGTACCAAAGCTGGCGCAGAAATACACAGATGTCTGGGAGCGGGTA	TRSQTSVYFCASFGTGREKLFFGSGTQLSVL	TRBJ1-4	TRBV10-2	2	-6.167
CAAGACAGAGAGCTGGGTTCCACTGCCAAAAAACAGTTTTTCACGCCCTGTCCCGGCGCTGCTGGCACAGAGATACACGGCCGAGTCCTCAAGC	LEDSAVYLCASSAGTGREKLFFGSGTQLSVL	TRBJ1-4	TRBV11-2	4	-5.866
CAAGACAGAGAGCTGGGTTCCACTGCCAAAAAACAGTTTTTCACGCCCTTGAAGGAAGCTGCTGGCACAGAGATACACGGCCGAGTCCTCCTGC	QEDSAVYLCASSFLQGREKLFFGSGTQLSVL	TRBJ1-4	TRBV7-2	3	-5.991
CAAGACAGAGAGCTGGGTTCCACTGCCAAAAAACAGTTTTTCACGCCGACCCTCCTGGCCACTGCTGGCACAGAAGTACAGAGAGGTCTGGTTN	NQTSLYFCASSGQEGRREKLFFGSGTQLSVL	TRBJ1-4	TRBV27	3	-5.991
CAAGACAGAGAGCTGGGTTCCACTGCCAAAAAACAGTTTTTCACGCCGACCTCCGACGGAAGCTGCTGGCACAGAGATACAGGGCCGAGTCCCC	GTRPCISVPAASVGGRREKLFFGSGTQLSVL	TRBJ1-4	TRBV5-5	2	-6.167
CAAGACAGAGAGCTGGGTTCCACTGCCAAAAAACAGTTTTTCACGCCGACCTGTCGTGAAGTAACTGCTGGCACAGAAGTACACAGATGTCTGG	QTSVYFCASSYFTTGRREKLFFGSGTQLSVL	TRBJ1-4	TRBV6-5	2	-6.167
CAAGACAGAGAGCTGGGTTCCACTGCCAAAAAACAGTTTTTCACGCCGCAGCCCCGAGCTGCTGGCACAGAGATACACGGCCGAGTCCTCAAGC	LEDSAVYLCASSSGLRREKLFFGSGTQLSVL	TRBJ1-4	TRBV11-2	6	-5.69
CAAGACAGAGAGCTGGGTTCCACTGCCAAAAAACAGTTTTTCACGCCTCCCTGAGGTGACCATTCCGCTGCTGGCACAGAAGTACATGGCTGAG	SAMYFCASSGMVTSGRREKLFFGSGTQLSVL	TRBJ1-4	TRBV2	2	-6.167
CAAGACAGAGAGCTGGGTTCCACTGCCAAAAAACAGTTTTTCACGCCTCTCCCCGACCAAGCTGCTGGCGCAAAGATAAAGGGCCGAGTCCCCC	GDSALYLCASSLVGERREKLFFGSGTQLSVL	TRBJ1-4	TRBV5-1	3	-5.991
CAAGACAGAGAGCTGGGTTCCACTGCCAAAAAACAGTTTTTCACGCCTGTCCCGCAAGCTGCTGGCACAGAGATAGAGGGCCGAGTCCCCCAGC	LGDSALYLCASSLRDRREKLFFGSGTQLSVL	TRBJ1-4	TRBV5-6	3	-5.991
CAAGACAGAGAGCTGGGTTCCACTGCCAAAAAACAGTTTTTCACGCCTTGCCCCCTGAAGGCTGCTGGCACAGAGATACATGGCCGAGTCCCCC	GDSAMYLCASSLQGARREKLFFGSGTQLSVL	TRBJ1-4	TRBV7-9	3	-5.991
CAAGACAGAGAGCTGGGTTCCACTGCCAAAAAACAGTTTTTCACGCGAGTCGCTGCTGGCACAGAAGTACACAGATGTTTGGGAGGGAGCAGCC	AAPSQTSVYFCASSDSREKLFFGSGTQLSVL	TRBJ1-4	TRBV6-2	23	-5.106
CAAGACAGAGAGCTGGGTTCCACTGCCAAAAAACAGTTTTTCACGCGCCCCCGGTTGGTAACTGCTGGCACAGAAGTACACAGATGTCTGGGAG	SQTSVYFCASSYQPGAREKLFFGSGTQLSVL	TRBJ1-4	TRBV6-6	8	-5.565
CAAGACAGAGAGCTGGGTTCCACTGCCAAAAAACAGTTTTTCACGCGCCCCTTGTAAACTGCTGGCACAGAGGTACATAGATGTCTGGTTGGTG	TNQTSMYLCASSLQGAREKLFFGSGTQLSVL	TRBJ1-4	TRBV28	3	-5.991
CAAGACAGAGAGCTGGGTTCCACTGCCAAAAAACAGTTTTTCACGCGCCGCAGTCCTGCTGGCACAGAAGTACACAGATGTCTGGGAGGGAGCA	APSQTSVYFCASRTAAREKLFFGSGTQLSVL	TRBJ1-4	TRBV6-1	3	-5.991
CAAGACAGAGAGCTGGGTTCCACTGCCAAAAAACAGTTTTTCACGCGGGGAGCTGCTGGCACAGAGATACACGGCCGAGTCCTCCTGCTGTGTG	TQQEDSAVYLCASSSPREKLFFGSGTQLSVL	TRBJ1-4	TRBV7-2	6	-5.69
CAAGACAGAGAGCTGGGTTCCACTGCCAAAAAACAGTTTTTCACGCGTCCCGGGGCTGTAACTGCTGGCACAGAAGTACACAGATGTCTGGGAG	SQTSVYFCASSYSPGTREKLFFGSGTQLSVL	TRBJ1-4	TRBV6-6	76	-4.587
CAAGACAGAGAGCTGGGTTCCACTGCCAAAAAACAGTTTTTCACGCTCCCCCTGGCTCCAGCTGCTGGCGCAAAGATAAAGGGCCGAGTCCCCC	GDSALYLCASSWSQGEREKLFFGSGTQLSVL	TRBJ1-4	TRBV5-1	3	-5.991
CAAGACAGAGAGCTGGGTTCCACTGCCAAAAAACAGTTTTTCACGCTCCCGGCCCTGTCGGGAAGGTCGAGCACTGCAGATGTAGAAGCTGCTG	SSFYICSARPSRQGREREKLFFGSGTQLSVL	TRBJ1-4	TRBV20-1	5	-5.769
CAAGACAGAGAGCTGGGTTCCACTGCCAAAAAACAGTTTTTCACGCTGCCCCCTGCGATCTTGGCTGCTGGCGCAGAGATACAGGGCTGAGTCT	DSALYLCASSQDRRGQREKLFFGSGTQLSVL	TRBJ1-4	TRBV4-1	3	-5.991
CAAGACAGAGAGCTGGGTTCCACTGCCAAAAAACAGTTTTTCACGCTGTATACTACTGGCACAGAGATAGAAAGCTGTCGGGTTCTTTTGGGCC	AQKNPTAFYLCASSIQREKLFFGSGTQLSVL	TRBJ1-4	TRBV19	2	-6.167
CAAGACAGAGAGCTGGGTTCCACTGCCAAAAAACAGTTTTTCACGGAAGACCCCTGTCCCGGCCCTGCTGGCACAGAAGTACATGGCTGAGTCC	DSAMYFCASRAGTGVFREKLFFGSGTQLSVL	TRBJ1-4	TRBV2	4	-5.866
CAAGACAGAGAGCTGGGTTCCACTGCCAAAAAACAGTTTTTCACGGAGCCCTGTCTGAAGGCTGCTGGCACAGAAATACAAAGCTGAGTCCCCC	GDSALYFCASSLQTGLREKLFFGSGTQLSVL	TRBJ1-4	TRBV9	3	-5.991
CAAGACAGAGAGCTGGGTTCCACTGCCAAAAAACAGTTTTTCACGGAGGGTACTGGCACAGAGATAGAAAGCTGTCGGGTTCTTTTGGGCCGAT	SAQKNPTAFYLCASTLREKLFFGSGTQLSVL	TRBJ1-4	TRBV19	6	-5.69
CAAGACAGAGAGCTGGGTTCCACTGCCAAAAAACAGTTTTTCACGGCCCCCGGTCTTCGACTCACTGATGGCACAGAAGTACACAGATGTCTGG	QTSVYFCAISESKTGGREKLFFGSGTQLSVL	TRBJ1-4	TRBV10-3	7	-5.623
CAAGACAGAGAGCTGGGTTCCACTGCCAAAAAACAGTTTTTCACGGCCCCCTCCCACGGGGCGACTGCTGGCACAGAAGTACAGAGAGGTCTGG	QTSLYFCASSRPVGGGREKLFFGSGTQLSVL	TRBJ1-4	TRBV27	3	-5.991
CAAGACAGAGAGCTGGGTTCCACTGCCAAAAAACAGTTTTTCACGGCCCCCTGTCAGGGCTAAGCTGCTGGCACAGAGATACACGGCGGAGTCC	DSAVYLCASSLALTGGREKLFFGSGTQLSVL	TRBJ1-4	TRBV7-8	2	-6.167
CAAGACAGAGAGCTGGGTTCCACTGCCAAAAAACAGTTTTTCACGGCCCCCTGTGGTACTGGCACAGAGATAGAAAGCTGTCGGGTTCTTTTGG	QKNPTAFYLCASTTGGREKLFFGSGTQLSVL	TRBJ1-4	TRBV19	5	-5.769
CAAGACAGAGAGCTGGGTTCCACTGCCAAAAAACAGTTTTTCACGGCCCCCTTGACTAGCACTGCAGATGTAGAAGCTGCTGTCTTCAGGATGG	HPEDSSFYICSASQGGREKLFFGSGTQLSVL	TRBJ1-4	TRBV20-1	3	-5.991
CAAGACAGAGAGCTGGGTTCCACTGCCAAAAAACAGTTTTTCACGGCCCCTCGATTCTTGGCTGCTGGCACAGAAATACACAGCAGAGTCACCA	GDSAVYFCASSQESRGREKLFFGSGTQLSVL	TRBJ1-4	TRBV3-1	3	-5.991
CAAGACAGAGAGCTGGGTTCCACTGCCAAAAAACAGTTTTTCACGGCCGCCGTCAGGGGTGCTGGCACAGAAATACAAAGCTGAGTCCCCCAGC	LGDSALYFCASTPDGGREKLFFGSGTQLSVL	TRBJ1-4	TRBV9	3	-5.991
CAAGACAGAGAGCTGGGTTCCACTGCCAAAAAACAGTTTTTCACGGCCTCCCGCTAAGCTGCTGGCACAGAGATACATGGCCGAGTCCCCCTGC	QGDSAMYLCASSLAGGREKLFFGSGTQLSVL	TRBJ1-4	TRBV7-9	2	-6.167
CAAGACAGAGAGCTGGGTTCCACTGCCAAAAAACAGTTTTTCACGGCCTGTCCCGGCATGGATGCTGGCACAGAAGTACACAGATGTCTGGGAG	SQTSVYFCASIHAGTGREKLFFGSGTQLSVL	TRBJ1-4	TRBV6-1	4	-5.866
CAAGACAGAGAGCTGGGTTCCACTGCCAAAAAACAGTTTTTCACGGCTTCCCCCCGGGCCTCTAGCACTGCAGATGTAGAAGCTGCTGTCTTCA	EDSSFYICSARGPGGSREKLFFGSGTQLSVL	TRBJ1-4	TRBV20-1	2	-6.167
CAAGACAGAGAGCTGGGTTCCACTGCCAAAAAACAGTTTTTCACGGGCAGCCGATGCTTGGCTGCTGGCACAGAGATACATGGCCGAGTCCCCC	GDSAMYLCASSQASAAREKLFFGSGTQLSVL	TRBJ1-4	TRBV7-9	2	-6.167
CAAGACAGAGAGCTGGGTTCCACTGCCAAAAAACAGTTTTTCACGGGCCCTGTCCCGGTTACTACTGGCACAGAGATAGAAAGCTGTCGGGTTC	NPTAFYLCASSNRDRAREKLFFGSGTQLSVL	TRBJ1-4	TRBV19	46	-4.805
CAAGACAGAGAGCTGGGTTCCACTGCCAAAAAACAGTTTTTCACGGGGAAACAACTGACTGGCACAGAAGTACACAGATGTCTGGGAGGGAGCA	APSQTSVYFCASQLFPREKLFFGSGTQLSVL	TRBJ1-4	TRBV6-1	3	-5.991
CAAGACAGAGAGCTGGGTTCCACTGCCAAAAAACAGTTTTTCACGGGGTCCGTCCGAACTGCTGGCACAGAGATACAGGGCCGAGTCCTCCAGC	LEDSALYLCASSSDGPREKLFFGSGTQLSVL	TRBJ1-4	TRBV5-8	9	-5.514
CAAGACAGAGAGCTGGGTTCCACTGCCAAAAAACAGTTTTTCACGGTCTCCCACCAAGCTGCTGGCACAGAGATAGAGGGCCGAGTCCCCCAGC	LGDSALYLCASSLVGDREKLFFGSGTQLSVL	TRBJ1-4	TRBV5-6	2	-6.167
CAAGACAGAGAGCTGGGTTCCACTGCCAAAAAACAGTTTTTCACGGTCTCTAGCACTGCAGATGTAGAAGCTGCTGTCTTCAGGATGGGCACTG	SAHPEDSSFYICSARDREKLFFGSGTQLSVL	TRBJ1-4	TRBV20-1	12	-5.389
CAAGACAGAGAGCTGGGTTCCACTGCCAAAAAACAGTTTTTCACGTAAACTGCTGGCACAGAAGTACACAGCTGAGTCCCTGGGTTCTGAGGGC	PSEPRDSAVYFCASSLREKLFFGSGTQLSVL	TRBJ1-4	TRBV12-3; TRBV12-4	3	-5.991
CAAGACAGAGAGCTGGGTTCCACTGCCAAAAAACAGTTTTTCACGTAGCATACTACTGGCACAGAGATAGAAAGCTGTCGGGTTCTTTTGGGCC	AQKNPTAFYLCASSMLREKLFFGSGTQLSVL	TRBJ1-4	TRBV19	5	-5.769
CAAGACAGAGAGCTGGGTTCCACTGCCAAAAAACAGTTTTTCACGTCCCCCCCCGGGCCCTTGGCTGCTGGCGCAAAGATAAAGGGCCGAGTCC	DSALYLCASSQGPGGGREKLFFGSGTQLSVL	TRBJ1-4	TRBV5-1	9	-5.514
CAAGACAGAGAGCTGGGTTCCACTGCCAAAAAACAGTTTTTCACGTCCCTGATGAGTACTACTGGCACAGAGATAGAAAGCTGTCGGGTTCTTT	KNPTAFYLCASSTHQGREKLFFGSGTQLSVL	TRBJ1-4	TRBV19	3	-5.991
CAAGACAGAGAGCTGGGTTCCACTGCCAAAAAACAGTTTTTCACGTCCCTGGGGATGGCTGCTGGCACAGAAATACACAGCAGAGTCACCAAGC	LGDSAVYFCASSHPQGREKLFFGSGTQLSVL	TRBJ1-4	TRBV3-1	5	-5.769
CAAGACAGAGAGCTGGGTTCCACTGCCAAAAAACAGTTTTTCACGTCCGGCGAAACTGCTGGCACAGAAGTACACAGCTGAGTCCCTGGGTTCT	EPRDSAVYFCASSFAGREKLFFGSGTQLSVL	TRBJ1-4	TRBV12-3; TRBV12-4	3	-5.991
CAAGACAGAGAGCTGGGTTCCACTGCCAAAAAACAGTTTTTCACGTCCGGGGCTTCTAGCACTGCAGATGTAGAAGCTGCTGTCTTCAGGATGG	HPEDSSFYICSARSPGREKLFFGSGTQLSVL	TRBJ1-4	TRBV20-1	5	-5.769
CAAGACAGAGAGCTGGGTTCCACTGCCAAAAAACAGTTTTTCACGTCCTTCCCATATCGAGTAACTGCTGGCACAGAAGTACACAGATGTCTGG	QTSVYFCASSYSIWEGREKLFFGSGTQLSVL	TRBJ1-4	TRBV6-5	3	-5.991
CAAGACAGAGAGCTGGGTTCCACTGCCAAAAAACAGTTTTTCACGTCGCCCCCTGTTTGGACTGCTGGCACAGAAGTACACAGATGTCTGGGAG	SQTSVYFCASSPNRGRREKLFFGSGTQLSVL	TRBJ1-4	TRBV6-5	5	-5.769
CAAGACAGAGAGCTGGGTTCCACTGCCAAAAAACAGTTTTTCACGTCGGCCTGTCATAGTATAGCTGCTGGCACAGAGATACACGGCCGAGTCC	DSAVYLCASSYTMTGRREKLFFGSGTQLSVL	TRBJ1-4	TRBV7-2	4	-5.866
CAAGACAGAGAGCTGGGTTCCACTGCCAAAAAACAGTTTTTCACGTCGGGCACTGCTGGCACAGAAGTACACAGATGTCTGGGAGGGAGCAGCC	AAPSQTSVYFCASSARREKLFFGSGTQLSVL	TRBJ1-4	TRBV6-1	2	-6.167
CAAGACAGAGAGCTGGGTTCCACTGCCAAAAAACAGTTTTTCACGTCGGGGAGCACTGCAGATGTAGAAGCTGCTGTCTTCAGGATGGGCACTG	SAHPEDSSFYICSAPRREKLFFGSGTQLSVL	TRBJ1-4	TRBV20-1	5	-5.769
CAAGACAGAGAGCTGGGTTCCACTGCCAAAAAACAGTTTTTCACGTCGTGTCCCTGTGCTGGCACAGAGATAGAAAGCTGTCGGGTTCTTTTGG	QKNPTAFYLCASTGTRREKLFFGSGTQLSVL	TRBJ1-4	TRBV19	6	-5.69
CAAGACAGAGAGCTGGGTTCCACTGCCAAAAAACAGTTTTTCACGTGAGATTACGGATAAGCTGCTGGCACAGAGATACACGGCGGAGTCCTCC	EDSAVYLCASSLSVISREKLFFGSGTQLSVL	TRBJ1-4	TRBV7-8	3	-5.991
CAAGACAGAGAGCTGGGTTCCACTGCCAAAAAACAGTTTTTCACGTGCCCTGTCCATTGTTAAGCTGCTGGCACAGAGATACATGGCCGAGTCC	DSAMYLCASSLTMDRAREKLFFGSGTQLSVL	TRBJ1-4	TRBV7-9	3	-5.991
CAAGACAGAGAGCTGGGTTCCACTGCCAAAAAACAGTTTTTCACGTGTGCTAGTAGCACTGCAGATGTAGAAGCTGCTGTCTTCAGGATGGGCA	AHPEDSSFYICSATSTREKLFFGSGTQLSVL	TRBJ1-4	TRBV20-1	4	-5.866
CAAGACAGAGAGCTGGGTTCCACTGCCAAAAAACAGTTTTTCACGTTCGGTCCCGGGTGCGGCACTGCAGATGTAGAAGCTGCTGTCTTCAGGA	PEDSSFYICSAAPGTEREKLFFGSGTQLSVL	TRBJ1-4	TRBV20-1	4	-5.866
CAAGACAGAGAGCTGGGTTCCACTGCCAAAAAACAGTTTTTCACGTTGTCCCGCTCTGCTGGCACAGAAGTACACAGATGTTTGGGAGGGAGCA	APSQTSVYFCASRAGQREKLFFGSGTQLSVL	TRBJ1-4	TRBV6-2	3	-5.991
CAAGACAGAGAGCTGGGTTCCACTGCCAAAAAACAGTTTTTCACTAAACCCCTGTCGGCTGCTGGCACAGAGATACAGGGCCGAGTCGTCCAGC	LDDSALYLCASSRQGFSEKLFFGSGTQLSVL	TRBJ1-4	TRBV5-4	3	-5.991
CAAGACAGAGAGCTGGGTTCCACTGCCAAAAAACAGTTTTTCACTAAACCCGACCAAGCTGCTGGCACAGAGATACACGGCCGAGTCCTCCTGC	QEDSAVYLCASSLVGFSEKLFFGSGTQLSVL	TRBJ1-4	TRBV7-2	4	-5.866
CAAGACAGAGAGCTGGGTTCCACTGCCAAAAAACAGTTTTTCACTAACCCCCCATAATAAGCTGCTGGCACAGAGATACACGGCGGAGTCCTCC	EDSAVYLCASSLLWGVSEKLFFGSGTQLSVL	TRBJ1-4	TRBV7-8	4	-5.866
CAAGACAGAGAGCTGGGTTCCACTGCCAAAAAACAGTTTTTCACTAACCCCGCGTAGCGAGTAACTGCTGGCACAGAAGTACACAGATGTCTGG	QTSVYFCASSYSLRGVSEKLFFGSGTQLSVL	TRBJ1-4	TRBV6-5	10	-5.468
CAAGACAGAGAGCTGGGTTCCACTGCCAAAAAACAGTTTTTCACTAACCCTGGAAAAGCTGCTGGCACAGAGATACACGGCCGAGTCCTCCTGC	QEDSAVYLCASSFSRVSEKLFFGSGTQLSVL	TRBJ1-4	TRBV7-2	7	-5.623
CAAGACAGAGAGCTGGGTTCCACTGCCAAAAAACAGTTTTTCACTAACCCTGTCCCCTAAGCTGCTGGCACAGAGATACACGGCCGAGTCCTCC	EDSAVYLCASSLGDRVSEKLFFGSGTQLSVL	TRBJ1-4	TRBV7-2	5	-5.769
CAAGACAGAGAGCTGGGTTCCACTGCCAAAAAACAGTTTTTCACTAACCCTGTCTCCGAATGAAGCCCTGGAGCTGCTGGCACAGAAGTACACA	VYFCASSSRASFGDRVSEKLFFGSGTQLSVL	TRBJ1-4	TRBV12-3; TRBV12-4	3	-5.991
CAAGACAGAGAGCTGGGTTCCACTGCCAAAAAACAGTTTTTCACTAACGCCCTGTCCGTAGGGGCTGCTGGCACAGAAATACACAGCAGAGTCA	DSAVYFCASSPYGQGVSEKLFFGSGTQLSVL	TRBJ1-4	TRBV3-1	3	-5.991
CAAGACAGAGAGCTGGGTTCCACTGCCAAAAAACAGTTTTTCACTAATCCCTCCCCTGTTTAAACTGCTGGCACAGAAGTACACAGCTGAGTCC	DSAVYFCASSLNRGGISEKLFFGSGTQLSVL	TRBJ1-4	TRBV12-3; TRBV12-4	2	-6.167
CAAGACAGAGAGCTGGGTTCCACTGCCAAAAAACAGTTTTTCACTAATCTGTCTAAGGCTGCTGGCACAGAAATAAACTCCAGAATCCTCCAGT	LEDSGVYFCASSLRQISEKLFFGSGTQLSVL	TRBJ1-4	TRBV14	2	-6.167
CAAGACAGAGAGCTGGGTTCCACTGCCAAAAAACAGTTTTTCACTACCACCAGGTTCCAATGAACTGCTGGCACAGAAGTACAGAGAGGTCTGG	QTSLYFCASSSLEPGGSEKLFFGSGTQLSVL	TRBJ1-4	TRBV27	2	-6.167
CAAGACAGAGAGCTGGGTTCCACTGCCAAAAAACAGTTTTTCACTACCACCCTGTCCTTGGCTGCTGGCGCAGAGATACAGGGCCGAGTCTTCT	EDSALYLCASSQGQGGSEKLFFGSGTQLSVL	TRBJ1-4	TRBV4-3	2	-6.167
CAAGACAGAGAGCTGGGTTCCACTGCCAAAAAACAGTTTTTCACTACCCCAATTTCGAGGACTGCTGGCACAGAAGTACAGAGAGGTCTGGTTG	NQTSLYFCASSPRNWGSEKLFFGSGTQLSVL	TRBJ1-4	TRBV27	3	-5.991
CAAGACAGAGAGCTGGGTTCCACTGCCAAAAAACAGTTTTTCACTACCCCGGGGTACCCCGTAACTGCTGGCACAGAAGTACACAGATGTCTGG	QTSVYFCASSYGVPRGSEKLFFGSGTQLSVL	TRBJ1-4	TRBV6-5	3	-5.991
CAAGACAGAGAGCTGGGTTCCACTGCCAAAAAACAGTTTTTCACTACCCCTCTCTCTAGCACTGCAGATGTAGAAGCTGCTGTCTTCAGGATGG	HPEDSSFYICSARERGSEKLFFGSGTQLSVL	TRBJ1-4	TRBV20-1	4	-5.866
CAAGACAGAGAGCTGGGTTCCACTGCCAAAAAACAGTTTTTCACTACCCCTGTAACTGCTGGCACAGAAGTACACAGATGTCTGGGAGGGAGCA	APSQTSVYFCASSYRGSEKLFFGSGTQLSVL	TRBJ1-4	TRBV6-5	13	-5.354
CAAGACAGAGAGCTGGGTTCCACTGCCAAAAAACAGTTTTTCACTACCCCTGTCCGCGGGAGCACTGCAGATGTAGAAGCTGCTGTCTTCAGGA	PEDSSFYICSAPADRGSEKLFFGSGTQLSVL	TRBJ1-4	TRBV20-1	4	-5.866
CAAGACAGAGAGCTGGGTTCCACTGCCAAAAAACAGTTTTTCACTACCCTGAGTAGAACGTAAGCTGCTGGCACAGAGATACATGGCCGAGTCC	DSAMYLCASSLRSTQGSEKLFFGSGTQLSVL	TRBJ1-4	TRBV7-9	2	-6.167
CAAGACAGAGAGCTGGGTTCCACTGCCAAAAAACAGTTTTTCACTACCCTGTAAGCTGCTGGCACAGAGATAGAGGGCCGAGTCCCCCAGCAAN	LLGDSALYLCASSLQGSEKLFFGSGTQLSVL	TRBJ1-4	TRBV5-6	2	-6.167
CAAGACAGAGAGCTGGGTTCCACTGCCAAAAAACAGTTTTTCACTACCCTGTATGATGGTGCTGGCACAGAAGTACACAGATGTCTGGGAGGGA	PSQTSVYFCASTIIQGSEKLFFGSGTQLSVL	TRBJ1-4	TRBV6-6	2	-6.167
CAAGACAGAGAGCTGGGTTCCACTGCCAAAAAACAGTTTTTCACTACCCTGTCGGAAACTACTGGCACAGAGATAGAAAGCTGTCGGGTTCTTT	KNPTAFYLCASSFRQGSEKLFFGSGTQLSVL	TRBJ1-4	TRBV19	3	-5.991
CAAGACAGAGAGCTGGGTTCCACTGCCAAAAAACAGTTTTTCACTACCGCCCCCTAAGCTGCTGGCACAGAAGTACAGGGCTGAGTCCCCCAGC	LGDSALYFCASSLGGGSEKLFFGSGTQLSVL	TRBJ1-4	TRBV13	4	-5.866
CAAGACAGAGAGCTGGGTTCCACTGCCAAAAAACAGTTTTTCACTACCGGGCCCCCTATCTCTAGCACTGCAGATGTAGAAGCTGCTGTCTTCA	EDSSFYICSARDRGPGSEKLFFGSGTQLSVL	TRBJ1-4	TRBV20-1	11	-5.426
CAAGACAGAGAGCTGGGTTCCACTGCCAAAAAACAGTTTTTCACTACCTGTCCCGGTCCTGCTGGCACAGAAGTACACAGATGTCTGGGAGGGA	PSQTSVYFCASRTGTGSEKLFFGSGTQLSVL	TRBJ1-4	TRBV6-6	4	-5.866
CAAGACAGAGAGCTGGGTTCCACTGCCAAAAAACAGTTTTTCACTACGCCCCCTGCTGGCACAGAAGTACACAGATGTCTGGGAGGGAGCAGCC	AAPSQTSVYFCASRGRSEKLFFGSGTQLSVL	TRBJ1-4	TRBV6-6	2	-6.167
CAAGACAGAGAGCTGGGTTCCACTGCCAAAAAACAGTTTTTCACTACGCGCCCCCTGTGAGCTGCTGGCACAGAGATACAGGGCCGAGTCTTCT	EDSALYLCASSSQGARSEKLFFGSGTQLSVL	TRBJ1-4	TRBV4-2	2	-6.167
CAAGACAGAGAGCTGGGTTCCACTGCCAAAAAACAGTTTTTCACTACTACCCCCCTTAGGAGCACTGCAGATGTAGAAGCTGCTGTCTTCAGGA	PEDSSFYICSAPKGGSSEKLFFGSGTQLSVL	TRBJ1-4	TRBV20-1	4	-5.866
CAAGACAGAGAGCTGGGTTCCACTGCCAAAAAACAGTTTTTCACTACTACCCTGTCCAGAGCTGCTGGCACAGAGATACAGGGCCGAGTCGTCC	DDSALYLCASSSGQGSSEKLFFGSGTQLSVL	TRBJ1-4	TRBV5-4	2	-6.167
CAAGACAGAGAGCTGGGTTCCACTGCCAAAAAACAGTTTTTCACTACTTCCCTGGGGTGAGCTGGCACAGAAATAAGCTGCCGAATCTCCTCGC	RGDSAAYFCASSPQGSSEKLFFGSGTQLSVL	TRBJ1-4	TRBV18	2	-6.167
CAAGACAGAGAGCTGGGTTCCACTGCCAAAAAACAGTTTTTCACTATAATCCCCAACTCTAGCACTGCAGATGTAGAAGCTGCTGTCTTCAGGA	PEDSSFYICSARVGDYSEKLFFGSGTQLSVL	TRBJ1-4	TRBV20-1	5	-5.769
CAAGACAGAGAGCTGGGTTCCACTGCCAAAAAACAGTTTTTCACTATCCTTGTACACGCTGCAGAGATATATGCTGCTGTCTTCAGGGCTCATG	MSPEDSSIYLCSVYKDSEKLFFGSGTQLSVL	TRBJ1-4	TRBV29-1	6	-5.69
CAAGACAGAGAGCTGGGTTCCACTGCCAAAAAACAGTTTTTCACTATTCCCTGCCCCTACGCTGCTGGCACAGAAATACAAAGCTGAGTCCCCC	GDSALYFCASSVGAGNSEKLFFGSGTQLSVL	TRBJ1-4	TRBV9	2	-6.167
CAAGACAGAGAGCTGGGTTCCACTGCCAAAAAACAGTTTTTCACTCAAACCCCAGACCTGGGAACTGCAGATGTAGAAGCTGCTGTCTTCAGGA	PEDSSFYICSSQVWGLSEKLFFGSGTQLSVL	TRBJ1-4	TRBV20-1	2	-6.167
CAAGACAGAGAGCTGGGTTCCACTGCCAAAAAACAGTTTTTCACTCAACCCTGTATCGTAACTGCTGGCACAGAAGTACACAGATGTCTGGGAG	SQTSVYFCASSYDTGLSEKLFFGSGTQLSVL	TRBJ1-4	TRBV6-5	5	-5.769
CAAGACAGAGAGCTGGGTTCCACTGCCAAAAAACAGTTTTTCACTCAAGCCCCCTGTACTGCTGGCACAGAAGTACAGAGAGGTCTGGTTGGGG	PNQTSLYFCASSTGGLSEKLFFGSGTQLSVL	TRBJ1-4	TRBV27	4	-5.866
CAAGACAGAGAGCTGGGTTCCACTGCCAAAAAACAGTTTTTCACTCAAGCTGCTGGCACAGAGATACAGGGCCGAGTCCCCCAGCAACAAGGCG	ALLLGDSALYLCASSLSEKLFFGSGTQLSVL	TRBJ1-4	TRBV5-5	3	-5.991
CAAGACAGAGAGCTGGGTTCCACTGCCAAAAAACAGTTTTTCACTCAAGGTAGCAATGCTGGCACAGAAGTACACAGATGTCTGGGAGGGAGCA	APSQTSVYFCASIATLSEKLFFGSGTQLSVL	TRBJ1-4	TRBV6-1	12	-5.389
CAAGACAGAGAGCTGGGTTCCACTGCCAAAAAACAGTTTTTCACTCACACCCCTAGAGTCGGAGGTGGCACAGAGATAGAAAGCTGTCGGGTTC	NPTAFYLCATSDSRGVSEKLFFGSGTQLSVL	TRBJ1-4	TRBV19	4	-5.866
CAAGACAGAGAGCTGGGTTCCACTGCCAAAAAACAGTTTTTCACTCACCCTCCCGTAACTGCTGGCACAGAAGTACACAGATGTCTGGGAGGGA	PSQTSVYFCASSYGRVSEKLFFGSGTQLSVL	TRBJ1-4	TRBV6-5; TRBV6-6	2	-6.167
CAAGACAGAGAGCTGGGTTCCACTGCCAAAAAACAGTTTTTCACTCACTGTCCACCGGTCTTGGCTGCTGGCGCAGAGATACAGGGCCGAGTCT	DSALYLCASSQDRWTVSEKLFFGSGTQLSVL	TRBJ1-4	TRBV4-3	3	-5.991
CAAGACAGAGAGCTGGGTTCCACTGCCAAAAAACAGTTTTTCACTCATCCCTGTCCGGGTGCTGCTGGCACAGAAATACAAAGCTGAGTCCCCC	GDSALYFCASSTRTGMSEKLFFGSGTQLSVL	TRBJ1-4	TRBV9	4	-5.866
CAAGACAGAGAGCTGGGTTCCACTGCCAAAAAACAGTTTTTCACTCATGTCTTGGGATCCTAAGCTGCTGGCACAGAGATACATGGCCGAGTCC	DSAMYLCASSLGSQDMSEKLFFGSGTQLSVL	TRBJ1-4	TRBV7-9	12	-5.389
CAAGACAGAGAGCTGGGTTCCACTGCCAAAAAACAGTTTTTCACTCATTACGGCCCCCTGTCTGTGTCTAGCACTGCAGATGTAGAAGCTGCTG	SSFYICSARHRQGAVMSEKLFFGSGTQLSVL	TRBJ1-4	TRBV20-1	4	-5.866
CAAGACAGAGAGCTGGGTTCCACTGCCAAAAAACAGTTTTTCACTCCAACTGCTGGCACAGAGGTACATAGATGTCTGGTTGGTGCTGGCGGAC	SASTNQTSMYLCASSWSEKLFFGSGTQLSVL	TRBJ1-4	TRBV28	8	-5.565
CAAGACAGAGAGCTGGGTTCCACTGCCAAAAAACAGTTTTTCACTCCAAGGGGCCCCCCTGTCCCTGTCTTGGCTGCTGGCACAGAGATACAGG	LYLCASSQDRDRGAPWSEKLFFGSGTQLSVL	TRBJ1-4	TRBV4-2	4	-5.866
CAAGACAGAGAGCTGGGTTCCACTGCCAAAAAACAGTTTTTCACTCCAATCGCCTGGGGGTGGTGAGCTGGCACAGAAATAAGCTGCCGAATCT	DSAAYFCASSPPPGDWSEKLFFGSGTQLSVL	TRBJ1-4	TRBV18	7	-5.623
CAAGACAGAGAGCTGGGTTCCACTGCCAAAAAACAGTTTTTCACTCCACACCCCTGTATTGCTGCTGGCACAGAGATACACGGCCGAGTCCTCA	EDSAVYLCASSNTGVWSEKLFFGSGTQLSVL	TRBJ1-4	TRBV11-2	4	-5.866
CAAGACAGAGAGCTGGGTTCCACTGCCAAAAAACAGTTTTTCACTCCACCCACTACTCGCTACGCTGCTGGCACAGAAATACAAAGCTGAGTCC	DSALYFCASSVASSGWSEKLFFGSGTQLSVL	TRBJ1-4	TRBV9	2	-6.167
CAAGACAGAGAGCTGGGTTCCACTGCCAAAAAACAGTTTTTCACTCCACCCTCCTTCCGGGCTGCTGGCGCAGAGATACAGGGCCGAGTCTTCT	EDSALYLCASSPEGGWSEKLFFGSGTQLSVL	TRBJ1-4	TRBV4-3	3	-5.991
CAAGACAGAGAGCTGGGTTCCACTGCCAAAAAACAGTTTTTCACTCCACCCTGCCCCGCCGACAACGCTGCAGAGATATATGCTGCTGTCTTCA	EDSSIYLCSVVGGAGWSEKLFFGSGTQLSVL	TRBJ1-4	TRBV29-1	6	-5.69
CAAGACAGAGAGCTGGGTTCCACTGCCAAAAAACAGTTTTTCACTCCACCGCCCGATCTCTAGGCTGCTGGCACAGAGATACACGGCCGAGTCC	DSAVYLCASSLEIGRWSEKLFFGSGTQLSVL	TRBJ1-4	TRBV7-2	4	-5.866
CAAGACAGAGAGCTGGGTTCCACTGCCAAAAAACAGTTTTTCACTCCACGCCCCCTGTGGCCTACTGGCACAGAGATAGAAAGCTGTCGGGTTC	NPTAFYLCASRPQGAWSEKLFFGSGTQLSVL	TRBJ1-4	TRBV19	7	-5.623
CAAGACAGAGAGCTGGGTTCCACTGCCAAAAAACAGTTTTTCACTCCATGCGGCGCTGCTGGCACAGAAATACAAAGCTGAGTCCCCCAGCTCC	ELGDSALYFCASSAAWSEKLFFGSGTQLSVL	TRBJ1-4	TRBV9	2	-6.167
CAAGACAGAGAGCTGGGTTCCACTGCCAAAAAACAGTTTTTCACTCCCAAACGTTAAGCTGCTGGCGCAAAGATAAAGGGCCGAGTCCCCCAGC	LGDSALYLCASSLTFGSEKLFFGSGTQLSVL	TRBJ1-4	TRBV5-1	2	-6.167
CAAGACAGAGAGCTGGGTTCCACTGCCAAAAAACAGTTTTTCACTCCCACCCCGCACTCTGCTGGCACAGAGGTACATAGATGTCTGGTTGGTG	TNQTSMYLCASRVRGGSEKLFFGSGTQLSVL	TRBJ1-4	TRBV28	3	-5.991
CAAGACAGAGAGCTGGGTTCCACTGCCAAAAAACAGTTTTTCACTCCCAGTACTAGCACTGCAGATGTAGAAGCTGCTGTCTTCAGGATGGGCA	AHPEDSSFYICSASTGSEKLFFGSGTQLSVL	TRBJ1-4	TRBV20-1	13	-5.354
CAAGACAGAGAGCTGGGTTCCACTGCCAAAAAACAGTTTTTCACTCCCATCCCCCTGGCTGATGATGGGGCTGCTGGCGCAGAGATACAGGGCT	ALYLCASSPIISQGDGSEKLFFGSGTQLSVL	TRBJ1-4	TRBV4-1	114	-4.411
CAAGACAGAGAGCTGGGTTCCACTGCCAAAAAACAGTTTTTCACTCCCCCCCCGAACAACGCTGCAGAGATATATGCTGCTGTCTTCAGGGCTC	SPEDSSIYLCSVVRGGSEKLFFGSGTQLSVL	TRBJ1-4	TRBV29-1	3	-5.991
CAAGACAGAGAGCTGGGTTCCACTGCCAAAAAACAGTTTTTCACTCCCCCCCTGTAAGTCTCTAGCACTGCAGATGTAGAAGCTGCTGTCTTCA	EDSSFYICSARDLQGGSEKLFFGSGTQLSVL	TRBJ1-4	TRBV20-1	3	-5.991
CAAGACAGAGAGCTGGGTTCCACTGCCAAAAAACAGTTTTTCACTCCCCCCCTGTTTGCTGCTGGCGCAGAGATACAGGGCCGAGTCTTCTGGC	PEDSALYLCASSKQGGSEKLFFGSGTQLSVL	TRBJ1-4	TRBV4-3	4	-5.866
CAAGACAGAGAGCTGGGTTCCACTGCCAAAAAACAGTTTTTCACTCCCCCCTACTTGGCTGCTGGCGCAGAGATACAGGGCTGAGTCTTCTGGC	PEDSALYLCASSQVGGSEKLFFGSGTQLSVL	TRBJ1-4	TRBV4-1	4	-5.866
CAAGACAGAGAGCTGGGTTCCACTGCCAAAAAACAGTTTTTCACTCCCCCCTGTCGACCTGCTGGCACAGAAGTACAGAGAGGTCTGGTTGGGG	PNQTSLYFCASRSTGGSEKLFFGSGTQLSVL	TRBJ1-4	TRBV27	5	-5.769
CAAGACAGAGAGCTGGGTTCCACTGCCAAAAAACAGTTTTTCACTCCCCCCTGTGGTTCTGCTGGCACAGAAGTACACAGATGTCTGGGAGGGA	PSQTSVYFCASRTTGGSEKLFFGSGTQLSVL	TRBJ1-4	TRBV6-5	6	-5.69
CAAGACAGAGAGCTGGGTTCCACTGCCAAAAAACAGTTTTTCACTCCCCCCTGTTGATCTGCTGGCACAGAAGTACACAGATGTCTGGGAGGGA	PSQTSVYFCASRSTGGSEKLFFGSGTQLSVL	TRBJ1-4	TRBV6-5	16	-5.264
CAAGACAGAGAGCTGGGTTCCACTGCCAAAAAACAGTTTTTCACTCCCCCTCGAAGCACTGCAGATGTAGAAGCTGCTGTCTTCAGGATGGGCA	AHPEDSSFYICSASRGSEKLFFGSGTQLSVL	TRBJ1-4	TRBV20-1	3	-5.991
CAAGACAGAGAGCTGGGTTCCACTGCCAAAAAACAGTTTTTCACTCCCCCTGCCGCTGGCACAGAAGTACACAGATGTTTGGGAGGGAGCAGCC	AAPSQTSVYFCASGRGSEKLFFGSGTQLSVL	TRBJ1-4	TRBV6-2	8	-5.565
CAAGACAGAGAGCTGGGTTCCACTGCCAAAAAACAGTTTTTCACTCCCCCTGTCCTCTAAACTGCTGGCACAGAAGTACACAGCTGAGTCCCTG	RDSAVYFCASSLEDRGSEKLFFGSGTQLSVL	TRBJ1-4	TRBV12-3; TRBV12-4	2	-6.167
CAAGACAGAGAGCTGGGTTCCACTGCCAAAAAACAGTTTTTCACTCCCCCTGTCGAGTGGTGAGCTGGCACAGAAATAAGCTGCCGAATCTCCT	GDSAAYFCASSPLDRGSEKLFFGSGTQLSVL	TRBJ1-4	TRBV18	12	-5.389
CAAGACAGAGAGCTGGGTTCCACTGCCAAAAAACAGTTTTTCACTCCCCCTGTCGTCTCTAGCACTGCAGATGTAGAAGCTGCTGTCTTCAGGA	PEDSSFYICSARDDRGSEKLFFGSGTQLSVL	TRBJ1-4	TRBV20-1	2	-6.167
CAAGACAGAGAGCTGGGTTCCACTGCCAAAAAACAGTTTTTCACTCCCCGCATCTTGGCTGCTGGCGCAGAGATACAGGGCCGAGTCTTCTGGC	PEDSALYLCASSQDAGSEKLFFGSGTQLSVL	TRBJ1-4	TRBV4-3	6	-5.69
CAAGACAGAGAGCTGGGTTCCACTGCCAAAAAACAGTTTTTCACTCCCCTCCGGGCTGCTGGCGCAAAGATAAAGGGCCGAGTCCCCCAGCTCC	ELGDSALYLCASSPEGSEKLFFGSGTQLSVL	TRBJ1-4	TRBV5-1	4	-5.866
CAAGACAGAGAGCTGGGTTCCACTGCCAAAAAACAGTTTTTCACTCCCCTCGGGTGTACTGGCACAGAGATAGAAAGCTGTCGGGTTCTTTTGG	QKNPTAFYLCASTPEGSEKLFFGSGTQLSVL	TRBJ1-4	TRBV19	2	-6.167
CAAGACAGAGAGCTGGGTTCCACTGCCAAAAAACAGTTTTTCACTCCCCTGCACCGAACTGCTGGCACAGAGGTACATAGATGTCTGGTTGGTG	TNQTSMYLCASSSVQGSEKLFFGSGTQLSVL	TRBJ1-4	TRBV28	34	-4.936
CAAGACAGAGAGCTGGGTTCCACTGCCAAAAAACAGTTTTTCACTCCCCTGCCAGAAGCTGCTGGCACAGAGATACACGGCCGAGTCCTCCTGC	QEDSAVYLCASSFWQGSEKLFFGSGTQLSVL	TRBJ1-4	TRBV7-2	7	-5.623
CAAGACAGAGAGCTGGGTTCCACTGCCAAAAAACAGTTTTTCACTCCCCTGGCTAGCACTGCAGATGTAGAAGCTGCTGTCTTCAGGATGGGCA	AHPEDSSFYICSASQGSEKLFFGSGTQLSVL	TRBJ1-4	TRBV20-1	9	-5.514
CAAGACAGAGAGCTGGGTTCCACTGCCAAAAAACAGTTTTTCACTCCCCTGTAAATCTCTAGCACTGCAGATGTAGAAGCTGCTGTCTTCAGGA	PEDSSFYICSARDLQGSEKLFFGSGTQLSVL	TRBJ1-4	TRBV20-1	2	-6.167
CAAGACAGAGAGCTGGGTTCCACTGCCAAAAAACAGTTTTTCACTCCCCTGTCCAAAGGGTGAGCTGGCACAGAAATAAGCTGCCGAATCTCCT	GDSAAYFCASSPFGQGSEKLFFGSGTQLSVL	TRBJ1-4	TRBV18	2	-6.167
CAAGACAGAGAGCTGGGTTCCACTGCCAAAAAACAGTTTTTCACTCCCCTGTCCCGGACCACTGCAGATGTAGAAGCTGCTGTCTTCAGGATGG	HPEDSSFYICSGPGQGSEKLFFGSGTQLSVL	TRBJ1-4	TRBV20-1	5	-5.769
CAAGACAGAGAGCTGGGTTCCACTGCCAAAAAACAGTTTTTCACTCCCCTGTCCGCTGGCACAGAAGTACACAGATGTCTGGGAGGGAGCAGCC	AAPSQTSVYFCASGQGSEKLFFGSGTQLSVL	TRBJ1-4	TRBV6-6	3	-5.991
CAAGACAGAGAGCTGGGTTCCACTGCCAAAAAACAGTTTTTCACTCCCCTGTCCGGGTACTCTAGCACTGCAGATGTAGAAGCTGCTGTCTTCA	EDSSFYICSARVPGQGSEKLFFGSGTQLSVL	TRBJ1-4	TRBV20-1	4	-5.866
CAAGACAGAGAGCTGGGTTCCACTGCCAAAAAACAGTTTTTCACTCCCCTGTCTAGGAGCACTGCAGATGTAGAAGCTGCTGTCTTCAGGATGG	HPEDSSFYICSAPRQGSEKLFFGSGTQLSVL	TRBJ1-4	TRBV20-1	5	-5.769
CAAGACAGAGAGCTGGGTTCCACTGCCAAAAAACAGTTTTTCACTCCCGTGACCTCTACTGGCACAGAGATAGAAAGCTGTCGGGTTCTTTTGG	QKNPTAFYLCASRGHGSEKLFFGSGTQLSVL	TRBJ1-4	TRBV19	4	-5.866
CAAGACAGAGAGCTGGGTTCCACTGCCAAAAAACAGTTTTTCACTCCCTACCCGCAACGGAGCACTGCAGATGTAGAAGCTGCTGTCTTCAGGA	PEDSSFYICSAPLRVGSEKLFFGSGTQLSVL	TRBJ1-4	TRBV20-1	2	-6.167
CAAGACAGAGAGCTGGGTTCCACTGCCAAAAAACAGTTTTTCACTCCCTGGGGTCCCGATACTACTGGCACAGAGATAGAAAGCTGTCGGGTTC	NPTAFYLCASSIGTPGSEKLFFGSGTQLSVL	TRBJ1-4	TRBV19	4	-5.866
CAAGACAGAGAGCTGGGTTCCACTGCCAAAAAACAGTTTTTCACTCCCTGTCCCAGAAAAGCTGGCACAGAAGTACACAGATGTCTGGGAGGGA	PSQTSVYFCASFSGTGSEKLFFGSGTQLSVL	TRBJ1-4	TRBV6-6	8	-5.565
CAAGACAGAGAGCTGGGTTCCACTGCCAAAAAACAGTTTTTCACTCCCTGTCCCATCCAAGCTGCTGGCGCAAAGATAAAGGGCCGAGTCCCCC	GDSALYLCASSLDGTGSEKLFFGSGTQLSVL	TRBJ1-4	TRBV5-1	4	-5.866
CAAGACAGAGAGCTGGGTTCCACTGCCAAAAAACAGTTTTTCACTCCCTGTCCCGAAGCTGCTGGCACAGAGATACATGGCCGAGTCCCCCTGC	QGDSAMYLCASSFGTGSEKLFFGSGTQLSVL	TRBJ1-4	TRBV7-9	5	-5.769
CAAGACAGAGAGCTGGGTTCCACTGCCAAAAAACAGTTTTTCACTCCCTGTCCCGGCTACGCTGCAGAGATATATGCTGCTGTCTTCAGGGCTC	SPEDSSIYLCSVAGTGSEKLFFGSGTQLSVL	TRBJ1-4	TRBV29-1	5	-5.769
CAAGACAGAGAGCTGGGTTCCACTGCCAAAAAACAGTTTTTCACTCCCTGTCCCGGTGAGACTGGTGGCACAGAAGTAAAGAGCTGTCTGGTTG	NQTALYFCATSLTGTGSEKLFFGSGTQLSVL	TRBJ1-4	TRBV24-1	2	-6.167
CAAGACAGAGAGCTGGGTTCCACTGCCAAAAAACAGTTTTTCACTCCCTGTCCCGGTGGCACAGAGATACATGGCCGAGTCCCCCTGCTCTGTG	TEQGDSAMYLCATGTGSEKLFFGSGTQLSVL	TRBJ1-4	TRBV7-9	2	-6.167
CAAGACAGAGAGCTGGGTTCCACTGCCAAAAAACAGTTTTTCACTCCCTGTCCCTTGGTCTTGGCTGCTGGCACAGAAATAAACTCCAGAATCC	DSGVYFCASSQDQGTGSEKLFFGSGTQLSVL	TRBJ1-4	TRBV14	3	-5.991
CAAGACAGAGAGCTGGGTTCCACTGCCAAAAAACAGTTTTTCACTCCCTGTCGCATCTTGGCTGCTGGCACAGAGATACAGGGCCGAGTCTTCT	EDSALYLCASSQDATGSEKLFFGSGTQLSVL	TRBJ1-4	TRBV4-2	9	-5.514
CAAGACAGAGAGCTGGGTTCCACTGCCAAAAAACAGTTTTTCACTCCCTTGTCCTAGTGAGCTGGCACAGAAATAAGCTGCCGAATCTCCTCGC	RGDSAAYFCASSLGQGSEKLFFGSGTQLSVL	TRBJ1-4	TRBV18	3	-5.991
CAAGACAGAGAGCTGGGTTCCACTGCCAAAAAACAGTTTTTCACTCCGATCACCTCTAGGTCCCGGGTCCGGTCTAGCACTGCAGATGTAGAAG	FYICSARPDPGPRGDRSEKLFFGSGTQLSVL	TRBJ1-4	TRBV20-1	3	-5.991
CAAGACAGAGAGCTGGGTTCCACTGCCAAAAAACAGTTTTTCACTCCGCCCCCTGTCCCGGGACGAGCTGCTGGCACAGAGATACAGGGCCGAG	SALYLCASSSSRDRGRSEKLFFGSGTQLSVL	TRBJ1-4	TRBV5-4	3	-5.991
CAAGACAGAGAGCTGGGTTCCACTGCCAAAAAACAGTTTTTCACTCCGCCCTGTCGATTGGCTGGCACAGAGATAGAAAGCTGTCGGGTTCTTT	KNPTAFYLCASQSTGRSEKLFFGSGTQLSVL	TRBJ1-4	TRBV19	4	-5.866
CAAGACAGAGAGCTGGGTTCCACTGCCAAAAAACAGTTTTTCACTCCGCGGGCTGCTGGCACAGAAGTACACAGCTGAGTCCCTGGGTTCTGAG	SEPRDSAVYFCASSPRSEKLFFGSGTQLSVL	TRBJ1-4	TRBV12-3; TRBV12-4	13	-5.354
CAAGACAGAGAGCTGGGTTCCACTGCCAAAAAACAGTTTTTCACTCCTACCCCTGTCCCTGCTGGCACAGAAGTACAGAGAGGTCTGGTTGGGG	PNQTSLYFCASRDRGRSEKLFFGSGTQLSVL	TRBJ1-4	TRBV27	2	-6.167
CAAGACAGAGAGCTGGGTTCCACTGCCAAAAAACAGTTTTTCACTCCTCAGACCGTCTTGGCTGCTGGCACAGAGATACAGGGCCGAGTCTTCN	EDSALYLCASSQDGLRSEKLFFGSGTQLSVL	TRBJ1-4	TRBV4-2	2	-6.167
CAAGACAGAGAGCTGGGTTCCACTGCCAAAAAACAGTTTTTCACTCCTCCCCTGTCTTGCAGTTCTGCTGGCACAGAAGTACACAGCTGAGTCC	DSAVYFCASRTARQGRSEKLFFGSGTQLSVL	TRBJ1-4	TRBV12-3; TRBV12-4	4	-5.866
CAAGACAGAGAGCTGGGTTCCACTGCCAAAAAACAGTTTTTCACTCCTCCCTGTCCTGTAACTGCTGGCACAGAAGTACACAGATGTCTGGGAG	SQTSVYFCASSYRTGRSEKLFFGSGTQLSVL	TRBJ1-4	TRBV6-6	3	-5.991
CAAGACAGAGAGCTGGGTTCCACTGCCAAAAAACAGTTTTTCACTCCTCCCTGTTCCTTCACTGGTGGCACAGAAGTAAAGAGCTGTCTGGTTG	NQTALYFCATSEGTGRSEKLFFGSGTQLSVL	TRBJ1-4	TRBV24-1	4	-5.866
CAAGACAGAGAGCTGGGTTCCACTGCCAAAAAACAGTTTTTCACTCCTCGCCCCCGTGGAGCTGGCACAGAAGTACAGAGAGGTCTGGTTGGGG	PNQTSLYFCASSTGARSEKLFFGSGTQLSVL	TRBJ1-4	TRBV27	4	-5.866
CAAGACAGAGAGCTGGGTTCCACTGCCAAAAAACAGTTTTTCACTCCTCTCCCCCTGGGAACTGCTGGCACAGAAGTACACAGCTGAGTCCCTG	RDSAVYFCASSSQGERSEKLFFGSGTQLSVL	TRBJ1-4	TRBV12-3; TRBV12-4	2	-6.167
CAAGACAGAGAGCTGGGTTCCACTGCCAAAAAACAGTTTTTCACTCCTGTAGTCCTCTATACTACTGGCACAGAGATAGAAAGCTGTCGGGTTC	NPTAFYLCASSIEDYRSEKLFFGSGTQLSVL	TRBJ1-4	TRBV19	4	-5.866
CAAGACAGAGAGCTGGGTTCCACTGCCAAAAAACAGTTTTTCACTCCTGTCCCGGCCGGTTGCACAGAGATACACGGCCGAGTCCTCCTGCTGT	QQEDSAVYLCATGRDRSEKLFFGSGTQLSVL	TRBJ1-4	TRBV7-2	3	-5.991
CAAGACAGAGAGCTGGGTTCCACTGCCAAAAAACAGTTTTTCACTCGAAAAGCTGAAAGCACTCGAACTGCTGGCACAGAAGTACACAGATGTC	TSVYFCASSSSAFSFSSEKLFFGSGTQLSVL	TRBJ1-4	TRBV6-1	5	-5.769
CAAGACAGAGAGCTGGGTTCCACTGCCAAAAAACAGTTTTTCACTCGAACCCGGGGAGCTGCTGGCACAGAGATACACGGCCGAGTCCTCAAGC	LEDSAVYLCASSSPGSSEKLFFGSGTQLSVL	TRBJ1-4	TRBV11-2	168	-4.243
CAAGACAGAGAGCTGGGTTCCACTGCCAAAAAACAGTTTTTCACTCGACGCCCGCGTCGCCAAGCTGCTGGCGCAAAGATAAAGGGCCGAGTCC	DSALYLCASSLATRASSEKLFFGSGTQLSVL	TRBJ1-4	TRBV5-1	10	-5.468
CAAGACAGAGAGCTGGGTTCCACTGCCAAAAAACAGTTTTTCACTCGAGCCCCCTGTTCTACTGGCACAGAGATAGAAAGCTGTCGGGTTCTTT	KNPTAFYLCASRTGGSSEKLFFGSGTQLSVL	TRBJ1-4	TRBV19	3	-5.991
CAAGACAGAGAGCTGGGTTCCACTGCCAAAAAACAGTTTTTCACTCGAGTAACTGCTGGCACAGAAGTACACAGATGTTTGGGAGGGAGCAGCC	AAPSQTSVYFCASSYSSEKLFFGSGTQLSVL	TRBJ1-4	TRBV6-2	9	-5.514
CAAGACAGAGAGCTGGGTTCCACTGCCAAAAAACAGTTTTTCACTCGCCACGGAACCCACCGGAGGGGCACTGGCACAGAGATAGAAAGCTGTC	TAFYLCASAPPVGSVASEKLFFGSGTQLSVL	TRBJ1-4	TRBV19	3	-5.991
CAAGACAGAGAGCTGGGTTCCACTGCCAAAAAACAGTTTTTCACTCGCCCCCGGGCTCGCACTGCAGATGTAGAAGCTGCTGTCTTCAGGATGG	HPEDSSFYICSASPGASEKLFFGSGTQLSVL	TRBJ1-4	TRBV20-1	2	-6.167
CAAGACAGAGAGCTGGGTTCCACTGCCAAAAAACAGTTTTTCACTCGCCCCCTGAAGTGAGCTGGCACAGAAATAAGCTGCCGAATCTCCTCGC	RGDSAAYFCASSLQGASEKLFFGSGTQLSVL	TRBJ1-4	TRBV18	3	-5.991
CAAGACAGAGAGCTGGGTTCCACTGCCAAAAAACAGTTTTTCACTCGCCCCCTGTCCATTAGGGCTGCTGGCGCAAAGATAAAGGGCCGAGTCN	DSALYLCASSPNGQGASEKLFFGSGTQLSVL	TRBJ1-4	TRBV5-1	3	-5.991
CAAGACAGAGAGCTGGGTTCCACTGCCAAAAAACAGTTTTTCACTCGCCCCTCCGGGGCTGCTGGCACAGAAGTACACAGATGTCTGGGAGGGA	PSQTSVYFCASSPGGASEKLFFGSGTQLSVL	TRBJ1-4	TRBV6-6	3	-5.991
CAAGACAGAGAGCTGGGTTCCACTGCCAAAAAACAGTTTTTCACTCGCCCCTGTTTTATGCGGGCTGCTGGCACAGAAATACACAGCAGAGTCA	DSAVYFCASSPHKTGASEKLFFGSGTQLSVL	TRBJ1-4	TRBV3-1	3	-5.991
CAAGACAGAGAGCTGGGTTCCACTGCCAAAAAACAGTTTTTCACTCGCCCTGCCGAAAGAAACGCTGCAGAGATATATGCTGCTGTCTTCAGGG	PEDSSIYLCSVSFGRASEKLFFGSGTQLSVL	TRBJ1-4	TRBV29-1	3	-5.991
CAAGACAGAGAGCTGGGTTCCACTGCCAAAAAACAGTTTTTCACTCGCCGACCCTGAGGTGCTGGCACAGAAGTACACAGATGTCTGGGAGGGA	PSQTSVYFCASTSGSASEKLFFGSGTQLSVL	TRBJ1-4	TRBV6-6	5	-5.769
CAAGACAGAGAGCTGGGTTCCACTGCCAAAAAACAGTTTTTCACTCGCGCCCCCTGTTGCGCTACTGGCACAGAGAGAAAGCTGTCGGGTTCTT	RTRQLSLCASSATGGASEKLFFGSGTQLSVL	TRBJ1-4	TRBV19	3	-5.991
CAAGACAGAGAGCTGGGTTCCACTGCCAAAAAACAGTTTTTCACTCGCTCCCTGCGGGCTGCTGGCACAGAGATACACGGCCGAGTCCTCCTGC	QEDSAVYLCASSPQGASEKLFFGSGTQLSVL	TRBJ1-4	TRBV7-2	7	-5.623
CAAGACAGAGAGCTGGGTTCCACTGCCAAAAAACAGTTTTTCACTCGCTGAGGGAGTCCGACTGCTGGCACAGAAGTACACAGATGTCTGGGAG	SQTSVYFCASSRTPSASEKLFFGSGTQLSVL	TRBJ1-4	TRBV6-5	6	-5.69
CAAGACAGAGAGCTGGGTTCCACTGCCAAAAAACAGTTTTTCACTCGGAATGGAGACACTGCTGGCACAGAGGTACTGAGAGGTATGTGAGGGC	PSHTSQYLCASSVSIPSEKLFFGSGTQLSVL	TRBJ1-4	TRBV25-1	2	-6.167
CAAGACAGAGAGCTGGGTTCCACTGCCAAAAAACAGTTTTTCACTCGGCCCTGTCCCGAATTCCCTGCTGGCACAGAGGTACATAGATGTCTGG	QTSMYLCASREFGTGPSEKLFFGSGTQLSVL	TRBJ1-4	TRBV28	4	-5.866
CAAGACAGAGAGCTGGGTTCCACTGCCAAAAAACAGTTTTTCACTCGGCTCCGACGTGCTGGCACAGAAGTACACAGATGTTTGGGAGGGAGCA	APSQTSVYFCASTSEPSEKLFFGSGTQLSVL	TRBJ1-4	TRBV6-2	5	-5.769
CAAGACAGAGAGCTGGGTTCCACTGCCAAAAAACAGTTTTTCACTCGGTGTAACCCTGTCCCTGCTGGCACAGAAGTACATGGCTGAGTCCTCC	EDSAMYFCASRDRVTPSEKLFFGSGTQLSVL	TRBJ1-4	TRBV2	3	-5.991
CAAGACAGAGAGCTGGGTTCCACTGCCAAAAAACAGTTTTTCACTCGGTTGAAGGCTGCTGGCACAGAGATACATGGCCGAGTCCCCCTGCTCT	EQGDSAMYLCASSLQPSEKLFFGSGTQLSVL	TRBJ1-4	TRBV7-9	7	-5.623
CAAGACAGAGAGCTGGGTTCCACTGCCAAAAAACAGTTTTTCACTCGTCCCCAGCCTGCTGGCACAGAGATACAGGGCCGAGTCGTCCAGCTCC	ELDDSALYLCASRLGTSEKLFFGSGTQLSVL	TRBJ1-4	TRBV5-4	4	-5.866
CAAGACAGAGAGCTGGGTTCCACTGCCAAAAAACAGTTTTTCACTCGTCCCTGTCCGAATGCGGCTGCTGGCACAGAAGTACACAGATGTTTGG	QTSVYFCASSRIRTGTSEKLFFGSGTQLSVL	TRBJ1-4	TRBV6-2	3	-5.991
CAAGACAGAGAGCTGGGTTCCACTGCCAAAAAACAGTTTTTCACTCGTGTGCCACGCGCTGCAGAGATATATGCTGCTGTCTTCAGGGCTCATG	MSPEDSSIYLCSAWHTSEKLFFGSGTQLSVL	TRBJ1-4	TRBV29-1	7	-5.623
CAAGACAGAGAGCTGGGTTCCACTGCCAAAAAACAGTTTTTCACTCGTTGACCCCGCCAAGCTGCTGGCGCAAAGATAAAGGGCCGAGTCCCCC	GDSALYLCASSLAGSTSEKLFFGSGTQLSVL	TRBJ1-4	TRBV5-1	3	-5.991
CAAGACAGAGAGCTGGGTTCCACTGCCAAAAAACAGTTTTTCACTCTCCCCTGTCTTACTGCTGGCACAGAAGTACACAGATGTCTGGGAGGGA	PSQTSVYFCASSKTGESEKLFFGSGTQLSVL	TRBJ1-4	TRBV6-6	7	-5.623
CAAGACAGAGAGCTGGGTTCCACTGCCAAAAAACAGTTTTTCACTCTCCCTGCCCAAACCTAAACTGCTGGCACAGAAGTACACAGCTGAGTCC	DSAVYFCASSLGLGRESEKLFFGSGTQLSVL	TRBJ1-4	TRBV12-3; TRBV12-4	7	-5.623
CAAGACAGAGAGCTGGGTTCCACTGCCAAAAAACAGTTTTTCACTCTCCCTGTCCGTACTGGCACAGAGATAGAAAGCTGTCGGGTTCTTTTGG	QKNPTAFYLCASTDRESEKLFFGSGTQLSVL	TRBJ1-4	TRBV19	5	-5.769
CAAGACAGAGAGCTGGGTTCCACTGCCAAAAAACAGTTTTTCACTCTCCTCCCTCTTACTGATGGCACAGAAGTACACAGATGTCTGGGAGCTG	SSQTSVYFCAISKREESEKLFFGSGTQLSVL	TRBJ1-4	TRBV10-3	10	-5.468
CAAGACAGAGAGCTGGGTTCCACTGCCAAAAAACAGTTTTTCACTCTCGACGGGGCTGCTGGCGCAGAGATACAGGGCTGAGTCTTCTGGCTGC	QPEDSALYLCASSPVESEKLFFGSGTQLSVL	TRBJ1-4	TRBV4-1	5	-5.769
CAAGACAGAGAGCTGGGTTCCACTGCCAAAAAACAGTTTTTCACTCTCGAGTCCTGAGCTGGCACAGAAATAAGCTGCCGAATCTCCTCGCACT	VRGDSAAYFCASSGLESEKLFFGSGTQLSVL	TRBJ1-4	TRBV18	3	-5.991
CAAGACAGAGAGCTGGGTTCCACTGCCAAAAAACAGTTTTTCACTCTCGGAGCTGCTGGCACAGAGATACATGGCCGAGTCCCCCTGCTCTGTG	TEQGDSAMYLCASSSESEKLFFGSGTQLSVL	TRBJ1-4	TRBV7-9	9	-5.514
CAAGACAGAGAGCTGGGTTCCACTGCCAAAAAACAGTTTTTCACTCTGCCCCCTGTCCCTCAGGATGGCACAGAGGTACATAGATGTCTGGTTG	NQTSMYLCAILRDRGQSEKLFFGSGTQLSVL	TRBJ1-4	TRBV28	6	-5.69
CAAGACAGAGAGCTGGGTTCCACTGCCAAAAAACAGTTTTTCACTCTGCCGCCATAAATCTTGGCTGCTGGCACAGAGATACAGGGCCGAGTCT	DSALYLCASSQDLWRQSEKLFFGSGTQLSVL	TRBJ1-4	TRBV4-2	7	-5.623
CAAGACAGAGAGCTGGGTTCCACTGCCAAAAAACAGTTTTTCACTCTGTAGCCGGCTGCTGGTGGCACACAGGTACATGGCTGCGTCCCCCAGG	LGDAAMYLCATSSRLQSEKLFFGSGTQLSVL	TRBJ1-4	TRBV15	3	-5.991
CAAGACAGAGAGCTGGGTTCCACTGCCAAAAAACAGTTTTTCACTCTGTCCCCTACTGCTGGCACAGAAATACAAAGCTGAGTCCCCCAGCTCC	ELGDSALYFCASSRGQSEKLFFGSGTQLSVL	TRBJ1-4	TRBV9	2	-6.167
CAAGACAGAGAGCTGGGTTCCACTGCCAAAAAACAGTTTTTCACTCTGTCCTGGGCTGCTGGCGCAAAGATAAAGGGCCGAGTCCCCCAGCTCC	ELGDSALYLCASSPGQSEKLFFGSGTQLSVL	TRBJ1-4	TRBV5-1	7	-5.623
CAAGACAGAGAGCTGGGTTCCACTGCCAAAAAACAGTTTTTCACTCTTATACCCCGGGAAACTGCTGGCACAGAGGTACATAGATGTCTGGTTG	NQTSMYLCASSFPGYKSEKLFFGSGTQLSVL	TRBJ1-4	TRBV28	19	-5.189
CAAGACAGAGAGCTGGGTTCCACTGCCAAAAAACAGTTTTTCACTCTTCCCTGTCCCAGACAGGCTGCTGGCACAGAAATACACAGCAGAGTCA	DSAVYFCASSLSGTGKSEKLFFGSGTQLSVL	TRBJ1-4	TRBV3-1	7	-5.623
CAAGACAGAGAGCTGGGTTCCACTGCCAAAAAACAGTTTTTCACTCTTTTGGCTGCTGGCACAGAAATACACAGCAGAGTCACCAAGCTCCAGG	LELGDSAVYFCASSQKSEKLFFGSGTQLSVL	TRBJ1-4	TRBV3-1	7	-5.623
CAAGACAGAGAGCTGGGTTCCACTGCCAAAAAACAGTTTTTCACTGAACTGCCCGTCTCTAGCACTGCAGATGTAGAAGCTGCTGTCTTCAGGA	PEDSSFYICSARDGQFSEKLFFGSGTQLSVL	TRBJ1-4	TRBV20-1	6	-5.69
CAAGACAGAGAGCTGGGTTCCACTGCCAAAAAACAGTTTTTCACTGACCCCCTGTGCTCTAGCACTGCAGATGTAGAAGCTGCTGTCTTCAGGA	PEDSSFYICSARAQGVSEKLFFGSGTQLSVL	TRBJ1-4	TRBV20-1	2	-6.167
CAAGACAGAGAGCTGGGTTCCACTGCCAAAAAACAGTTTTTCACTGACTCCATAGTTTAAACTGCTGGCACAGAAGTACACAGCTGAGTCCCTG	RDSAVYFCASSLNYGVSEKLFFGSGTQLSVL	TRBJ1-4	TRBV12-3; TRBV12-4	4	-5.866
CAAGACAGAGAGCTGGGTTCCACTGCCAAAAAACAGTTTTTCACTGAGACCCCTTAAACTGCTGGCACAGAGGTACATAGATGTCTGGTTGGTG	TNQTSMYLCASSLRGLSEKLFFGSGTQLSVL	TRBJ1-4	TRBV28	7	-5.623
CAAGACAGAGAGCTGGGTTCCACTGCCAAAAAACAGTTTTTCACTGAGGTCCCGGCTGCTGGCACAGAAATAAACTCCAGAATCCTCCAGTTCT	ELEDSGVYFCASSRDLSEKLFFGSGTQLSVL	TRBJ1-4	TRBV14	3	-5.991
CAAGACAGAGAGCTGGGTTCCACTGCCAAAAAACAGTTTTTCACTGATATGTCCGGGGCTGCTGGCACAGAAATAAACTCCAGAATCCTCCAGT	LEDSGVYFCASSPGHISEKLFFGSGTQLSVL	TRBJ1-4	TRBV14	33	-4.949
CAAGACAGAGAGCTGGGTTCCACTGCCAAAAAACAGTTTTTCACTGATTAGTCCCGAAAGGGGCATCGGACTGCTGGCACAGAAGTACAGAGAG	SLYFCASSPMPLSGLISEKLFFGSGTQLSVL	TRBJ1-4	TRBV27	3	-5.991
CAAGACAGAGAGCTGGGTTCCACTGCCAAAAAACAGTTTTTCACTGCCACGATGCGCGCTGCAGAGATATATGCTGCTGTCTTCAGGGCTCATG	MSPEDSSIYLCSAHRGSEKLFFGSGTQLSVL	TRBJ1-4	TRBV29-1	26	-5.053
CAAGACAGAGAGCTGGGTTCCACTGCCAAAAAACAGTTTTTCACTGCCCCCCAAAAAACTGCTGGCACAGAAGTACAGAGAGGTCTGGTTGGGG	PNQTSLYFCASSFLGGSEKLFFGSGTQLSVL	TRBJ1-4	TRBV27	4	-5.866
CAAGACAGAGAGCTGGGTTCCACTGCCAAAAAACAGTTTTTCACTGCCCCCCAAGCTGCTGGCGCAAAGATAAAGGGCCGAGTCCCCCAGCTCC	ELGDSALYLCASSLGGSEKLFFGSGTQLSVL	TRBJ1-4	TRBV5-1	2	-6.167
CAAGACAGAGAGCTGGGTTCCACTGCCAAAAAACAGTTTTTCACTGCCCCCCCGAACGCTGCAGAGATATATGCTGCTGTCTTCAGGGCTCATG	MSPEDSSIYLCSVRGGSEKLFFGSGTQLSVL	TRBJ1-4	TRBV29-1	13	-5.354
CAAGACAGAGAGCTGGGTTCCACTGCCAAAAAACAGTTTTTCACTGCCCCCTGAAGCACTGGTGGCACAGAAGTAAAGAGCTGTCTGGTTGGGG	PNQTALYFCATSASGGSEKLFFGSGTQLSVL	TRBJ1-4	TRBV24-1	2	-6.167
CAAGACAGAGAGCTGGGTTCCACTGCCAAAAAACAGTTTTTCACTGCCCCCTTGGACGCTGCTGGCACAGAAATACAAAGCTGAGTCCCCCAGC	LGDSALYFCASSVQGGSEKLFFGSGTQLSVL	TRBJ1-4	TRBV9	10	-5.468
CAAGACAGAGAGCTGGGTTCCACTGCCAAAAAACAGTTTTTCACTGCCCCTGCCAAATGCATCACTGCTGGCACAGAAGTACACAGATGTCTGG	QTSVYFCASSDAFGRGSEKLFFGSGTQLSVL	TRBJ1-4	TRBV6-1	3	-5.991
CAAGACAGAGAGCTGGGTTCCACTGCCAAAAAACAGTTTTTCACTGCCCTGTCCCCTTCTGCTGGCACAGAAGTACACAGATGTCTGGGAGGGA	PSQTSVYFCASRRGQGSEKLFFGSGTQLSVL	TRBJ1-4	TRBV6-5	4	-5.866
CAAGACAGAGAGCTGGGTTCCACTGCCAAAAAACAGTTTTTCACTGCCCTGTCGACTTTGGCTGCTGGCACAGAAATACACAGCAGAGTCACCA	GDSAVYFCASSQSRQGSEKLFFGSGTQLSVL	TRBJ1-4	TRBV3-1	32	-4.963
CAAGACAGAGAGCTGGGTTCCACTGCCAAAAAACAGTTTTTCACTGCGCTGGAGGATACTACTGGCACAGAGATAGAAAGCTGTCGGGTTCTTT	KNPTAFYLCASSILQRSEKLFFGSGTQLSVL	TRBJ1-4	TRBV19	6	-5.69
CAAGACAGAGAGCTGGGTTCCACTGCCAAAAAACAGTTTTTCACTGCGGTCCCTTAGATCACTGGTGGCACAGAAGTAAAGAGCTGTCTGGTTG	NQTALYFCATSDLRDRSEKLFFGSGTQLSVL	TRBJ1-4	TRBV24-1	14	-5.322
CAAGACAGAGAGCTGGGTTCCACTGCCAAAAAACAGTTTTTCACTGCTGGTCTGAGAGCTGCTGGCGCAAAGATAAAGGGCCGAGTCCCCCAGC	LGDSALYLCASSSQTSSEKLFFGSGTQLSVL	TRBJ1-4	TRBV5-1	4	-5.866
CAAGACAGAGAGCTGGGTTCCACTGCCAAAAAACAGTTTTTCACTGCTGTCCCCCCTAACGCTGCAGAGATATATGCTGCTGTCTTCAGGGCTC	SPEDSSIYLCSVRGDSSEKLFFGSGTQLSVL	TRBJ1-4	TRBV29-1	3	-5.991
CAAGACAGAGAGCTGGGTTCCACTGCCAAAAAACAGTTTTTCACTGGACAACCCCTGGTAACTGCTGGCACAGAAGTACACAGCTGAGTCCCTG	RDSAVYFCASSYQGLSSEKLFFGSGTQLSVL	TRBJ1-4	TRBV12-3; TRBV12-4	2	-6.167
CAAGACAGAGAGCTGGGTTCCACTGCCAAAAAACAGTTTTTCACTGGACGAGTAACTGCTGGCACAGAAGTACACAGATGTCTGGGAGGGAGCA	APSQTSVYFCASSYSSSEKLFFGSGTQLSVL	TRBJ1-4	TRBV6-6	6	-5.69
CAAGACAGAGAGCTGGGTTCCACTGCCAAAAAACAGTTTTTCACTGGACTCACTGATGGCACAGAAGTACACAGATGTCTGGGAGCTGGTAGCG	ATSSQTSVYFCAISESSEKLFFGSGTQLSVL	TRBJ1-4	TRBV10-3	9	-5.514
CAAGACAGAGAGCTGGGTTCCACTGCCAAAAAACAGTTTTTCACTGGAGCCCCTGCGTTCACTGCTGGCACAGAAGTACACAGATGTCTGGGAG	SQTSVYFCASSERRGSSEKLFFGSGTQLSVL	TRBJ1-4	TRBV6-1	8	-5.565
CAAGACAGAGAGCTGGGTTCCACTGCCAAAAAACAGTTTTTCACTGGGATCCCGACGGGTGCTGCAGAGATATATGCTGCTGTCTTCAGGGCTC	SPEDSSIYLCSTRRDPSEKLFFGSGTQLSVL	TRBJ1-4	TRBV29-1	9	-5.514
CAAGACAGAGAGCTGGGTTCCACTGCCAAAAAACAGTTTTTCACTGGTGTAACTGCTGGCACAGAAGTACACAGATGTCTGGGAGGGAGCAGCC	AAPSQTSVYFCASSYTSEKLFFGSGTQLSVL	TRBJ1-4	TRBV6-6	4	-5.866
CAAGACAGAGAGCTGGGTTCCACTGCCAAAAAACAGTTTTTCACTGTAACCTCTTACGCTGCTGGCACAGAAATACAAAGCTGAGTCCCCCAGC	LGDSALYFCASSVRGYSEKLFFGSGTQLSVL	TRBJ1-4	TRBV9	20	-5.167
CAAGACAGAGAGCTGGGTTCCACTGCCAAAAAACAGTTTTTCACTGTATCCGTCTCTCATGCTGGCGCAAAGATAAAGGGCCGAGTCCCCCAGC	LGDSALYLCASMRDGYSEKLFFGSGTQLSVL	TRBJ1-4	TRBV5-1	4	-5.866
CAAGACAGAGAGCTGGGTTCCACTGCCAAAAAACAGTTTTTCACTGTCCACTGACCCCAAGCTGCTGGCGCAAAGATAAAGGGCCGAGTCCCCC	GDSALYLCASSLGSVDSEKLFFGSGTQLSVL	TRBJ1-4	TRBV5-1	2	-6.167
CAAGACAGAGAGCTGGGTTCCACTGCCAAAAAACAGTTTTTCACTGTCCCATTCACTGCTGGCACAGAAGTACACAGATGTCTGGGAGGGAGCA	APSQTSVYFCASSEWDSEKLFFGSGTQLSVL	TRBJ1-4	TRBV6-1	10	-5.468
CAAGACAGAGAGCTGGGTTCCACTGCCAAAAAACAGTTTTTCACTGTCCCGGACTCTACTGGCACAGAGATAGAAAGCTGTCGGGTTCTTTTGG	QKNPTAFYLCASRVRDSEKLFFGSGTQLSVL	TRBJ1-4	TRBV19	4	-5.866
CAAGACAGAGAGCTGGGTTCCACTGCCAAAAAACAGTTTTTCACTGTCCCTAGGATCTCTAGCACTGCAGATGTAGAAGCTGCTGTCTTCAGGA	PEDSSFYICSARDPRDSEKLFFGSGTQLSVL	TRBJ1-4	TRBV20-1	5	-5.769
CAAGACAGAGAGCTGGGTTCCACTGCCAAAAAACAGTTTTTCACTGTCCGAATGGCTGCTGGCGCAAAGATAAAGGGCCGAGTCCCCCAGCTCC	ELGDSALYLCASSHSDSEKLFFGSGTQLSVL	TRBJ1-4	TRBV5-1	4	-5.866
CAAGACAGAGAGCTGGGTTCCACTGCCAAAAAACAGTTTTTCACTGTCCGTTGGGTTGCTGGCACAGAAGTACACAGATGTTTGGGAGGGAGCA	APSQTSVYFCASNPTDSEKLFFGSGTQLSVL	TRBJ1-4	TRBV6-2	5	-5.769
CAAGACAGAGAGCTGGGTTCCACTGCCAAAAAACAGTTTTTCACTGTCCTCAGCACTGCAGATGTAGAAGCTGCTGTCTTCAGGATGGGCACTG	SAHPEDSSFYICSAEDSEKLFFGSGTQLSVL	TRBJ1-4	TRBV20-1	19	-5.189
[truncated: 259,900 more rows]
