# Supplementary material for: TCR Convergence in Individuals Treated With Immune Checkpoint Inhibition for Cancer
Source: Front Immunol. 2020 Jan 9;10:2985. doi: 10.3389/fimmu.2019.02985 (PMC6962348; doi:10.3389/fimmu.2019.02985)
Supplement: Supplementary file 6 [file Data_Sheet_3.zip › 11858_16_1.csv]

Clone_Sequence	Clone_Protein_Sequence	J_Segment_Major_Gene	V_Segment_Major_Gene	Count_01	Frequency_01
AAGCACCAGGAGCCGCGTGCCTGGCCCGAAGTACTGGGTCTCTTGGTACCCCCTGTCGTGGGTCCCTAAGCTGCTGGCACAGAGATACACGGCC	AVYLCASSLGTHDRGYQETQYFGPGTRLLVL	TRBJ2-5	TRBV7-2	2	-6.033
AAGCACTGTCAGCCGGGTGCCTGGGCCAAAATACTGCGTATCTGTGCTCAACCCCCCGCTGGCACAGAGGTACATAGATGTCTGGTTGGTGCTG	STNQTSMYLCASGGLSTDTQYFGPGTRLTVL	TRBJ2-3	TRBV28	3	-5.857
CAAGACAGAGAACTGGGTTCCACTGCCAAAAAACAGTTTTTCTCGCCCCGAAGAGCTGCTGGCACAGAGATACATGGCCGAGTCCCCCTGCTCT	EQGDSAMYLCASSSSGREKLFFGSGTQFSVL	TRBJ1-4	TRBV7-9	9	-5.38
CAAGACAGAGAGACGACAGCACCAAGCCCGGAGCCTGGCCCCAGAAGCAGCAGAAGCAGGATGGGCACTGGTCACTGTCAGAGTGGACAAGGTC	TLSTLTVTSAHPASAASGARLRAWCCRLSVL	TRBJ1-4	TRBV20-1	7	-5.489
CAAGACAGAGAGCTGGATCTCCAAGGTGGAGAAAGATCCCTTAGGCCTCTCTGCAGAGAACCGATCACTGAGCAGCCTTGATTTTTCTAGTTGA	QLEKSRLLSDRFSAERPKGSFSTLEIQLSVL	TRBJ1-4	TRBV7-9	8	-5.431
CAAGACAGAGAGCTGGGTTCCACTGCCAAAAAAACAGTTCCCAAAAGGTGGCTGAGTCCTCCAGCTTTGTGGACCGGATCTTCAGAGTGAAATT	ISL*RSGPQSWRTQPPFGNCFFGSGTQLSVL	TRBJ1-4	TRBV2	7	-5.489
CAAGACAGAGAGCTGGGTTCCACTGCCAAAAAAACAGTTTTCCCCAATTGCCCCTGAGGAAAGCTGCTGGCACAGAGATACACGGCTGAGTCCN	GLSRVSLCQQLSSGAIGENCFFGSGTQLSVL	TRBJ1-4	TRBV7-3	3	-5.857
CAAGACAGAGAGCTGGGTTCCACTGCCAAAAAAACAGTTTTCCCCTAGGGTCTGGCGTTAAGCTGCTGGCACAGAGATACACGGCCGAGTCCTC	RTRPCISVPAA*RQTLGENCFFGSGTQLSVL	TRBJ1-4	TRBV7-2	14	-5.188
CAAGACAGAGAGCTGGGTTCCACTGCCAAAAAAACAGTTTTCGGGTCCTTAAACTGCTGGCACAGAGGTACATAGATGTCTGGTTGGTGCTGGC	PAPTRHLCTSVPAV*GPENCFFGSGTQLSVL	TRBJ1-4	TRBV28	10	-5.334
CAAGACAGAGAGCTGGGTTCCACTGCCAAAAAAACAGTTTTTCACCGTTTCGCCACCTGTCCGTTTGACTGCTGGCACAGAGGTACATAGATGT	HLCTSVPAVKRTGGETVKNCFFGSGTQLSVL	TRBJ1-4	TRBV28	3	-5.857
CAAGACAGAGAGCTGGGTTCCACTGCCAAAAAAACAGTTTTTCACTAGCCCCCTGTGAGCTGCTGGCACAGAGATACACGGCCGAGTCCTCCTG	RRTRPCISVPAAHRGLVKNCFFGSGTQLSVL	TRBJ1-4	TRBV7-2	11	-5.293
CAAGACAGAGAGCTGGGTTCCACTGCCAAAAAAACAGTTTTTCACTTCCTCCCCTGTCTCGGCTGGCACAGAAGTACACAGATGTCTGGGAGGG	PPRHLCTSVPAETGEEVKNCFFGSGTQLSVL	TRBJ1-4	TRBV6-6	13	-5.22
CAAGACAGAGAGCTGGGTTCCACTGCCAAAAAAACAGTTTTTCAGCGTCCCTTCCAGGCTCACTGCTGGCACAGAAGTACACAGATGTCTGGGA	PRHLCTSVPAVSLEGTLKNCFFGSGTQLSVL	TRBJ1-4	TRBV6-1	7	-5.489
CAAGACAGAGAGCTGGGTTCCACTGCCAAAAAAACAGTTTTTCATCACTCCCCTGTATGTCGTGGCTGCTGGCGCAGAGATACAGGGCCGAGTC	TRPCISAPAATTYRGVMKNCFFGSGTQLSVL	TRBJ1-4	TRBV4-3	10	-5.334
CAAGACAGAGAGCTGGGTTCCACTGCCAAAAAAACAGTTTTTCATCCCCCCTGTGGTCTTCAACGCTGCAGAGATATATGCTGCTGTCTTCAGG	LKTAAYISAALKTTGGMKNCFFGSGTQLSVL	TRBJ1-4	TRBV29-1	8	-5.431
CAAGACAGAGAGCTGGGTTCCACTGCCAAAAAAACAGTTTTTCATTAAGCCTGTCCCCTTGGCTGCTGGCACAGAGATACAGGGCCGAGTCTTC	KTRPCISVPAAKGTGLMKNCFFGSGTQLSVL	TRBJ1-4	TRBV4-2	4	-5.732
CAAGACAGAGAGCTGGGTTCCACTGCCAAAAAAACAGTTTTTCATTAGAGGCCCCCCTAGCTCTGCTGGCACAGAAGTACACAGATGTCTGGGA	PRHLCTSVPAELGGPLMKNCFFGSGTQLSVL	TRBJ1-4	TRBV6-5	11	-5.293
CAAGACAGAGAGCTGGGTTCCACTGCCAAAAAAACAGTTTTTCATTAGCCCCCCCCACAAAAACGCTGCAGAGATATATGCTGCTGTCTTCAGG	LKTAAYISAAFLWGGLMKNCFFGSGTQLSVL	TRBJ1-4	TRBV29-1	8	-5.431
CAAGACAGAGAGCTGGGTTCCACTGCCAAAAAAACAGTTTTTCATTAGGCTGTCCGGAAGCTAAGCTGCTGGCACAGAGATACACGGCCGAGTC	TRPCISVPAA*LPDSLMKNCFFGSGTQLSVL	TRBJ1-4	TRBV7-2	11	-5.293
CAAGACAGAGAGCTGGGTTCCACTGCCAAAAAAACAGTTTTTCATTAGTACCCCCGGAACCCCTCCTAGCACTGCAGATGTAGAAGCTGCTGTC	TAASTSAVLGGVPGVLMKNCFFGSGTQLSVL	TRBJ1-4	TRBV20-1	14	-5.188
CAAGACAGAGAGCTGGGTTCCACTGCCAAAAAAACAGTTTTTCATTAGTTGCAGCGGAGCTGCTGGCACAGAAATACACAGCAGAGTCACCAAG	LVTLLCISVPAAPLQLMKNCFFGSGTQLSVL	TRBJ1-4	TRBV3-1	3	-5.857
CAAGACAGAGAGCTGGGTTCCACTGCCAAAAAAACAGTTTTTCATTAGTTGCCCCCCTGCTGGCACAGAAGTACACAGATGTCTGGGAGGGAGC	LPPRHLCTSVPAGGQLMKNCFFGSGTQLSVL	TRBJ1-4	TRBV6-5	15	-5.158
CAAGACAGAGAGCTGGGTTCCACTGCCAAAAAAACAGTTTTTCATTAGTTGCCCCTGTCCCGCCAACGCTGCAGAGATATATGCTGCTGTCTTC	KTAAYISAALAGQGQLMKNCFFGSGTQLSVL	TRBJ1-4	TRBV29-1	2	-6.033
CAAGACAGAGAGCTGGGTTCCACTGCCAAAAAAACAGTTTTTCATTAGTTGCTGTCCCGCTGCTGGCGCAAAGATAAAGGGCCGAGTCCCCCAG	WGTRPFIFAPAAGQQLMKNCFFGSGTQLSVL	TRBJ1-4	TRBV5-1	17	-5.104
CAAGACAGAGAGCTGGGTTCCACTGCCAAAAAAACAGTTTTTCATTAGTTGTAGTCCCCAAATCGAGTTACTGCTGGCACAGAGGTACACAGAT	SVYLCASSNSIWGLQLMKNCFFGSGTQLSVL	TRBJ1-4	TRBV6-2	14	-5.188
CAAGACAGAGAGCTGGGTTCCACTGCCAAAAAAACAGTTTTTCATTATCGCCCCCTGTTTTTGCACTGCAGATGTAGAAGCTGCTGTCTTCAGG	LKTAASTSAVQKQGAIMKNCFFGSGTQLSVL	TRBJ1-4	TRBV20-1	27	-4.903
CAAGACAGAGAGCTGGGTTCCACTGCCAAAAAAACAGTTTTTCATTCGGTGTCCCGCCGCTGCTGGCGCAAAGATAAAGGGCCGAGTCCCCCAG	WGTRPFIFAPAAAGHRMKNCFFGSGTQLSVL	TRBJ1-4	TRBV5-1	11	-5.293
CAAGACAGAGAGCTGGGTTCCACTGCCAAAAAAACAGTTTTTCATTGACTGTCCTGCTAGCACTGCAGATGTAGAAGCTGCTGTCTTCAGGATG	ILKTAASTSAVLAGQSMKNCFFGSGTQLSVL	TRBJ1-4	TRBV20-1	8	-5.431
CAAGACAGAGAGCTGGGTTCCACTGCCAAAAAAACAGTTTTTCATTTGATAGTGCTGCCCTCCCCCGGATGCTGGCACAGAAGTACATGGCTGA	QPCTSVPASGGGQHYQMKNCFFGSGTQLSVL	TRBJ1-4	TRBV2	6	-5.556
CAAGACAGAGAGCTGGGTTCCACTGCCAAAAAAACAGTTTTTCTCGTCGAGCCGAGGCCAACGCAACGCTGCAGAGATATATGCTGCTGTCTTC	KTAAYISAALRWPRLDEKNCFFGSGTQLSVL	TRBJ1-4	TRBV29-1	12	-5.255
CAAGACAGAGAGCTGGGTTCCACTGCCAAAAAAACCCGCCGTCCCGATAACACTGCTGGCACAGAGGTACATAGATGTCTGGTTGGTGCTGGCG	ASTNQTSMYLCASSVIGTAGFFGSGTQLSVL	TRBJ1-4	TRBV28	12	-5.255
CAAGACAGAGAGCTGGGTTCCACTGCCAAAAAACAAACCCTGTAGGACACTGCTGGCACAGAAGTACACAGATGTCTGGGAGGGAGCAGCCGAC	SAAPSQTSVYFCASSVLQGLFFGSGTQLSVL	TRBJ1-4	TRBV6-1	21	-5.012
CAAGACAGAGAGCTGGGTTCCACTGCCAAAAAACAAACGCCCCCTGTCGACACTGCTGGCACAGAAGTACACAGATGTCTGGGAGGGAGCAGCC	AAPSQTSVYFCASSVDRGRLFFGSGTQLSVL	TRBJ1-4	TRBV6-1	4	-5.732
CAAGACAGAGAGCTGGGTTCCACTGCCAAAAAACAACAAGACGCCTGTGTCCAGACGAGCCCCTTGGCTGCTGGCACAGAAATACACAGCAGAG	SAVYFCASSQGARLDTGVLLFFGSGTQLSVL	TRBJ1-4	TRBV3-1	10	-5.334
CAAGACAGAGAGCTGGGTTCCACTGCCAAAAAACACCCTCCCCTGGATCCCTGCGAAACTGCTGGCACAGAAGTACACAGCTGAGTCCCTGGGT	PRDSAVYFCASSFAGIQGRVFFGSGTQLSVL	TRBJ1-4	TRBV12-3; TRBV12-4	5	-5.635
CAAGACAGAGAGCTGGGTTCCACTGCCAAAAAACACGCCGCCCTGTCCTCCGGCACAGAAGTACATGGCTGAGTCCTCCAGCTTTGTGGACCGG	RSTKLEDSAMYFCAGGQGGVFFGSGTQLSVL	TRBJ1-4	TRBV2	2	-6.033
CAAGACAGAGAGCTGGGTTCCACTGCCAAAAAACACTGAAACCTGATCTTGGCTGCTGGCACAGAAATACACAGCAGAGTCACCAAGCTCCAGG	LELGDSAVYFCASSQDQVSVFFGSGTQLSVL	TRBJ1-4	TRBV3-1	8	-5.431
CAAGACAGAGAGCTGGGTTCCACTGCCAAAAAACAGAAGGCGGGTTAAACTGTCACTGCTGGCACAGAAGTACACAGATGTTTGGGAGGGAGCA	APSQTSVYFCASSDSLTRLLFFGSGTQLSVL	TRBJ1-4	TRBV6-2	14	-5.188
CAAGACAGAGAGCTGGGTTCCACTGCCAAAAAACAGACCAAAGACACCCCCTGCCAGATCTCTGCTGGTGGCACACAGGTACATGGCTGCGTCC	DAAMYLCATSRDLAGGVFGLFFGSGTQLSVL	TRBJ1-4	TRBV15	6	-5.556
CAAGACAGAGAGCTGGGTTCCACTGCCAAAAAACAGACCCCTGGACGTACTACTGGCACAGAGATAGAAAGCTGTCGGGTTCTTTTGGGCCGAT	SAQKNPTAFYLCASSTSRGLFFGSGTQLSVL	TRBJ1-4	TRBV19	37	-4.766
CAAGACAGAGAGCTGGGTTCCACTGCCAAAAAACAGATGGCCCTCGAGCCTGCTGCTGGCACAGAGATACATGGCCGAGTCCCCCTGCTCTGTG	TEQGDSAMYLCASSRLEGHLFFGSGTQLSVL	TRBJ1-4	TRBV7-9	10	-5.334
CAAGACAGAGAGCTGGGTTCCACTGCCAAAAAACAGCACTTTCATTATACCCCTGTTTGTACTGCTGGCACAGAAGTACACAGATGTTTGGGAG	SQTSVYFCASSTNRGIMKVLFFGSGTQLSVL	TRBJ1-4	TRBV6-2	12	-5.255
CAAGACAGAGAGCTGGGTTCCACTGCCAAAAAACAGCAGGGGGGTTCCGCCCAAGCTGCTGGCACAGAGATACAGGGCCGAGTCCCCCAGCAAC	LLGDSALYLCASSLGGTPLLFFGSGTQLSVL	TRBJ1-4	TRBV5-5	5	-5.635
CAAGACAGAGAGCTGGGTTCCACTGCCAAAAAACAGCCACCTCAACGACTCCACTTGGCTGCTGGCACAGAAATAAACTCCAGAATCCTCCAGT	LEDSGVYFCASSQVESLRWLFFGSGTQLSVL	TRBJ1-4	TRBV14	22	-4.992
CAAGACAGAGAGCTGGGTTCCACTGCCAAAAAACAGCCACTTTCCATTAGGCGCGGTCCTGCTGCTGGCACAGAGGTACATAGATGTCTGGTTG	NQTSMYLCASSRTAPNGKWLFFGSGTQLSVL	TRBJ1-4	TRBV28	36	-4.778
CAAGACAGAGAGCTGGGTTCCACTGCCAAAAAACAGCCATGGTCCCCTCCCTTGGCTGCTGGCACAGAAATACACAGCAGAGTCACCAAGCTCC	ELGDSAVYFCASSQGRGPWLFFGSGTQLSVL	TRBJ1-4	TRBV3-1	11	-5.293
CAAGACAGAGAGCTGGGTTCCACTGCCAAAAAACAGCCCCCCAGACCCATCTCTAGCACTGCAGATGTAGAAGCTGCTGTCTTCAGGATGGGCA	AHPEDSSFYICSARDGSGGLFFGSGTQLSVL	TRBJ1-4	TRBV20-1	21	-5.012
CAAGACAGAGAGCTGGGTTCCACTGCCAAAAAACAGCCCCCTGTCCTGGCTGCTGGCACAGAGATACATGGCCGAGTCCCCCTGCTCTGTGCGC	RTEQGDSAMYLCASSQDRGLFFGSGTQLSVL	TRBJ1-4	TRBV7-9	4	-5.732
CAAGACAGAGAGCTGGGTTCCACTGCCAAAAAACAGCCCGACTCGCCTGTCCGCACTGCTGGCACAGAAGTACATGGCTGAGTCCTCCAGCTTT	KLEDSAMYFCASSADRRVGLFFGSGTQLSVL	TRBJ1-4	TRBV2	55	-4.594
CAAGACAGAGAGCTGGGTTCCACTGCCAAAAAACAGCCGATTTACCCTGTCCTTGGTGGCACAGAGGTACATAGATGTCTGGTTGGTGCTGGCG	ASTNQTSMYLCATKDRVNRLFFGSGTQLSVL	TRBJ1-4	TRBV28	8	-5.431
CAAGACAGAGAGCTGGGTTCCACTGCCAAAAAACAGCCGCGTCCCTAAAGCACTGCAGATGTAGAAGCTGCTGTCTTCAGGATGGGCACTGGTC	TSAHPEDSSFYICSALGTRLFFGSGTQLSVL	TRBJ1-4	TRBV20-1	8	-5.431
CAAGACAGAGAGCTGGGTTCCACTGCCAAAAAACAGCCTCCCGGAGAAGCTGCTGGCACAGAGATACACGGCCGAGTCCTCCTGCTGTGTGCGC	RTQQEDSAVYLCASSFSGRLFFGSGTQLSVL	TRBJ1-4	TRBV7-2	16	-5.13
CAAGACAGAGAGCTGGGTTCCACTGCCAAAAAACAGCGCCGTTACTCCCTGTCCTTGGCTGCTGGCACAGAAATACACAGCAGAGTCACCAAGC	LGDSAVYFCASSQGQGVTALFFGSGTQLSVL	TRBJ1-4	TRBV3-1	4	-5.732
CAAGACAGAGAGCTGGGTTCCACTGCCAAAAAACAGGGCTTTGGCTGTCCCGGTTAAGCTGCTGGCACAGAAATACACAGCAGAGTCACCAAGC	LGDSAVYFCASSLTGTAKALFFGSGTQLSVL	TRBJ1-4	TRBV3-1	3	-5.857
CAAGACAGAGAGCTGGGTTCCACTGCCAAAAAACAGTACCCCCGTTCCCTCTTCAACGCTGCAGAGATATATGCTGCTGTCTTCAGGGCTCATG	MSPEDSSIYLCSVEEGTGVLFFGSGTQLSVL	TRBJ1-4	TRBV29-1	26	-4.919
CAAGACAGAGAGCTGGGTTCCACTGCCAAAAAACAGTACGTCCCCGGGCCGGGATCCTTGGCTGCTGGCACAGAAATAAACTCCAGAATCCTCC	EDSGVYFCASSQGSRPGDVLFFGSGTQLSVL	TRBJ1-4	TRBV14	9	-5.38
CAAGACAGAGAGCTGGGTTCCACTGCCAAAAAACAGTAGAACAGACCCCAAGGGGCTGCTGGCACAGAGGTACATAGATGTCTGGTTGGTGCTG	STNQTSMYLCASSPLGSVLLFFGSGTQLSVL	TRBJ1-4	TRBV28	3	-5.857
CAAGACAGAGAGCTGGGTTCCACTGCCAAAAAACAGTAGCGGTCCGGAACTGCTGGCACAGAGGTACATAGATGTCTGGTTGGTGCTGGCGGAC	SASTNQTSMYLCASSSGPLLFFGSGTQLSVL	TRBJ1-4	TRBV28	95	-4.357
CAAGACAGAGAGCTGGGTTCCACTGCCAAAAAACAGTAGGCCCCTGGAGAGGGAGCTGGCACAGAGATACACGGCCGAGTCCTCCTGCTGTGTG	TQQEDSAVYLCASSLSRGLLFFGSGTQLSVL	TRBJ1-4	TRBV7-2	14	-5.188
CAAGACAGAGAGCTGGGTTCCACTGCCAAAAAACAGTAGGCCCCTGGAGAGGGAGCTGGCACAGAGATACGCGGCCGAGTCCTCCTGCTGTGTG	TQQEDSAAYLCASSLSRGLLFFGSGTQLSVL	TRBJ1-4	TRBV7-2	9	-5.38
CAAGACAGAGAGCTGGGTTCCACTGCCAAAAAACAGTATTCCCCTGCCCCGCACTTCAACGCTGCAGAGATATATGCTGCTGTCTTCAGGGCTC	SPEDSSIYLCSVEVRGRGILFFGSGTQLSVL	TRBJ1-4	TRBV29-1	15	-5.158
CAAGACAGAGAGCTGGGTTCCACTGCCAAAAAACAGTCCACCCTGACCCTTTTGCCTGGGGGCGCTGGCACAGAAGTACATGGCTGAGTCCTCC	EDSAMYFCASAPRQKGQGGLFFGSGTQLSVL	TRBJ1-4	TRBV2	7	-5.489
CAAGACAGAGAGCTGGGTTCCACTGCCAAAAAACAGTCCAGCCCGCTCCCCCTCTCTAGCACTGCAGATGTAGAAGCTGCTGTCTTCAGGATGG	HPEDSSFYICSAREGERAGLFFGSGTQLSVL	TRBJ1-4	TRBV20-1	7	-5.489
CAAGACAGAGAGCTGGGTTCCACTGCCAAAAAACAGTCCATTAGTGGGATAACTGCTGGCACAGAAGTACACAGATGTTTGGGAGGGAGCAGCC	AAPSQTSVYFCASSYPTNGLFFGSGTQLSVL	TRBJ1-4	TRBV6-2	18	-5.079
CAAGACAGAGAGCTGGGTTCCACTGCCAAAAAACAGTCCCACCACGAAGCCCCCTGTCGGGCTGCTGGCACAGAGGTACATAGATGTCTGGTTG	NQTSMYLCASSPTGGFVVGLFFGSGTQLSVL	TRBJ1-4	TRBV28	43	-4.701
CAAGACAGAGAGCTGGGTTCCACTGCCAAAAAACAGTCCGTCCGGGGCCCTGCCCGATAAGCTGCTGGCACAGAGATACATGGCCGAGTCCCCC	GDSAMYLCASSLSGRAPDGLFFGSGTQLSVL	TRBJ1-4	TRBV7-9	2	-6.033
CAAGACAGAGAGCTGGGTTCCACTGCCAAAAAACAGTCCTAAAGGGCTTCTAGCACTGCAGATGTAGAAGCTGCTGTCTTCAGGATGGGCACTG	SAHPEDSSFYICSARSPLGLFFGSGTQLSVL	TRBJ1-4	TRBV20-1	8	-5.431
CAAGACAGAGAGCTGGGTTCCACTGCCAAAAAACAGTCCTCAGGGGCTGTTCTCGACTCACTGATGGCACAGAAGTACACAGATGTCTGGGAGC	LPDICVLLCHQ*VENSP*GLFFGSGTQLSVL	TRBJ1-4	TRBV10-3	4	-5.732
CAAGACAGAGAGCTGGGTTCCACTGCCAAAAAACAGTCCTCCGGTGTCGTCCAAGCTGCTGGCGCAAAGATAAAGGGCCGAGTCCCCCAGCTCC	ELGDSALYLCASSLDDTGGLFFGSGTQLSVL	TRBJ1-4	TRBV5-1	21	-5.012
CAAGACAGAGAGCTGGGTTCCACTGCCAAAAAACAGTCCTTCCGAAAGCTCGATAGCACTGCAGATGTAGAAGCTGCTGTCTTCAGGATGGGCA	AHPEDSSFYICSAIELSEGLFFGSGTQLSVL	TRBJ1-4	TRBV20-1	9	-5.38
CAAGACAGAGAGCTGGGTTCCACTGCCAAAAAACAGTCGCACCCAGCCTAAACTGCTGGCACAGAAGTACACAGCTGAGTCCCTGGGTTCTGAG	SEPRDSAVYFCASSLGWVRLFFGSGTQLSVL	TRBJ1-4	TRBV12-3; TRBV12-4	2	-6.033
CAAGACAGAGAGCTGGGTTCCACTGCCAAAAAACAGTCTACTCGTGGGGGTTCTAGCACTGCAGATGTAGAAGCTGCTGTCTTCAGGATGGGCA	AHPEDSSFYICSARTPTSRLFFGSGTQLSVL	TRBJ1-4	TRBV20-1	13	-5.22
CAAGACAGAGAGCTGGGTTCCACTGCCAAAAAACAGTCTCCCTGTCCCGGTGACGATGACGCTGCAGAGATATATGCTGCTGTCTTCAGGGCTC	SPEDSSIYLCSVIVTGTGRLFFGSGTQLSVL	TRBJ1-4	TRBV29-1	3	-5.857
CAAGACAGAGAGCTGGGTTCCACTGCCAAAAAACAGTCTGCGCCCCCTGTCCCCATCTCTAGCACTGCAGATGTAGAAGCTGCTGTCTTCAGGA	PEDSSFYICSARDGDRGRRLFFGSGTQLSVL	TRBJ1-4	TRBV20-1	7	-5.489
CAAGACAGAGAGCTGGGTTCCACTGCCAAAAAACAGTGACGAGATGTCCTGTCGGTGGCTGCTGGCACAGAAATACACAGCAGAGTCACCAAGC	LGDSAVYFCASSHRQDISSLFFGSGTQLSVL	TRBJ1-4	TRBV3-1	50	-4.635
CAAGACAGAGAGCTGGGTTCCACTGCCAAAAAACAGTGTAAGTCCGGCAGCTTCACTGCTGGCACAGAAGTACACAGATGTCTGGGAGGGAGCA	APSQTSVYFCASSEAAGLTLFFGSGTQLSVL	TRBJ1-4	TRBV6-1	4	-5.732
CAAGACAGAGAGCTGGGTTCCACTGCCAAAAAACAGTGTCCGGCCCGCCCCGATTTCACTGCTGGCACAGAAGTACATGGCTGAGTCCTCCAGC	LEDSAMYFCASSEIGAGRTLFFGSGTQLSVL	TRBJ1-4	TRBV2	16	-5.13
CAAGACAGAGAGCTGGGTTCCACTGCCAAAAAACAGTTCACCCACCCCGTAACTGCTGGCACAGAAGTACACAGATGTCTGGGAGGGAGCAGCC	AAPSQTSVYFCASSYGVGELFFGSGTQLSVL	TRBJ1-4	TRBV6-5	12	-5.255
CAAGACAGAGAGCTGGGTTCCACTGCCAAAAAACAGTTCACCCTTATCCCTAGCCCAGCCAGGGCTGCTGGCACAGAGATACATGGCCGAGTCC	DSAMYLCASSPGWARDKGELFFGSGTQLSVL	TRBJ1-4	TRBV7-9	20	-5.033
CAAGACAGAGAGCTGGGTTCCACTGCCAAAAAACAGTTCAGGGTATGCGCCCCCCCGACTGCTGGCACAGAGGTACTGAGAGGTATGTGAGGGC	PSHTSQYLCASSRGGAYPELFFGSGTQLSVL	TRBJ1-4	TRBV25-1	5	-5.635
CAAGACAGAGAGCTGGGTTCCACTGCCAAAAAACAGTTCATCGTCGGCCTCCCGGGGTCTGGTGGCACAGAAGTAAAGAGCTGTCTGGTTGGGG	PNQTALYFCATRPREADDELFFGSGTQLSVL	TRBJ1-4	TRBV24-1	2	-6.033
CAAGACAGAGAGCTGGGTTCCACTGCCAAAAAACAGTTCATGGGGACCCTCGAAGAATCCAAAGCTGCTGGCACAGAGATAGAGGGCCGAGTCC	DSALYLCASSFGFFEGPHELFFGSGTQLSVL	TRBJ1-4	TRBV5-6	11	-5.293
CAAGACAGAGAGCTGGGTTCCACTGCCAAAAAACAGTTCCATCCCGTCTAAGCTGCTGGCACAGAGATACACGGCCGAGTCCTCAAGCTTTGCA	AKLEDSAVYLCASSLDGMELFFGSGTQLSVL	TRBJ1-4	TRBV11-2	8	-5.431
CAAGACAGAGAGCTGGGTTCCACTGCCAAAAAACAGTTCCCCAGGGCCCACCAAACTGCTGGCACAGAGGTACATAGATGTCTGGTTGGTGCTG	STNQTSMYLCASSLVGPGELFFGSGTQLSVL	TRBJ1-4	TRBV28	13	-5.22
CAAGACAGAGAGCTGGGTTCCACTGCCAAAAAACAGTTCCCCATAAGTCAGTCCGGTTTCACTGCTGGCACAGAGGTACTGAGAGGTATGTGAG	SHTSQYLCASSETGLTYGELFFGSGTQLSVL	TRBJ1-4	TRBV25-1	6	-5.556
CAAGACAGAGAGCTGGGTTCCACTGCCAAAAAACAGTTCCCCCTTCTCTTCAACGCTGCAGAGATATATGCTGCTGTCTTCAGGGCTCATGTTG	NMSPEDSSIYLCSVEEKGELFFGSGTQLSVL	TRBJ1-4	TRBV29-1	29	-4.872
CAAGACAGAGAGCTGGGTTCCACTGCCAAAAAACAGTTCCCCGTGTGACTTCTTTGCACTGCAGATGTAGAAGCTGCTGTCTTCAGGATGGGCA	AHPEDSSFYICSAKKSHGELFFGSGTQLSVL	TRBJ1-4	TRBV20-1	7	-5.489
CAAGACAGAGAGCTGGGTTCCACTGCCAAAAAACAGTTCCCGGACTTTCCCTGTCCCGGCGGCACTGCTGGCACAGAAGTACATGGCTGAGTCC	DSAMYFCASSAAGTGKVRELFFGSGTQLSVL	TRBJ1-4	TRBV2	5	-5.635
CAAGACAGAGAGCTGGGTTCCACTGCCAAAAAACAGTTCCCGGAGAAATGGTCCCGGTCTACTGGCACAGAGATAGAAAGCTGTCGGGTTCTTT	KNPTAFYLCASRPGPFLRELFFGSGTQLSVL	TRBJ1-4	TRBV19	12	-5.255
CAAGACAGAGAGCTGGGTTCCACTGCCAAAAAACAGTTCCCTCCCTGTCCGGACGCTGCAGAGATATATGCTGCTGTCTTCAGGGCTCATGTTG	NMSPEDSSIYLCSVRTGRELFFGSGTQLSVL	TRBJ1-4	TRBV29-1	12	-5.255
CAAGACAGAGAGCTGGGTTCCACTGCCAAAAAACAGTTCCCTTTCGGTCTCGGGGCTGCTGGCACAGAAATAAACTCCAGAATCCTCCAGTTCT	ELEDSGVYFCASSPETERELFFGSGTQLSVL	TRBJ1-4	TRBV14	10	-5.334
CAAGACAGAGAGCTGGGTTCCACTGCCAAAAAACAGTTCCGCACTTTCTAACCCCTGTGTAACGCTGCAGAGATATATGCTGCTGTCTTCAGGG	PEDSSIYLCSVTQGLESAELFFGSGTQLSVL	TRBJ1-4	TRBV29-1	26	-4.919
CAAGACAGAGAGCTGGGTTCCACTGCCAAAAAACAGTTCCGCCAAAGTCCCTGTTTCACTGCTGGCACAGAAGTACATGGCTGAGTCCTCCAGC	LEDSAMYFCASSETGTLAELFFGSGTQLSVL	TRBJ1-4	TRBV2	3	-5.857
CAAGACAGAGAGCTGGGTTCCACTGCCAAAAAACAGTTCCGCGCCCCTGGAGGTGCTACTGGCACAGAGATAGAAAGCTGTCGGGTTCTTTTGG	QKNPTAFYLCASSTSRGAELFFGSGTQLSVL	TRBJ1-4	TRBV19	11	-5.293
CAAGACAGAGAGCTGGGTTCCACTGCCAAAAAACAGTTCCGCTCTATTCCCTGTTAGGCTGCTGGCACAGAGATACACGGCCGAGTCCTCCTGC	QEDSAVYLCASSLTGNRAELFFGSGTQLSVL	TRBJ1-4	TRBV7-2	9	-5.38
CAAGACAGAGAGCTGGGTTCCACTGCCAAAAAACAGTTCCTCCCGCAAATATTCACTGCTGGCACAGAGGTACTGAGAGGTATGTGAGGGCCTG	RPSHTSQYLCASSEYLREELFFGSGTQLSVL	TRBJ1-4	TRBV25-1	8	-5.431
CAAGACAGAGAGCTGGGTTCCACTGCCAAAAAACAGTTCCTCCCTCCCTGTACCCAAACTTCTGCTGGCACAGAGATACACGGCCGAGTCCTCC	EDSAVYLCASRSLGTGREELFFGSGTQLSVL	TRBJ1-4	TRBV7-2	10	-5.334
CAAGACAGAGAGCTGGGTTCCACTGCCAAAAAACAGTTCGCGCCCCCTGTTCTCTCTGCTGGCACAGAAGTACACAGATGTCTGGGAGGGAGCA	APSQTSVYFCASRENRGRELFFGSGTQLSVL	TRBJ1-4	TRBV6-1	6	-5.556
CAAGACAGAGAGCTGGGTTCCACTGCCAAAAAACAGTTCGGCTGGGGAGCTGCTGGCACAGAGGTACATAGATGTCTGGTTGGTGCTGGCGGAC	SASTNQTSMYLCASSSPAELFFGSGTQLSVL	TRBJ1-4	TRBV28	9	-5.38
CAAGACAGAGAGCTGGGTTCCACTGCCAAAAAACAGTTCGTCCCTGAAGCTGCTGGCACAGAGATACAGGGCCGAGTCTTCTGGCTGCAGGGTG	TLQPEDSALYLCASSFRDELFFGSGTQLSVL	TRBJ1-4	TRBV4-2	13	-5.22
CAAGACAGAGAGCTGGGTTCCACTGCCAAAAAACAGTTCTCCCCGTCTCCTTGCGCTGCTGGCACAGAAGTACACAGCTGAGTCCCTGGGTTCT	EPRDSAVYFCASSARRRGELFFGSGTQLSVL	TRBJ1-4	TRBV12-3; TRBV12-4	8	-5.431
CAAGACAGAGAGCTGGGTTCCACTGCCAAAAAACAGTTCTCCCGCGGCGGCCGACCCCACAACGCTGCAGAGATATATGCTGCTGTCTTCAGGG	PEDSSIYLCSVVGSAAAGELFFGSGTQLSVL	TRBJ1-4	TRBV29-1	31	-4.843
CAAGACAGAGAGCTGGGTTCCACTGCCAAAAAACAGTTCTCTATCCGATGCACTGCAGATGTAGAAGCTGCTGTCTTCAGGATGGGCACTGGTC	TSAHPEDSSFYICSASDRELFFGSGTQLSVL	TRBJ1-4	TRBV20-1	30	-4.857
CAAGACAGAGAGCTGGGTTCCACTGCCAAAAAACAGTTGAGTATCTCTAGCACTGCAGATGTAGAAGCTGCTGTCTTCAGGATGGGCACTGGTC	TSAHPEDSSFYICSARDTQLFFGSGTQLSVL	TRBJ1-4	TRBV20-1	6	-5.556
CAAGACAGAGAGCTGGGTTCCACTGCCAAAAAACAGTTGCAACGAAAAACTGCTGGCACAGAGGTACATAGATGTCTGGTTGGTGCTGGCGGAC	SASTNQTSMYLCASSFSLQLFFGSGTQLSVL	TRBJ1-4	TRBV28	3	-5.857
CAAGACAGAGAGCTGGGTTCCACTGCCAAAAAACAGTTGCCTTCCCTGTCCGTGCCTGCTGGCACAGAAATACACAGCAGAGTCACCAAGCTCC	ELGDSAVYFCASRHGQGRQLFFGSGTQLSVL	TRBJ1-4	TRBV3-1	7	-5.489
CAAGACAGAGAGCTGGGTTCCACTGCCAAAAAACAGTTGGGCCATTGCCCTGCCGACCCTATCTCTAGCACTGCAGATGTAGAAGCTGCTGTCT	DSSFYICSARDRVGRAMAQLFFGSGTQLSVL	TRBJ1-4	TRBV20-1	16	-5.13
CAAGACAGAGAGCTGGGTTCCACTGCCAAAAAACAGTTGTGCCCGACCCCCGGCTCTAGCACTGCAGATGTAGAAGCTGCTGTCTTCAGGATGG	HPEDSSFYICSARAGGRAQLFFGSGTQLSVL	TRBJ1-4	TRBV20-1	11	-5.293
CAAGACAGAGAGCTGGGTTCCACTGCCAAAAAACAGTTTACCCAATTCAAGGCTGCTGGCACAGAAGTACACAGATGTCTGGGAGGGAGCAGCC	AAPSQTSVYFCASSLELGKLFFGSGTQLSVL	TRBJ1-4	TRBV6-6	10	-5.334
CAAGACAGAGAGCTGGGTTCCACTGCCAAAAAACAGTTTACCGAATGTAACAACGCTGCAGAGATATATGCTGCTGTCTTCAGGGCTCATGTTG	NMSPEDSSIYLCSVVTFGKLFFGSGTQLSVL	TRBJ1-4	TRBV29-1	23	-4.973
CAAGACAGAGAGCTGGGTTCCACTGCCAAAAAACAGTTTACCTTGACGGTCCCGAGTGGGGCTGCTGGCACAGAAATACACAGCAGAGTCACCA	GDSAVYFCASSPTRDRQGKLFFGSGTQLSVL	TRBJ1-4	TRBV3-1	7	-5.489
CAAGACAGAGAGCTGGGTTCCACTGCCAAAAAACAGTTTACGGCTGTCCCTTAAACTGCTGGCACAGAAGTACACAGCTGAGTCCCTGGGTTCT	EPRDSAVYFCASSLRDSRKLFFGSGTQLSVL	TRBJ1-4	TRBV12-3; TRBV12-4	4	-5.732
CAAGACAGAGAGCTGGGTTCCACTGCCAAAAAACAGTTTACTCCTCTCCCTGCTGGCACAGAGGTACTGAGAGGTATGTGAGGGCCTGGCAGAC	SARPSHTSQYLCASRERSKLFFGSGTQLSVL	TRBJ1-4	TRBV25-1	4	-5.732
CAAGACAGAGAGCTGGGTTCCACTGCCAAAAAACAGTTTAGTCATTATTTGGCTGCTGGCACAGAAATACACAGCAGAGTCACCAAGCTCCAGG	LELGDSAVYFCASSQIMTKLFFGSGTQLSVL	TRBJ1-4	TRBV3-1	7	-5.489
CAAGACAGAGAGCTGGGTTCCACTGCCAAAAAACAGTTTAGTGGATGGGCTGCTGGCACAGAAGTACACAGATGTTTGGGAGGGAGCAGCCGAC	SAAPSQTSVYFCASSPSTKLFFGSGTQLSVL	TRBJ1-4	TRBV6-2	17	-5.104
CAAGACAGAGAGCTGGGTTCCACTGCCAAAAAACAGTTTCAAAGGATCTAAGCTGCTGGCACAGAGATACACGGCCGAGTCCTCAAGCTTTGCA	AKLEDSAVYLCASSLDPLKLFFGSGTQLSVL	TRBJ1-4	TRBV11-2	14	-5.188
CAAGACAGAGAGCTGGGTTCCACTGCCAAAAAACAGTTTCACCCCATCTTCTCTGCTGGTGGCACACAGGTACATGGCTGCGTCCCCCAGGCCT	GLGDAAMYLCATSREDGVKLFFGSGTQLSVL	TRBJ1-4	TRBV15	6	-5.556
CAAGACAGAGAGCTGGGTTCCACTGCCAAAAAACAGTTTCATGCCCTGTGATGTGGCGCTGCAGAGATATATGCTGCTGTCTTCAGGGCTCATG	MSPEDSSIYLCSATSQGMKLFFGSGTQLSVL	TRBJ1-4	TRBV29-1	11	-5.293
CAAGACAGAGAGCTGGGTTCCACTGCCAAAAAACAGTTTCCAAACCTGCGCCCCCTCCGAGTTGCTGGCACAGAAGTACATGGCTGAGTCCTCC	EDSAMYFCASNSEGAQVWKLFFGSGTQLSVL	TRBJ1-4	TRBV2	9	-5.38
CAAGACAGAGAGCTGGGTTCCACTGCCAAAAAACAGTTTCCCAAAGGCTTTTGAGCTGCTGGCACAGAGATACACGGCTGAGTCCCCCCGCTCT	ERGDSAVYLCASSSKAFGKLFFGSGTQLSVL	TRBJ1-4	TRBV7-3	32	-4.829
CAAGACAGAGAGCTGGGTTCCACTGCCAAAAAACAGTTTCCCAGCCCCCTGTTTGCTGCTGGCACAGAGATACATGGCCGAGTCCCCCTGCTCT	EQGDSAMYLCASSKQGAGKLFFGSGTQLSVL	TRBJ1-4	TRBV7-9	7	-5.489
CAAGACAGAGAGCTGGGTTCCACTGCCAAAAAACAGTTTCCCCACGAACCCCTGTCCCCCTGTCTGGCTGCTGGCACAGAGGTACATAGATGTC	TSMYLCASSQTGGQGFVGKLFFGSGTQLSVL	TRBJ1-4	TRBV28	17	-5.104
CAAGACAGAGAGCTGGGTTCCACTGCCAAAAAACAGTTTCCCCCCTGAGGTCCCGGTATTACCGCTGCAGAGATATATGCTGCTGTCTTCAGGG	PEDSSIYLCSGNTGTSGGKLFFGSGTQLSVL	TRBJ1-4	TRBV29-1	47	-4.662
CAAGACAGAGAGCTGGGTTCCACTGCCAAAAAACAGTTTCCCCGGTTGGTCCCGGTTGTATAAACTGCTGGCACAGAGGTACATAGATGTCTGG	QTSMYLCASSLYNRDQPGKLFFGSGTQLSVL	TRBJ1-4	TRBV28	7	-5.489
CAAGACAGAGAGCTGGGTTCCACTGCCAAAAAACAGTTTCCCCTTGGGGCTGCTGGCACAGAGGTACATAGATGTCTGGTTGGTGCTGGCGGAC	SASTNQTSMYLCASSPKGKLFFGSGTQLSVL	TRBJ1-4	TRBV28	6	-5.556
CAAGACAGAGAGCTGGGTTCCACTGCCAAAAAACAGTTTCCCGGGTGCCTGCCCTCCCTCTTGGCTGCTGGCGCAGAGATACAGGGCTGAGTCT	DSALYLCASSQEGGQAPGKLFFGSGTQLSVL	TRBJ1-4	TRBV4-1	8	-5.431
CAAGACAGAGAGCTGGGTTCCACTGCCAAAAAACAGTTTCCCTAATCCCCCTTGAACTTCAACGCTGCAGAGATATATGCTGCTGTCTTCAGGG	PEDSSIYLCSVEVQGGLGKLFFGSGTQLSVL	TRBJ1-4	TRBV29-1	33	-4.816
CAAGACAGAGAGCTGGGTTCCACTGCCAAAAAACAGTTTCCCTCCCTGTCTCACGTCAACGCTGCAGAGATATATGCTGCTGTCTTCAGGGCTC	SPEDSSIYLCSVDVRQGGKLFFGSGTQLSVL	TRBJ1-4	TRBV29-1	11	-5.293
CAAGACAGAGAGCTGGGTTCCACTGCCAAAAAACAGTTTCCCTGACTCGTGGCTGCTGGCACAGAAATACACAGCAGAGTCACCAAGCTCCAGG	LELGDSAVYFCASSHESGKLFFGSGTQLSVL	TRBJ1-4	TRBV3-1	4	-5.732
CAAGACAGAGAGCTGGGTTCCACTGCCAAAAAACAGTTTCCCTGTCCCTTCAACGCTGCAGAGATATATGCTGCTGTCTTCAGGGCTCATGTTG	NMSPEDSSIYLCSVEGTGKLFFGSGTQLSVL	TRBJ1-4	TRBV29-1	37	-4.766
CAAGACAGAGAGCTGGGTTCCACTGCCAAAAAACAGTTTCCGAGGCCCGGCCCCTGTCCTGCTGGCACAGAGGTACATAGATGTCTGGTTGGTG	TNQTSMYLCASRTGAGPRKLFFGSGTQLSVL	TRBJ1-4	TRBV28	7	-5.489
CAAGACAGAGAGCTGGGTTCCACTGCCAAAAAACAGTTTCCGTGCCCCCTGGACCCGGCTGGCACAGAAGTACACAGCTGAGTCCCTGGGTTCT	EPRDSAVYFCASRVQGARKLFFGSGTQLSVL	TRBJ1-4	TRBV12-3; TRBV12-4	8	-5.431
CAAGACAGAGAGCTGGGTTCCACTGCCAAAAAACAGTTTCCGTTCCCCTGTCCCGGCGCTGCTGGCACAGAAATACAAAGCTGAGTCCCCCAGC	LGDSALYFCASSAGTGERKLFFGSGTQLSVL	TRBJ1-4	TRBV9	8	-5.431
CAAGACAGAGAGCTGGGTTCCACTGCCAAAAAACAGTTTCCTACGCACCCCCTGTGATCGCGCGGAAACACTGCAGATGTAGAAGCTGCTGTCT	DSSFYICSVSARSQGVRRKLFFGSGTQLSVL	TRBJ1-4	TRBV20-1	13	-5.22
CAAGACAGAGAGCTGGGTTCCACTGCCAAAAAACAGTTTCCTCATAGGAGGGCCTTCAACGCTGCAGAGATATATGCTGCTGTCTTCAGGGCTC	SPEDSSIYLCSVEGPPMRKLFFGSGTQLSVL	TRBJ1-4	TRBV29-1	9	-5.38
CAAGACAGAGAGCTGGGTTCCACTGCCAAAAAACAGTTTCCTCGACCGCCCCGTCGAACTGCTGGCACAGAAGTACACAGATGTCTGGGAGGGA	PSQTSVYFCASSSTGRSRKLFFGSGTQLSVL	TRBJ1-4	TRBV6-5	46	-4.672
CAAGACAGAGAGCTGGGTTCCACTGCCAAAAAACAGTTTCGGCGACCCTGTCCCTAGCACGCTGCAGAGATATATGCTGCTGTCTTCAGGGCTC	SPEDSSIYLCSVLGTGSPKLFFGSGTQLSVL	TRBJ1-4	TRBV29-1	4	-5.732
CAAGACAGAGAGCTGGGTTCCACTGCCAAAAAACAGTTTCGTCTCTAAACTGCTGGCACAGAGGTACATAGATGTCTGGTTGGTGCTGGCGGAC	SASTNQTSMYLCASSLETKLFFGSGTQLSVL	TRBJ1-4	TRBV28	10	-5.334
CAAGACAGAGAGCTGGGTTCCACTGCCAAAAAACAGTTTCTCCCCCACTACGCTGCTGGCACAGAAATACAAAGCTGAGTCCCCCAGCTCCAGA	LELGDSALYFCASSVVGEKLFFGSGTQLSVL	TRBJ1-4	TRBV9	3	-5.857
CAAGACAGAGAGCTGGGTTCCACTGCCAAAAAACAGTTTCTCCTCGCTCCCGGACCAATCTTCAACGCTGCAGAGATATATGCTGCTGTCTTCA	EDSSIYLCSVEDWSGSEEKLFFGSGTQLSVL	TRBJ1-4	TRBV29-1	32	-4.829
CAAGACAGAGAGCTGGGTTCCACTGCCAAAAAACAGTTTCTGACCGGTGAAGCTGCTGGCACAGAGATACATGGCCGAGTCCCCCTGCTCTGTG	TEQGDSAMYLCASSFTGQKLFFGSGTQLSVL	TRBJ1-4	TRBV7-9	7	-5.489
CAAGACAGAGAGCTGGGTTCCACTGCCAAAAAACAGTTTCTGCAACCCCTGTCCCGGACTGCTGGCACAGAGGTACATAGATGTCTGGTTGGTG	TNQTSMYLCASSPGQGLQKLFFGSGTQLSVL	TRBJ1-4	TRBV28	13	-5.22
CAAGACAGAGAGCTGGGTTCCACTGCCAAAAAACAGTTTCTGTCCGGGACTGCTGGCACAGAGGTACATAGATGTCTGGTTGGTGCTGGCGGAC	SASTNQTSMYLCASSPGQKLFFGSGTQLSVL	TRBJ1-4	TRBV28	75	-4.459
CAAGACAGAGAGCTGGGTTCCACTGCCAAAAAACAGTTTGCCCATTCCCAACTCTAAGCTGCTGGCACAGAGATACACGGCCGAGTCCTCCTGC	QEDSAVYLCASSLELGMGKLFFGSGTQLSVL	TRBJ1-4	TRBV7-2	21	-5.012
CAAGACAGAGAGCTGGGTTCCACTGCCAAAAAACAGTTTGCCGCTCGCGGTCCCAGAAACTTGGCTGCTGGCACAGAAATACACAGCAGAGTCA	DSAVYFCASSQVSGTASGKLFFGSGTQLSVL	TRBJ1-4	TRBV3-1	7	-5.489
CAAGACAGAGAGCTGGGTTCCACTGCCAAAAAACAGTTTGGGTGAAGCCGATAAACTGCTGGCACAGAGGTACATAGATGTCTGGTTGGTGCTG	STNQTSMYLCASSLSASPKLFFGSGTQLSVL	TRBJ1-4	TRBV28	23	-4.973
CAAGACAGAGAGCTGGGTTCCACTGCCAAAAAACAGTTTGTCCCCTGTCCCGACGCTGCTGGCACAGAGATACATGGCCGAGTCCCCCTGCTCT	EQGDSAMYLCASSVGTGDKLFFGSGTQLSVL	TRBJ1-4	TRBV7-9	5	-5.635
CAAGACAGAGAGCTGGGTTCCACTGCCAAAAAACAGTTTTACACCCCCACTGTAGGTGCTGGCACAGAAGTACATGGCTGAGTCCTCCAGCTTT	KLEDSAMYFCASTYSGGVKLFFGSGTQLSVL	TRBJ1-4	TRBV2	23	-4.973
CAAGACAGAGAGCTGGGTTCCACTGCCAAAAAACAGTTTTACAGCCCTCGCCGCTTGGCTGCTGGCACAGAAGTACACAGATGTTTGGGAGGGA	PSQTSVYFCASSQAARAVKLFFGSGTQLSVL	TRBJ1-4	TRBV6-2	11	-5.293
CAAGACAGAGAGCTGGGTTCCACTGCCAAAAAACAGTTTTACCCCCTGCCCAAACGGGAATTCAACGCTGCAGAGATATATGCTGCTGTCTTCA	EDSSIYLCSVEFPFGQGVKLFFGSGTQLSVL	TRBJ1-4	TRBV29-1	6	-5.556
CAAGACAGAGAGCTGGGTTCCACTGCCAAAAAACAGTTTTACCCGTCTCTCTGCGGGGCTGCTGGCACAGAGATACACGGCCGAGTCCTCCTGC	QEDSAVYLCASSPAERRVKLFFGSGTQLSVL	TRBJ1-4	TRBV7-2	22	-4.992
CAAGACAGAGAGCTGGGTTCCACTGCCAAAAAACAGTTTTACCCGTCTCTCTGCGGGGCTGCTGGCACAGAGATACACGGCTGAGTCCCCCCGN	RGDSAVYLCASSPAERRVKLFFGSGTQLSVL	TRBJ1-4	TRBV7-3	2	-6.033
CAAGACAGAGAGCTGGGTTCCACTGCCAAAAAACAGTTTTACCTCCCGTCTGGAACTGCTGGCACAGAGGTACATAGATGTCTGGTTGGTGCTG	STNQTSMYLCASSSRREVKLFFGSGTQLSVL	TRBJ1-4	TRBV28	8	-5.431
CAAGACAGAGAGCTGGGTTCCACTGCCAAAAAACAGTTTTCCAAAACCCTGTCCTCTCGATTCACTGCTGGCACAGAAGTACATGGCTGAGTCC	DSAMYFCASSESRGQGFGKLFFGSGTQLSVL	TRBJ1-4	TRBV2	7	-5.489
CAAGACAGAGAGCTGGGTTCCACTGCCAAAAAACAGTTTTCCAAACCCCCTGTCCGAGCTGCTGGCGCAAAGATAAAGGGCCGAGTCCCCCAGC	LGDSALYLCASSSDRGFGKLFFGSGTQLSVL	TRBJ1-4	TRBV5-1	5	-5.635
CAAGACAGAGAGCTGGGTTCCACTGCCAAAAAACAGTTTTCCAACGGGGGAGCTTCCCTGTCTCTGGGTGCTGGCACAGAAGTACACAGATGTC	TSVYFCASTQRQGSSPVGKLFFGSGTQLSVL	TRBJ1-4	TRBV6-6	50	-4.635
CAAGACAGAGAGCTGGGTTCCACTGCCAAAAAACAGTTTTCCACCCATTACAATTTCACTGCTGGCACAGAAGTACACAGATGTCTGGGAGGGA	PSQTSVYFCASSEIVMGGKLFFGSGTQLSVL	TRBJ1-4	TRBV6-1	12	-5.255
CAAGACAGAGAGCTGGGTTCCACTGCCAAAAAACAGTTTTCCACCTGATATTCTGCTGGCACAGAAGTACACAGATGTCTGGGAGGGAGCAGCC	AAPSQTSVYFCASRISGGKLFFGSGTQLSVL	TRBJ1-4	TRBV6-5	24	-4.954
CAAGACAGAGAGCTGGGTTCCACTGCCAAAAAACAGTTTTCCACGGTTTGTGGGACTAGCACTGCAGATGTAGAAGCTGCTGTCTTCAGGATGG	HPEDSSFYICSASPTNRGKLFFGSGTQLSVL	TRBJ1-4	TRBV20-1	12	-5.255
CAAGACAGAGAGCTGGGTTCCACTGCCAAAAAACAGTTTTCCACGTCCGGGGAAACTGCTGGCACAGAGGTACATAGATGTCTGGTTGGTGCTG	STNQTSMYLCASSFPGRGKLFFGSGTQLSVL	TRBJ1-4	TRBV28	7	-5.489
CAAGACAGAGAGCTGGGTTCCACTGCCAAAAAACAGTTTTCCACTCCCCCTGCTGGCACAGAAGTACACAGATGTCTGGGAGGGAGCAGCCGAC	SAAPSQTSVYFCASRGSGKLFFGSGTQLSVL	TRBJ1-4	TRBV6-5	31	-4.843
CAAGACAGAGAGCTGGGTTCCACTGCCAAAAAACAGTTTTCCAGCCCTGTCCGCGGTGCTGCAGAGATATATGCTGCTGTCTTCAGGGCTCATG	MSPEDSSIYLCSTADRAGKLFFGSGTQLSVL	TRBJ1-4	TRBV29-1	43	-4.701
CAAGACAGAGAGCTGGGTTCCACTGCCAAAAAACAGTTTTCCAGGCCTGGCAGTCAAGACCGAGCTGCTGGCACAGAGATACACGGCCGAGTCC	DSAVYLCASSSVLTARPGKLFFGSGTQLSVL	TRBJ1-4	TRBV11-2	10	-5.334
CAAGACAGAGAGCTGGGTTCCACTGCCAAAAAACAGTTTTCCAGGTGGCCTGAAACTGCTGGCACAGAGGTACATAGATGTCTGGTTGGTGCTG	STNQTSMYLCASSFRPPGKLFFGSGTQLSVL	TRBJ1-4	TRBV28	24	-4.954
CAAGACAGAGAGCTGGGTTCCACTGCCAAAAAACAGTTTTCCCACGTTGATACTGCTGGCACAGAAGTACACAGCTGAGTCCCTGGGTTCTGAG	SEPRDSAVYFCASSINVGKLFFGSGTQLSVL	TRBJ1-4	TRBV12-3; TRBV12-4	34	-4.803
CAAGACAGAGAGCTGGGTTCCACTGCCAAAAAACAGTTTTCCCAGGAGGAGGCTGTCCTCGCTGGCACAGAGGTACATAGATGTCTGGTTGGTG	TNQTSMYLCASEDSLLLGKLFFGSGTQLSVL	TRBJ1-4	TRBV28	11	-5.293
CAAGACAGAGAGCTGGGTTCCACTGCCAAAAAACAGTTTTCCCCAATTGCCCCTGAGGAAAGCTGCTGGCACAGAGATACACGGCTGAGTCCCC	GTQPCISVPAAFLRGNWGKLFFGSGTQLSVL	TRBJ1-4	TRBV7-3	16	-5.13
CAAGACAGAGAGCTGGGTTCCACTGCCAAAAAACAGTTTTCCCCACTCCCCGACGAATAAGCTGCTGGCACAGAGATACATGGCCGAGTCCCCC	GDSAMYLCASSLFVGEWGKLFFGSGTQLSVL	TRBJ1-4	TRBV7-9	8	-5.431
CAAGACAGAGAGCTGGGTTCCACTGCCAAAAAACAGTTTTCCCCCACCCCGGGGACTGCTGGCACAGAGGTACATAGATGTCTGGTTGGTGCTN	STNQTSMYLCASSPRGGGKLFFGSGTQLSVL	TRBJ1-4	TRBV28	3	-5.857
CAAGACAGAGAGCTGGGTTCCACTGCCAAAAAACAGTTTTCCCCCCCCCTGTTCCTCTCTTTTGCTGGTGGCACACAGGTACATGGCTGCGTCC	DAAMYLCATSKREEQGGGKLFFGSGTQLSVL	TRBJ1-4	TRBV15	4	-5.732
CAAGACAGAGAGCTGGGTTCCACTGCCAAAAAACAGTTTTCCCCCCGGAGAGCTGGCACAGAAATAAGCTGCCGAATCTCCTCGCACTACCTGC	QVVRGDSAAYFCASSPGGKLFFGSGTQLSVL	TRBJ1-4	TRBV18	4	-5.732
CAAGACAGAGAGCTGGGTTCCACTGCCAAAAAACAGTTTTCCCCCCGGGCTGCTGGCACAGAGATACACGGCCGAGTCCTCCTGCTGTGTGCGC	RTQQEDSAVYLCASSPGGKLFFGSGTQLSVL	TRBJ1-4	TRBV7-2	11	-5.293
CAAGACAGAGAGCTGGGTTCCACTGCCAAAAAACAGTTTTCCCCCTACCATATCTTGGCTGCTGGCACAGAAATAAACTCCAGAATCCTCCAGT	LEDSGVYFCASSQDMVGGKLFFGSGTQLSVL	TRBJ1-4	TRBV14	12	-5.255
CAAGACAGAGAGCTGGGTTCCACTGCCAAAAAACAGTTTTCCCCCTGTCATCTGGCTGCTGGCACAGAAATACACAGCAGAGTCACCAAGCTCC	ELGDSAVYFCASSQMTGGKLFFGSGTQLSVL	TRBJ1-4	TRBV3-1	17	-5.104
CAAGACAGAGAGCTGGGTTCCACTGCCAAAAAACAGTTTTCCCCTGTATTCTAAGCTGCTGGCACAGAGATACACGGCCGAGTCCTCCTGATTT	NQEDSAVYLCASSLEYRGKLFFGSGTQLSVL	TRBJ1-4	TRBV7-2	36	-4.778
CAAGACAGAGAGCTGGGTTCCACTGCCAAAAAACAGTTTTCCCGAGCTCCTGCTGGCACAGAAATAAACTCCAGAATCCTCCAGTTCTGCAGGC	PAELEDSGVYFCASRSSGKLFFGSGTQLSVL	TRBJ1-4	TRBV14	26	-4.919
CAAGACAGAGAGCTGGGTTCCACTGCCAAAAAACAGTTTTCCCGAGGTCTCCCTGCTGGCACAGAAGTACACAGCTGAGTCCCTGGGTTCTGAG	SEPRDSAVYFCASRETSGKLFFGSGTQLSVL	TRBJ1-4	TRBV12-3; TRBV12-4	10	-5.334
CAAGACAGAGAGCTGGGTTCCACTGCCAAAAAACAGTTTTCCCGCGGGCGCCCTCCTTAATTCAACGCTGCAGAGATATATGCTGCTGTCTTCA	EDSSIYLCSVELRRAPAGKLFFGSGTQLSVL	TRBJ1-4	TRBV29-1	52	-4.618
CAAGACAGAGAGCTGGGTTCCACTGCCAAAAAACAGTTTTCCCGCGTCCCGGGTGTAACTGCTGGCACAGAAGTACACAGATGTCTGGGAGGGA	PSQTSVYFCASSYTRDAGKLFFGSGTQLSVL	TRBJ1-4	TRBV6-5	12	-5.255
CAAGACAGAGAGCTGGGTTCCACTGCCAAAAAACAGTTTTCCCGTCAACCCTCTACTTGGATCTTCAACGCTGCAGAGATATATGCTGCTGTCT	DSSIYLCSVEDPSRGLTGKLFFGSGTQLSVL	TRBJ1-4	TRBV29-1	13	-5.22
CAAGACAGAGAGCTGGGTTCCACTGCCAAAAAACAGTTTTCCGAACCCTTGGCCTAAGCTGCTGGCACAGAGATACACGGCCGAGTCCTCCTGC	QEDSAVYLCASSLGQGFGKLFFGSGTQLSVL	TRBJ1-4	TRBV7-2	32	-4.829
CAAGACAGAGAGCTGGGTTCCACTGCCAAAAAACAGTTTTCCGAAGGCCCCCGGTCTGTGGCTCACTGATGGCACAGAAGTACACAGATGTCTG	RHLCTSVPSVSHRPGAFGKLFFGSGTQLSVL	TRBJ1-4	TRBV10-3	11	-5.293
CAAGACAGAGAGCTGGGTTCCACTGCCAAAAAACAGTTTTCCGAAGTCCCCCCTCAAGCTGGCACAGAAGTACATGGCTGAGTCCTCCAGCTTT	KLEDSAMYFCASLRGDFGKLFFGSGTQLSVL	TRBJ1-4	TRBV2	20	-5.033
CAAGACAGAGAGCTGGGTTCCACTGCCAAAAAACAGTTTTCCGATAAGGGTGCTGGCACAGAAGTACACAGCTGAGTCCCTGGGTTCTGAGGGC	PSEPRDSAVYFCASTLIGKLFFGSGTQLSVL	TRBJ1-4	TRBV12-3; TRBV12-4	3	-5.857
CAAGACAGAGAGCTGGGTTCCACTGCCAAAAAACAGTTTTCCGCGCCCCTGTCCCCATACACTGCAGATGTAGAAGCTGCTGTCTTCAGGATGG	HPEDSSFYICSVWGQGRGKLFFGSGTQLSVL	TRBJ1-4	TRBV20-1	33	-4.816
CAAGACAGAGAGCTGGGTTCCACTGCCAAAAAACAGTTTTCCGCTAGAAGGGCCCTCCCTTTTCGAGCTGCTGGCACAGAAGTACACAGCTGAG	SAVYFCASSSKREGPSSGKLFFGSGTQLSVL	TRBJ1-4	TRBV12-3; TRBV12-4	4	-5.732
CAAGACAGAGAGCTGGGTTCCACTGCCAAAAAACAGTTTTCCGGATCCCTGTACTTCTTGGCTGCTGGCGCAGAGATACAGGGCCGAGTCTTCT	EDSALYLCASSQEVQGSGKLFFGSGTQLSVL	TRBJ1-4	TRBV4-3	6	-5.556
CAAGACAGAGAGCTGGGTTCCACTGCCAAAAAACAGTTTTCCGGCCCCCGAGGGTCTGCTGGCACAGAGATACATGGCCGAGTCCCCCTGCTCT	EQGDSAMYLCASRPSGAGKLFFGSGTQLSVL	TRBJ1-4	TRBV7-9	4	-5.732
CAAGACAGAGAGCTGGGTTCCACTGCCAAAAAACAGTTTTCCGGCGGCGAGGTAACTGCTGGCACAGAAGTACACAGATGTTTGGGAGGGAGCA	APSQTSVYFCASSYLAAGKLFFGSGTQLSVL	TRBJ1-4	TRBV6-2	12	-5.255
CAAGACAGAGAGCTGGGTTCCACTGCCAAAAAACAGTTTTCCGGCGGTTCCCCCGGGCCTGCTGGCACAGAAGTACACAGATGTTTGGGAGGGA	PSQTSVYFCASRPGGTAGKLFFGSGTQLSVL	TRBJ1-4	TRBV6-2	14	-5.188
CAAGACAGAGAGCTGGGTTCCACTGCCAAAAAACAGTTTTCCGTCCGATCGACCCAAGCTGCTGGCACAGAGATACATGGCCGAGTCCCCAAGC	LGDSAMYLCASSLGRSDGKLFFGSGTQLSVL	TRBJ1-4	TRBV11-1	8	-5.431
CAAGACAGAGAGCTGGGTTCCACTGCCAAAAAACAGTTTTCCGTCCGTCTGGGTTGACCCCTGTACCGGTGAGCTGGCACAGAAATAAGCTGCC	AAYFCASSPVQGSTQTDGKLFFGSGTQLSVL	TRBJ1-4	TRBV18	14	-5.188
CAAGACAGAGAGCTGGGTTCCACTGCCAAAAAACAGTTTTCCTACAACCCCTGTCGGGGTGCTGGCACAGAGGTACTGAGAGGTATGTGAGGGC	PSHTSQYLCASTPTGVVGKLFFGSGTQLSVL	TRBJ1-4	TRBV25-1	8	-5.431
CAAGACAGAGAGCTGGGTTCCACTGCCAAAAAACAGTTTTCCTACCGTCCCCCCATCTTCAACGCTGCAGAGATATATGCTGCTGTCTTCAGGG	PEDSSIYLCSVEDGGTVGKLFFGSGTQLSVL	TRBJ1-4	TRBV29-1	26	-4.919
CAAGACAGAGAGCTGGGTTCCACTGCCAAAAAACAGTTTTCCTACGCCCCCTGTCGGAATGAAACTGCTGGCACAGAGGTACATAGATGTCTGG	QTSMYLCASSFIPTGGVGKLFFGSGTQLSVL	TRBJ1-4	TRBV28	18	-5.079
CAAGACAGAGAGCTGGGTTCCACTGCCAAAAAACAGTTTTCCTATTAGGCCCCCAGAGTAACTGCTGGCACAGAGGTACATAGATGTCTGGTTG	NQTSMYLCASSYSGGLIGKLFFGSGTQLSVL	TRBJ1-4	TRBV28	2	-6.033
CAAGACAGAGAGCTGGGTTCCACTGCCAAAAAACAGTTTTCCTCCAGCCAAACTGCTGGCACAGAAGTACACAGCTGAGTCCCTGGGTTCTGAG	SEPRDSAVYFCASSLAGGKLFFGSGTQLSVL	TRBJ1-4	TRBV12-3; TRBV12-4	10	-5.334
CAAGACAGAGAGCTGGGTTCCACTGCCAAAAAACAGTTTTCCTCCCGCTGTCCCAGTGCTGGCACAGAAGTACAGAGAGGTCTGGTTGGGGCTG	SPNQTSLYFCASTGTAGGKLFFGSGTQLSVL	TRBJ1-4	TRBV27	15	-5.158
CAAGACAGAGAGCTGGGTTCCACTGCCAAAAAACAGTTTTCCTCCGAGTTGGCTGGCGCAAAGATAAAGGGCCGAGTCCCCCAGCTCCAAGGTG	TLELGDSALYLCASQLGGKLFFGSGTQLSVL	TRBJ1-4	TRBV5-1	27	-4.903
CAAGACAGAGAGCTGGGTTCCACTGCCAAAAAACAGTTTTCCTCCGCCCCCTTCGCTGGCACAGAGGTACATAGATGTCTGGTTGGTGCTGGCG	ASTNQTSMYLCASEGGGGKLFFGSGTQLSVL	TRBJ1-4	TRBV28	18	-5.079
CAAGACAGAGAGCTGGGTTCCACTGCCAAAAAACAGTTTTCCTCCGCCCCTTTCGGGGCTGCTGGCACAGAGATAGAGGGCCGAGTCCCCCAGC	LGDSALYLCASSPERGGGKLFFGSGTQLSVL	TRBJ1-4	TRBV5-6	10	-5.334
CAAGACAGAGAGCTGGGTTCCACTGCCAAAAAACAGTTTTCCTCTACCCTGTCCCGGGTGGGTGGCACACAGGTACATGGCTGCGTCCCCCAGG	LGDAAMYLCATHPGQGRGKLFFGSGTQLSVL	TRBJ1-4	TRBV15	10	-5.334
CAAGACAGAGAGCTGGGTTCCACTGCCAAAAAACAGTTTTCCTCTGTCCAAACTAGCACTGCAGATGTAGAAGCTGCTGTCTTCAGGATGGGCA	AHPEDSSFYICSASLDRGKLFFGSGTQLSVL	TRBJ1-4	TRBV20-1	10	-5.334
CAAGACAGAGAGCTGGGTTCCACTGCCAAAAAACAGTTTTCCTCTTACTAGCAAGCTGCTGGCACAGAGATAGAGGGCCGAGTCCCCCAGCAAC	LLGDSALYLCASSLLVRGKLFFGSGTQLSVL	TRBJ1-4	TRBV5-6	9	-5.38
CAAGACAGAGAGCTGGGTTCCACTGCCAAAAAACAGTTTTCCTGGTGCGCCCCTGGCATAACTGCTGGCACAGAAGTACACAGATGTCTGGGAG	SQTSVYFCASSYARGAPGKLFFGSGTQLSVL	TRBJ1-4	TRBV6-5	15	-5.158
CAAGACAGAGAGCTGGGTTCCACTGCCAAAAAACAGTTTTCCTTCCGGCGTCCCGGCGTCGCTGCTGGCACAGAGATACATGGCCGAGTCCCCA	GDSAMYLCASSDAGTPEGKLFFGSGTQLSVL	TRBJ1-4	TRBV11-1	54	-4.602
CAAGACAGAGAGCTGGGTTCCACTGCCAAAAAACAGTTTTCCTTCCTGTCCACTGCTGGCACAGAAGTACATGGCTGAGTCCTCCAGCTTTGTG	TKLEDSAMYFCASSGQEGKLFFGSGTQLSVL	TRBJ1-4	TRBV2	11	-5.293
CAAGACAGAGAGCTGGGTTCCACTGCCAAAAAACAGTTTTCCTTCTCGCGACCTGTCGGCGGGGTCTCTAGCACTGCAGATGTAGAAGCTGCTG	SSFYICSARDPADRSREGKLFFGSGTQLSVL	TRBJ1-4	TRBV20-1	12	-5.255
CAAGACAGAGAGCTGGGTTCCACTGCCAAAAAACAGTTTTCCTTGGGATCTGCTGGCACAGAAGTACAGAGAGGTCTGGTTGGGGCTGGGCGAC	SPSPNQTSLYFCASRSQGKLFFGSGTQLSVL	TRBJ1-4	TRBV27	90	-4.38
CAAGACAGAGAGCTGGGTTCCACTGCCAAAAAACAGTTTTCCTTGTACCCTGTCCTCAACGCTGCAGAGATATATGCTGCTGTCTTCAGGGCTC	SPEDSSIYLCSVEDRVQGKLFFGSGTQLSVL	TRBJ1-4	TRBV29-1	34	-4.803
CAAGACAGAGAGCTGGGTTCCACTGCCAAAAAACAGTTTTCCTTTGACCCTGACTTCTAAACTGCTGGCACAGAGGTACATAGATGTCTGGTTG	NQTSMYLCASSLEVRVKGKLFFGSGTQLSVL	TRBJ1-4	TRBV28	10	-5.334
CAAGACAGAGAGCTGGGTTCCACTGCCAAAAAACAGTTTTCGACGGGAACTGCTGGCACAGAAGTACACAGCTGAGTCCCTGGGTTCTGAGGGC	PSEPRDSAVYFCASSSRRKLFFGSGTQLSVL	TRBJ1-4	TRBV12-3; TRBV12-4	13	-5.22
CAAGACAGAGAGCTGGGTTCCACTGCCAAAAAACAGTTTTCGGGTATCCTGTCGCGGGCTGCTGGCACAGAGATACACGGCCGAGTCCTCCTGC	QEDSAVYLCASSPRQDTRKLFFGSGTQLSVL	TRBJ1-4	TRBV7-2	18	-5.079
CAAGACAGAGAGCTGGGTTCCACTGCCAAAAAACAGTTTTCTCAAGCTGCTGGCGCAAAGATAAAGGGCCGAGTCCCCCAGCTCCAAGGTGCTC	STLELGDSALYLCASSLRKLFFGSGTQLSVL	TRBJ1-4	TRBV5-1	13	-5.22
CAAGACAGAGAGCTGGGTTCCACTGCCAAAAAACAGTTTTCTCGCCCCCTGTCCCGGAAGGCTGCTGGCACAGAAATAAACTCCAGAATCCTCC	EDSGVYFCASSLPGQGARKLFFGSGTQLSVL	TRBJ1-4	TRBV14	5	-5.635
CAAGACAGAGAGCTGGGTTCCACTGCCAAAAAACAGTTTTCTCTCGAGGCCCCGTCGGGACTGCTGGTGGCACACAGGTACATGGCTGCGTCCC	GRSHVPVCHQQSRRGLERKLFFGSGTQLSVL	TRBJ1-4	TRBV15	9	-5.38
CAAGACAGAGAGCTGGGTTCCACTGCCAAAAAACAGTTTTGATGCCTCGGTCCCGTGGCTGCTGGCACAGCGATACATGGCCGAGTCCCGCTGC	QRDSAMYRCASSHGTEASKLFFGSGTQLSVL	TRBJ1-4	TRBV7-6	4	-5.732
CAAGACAGAGAGCTGGGTTCCACTGCCAAAAAACAGTTTTGCCAATTTCCGTCCCAAGGACTGCTGGCACAGAAGTACACAGATGTTTGGGAGG	LPNICVLLCQQSLGRKLAKLFFGSGTQLSVL	TRBJ1-4	TRBV6-2	10	-5.334
CAAGACAGAGAGCTGGGTTCCACTGCCAAAAAACAGTTTTGCCATGCCCCCCTGTCCGAAGGTGCTGGCACAGAAGTACACAGATGTCTGGGAG	SQTSVYFCASTFGQGGMAKLFFGSGTQLSVL	TRBJ1-4	TRBV6-6	10	-5.334
CAAGACAGAGAGCTGGGTTCCACTGCCAAAAAACAGTTTTGCCCTGTAATCCCTGCTGGCACAGAAATACACAGCAGAGTCACCAAGCTCCAGG	LELGDSAVYFCASRDYRAKLFFGSGTQLSVL	TRBJ1-4	TRBV3-1	6	-5.556
CAAGACAGAGAGCTGGGTTCCACTGCCAAAAAACAGTTTTGCCGCCCCTGTCCCTAACAAGCTGCTGGCACAGAGATAGAGGGCCGAGTCCCCC	GDSALYLCASSLLGTGAAKLFFGSGTQLSVL	TRBJ1-4	TRBV5-6	15	-5.158
CAAGACAGAGAGCTGGGTTCCACTGCCAAAAAACAGTTTTGCCGTCCCATCGTTTAAGCTGCTGGCACAGAGATACATGGCCGAGTCCCCCTGC	QGDSAMYLCASSLNDGTAKLFFGSGTQLSVL	TRBJ1-4	TRBV7-9	4	-5.732
CAAGACAGAGAGCTGGGTTCCACTGCCAAAAAACAGTTTTGCCGTCCTCTCCAAGCTGCTGGCACAGAGATAGAGGGCCGAGTCCCCCAGCAAC	LLGDSALYLCASSLERTAKLFFGSGTQLSVL	TRBJ1-4	TRBV5-6	2	-6.033
CAAGACAGAGAGCTGGGTTCCACTGCCAAAAAACAGTTTTGCCTGTCCTGTGTTACTGCTGGCACAGAGGTACATAGATGTCTGGTTGGTGCTG	STNQTSMYLCASSNTGQAKLFFGSGTQLSVL	TRBJ1-4	TRBV28	25	-4.936
CAAGACAGAGAGCTGGGTTCCACTGCCAAAAAACAGTTTTGCGCTGCCGGAAGCGAGGCTGCTGGCACAGAGGTACATAGATGTCTGGTTGGTG	TNQTSMYLCASSLASGSAKLFFGSGTQLSVL	TRBJ1-4	TRBV28	3	-5.857
CAAGACAGAGAGCTGGGTTCCACTGCCAAAAAACAGTTTTGGGGTCCCGGCGAACCGGGATTCGCTGCTGGCACAGAAATACAAAGCTGAGTCC	DSALYFCASSESRFAGTPKLFFGSGTQLSVL	TRBJ1-4	TRBV9	9	-5.38
CAAGACAGAGAGCTGGGTTCCACTGCCAAAAAACAGTTTTTCAAAACCCCTGATTCCCTCCTCACTGCTGGCACAGAAGTACATGGCTGAGTCC	DSAMYFCASSEEGIRGFEKLFFGSGTQLSVL	TRBJ1-4	TRBV2	9	-5.38
CAAGACAGAGAGCTGGGTTCCACTGCCAAAAAACAGTTTTTCAAAACCCTGTCCCGTTACGCTGCTGGCACAGAGATACACGGCCGAGTCCTCC	EDSAVYLCASSVTGQGFEKLFFGSGTQLSVL	TRBJ1-4	TRBV7-2	3	-5.857
CAAGACAGAGAGCTGGGTTCCACTGCCAAAAAACAGTTTTTCAAAACCCTGTGGGCCTCGGCTGCTGGCACAGAAATAAACTCCAGAATCCTCC	EDSGVYFCASSRGPQGFEKLFFGSGTQLSVL	TRBJ1-4	TRBV14	6	-5.556
CAAGACAGAGAGCTGGGTTCCACTGCCAAAAAACAGTTTTTCAAAACGTTCCGTCGAGTAACTGCTGGCACAGAAGTACACAGATGTCTGGGAG	SQTSVYFCASSYSTERFEKLFFGSGTQLSVL	TRBJ1-4	TRBV6-5	9	-5.38
CAAGACAGAGAGCTGGGTTCCACTGCCAAAAAACAGTTTTTCAAAATCGGGAATCTTAGCACTGCAGATGTAGAAGCTGCTGTCTTCAGGATGG	HPEDSSFYICSAKIPDFEKLFFGSGTQLSVL	TRBJ1-4	TRBV20-1	12	-5.255
CAAGACAGAGAGCTGGGTTCCACTGCCAAAAAACAGTTTTTCAAACCCCCTGTCCCTCGCGGCTCTAGCACTGCAGATGTAGAAGCTGCTGTCT	DSSFYICSARAARDRGFEKLFFGSGTQLSVL	TRBJ1-4	TRBV20-1	11	-5.293
CAAGACAGAGAGCTGGGTTCCACTGCCAAAAAACAGTTTTTCAAACCCCTGTCCGGCACTGCTGGCACAGAAGTACACAGCTGAGTCCCTGGGT	PRDSAVYFCASSAGQGFEKLFFGSGTQLSVL	TRBJ1-4	TRBV12-3; TRBV12-4	7	-5.489
CAAGACAGAGAGCTGGGTTCCACTGCCAAAAAACAGTTTTTCAAACCCCTGTCCGTCACTGCTGGCACAGAGGTACTGAGAGGTATGTGAGGGC	PSHTSQYLCASSDGQGFEKLFFGSGTQLSVL	TRBJ1-4	TRBV25-1	5	-5.635
CAAGACAGAGAGCTGGGTTCCACTGCCAAAAAACAGTTTTTCAAACCCCTGTGTGCTGGCACAGAGGTACATAGATGTCTGGTTGGTGCTGGCG	ASTNQTSMYLCASTQGFEKLFFGSGTQLSVL	TRBJ1-4	TRBV28	3	-5.857
CAAGACAGAGAGCTGGGTTCCACTGCCAAAAAACAGTTTTTCAAACCCTGTCCAAGCACTGCAGATGTAGAAGCTGCTGTCTTCAGGATGGGCA	AHPEDSSFYICSAWTGFEKLFFGSGTQLSVL	TRBJ1-4	TRBV20-1	5	-5.635
CAAGACAGAGAGCTGGGTTCCACTGCCAAAAAACAGTTTTTCAAACCCTGTCCCGCTGGCACAGAAGTACACAGCTGAGTCCCTGGGTTCTGAG	SEPRDSAVYFCASGTGFEKLFFGSGTQLSVL	TRBJ1-4	TRBV12-3; TRBV12-4	13	-5.22
CAAGACAGAGAGCTGGGTTCCACTGCCAAAAAACAGTTTTTCAAACCCTGTCTGGTCCACGCTGCAGAGATATATGCTGCTGTCTTCAGGGCTC	SPEDSSIYLCSVDQTGFEKLFFGSGTQLSVL	TRBJ1-4	TRBV29-1	4	-5.732
CAAGACAGAGAGCTGGGTTCCACTGCCAAAAAACAGTTTTTCAAACCTGTGGGCCTCTCTAGCACTGCAGATGTAGAAGCTGCTGTCTTCAGGA	PEDSSFYICSAREAHRFEKLFFGSGTQLSVL	TRBJ1-4	TRBV20-1	13	-5.22
CAAGACAGAGAGCTGGGTTCCACTGCCAAAAAACAGTTTTTCAAACGACCCCCCGAAATTAGCACTGCAGATGTAGAAGCTGCTGTCTTCAGGA	PEDSSFYICSANFGGSFEKLFFGSGTQLSVL	TRBJ1-4	TRBV20-1	4	-5.732
CAAGACAGAGAGCTGGGTTCCACTGCCAAAAAACAGTTTTTCAAACGCCCCCTGTCCCAGGCTGCTGGCACAGAGGTACATAGATGTCTGGTTG	NQTSMYLCASSLGQGAFEKLFFGSGTQLSVL	TRBJ1-4	TRBV28	9	-5.38
CAAGACAGAGAGCTGGGTTCCACTGCCAAAAAACAGTTTTTCAAACGTCCCAAATAAACTGCTGGCACAGAGGTACATAGATGTCTGGTTGGTG	TNQTSMYLCASSLFGTFEKLFFGSGTQLSVL	TRBJ1-4	TRBV28	18	-5.079
CAAGACAGAGAGCTGGGTTCCACTGCCAAAAAACAGTTTTTCAAACTCCCGTGGTGAGCTGGCACAGAAATAAGCTGCCGAATCTCCTCGCACT	VRGDSAAYFCASSPREFEKLFFGSGTQLSVL	TRBJ1-4	TRBV18	16	-5.13
CAAGACAGAGAGCTGGGTTCCACTGCCAAAAAACAGTTTTTCAAAGCCCCCTGCACGATCTTGGCTGCTGGCACAGAAATACACAGCAGAGTCA	DSAVYFCASSQDRAGGFEKLFFGSGTQLSVL	TRBJ1-4	TRBV3-1	9	-5.38
CAAGACAGAGAGCTGGGTTCCACTGCCAAAAAACAGTTTTTCAAAGCCTGTCCCGGAGCTGGCACAGAAATACAAAGCTGAGTCCCCCAGCTCC	ELGDSALYFCASSGTGFEKLFFGSGTQLSVL	TRBJ1-4	TRBV9	6	-5.556
CAAGACAGAGAGCTGGGTTCCACTGCCAAAAAACAGTTTTTCAAAGCGCCCCCTGTCTGGACTGCTGGCACAGAGATACAGGGCCGAGTCGTCC	DDSALYLCASSPDRGRFEKLFFGSGTQLSVL	TRBJ1-4	TRBV5-4	7	-5.489
CAAGACAGAGAGCTGGGTTCCACTGCCAAAAAACAGTTTTTCAAAGGAACTGCTGGCACAGAGGTACATAGATGTCTGGTTGGTGCTGGCGGAC	SASTNQTSMYLCASSSFEKLFFGSGTQLSVL	TRBJ1-4	TRBV28	12	-5.255
CAAGACAGAGAGCTGGGTTCCACTGCCAAAAAACAGTTTTTCAAAGGGGGTCAAGCTGCTGGCGCAAAGATAAAGGGCCGAGTCCCCCAGCTCC	ELGDSALYLCASSLTPFEKLFFGSGTQLSVL	TRBJ1-4	TRBV5-1	7	-5.489
CAAGACAGAGAGCTGGGTTCCACTGCCAAAAAACAGTTTTTCAAAGTCGTCCTCAACGCTGCAGAGATATATGCTGCTGTCTTCAGGGCTCATG	MSPEDSSIYLCSVEDDFEKLFFGSGTQLSVL	TRBJ1-4	TRBV29-1	47	-4.662
CAAGACAGAGAGCTGGGTTCCACTGCCAAAAAACAGTTTTTCAAATACCCTGTCCCGGGCGCTGCTGGCACAGAAATACAAAGCTGAGTCCCCC	GDSALYFCASSARDRVFEKLFFGSGTQLSVL	TRBJ1-4	TRBV9	13	-5.22
CAAGACAGAGAGCTGGGTTCCACTGCCAAAAAACAGTTTTTCAAATCCTCCCTGTCCTACGCTGCTGGCACAGAAATACAAAGCTGAGTCCCCC	GDSALYFCASSVGQGGFEKLFFGSGTQLSVL	TRBJ1-4	TRBV9	18	-5.079
CAAGACAGAGAGCTGGGTTCCACTGCCAAAAAACAGTTTTTCAAATCGGTCCTTCAAGCTGCTGGCGCAAAGATAAAGGGCCGAGTCCCCCAGC	LGDSALYLCASSLKDRFEKLFFGSGTQLSVL	TRBJ1-4	TRBV5-1	19	-5.056
CAAGACAGAGAGCTGGGTTCCACTGCCAAAAAACAGTTTTTCAAATGCTGTCCCAGGGTAGGGGCTGCTGGCACAGAGATACATGGCCGAGTCC	DSAMYLCASSPYPGTAFEKLFFGSGTQLSVL	TRBJ1-4	TRBV7-9	8	-5.431
CAAGACAGAGAGCTGGGTTCCACTGCCAAAAAACAGTTTTTCAAATGTCCCGGCATCCCACCTACTGGCACAGAGATAGAAAGCTGTCGGGTTC	NPTAFYLCASRWDAGTFEKLFFGSGTQLSVL	TRBJ1-4	TRBV19	5	-5.635
CAAGACAGAGAGCTGGGTTCCACTGCCAAAAAACAGTTTTTCAAATTTCCCTGTCTTCCTGCTGGCACAGAGATACATGGCCGAGTCCCCCTGC	QGDSAMYLCASRKTGKFEKLFFGSGTQLSVL	TRBJ1-4	TRBV7-9	8	-5.431
CAAGACAGAGAGCTGGGTTCCACTGCCAAAAAACAGTTTTTCAACAACCCCTGTTTCTTGGCTGCTGGCGCAGAGATACAGGGCTGAGTCTTCT	EDSALYLCASSQETGVVEKLFFGSGTQLSVL	TRBJ1-4	TRBV4-1	17	-5.104
CAAGACAGAGAGCTGGGTTCCACTGCCAAAAAACAGTTTTTCAACACCCTGGAGTGAGCTGGCACAGAAATAAGCTGCCGAATCTCCTCGCACT	VRGDSAAYFCASSLQGVEKLFFGSGTQLSVL	TRBJ1-4	TRBV18	6	-5.556
CAAGACAGAGAGCTGGGTTCCACTGCCAAAAAACAGTTTTTCAACACCTCTCTGGCGTACTAAGCTGCTGGCACAGAGATACACGGCCGAGTCC	DSAVYLCASSLVRQRGVEKLFFGSGTQLSVL	TRBJ1-4	TRBV7-2	4	-5.732
CAAGACAGAGAGCTGGGTTCCACTGCCAAAAAACAGTTTTTCAACAGCCGTCCCGTCGGTGCTGCTGGCGCAAAGATAAAGGGCCGAGTCCCCC	GDSALYLCASSTDGTAVEKLFFGSGTQLSVL	TRBJ1-4	TRBV5-1	3	-5.857
CAAGACAGAGAGCTGGGTTCCACTGCCAAAAAACAGTTTTTCAACATAACCCCTGAGCGTGCTGGCACAGAGGTACATAGATGTCTGGTTGGTG	TNQTSMYLCASTLRGYVEKLFFGSGTQLSVL	TRBJ1-4	TRBV28	23	-4.973
CAAGACAGAGAGCTGGGTTCCACTGCCAAAAAACAGTTTTTCAACCAGGCTGCTGGCACAGAGATACACGGCCGAGTCCTCAAGCTTTGCAGGC	PAKLEDSAVYLCASSLVEKLFFGSGTQLSVL	TRBJ1-4	TRBV11-2	11	-5.293
CAAGACAGAGAGCTGGGTTCCACTGCCAAAAAACAGTTTTTCAACCCAGTCCAATCCACTACTGGCACAGAGATAGAAAGCTGTCGGGTTCTTT	KNPTAFYLCASSGLDWVEKLFFGSGTQLSVL	TRBJ1-4	TRBV19	11	-5.293
CAAGACAGAGAGCTGGGTTCCACTGCCAAAAAACAGTTTTTCAACCCCCAGCCCGAGTACTGCACTGCAGATGTAGAAGCTGCTGTCTTCAGGA	PEDSSFYICSAVLGLGVEKLFFGSGTQLSVL	TRBJ1-4	TRBV20-1	12	-5.255
CAAGACAGAGAGCTGGGTTCCACTGCCAAAAAACAGTTTTTCAACCCCCATGCGTTCACTGCTGGCACAGAAGTACACAGATGTCTGGGAGGGA	PSQTSVYFCASSERMGVEKLFFGSGTQLSVL	TRBJ1-4	TRBV6-1	11	-5.293
CAAGACAGAGAGCTGGGTTCCACTGCCAAAAAACAGTTTTTCAACCCCCCTGTCATAGACGCTGCAGAGATATATGCTGCTGTCTTCAGGGCTC	SPEDSSIYLCSVYDRGVEKLFFGSGTQLSVL	TRBJ1-4	TRBV29-1	33	-4.816
CAAGACAGAGAGCTGGGTTCCACTGCCAAAAAACAGTTTTTCAACCCCCGCGAGGCTACTGGCACAGAGATAGAAAGCTGTCGGGTTCTTTTGG	QKNPTAFYLCASSLAGVEKLFFGSGTQLSVL	TRBJ1-4	TRBV19	8	-5.431
CAAGACAGAGAGCTGGGTTCCACTGCCAAAAAACAGTTTTTCAACCCCCTGACTGCTGGCACAGAAGTACACAGATGTCTGGGAGGGAGCAGCC	AAPSQTSVYFCASSQGVEKLFFGSGTQLSVL	TRBJ1-4	TRBV6-6	27	-4.903
CAAGACAGAGAGCTGGGTTCCACTGCCAAAAAACAGTTTTTCAACCCCTGTCCCGGATACTACGCTGCAGAGATATATGCTGCTGTCTTCAGGG	PEDSSIYLCSVVSGTGVEKLFFGSGTQLSVL	TRBJ1-4	TRBV29-1	7	-5.489
CAAGACAGAGAGCTGGGTTCCACTGCCAAAAAACAGTTTTTCAACCCCTGTCCCGGCGTCTCTAGCACTGCAGATGTAGAAGCTGCTGTCTTCA	EDSSFYICSARDAGTGVEKLFFGSGTQLSVL	TRBJ1-4	TRBV20-1	5	-5.635
CAAGACAGAGAGCTGGGTTCCACTGCCAAAAAACAGTTTTTCAACCCCTGTCCTTTCATCTCTAGCACTGCAGATGTAGAAGCTGCTGTCTTCA	EDSSFYICSARDERTGVEKLFFGSGTQLSVL	TRBJ1-4	TRBV20-1	10	-5.334
CAAGACAGAGAGCTGGGTTCCACTGCCAAAAAACAGTTTTTCAACCCCTGTCGAGGCGCTGCAGAGATATATGCTGCTGTCTTCAGGGCTCATG	MSPEDSSIYLCSASTGVEKLFFGSGTQLSVL	TRBJ1-4	TRBV29-1	47	-4.662
CAAGACAGAGAGCTGGGTTCCACTGCCAAAAAACAGTTTTTCAACCCGGGCGCGAAAATCTCTAGCACTGCAGATGTAGAAGCTGCTGTCTTCA	EDSSFYICSARDFRARVEKLFFGSGTQLSVL	TRBJ1-4	TRBV20-1	14	-5.188
CAAGACAGAGAGCTGGGTTCCACTGCCAAAAAACAGTTTTTCAACCCGGTGTCGTTCGCCTGTCAAGCTGCTGGCGCAAAGATAAAGGGCCGAG	SALYLCASSLTGERHRVEKLFFGSGTQLSVL	TRBJ1-4	TRBV5-1	6	-5.556
CAAGACAGAGAGCTGGGTTCCACTGCCAAAAAACAGTTTTTCAACCCTGTCTAAACTGCTGGCACAGAGGTACATAGATGTCTGGTTGGTGCTG	STNQTSMYLCASSLDRVEKLFFGSGTQLSVL	TRBJ1-4	TRBV28	6	-5.556
CAAGACAGAGAGCTGGGTTCCACTGCCAAAAAACAGTTTTTCAACCGGGCTGAGGCTGCTGGCACAGAAATACAAAGCTGAGTCCCCCAGCTCC	ELGDSALYFCASSLSPVEKLFFGSGTQLSVL	TRBJ1-4	TRBV9	11	-5.293
CAAGACAGAGAGCTGGGTTCCACTGCCAAAAAACAGTTTTTCAACCTCCTGTCGATTGCTGGCACAGAAGTACATGGCTGAGTCCTCCAGCTTT	KLEDSAMYFCASNRQEVEKLFFGSGTQLSVL	TRBJ1-4	TRBV2	8	-5.431
CAAGACAGAGAGCTGGGTTCCACTGCCAAAAAACAGTTTTTCAACGAACGCGGTAAAACTGCTGGCACAGAGGTACATAGATGTCTGGTTGGTG	TNQTSMYLCASSFTAFVEKLFFGSGTQLSVL	TRBJ1-4	TRBV28	17	-5.104
CAAGACAGAGAGCTGGGTTCCACTGCCAAAAAACAGTTTTTCAACGACCCTGTTGCGACTGCTGGCACAGAAGTACACAGATGTCTGGGAGGGA	PSQTSVYFCASSRNRVVEKLFFGSGTQLSVL	TRBJ1-4	TRBV6-5	39	-4.743
CAAGACAGAGAGCTGGGTTCCACTGCCAAAAAACAGTTTTTCAACGCCCCCGGTAGGACTGCTGGCACAGAGGTACATAGATGTCTGGTTGGTG	TNQTSMYLCASSPTGGVEKLFFGSGTQLSVL	TRBJ1-4	TRBV28	8	-5.431
CAAGACAGAGAGCTGGGTTCCACTGCCAAAAAACAGTTTTTCAACGCCCCCTGTAAAACTGCTGGCACAGAGGTACATAGATGTCTGGTTGGTG	TNQTSMYLCASSFTGGVEKLFFGSGTQLSVL	TRBJ1-4	TRBV28	2	-6.033
CAAGACAGAGAGCTGGGTTCCACTGCCAAAAAACAGTTTTTCAACGCCCCCTGTCCTCACGCTGGCACAGAAGTACATGGCTGAGTCCTCCAGC	LEDSAMYFCASVRTGGVEKLFFGSGTQLSVL	TRBJ1-4	TRBV2	6	-5.556
CAAGACAGAGAGCTGGGTTCCACTGCCAAAAAACAGTTTTTCAACGCCCGTCTGACTGCTGGCGCAAAGATAAAGGGCCGAGTCCCCCAGCTCC	ELGDSALYLCASSQTGVEKLFFGSGTQLSVL	TRBJ1-4	TRBV5-1	9	-5.38
CAAGACAGAGAGCTGGGTTCCACTGCCAAAAAACAGTTTTTCAACGCGCCCCCCGTGAGTGCTGGCACAGAGGTACATAGATGTCTGGTTGGTG	TNQTSMYLCASTHGGRVEKLFFGSGTQLSVL	TRBJ1-4	TRBV28	10	-5.334
CAAGACAGAGAGCTGGGTTCCACTGCCAAAAAACAGTTTTTCAACGGACCGACCCCTGTTTCGAGCACTGCAGATGTAGAAGCTGCTGTCTTCA	EDSSFYICSARNRGRSVEKLFFGSGTQLSVL	TRBJ1-4	TRBV20-1	6	-5.556
CAAGACAGAGAGCTGGGTTCCACTGCCAAAAAACAGTTTTTCAACGGGCCCTGTAAGGGAGCTGGCACAGAGGTACATAGATGTCTGGTTGGTG	TNQTSMYLCASSLTGPVEKLFFGSGTQLSVL	TRBJ1-4	TRBV28	7	-5.489
CAAGACAGAGAGCTGGGTTCCACTGCCAAAAAACAGTTTTTCAACGGGGTTCCCCTCTTGGCTGCTGGCGCAGAGATACAGGGCTGAGTCTTCT	EDSALYLCASSQEGNPVEKLFFGSGTQLSVL	TRBJ1-4	TRBV4-1	7	-5.489
CAAGACAGAGAGCTGGGTTCCACTGCCAAAAAACAGTTTTTCAACTCCCAACCCATAACTGCTGGCACAGAAGTACACAGATGTCTGGGAGGGA	PSQTSVYFCASSYGLGVEKLFFGSGTQLSVL	TRBJ1-4	TRBV6-5	14	-5.188
CAAGACAGAGAGCTGGGTTCCACTGCCAAAAAACAGTTTTTCAACTCCTCCTGCACTTTTCCTGCTGGCACAGAAGTACACAGATGTTTGGGAG	SQTSVYFCASRKSAGGVEKLFFGSGTQLSVL	TRBJ1-4	TRBV6-2	24	-4.954
CAAGACAGAGAGCTGGGTTCCACTGCCAAAAAACAGTTTTTCAACTCGAGGGCTGCTGGCACAGAGATACATGGCCGAGTCCCCCTGCTCTGTG	TEQGDSAMYLCASSPRVEKLFFGSGTQLSVL	TRBJ1-4	TRBV7-9	3	-5.857
CAAGACAGAGAGCTGGGTTCCACTGCCAAAAAACAGTTTTTCAACTGCCCCACCCAAGCTGCTGGCGCAAAGATAAAGGGCCGAGTCCCCCAGC	LGDSALYLCASSLGGAVEKLFFGSGTQLSVL	TRBJ1-4	TRBV5-1	3	-5.857
CAAGACAGAGAGCTGGGTTCCACTGCCAAAAAACAGTTTTTCAACTGTCCCGGTAAAGCTGCTGGCACAGAGATACACGGCCGAGTCCTCCTGC	QEDSAVYLCASSFTGTVEKLFFGSGTQLSVL	TRBJ1-4	TRBV7-2	7	-5.489
CAAGACAGAGAGCTGGGTTCCACTGCCAAAAAACAGTTTTTCAACTTGCACGACGCTGCAGAGATATATGCTGCTGTCTTCAGGGCTCATGTTG	NMSPEDSSIYLCSVVQVEKLFFGSGTQLSVL	TRBJ1-4	TRBV29-1	57	-4.578
CAAGACAGAGAGCTGGGTTCCACTGCCAAAAAACAGTTTTTCAACTTTCCCCGTGGCCCCCGTGCTGCTGGCGCAAAGATAAAGGGCCGAGTCC	DSALYLCASSTGATGKVEKLFFGSGTQLSVL	TRBJ1-4	TRBV5-1	25	-4.936
CAAGACAGAGAGCTGGGTTCCACTGCCAAAAAACAGTTTTTCAAGACTAGTCCCGAAGCTGCTGGCACAGAGATACACGGCCGAGTCCTCAAGC	LEDSAVYLCASSFGTSLEKLFFGSGTQLSVL	TRBJ1-4	TRBV11-2	6	-5.556
CAAGACAGAGAGCTGGGTTCCACTGCCAAAAAACAGTTTTTCAAGACTCCTGTCCCCCCTGATGGCACAGAAGTACACAGATGTCTGGGAGCTG	SSQTSVYFCAIRGDRSLEKLFFGSGTQLSVL	TRBJ1-4	TRBV10-3	17	-5.104
CAAGACAGAGAGCTGGGTTCCACTGCCAAAAAACAGTTTTTCAAGAGCCCCACTGGGAGCTCTGCTGGTGGCACACAGGTACATGGCTGCGTCC	DAAMYLCATSRAPSGALEKLFFGSGTQLSVL	TRBJ1-4	TRBV15	8	-5.431
CAAGACAGAGAGCTGGGTTCCACTGCCAAAAAACAGTTTTTCAAGAGCTGTTCCCCTCCTGCTGGCACAGAAGTACATGGCTGAGTCCTCCAGC	LEDSAMYFCASRRGTALEKLFFGSGTQLSVL	TRBJ1-4	TRBV2	7	-5.489
CAAGACAGAGAGCTGGGTTCCACTGCCAAAAAACAGTTTTTCAAGATTAGACGCCCGTGGTGAGCTGGCACAGAAATAAGCTGCCGAATCTCCT	GDSAAYFCASSPRASNLEKLFFGSGTQLSVL	TRBJ1-4	TRBV18	11	-5.293
CAAGACAGAGAGCTGGGTTCCACTGCCAAAAAACAGTTTTTCAAGCCCAGGTGGTGAGCTGGCACAGAAATAAGCTCCACGTGGTCAGGGAAGA	LP*PRGAYFCASSPPGLEKLFFGSGTQLSVL	TRBJ1-4	TRBV18	6	-5.556
CAAGACAGAGAGCTGGGTTCCACTGCCAAAAAACAGTTTTTCAAGCCCAGGTGGTGAGCTGGCACAGAAATAAGCTGCCGAATCTCCTCGCACT	VRGDSAAYFCASSPPGLEKLFFGSGTQLSVL	TRBJ1-4	TRBV18	19	-5.056
CAAGACAGAGAGCTGGGTTCCACTGCCAAAAAACAGTTTTTCAAGCCCCCTGCCCGAAATTACGGCTAAGCTGCTGGCACAGAGATACACGGCG	AVYLCASSLAVISGRGLEKLFFGSGTQLSVL	TRBJ1-4	TRBV7-8	8	-5.431
CAAGACAGAGAGCTGGGTTCCACTGCCAAAAAACAGTTTTTCAAGCCCTGTCCCGGAGTTCGCGCTGCAGAGATATATGCTGCTGTCTTCAGGG	PEDSSIYLCSANSGTGLEKLFFGSGTQLSVL	TRBJ1-4	TRBV29-1	120	-4.255
CAAGACAGAGAGCTGGGTTCCACTGCCAAAAAACAGTTTTTCAAGCCCTGTCCCGGCGTCCCTAGCACTGCAGATGTAGAAGCTGCTGTCTTCA	EDSSFYICSARDAGTGLEKLFFGSGTQLSVL	TRBJ1-4	TRBV20-1	11	-5.293
CAAGACAGAGAGCTGGGTTCCACTGCCAAAAAACAGTTTTTCAAGCTCTGTGACTTGGCTGCTGGCACAGAAATAAACTCCAGAATCCTCCAGT	LEDSGVYFCASSQVTELEKLFFGSGTQLSVL	TRBJ1-4	TRBV14	5	-5.635
CAAGACAGAGAGCTGGGTTCCACTGCCAAAAAACAGTTTTTCAAGGACTGTCTGTTGGCTGCTGGCGCAGAGATACAGGGCCGAGTCTTCTGGC	PEDSALYLCASSQQTVLEKLFFGSGTQLSVL	TRBJ1-4	TRBV4-3	14	-5.188
CAAGACAGAGAGCTGGGTTCCACTGCCAAAAAACAGTTTTTCAAGGCCCCCTGTCGCAACTTGGCTGCTGGCACAGAGATACAGGGCCGAGTCT	DSALYLCASSQVATGGLEKLFFGSGTQLSVL	TRBJ1-4	TRBV4-2	17	-5.104
CAAGACAGAGAGCTGGGTTCCACTGCCAAAAAACAGTTTTTCAAGGCCCCCTTCATAACTGCTGGCACAGAAGTACACAGATGTCTGGGAGGGA	PSQTSVYFCASSYEGGLEKLFFGSGTQLSVL	TRBJ1-4	TRBV6-5	3	-5.857
CAAGACAGAGAGCTGGGTTCCACTGCCAAAAAACAGTTTTTCAAGGTTACGCGGTCCCAAGCTGCTGGCGCAAAGATAAAGGGCCGAGTCCCCC	GDSALYLCASSLGPRNLEKLFFGSGTQLSVL	TRBJ1-4	TRBV5-1	14	-5.188
CAAGACAGAGAGCTGGGTTCCACTGCCAAAAAACAGTTTTTCAAGGTTGGTTCCGAAGCTGCTGGCGCAAAGATAAAGGGCCGAGTCCCCCAGC	LGDSALYLCASSFGTNLEKLFFGSGTQLSVL	TRBJ1-4	TRBV5-1	2	-6.033
CAAGACAGAGAGCTGGGTTCCACTGCCAAAAAACAGTTTTTCAAGTAAGCCCTGTCTCGGGCTAGCACTGCAGATGTAGAAGCTGCTGTCTTCA	EDSSFYICSASPRQGLLEKLFFGSGTQLSVL	TRBJ1-4	TRBV20-1	15	-5.158
CAAGACAGAGAGCTGGGTTCCACTGCCAAAAAACAGTTTTTCAAGTCGCAAATAGGGCCCTGCCCCTTGGCTGCTGGCACAGAAATACACAGCA	AVYFCASSQGAGPYLRLEKLFFGSGTQLSVL	TRBJ1-4	TRBV3-1	5	-5.635
CAAGACAGAGAGCTGGGTTCCACTGCCAAAAAACAGTTTTTCAAGTCGGATACTGCTGGCACAGAAGTACACAGCTGAGTCCCTGGGTTCTGAG	SEPRDSAVYFCASSIRLEKLFFGSGTQLSVL	TRBJ1-4	TRBV12-3; TRBV12-4	9	-5.38
CAAGACAGAGAGCTGGGTTCCACTGCCAAAAAACAGTTTTTCAATAACGCCCCCCGGGAGTCTTGGCTGCTGGCACAGAAATAAACTCCAGAAT	FWSLFLCQQPRLPGGVIEKLFFGSGTQLSVL	TRBJ1-4	TRBV14	14	-5.188
CAAGACAGAGAGCTGGGTTCCACTGCCAAAAAACAGTTTTTCAATACCCCCTCCTAAACTGCTGGCACAGAAGTACACAGCTGAGTCCCTGGGT	PRDSAVYFCASSLGGGIEKLFFGSGTQLSVL	TRBJ1-4	TRBV12-3; TRBV12-4	3	-5.857
CAAGACAGAGAGCTGGGTTCCACTGCCAAAAAACAGTTTTTCAATCACCCATGCGTGTGGGCTGCTGGCACAGAAATAAACTCCAGAATCCTCC	EDSGVYFCASSPHAWVIEKLFFGSGTQLSVL	TRBJ1-4	TRBV14	23	-4.973
CAAGACAGAGAGCTGGGTTCCACTGCCAAAAAACAGTTTTTCAATCACCCTGTCCCGCACGCTGCAGAGATATATGCTGCTGTCTTCAGGGCTC	SPEDSSIYLCSVRDRVIEKLFFGSGTQLSVL	TRBJ1-4	TRBV29-1	26	-4.919
CAAGACAGAGAGCTGGGTTCCACTGCCAAAAAACAGTTTTTCAATCCCCCCTGCACGGCCGCTGCAGAGATATATGCTGCTGTCTTCAGGGCTC	SPEDSSIYLCSGRAGGIEKLFFGSGTQLSVL	TRBJ1-4	TRBV29-1	10	-5.334
CAAGACAGAGAGCTGGGTTCCACTGCCAAAAAACAGTTTTTCAATCCCCCTGTCCTGGCTGCTGGCACAGAGATACAGGGCCGAGTCTTCTGGC	PEDSALYLCASSQDRGIEKLFFGSGTQLSVL	TRBJ1-4	TRBV4-2	6	-5.556
CAAGACAGAGAGCTGGGTTCCACTGCCAAAAAACAGTTTTTCAATCCCCCTGTCTAAATCTTGGCTGCTGGCACAGAAATACACAGCAGAGTCA	DSAVYFCASSQDLDRGIEKLFFGSGTQLSVL	TRBJ1-4	TRBV3-1	6	-5.556
CAAGACAGAGAGCTGGGTTCCACTGCCAAAAAACAGTTTTTCAATCCCCCTGTCTTCAACGCTGCAGAGATATATGCTGCTGTCTTCAGGGCTC	SPEDSSIYLCSVEDRGIEKLFFGSGTQLSVL	TRBJ1-4	TRBV29-1	6	-5.556
CAAGACAGAGAGCTGGGTTCCACTGCCAAAAAACAGTTTTTCAATCCCTGTCCCGAAGCTGCTGGCACAGAGATAGAGGGCCGAGTCCCCCAGC	LGDSALYLCASSFGTGIEKLFFGSGTQLSVL	TRBJ1-4	TRBV5-6	5	-5.635
CAAGACAGAGAGCTGGGTTCCACTGCCAAAAAACAGTTTTTCAATCCCTGTCCCGTAGCTGCTGGCACAGAGATACAGGGCCGAGTCTTCTGGC	PEDSALYLCASSYGTGIEKLFFGSGTQLSVL	TRBJ1-4	TRBV4-2	11	-5.293
CAAGACAGAGAGCTGGGTTCCACTGCCAAAAAACAGTTTTTCAATCCTCGCCCCGTATCCGGTTAAGCTGCTGGCACAGAGATACATGGCCGAG	SAMYLCASSLTGYGARIEKLFFGSGTQLSVL	TRBJ1-4	TRBV7-9	8	-5.431
CAAGACAGAGAGCTGGGTTCCACTGCCAAAAAACAGTTTTTCAATCGCCCCCTGTGGATCGCTGCTGGCGCAAAGATAAAGGGCCGAGTCCCCC	GDSALYLCASSDPQGAIEKLFFGSGTQLSVL	TRBJ1-4	TRBV5-1	2	-6.033
CAAGACAGAGAGCTGGGTTCCACTGCCAAAAAACAGTTTTTCAATCGCTGCTAAGCTGCTGGCACAGAGATACACGGCCGAGTCCTCAAGCTTT	KLEDSAVYLCASSLAAIEKLFFGSGTQLSVL	TRBJ1-4	TRBV11-2	24	-4.954
CAAGACAGAGAGCTGGGTTCCACTGCCAAAAAACAGTTTTTCAATGACCCCAAAGGCGGCGCTGCAGAGATATATGCTGCTGTCTTCAGGGCTC	SPEDSSIYLCSAAFGVIEKLFFGSGTQLSVL	TRBJ1-4	TRBV29-1	28	-4.887
CAAGACAGAGAGCTGGGTTCCACTGCCAAAAAACAGTTTTTCAATGACCCCTGTCCCGTATAAGCTGCTGGCACAGAGATACACGGCCGAGTCC	DSAVYLCASSLYGTGVIEKLFFGSGTQLSVL	TRBJ1-4	TRBV7-2	12	-5.255
CAAGACAGAGAGCTGGGTTCCACTGCCAAAAAACAGTTTTTCAATGCCAGGGACCCTGTCAGCACTGCTGGCACAGAAGTACATGGCTGAGTCC	DSAMYFCASSADRVPGIEKLFFGSGTQLSVL	TRBJ1-4	TRBV2	14	-5.188
CAAGACAGAGAGCTGGGTTCCACTGCCAAAAAACAGTTTTTCAATGTCCGTATGTCTAGCACTGCAGATGTAGAAGCTGCTGTCTTCAGGATGG	HPEDSSFYICSARHTDIEKLFFGSGTQLSVL	TRBJ1-4	TRBV20-1	7	-5.489
CAAGACAGAGAGCTGGGTTCCACTGCCAAAAAACAGTTTTTCAATTAGCCCTGCCGGTCTGCTGGCACAGAGGTACATAGATGTCTGGTTGGTG	TNQTSMYLCASRPAGLIEKLFFGSGTQLSVL	TRBJ1-4	TRBV28	6	-5.556
CAAGACAGAGAGCTGGGTTCCACTGCCAAAAAACAGTTTTTCAATTCCGGAACTGCTGGCACAGAAGTACACAGATGTCTGGGAGGGAGCAGCC	AAPSQTSVYFCASSSGIEKLFFGSGTQLSVL	TRBJ1-4	TRBV6-6	20	-5.033
CAAGACAGAGAGCTGGGTTCCACTGCCAAAAAACAGTTTTTCACATATAACCCGGATCTTGGCTGCTGGCACAGAAATAAACTCCAGAATCCTC	RILEFISVPAAKIRVICEKLFFGSGTQLSVL	TRBJ1-4	TRBV14	5	-5.635
CAAGACAGAGAGCTGGGTTCCACTGCCAAAAAACAGTTTTTCACATCTTTGGCCCCCCTGTCTTACAGGATCAACGCTGCAGAGATATATGCTG	SIYLCSVDPVRQGGQRCEKLFFGSGTQLSVL	TRBJ1-4	TRBV29-1	34	-4.803
CAAGACAGAGAGCTGGGTTCCACTGCCAAAAAACAGTTTTTCACCAAAGCTGCTGGCACAGAGATACATGGCCGAGTCCCCCTGCTCTGTGCGC	RTEQGDSAMYLCASSFGEKLFFGSGTQLSVL	TRBJ1-4	TRBV7-9	9	-5.38
CAAGACAGAGAGCTGGGTTCCACTGCCAAAAAACAGTTTTTCACCAACACCCTGGGATAAGCTGCTGGCACAGAGATACACGGCCGAGTCCTCC	EDSAVYLCASSLSQGVGEKLFFGSGTQLSVL	TRBJ1-4	TRBV7-2	3	-5.857
CAAGACAGAGAGCTGGGTTCCACTGCCAAAAAACAGTTTTTCACCAACCCTAACGCTGCAGAGATATATGCTGCTGTCTTCAGGGCTCATGTTG	NMSPEDSSIYLCSVRVGEKLFFGSGTQLSVL	TRBJ1-4	TRBV29-1	9	-5.38
CAAGACAGAGAGCTGGGTTCCACTGCCAAAAAACAGTTTTTCACCAACCCTGGGCTCAACGCTGCAGAGATATATGCTGCTGTCTTCAGGGCTC	SPEDSSIYLCSVEPRVGEKLFFGSGTQLSVL	TRBJ1-4	TRBV29-1	16	-5.13
CAAGACAGAGAGCTGGGTTCCACTGCCAAAAAACAGTTTTTCACCAACTGTCCCGGTGGCTTGGCTGCTGGCACAGAGATACAGGGCCGAGTCT	DSALYLCASSQATGTVGEKLFFGSGTQLSVL	TRBJ1-4	TRBV4-2	9	-5.38
CAAGACAGAGAGCTGGGTTCCACTGCCAAAAAACAGTTTTTCACCAAGGGCACTGCTGGCACAGAGGTACATAGATGTCTGGTTGGTGCTGGCG	ASTNQTSMYLCASSALGEKLFFGSGTQLSVL	TRBJ1-4	TRBV28	14	-5.188
CAAGACAGAGAGCTGGGTTCCACTGCCAAAAAACAGTTTTTCACCAATCCCTGTCCGGGCAACGCTGCAGAGATATATGCTGCTGTCTTCAGGG	PEDSSIYLCSVARTGIGEKLFFGSGTQLSVL	TRBJ1-4	TRBV29-1	66	-4.515
CAAGACAGAGAGCTGGGTTCCACTGCCAAAAAACAGTTTTTCACCACCCCCTGGGAGAAGGCTGCTGGCACAGAGATACAGGGCCGAGTCTTCT	EDSALYLCASSLLPGGGEKLFFGSGTQLSVL	TRBJ1-4	TRBV4-2	3	-5.857
CAAGACAGAGAGCTGGGTTCCACTGCCAAAAAACAGTTTTTCACCACCCGACCTATGGGTACTGCTGGCACAGAAGTACACAGATGTCTGGGAG	SQTSVYFCASSTHRSGGEKLFFGSGTQLSVL	TRBJ1-4	TRBV6-5	7	-5.489
CAAGACAGAGAGCTGGGTTCCACTGCCAAAAAACAGTTTTTCACCACCCGCCCCTGCAACGCTGCAGAGATATATGCTGCTGTCTTCAGGGCTC	SPEDSSIYLCSVAGAGGEKLFFGSGTQLSVL	TRBJ1-4	TRBV29-1	71	-4.483
CAAGACAGAGAGCTGGGTTCCACTGCCAAAAAACAGTTTTTCACCACCCTCAAATTCACTGCTGGCACAGAAGTACATGGCTGAGTCCTCCAGC	LEDSAMYFCASSEFEGGEKLFFGSGTQLSVL	TRBJ1-4	TRBV2	6	-5.556
CAAGACAGAGAGCTGGGTTCCACTGCCAAAAAACAGTTTTTCACCACCCTGGACTTTCAGGCTGCTGGCACAGAAATACACAGCAGAGTCACCA	GDSAVYFCASSLKVQGGEKLFFGSGTQLSVL	TRBJ1-4	TRBV3-1	4	-5.732
CAAGACAGAGAGCTGGGTTCCACTGCCAAAAAACAGTTTTTCACCACCCTGGTTTCCCCTCACTACACTGCTGGCACAGAAGTACACAGATGTC	TSVYFCASSVVRGNQGGEKLFFGSGTQLSVL	TRBJ1-4	TRBV6-1	20	-5.033
CAAGACAGAGAGCTGGGTTCCACTGCCAAAAAACAGTTTTTCACCACCCTGTAATCGACTGGCACAGAGATAGAAAGCTGTCGGGTTCTTTTGG	QKNPTAFYLCASRLQGGEKLFFGSGTQLSVL	TRBJ1-4	TRBV19	11	-5.293
CAAGACAGAGAGCTGGGTTCCACTGCCAAAAAACAGTTTTTCACCACCCTGTTCACTGATGGCACAGAAGTACACAGATGTCTGGGAGCTGGTA	TSSQTSVYFCAISEQGGEKLFFGSGTQLSVL	TRBJ1-4	TRBV10-3	3	-5.857
CAAGACAGAGAGCTGGGTTCCACTGCCAAAAAACAGTTTTTCACCACCTAGACTGCTGGCACAGAAGTACACAGATGTCTGGGAGGGAGCAGCC	AAPSQTSVYFCASSLGGEKLFFGSGTQLSVL	TRBJ1-4	TRBV6-6	18	-5.079
CAAGACAGAGAGCTGGGTTCCACTGCCAAAAAACAGTTTTTCACCACGCGCCCCCTGGGGGCTGCTGGCACAGAGATACACGGCCGAGTCCTCC	EDSAVYLCASSPQGARGEKLFFGSGTQLSVL	TRBJ1-4	TRBV7-2	13	-5.22
CAAGACAGAGAGCTGGGTTCCACTGCCAAAAAACAGTTTTTCACCACGGCCCCGGCTGCTGGCACAGAGATACACGGCCGAGTCCTCCTGCTGT	QQEDSAVYLCASSRGRGEKLFFGSGTQLSVL	TRBJ1-4	TRBV7-2	8	-5.431
CAAGACAGAGAGCTGGGTTCCACTGCCAAAAAACAGTTTTTCACCACGGCCCCGGCTGCTGGCACAGAGATACACGGCTGAGTCCCCCCGCTCT	ERGDSAVYLCASSRGRGEKLFFGSGTQLSVL	TRBJ1-4	TRBV7-3	2	-6.033
CAAGACAGAGAGCTGGGTTCCACTGCCAAAAAACAGTTTTTCACCACGTCGCCCCCTTGGGGGGCTGCTGGCACAGAGATACATGGCCGAGTCC	DSAMYLCASSPPRGRRGEKLFFGSGTQLSVL	TRBJ1-4	TRBV7-9	14	-5.188
CAAGACAGAGAGCTGGGTTCCACTGCCAAAAAACAGTTTTTCACCACTACTCCATAAGGAGGCACAGAGGTACATAGATGTCTGGTTGGTGCTG	STNQTSMYLCASLWSSGEKLFFGSGTQLSVL	TRBJ1-4	TRBV28	8	-5.431
CAAGACAGAGAGCTGGGTTCCACTGCCAAAAAACAGTTTTTCACCAGAACGCGATCGGCTGCTGGCACAGAGATACACGGCCGAGTCCTCCTGC	QEDSAVYLCASSRSRSGEKLFFGSGTQLSVL	TRBJ1-4	TRBV7-2	155	-4.144
CAAGACAGAGAGCTGGGTTCCACTGCCAAAAAACAGTTTTTCACCAGAACGCGATCGGCTGCTGGCACAGAGTGGAGACGGATCCCCCAGTCCT	GLGDPSPLCASSRSRSGEKLFFGSGTQLSVL	TRBJ1-4	TRBV7-2	8	-5.431
CAAGACAGAGAGCTGGGTTCCACTGCCAAAAAACAGTTTTTCACCAGATAAGCTGCTGGCACAGAGATACACGGCCGAGTCCTCCTGCTGTGTG	TQQEDSAVYLCASSLSGEKLFFGSGTQLSVL	TRBJ1-4	TRBV7-2	16	-5.13
CAAGACAGAGAGCTGGGTTCCACTGCCAAAAAACAGTTTTTCACCAGCCCCAGCTAAGCTGCTGGCACAGAGATACACGGCCGAGTCCTCCTGC	QEDSAVYLCASSLAGAGEKLFFGSGTQLSVL	TRBJ1-4	TRBV7-2	15	-5.158
CAAGACAGAGAGCTGGGTTCCACTGCCAAAAAACAGTTTTTCACCAGCCCCCCCACTGCTGGCACAGAAGTACATGGCTGAGTCCTCCAGCTTT	KLEDSAMYFCASSGGAGEKLFFGSGTQLSVL	TRBJ1-4	TRBV2	10	-5.334
CAAGACAGAGAGCTGGGTTCCACTGCCAAAAAACAGTTTTTCACCAGCCCCCTCCAATCGTCCGGTTAAGCTGCTGGCACAGAGATACACGGCT	AVYLCASSLTGRLEGAGEKLFFGSGTQLSVL	TRBJ1-4	TRBV7-3	25	-4.936
CAAGACAGAGAGCTGGGTTCCACTGCCAAAAAACAGTTTTTCACCAGGCTGGGTCCGGGCGGGGGTACTACTGGCACAGAGATAGAAAGCTGTC	TAFYLCASSTPARTQPGEKLFFGSGTQLSVL	TRBJ1-4	TRBV19	11	-5.293
CAAGACAGAGAGCTGGGTTCCACTGCCAAAAAACAGTTTTTCACCATAGCCCCCTCCTAGGGGACTGCTGGCACAGAAGTACACAGATGTCTGG	QTSVYFCASSPLGGGYGEKLFFGSGTQLSVL	TRBJ1-4	TRBV6-5	2	-6.033
CAAGACAGAGAGCTGGGTTCCACTGCCAAAAAACAGTTTTTCACCATAGCCCCCTGCCACCCCACTGGCACAGAGATACATGGCCGAGTCCCCC	GDSAMYLCASGVAGGYGEKLFFGSGTQLSVL	TRBJ1-4	TRBV7-9	5	-5.635
CAAGACAGAGAGCTGGGTTCCACTGCCAAAAAACAGTTTTTCACCATCCCTGCCGCCAGGGGTACTACTGGCACAGAGATAGAAAGCTGTCGGG	PTAFYLCASSTPGGRDGEKLFFGSGTQLSVL	TRBJ1-4	TRBV19	14	-5.188
CAAGACAGAGAGCTGGGTTCCACTGCCAAAAAACAGTTTTTCACCATCCCTGCCGTCACTGCTGGCACAGAAGTACATGGCTGAGTCCTCCAGC	LEDSAMYFCASSDGRDGEKLFFGSGTQLSVL	TRBJ1-4	TRBV2	3	-5.857
CAAGACAGAGAGCTGGGTTCCACTGCCAAAAAACAGTTTTTCACCATCCCTGTCCTTGGACTGCTGGCACAGAGGTACTGAGAGGTATGTGAGG	LTYLSVPLCQQSKDRDGEKLFFGSGTQLSVL	TRBJ1-4	TRBV25-1	3	-5.857
CAAGACAGAGAGCTGGGTTCCACTGCCAAAAAACAGTTTTTCACCATGCCCCCTGTTCTCGGCACTGCAGATGTAGAAGCTGCTGTCTTCAGGA	PEDSSFYICSAENRGHGEKLFFGSGTQLSVL	TRBJ1-4	TRBV20-1	6	-5.556
CAAGACAGAGAGCTGGGTTCCACTGCCAAAAAACAGTTTTTCACCATGCCCTGTCTCTTGGCTGCTGGCGCAGAGATACAGGGCCGAGTCTTCT	EDSALYLCASSQETGHGEKLFFGSGTQLSVL	TRBJ1-4	TRBV4-3	65	-4.521
CAAGACAGAGAGCTGGGTTCCACTGCCAAAAAACAGTTTTTCACCATTCCCCCCCCCAGCACTGCAGATGTAGAAGCTGCTGTCTTCAGGATGG	HPEDSSFYICSAGGGNGEKLFFGSGTQLSVL	TRBJ1-4	TRBV20-1	2	-6.033
CAAGACAGAGAGCTGGGTTCCACTGCCAAAAAACAGTTTTTCACCCAACCCCCTGCTTAAACTGCTGGCACAGAAGTACAGAGAGGTCTGGTTG	NQTSLYFCASSLSRGLGEKLFFGSGTQLSVL	TRBJ1-4	TRBV27	17	-5.104
CAAGACAGAGAGCTGGGTTCCACTGCCAAAAAACAGTTTTTCACCCAAGCCCTGAACCATGCTGGCACAGAAGTACATGGCTGAGTCCTCCAGC	LEDSAMYFCASMVQGLGEKLFFGSGTQLSVL	TRBJ1-4	TRBV2	10	-5.334
CAAGACAGAGAGCTGGGTTCCACTGCCAAAAAACAGTTTTTCACCCAATTGGCTGCTGGCACAGAGATACAGGGCCGAGTCTTCTGGCTGCAGG	LQPEDSALYLCASSQLGEKLFFGSGTQLSVL	TRBJ1-4	TRBV4-2	11	-5.293
CAAGACAGAGAGCTGGGTTCCACTGCCAAAAAACAGTTTTTCACCCACAAAACTGCTGGCACAGAGGTACATAGATGTCTGGTTGGTGCTGGCG	ASTNQTSMYLCASSFVGEKLFFGSGTQLSVL	TRBJ1-4	TRBV28	43	-4.701
CAAGACAGAGAGCTGGGTTCCACTGCCAAAAAACAGTTTTTCACCCACACCCCCTGTTGAGCTGCTGGCACAGAGATACACGGCCGAGTCCTCA	EDSAVYLCASSSTGGVGEKLFFGSGTQLSVL	TRBJ1-4	TRBV11-2	32	-4.829
CAAGACAGAGAGCTGGGTTCCACTGCCAAAAAACAGTTTTTCACCCACACCTTTCTGTTCTCTGCTGGTGGCACACAGGTACATGGCTGCGTCC	DAAMYLCATSREQKGVGEKLFFGSGTQLSVL	TRBJ1-4	TRBV15	9	-5.38
CAAGACAGAGAGCTGGGTTCCACTGCCAAAAAACAGTTTTTCACCCACCAGGGTCGGTCGGCTGCTGGCACAGAGATACACGGCCGAGTCCTCC	EDSAVYLCASSRPTLVGEKLFFGSGTQLSVL	TRBJ1-4	TRBV7-2	38	-4.755
CAAGACAGAGAGCTGGGTTCCACTGCCAAAAAACAGTTTTTCACCCACCCCGTGTCTTTCACTGCTGGCACAGAAGTACACAGCTGAGTCCCTG	RDSAVYFCASSERHGVGEKLFFGSGTQLSVL	TRBJ1-4	TRBV12-3; TRBV12-4	12	-5.255
CAAGACAGAGAGCTGGGTTCCACTGCCAAAAAACAGTTTTTCACCCACCCGTCCCCTGCTGGTGGCACACAGGTACATGGCTGCGTCCCCCAGG	LGDAAMYLCATSRGRVGEKLFFGSGTQLSVL	TRBJ1-4	TRBV15	4	-5.732
CAAGACAGAGAGCTGGGTTCCACTGCCAAAAAACAGTTTTTCACCCACCCTGGGTTCAACGCTGCAGAGATATATGCTGCTGTCTTCAGGGCTC	SPEDSSIYLCSVEPRVGEKLFFGSGTQLSVL	TRBJ1-4	TRBV29-1	86	-4.4
CAAGACAGAGAGCTGGGTTCCACTGCCAAAAAACAGTTTTTCACCCATCGGATCCGGGGCACTGCAGATGTAGAAGCTGCTGTCTTCAGGATGG	HPEDSSFYICSAPDPMGEKLFFGSGTQLSVL	TRBJ1-4	TRBV20-1	13	-5.22
CAAGACAGAGAGCTGGGTTCCACTGCCAAAAAACAGTTTTTCACCCATGAAACTGCTGGCACAGAAGTACACAGCTGAGTCCCTGGGTTCTGAG	SEPRDSAVYFCASSFMGEKLFFGSGTQLSVL	TRBJ1-4	TRBV12-3; TRBV12-4	3	-5.857
CAAGACAGAGAGCTGGGTTCCACTGCCAAAAAACAGTTTTTCACCCCATCGCCAAGAAACGGGGCGGCTGCTGGCACAGAAATAAACTCCAGAA	SGVYFCASSRPVSWRWGEKLFFGSGTQLSVL	TRBJ1-4	TRBV14	9	-5.38
CAAGACAGAGAGCTGGGTTCCACTGCCAAAAAACAGTTTTTCACCCCATGCCCCCCCCATCACGCTGCAGAGATATATGCTGCTGTCTTCAGGG	PEDSSIYLCSVMGGAWGEKLFFGSGTQLSVL	TRBJ1-4	TRBV29-1	3	-5.857
CAAGACAGAGAGCTGGGTTCCACTGCCAAAAAACAGTTTTTCACCCCCCCGTTCTAAACTGCTGGCACAGAAGTACAGAGAGGTCTGGTTGGGG	PNQTSLYFCASSLERGGEKLFFGSGTQLSVL	TRBJ1-4	TRBV27	9	-5.38
CAAGACAGAGAGCTGGGTTCCACTGCCAAAAAACAGTTTTTCACCCCCCCTCCTAGCACTGCAGATGTAGAAGCTGCTGTCTTCAGGATGGGCA	AHPEDSSFYICSARRGGEKLFFGSGTQLSVL	TRBJ1-4	TRBV20-1	5	-5.635
CAAGACAGAGAGCTGGGTTCCACTGCCAAAAAACAGTTTTTCACCCCCCTGCCCATCTAAGCTGCTGGCACAGAGATACACGGCCGAGTCCTCC	EDSAVYLCASSLDGQGGEKLFFGSGTQLSVL	TRBJ1-4	TRBV7-2	5	-5.635
CAAGACAGAGAGCTGGGTTCCACTGCCAAAAAACAGTTTTTCACCCCCCTGGCTGCTGGCGCAAAGATAAAGGGCCGAGTCCCCCAGCTCCAAG	LELGDSALYLCASSQGGEKLFFGSGTQLSVL	TRBJ1-4	TRBV5-1	6	-5.556
CAAGACAGAGAGCTGGGTTCCACTGCCAAAAAACAGTTTTTCACCCCCGGCCCCACCCAAACTGCTGGCACAGAGGTACATAGATGTCTGGTTG	NQTSMYLCASSLGGAGGEKLFFGSGTQLSVL	TRBJ1-4	TRBV28	5	-5.635
CAAGACAGAGAGCTGGGTTCCACTGCCAAAAAACAGTTTTTCACCCCCTAGAGAAACGCTGCAGAGATATATGCTGCTGTCTTCAGGGCTCATG	MSPEDSSIYLCSVSLGGEKLFFGSGTQLSVL	TRBJ1-4	TRBV29-1	6	-5.556
CAAGACAGAGAGCTGGGTTCCACTGCCAAAAAACAGTTTTTCACCCCCTGCTCTGCTGGCACAGAAGTACACAGATGTCTGGGAGGGAGCAGCC	AAPSQTSVYFCASRAGGEKLFFGSGTQLSVL	TRBJ1-4	TRBV6-6	14	-5.188
CAAGACAGAGAGCTGGGTTCCACTGCCAAAAAACAGTTTTTCACCCCCTGTCAGAGGTGAGCTGGCACAGAAATAAGCTGCCGAATCTCCTCGC	RGDSAAYFCASSPLTGGEKLFFGSGTQLSVL	TRBJ1-4	TRBV18	10	-5.334
CAAGACAGAGAGCTGGGTTCCACTGCCAAAAAACAGTTTTTCACCCCCTGTCATGAAGCTGCTGGCACAGAGATACACGGCGGAGTCCTCCTGC	QEDSAVYLCASSFMTGGEKLFFGSGTQLSVL	TRBJ1-4	TRBV7-8	3	-5.857
CAAGACAGAGAGCTGGGTTCCACTGCCAAAAAACAGTTTTTCACCCCCTGTCCCCGGCGCTTGGCTGCTGGCGCAGAGATACAGGGCCGAGTCT	DSALYLCASSQAPGTGGEKLFFGSGTQLSVL	TRBJ1-4	TRBV4-3	8	-5.431
CAAGACAGAGAGCTGGGTTCCACTGCCAAAAAACAGTTTTTCACCCCCTGTCCCGGCGGCACAGAAGTACACAGATGTTTGGGAGGGAGCAGCC	AAPSQTSVYFCAAGTGGEKLFFGSGTQLSVL	TRBJ1-4	TRBV6-2	16	-5.13
CAAGACAGAGAGCTGGGTTCCACTGCCAAAAAACAGTTTTTCACCCCCTGTCCCGTCTGGCCTGCTGGCACAGCGATACATGGCCGAGTCCCGC	RDSAMYRCASRPDGTGGEKLFFGSGTQLSVL	TRBJ1-4	TRBV7-6	4	-5.732
CAAGACAGAGAGCTGGGTTCCACTGCCAAAAAACAGTTTTTCACCCCCTGTCCGCGGGGGGCTGCTGGCACAGAGATACACGGCCGAGTCCTCA	EDSAVYLCASSPPRTGGEKLFFGSGTQLSVL	TRBJ1-4	TRBV11-2	10	-5.334
CAAGACAGAGAGCTGGGTTCCACTGCCAAAAAACAGTTTTTCACCCCCTTCCCGGCTGGCACAGAAGTACACAGATGTCTGGGAGGGAGCAGCC	AAPSQTSVYFCASREGGEKLFFGSGTQLSVL	TRBJ1-4	TRBV6-6	13	-5.22
CAAGACAGAGAGCTGGGTTCCACTGCCAAAAAACAGTTTTTCACCCCGAACGGCCACAAGGCTGCTGGCACAGAAATAAACTCCAGAATCCTCC	EDSGVYFCASSLVAVRGEKLFFGSGTQLSVL	TRBJ1-4	TRBV14	14	-5.188
CAAGACAGAGAGCTGGGTTCCACTGCCAAAAAACAGTTTTTCACCCCGAAGTAGACTACTGGCACAGAGATAGAAAGCTGTCGGGTTCTTTTGG	QKNPTAFYLCASSLLRGEKLFFGSGTQLSVL	TRBJ1-4	TRBV19	11	-5.293
CAAGACAGAGAGCTGGGTTCCACTGCCAAAAAACAGTTTTTCACCCCGACGGGGTGAGTAACTGCTGGCACAGAAGTACACAGATGTTTGGGAG	SQTSVYFCASSYSPRRGEKLFFGSGTQLSVL	TRBJ1-4	TRBV6-2	134	-4.207
CAAGACAGAGAGCTGGGTTCCACTGCCAAAAAACAGTTTTTCACCCCGCGCCAAGTCGGTACTGCAGATGTAGAAGCTGCTGTCTTCAGGATGG	HPEDSSFYICSTDLARGEKLFFGSGTQLSVL	TRBJ1-4	TRBV20-1	13	-5.22
CAAGACAGAGAGCTGGGTTCCACTGCCAAAAAACAGTTTTTCACCCCGCGCCCCTGCTAAGCTGCTGGCACAGAGATACACGGCCGAGTCCTCA	EDSAVYLCASSLAGARGEKLFFGSGTQLSVL	TRBJ1-4	TRBV11-2	25	-4.936
CAAGACAGAGAGCTGGGTTCCACTGCCAAAAAACAGTTTTTCACCCCGGCCTACACCCTGCGCCCAGTTGCTGGCACAGAGGTACATAGATGTC	TSMYLCASNWAQGVGRGEKLFFGSGTQLSVL	TRBJ1-4	TRBV28	6	-5.556
CAAGACAGAGAGCTGGGTTCCACTGCCAAAAAACAGTTTTTCACCCCGGGACTGTCCCGGGACCTGGCTGCTGGCACAGAAATAAACTCCAGAA	SGVYFCASSQVPGQSRGEKLFFGSGTQLSVL	TRBJ1-4	TRBV14	10	-5.334
CAAGACAGAGAGCTGGGTTCCACTGCCAAAAAACAGTTTTTCACCCCGGGCCCCTTGGCTGCTGGCACAGAGATACAGGGCCGAGTCTTCTGGC	PEDSALYLCASSQGARGEKLFFGSGTQLSVL	TRBJ1-4	TRBV4-2	11	-5.293
CAAGACAGAGAGCTGGGTTCCACTGCCAAAAAACAGTTTTTCACCCCGGGGTCCCGCTTCACTGCTGGCACAGAAGTACATGGCTGAGTCCTCC	EDSAMYFCASSEAGPRGEKLFFGSGTQLSVL	TRBJ1-4	TRBV2	9	-5.38
CAAGACAGAGAGCTGGGTTCCACTGCCAAAAAACAGTTTTTCACCCCGTCCCCCTGTATCTGCACTGCAGATGTAGAAGCTGCTGTCTTCAGGA	PEDSSFYICSADTGGRGEKLFFGSGTQLSVL	TRBJ1-4	TRBV20-1	10	-5.334
CAAGACAGAGAGCTGGGTTCCACTGCCAAAAAACAGTTTTTCACCCCGTCGGGACCTGCTGGCACAGAAGTACACAGATGTCTGGGAGGGAGCA	APSQTSVYFCASRSRRGEKLFFGSGTQLSVL	TRBJ1-4	TRBV6-5; TRBV6-6	4	-5.732
CAAGACAGAGAGCTGGGTTCCACTGCCAAAAAACAGTTTTTCACCCCTAACCCTCGTGCGACTGCTGGCACAGAAATACACAGCAGAGTCACCA	GDSAVYFCASSRTRVRGEKLFFGSGTQLSVL	TRBJ1-4	TRBV3-1	36	-4.778
CAAGACAGAGAGCTGGGTTCCACTGCCAAAAAACAGTTTTTCACCCCTCAAACTGCTGGCACAGAAGTACACAGCTGAGTCCCTGGGTTCTGAG	SEPRDSAVYFCASSLRGEKLFFGSGTQLSVL	TRBJ1-4	TRBV12-3; TRBV12-4	7	-5.489
CAAGACAGAGAGCTGGGTTCCACTGCCAAAAAACAGTTTTTCACCCCTCCCCTGCCCGCTGCTGGCACAGAGATACACGGCCGAGTCCTCCTGC	QEDSAVYLCASSGQGRGEKLFFGSGTQLSVL	TRBJ1-4	TRBV7-2	7	-5.489
CAAGACAGAGAGCTGGGTTCCACTGCCAAAAAACAGTTTTTCACCCCTCCCCTGTACGCTGCTGGCACAGAAGTACATGGCTGAGTCCTCCAGC	LEDSAMYFCASSVQGRGEKLFFGSGTQLSVL	TRBJ1-4	TRBV2	6	-5.556
CAAGACAGAGAGCTGGGTTCCACTGCCAAAAAACAGTTTTTCACCCCTCCTGTCCAAGCTGCTGGCACAGAGATACACGGCCGAGTCCTCCTGC	QEDSAVYLCASSLDRRGEKLFFGSGTQLSVL	TRBJ1-4	TRBV7-2	11	-5.293
CAAGACAGAGAGCTGGGTTCCACTGCCAAAAAACAGTTTTTCACCCCTCGGACCCCTGCTGGCACAGAGGTACATAGATGTCTGGTTGGTGCTG	STNQTSMYLCASRGPRGEKLFFGSGTQLSVL	TRBJ1-4	TRBV28	13	-5.22
CAAGACAGAGAGCTGGGTTCCACTGCCAAAAAACAGTTTTTCACCCCTGAGGGCCCTGCTGGCACAGAAGTACACAGATGTCTGGGAGGGAGCA	APSQTSVYFCASRALRGEKLFFGSGTQLSVL	TRBJ1-4	TRBV6-5	19	-5.056
CAAGACAGAGAGCTGGGTTCCACTGCCAAAAAACAGTTTTTCACCCCTGGCGCTGCTGGCACAGAGATACACGGCCGAGTCCTCAAGCTCTGCA	AELEDSAVYLCASSARGEKLFFGSGTQLSVL	TRBJ1-4	TRBV11-2	6	-5.556
CAAGACAGAGAGCTGGGTTCCACTGCCAAAAAACAGTTTTTCACCCCTGTCCCCATAACTGCTGGCACAGAAGTACACAGATGTCTGGGAGGGA	PSQTSVYFCASSYGDRGEKLFFGSGTQLSVL	TRBJ1-4	TRBV6-5	12	-5.255
CAAGACAGAGAGCTGGGTTCCACTGCCAAAAAACAGTTTTTCACCCCTGTCCCGGCTGCTGGCACAGAAATAAACTCCAGAATCCTCCAGTTCT	ELEDSGVYFCASSRDRGEKLFFGSGTQLSVL	TRBJ1-4	TRBV14	3	-5.857
CAAGACAGAGAGCTGGGTTCCACTGCCAAAAAACAGTTTTTCACCCCTGTCCCTCTCACTGATGGCACAGAAGTACACAGATGTCTGGGAGCTG	SSQTSVYFCAISERDRGEKLFFGSGTQLSVL	TRBJ1-4	TRBV10-3	13	-5.22
CAAGACAGAGAGCTGGGTTCCACTGCCAAAAAACAGTTTTTCACCCCTGTTACTGCTGGCACAGAAGTACACAGATGTCTGGGAGGGAGCAGCC	AAPSQTSVYFCASSNRGEKLFFGSGTQLSVL	TRBJ1-4	TRBV6-5	17	-5.104
CAAGACAGAGAGCTGGGTTCCACTGCCAAAAAACAGTTTTTCACCCCTGTTGTACGAGCTGCTGGCACAGAGATACATGGCCGAGTCCCCCTGC	QGDSAMYLCASSSYNRGEKLFFGSGTQLSVL	TRBJ1-4	TRBV7-9	4	-5.732
CAAGACAGAGAGCTGGGTTCCACTGCCAAAAAACAGTTTTTCACCCCTTCCGTACCCTGTCCCGGGTTGAGTGGCACAGAAGTACACAGCTGAG	SAVYFCATQPGTGYGRGEKLFFGSGTQLSVL	TRBJ1-4	TRBV12-3; TRBV12-4	7	-5.489
CAAGACAGAGAGCTGGGTTCCACTGCCAAAAAACAGTTTTTCACCCGAAGTCCCAGAAAATAGGCTGCTGGCACAGAGATACACGGCCGAGTCC	DSAVYLCASSLFSGTSGEKLFFGSGTQLSVL	TRBJ1-4	TRBV7-2	7	-5.489
CAAGACAGAGAGCTGGGTTCCACTGCCAAAAAACAGTTTTTCACCCGACCCCCCTTGGCTGCTGGCACAGAGATACAGGGCCGAGTCTTCTGGC	PEDSALYLCASSQGGSGEKLFFGSGTQLSVL	TRBJ1-4	TRBV4-2	7	-5.489
CAAGACAGAGAGCTGGGTTCCACTGCCAAAAAACAGTTTTTCACCCGACCCCTGAAAGTAACTGCTGGCACAGAAGTACACAGATGTCTGGGAG	SQTSVYFCASSYFQGSGEKLFFGSGTQLSVL	TRBJ1-4	TRBV6-6	2	-6.033
CAAGACAGAGAGCTGGGTTCCACTGCCAAAAAACAGTTTTTCACCCGACCCTGTCCCGGTACTGCTGGCACAGAAGTACACAGATGTCTGGGAG	SQTSVYFCASSTGTGSGEKLFFGSGTQLSVL	TRBJ1-4	TRBV6-5	19	-5.056
CAAGACAGAGAGCTGGGTTCCACTGCCAAAAAACAGTTTTTCACCCGAGTAACTGCTGGCACAGAAGTACACAGATGTCTGGGAGGGAGCAGCC	AAPSQTSVYFCASSYSGEKLFFGSGTQLSVL	TRBJ1-4	TRBV6-5	34	-4.803
CAAGACAGAGAGCTGGGTTCCACTGCCAAAAAACAGTTTTTCACCCGCCACTGTGAAGCTGCTGGCGCAAAGATAAAGGGCCGAGTCCCCCAGC	LGDSALYLCASSFTVAGEKLFFGSGTQLSVL	TRBJ1-4	TRBV5-1	13	-5.22
CAAGACAGAGAGCTGGGTTCCACTGCCAAAAAACAGTTTTTCACCCGCCCCCCCATCTCTAGCACTGCAGATGTAGAAGCTGCTGTCTTCAGGA	PEDSSFYICSARDGGAGEKLFFGSGTQLSVL	TRBJ1-4	TRBV20-1	13	-5.22
CAAGACAGAGAGCTGGGTTCCACTGCCAAAAAACAGTTTTTCACCCGCCCCCTGGAGAACGCTGCAGAGATATATGCTGCTGTCTTCAGGGCTC	SPEDSSIYLCSVLQGAGEKLFFGSGTQLSVL	TRBJ1-4	TRBV29-1	3	-5.857
CAAGACAGAGAGCTGGGTTCCACTGCCAAAAAACAGTTTTTCACCCGCCCCTAAGCTGCTGGCACAGAGATACATGGCCGAGTCCCCCTGCTCT	EQGDSAMYLCASSLGAGEKLFFGSGTQLSVL	TRBJ1-4	TRBV7-9	140	-4.188
CAAGACAGAGAGCTGGGTTCCACTGCCAAAAAACAGTTTTTCACCCGCCCCTCCAACGCTGCAGAGATATATGCTGCTGTCTTCAGGGCTCATG	MSPEDSSIYLCSVGGAGEKLFFGSGTQLSVL	TRBJ1-4	TRBV29-1	66	-4.515
CAAGACAGAGAGCTGGGTTCCACTGCCAAAAAACAGTTTTTCACCCGCCCTGTCAGGCGGTGAGCTGGCACAGAAATAAGCTGCCGAATCTCCT	GDSAAYFCASSPPDRAGEKLFFGSGTQLSVL	TRBJ1-4	TRBV18	10	-5.334
CAAGACAGAGAGCTGGGTTCCACTGCCAAAAAACAGTTTTTCACCCGCCTGTCCCCGTAAACTGCTGGCACAGAAGTACACAGCTGAGTCCCTG	RDSAVYFCASSLRGQAGEKLFFGSGTQLSVL	TRBJ1-4	TRBV12-3; TRBV12-4	5	-5.635
CAAGACAGAGAGCTGGGTTCCACTGCCAAAAAACAGTTTTTCACCCGCGCCCCCCTCTTGGCTGCTGGCGCAGAGATACAGGGCCGAGTCTTCT	EDSALYLCASSQEGGAGEKLFFGSGTQLSVL	TRBJ1-4	TRBV4-3	30	-4.857
CAAGACAGAGAGCTGGGTTCCACTGCCAAAAAACAGTTTTTCACCCGCGGCAGCCCCTGTCCCGGAGCTGCTGGCGCAAAGATAAAGGGCCGAG	SALYLCASSSGTGAAAGEKLFFGSGTQLSVL	TRBJ1-4	TRBV5-1	5	-5.635
CAAGACAGAGAGCTGGGTTCCACTGCCAAAAAACAGTTTTTCACCCGGAGGGGCAGGGCTGCTGGCACAGAGATACATGGCCGAGTCCCCCTGC	QGDSAMYLCASSPAPPGEKLFFGSGTQLSVL	TRBJ1-4	TRBV7-9	8	-5.431
CAAGACAGAGAGCTGGGTTCCACTGCCAAAAAACAGTTTTTCACCCGGCGCCCCCTGTCCCGGGTAAACGCTGCAGAGATATATGCTGCTGTCT	DSSIYLCSVYPGQGAPGEKLFFGSGTQLSVL	TRBJ1-4	TRBV29-1	41	-4.722
CAAGACAGAGAGCTGGGTTCCACTGCCAAAAAACAGTTTTTCACCCGGCTGCCACTCAACGCTGCAGAGATATATGCTGCTGTCTTCAGGGCTC	SPEDSSIYLCSVEWQPGEKLFFGSGTQLSVL	TRBJ1-4	TRBV29-1	38	-4.755
CAAGACAGAGAGCTGGGTTCCACTGCCAAAAAACAGTTTTTCACCCGTCCGTAGTTCACTGCTGGCGCAGAAATACACAGATGTCTGGGAGCGG	RSQTSVYFCASSELRTGEKLFFGSGTQLSVL	TRBJ1-4	TRBV10-2	5	-5.635
CAAGACAGAGAGCTGGGTTCCACTGCCAAAAAACAGTTTTTCACCCGTTCCCGGTCGAACGCTGCAGAGATATATGCTGCTGTCTTCAGGGCTC	SPEDSSIYLCSVRPGTGEKLFFGSGTQLSVL	TRBJ1-4	TRBV29-1	9	-5.38
CAAGACAGAGAGCTGGGTTCCACTGCCAAAAAACAGTTTTTCACCCGTTGTCCCGGGCGAGCTGGCACAGAAATAAGCTGCCGAATCTCCTCGC	RGDSAAYFCASSPGTTGEKLFFGSGTQLSVL	TRBJ1-4	TRBV18	12	-5.255
CAAGACAGAGAGCTGGGTTCCACTGCCAAAAAACAGTTTTTCACCCTCCCCCGTCCCTATTGAGTAACTGCTGGCACAGAAGTACACAGATGTC	TSVYFCASSYSIGTGEGEKLFFGSGTQLSVL	TRBJ1-4	TRBV6-5	15	-5.158
CAAGACAGAGAGCTGGGTTCCACTGCCAAAAAACAGTTTTTCACCCTCCCCGCGAACGCTGCAGAGATATATGCTGCTGTCTTCAGGGCTCATG	MSPEDSSIYLCSVRGEGEKLFFGSGTQLSVL	TRBJ1-4	TRBV29-1	20	-5.033
CAAGACAGAGAGCTGGGTTCCACTGCCAAAAAACAGTTTTTCACCCTCCCTGTCGCTGACAACGCTGCAGAGATATATGCTGCTGTCTTCAGGG	PEDSSIYLCSVVSDREGEKLFFGSGTQLSVL	TRBJ1-4	TRBV29-1	9	-5.38
CAAGACAGAGAGCTGGGTTCCACTGCCAAAAAACAGTTTTTCACCCTCCGCCCCGACTAAGCTGCTGGCACAGAGATACACGGCCGAGTCCTCC	EDSAVYLCASSLVGAEGEKLFFGSGTQLSVL	TRBJ1-4	TRBV7-2	62	-4.542
CAAGACAGAGAGCTGGGTTCCACTGCCAAAAAACAGTTTTTCACCCTCTAAACTGCTGGCACAGAGGTACATAGATGTCTGGTTGGTGCTGGCG	ASTNQTSMYLCASSLEGEKLFFGSGTQLSVL	TRBJ1-4	TRBV28	22	-4.992
CAAGACAGAGAGCTGGGTTCCACTGCCAAAAAACAGTTTTTCACCCTCTTCCCCGCCCCCGACGCTGCAGAGATATATGCTGCTGTCTTCAGGG	PEDSSIYLCSVGGGEEGEKLFFGSGTQLSVL	TRBJ1-4	TRBV29-1	31	-4.843
CAAGACAGAGAGCTGGGTTCCACTGCCAAAAAACAGTTTTTCACCCTGCTGTCCTCCGCTGCTGGCGCAAAGATAAAGGGCCGAGTCCCCCAGC	LGDSALYLCASSGGQQGEKLFFGSGTQLSVL	TRBJ1-4	TRBV5-1	11	-5.293
CAAGACAGAGAGCTGGGTTCCACTGCCAAAAAACAGTTTTTCACCCTGTCTAGCACTGCAGATGTAGAAGCTGCTGTCTTCAGGATGGGCACTG	SAHPEDSSFYICSARQGEKLFFGSGTQLSVL	TRBJ1-4	TRBV20-1	11	-5.293
CAAGACAGAGAGCTGGGTTCCACTGCCAAAAAACAGTTTTTCACCCTTGGGGCGACGAAGATCTTGGCTGCTGGCACAGAAATAAACTCCAGAA	SGVYFCASSQDLRRPKGEKLFFGSGTQLSVL	TRBJ1-4	TRBV14	4	-5.732
CAAGACAGAGAGCTGGGTTCCACTGCCAAAAAACAGTTTTTCACCCTTTCCCCTCGGCCCTTCAACGCTGCAGAGATATATGCTGCTGTCTTCA	EDSSIYLCSVEGPRGKGEKLFFGSGTQLSVL	TRBJ1-4	TRBV29-1	32	-4.829
CAAGACAGAGAGCTGGGTTCCACTGCCAAAAAACAGTTTTTCACCCTTTCCCCTTCTGGGGGGGTAACTGCTGGCACAGAAGTACACAGATGTC	TSVYFCASSYPPRRGKGEKLFFGSGTQLSVL	TRBJ1-4	TRBV6-6	2	-6.033
CAAGACAGAGAGCTGGGTTCCACTGCCAAAAAACAGTTTTTCACCCTTTGTTCGGCTAGCACTGCAGATGTAGAAGCTGCTGTCTTCAGGATGG	HPEDSSFYICSASRTKGEKLFFGSGTQLSVL	TRBJ1-4	TRBV20-1	116	-4.27
CAAGACAGAGAGCTGGGTTCCACTGCCAAAAAACAGTTTTTCACCGAAACTTCCCCGACCGCGGGTGCTGCTGGCACAGAGATACACGGCCGAG	SAVYLCASSTRGRGSFGEKLFFGSGTQLSVL	TRBJ1-4	TRBV7-2	25	-4.936
CAAGACAGAGAGCTGGGTTCCACTGCCAAAAAACAGTTTTTCACCGAAATCCCCTGGCTGGCTGCTGGCGCAGAGATACAGGGCCGAGTCTTCT	EDSALYLCASSQPGDFGEKLFFGSGTQLSVL	TRBJ1-4	TRBV4-3	6	-5.556
CAAGACAGAGAGCTGGGTTCCACTGCCAAAAAACAGTTTTTCACCGAACTGTTGACTGCTGGCACAGAAGTACACAGATGTCTGGGAGGGAGCA	APSQTSVYFCASSQQFGEKLFFGSGTQLSVL	TRBJ1-4	TRBV6-6	12	-5.255
CAAGACAGAGAGCTGGGTTCCACTGCCAAAAAACAGTTTTTCACCGAAGATGCCTGTCCCGGAACTGCTGGCACAGAAGTACACAGCTGAGTCC	DSAVYFCASSSGTGIFGEKLFFGSGTQLSVL	TRBJ1-4	TRBV12-3; TRBV12-4	4	-5.732
CAAGACAGAGAGCTGGGTTCCACTGCCAAAAAACAGTTTTTCACCGAATCCGTCCGAGCTGCTGGCACAGAGATACATGGCCGAGTCCCCAAGC	LGDSAMYLCASSSDGFGEKLFFGSGTQLSVL	TRBJ1-4	TRBV11-1	45	-4.681
CAAGACAGAGAGCTGGGTTCCACTGCCAAAAAACAGTTTTTCACCGACAACCCAACTCAGGCTGCTGGCACAGAGATACACGGCCGAGTCCTCA	EDSAVYLCASSLSWVVGEKLFFGSGTQLSVL	TRBJ1-4	TRBV11-2	4	-5.732
CAAGACAGAGAGCTGGGTTCCACTGCCAAAAAACAGTTTTTCACCGACCCTGTCCATAGCACTGCAGATGTAGAAGCTGCTGTCTTCAGGATGG	HPEDSSFYICSAMDRVGEKLFFGSGTQLSVL	TRBJ1-4	TRBV20-1	52	-4.618
CAAGACAGAGAGCTGGGTTCCACTGCCAAAAAACAGTTTTTCACCGACCTGCCCCCCGATGATTTCACTGCTGGCACAGAAGTACATGGCTGAG	SAMYFCASSEIIGGQVGEKLFFGSGTQLSVL	TRBJ1-4	TRBV2	5	-5.635
CAAGACAGAGAGCTGGGTTCCACTGCCAAAAAACAGTTTTTCACCGAGACCCCTGTCCGGGCTGCTGGCACAGAAATACACAGCAGAGTCACCA	GDSAVYFCASSPDRGLGEKLFFGSGTQLSVL	TRBJ1-4	TRBV3-1	3	-5.857
CAAGACAGAGAGCTGGGTTCCACTGCCAAAAAACAGTTTTTCACCGAGCCCCTGTGCGGCTCCGCTGCAGAGATATATGCTGCTGTCTTCAGGG	PEDSSIYLCSGAAQGLGEKLFFGSGTQLSVL	TRBJ1-4	TRBV29-1	27	-4.903
CAAGACAGAGAGCTGGGTTCCACTGCCAAAAAACAGTTTTTCACCGATCCCCTCTAACCCTCTAGCACTGCAGATGTAGAAGCTGCTGTCTTCA	EDSSFYICSARGLEGIGEKLFFGSGTQLSVL	TRBJ1-4	TRBV20-1	10	-5.334
CAAGACAGAGAGCTGGGTTCCACTGCCAAAAAACAGTTTTTCACCGATCTCCCTGGGTCTAGCACTGCAGATGTAGAAGCTGCTGTCTTCAGGA	PEDSSFYICSARPREIGEKLFFGSGTQLSVL	TRBJ1-4	TRBV20-1	43	-4.701
CAAGACAGAGAGCTGGGTTCCACTGCCAAAAAACAGTTTTTCACCGATTCCCGCCTTTACCCCCCAACTGCTGGCACAGAGGTACATAGATGTC	TSMYLCASSWGVKAGIGEKLFFGSGTQLSVL	TRBJ1-4	TRBV28	4	-5.732
CAAGACAGAGAGCTGGGTTCCACTGCCAAAAAACAGTTTTTCACCGCCCCCAGAACTACTGGCACAGAGATAGAAAGCTGTCGGGTTCTTTTGG	QKNPTAFYLCASSSGGGEKLFFGSGTQLSVL	TRBJ1-4	TRBV19	8	-5.431
CAAGACAGAGAGCTGGGTTCCACTGCCAAAAAACAGTTTTTCACCGCCCCCCCGCGCGGAGCTGCTGGCACAGCGATACATGGCCGAGTCCCGC	RDSAMYRCASSSARGGGEKLFFGSGTQLSVL	TRBJ1-4	TRBV7-6	9	-5.38
CAAGACAGAGAGCTGGGTTCCACTGCCAAAAAACAGTTTTTCACCGCCCCCCTGAGGATGGCTGCTGGCGCAGAGATACAGGGCTGAGTCTTCT	EDSALYLCASSHPQGGGEKLFFGSGTQLSVL	TRBJ1-4	TRBV4-1	13	-5.22
CAAGACAGAGAGCTGGGTTCCACTGCCAAAAAACAGTTTTTCACCGCCCCCTCGGCTGCTGGCACAGAGATACATGGCCGAGTCCCCCTGCTCT	EQGDSAMYLCASSRGGGEKLFFGSGTQLSVL	TRBJ1-4	TRBV7-9	3	-5.857
CAAGACAGAGAGCTGGGTTCCACTGCCAAAAAACAGTTTTTCACCGCCCCCTGAATTGAAGCTGCTGGCACAGAGATACACGGCCGAGTCCTCN	EDSAVYLCASSFNSGGGEKLFFGSGTQLSVL	TRBJ1-4	TRBV11-2	4	-5.732
CAAGACAGAGAGCTGGGTTCCACTGCCAAAAAACAGTTTTTCACCGCCCCCTGTGAAGCTGCTGGCGCAAAGATAAAGGGCCGAGTCCCCCAGC	LGDSALYLCASSFTGGGEKLFFGSGTQLSVL	TRBJ1-4	TRBV5-1	2	-6.033
CAAGACAGAGAGCTGGGTTCCACTGCCAAAAAACAGTTTTTCACCGCCCCCTTCTATCCCTCTAGCACTGCAGATGTAGAAGCTGCTGTCTTCA	EDSSFYICSARGIEGGGEKLFFGSGTQLSVL	TRBJ1-4	TRBV20-1	6	-5.556
CAAGACAGAGAGCTGGGTTCCACTGCCAAAAAACAGTTTTTCACCGCCCCCTTGCAATACAACGCTGCAGAGATATATGCTGCTGTCTTCAGGG	PEDSSIYLCSVVLQGGGEKLFFGSGTQLSVL	TRBJ1-4	TRBV29-1	4	-5.732
CAAGACAGAGAGCTGGGTTCCACTGCCAAAAAACAGTTTTTCACCGCCCCTCAACGGGCTGCTGGCACAGAAGTACACAGATGTCTGGGAGGGA	PSQTSVYFCASSPLRGGEKLFFGSGTQLSVL	TRBJ1-4	TRBV6-5	20	-5.033
CAAGACAGAGAGCTGGGTTCCACTGCCAAAAAACAGTTTTTCACCGCCCCTGGTAGGATCACTGATGGCACAGAAGTACACAGATGTCTGGGAG	SQTSVYFCAISDPTRGGEKLFFGSGTQLSVL	TRBJ1-4	TRBV10-3	29	-4.872
CAAGACAGAGAGCTGGGTTCCACTGCCAAAAAACAGTTTTTCACCGCCCCTGTCCGGGGCACTGCAGATGTAGAAGCTGCTGTCTTCAGGATGG	HPEDSSFYICSAPDRGGEKLFFGSGTQLSVL	TRBJ1-4	TRBV20-1	16	-5.13
CAAGACAGAGAGCTGGGTTCCACTGCCAAAAAACAGTTTTTCACCGCCCCTGTGGGAGACTAAGCTGCTGGCACAGAGATACACGGCGGAGTCC	DSAVYLCASSLVSHRGGEKLFFGSGTQLSVL	TRBJ1-4	TRBV7-8	14	-5.188
CAAGACAGAGAGCTGGGTTCCACTGCCAAAAAACAGTTTTTCACCGCCCGGCGTCCCCTCTTGGCTGCTGGCACAGAAATACACAGCAGAGTCA	DSAVYFCASSQEGTPGGEKLFFGSGTQLSVL	TRBJ1-4	TRBV3-1	10	-5.334
CAAGACAGAGAGCTGGGTTCCACTGCCAAAAAACAGTTTTTCACCGCCCGGGCCTATCGAGTAACTGCTGGCACAGAAGTACACAGATGTCTGG	QTSVYFCASSYSIGPGGEKLFFGSGTQLSVL	TRBJ1-4	TRBV6-5	40	-4.732
CAAGACAGAGAGCTGGGTTCCACTGCCAAAAAACAGTTTTTCACCGCCCGTACTTAGGACGCTGCAGAGATATATGCTGCTGTCTTCAGGGCTC	SPEDSSIYLCSVLSTGGEKLFFGSGTQLSVL	TRBJ1-4	TRBV29-1	10	-5.334
CAAGACAGAGAGCTGGGTTCCACTGCCAAAAAACAGTTTTTCACCGCCCTGTCTAGCACTGCAGATGTAGAAGCTGCTGTCTTCAGGATGGGCA	AHPEDSSFYICSARQGGEKLFFGSGTQLSVL	TRBJ1-4	TRBV20-1	21	-5.012
CAAGACAGAGAGCTGGGTTCCACTGCCAAAAAACAGTTTTTCACCGCCGATGGGATTGTCCCCAGGTCTACTGCTGGCACAGAGGTACATAGAT	SMYLCASSRPGDNPIGGEKLFFGSGTQLSVL	TRBJ1-4	TRBV28	9	-5.38
CAAGACAGAGAGCTGGGTTCCACTGCCAAAAAACAGTTTTTCACCGCCTAACCCGTGACTGCTGGCACAGAAGTACACAGATGTCTGGGAGGGA	PSQTSVYFCASSHGLGGEKLFFGSGTQLSVL	TRBJ1-4	TRBV6-6	16	-5.13
CAAGACAGAGAGCTGGGTTCCACTGCCAAAAAACAGTTTTTCACCGCTGACTTGGCTGCTGGCGCAGAGATACAGGGCCGAGTCTTCTGGCTGC	QPEDSALYLCASSQVSGEKLFFGSGTQLSVL	TRBJ1-4	TRBV4-3	10	-5.334
CAAGACAGAGAGCTGGGTTCCACTGCCAAAAAACAGTTTTTCACCGCTGGTGTCGGAGCTGCTGGCGCAAAGATAAAGGGCCGAGTCCCCCAGC	LGDSALYLCASSSDTSGEKLFFGSGTQLSVL	TRBJ1-4	TRBV5-1	14	-5.188
CAAGACAGAGAGCTGGGTTCCACTGCCAAAAAACAGTTTTTCACCGCTTGTCCGTGACCCAACGCTGCAGAGATATATGCTGCTGTCTTCAGGG	PEDSSIYLCSVGSRTSGEKLFFGSGTQLSVL	TRBJ1-4	TRBV29-1	10	-5.334
CAAGACAGAGAGCTGGGTTCCACTGCCAAAAAACAGTTTTTCACCGGATCCCTCATCAACGCTGCAGAGATATATGCTGCTGTCTTCAGGGCTC	SPEDSSIYLCSVDEGSGEKLFFGSGTQLSVL	TRBJ1-4	TRBV29-1	12	-5.255
CAAGACAGAGAGCTGGGTTCCACTGCCAAAAAACAGTTTTTCACCGGCATTCCCCGCTAAGCTGCTGGCACAGAGATACACGGCCGAGTCCTCA	EDSAVYLCASSLAGNAGEKLFFGSGTQLSVL	TRBJ1-4	TRBV11-2	18	-5.079
CAAGACAGAGAGCTGGGTTCCACTGCCAAAAAACAGTTTTTCACCGGCCCCCGGGAAACTGCTGGCACAGAAGTACACAGCTGAGTCCCTGGGT	PRDSAVYFCASSFPGAGEKLFFGSGTQLSVL	TRBJ1-4	TRBV12-3; TRBV12-4	6	-5.556
CAAGACAGAGAGCTGGGTTCCACTGCCAAAAAACAGTTTTTCACCGGCCCCTCCCTCTTGGCTGCTGGCGCAGAGATACAGGGCCGAGTCTTCT	EDSALYLCASSQEGGAGEKLFFGSGTQLSVL	TRBJ1-4	TRBV4-3	3	-5.857
CAAGACAGAGAGCTGGGTTCCACTGCCAAAAAACAGTTTTTCACCGGCTGTCCCCGTAGGGCTGCTGGCACAGAAGTACACAGCTGAGTCCCTG	RDSAVYFCASSPTGTAGEKLFFGSGTQLSVL	TRBJ1-4	TRBV12-3; TRBV12-4	2	-6.033
CAAGACAGAGAGCTGGGTTCCACTGCCAAAAAACAGTTTTTCACCGGGATCCCCCCCGACCTGGCTGCTGGCACAGAGATACAGGGCCGAGTCC	DSALYLCASSQVGGDPGEKLFFGSGTQLSVL	TRBJ1-4	TRBV5-5	6	-5.556
CAAGACAGAGAGCTGGGTTCCACTGCCAAAAAACAGTTTTTCACCGGTCCCCGGGCTGCTGGCGCAAAGATAAAGGGCCGAGTCCCCCAGCTCC	ELGDSALYLCASSPGTGEKLFFGSGTQLSVL	TRBJ1-4	TRBV5-1	6	-5.556
CAAGACAGAGAGCTGGGTTCCACTGCCAAAAAACAGTTTTTCACCGTACCCTGTGGGGCTGCTGGCACAGAAGTACATGGCTGAGTCCTCCAGC	LEDSAMYFCASSPTGYGEKLFFGSGTQLSVL	TRBJ1-4	TRBV2	9	-5.38
CAAGACAGAGAGCTGGGTTCCACTGCCAAAAAACAGTTTTTCACCGTCCCGGGTACTGCTGGCACAGAGGTACATAGATGTCTGGTTGGTGCTG	STNQTSMYLCASSTRDGEKLFFGSGTQLSVL	TRBJ1-4	TRBV28	20	-5.033
CAAGACAGAGAGCTGGGTTCCACTGCCAAAAAACAGTTTTTCACCGTCTCCCCCGGCTACGCTGCTGGCACAGAAATACAAAGCTGAGTCCCCC	GDSALYFCASSVAGGDGEKLFFGSGTQLSVL	TRBJ1-4	TRBV9	180	-4.079
CAAGACAGAGAGCTGGGTTCCACTGCCAAAAAACAGTTTTTCACCGTGAGACCCTGAACTTAAGCTGCTGGCACAGAGATACACGGCCGAGTCC	DSAVYLCASSLSSGSHGEKLFFGSGTQLSVL	TRBJ1-4	TRBV7-2	12	-5.255
CAAGACAGAGAGCTGGGTTCCACTGCCAAAAAACAGTTTTTCACCGTTTCGCCACCTGTCCGTTTGACTGCTGGCACAGAGGTACATAGATGTC	TSMYLCASSQTDRWRNGEKLFFGSGTQLSVL	TRBJ1-4	TRBV28	10	-5.334
CAAGACAGAGAGCTGGGTTCCACTGCCAAAAAACAGTTTTTCACCTAAAACTCCGCCCCGTAAACTGCTGGCACAGAGGTACATAGATGTCTGG	QTSMYLCASSLRGGVLGEKLFFGSGTQLSVL	TRBJ1-4	TRBV28	27	-4.903
CAAGACAGAGAGCTGGGTTCCACTGCCAAAAAACAGTTTTTCACCTAAGGCCCCCGACATAGGATGGCTGCTGGCACAGAGATACAGGGCCGAG	SALYLCASSHPMSGALGEKLFFGSGTQLSVL	TRBJ1-4	TRBV4-2	10	-5.334
CAAGACAGAGAGCTGGGTTCCACTGCCAAAAAACAGTTTTTCACCTACCCCCCACCCTTCTCTAGCACTGCAGATGTAGAAGCTGCTGTCTTCA	EDSSFYICSAREGWGVGEKLFFGSGTQLSVL	TRBJ1-4	TRBV20-1	15	-5.158
CAAGACAGAGAGCTGGGTTCCACTGCCAAAAAACAGTTTTTCACCTAGACCCTGCGGGCTGCTGGCACAGAGATACATGGCCGAGTCCCCCTGC	QGDSAMYLCASSPQGLGEKLFFGSGTQLSVL	TRBJ1-4	TRBV7-9	4	-5.732
CAAGACAGAGAGCTGGGTTCCACTGCCAAAAAACAGTTTTTCACCTAGATTCCCCTGTCCCGGTCTGCTGGCACAGAAATACACAGCAGAGTCA	DSAVYFCASRPGQGNLGEKLFFGSGTQLSVL	TRBJ1-4	TRBV3-1	19	-5.056
CAAGACAGAGAGCTGGGTTCCACTGCCAAAAAACAGTTTTTCACCTAGCCTCCCGCTGTCCCAACTGCTGGCACAGAGGTACATAGATGTCTGG	QTSMYLCASSWDSGRLGEKLFFGSGTQLSVL	TRBJ1-4	TRBV28	8	-5.431
CAAGACAGAGAGCTGGGTTCCACTGCCAAAAAACAGTTTTTCACCTAGTCGATCCCTGCTGGCACAGAAGTACACAGATGTCTGGGAGGGAGCA	APSQTSVYFCASRDRLGEKLFFGSGTQLSVL	TRBJ1-4	TRBV6-1	15	-5.158
CAAGACAGAGAGCTGGGTTCCACTGCCAAAAAACAGTTTTTCACCTATACTTAAGATCCCTCCTTGGCTGCTGGCACAGAAATACACAGCAGAG	SAVYFCASSQGGILSIGEKLFFGSGTQLSVL	TRBJ1-4	TRBV3-1	25	-4.936
CAAGACAGAGAGCTGGGTTCCACTGCCAAAAAACAGTTTTTCACCTATGATACTCCCTGTCCCGGGAGGACTGCTGGCACAGAGGTACATAGAT	SMYLCASSPPGTGSIIGEKLFFGSGTQLSVL	TRBJ1-4	TRBV28	12	-5.255
CAAGACAGAGAGCTGGGTTCCACTGCCAAAAAACAGTTTTTCACCTCCACCTCCCCCCTGTCCTGCTCTAGCACTGCAGATGTAGAAGCTGCTG	SSFYICSARAGQGGGGGEKLFFGSGTQLSVL	TRBJ1-4	TRBV20-1	13	-5.22
CAAGACAGAGAGCTGGGTTCCACTGCCAAAAAACAGTTTTTCACCTCCCCCCAAGCTGCTGGCGCAAAGATAAAGGGCCGAGTCCCCCAGCTCC	ELGDSALYLCASSLGGGEKLFFGSGTQLSVL	TRBJ1-4	TRBV5-1	7	-5.489
CAAGACAGAGAGCTGGGTTCCACTGCCAAAAAACAGTTTTTCACCTCCCCCTGTCAGTGGTAAGCTGCTGGCACAGCGATACATGGCCGAGTCC	DSAMYRCASSLPLTGGGEKLFFGSGTQLSVL	TRBJ1-4	TRBV7-6	4	-5.732
CAAGACAGAGAGCTGGGTTCCACTGCCAAAAAACAGTTTTTCACCTCCCCGATCTCTGCTGGTGGCACACAGGTACATGGCTGCGTCCCCCAGG	LGDAAMYLCATSRDRGGEKLFFGSGTQLSVL	TRBJ1-4	TRBV15	14	-5.188
CAAGACAGAGAGCTGGGTTCCACTGCCAAAAAACAGTTTTTCACCTCCCCGGAGGCTGCTGGCACAGAAATACACAGCAGAGTCACCAAGCTCC	ELGDSAVYFCASSLRGGEKLFFGSGTQLSVL	TRBJ1-4	TRBV3-1	6	-5.556
CAAGACAGAGAGCTGGGTTCCACTGCCAAAAAACAGTTTTTCACCTCCCCTGGTATCTTGGCTGCTGGCACAGAAATAAACTCCAGAATCCTCC	EDSGVYFCASSQDTRGGEKLFFGSGTQLSVL	TRBJ1-4	TRBV14	6	-5.556
CAAGACAGAGAGCTGGGTTCCACTGCCAAAAAACAGTTTTTCACCTCCCGCAATACTACTGGCACAGAGATAGAAAGCTGTCGGGTTCTTTTGG	QKNPTAFYLCASSIAGGEKLFFGSGTQLSVL	TRBJ1-4	TRBV19	15	-5.158
CAAGACAGAGAGCTGGGTTCCACTGCCAAAAAACAGTTTTTCACCTCCCGTCTGTCCTCACTACTAACTGCTGGCACAGAGGTACTGAGAGGTA	TSQYLCASS***GQTGGEKLFFGSGTQLSVL	TRBJ1-4	TRBV25-1	3	-5.857
CAAGACAGAGAGCTGGGTTCCACTGCCAAAAAACAGTTTTTCACCTCCGGCGGTTTTTTCTTGGCTGCTGGCACAGAGATACAGGGCCGAGTCT	DSALYLCASSQEKTAGGEKLFFGSGTQLSVL	TRBJ1-4	TRBV4-2	6	-5.556
CAAGACAGAGAGCTGGGTTCCACTGCCAAAAAACAGTTTTTCACCTCCTACCCCTGTCATGGAGCTGCTGGCACAGAGATACACGGCGGAGTCC	DSAVYLCASSSMTGVGGEKLFFGSGTQLSVL	TRBJ1-4	TRBV7-8	7	-5.489
CAAGACAGAGAGCTGGGTTCCACTGCCAAAAAACAGTTTTTCACCTCCTGTCCCGGAGTTTCTGCTGGCACAGAAGTACACAGATGTCTGGGAG	SQTSVYFCASRNSGTGGEKLFFGSGTQLSVL	TRBJ1-4	TRBV6-5	4	-5.732
CAAGACAGAGAGCTGGGTTCCACTGCCAAAAAACAGTTTTTCACCTCCTGTCGAGCTGGCACAGAAGTACATGGCTGAGTCCTCCAGCTTTGTG	TKLEDSAMYFCASSTGGEKLFFGSGTQLSVL	TRBJ1-4	TRBV2	6	-5.556
CAAGACAGAGAGCTGGGTTCCACTGCCAAAAAACAGTTTTTCACCTCGCCTTCGTCGATGGCTGCTGGCACAGAAATACACAGCAGAGTCACCA	GDSAVYFCASSHRRRRGEKLFFGSGTQLSVL	TRBJ1-4	TRBV3-1	8	-5.431
CAAGACAGAGAGCTGGGTTCCACTGCCAAAAAACAGTTTTTCACCTCGCGCCCCCCGGTCAAAACTGCTGGCACAGAGGTACATAGATGTCTGG	QTSMYLCASSFDRGARGEKLFFGSGTQLSVL	TRBJ1-4	TRBV28	7	-5.489
CAAGACAGAGAGCTGGGTTCCACTGCCAAAAAACAGTTTTTCACCTCGCGTCCCTGAGTGGGTGTTTCCAGAATCCTCCAGTTCTGCAGGCTGC	QPAELEDSGNTHSGTRGEKLFFGSGTQLSVL	TRBJ1-4	TRBV14	21	-5.012
CAAGACAGAGAGCTGGGTTCCACTGCCAAAAAACAGTTTTTCACCTCGTAAAATGCCCCCTGTCCAGGAGCTGCTGGCACAGAGATAGAGGGCC	ALYLCASSSWTGGILRGEKLFFGSGTQLSVL	TRBJ1-4	TRBV5-6	5	-5.635
CAAGACAGAGAGCTGGGTTCCACTGCCAAAAAACAGTTTTTCACCTCTCCCTGATACAAGGACGCTGCAGAGATATATGCTGCTGTCTTCAGGG	PEDSSIYLCSVLVSGRGEKLFFGSGTQLSVL	TRBJ1-4	TRBV29-1	4	-5.732
CAAGACAGAGAGCTGGGTTCCACTGCCAAAAAACAGTTTTTCACCTGCCCCCTGTCTATCCGAGCTGCTGGCACAGAAGTACACAGATGTCTGG	QTSVYFCASSSDRQGAGEKLFFGSGTQLSVL	TRBJ1-4	TRBV6-6	47	-4.662
CAAGACAGAGAGCTGGGTTCCACTGCCAAAAAACAGTTTTTCACCTGCCCTGCCTTTCACGCTGCAGAGATATATGCTGCTGTCTTCAGGGCTC	SPEDSSIYLCSVKGRAGEKLFFGSGTQLSVL	TRBJ1-4	TRBV29-1	50	-4.635
CAAGACAGAGAGCTGGGTTCCACTGCCAAAAAACAGTTTTTCACCTGCCCTGTACCTAGCACTGCAGATGTAGAAGCTGCTGTCTTCAGGATGG	HPEDSSFYICSARYRAGEKLFFGSGTQLSVL	TRBJ1-4	TRBV20-1	8	-5.431
CAAGACAGAGAGCTGGGTTCCACTGCCAAAAAACAGTTTTTCACCTGCCGTCCGAGGGCTGCTGGCGCAGAGATACAGGGCTGAGTCTTCTGGC	PEDSALYLCASSPRTAGEKLFFGSGTQLSVL	TRBJ1-4	TRBV4-1	22	-4.992
CAAGACAGAGAGCTGGGTTCCACTGCCAAAAAACAGTTTTTCACCTGCGCCACCCCCTCTAGCACTGCAGATGTAGAAGCTGCTGTCTTCAGGA	PEDSSFYICSARGGGAGEKLFFGSGTQLSVL	TRBJ1-4	TRBV20-1	8	-5.431
CAAGACAGAGAGCTGGGTTCCACTGCCAAAAAACAGTTTTTCACCTGCGCCCCCTGGCGCAACGCTGCAGAGATATATGCTGCTGTCTTCAGGG	PEDSSIYLCSVAPGGAGEKLFFGSGTQLSVL	TRBJ1-4	TRBV29-1	24	-4.954
CAAGACAGAGAGCTGGGTTCCACTGCCAAAAAACAGTTTTTCACCTGCGCCCCCTGTGCCGCTGCAGAGATATATGCTGCTGTCTTCAGGGCTC	SPEDSSIYLCSGTGGAGEKLFFGSGTQLSVL	TRBJ1-4	TRBV29-1	5	-5.635
CAAGACAGAGAGCTGGGTTCCACTGCCAAAAAACAGTTTTTCACCTGCGGTAGGGCTGCTGGCACAGAGATACACGGCCGAGTCCTCCTGCTGT	QQEDSAVYLCASSPTAGEKLFFGSGTQLSVL	TRBJ1-4	TRBV7-2	75	-4.459
CAAGACAGAGAGCTGGGTTCCACTGCCAAAAAACAGTTTTTCACCTGCTACCGCCACACTGATGGCACAGAAGTACACAGATGTCTGGGAGCTG	SSQTSVYFCAISVAVAGEKLFFGSGTQLSVL	TRBJ1-4	TRBV10-3	5	-5.635
CAAGACAGAGAGCTGGGTTCCACTGCCAAAAAACAGTTTTTCACCTGGCCACCTGTCCCGGCTGGCACAGAAGTACACAGATGTCTGGGAGCTG	SSQTSVYFCASRDRWPGEKLFFGSGTQLSVL	TRBJ1-4	TRBV10-3	7	-5.489
CAAGACAGAGAGCTGGGTTCCACTGCCAAAAAACAGTTTTTCACCTGGCCCCCTGTGGCTGCTGGCGCAAAGATAAAAGGGCCGAGTCCCCCAG	WGTRPFYLCASSHRGPGEKLFFGSGTQLSVL	TRBJ1-4	TRBV5-1	28	-4.887
CAAGACAGAGAGCTGGGTTCCACTGCCAAAAAACAGTTTTTCACCTGGTCCGAGCGCTAAGCTGCTGGCACAGAGATACACGGCCGAGTCCTCC	EDSAVYLCASSLALGPGEKLFFGSGTQLSVL	TRBJ1-4	TRBV7-2	10	-5.334
CAAGACAGAGAGCTGGGTTCCACTGCCAAAAAACAGTTTTTCACCTTCACCCTGAGTCAAGCTGCTGGCGCAAAGATAAAGGGCCGAGTCCCCC	GDSALYLCASSLTQGEGEKLFFGSGTQLSVL	TRBJ1-4	TRBV5-1	10	-5.334
CAAGACAGAGAGCTGGGTTCCACTGCCAAAAAACAGTTTTTCACCTTCCCCCCGGGGCATGCTGGCACAGAGATAGAAAGCTGTCGGGTTCTTT	KNPTAFYLCASMPRGEGEKLFFGSGTQLSVL	TRBJ1-4	TRBV19	6	-5.556
CAAGACAGAGAGCTGGGTTCCACTGCCAAAAAACAGTTTTTCACCTTCCCTGCCACCTACGCTGCTGGCACAGAAATACAAAGCTGAGTCCCCC	GDSALYFCASSVGGREGEKLFFGSGTQLSVL	TRBJ1-4	TRBV9	3	-5.857
CAAGACAGAGAGCTGGGTTCCACTGCCAAAAAACAGTTTTTCACCTTCCCTTCCTCTCGAGTAACTGCTGGCACAGAAGTACACAGATGTCTGG	QTSVYFCASSYSRGREGEKLFFGSGTQLSVL	TRBJ1-4	TRBV6-5	3	-5.857
CAAGACAGAGAGCTGGGTTCCACTGCCAAAAAACAGTTTTTCACCTTCCGCCCCTGTCGAGTAACTGCTGGCACAGAAGTACACAGATGTCTGG	QTSVYFCASSYSTGAEGEKLFFGSGTQLSVL	TRBJ1-4	TRBV6-5	13	-5.22
CAAGACAGAGAGCTGGGTTCCACTGCCAAAAAACAGTTTTTCACCTTCCTGGCGAATAAAGCTGCTGGCACAGAGATACACGGCGGAGTCCTCC	EDSAVYLCASSFIRQEGEKLFFGSGTQLSVL	TRBJ1-4	TRBV7-8	5	-5.635
CAAGACAGAGAGCTGGGTTCCACTGCCAAAAAACAGTTTTTCACCTTCCTGTCCCAAGCTGCTGGCGCAAAGATAAAGGGCCGAGTCCCCCAGC	LGDSALYLCASSLGQEGEKLFFGSGTQLSVL	TRBJ1-4	TRBV5-1	7	-5.489
CAAGACAGAGAGCTGGGTTCCACTGCCAAAAAACAGTTTTTCACCTTGCCCCTCCACGGGGCTGCTGGCACAGAGATACACGGCCGAGTCCTCC	EDSAVYLCASSPVEGQGEKLFFGSGTQLSVL	TRBJ1-4	TRBV7-2	4	-5.732
CAAGACAGAGAGCTGGGTTCCACTGCCAAAAAACAGTTTTTCACCTTTCCCTGTCCCTTGGCTGCTGGCACAGAAATAAACTCCAGAATCCTCC	EDSGVYFCASSQGTGKGEKLFFGSGTQLSVL	TRBJ1-4	TRBV14	12	-5.255
CAAGACAGAGAGCTGGGTTCCACTGCCAAAAAACAGTTTTTCACGACCCCCCGCTGTCATTCTGCTGGCACAGAAGTACAGAGAGGTCTGGTTG	NQTSLYFCASRMTAGGREKLFFGSGTQLSVL	TRBJ1-4	TRBV27	7	-5.489
CAAGACAGAGAGCTGGGTTCCACTGCCAAAAAACAGTTTTTCACGACCCCTGTCCCCGTGGCTGCTGGCGCAGAGATACAGGGCTGAGTCTTCT	EDSALYLCASSHGDRGREKLFFGSGTQLSVL	TRBJ1-4	TRBV4-1	12	-5.255
CAAGACAGAGAGCTGGGTTCCACTGCCAAAAAACAGTTTTTCACGACCTCCTTGCCTCCCTAAACTGCTGGCACAGAAGTACACAGATGTTTGG	QTSVYFCASSLGRQGGREKLFFGSGTQLSVL	TRBJ1-4	TRBV6-2	14	-5.188
CAAGACAGAGAGCTGGGTTCCACTGCCAAAAAACAGTTTTTCACGACTTCCCTGTTGGGCGCTGCAGAGATATATGCTGCTGTCTTCAGGGCTC	SPEDSSIYLCSAQQGSREKLFFGSGTQLSVL	TRBJ1-4	TRBV29-1	15	-5.158
CAAGACAGAGAGCTGGGTTCCACTGCCAAAAAACAGTTTTTCACGCCCCGCCGACGCTGAGCTGGCACAGAAATAAGCTGCCGAATCTCCTCGC	RGDSAAYFCASSASAGREKLFFGSGTQLSVL	TRBJ1-4	TRBV18	8	-5.431
CAAGACAGAGAGCTGGGTTCCACTGCCAAAAAACAGTTTTTCACGCCCTCCTGCTGATGCCTGGCTGGCGCAGAAATACACAGATGTCTGGGAG	SQTSVYFCASQASAGGREKLFFGSGTQLSVL	TRBJ1-4	TRBV10-2	14	-5.188
CAAGACAGAGAGCTGGGTTCCACTGCCAAAAAACAGTTTTTCACGCCCTCGTCCGCTGCAGAGATATATGCTGCTGTCTTCAGGGCTCATGTTG	NMSPEDSSIYLCSGRGREKLFFGSGTQLSVL	TRBJ1-4	TRBV29-1	30	-4.857
CAAGACAGAGAGCTGGGTTCCACTGCCAAAAAACAGTTTTTCACGCCCTGTCCCGGGACTCCTAGCACTGCAGATGTAGAAGCTGCTGTCTTCA	EDSSFYICSARSPGTGREKLFFGSGTQLSVL	TRBJ1-4	TRBV20-1	15	-5.158
CAAGACAGAGAGCTGGGTTCCACTGCCAAAAAACAGTTTTTCACGCCGCCCCCTGTCCCGTTGGCTGGCACAGAAGTACACAGATGTCTGGGAG	SQTSVYFCASQRDRGRREKLFFGSGTQLSVL	TRBJ1-4	TRBV6-5	19	-5.056
CAAGACAGAGAGCTGGGTTCCACTGCCAAAAAACAGTTTTTCACGCCTCCCCCTGTACGAGTAACTGCTGGCACAGAAGTACACAGATGTCTGG	QTSVYFCASSYSYRGRREKLFFGSGTQLSVL	TRBJ1-4	TRBV6-5	14	-5.188
CAAGACAGAGAGCTGGGTTCCACTGCCAAAAAACAGTTTTTCACGCGAGTCGCTGCTGGCACAGAAGTACACAGATGTTTGGGAGGGAGCAGCC	AAPSQTSVYFCASSDSREKLFFGSGTQLSVL	TRBJ1-4	TRBV6-2	20	-5.033
CAAGACAGAGAGCTGGGTTCCACTGCCAAAAAACAGTTTTTCACGCGCCCCCCACTGAGAGCTGGCACAGAGGTACTGAGAGGTATGTGAGGGC	PSHTSQYLCASSQWGAREKLFFGSGTQLSVL	TRBJ1-4	TRBV25-1	5	-5.635
CAAGACAGAGAGCTGGGTTCCACTGCCAAAAAACAGTTTTTCACGCGGACTGCAGATGTAGAAGCTGCTGTCTTCAGGATGGGCACTGGTCACT	VTSAHPEDSSFYICSPREKLFFGSGTQLSVL	TRBJ1-4	TRBV20-1	17	-5.104
CAAGACAGAGAGCTGGGTTCCACTGCCAAAAAACAGTTTTTCACGCTGTCCCAAGGGAAGGGAGCTGCTGGCACAGAGATACACGGCCGAGTCC	DSAVYLCASSSLPLGQREKLFFGSGTQLSVL	TRBJ1-4	TRBV7-2	13	-5.22
CAAGACAGAGAGCTGGGTTCCACTGCCAAAAAACAGTTTTTCACGGAGCCCGGCCGCACTGCAGATGTAGAAGCTGCTGTCTTCAGGATGGGCA	AHPEDSSFYICSAAGLREKLFFGSGTQLSVL	TRBJ1-4	TRBV20-1	2	-6.033
CAAGACAGAGAGCTGGGTTCCACTGCCAAAAAACAGTTTTTCACGGCCCCCCGATAAGCTGCTGGCACAGAGATACATGGCCGAGTCCCCCTGC	QGDSAMYLCASSLSGGREKLFFGSGTQLSVL	TRBJ1-4	TRBV7-9	3	-5.857
CAAGACAGAGAGCTGGGTTCCACTGCCAAAAAACAGTTTTTCACGGCCCCCTGTCCTTTGGCTGCTGGCACAGAAATACACAGCAGAGTCACCA	GDSAVYFCASSQRTGGREKLFFGSGTQLSVL	TRBJ1-4	TRBV3-1	5	-5.635
CAAGACAGAGAGCTGGGTTCCACTGCCAAAAAACAGTTTTTCACGGGCCCTGTCCCGGTTACTACTGGCACAGAGATAGAAAGCTGTCGGGTTC	NPTAFYLCASSNRDRAREKLFFGSGTQLSVL	TRBJ1-4	TRBV19	11	-5.293
CAAGACAGAGAGCTGGGTTCCACTGCCAAAAAACAGTTTTTCACGGGGCCCTGTCCCCACGCTGCAGAGATATATGCTGCTGTCTTCAGGGCTC	SPEDSSIYLCSVGTGPREKLFFGSGTQLSVL	TRBJ1-4	TRBV29-1	71	-4.483
CAAGACAGAGAGCTGGGTTCCACTGCCAAAAAACAGTTTTTCACGGGGTCCGTCCGAACTGCTGGCACAGAGATACAGGGCCGAGTCCTCCAGC	LEDSALYLCASSSDGPREKLFFGSGTQLSVL	TRBJ1-4	TRBV5-8	9	-5.38
CAAGACAGAGAGCTGGGTTCCACTGCCAAAAAACAGTTTTTCACGGTCTCCCACCAAGCTGCTGGCACAGAGATAGAGGGCCGAGTCCCCCAGC	LGDSALYLCASSLVGDREKLFFGSGTQLSVL	TRBJ1-4	TRBV5-6	3	-5.857
CAAGACAGAGAGCTGGGTTCCACTGCCAAAAAACAGTTTTTCACGTACTCCCCCATTCAAGCTGCTGGCGCAAAGATAAAGGGCCGAGTCCCCC	GDSALYLCASSLNGGVREKLFFGSGTQLSVL	TRBJ1-4	TRBV5-1	9	-5.38
CAAGACAGAGAGCTGGGTTCCACTGCCAAAAAACAGTTTTTCACGTAGCCCTGCCGCTAAGCTGCTGGCACAGAGATACATGGCCGAGTCCCCC	GDSAMYLCASSLAAGLREKLFFGSGTQLSVL	TRBJ1-4	TRBV7-9	7	-5.489
CAAGACAGAGAGCTGGGTTCCACTGCCAAAAAACAGTTTTTCACGTCCCCTCCCGAGCAGGCTGCTGGCACAGAGATACATGGCCGAGTCCCCA	GDSAMYLCASSLLGRGREKLFFGSGTQLSVL	TRBJ1-4	TRBV11-1	3	-5.857
CAAGACAGAGAGCTGGGTTCCACTGCCAAAAAACAGTTTTTCACGTCCGCCCCCTGATGGACTGCTGGCACAGAGATACACGGCCGAGTCCTCC	EDSAVYLCASSPSGGGREKLFFGSGTQLSVL	TRBJ1-4	TRBV7-2	5	-5.635
CAAGACAGAGAGCTGGGTTCCACTGCCAAAAAACAGTTTTTCACGTCCTGTGACTCTTAGGGTGCTGGCACAGAAATACACAGCAGAGTCACCA	GDSAVYFCASTLRVTGREKLFFGSGTQLSVL	TRBJ1-4	TRBV3-1	7	-5.489
CAAGACAGAGAGCTGGGTTCCACTGCCAAAAAACAGTTTTTCACTAAACCGGTGTCCCCGTGCGGTGCTGGCACAGAGGTACATAGATGTCTGG	QTSMYLCASTARGHRFSEKLFFGSGTQLSVL	TRBJ1-4	TRBV28	47	-4.662
CAAGACAGAGAGCTGGGTTCCACTGCCAAAAAACAGTTTTTCACTAAGAGCCCCCTGTCCCGATAGTTGGCTGCTGGCACAGAAATACACAGCA	AVYFCASSQLSGQGALSEKLFFGSGTQLSVL	TRBJ1-4	TRBV3-1	3	-5.857
CAAGACAGAGAGCTGGGTTCCACTGCCAAAAAACAGTTTTTCACTACCCCTGCCGAAACTGCTGGCACAGAAGTACACAGCTGAGTCCCTGGGT	PRDSAVYFCASSFGRGSEKLFFGSGTQLSVL	TRBJ1-4	TRBV12-3; TRBV12-4	13	-5.22
CAAGACAGAGAGCTGGGTTCCACTGCCAAAAAACAGTTTTTCACTACCGTAGCGGCTGCTGGCACAGAAGTACACAGCTGAGTCCCTGGGTTCT	EPRDSAVYFCASSRYGSEKLFFGSGTQLSVL	TRBJ1-4	TRBV12-3; TRBV12-4	16	-5.13
CAAGACAGAGAGCTGGGTTCCACTGCCAAAAAACAGTTTTTCACTATAACCGTAATCTTGGCTGCTGGCACAGAAATAAACTCCAGAATCCTCC	EDSGVYFCASSQDYGYSEKLFFGSGTQLSVL	TRBJ1-4	TRBV14	11	-5.293
CAAGACAGAGAGCTGGGTTCCACTGCCAAAAAACAGTTTTTCACTATAGCCCCCTGTCCCGGAGCTGCTGGCACAGAGGTACATAGATGTCTGG	QTSMYLCASSSGTGGYSEKLFFGSGTQLSVL	TRBJ1-4	TRBV28	38	-4.755
CAAGACAGAGAGCTGGGTTCCACTGCCAAAAAACAGTTTTTCACTATTAAGCCTGCTGGCACAGAGGTACATAGATGTCTGGTTGGTGCTGGCG	ASTNQTSMYLCASRLNSEKLFFGSGTQLSVL	TRBJ1-4	TRBV28	10	-5.334
CAAGACAGAGAGCTGGGTTCCACTGCCAAAAAACAGTTTTTCACTATTCCCGCGCAAGCTGCTGGCGCAAAGATAAAGGGCCGAGTCCCCCAGC	LGDSALYLCASSLRGNSEKLFFGSGTQLSVL	TRBJ1-4	TRBV5-1	3	-5.857
CAAGACAGAGAGCTGGGTTCCACTGCCAAAAAACAGTTTTTCACTATTGTGTCCCGTGCTGCTGGCACAGAGATACACGGCCGAGTCCTCAAGC	LEDSAVYLCASSTGHNSEKLFFGSGTQLSVL	TRBJ1-4	TRBV11-2	7	-5.489
CAAGACAGAGAGCTGGGTTCCACTGCCAAAAAACAGTTTTTCACTCAGCGAACTGCTGGCACAGAGGTACATAGATGTCTGGTTGGTGCTGGCG	ASTNQTSMYLCASSSLSEKLFFGSGTQLSVL	TRBJ1-4	TRBV28	4	-5.732
CAAGACAGAGAGCTGGGTTCCACTGCCAAAAAACAGTTTTTCACTCCAAACCGATCCCTGTCCCGATGGGTAACTGCTGGCACAGAAGTACACA	VYFCASSYPSGQGSVWSEKLFFGSGTQLSVL	TRBJ1-4	TRBV6-2	3	-5.857
CAAGACAGAGAGCTGGGTTCCACTGCCAAAAAACAGTTTTTCACTCCAATCGCCTGGGGGTGGTGAGCTGGCACAGAAATAAGCTGCCGAATCT	DSAAYFCASSPPPGDWSEKLFFGSGTQLSVL	TRBJ1-4	TRBV18	13	-5.22
CAAGACAGAGAGCTGGGTTCCACTGCCAAAAAACAGTTTTTCACTCCAGTGGGTTCCTTGGCTGCTGGCGCAAAGATAAAGGGCCGAGTCCCCC	GDSALYLCASSQGTHWSEKLFFGSGTQLSVL	TRBJ1-4	TRBV5-1	10	-5.334
CAAGACAGAGAGCTGGGTTCCACTGCCAAAAAACAGTTTTTCACTCCATGTCCCGCTTGCGCTGCTGGCACAGAGATACATGGCCGAGTCCCCA	GDSAMYLCASSASGTWSEKLFFGSGTQLSVL	TRBJ1-4	TRBV11-1	4	-5.732
CAAGACAGAGAGCTGGGTTCCACTGCCAAAAAACAGTTTTTCACTCCCCCCGGGGGCCTCTTCAACGCTGCAGAGATATATGCTGCTGTCTTCA	EDSSIYLCSVEEAPGGSEKLFFGSGTQLSVL	TRBJ1-4	TRBV29-1	7	-5.489
CAAGACAGAGAGCTGGGTTCCACTGCCAAAAAACAGTTTTTCACTCCCCCTGGCGAAGCTGCTGGCACAGAAGTACAGGGCTGAGTCCCCCAGC	LGDSALYFCASSFARGSEKLFFGSGTQLSVL	TRBJ1-4	TRBV13	11	-5.293
CAAGACAGAGAGCTGGGTTCCACTGCCAAAAAACAGTTTTTCACTCCCCGTGCGTCTGCTGGCACAGAAATAAACTCCAGAATCCTCCAGTTCT	ELEDSGVYFCASRRTGSEKLFFGSGTQLSVL	TRBJ1-4	TRBV14	59	-4.563
CAAGACAGAGAGCTGGGTTCCACTGCCAAAAAACAGTTTTTCACTCCCCTGCACCGAACTGCTGGCACAGAGGTACATAGATGTCTGGTTGGTG	TNQTSMYLCASSSVQGSEKLFFGSGTQLSVL	TRBJ1-4	TRBV28	73	-4.471
CAAGACAGAGAGCTGGGTTCCACTGCCAAAAAACAGTTTTTCACTCCCCTGTAGGCTAGCACTGCAGATGTAGAAGCTGCTGTCTTCAGGATGG	HPEDSSFYICSASLQGSEKLFFGSGTQLSVL	TRBJ1-4	TRBV20-1	19	-5.056
CAAGACAGAGAGCTGGGTTCCACTGCCAAAAAACAGTTTTTCACTCCCCTGTCCTAAGCTGCTGGCACAGAGATACATGGCCGAGTCCCCCTGC	QGDSAMYLCASSLGQGSEKLFFGSGTQLSVL	TRBJ1-4	TRBV7-9	13	-5.22
CAAGACAGAGAGCTGGGTTCCACTGCCAAAAAACAGTTTTTCACTCCCCTTGTGAGGTGAGCTGGCACAGAAATAAGCTGCCGAATCTCCTCGC	RGDSAAYFCASSPHKGSEKLFFGSGTQLSVL	TRBJ1-4	TRBV18	6	-5.556
CAAGACAGAGAGCTGGGTTCCACTGCCAAAAAACAGTTTTTCACTCCCTGCCCCCCCACCGCTGCAGAGATATATGCTGCTGTCTTCAGGGCTC	SPEDSSIYLCSGGGAGSEKLFFGSGTQLSVL	TRBJ1-4	TRBV29-1	45	-4.681
CAAGACAGAGAGCTGGGTTCCACTGCCAAAAAACAGTTTTTCACTCCCTGTCCCGGTGACCAAGCTGCTGGCGCAAAGATAAAGGGCCGAGTCC	DSALYLCASSLVTGTGSEKLFFGSGTQLSVL	TRBJ1-4	TRBV5-1	8	-5.431
CAAGACAGAGAGCTGGGTTCCACTGCCAAAAAACAGTTTTTCACTCCCTGTCCCTAATAAACTGCTGGCACAGAGGTACATAGATGTCTGGTTG	NQTSMYLCASSLLGTGSEKLFFGSGTQLSVL	TRBJ1-4	TRBV28	3	-5.857
CAAGACAGAGAGCTGGGTTCCACTGCCAAAAAACAGTTTTTCACTCCCTGTCCCTTGGTCTTGGCTGCTGGCACAGAAATAAACTCCAGAATCC	DSGVYFCASSQDQGTGSEKLFFGSGTQLSVL	TRBJ1-4	TRBV14	6	-5.556
CAAGACAGAGAGCTGGGTTCCACTGCCAAAAAACAGTTTTTCACTCCCTGTCCCTTTTCTAGGGATTCTAGCACTGCAGATGTAGAAGCTGCTG	SSFYICSARIPRKGTGSEKLFFGSGTQLSVL	TRBJ1-4	TRBV20-1	11	-5.293
CAAGACAGAGAGCTGGGTTCCACTGCCAAAAAACAGTTTTTCACTCCGGGCCGCTGTTTCGGCCAAGCTGCTGGCGCAAAGATAAAGGGCCGAG	SALYLCASSLAETAARSEKLFFGSGTQLSVL	TRBJ1-4	TRBV5-1	11	-5.293
CAAGACAGAGAGCTGGGTTCCACTGCCAAAAAACAGTTTTTCACTCCTCCCTAAACTGCTGGCACAGAGGTACATAGATGTCTGGTTGGTGCTG	STNQTSMYLCASSLGRSEKLFFGSGTQLSVL	TRBJ1-4	TRBV28	16	-5.13
CAAGACAGAGAGCTGGGTTCCACTGCCAAAAAACAGTTTTTCACTCCTCTCCGCTAGGCTGCTGGCACAGAAATACACAGCAGAGTCACCAAGC	LGDSAVYFCASSLAERSEKLFFGSGTQLSVL	TRBJ1-4	TRBV3-1	58	-4.571
CAAGACAGAGAGCTGGGTTCCACTGCCAAAAAACAGTTTTTCACTCCTGGCCCCCGCTTCCAAGCTGCTGGCGCAAAGATAAAGGGCCGAGTCC	DSALYLCASSLEAGARSEKLFFGSGTQLSVL	TRBJ1-4	TRBV5-1	9	-5.38
CAAGACAGAGAGCTGGGTTCCACTGCCAAAAAACAGTTTTTCACTCGAACCCCCACGGGAGCTGCTGGCACAGAGATACATGGCCGAGTCCCCC	GDSAMYLCASSSRGGSSEKLFFGSGTQLSVL	TRBJ1-4	TRBV7-9	10	-5.334
CAAGACAGAGAGCTGGGTTCCACTGCCAAAAAACAGTTTTTCACTCGAACCCGGGGAGCTGCTGGCACAGAGATACACGGCCGAGTCCTCAAGC	LEDSAVYLCASSSPGSSEKLFFGSGTQLSVL	TRBJ1-4	TRBV11-2	115	-4.274
CAAGACAGAGAGCTGGGTTCCACTGCCAAAAAACAGTTTTTCACTCGACGCCCGCGTCGCCAAGCTGCTGGCGCAAAGATAAAGGGCCGAGTCC	DSALYLCASSLATRASSEKLFFGSGTQLSVL	TRBJ1-4	TRBV5-1	7	-5.489
CAAGACAGAGAGCTGGGTTCCACTGCCAAAAAACAGTTTTTCACTCGCCCCCATCCTCAATAGGAAGACGCTGCAGAGATATATGCTGCTGTCT	DSSIYLCSVFLLRMGASEKLFFGSGTQLSVL	TRBJ1-4	TRBV29-1	16	-5.13
CAAGACAGAGAGCTGGGTTCCACTGCCAAAAAACAGTTTTTCACTCGCCCCCTGTAGGCTGCTGGCACAGAGGTACATAGATGTCTGGTTGGTG	TNQTSMYLCASSLQGASEKLFFGSGTQLSVL	TRBJ1-4	TRBV28	35	-4.79
CAAGACAGAGAGCTGGGTTCCACTGCCAAAAAACAGTTTTTCACTCGTCCCCCTGTCCCTAGCACTGCAGATGTAGAAGCTGCTGTCTTCAGGA	PEDSSFYICSARDRGTSEKLFFGSGTQLSVL	TRBJ1-4	TRBV20-1	10	-5.334
CAAGACAGAGAGCTGGGTTCCACTGCCAAAAAACAGTTTTTCACTCGTCCCGGTCGGCGCACTGCAGATGTAGAAGCTGCTGTCTTCAGGATGG	HPEDSSFYICSAPTGTSEKLFFGSGTQLSVL	TRBJ1-4	TRBV20-1	27	-4.903
CAAGACAGAGAGCTGGGTTCCACTGCCAAAAAACAGTTTTTCACTCTCCCCCTGTCCGGAGCTGCTGGCACAGAGATACACGGCCGAGTCCTCC	EDSAVYLCASSSGQGESEKLFFGSGTQLSVL	TRBJ1-4	TRBV7-2	8	-5.431
CAAGACAGAGAGCTGGGTTCCACTGCCAAAAAACAGTTTTTCACTCTCCCTGCCCCAACCCACAACGCTGCAGAGATATATGCTGCTGTCTTCA	EDSSIYLCSVVGWGRESEKLFFGSGTQLSVL	TRBJ1-4	TRBV29-1	34	-4.803
CAAGACAGAGAGCTGGGTTCCACTGCCAAAAAACAGTTTTTCACTCTCGAGGCCGCTAAAACTGCTGGCACAGAAGTACACAGCTGAGTCCCTG	RDSAVYFCASSFSGLESEKLFFGSGTQLSVL	TRBJ1-4	TRBV12-3; TRBV12-4	7	-5.489
CAAGACAGAGAGCTGGGTTCCACTGCCAAAAAACAGTTTTTCACTCTCTTTTGCCCCCAGGATCGCGCTGGCACAGAGGTACATAGATGTCTGG	QTSMYLCASAILGAKESEKLFFGSGTQLSVL	TRBJ1-4	TRBV28	4	-5.732
CAAGACAGAGAGCTGGGTTCCACTGCCAAAAAACAGTTTTTCACTCTGCCCTGTCTGGCTGCTGGCACAGAAGTACACAGATGTTTGGGAGGGA	PSQTSVYFCASSQTGQSEKLFFGSGTQLSVL	TRBJ1-4	TRBV6-2	38	-4.755
CAAGACAGAGAGCTGGGTTCCACTGCCAAAAAACAGTTTTTCACTCTGGAGTAAGCTGCTGGCACAGAGATACATGGCCGAGTCCCCCTGCTCT	EQGDSAMYLCASSLLQSEKLFFGSGTQLSVL	TRBJ1-4	TRBV7-9	8	-5.431
CAAGACAGAGAGCTGGGTTCCACTGCCAAAAAACAGTTTTTCACTCTGTCCCGGTGGTTGGGCACTGCAGATGTAGAAGCTGCTGTCTTCAGGA	PEDSSFYICSAQPPGQSEKLFFGSGTQLSVL	TRBJ1-4	TRBV20-1	26	-4.919
CAAGACAGAGAGCTGGGTTCCACTGCCAAAAAACAGTTTTTCACTGACAACTTCTCCGACGCTGCAGAGATATATGCTGCTGTCTTCAGGGCTC	SPEDSSIYLCSVGEVVSEKLFFGSGTQLSVL	TRBJ1-4	TRBV29-1	5	-5.635
CAAGACAGAGAGCTGGGTTCCACTGCCAAAAAACAGTTTTTCACTGACAATCCCCTGTCTCGAGTAACTGCTGGCACAGAAGTACACAGATGTC	TSVYFCASSYSRQGIVSEKLFFGSGTQLSVL	TRBJ1-4	TRBV6-6	8	-5.431
CAAGACAGAGAGCTGGGTTCCACTGCCAAAAAACAGTTTTTCACTGACCCCGCCTACTTGGCTGCTGGCACAGAAATAAACTCCAGAATCCTCC	EDSGVYFCASSQVGGVSEKLFFGSGTQLSVL	TRBJ1-4	TRBV14	6	-5.556
CAAGACAGAGAGCTGGGTTCCACTGCCAAAAAACAGTTTTTCACTGATATGTCCGGGGCTGCTGGCACAGAAATAAACTCCAGAATCCTCCAGT	LEDSGVYFCASSPGHISEKLFFGSGTQLSVL	TRBJ1-4	TRBV14	28	-4.887
CAAGACAGAGAGCTGGGTTCCACTGCCAAAAAACAGTTTTTCACTGCCCCCCCGAACGCTGCAGAGATATATGCTGCTGTCTTCAGGGCTCATG	MSPEDSSIYLCSVRGGSEKLFFGSGTQLSVL	TRBJ1-4	TRBV29-1	13	-5.22
CAAGACAGAGAGCTGGGTTCCACTGCCAAAAAACAGTTTTTCACTGCCCCCGAAGCTGCTGGCACAGAGATACATGGCCGAGTCCCCCTGCTCT	EQGDSAMYLCASSFGGSEKLFFGSGTQLSVL	TRBJ1-4	TRBV7-9	16	-5.13
CAAGACAGAGAGCTGGGTTCCACTGCCAAAAAACAGTTTTTCACTGCCCCCTGTCCCGGGGTCACTGGTGGCACAGAAGTAAAGAGCTGTCTGG	QTALYFCATSDPGTGGSEKLFFGSGTQLSVL	TRBJ1-4	TRBV24-1	7	-5.489
CAAGACAGAGAGCTGGGTTCCACTGCCAAAAAACAGTTTTTCACTGCCCCCTTGGACGCTGCTGGCACAGAAATACAAAGCTGAGTCCCCCAGC	LGDSALYFCASSVQGGSEKLFFGSGTQLSVL	TRBJ1-4	TRBV9	4	-5.732
CAAGACAGAGAGCTGGGTTCCACTGCCAAAAAACAGTTTTTCACTGCCCTGTCGACTTTGGCTGCTGGCACAGAAATACACAGCAGAGTCACCA	GDSAVYFCASSQSRQGSEKLFFGSGTQLSVL	TRBJ1-4	TRBV3-1	10	-5.334
CAAGACAGAGAGCTGGGTTCCACTGCCAAAAAACAGTTTTTCACTGTCCCTATACATAGTGGCACAGAGGTACATAGATGTCTGGTTGGTGCTG	STNQTSMYLCATMYRDSEKLFFGSGTQLSVL	TRBJ1-4	TRBV28	16	-5.13
CAAGACAGAGAGCTGGGTTCCACTGCCAAAAAACAGTTTTTCACTTCCCCCTGTAGAACTGCTGGCGCAAAGATAAAGGGCCGAGTCCCCCAGC	LGDSALYLCASSSTGGSEKLFFGSGTQLSVL	TRBJ1-4	TRBV5-1	6	-5.556
CAAGACAGAGAGCTGGGTTCCACTGCCAAAAAACAGTTTTTCACTTCCCCCTGTCGCGGCACTGCAGATGTAGAAGCTGCTGTCTTCAGGATGG	HPEDSSFYICSAATGGSEKLFFGSGTQLSVL	TRBJ1-4	TRBV20-1	25	-4.936
CAAGACAGAGAGCTGGGTTCCACTGCCAAAAAACAGTTTTTCACTTCCCCTGTCCTTGCTGGTGGCACACAGGTACATGGCTGCGTCCCCCAGG	LGDAAMYLCATSKDRGSEKLFFGSGTQLSVL	TRBJ1-4	TRBV15	16	-5.13
CAAGACAGAGAGCTGGGTTCCACTGCCAAAAAACAGTTTTTCACTTCCCGGCCCTGTCCCGGGGCTGCTGGCACAGAGGTACATAGATGTCTGG	QTSMYLCASSPGTGPGSEKLFFGSGTQLSVL	TRBJ1-4	TRBV28	13	-5.22
CAAGACAGAGAGCTGGGTTCCACTGCCAAAAAACAGTTTTTCACTTCCCTGCCCAAATAAGCTGCTGGCACAGAGATACACGGCCGAGTCCTCA	EDSAVYLCASSLFGQGSEKLFFGSGTQLSVL	TRBJ1-4	TRBV11-2	23	-4.973
CAAGACAGAGAGCTGGGTTCCACTGCCAAAAAACAGTTTTTCACTTCCCTGTCCCGGGCTGCTGGCGCAAAGATAAAGGGCCGAGTCCCCCAGC	LGDSALYLCASSPGQGSEKLFFGSGTQLSVL	TRBJ1-4	TRBV5-1	2	-6.033
CAAGACAGAGAGCTGGGTTCCACTGCCAAAAAACAGTTTTTCACTTCCTTTTACCGGCAAACTGCTGGCACAGAAGTACACAGCTGAGTCCCTG	RDSAVYFCASSLPVKGSEKLFFGSGTQLSVL	TRBJ1-4	TRBV12-3; TRBV12-4	5	-5.635
CAAGACAGAGAGCTGGGTTCCACTGCCAAAAAACAGTTTTTCACTTCTGCTGGCACAGAAGTACACAGATGTCTGGGAGGGAGCAGCCGACTCC	ESAAPSQTSVYFCASRSEKLFFGSGTQLSVL	TRBJ1-4	TRBV6-1	11	-5.293
CAAGACAGAGAGCTGGGTTCCACTGCCAAAAAACAGTTTTTCACTTGTACCCTGTCTTCGGCTGCTGGCACAGAGATACATGGCCGAGTCCCCC	GDSAMYLCASSRRQGTSEKLFFGSGTQLSVL	TRBJ1-4	TRBV7-9	3	-5.857
CAAGACAGAGAGCTGGGTTCCACTGCCAAAAAACAGTTTTTCACTTTCAACGCTGCAGAGATATATGCTGCTGTCTTCAGGGCTCATGTTGCTC	SNMSPEDSSIYLCSVESEKLFFGSGTQLSVL	TRBJ1-4	TRBV29-1	13	-5.22
CAAGACAGAGAGCTGGGTTCCACTGCCAAAAAACAGTTTTTCACTTTCGGTGTCGAAACCAACGCTGCAGAGATATATGCTGCTGTCTTCAGGG	PEDSSIYLCSVGFDTESEKLFFGSGTQLSVL	TRBJ1-4	TRBV29-1	10	-5.334
CAAGACAGAGAGCTGGGTTCCACTGCCAAAAAACAGTTTTTCAGAACTGTCCCTAGCACTGCAGATGTAGAAGCTGCTGTCTTCAGGATGGGCA	AHPEDSSFYICSARDSSEKLFFGSGTQLSVL	TRBJ1-4	TRBV20-1	11	-5.293
CAAGACAGAGAGCTGGGTTCCACTGCCAAAAAACAGTTTTTCAGAAGCCCCCTGTCCTGAGCTGCTGGCACAGAGATACATGGCCGAGTCCCCC	GDSAMYLCASSSGQGASEKLFFGSGTQLSVL	TRBJ1-4	TRBV7-9	10	-5.334
CAAGACAGAGAGCTGGGTTCCACTGCCAAAAAACAGTTTTTCAGACAGTAAGCCCCCAGCTTCAACGCTGCAGAGATATATGCTGCTGTCTTCA	EDSSIYLCSVEAGGLLSEKLFFGSGTQLSVL	TRBJ1-4	TRBV29-1	14	-5.188
CAAGACAGAGAGCTGGGTTCCACTGCCAAAAAACAGTTTTTCAGACCAGACCCCCAAACTAGCACTGCAGATGTAGAAGCTGCTGTCTTCAGGA	PEDSSFYICSASLGVWSEKLFFGSGTQLSVL	TRBJ1-4	TRBV20-1	14	-5.188
CAAGACAGAGAGCTGGGTTCCACTGCCAAAAAACAGTTTTTCAGACCCCTCTTCAACGCTGCAGAGATATATGCTGCTGTCTTCAGGGCTCATG	MSPEDSSIYLCSVEEGSEKLFFGSGTQLSVL	TRBJ1-4	TRBV29-1	21	-5.012
CAAGACAGAGAGCTGGGTTCCACTGCCAAAAAACAGTTTTTCAGACCGAACTGTCGTTAAGCTGCTGGCACAGAGATACATGGCCGAGTCCCCC	GDSAMYLCASSLTTVRSEKLFFGSGTQLSVL	TRBJ1-4	TRBV7-9	6	-5.556
CAAGACAGAGAGCTGGGTTCCACTGCCAAAAAACAGTTTTTCAGACCTGTCCCCGTCATATACGCTGCTGGCACAGAAATACAAAGCTGAGTCC	DSALYFCASSVYDGDRSEKLFFGSGTQLSVL	TRBJ1-4	TRBV9	2	-6.033
CAAGACAGAGAGCTGGGTTCCACTGCCAAAAAACAGTTTTTCAGACGGGCCCCCCCTAGCACTGCAGATGTAGAAGCTGCTGTCTTCAGGATGG	HPEDSSFYICSARGGPSEKLFFGSGTQLSVL	TRBJ1-4	TRBV20-1	16	-5.13
CAAGACAGAGAGCTGGGTTCCACTGCCAAAAAACAGTTTTTCAGACTCCCCATCGAAGCTGCTGGCGCAAAGATAAAGGGCCGAGTCCCCCAGC	LGDSALYLCASSFDGESEKLFFGSGTQLSVL	TRBJ1-4	TRBV5-1	5	-5.635
CAAGACAGAGAGCTGGGTTCCACTGCCAAAAAACAGTTTTTCAGAGCCCCCTGTCCGGATAGCACTGCAGATGTAGAAGCTGCTGTCTTCAGGA	PEDSSFYICSAIRTGGSEKLFFGSGTQLSVL	TRBJ1-4	TRBV20-1	24	-4.954
CAAGACAGAGAGCTGGGTTCCACTGCCAAAAAACAGTTTTTCAGAGCCCCCTGTTATGACACTGCAGATGTAGAAGCTGCTGTCTTCAGGATGG	HPEDSSFYICSVITGGSEKLFFGSGTQLSVL	TRBJ1-4	TRBV20-1	7	-5.489
CAAGACAGAGAGCTGGGTTCCACTGCCAAAAAACAGTTTTTCAGAGCTATACCGTCCAGGGCTGCTGGCGCAAAGATAAAGGGCCGAGTCCCCC	GDSALYLCASSPGRYSSEKLFFGSGTQLSVL	TRBJ1-4	TRBV5-1	7	-5.489
CAAGACAGAGAGCTGGGTTCCACTGCCAAAAAACAGTTTTTCAGAGTAAGCTGTTGTTGGACTGCTGGCACAGAAGTACACAGATGTTTGGGAG	SQTSVYFCASSPTTAYSEKLFFGSGTQLSVL	TRBJ1-4	TRBV6-2	10	-5.334
CAAGACAGAGAGCTGGGTTCCACTGCCAAAAAACAGTTTTTCAGATACCCCCTGTCCACTGCTGGCACAGAAGTACATGGCTGAGTCCTCCAGC	LEDSAMYFCASSGQGVSEKLFFGSGTQLSVL	TRBJ1-4	TRBV2	5	-5.635
CAAGACAGAGAGCTGGGTTCCACTGCCAAAAAACAGTTTTTCAGATATCCCCTCCCGGTTGCTGGCACAGAGATAGAAAGCTGTCGGGTTCTTT	KNPTAFYLCASNREGISEKLFFGSGTQLSVL	TRBJ1-4	TRBV19	11	-5.293
CAAGACAGAGAGCTGGGTTCCACTGCCAAAAAACAGTTTTTCAGATCCACCCCCTGCCGAGCTGCTGGCACAGAGATACACGGCCGAGTCCTCC	EDSAVYLCASSSAGGGSEKLFFGSGTQLSVL	TRBJ1-4	TRBV7-2	18	-5.079
CAAGACAGAGAGCTGGGTTCCACTGCCAAAAAACAGTTTTTCAGATCCCCTCCCCTGTCGAGAGCTGCTGGCACAGAGATACACGGCCGAGTCC	DSAVYLCASSSRQGRGSEKLFFGSGTQLSVL	TRBJ1-4	TRBV7-2	7	-5.489
CAAGACAGAGAGCTGGGTTCCACTGCCAAAAAACAGTTTTTCAGATCCCGCTAGTAAGCTGCTGGCACAGAGATACACGGCCGAGTCCTCCTGC	QEDSAVYLCASSLLAGSEKLFFGSGTQLSVL	TRBJ1-4	TRBV7-2	13	-5.22
CAAGACAGAGAGCTGGGTTCCACTGCCAAAAAACAGTTTTTCAGATCCCTGTCTGCTGGTGGCACACAGGTACATGGCTGCGTCCCCCAGGCCT	GLGDAAMYLCATSRQGSEKLFFGSGTQLSVL	TRBJ1-4	TRBV15	5	-5.635
CAAGACAGAGAGCTGGGTTCCACTGCCAAAAAACAGTTTTTCAGATGCTGTCCCGACTTGGCTGCTGGCACAGAAATACACAGCAGAGTCACCA	GDSAVYFCASSQVGTASEKLFFGSGTQLSVL	TRBJ1-4	TRBV3-1	10	-5.334
CAAGACAGAGAGCTGGGTTCCACTGCCAAAAAACAGTTTTTCAGCACCCGGTCCCCGACTGCTGGCACAGAAGTACACAGATGTCTGGGAGGGA	PSQTSVYFCASSRGPGAEKLFFGSGTQLSVL	TRBJ1-4	TRBV6-5	14	-5.188
CAAGACAGAGAGCTGGGTTCCACTGCCAAAAAACAGTTTTTCAGCAGCTGTCAAACTGCTGGCACAGAGGTACATAGATGTCTGGTTGGTGCTG	STNQTSMYLCASSLTAAEKLFFGSGTQLSVL	TRBJ1-4	TRBV28	36	-4.778
CAAGACAGAGAGCTGGGTTCCACTGCCAAAAAACAGTTTTTCAGCAGTGTCTATACTACTGGCACAGAGATAGAAAGCTGTCGGGTTCTTTTGG	QKNPTAFYLCASSIDTAEKLFFGSGTQLSVL	TRBJ1-4	TRBV19	4	-5.732
CAAGACAGAGAGCTGGGTTCCACTGCCAAAAAACAGTTTTTCAGCATACCCTGTCCGGGCCCTGCTGGCACAGAAGTACATGGCTGAGTCCTCC	EDSAMYFCASRARTGYAEKLFFGSGTQLSVL	TRBJ1-4	TRBV2	10	-5.334
CAAGACAGAGAGCTGGGTTCCACTGCCAAAAAACAGTTTTTCAGCCAACCCCTGTCCCGGTAATCCTTGGCTGCTGGCACAGAAATACACAGCA	AVYFCASSQGLPGQGLAEKLFFGSGTQLSVL	TRBJ1-4	TRBV3-1	3	-5.857
CAAGACAGAGAGCTGGGTTCCACTGCCAAAAAACAGTTTTTCAGCCACTCCCGGAAAACTGCTGGCACAGAGGTACATAGATGTCTGGTTGGTG	TNQTSMYLCASSFPGVAEKLFFGSGTQLSVL	TRBJ1-4	TRBV28	38	-4.755
CAAGACAGAGAGCTGGGTTCCACTGCCAAAAAACAGTTTTTCAGCCCAAAGGGGGCTGCTGGCACAGAAATACACAGCAGAGTCACCAAGCTCC	ELGDSAVYFCASSPLWAEKLFFGSGTQLSVL	TRBJ1-4	TRBV3-1	8	-5.431
CAAGACAGAGAGCTGGGTTCCACTGCCAAAAAACAGTTTTTCAGCCCAGGCGGTTCTTCCACTGCTGGCACAGAGGTACATAGATGTCTGGTTG	NQTSMYLCASSGRTAWAEKLFFGSGTQLSVL	TRBJ1-4	TRBV28	23	-4.973
CAAGACAGAGAGCTGGGTTCCACTGCCAAAAAACAGTTTTTCAGCCCCCTGATCAACGCTGCAGAGATATATGCTGCTGTCTTCAGGGCTCATG	MSPEDSSIYLCSVDQGAEKLFFGSGTQLSVL	TRBJ1-4	TRBV29-1	31	-4.843
CAAGACAGAGAGCTGGGTTCCACTGCCAAAAAACAGTTTTTCAGCCCCCTGTCCTAGTAGGCTGCTGGCACAGAAATAAACTCCAGAATCCTCC	EDSGVYFCASSLLGQGAEKLFFGSGTQLSVL	TRBJ1-4	TRBV14	8	-5.431
CAAGACAGAGAGCTGGGTTCCACTGCCAAAAAACAGTTTTTCAGCCCCTCGCGTCATCGTCCTACTGGCACAGAGATAGAAAGCTGTCGGGTTC	NPTAFYLCASRTMTRGAEKLFFGSGTQLSVL	TRBJ1-4	TRBV19	14	-5.188
CAAGACAGAGAGCTGGGTTCCACTGCCAAAAAACAGTTTTTCAGCCCCTGTAAGAAAGCTGCTGGCGCAAAGATAAAGGGCCGAGTCCCCCAGC	LGDSALYLCASSFLTGAEKLFFGSGTQLSVL	TRBJ1-4	TRBV5-1	5	-5.635
CAAGACAGAGAGCTGGGTTCCACTGCCAAAAAACAGTTTTTCAGCCCCTGTCTCGTCAACGCTGCAGAGATATATGCTGCTGTCTTCAGGGCTC	SPEDSSIYLCSVDETGAEKLFFGSGTQLSVL	TRBJ1-4	TRBV29-1	50	-4.635
CAAGACAGAGAGCTGGGTTCCACTGCCAAAAAACAGTTTTTCAGCCCTCCCCCAACTGCTGGCACAGAAGTACACAGATGTCTGGGAGGGAGCA	APSQTSVYFCASSWGRAEKLFFGSGTQLSVL	TRBJ1-4	TRBV6-6	20	-5.033
CAAGACAGAGAGCTGGGTTCCACTGCCAAAAAACAGTTTTTCAGCCCTCCCTTCCAAGCTGCTGGCGCAAAGATAAAGGGCCGAGTCCCCCAGC	LGDSALYLCASSLEGRAEKLFFGSGTQLSVL	TRBJ1-4	TRBV5-1	20	-5.033
CAAGACAGAGAGCTGGGTTCCACTGCCAAAAAACAGTTTTTCAGCCCTGCCCATGGCAAGGCTACTGGCACAGAGATAGAAAGCTGTCGGGTTC	NPTAFYLCASSLAMGRAEKLFFGSGTQLSVL	TRBJ1-4	TRBV19	12	-5.255
CAAGACAGAGAGCTGGGTTCCACTGCCAAAAAACAGTTTTTCAGCCCTGCCTACGGTGCTGCTGGCACAGAAATACACAGCAGAGTCACCAAGC	LGDSAVYFCASSTVGRAEKLFFGSGTQLSVL	TRBJ1-4	TRBV3-1	6	-5.556
CAAGACAGAGAGCTGGGTTCCACTGCCAAAAAACAGTTTTTCAGCCCTGCTGGCACAGAAGTACACAGATGTCTGGGAGGGAGCAGCCAACTCC	ELAAPSQTSVYFCASRAEKLFFGSGTQLSVL	TRBJ1-4	TRBV6-6	9	-5.38
CAAGACAGAGAGCTGGGTTCCACTGCCAAAAAACAGTTTTTCAGCCCTGTATTTGCTGCTGGCACAGAGATACACGGCCGAGTCCTCCTGCTGT	QQEDSAVYLCASSKYRAEKLFFGSGTQLSVL	TRBJ1-4	TRBV7-2	3	-5.857
CAAGACAGAGAGCTGGGTTCCACTGCCAAAAAACAGTTTTTCAGCCCTGTTTACCCTGCTGGCACAGAAGTACACAGATGTCTGGGAGGGAGCA	APSQTSVYFCASRVNRAEKLFFGSGTQLSVL	TRBJ1-4	TRBV6-5	3	-5.857
CAAGACAGAGAGCTGGGTTCCACTGCCAAAAAACAGTTTTTCAGCCGACCCCTGTCGACTAGCACTGCAGATGTAGAAGCTGCTGTCTTCAGGA	PEDSSFYICSASRQGSAEKLFFGSGTQLSVL	TRBJ1-4	TRBV20-1	28	-4.887
CAAGACAGAGAGCTGGGTTCCACTGCCAAAAAACAGTTTTTCAGCCGCCCCCCGGCCTCCAAAACTGCTGGCACAGCGATACATGGCCGAGTCC	DSAMYRCASSFGGRGAAEKLFFGSGTQLSVL	TRBJ1-4	TRBV7-6	2	-6.033
CAAGACAGAGAGCTGGGTTCCACTGCCAAAAAACAGTTTTTCAGCCGCGGTAAGGACTCCCAAGCTGCTGGCACAGAGATACAGGGCCGAGTCC	DSALYLCASSLGVLTAAEKLFFGSGTQLSVL	TRBJ1-4	TRBV5-5	7	-5.489
CAAGACAGAGAGCTGGGTTCCACTGCCAAAAAACAGTTTTTCAGCCTCAATCCCCTGGAAGCTGCTGGCGCAAAGATAAAGGGCCGAGTCCCCC	GDSALYLCASSFQGIEAEKLFFGSGTQLSVL	TRBJ1-4	TRBV5-1	6	-5.556
CAAGACAGAGAGCTGGGTTCCACTGCCAAAAAACAGTTTTTCAGCCTGGGTCCCGGGATCACTGGTGGCACAGAAGTAAAGAGCTGTCTGGTTG	NQTALYFCATSDPGTQAEKLFFGSGTQLSVL	TRBJ1-4	TRBV24-1	3	-5.857
CAAGACAGAGAGCTGGGTTCCACTGCCAAAAAACAGTTTTTCAGCGAGAAGGGGGGAGGGGCTGCTGGCACAGAGATACAGGGCCGAGTCGTCC	DDSALYLCASSPSPLLAEKLFFGSGTQLSVL	TRBJ1-4	TRBV5-4	12	-5.255
CAAGACAGAGAGCTGGGTTCCACTGCCAAAAAACAGTTTTTCAGCGAGACCCCGGCTGCTGGCACAGAAATAAACTCCAGAATCCTCCAGTTCT	ELEDSGVYFCASSRGLAEKLFFGSGTQLSVL	TRBJ1-4	TRBV14	17	-5.104
CAAGACAGAGAGCTGGGTTCCACTGCCAAAAAACAGTTTTTCAGCGCGACCCCCTGTAAGTTCAACGCTGCAGAGATATATGCTGCTGTCTTCA	EDSSIYLCSVELTGGRAEKLFFGSGTQLSVL	TRBJ1-4	TRBV29-1	205	-4.023
CAAGACAGAGAGCTGGGTTCCACTGCCAAAAAACAGTTTTTCAGCGGTGCTGTCCCCCCTGCTGGCACAGAAGTACATGGCTGAGTCCTCCAGC	LEDSAMYFCASRGDSTAEKLFFGSGTQLSVL	TRBJ1-4	TRBV2	19	-5.056
CAAGACAGAGAGCTGGGTTCCACTGCCAAAAAACAGTTTTTCAGCGTCGGGTCGACCCTGTCCATACCCCAAGCTGCTGGCGCAAAGATAAAGG	LYLCASSLGYGQGRPDAEKLFFGSGTQLSVL	TRBJ1-4	TRBV5-1	3	-5.857
CAAGACAGAGAGCTGGGTTCCACTGCCAAAAAACAGTTTTTCAGCTACGTTTCGGAACCCCGAGCTGGCACAGAAGTACATGGCTGAGTCCTCC	EDSAMYFCASSGFRNVAEKLFFGSGTQLSVL	TRBJ1-4	TRBV2	5	-5.635
CAAGACAGAGAGCTGGGTTCCACTGCCAAAAAACAGTTTTTCAGCTCCAGCCCCTCTTCGGCTGCTGGCACAGAAATAAACTCCAGAATCCTCC	EDSGVYFCASSRRGAGAEKLFFGSGTQLSVL	TRBJ1-4	TRBV14	14	-5.188
CAAGACAGAGAGCTGGGTTCCACTGCCAAAAAACAGTTTTTCAGCTGTCCAGGCACTGCAGATGTAGAAGCTGCTGTCTTCAGGATGGGCACTG	SAHPEDSSFYICSAWTAEKLFFGSGTQLSVL	TRBJ1-4	TRBV20-1	8	-5.431
CAAGACAGAGAGCTGGGTTCCACTGCCAAAAAACAGTTTTTCAGGAAGGGCCCCCCCAGCACTGCAGATGTAGAAGCTGCTGTCTTCAGGATGG	HPEDSSFYICSAGGALPEKLFFGSGTQLSVL	TRBJ1-4	TRBV20-1	2	-6.033
CAAGACAGAGAGCTGGGTTCCACTGCCAAAAAACAGTTTTTCAGGACCCTGTCTAACTTGGCTGCTGGCACAGAAATACACAGCAGAGTCACCA	GDSAVYFCASSQVRQGPEKLFFGSGTQLSVL	TRBJ1-4	TRBV3-1	14	-5.188
CAAGACAGAGAGCTGGGTTCCACTGCCAAAAAACAGTTTTTCAGGATCCCTGCCCTTGCTGGCGCAAAGATAAAGGGCCGAGTCCCCCAGCTCC	ELGDSALYLCASKGRDPEKLFFGSGTQLSVL	TRBJ1-4	TRBV5-1	11	-5.293
CAAGACAGAGAGCTGGGTTCCACTGCCAAAAAACAGTTTTTCAGGCCCCCCGCTGACAACGCTGCAGAGATATATGCTGCTGTCTTCAGGGCTC	SPEDSSIYLCSVVSGGPEKLFFGSGTQLSVL	TRBJ1-4	TRBV29-1	51	-4.627
CAAGACAGAGAGCTGGGTTCCACTGCCAAAAAACAGTTTTTCAGGCCCCCCTGTGTAGATGCTGGCACAGAAGTACATGGCTGAGTCCTCCAGC	LEDSAMYFCASIYTGGPEKLFFGSGTQLSVL	TRBJ1-4	TRBV2	5	-5.635
CAAGACAGAGAGCTGGGTTCCACTGCCAAAAAACAGTTTTTCAGGCCCCCTGCCGCGGGAGTAACTGCTGGCACAGAAGTACACAGATGTCTGG	QTSVYFCASSYSRGRGPEKLFFGSGTQLSVL	TRBJ1-4	TRBV6-6	34	-4.803
CAAGACAGAGAGCTGGGTTCCACTGCCAAAAAACAGTTTTTCAGGCCCCCTGTCCGTTTTTCTGCTGGCACAGAGATACAGGGCCGAGTCTTCT	EDSALYLCASRKTDRGPEKLFFGSGTQLSVL	TRBJ1-4	TRBV4-2	9	-5.38
CAAGACAGAGAGCTGGGTTCCACTGCCAAAAAACAGTTTTTCAGGCCCCCTGTCTGGCGCCTCAACGCTGCAGAGATATATGCTGCTGTCTTCA	EDSSIYLCSVEAPDRGPEKLFFGSGTQLSVL	TRBJ1-4	TRBV29-1	97	-4.348
CAAGACAGAGAGCTGGGTTCCACTGCCAAAAAACAGTTTTTCAGGCCCTGGCCCTCTAGCACTGCAGATGTAGAAGCTGCTGTCTTCAGGATGG	HPEDSSFYICSARGPGPEKLFFGSGTQLSVL	TRBJ1-4	TRBV20-1	16	-5.13
CAAGACAGAGAGCTGGGTTCCACTGCCAAAAAACAGTTTTTCAGGCGTCCCGCTAGAGCTGCTGGCACAGAGATACATGGCCGAGTCCCCCTGC	QGDSAMYLCASSSSGTPEKLFFGSGTQLSVL	TRBJ1-4	TRBV7-9	6	-5.556
CAAGACAGAGAGCTGGGTTCCACTGCCAAAAAACAGTTTTTCAGGGATCCTGTTGGTCCCAGCACTGCAGATGTAGAAGCTGCTGTCTTCAGGA	PEDSSFYICSAGTNRIPEKLFFGSGTQLSVL	TRBJ1-4	TRBV20-1	22	-4.992
CAAGACAGAGAGCTGGGTTCCACTGCCAAAAAACAGTTTTTCAGGGGCGCCCCCTGTGGGTTTGCTGCTGGCGCAAAGATAAAGGGCCGAGTCC	DSALYLCASSKPTGGAPEKLFFGSGTQLSVL	TRBJ1-4	TRBV5-1	9	-5.38
CAAGACAGAGAGCTGGGTTCCACTGCCAAAAAACAGTTTTTCAGGGGCTGTACTAGCACTGCAGATGTAGAAGCTGCTGTCTTCAGGATGGGCA	AHPEDSSFYICSASTAPEKLFFGSGTQLSVL	TRBJ1-4	TRBV20-1	34	-4.803
CAAGACAGAGAGCTGGGTTCCACTGCCAAAAAACAGTTTTTCAGGGTGTCCCCTCGCCGGGCTGCTGGCACAGAAATAAACTCCAGAATCCTCC	EDSGVYFCASSPARGHPEKLFFGSGTQLSVL	TRBJ1-4	TRBV14	5	-5.635
CAAGACAGAGAGCTGGGTTCCACTGCCAAAAAACAGTTTTTCAGGTCCCTGCCCAACGCTGCAGAGATATATGCTGCTGTCTTCAGGGCTCATG	MSPEDSSIYLCSVGQGPEKLFFGSGTQLSVL	TRBJ1-4	TRBV29-1	17	-5.104
CAAGACAGAGAGCTGGGTTCCACTGCCAAAAAACAGTTTTTCAGGTGGCTGCTGGTCACTGCTGGCACAGAAGTACATGGCTGAGTCCTCCAGC	LEDSAMYFCASSDQQPPEKLFFGSGTQLSVL	TRBJ1-4	TRBV2	6	-5.556
CAAGACAGAGAGCTGGGTTCCACTGCCAAAAAACAGTTTTTCAGGTTGCCCTTCTACGCTGCTGGCACAGAAATACAAAGCTGAGTCCCCCAGC	LGDSALYFCASSVEGQPEKLFFGSGTQLSVL	TRBJ1-4	TRBV9	21	-5.012
CAAGACAGAGAGCTGGGTTCCACTGCCAAAAAACAGTTTTTCAGGTTGGGCTGTCCTGATAATGTTTTGGCTGCTGGCACAGAAATAAACTCCA	GVYFCASSQNIIRTAQPEKLFFGSGTQLSVL	TRBJ1-4	TRBV14	36	-4.778
CAAGACAGAGAGCTGGGTTCCACTGCCAAAAAACAGTTTTTCAGTAACACCCGACAAGCTGCTGGCGCAAAGATAAAGGGCCGAGTCCCCCAGC	LGDSALYLCASSLSGVTEKLFFGSGTQLSVL	TRBJ1-4	TRBV5-1	14	-5.188
CAAGACAGAGAGCTGGGTTCCACTGCCAAAAAACAGTTTTTCAGTATAAGTCCCGGTCCCTAAGCTGCTGGCACAGAGATACATGGCCGAGTCC	DSAMYLCASSLGTGTYTEKLFFGSGTQLSVL	TRBJ1-4	TRBV7-9	8	-5.431
CAAGACAGAGAGCTGGGTTCCACTGCCAAAAAACAGTTTTTCAGTCACCCTGTCCCTGATGGCACAGAAGTACACAGATGTCTGGGAGCTGGTA	TSSQTSVYFCAIRDRVTEKLFFGSGTQLSVL	TRBJ1-4	TRBV10-3	12	-5.255
CAAGACAGAGAGCTGGGTTCCACTGCCAAAAAACAGTTTTTCAGTCCCCCCTGCGGACCTGCTGGCACAGAGGTACATAGATGTCTGGTTGGTG	TNQTSMYLCASRSAGGTEKLFFGSGTQLSVL	TRBJ1-4	TRBV28	6	-5.556
CAAGACAGAGAGCTGGGTTCCACTGCCAAAAAACAGTTTTTCAGTCCCCCTGTCCCGGAGGTAAAGAGGGCTGCTGGCGCAGAGATACAGGGCT	ALYLCASSPLYLRDRGTEKLFFGSGTQLSVL	TRBJ1-4	TRBV4-1	11	-5.293
CAAGACAGAGAGCTGGGTTCCACTGCCAAAAAACAGTTTTTCAGTCCCCTGGGGACCTTCAACGCTGCAGAGATATATGCTGCTGTCTTCAGGG	PEDSSIYLCSVEGPQGTEKLFFGSGTQLSVL	TRBJ1-4	TRBV29-1	14	-5.188
CAAGACAGAGAGCTGGGTTCCACTGCCAAAAAACAGTTTTTCAGTCCCTGCCCCGAGAGCACTGATGGCACAGAAGTACACAGATGTCTGGGAG	SQTSVYFCAISALGAGTEKLFFGSGTQLSVL	TRBJ1-4	TRBV10-3	8	-5.431
CAAGACAGAGAGCTGGGTTCCACTGCCAAAAAACAGTTTTTCAGTCGCGGTACTCTCGAAGCTGCTGGCACAGAGATACACGGCCGAGTCCTCC	EDSAVYLCASSFESTATEKLFFGSGTQLSVL	TRBJ1-4	TRBV7-2	9	-5.38
CAAGACAGAGAGCTGGGTTCCACTGCCAAAAAACAGTTTTTCAGTCTGCCCTCTAGCACTGCAGATGTAGAAGCTGCTGTCTTCAGGATGGGCA	AHPEDSSFYICSARGQTEKLFFGSGTQLSVL	TRBJ1-4	TRBV20-1	6	-5.556
CAAGACAGAGAGCTGGGTTCCACTGCCAAAAAACAGTTTTTCAGTGTCCCCCCCAAAACTGCTGGCACAGAGGTACATAGATGTCTGGTTGGTG	TNQTSMYLCASSFGGDTEKLFFGSGTQLSVL	TRBJ1-4	TRBV28	3	-5.857
CAAGACAGAGAGCTGGGTTCCACTGCCAAAAAACAGTTTTTCAGTGTGTCCTCGGCTGCTGGCACAGAAATAAACTCCAGAATCCTCCAGTTCT	ELEDSGVYFCASSRGHTEKLFFGSGTQLSVL	TRBJ1-4	TRBV14	28	-4.887
CAAGACAGAGAGCTGGGTTCCACTGCCAAAAAACAGTTTTTCAGTTATCGCCCCCTGTCCGGCCAAGCTGCTGGCACAGAGATACAGGGCCGAG	SALYLCASSLAGQGAITEKLFFGSGTQLSVL	TRBJ1-4	TRBV5-5	6	-5.556
CAAGACAGAGAGCTGGGTTCCACTGCCAAAAAACAGTTTTTCAGTTCCCGCCACTCGTACCGAACTGCTGGCACAGAGGTACATAGATGTCTGG	QTSMYLCASSSVRVAGTEKLFFGSGTQLSVL	TRBJ1-4	TRBV28	6	-5.556
CAAGACAGAGAGCTGGGTTCCACTGCCAAAAAACAGTTTTTCAGTTCCCGCGCCCCGGGTGGCACAGAGGTACATAGATGTCTGGTTGGTGCTG	STNQTSMYLCATRGAGTEKLFFGSGTQLSVL	TRBJ1-4	TRBV28	17	-5.104
CAAGACAGAGAGCTGGGTTCCACTGCCAAAAAACAGTTTTTCAGTTCCCTGTACTTCAACGCTGCAGAGATATATGCTGCTGTCTTCAGGGCTC	SPEDSSIYLCSVEVQGTEKLFFGSGTQLSVL	TRBJ1-4	TRBV29-1	37	-4.766
CAAGACAGAGAGCTGGGTTCCACTGCCAAAAAACAGTTTTTCATAAACCCCTGTCAGTGTCACGCTGCAGAGATATATGCTGCTGTCTTCAGGG	PEDSSIYLCSVTLTGVYEKLFFGSGTQLSVL	TRBJ1-4	TRBV29-1	40	-4.732
CAAGACAGAGAGCTGGGTTCCACTGCCAAAAAACAGTTTTTCATAAACCCCTGTCCCAACGCTGCAGAGATATATGCTGCTGTCTTCAGGGCTC	SPEDSSIYLCSVGTGVYEKLFFGSGTQLSVL	TRBJ1-4	TRBV29-1	8	-5.431
CAAGACAGAGAGCTGGGTTCCACTGCCAAAAAACAGTTTTTCATAAAGCCCCGAGGGATCTTCAACGCTGCAGAGATATATGCTGCTGTCTTCA	EDSSIYLCSVEDPSGLYEKLFFGSGTQLSVL	TRBJ1-4	TRBV29-1	33	-4.816
CAAGACAGAGAGCTGGGTTCCACTGCCAAAAAACAGTTTTTCATAACCCCCTGTCCCACTGCTGGCACAGAAGTACATGGCTGAGTCCTCCAGC	LEDSAMYFCASSGTGGYEKLFFGSGTQLSVL	TRBJ1-4	TRBV2	15	-5.158
CAAGACAGAGAGCTGGGTTCCACTGCCAAAAAACAGTTTTTCATAACCCTGTCCCGGTGGACTAGCACTGCAGATGTAGAAGCTGCTGTCTTCA	EDSSFYICSASPPGQGYEKLFFGSGTQLSVL	TRBJ1-4	TRBV20-1	29	-4.872
CAAGACAGAGAGCTGGGTTCCACTGCCAAAAAACAGTTTTTCATAACCGACCTGCCGCGAGCTGCTGGCACAGAAATAAACTCCAGAATCCTCC	EDSGVYFCASSSRQVGYEKLFFGSGTQLSVL	TRBJ1-4	TRBV14	19	-5.056
CAAGACAGAGAGCTGGGTTCCACTGCCAAAAAACAGTTTTTCATAACCGTCCCCCTGTAGCGAGCTGCTGGCACAGAGATAGAGGGCCGAGTCC	DSALYLCASSSLQGDGYEKLFFGSGTQLSVL	TRBJ1-4	TRBV5-6	14	-5.188
CAAGACAGAGAGCTGGGTTCCACTGCCAAAAAACAGTTTTTCATAACCGTTGTCCTTGATGCTGGCACAGAAGTACACAGATGTCTGGGAGGGA	PSQTSVYFCASIKDNGYEKLFFGSGTQLSVL	TRBJ1-4	TRBV6-6	13	-5.22
CAAGACAGAGAGCTGGGTTCCACTGCCAAAAAACAGTTTTTCATAACGCCCCTCTAGCTGGCTGCTGGCACAGAGATACAGGGCCGAGTCTTCT	EDSALYLCASSQLEGRYEKLFFGSGTQLSVL	TRBJ1-4	TRBV4-2	19	-5.056
CAAGACAGAGAGCTGGGTTCCACTGCCAAAAAACAGTTTTTCATAAGCCCCCTGGGGTAAACTGCTGGCACAGAGGTACATAGATGTCTGGTTG	NQTSMYLCASSLPQGAYEKLFFGSGTQLSVL	TRBJ1-4	TRBV28	20	-5.033
CAAGACAGAGAGCTGGGTTCCACTGCCAAAAAACAGTTTTTCATAAGCCCCCTGTTTTCCACTGCTGGCGCAAAGATAAAGGGCCGAGTCCCCC	GDSALYLCASSGKQGAYEKLFFGSGTQLSVL	TRBJ1-4	TRBV5-1	10	-5.334
CAAGACAGAGAGCTGGGTTCCACTGCCAAAAAACAGTTTTTCATAAGCCCCCTTACTGCTGGCACAGAAGTACACAGATGTCTGGGAGGGAGCA	APSQTSVYFCASSKGAYEKLFFGSGTQLSVL	TRBJ1-4	TRBV6-5	19	-5.056
CAAGACAGAGAGCTGGGTTCCACTGCCAAAAAACAGTTTTTCATAAGCCCTCAGGGGCACCGAGTAACTGCTGGCACAGAAGTACACAGATGTC	TSVYFCASSYSVPLRAYEKLFFGSGTQLSVL	TRBJ1-4	TRBV6-5	13	-5.22
CAAGACAGAGAGCTGGGTTCCACTGCCAAAAAACAGTTTTTCATAAGGGTCCGCGCTGGCACAGAAGTACACAGATGTTTGGGAGGGAGCAGCC	AAPSQTSVYFCASADPYEKLFFGSGTQLSVL	TRBJ1-4	TRBV6-2	51	-4.627
CAAGACAGAGAGCTGGGTTCCACTGCCAAAAAACAGTTTTTCATAATCCTGTACACTGCTGGCACAGAAGTACACAGATGTCTGGGAGGGAGCA	APSQTSVYFCASSVQDYEKLFFGSGTQLSVL	TRBJ1-4	TRBV6-1	5	-5.635
CAAGACAGAGAGCTGGGTTCCACTGCCAAAAAACAGTTTTTCATACACACTGTCCCTGCTGGCACAGAAGTACACAGATGTTTGGGAGGGAGCA	APSQTSVYFCASRDSVYEKLFFGSGTQLSVL	TRBJ1-4	TRBV6-2	28	-4.887
CAAGACAGAGAGCTGGGTTCCACTGCCAAAAAACAGTTTTTCATACACCCCCTCAGGATCTTCAACGCTGCAGAGATATATGCTGCTGTCTTCA	EDSSIYLCSVEDPEGVYEKLFFGSGTQLSVL	TRBJ1-4	TRBV29-1	5	-5.635
CAAGACAGAGAGCTGGGTTCCACTGCCAAAAAACAGTTTTTCATACAGCTGTCCCTGGCTGGCACAGAAGTACATGGCTGAGTCCTCCAGCTTT	KLEDSAMYFCASQGQLYEKLFFGSGTQLSVL	TRBJ1-4	TRBV2	6	-5.556
CAAGACAGAGAGCTGGGTTCCACTGCCAAAAAACAGTTTTTCATACCCCCTGTCAATGGTTGATCTAGCACTGCAGATGTAGAAGCTGCTGTCT	DSSFYICSARSTIDRGYEKLFFGSGTQLSVL	TRBJ1-4	TRBV20-1	15	-5.158
CAAGACAGAGAGCTGGGTTCCACTGCCAAAAAACAGTTTTTCATACCCCCTGTCCCGGGAATCACTGGTGGCACAGAAGTAAAGAGCTGTCTGG	QTALYFCATSDSRDRGYEKLFFGSGTQLSVL	TRBJ1-4	TRBV24-1	3	-5.857
CAAGACAGAGAGCTGGGTTCCACTGCCAAAAAACAGTTTTTCATACCCCTGTCCAACGCTGCAGAGATATATGCTGCTGTCTTCAGGGCTCATG	MSPEDSSIYLCSVGQGYEKLFFGSGTQLSVL	TRBJ1-4	TRBV29-1	38	-4.755
CAAGACAGAGAGCTGGGTTCCACTGCCAAAAAACAGTTTTTCATACCCCTGTCCCCTGCTGGCACAGAAGTACACAGATGTCTGGGAGGGAGCA	APSQTSVYFCASRGQGYEKLFFGSGTQLSVL	TRBJ1-4	TRBV6-1	14	-5.188
CAAGACAGAGAGCTGGGTTCCACTGCCAAAAAACAGTTTTTCATACCCCTGTCCCGGATCGGCACTGCAGATGTAGAAGCTGCTGTCTTCAGGA	PEDSSFYICSADPGQGYEKLFFGSGTQLSVL	TRBJ1-4	TRBV20-1	12	-5.255
CAAGACAGAGAGCTGGGTTCCACTGCCAAAAAACAGTTTTTCATACCCTGTAGCAGAGCTGCTGGCGCAAAGATAAAGGGCCGAGTCCCCCAGC	LGDSALYLCASSSATGYEKLFFGSGTQLSVL	TRBJ1-4	TRBV5-1	6	-5.556
CAAGACAGAGAGCTGGGTTCCACTGCCAAAAAACAGTTTTTCATACCCTGTCCCGGAGGCGCTGCTGGCGCAAAGATAAAGGGCCGAGTCCCCC	GDSALYLCASSASGTGYEKLFFGSGTQLSVL	TRBJ1-4	TRBV5-1	9	-5.38
CAAGACAGAGAGCTGGGTTCCACTGCCAAAAAACAGTTTTTCATACCGGTCCCTGAACCTGCTGGCACAGAAGTACACAGATGTCTGGGAGGGA	PSQTSVYFCASRFRDRYEKLFFGSGTQLSVL	TRBJ1-4	TRBV6-5	18	-5.079
CAAGACAGAGAGCTGGGTTCCACTGCCAAAAAACAGTTTTTCATACCTCCCTGCGGAGGCTAAGCTGCTGGCACAGAGATACACGGCCGAGTCC	DSAVYLCASSLASAGRYEKLFFGSGTQLSVL	TRBJ1-4	TRBV7-2	23	-4.973
CAAGACAGAGAGCTGGGTTCCACTGCCAAAAAACAGTTTTTCATACGATCGTGTCGACAGGCTGGCACAGAAGTACACAGATGTCTGGGAGGGA	PSQTSVYFCASLSTRSYEKLFFGSGTQLSVL	TRBJ1-4	TRBV6-6	7	-5.489
CAAGACAGAGAGCTGGGTTCCACTGCCAAAAAACAGTTTTTCATACGGCCCCCTGTTTGGGGGGTAACTGCTGGCACAGAAGTACACAGATGTC	TSVYFCASSYPPNRGPYEKLFFGSGTQLSVL	TRBJ1-4	TRBV6-6	9	-5.38
CAAGACAGAGAGCTGGGTTCCACTGCCAAAAAACAGTTTTTCATACGTGGCGGTCGGGCTGCTGGCGCAGAGATACAGGGCTGAGTCTTCTGGC	PEDSALYLCASSPTATYEKLFFGSGTQLSVL	TRBJ1-4	TRBV4-1	4	-5.732
CAAGACAGAGAGCTGGGTTCCACTGCCAAAAAACAGTTTTTCATACTCCCGACTGCTGGCGCAAAGATAAAGGGCCGAGTCCCCCAGCTCCAAG	LELGDSALYLCASSREYEKLFFGSGTQLSVL	TRBJ1-4	TRBV5-1	8	-5.431
CAAGACAGAGAGCTGGGTTCCACTGCCAAAAAACAGTTTTTCATACTGACGCGGGCTGCTGGCACAGAGATACACGGCCGAGTCCTCCTGCTGT	QQEDSAVYLCASSPRQYEKLFFGSGTQLSVL	TRBJ1-4	TRBV7-2	10	-5.334
CAAGACAGAGAGCTGGGTTCCACTGCCAAAAAACAGTTTTTCATACTGTCCCCGGCTGGCACAGAAATACACAGCAGAGTCACCAAGCTCCAGG	LELGDSAVYFCASRGQYEKLFFGSGTQLSVL	TRBJ1-4	TRBV3-1	4	-5.732
CAAGACAGAGAGCTGGGTTCCACTGCCAAAAAACAGTTTTTCATACTGTCGGGTGCTGGCACAGAGATAGAGGGCCGAGTCCCCCAGCAACAAG	LLLGDSALYLCASTRQYEKLFFGSGTQLSVL	TRBJ1-4	TRBV5-6	16	-5.13
CAAGACAGAGAGCTGGGTTCCACTGCCAAAAAACAGTTTTTCATAGAGGATGCCCCGACTGGCACAGAGATAGAAAGCTGTCGGGTTCTTTTGG	QKNPTAFYLCASRGILYEKLFFGSGTQLSVL	TRBJ1-4	TRBV19	5	-5.635
CAAGACAGAGAGCTGGGTTCCACTGCCAAAAAACAGTTTTTCATAGCCCCCTGTCCTGCTGGCACAGAGATACACGGCCGAGTCCTCCTGCTGT	QQEDSAVYLCASRTGGYEKLFFGSGTQLSVL	TRBJ1-4	TRBV7-2	8	-5.431
CAAGACAGAGAGCTGGGTTCCACTGCCAAAAAACAGTTTTTCATAGCCCCTGTCTTTGCCGCTGCAGAGATATATGCTGCTGTCTTCAGGGCTC	SPEDSSIYLCSGKDRGYEKLFFGSGTQLSVL	TRBJ1-4	TRBV29-1	6	-5.556
CAAGACAGAGAGCTGGGTTCCACTGCCAAAAAACAGTTTTTCATAGCCGCCCTTTCGGGTAGAACTAGCACTGCAGATGTAGAAGCTGCTGTCT	DSSFYICSASSTRKGGYEKLFFGSGTQLSVL	TRBJ1-4	TRBV20-1	36	-4.778
CAAGACAGAGAGCTGGGTTCCACTGCCAAAAAACAGTTTTTCATAGCCGGTGTCCCTAGAACTGCTGGCACAGAGGTACATAGATGTCTGGTTG	NQTSMYLCASSSRDTGYEKLFFGSGTQLSVL	TRBJ1-4	TRBV28	38	-4.755
CAAGACAGAGAGCTGGGTTCCACTGCCAAAAAACAGTTTTTCATAGCCTGTCCCGTCGTAGCTGCTGGCGCAAAGATAAAGGGCCGAGTCCCCC	GDSALYLCASSYDGTGYEKLFFGSGTQLSVL	TRBJ1-4	TRBV5-1	14	-5.188
CAAGACAGAGAGCTGGGTTCCACTGCCAAAAAACAGTTTTTCATAGGAGATGTCAAGGTGGCACAGAAATACACAGCAGAGTCACCAAGCTCCA	GAW*LCCVFLCHLDISYEKLFFGSGTQLSVL	TRBJ1-4	TRBV3-2	3	-5.857
CAAGACAGAGAGCTGGGTTCCACTGCCAAAAAACAGTTTTTCATAGGCCCCCTGTACCCCGGCGCTGCAGAGATATATGCTGCTGTCTTCAGGG	PEDSSIYLCSAGVQGAYEKLFFGSGTQLSVL	TRBJ1-4	TRBV29-1	25	-4.936
CAAGACAGAGAGCTGGGTTCCACTGCCAAAAAACAGTTTTTCATAGGCTGATCCGTAACTGCTGGCACAGAAGTACACAGATGTCTGGGAGGGA	PSQTSVYFCASSYGSAYEKLFFGSGTQLSVL	TRBJ1-4	TRBV6-5	2	-6.033
CAAGACAGAGAGCTGGGTTCCACTGCCAAAAAACAGTTTTTCATAGGGTAAACTGCTGGCACAGAGGTACATAGATGTCTGGTTGGTGCTGGCG	ASTNQTSMYLCASSLPYEKLFFGSGTQLSVL	TRBJ1-4	TRBV28	8	-5.431
CAAGACAGAGAGCTGGGTTCCACTGCCAAAAAACAGTTTTTCATAGTATCTGTCAGGGCTGCTGGCACAGAGATACACGGCGGAGTCCTCCTGC	QEDSAVYLCASSPDRYYEKLFFGSGTQLSVL	TRBJ1-4	TRBV7-8	12	-5.255
CAAGACAGAGAGCTGGGTTCCACTGCCAAAAAACAGTTTTTCATATAAACTGCTGGCACAGAAGTACATGGCTGAGTCCTCCAGCTTTGTGGAC	STKLEDSAMYFCASSLYEKLFFGSGTQLSVL	TRBJ1-4	TRBV2	20	-5.033
CAAGACAGAGAGCTGGGTTCCACTGCCAAAAAACAGTTTTTCATATAGTCCCCCCTGGTTGGTTCCGCTGCTGGCACAGAAATACAAAGCTGAG	SALYFCASSGTNQGGLYEKLFFGSGTQLSVL	TRBJ1-4	TRBV9	11	-5.293
CAAGACAGAGAGCTGGGTTCCACTGCCAAAAAACAGTTTTTCATATCCCCCCTGTCTGGTACTGCTGGCACAGAGGTACATAGATGTCTGGTTG	NQTSMYLCASSTRQGGYEKLFFGSGTQLSVL	TRBJ1-4	TRBV28	8	-5.431
CAAGACAGAGAGCTGGGTTCCACTGCCAAAAAACAGTTTTTCATATCCCCCTGTACTGCTGGTGGCACACAGGTACATGGCTGCGTCCCCCAGG	LGDAAMYLCATSSTGGYEKLFFGSGTQLSVL	TRBJ1-4	TRBV15	9	-5.38
CAAGACAGAGAGCTGGGTTCCACTGCCAAAAAACAGTTTTTCATATCCCGCCGGGTTGCTGGCACAGAAGTACACAGATGTTTGGGAGGGAGCA	APSQTSVYFCASNPAGYEKLFFGSGTQLSVL	TRBJ1-4	TRBV6-2	45	-4.681
CAAGACAGAGAGCTGGGTTCCACTGCCAAAAAACAGTTTTTCATATCCCTGTCCCCTCCTTGACCTGCTGGCACAGAAGTACACAGATGTCTGG	QTSVYFCASRSRRGQGYEKLFFGSGTQLSVL	TRBJ1-4	TRBV6-6	11	-5.293
CAAGACAGAGAGCTGGGTTCCACTGCCAAAAAACAGTTTTTCATATCCCTGTCCCGGAGTACTGCTGGCACAGAGGTACATAGATGTCTGGTTG	NQTSMYLCASSTPGQGYEKLFFGSGTQLSVL	TRBJ1-4	TRBV28	4	-5.732
CAAGACAGAGAGCTGGGTTCCACTGCCAAAAAACAGTTTTTCATATCGAACTTCAATCCGACTGCTGGCACAGAAGTACACAGCTGAGTCCCTG	RDSAVYFCASSRIEVRYEKLFFGSGTQLSVL	TRBJ1-4	TRBV12-3; TRBV12-4	6	-5.556
CAAGACAGAGAGCTGGGTTCCACTGCCAAAAAACAGTTTTTCATATCTCTCGCTTCCTTGGCTGCTGGCGCAGAGATACAGGGCTGAGTCTTCT	EDSALYLCASSQGSERYEKLFFGSGTQLSVL	TRBJ1-4	TRBV4-1	4	-5.732
CAAGACAGAGAGCTGGGTTCCACTGCCAAAAAACAGTTTTTCATATGCCCCCTGCCTCCCAACGCTGCAGAGATATATGCTGCTGTCTTCAGGG	PEDSSIYLCSVGRQGAYEKLFFGSGTQLSVL	TRBJ1-4	TRBV29-1	22	-4.992
CAAGACAGAGAGCTGGGTTCCACTGCCAAAAAACAGTTTTTCATCAAACCCTGGCCGCAAGCTGCTGGCGCAAAGATAAAGGGCCGAGTCCCCC	GDSALYLCASSLRPGFDEKLFFGSGTQLSVL	TRBJ1-4	TRBV5-1	3	-5.857
CAAGACAGAGAGCTGGGTTCCACTGCCAAAAAACAGTTTTTCATCAAACTGTTCTACGCCCTTACTCTAGCACTGCAGATGTAGAAGCTGCTGT	QQLLHLQC*SKGVEQFDEKLFFGSGTQLSVL	TRBJ1-4	TRBV20-1	9	-5.38
CAAGACAGAGAGCTGGGTTCCACTGCCAAAAAACAGTTTTTCATCAACCCCCGGATCTAAGCTGCTGGCGCAAAGATAAAGGGCCGAGTCCCCC	GDSALYLCASSLDPGVDEKLFFGSGTQLSVL	TRBJ1-4	TRBV5-1	22	-4.992
CAAGACAGAGAGCTGGGTTCCACTGCCAAAAAACAGTTTTTCATCAAGAGGCTCTGGTCTAGCACTGCAGATGTAGAAGCTGCTGTCTTCAGGA	PEDSSFYICSARPEPLDEKLFFGSGTQLSVL	TRBJ1-4	TRBV20-1	22	-4.992
CAAGACAGAGAGCTGGGTTCCACTGCCAAAAAACAGTTTTTCATCAAGGACATCCGGTGCACTGCAGATGTAGAAGCTGCTGTCTTCAGGATGG	HPEDSSFYICSAPDVLDEKLFFGSGTQLSVL	TRBJ1-4	TRBV20-1	6	-5.556
CAAGACAGAGAGCTGGGTTCCACTGCCAAAAAACAGTTTTTCATCAATCCCCTGTTGAGTGGCACAGAAGTACATGGCTGAGTCCTCCAGCTTT	KLEDSAMYFCATQQGIDEKLFFGSGTQLSVL	TRBJ1-4	TRBV2	9	-5.38
CAAGACAGAGAGCTGGGTTCCACTGCCAAAAAACAGTTTTTCATCAATCCCTGTCCCGGGACGGCTGCTGGCGCAGAGATACAGGGCTGAGTCT	DSALYLCASSRPGTGIDEKLFFGSGTQLSVL	TRBJ1-4	TRBV4-1	3	-5.857
CAAGACAGAGAGCTGGGTTCCACTGCCAAAAAACAGTTTTTCATCACCCCCTGTGCTGCTGGCACAGAAGTACAGGGCTGAGTCCCCCAGCTCC	ELGDSALYFCASSTGGDEKLFFGSGTQLSVL	TRBJ1-4	TRBV13	5	-5.635
CAAGACAGAGAGCTGGGTTCCACTGCCAAAAAACAGTTTTTCATCACCCCTGGGGGGGGTCGTGGCACTGCAGATGTAGAAGCTGCTGTCTTCA	EDSSFYICSATTPPRGDEKLFFGSGTQLSVL	TRBJ1-4	TRBV20-1	6	-5.556
CAAGACAGAGAGCTGGGTTCCACTGCCAAAAAACAGTTTTTCATCACCCCTGTCTCGGCTGCTGGCACAGAGATACACGGCCGAGTCCTCCTGC	QEDSAVYLCASSRDRGDEKLFFGSGTQLSVL	TRBJ1-4	TRBV7-2	7	-5.489
CAAGACAGAGAGCTGGGTTCCACTGCCAAAAAACAGTTTTTCATCACCCCTGTTAAGGCTGCTGGCACAGAGATACAGGGCCGAGTCCCCCAGC	LGDSALYLCASSLNRGDEKLFFGSGTQLSVL	TRBJ1-4	TRBV5-5	8	-5.431
CAAGACAGAGAGCTGGGTTCCACTGCCAAAAAACAGTTTTTCATCACCTGTAACAACGCTGCAGAGATATATGCTGCTGTCTTCAGGGCTCATG	MSPEDSSIYLCSVVTGDEKLFFGSGTQLSVL	TRBJ1-4	TRBV29-1	9	-5.38
CAAGACAGAGAGCTGGGTTCCACTGCCAAAAAACAGTTTTTCATCACTCCCCTGTATGTCGTGGCTGCTGGCGCAGAGATACAGGGCCGAGTCT	DSALYLCASSHDIQGSDEKLFFGSGTQLSVL	TRBJ1-4	TRBV4-3	19	-5.056
CAAGACAGAGAGCTGGGTTCCACTGCCAAAAAACAGTTTTTCATCAGAACCCAGTACTTGGCTGCTGGCACAGAAATACACAGCAGAGTCACCA	GDSAVYFCASSQVLGSDEKLFFGSGTQLSVL	TRBJ1-4	TRBV3-1	21	-5.012
CAAGACAGAGAGCTGGGTTCCACTGCCAAAAAACAGTTTTTCATCAGACCCCCACAAGCTGCTGGCGCAAAGATAAAGGGCCGAGTCCCCCAGC	LGDSALYLCASSLWGSDEKLFFGSGTQLSVL	TRBJ1-4	TRBV5-1	19	-5.056
CAAGACAGAGAGCTGGGTTCCACTGCCAAAAAACAGTTTTTCATCAGATACCCCTGTGGGTTTGCGTTTGCTGGCACAGAAGTACACAGATGTC	TSVYFCASKRKPTGVSDEKLFFGSGTQLSVL	TRBJ1-4	TRBV6-5	16	-5.13
CAAGACAGAGAGCTGGGTTCCACTGCCAAAAAACAGTTTTTCATCAGCAGCCCCCTGTCCGTAAAAGCTGCTGGCACAGAAGTACACAGCTGAG	SAVYFCASSFYGQGAADEKLFFGSGTQLSVL	TRBJ1-4	TRBV12-3; TRBV12-4	2	-6.033
CAAGACAGAGAGCTGGGTTCCACTGCCAAAAAACAGTTTTTCATCAGCCGAAATCTGGCTGGCACAGAAATAAGCTGCCGAATCTCCTCGCACT	VRGDSAAYFCASQISADEKLFFGSGTQLSVL	TRBJ1-4	TRBV18	13	-5.22
CAAGACAGAGAGCTGGGTTCCACTGCCAAAAAACAGTTTTTCATCAGCGCTAGTGCTGGCACAGAAGTACACAGATGTCTGGGAGGGAGCAGCC	AAPSQTSVYFCASTSADEKLFFGSGTQLSVL	TRBJ1-4	TRBV6-6	17	-5.104
CAAGACAGAGAGCTGGGTTCCACTGCCAAAAAACAGTTTTTCATCATACACCCTGGCGACGCTGCAGAGATATATGCTGCTGTCTTCAGGGCTC	SPEDSSIYLCSVARVYDEKLFFGSGTQLSVL	TRBJ1-4	TRBV29-1	21	-5.012
CAAGACAGAGAGCTGGGTTCCACTGCCAAAAAACAGTTTTTCATCATATCTGCCTAAGCTGCTGGCGCAAAGATAAAGGGCCGAGTCCCCCAGC	LGDSALYLCASSLGRYDEKLFFGSGTQLSVL	TRBJ1-4	TRBV5-1	18	-5.079
CAAGACAGAGAGCTGGGTTCCACTGCCAAAAAACAGTTTTTCATCATCATCACTGATGGCACAGAAGTACACAGATGTCTGGGAGCTGGTAGCG	ATSSQTSVYFCAISDDDEKLFFGSGTQLSVL	TRBJ1-4	TRBV10-3	5	-5.635
CAAGACAGAGAGCTGGGTTCCACTGCCAAAAAACAGTTTTTCATCATGCCCCCCGGTAAGATCTCTAGCACTGCAGATGTAGAAGCTGCTGTCT	DSSFYICSARDLTGGHDEKLFFGSGTQLSVL	TRBJ1-4	TRBV20-1	17	-5.104
CAAGACAGAGAGCTGGGTTCCACTGCCAAAAAACAGTTTTTCATCATTATGGCTGCTGGCACAGAGATACACGGCGGAGTCCTCCTGCTGTGTG	TQQEDSAVYLCASSHNDEKLFFGSGTQLSVL	TRBJ1-4	TRBV7-8	14	-5.188
CAAGACAGAGAGCTGGGTTCCACTGCCAAAAAACAGTTTTTCATCATTGGCCCCTGCTGGGCTGCTGGCACAGAAGTACACAGATGTCTGGGAG	SQTSVYFCASSPAGANDEKLFFGSGTQLSVL	TRBJ1-4	TRBV6-6	13	-5.22
CAAGACAGAGAGCTGGGTTCCACTGCCAAAAAACAGTTTTTCATCCAACACCCTGGGAGGACTGCTGGCACAGAAGTACACAGCTGAGTCCCTG	RDSAVYFCASSPPRVLDEKLFFGSGTQLSVL	TRBJ1-4	TRBV12-3; TRBV12-4	6	-5.556
CAAGACAGAGAGCTGGGTTCCACTGCCAAAAAACAGTTTTTCATCCAAGACCCTGTCCTCTCTAGCACTGCAGATGTAGAAGCTGCTGTCTTCA	EDSSFYICSAREDRVLDEKLFFGSGTQLSVL	TRBJ1-4	TRBV20-1	9	-5.38
CAAGACAGAGAGCTGGGTTCCACTGCCAAAAAACAGTTTTTCATCCAATCCTTCCTCTTGGCTGCTGGCACAGAAATAAACTCCAGAATCCTCC	EDSGVYFCASSQEEGLDEKLFFGSGTQLSVL	TRBJ1-4	TRBV14	19	-5.056
CAAGACAGAGAGCTGGGTTCCACTGCCAAAAAACAGTTTTTCATCCAATGCTGGCCTGCTGGCACAGAGGTACATAGATGTCTGGTTGGTGCTG	STNQTSMYLCASRPALDEKLFFGSGTQLSVL	TRBJ1-4	TRBV28	7	-5.489
CAAGACAGAGAGCTGGGTTCCACTGCCAAAAAACAGTTTTTCATCCACACCTCCCCCGACCGAGTAACTGCTGGCACAGAAGTACACAGATGTC	TSVYFCASSYSVGGGVDEKLFFGSGTQLSVL	TRBJ1-4	TRBV6-6	10	-5.334
CAAGACAGAGAGCTGGGTTCCACTGCCAAAAAACAGTTTTTCATCCACCCCCCTGTATCGGCTAGCACTGCAGATGTAGAAGCTGCTGTCTTCA	EDSSFYICSASRYRGVDEKLFFGSGTQLSVL	TRBJ1-4	TRBV20-1	8	-5.431
CAAGACAGAGAGCTGGGTTCCACTGCCAAAAAACAGTTTTTCATCCACGGGGCTGCTGGCACAGAAGTACATGGCTGAGTCCTCCAGCTTTGTG	TKLEDSAMYFCASSPVDEKLFFGSGTQLSVL	TRBJ1-4	TRBV2	10	-5.334
CAAGACAGAGAGCTGGGTTCCACTGCCAAAAAACAGTTTTTCATCCACTATTTGGCTGCTGGCACAGAAATACACAGCAGAGTCACCAAGCTCC	ELGDSAVYFCASSQIVDEKLFFGSGTQLSVL	TRBJ1-4	TRBV3-1	6	-5.556
CAAGACAGAGAGCTGGGTTCCACTGCCAAAAAACAGTTTTTCATCCACTCCCTTCCGGTTGCTGCTGGCGCAAAGATAAAGGGCCGAGTCCCCC	GDSALYLCASSNRKGVDEKLFFGSGTQLSVL	TRBJ1-4	TRBV5-1	8	-5.431
CAAGACAGAGAGCTGGGTTCCACTGCCAAAAAACAGTTTTTCATCCAGCCCCCCTGTCCCGGACACCAAACTGCTGGCACAGAGGTACATAGAT	SMYLCASSLVSGTGGLDEKLFFGSGTQLSVL	TRBJ1-4	TRBV28	7	-5.489
CAAGACAGAGAGCTGGGTTCCACTGCCAAAAAACAGTTTTTCATCCAGCGTCCCTTTGCTGCTGGCGCAAAGATAAAGGGCCGAGTCCCCCAGC	LGDSALYLCASSKGTLDEKLFFGSGTQLSVL	TRBJ1-4	TRBV5-1	9	-5.38
CAAGACAGAGAGCTGGGTTCCACTGCCAAAAAACAGTTTTTCATCCAGTCCTGTCGTCAAGCTGCTGGCACAGAGATACATGGCCGAGTCCCCC	GDSAMYLCASSLTTGLDEKLFFGSGTQLSVL	TRBJ1-4	TRBV7-9	7	-5.489
CAAGACAGAGAGCTGGGTTCCACTGCCAAAAAACAGTTTTTCATCCAGTCGGCTGCTGGCACAGAAATACACAGCAGAGTCACCAAGCTCCAGG	LELGDSAVYFCASSRLDEKLFFGSGTQLSVL	TRBJ1-4	TRBV3-1	11	-5.293
CAAGACAGAGAGCTGGGTTCCACTGCCAAAAAACAGTTTTTCATCCCAAGGGTTTGCACTGCAGATGTAGAAGCTGCTGTCTTCAGGATGGGCA	AHPEDSSFYICSANPWDEKLFFGSGTQLSVL	TRBJ1-4	TRBV20-1	19	-5.056
CAAGACAGAGAGCTGGGTTCCACTGCCAAAAAACAGTTTTTCATCCCAATGCCCCCTTTTACTGCTGGCACAGAGGTACATAGATGTCTGGTTG	NQTSMYLCASSKRGHWDEKLFFGSGTQLSVL	TRBJ1-4	TRBV28	10	-5.334
CAAGACAGAGAGCTGGGTTCCACTGCCAAAAAACAGTTTTTCATCCCACCCTGTTTTGCCGCTGCAGAGATATATGCTGCTGTCTTCAGGGCTC	SPEDSSIYLCSGKTGWDEKLFFGSGTQLSVL	TRBJ1-4	TRBV29-1	12	-5.255
CAAGACAGAGAGCTGGGTTCCACTGCCAAAAAACAGTTTTTCATCCCACCGGCCCGAATAACTGCTGGCACAGAAGTACACAGATGTCTGGGAG	SQTSVYFCASSYSGRWDEKLFFGSGTQLSVL	TRBJ1-4	TRBV6-5	17	-5.104
CAAGACAGAGAGCTGGGTTCCACTGCCAAAAAACAGTTTTTCATCCCACCTATCCGAAGCACTGCAGATGTAGAAGCTGCTGTCTTCAGGATGG	HPEDSSFYICSASDRWDEKLFFGSGTQLSVL	TRBJ1-4	TRBV20-1	35	-4.79
CAAGACAGAGAGCTGGGTTCCACTGCCAAAAAACAGTTTTTCATCCCAGATCCGCCCTGTCCTTCTACTGCTGGCACAGAGGTACATAGATGTC	TSMYLCASSRRTGRIWDEKLFFGSGTQLSVL	TRBJ1-4	TRBV28	94	-4.361
CAAGACAGAGAGCTGGGTTCCACTGCCAAAAAACAGTTTTTCATCCCAGGGGTCCCTGGGGTGACTGCTGGCACAGAAGTACACAGATGTCTGG	QTSVYFCASSHPRDPWDEKLFFGSGTQLSVL	TRBJ1-4	TRBV6-6	14	-5.188
CAAGACAGAGAGCTGGGTTCCACTGCCAAAAAACAGTTTTTCATCCCAGGTCCCGGCGCTGCTGGCACAGAGATACAGGGCCGAGTCTTCTGGC	PEDSALYLCASSAGTWDEKLFFGSGTQLSVL	TRBJ1-4	TRBV4-2	10	-5.334
CAAGACAGAGAGCTGGGTTCCACTGCCAAAAAACAGTTTTTCATCCCCAACTGCCCCATGGGCACTGCAGATGTAGAAGCTGCTGTCTTCAGGA	PEDSSFYICSAHGAVGDEKLFFGSGTQLSVL	TRBJ1-4	TRBV20-1	37	-4.766
CAAGACAGAGAGCTGGGTTCCACTGCCAAAAAACAGTTTTTCATCCCCCAACGACCTAGCACTGCAGATGTAGAAGCTGCTGTCTTCAGGATGG	HPEDSSFYICSARSLGDEKLFFGSGTQLSVL	TRBJ1-4	TRBV20-1	25	-4.936
CAAGACAGAGAGCTGGGTTCCACTGCCAAAAAACAGTTTTTCATCCCCCACAGTCGATGCGCTGCAGAGATATATGCTGCTGTCTTCAGGGCTC	SPEDSSIYLCSASTVGDEKLFFGSGTQLSVL	TRBJ1-4	TRBV29-1	16	-5.13
CAAGACAGAGAGCTGGGTTCCACTGCCAAAAAACAGTTTTTCATCCCCCCTGCCTCCATCTCTAGCACTGCAGATGTAGAAGCTGCTGTCTTCA	EDSSFYICSARDGGRGDEKLFFGSGTQLSVL	TRBJ1-4	TRBV20-1	6	-5.556
CAAGACAGAGAGCTGGGTTCCACTGCCAAAAAACAGTTTTTCATCCCCCCTGTTGGAACTGCTGGCACAGAGGTACATAGATGTCTGGTTGGTG	TNQTSMYLCASSSNRGDEKLFFGSGTQLSVL	TRBJ1-4	TRBV28	3	-5.857
CAAGACAGAGAGCTGGGTTCCACTGCCAAAAAACAGTTTTTCATCCCCCGCCAAGCTGCTGGCACAGAGATAGAGGGCCGAGTCCCCCAGCAAC	LLGDSALYLCASSLAGDEKLFFGSGTQLSVL	TRBJ1-4	TRBV5-6	17	-5.104
CAAGACAGAGAGCTGGGTTCCACTGCCAAAAAACAGTTTTTCATCCCCCGCGTAATCTTGGCTGCTGGCACAGAAATACACAGCAGAGTCACCA	GDSAVYFCASSQDYAGDEKLFFGSGTQLSVL	TRBJ1-4	TRBV3-1	11	-5.293
CAAGACAGAGAGCTGGGTTCCACTGCCAAAAAACAGTTTTTCATCCCCCTGGCCCGGTGGTGAGCTGGCACAGAAATAAGCTGCCGAATCTCCT	GDSAAYFCASSPPGQGDEKLFFGSGTQLSVL	TRBJ1-4	TRBV18	14	-5.188
CAAGACAGAGAGCTGGGTTCCACTGCCAAAAAACAGTTTTTCATCCCCCTGGCCGGAACTGCTGGCACAGAGGTACATAGATGTCTGGTTGGTG	TNQTSMYLCASSSGQGDEKLFFGSGTQLSVL	TRBJ1-4	TRBV28	8	-5.431
CAAGACAGAGAGCTGGGTTCCACTGCCAAAAAACAGTTTTTCATCCCCCTGGCGGAGACTGCTGGCACAGAGATACAGGGCCGAGTCGTCCAGC	LDDSALYLCASSLRQGDEKLFFGSGTQLSVL	TRBJ1-4	TRBV5-4	3	-5.857
CAAGACAGAGAGCTGGGTTCCACTGCCAAAAAACAGTTTTTCATCCCCCTGTCCATGGCTGCTGGCGCAGAGATACAGGGCTGAGTCTTCTGGC	PEDSALYLCASSHGQGDEKLFFGSGTQLSVL	TRBJ1-4	TRBV4-1	7	-5.489
CAAGACAGAGAGCTGGGTTCCACTGCCAAAAAACAGTTTTTCATCCCCCTGTCCGGGGCTGCTGGCACAGAGATACATGGCCGAGTCCCCCTGC	QGDSAMYLCASSPGQGDEKLFFGSGTQLSVL	TRBJ1-4	TRBV7-9	10	-5.334
CAAGACAGAGAGCTGGGTTCCACTGCCAAAAAACAGTTTTTCATCCCCCTGTCCTGAGGGGCTGCTGGCACAGAGATACAGGGCCGAGTCTTCT	EDSALYLCASSPSGQGDEKLFFGSGTQLSVL	TRBJ1-4	TRBV4-2	30	-4.857
CAAGACAGAGAGCTGGGTTCCACTGCCAAAAAACAGTTTTTCATCCCCGGCCCCCTGTCTAGCACTGCAGATGTAGAAGCTGCTGTCTTCAGGA	PEDSSFYICSARQGAGDEKLFFGSGTQLSVL	TRBJ1-4	TRBV20-1	19	-5.056
CAAGACAGAGAGCTGGGTTCCACTGCCAAAAAACAGTTTTTCATCCCCTCCAAAAAAACTGCTGGCACAGAGGTACATAGATGTCTGGTTGGTG	TNQTSMYLCASSFFGGDEKLFFGSGTQLSVL	TRBJ1-4	TRBV28	4	-5.732
CAAGACAGAGAGCTGGGTTCCACTGCCAAAAAACAGTTTTTCATCCCCTCCCCTCAAGCTGCTGGCGCAAAGATAAAGGGCCGAGTCCCCCAGC	LGDSALYLCASSLRGGDEKLFFGSGTQLSVL	TRBJ1-4	TRBV5-1	7	-5.489
CAAGACAGAGAGCTGGGTTCCACTGCCAAAAAACAGTTTTTCATCCCCTGTAGCACTGCAGATGTAGAAGCTGCTGTCTTCAGGATGGGCACTG	SAHPEDSSFYICSATGDEKLFFGSGTQLSVL	TRBJ1-4	TRBV20-1	8	-5.431
CAAGACAGAGAGCTGGGTTCCACTGCCAAAAAACAGTTTTTCATCCCCTGTCCCGCCCCTTCGAGCACTGCAGATGTAGAAGCTGCTGTCTTCA	EDSSFYICSARRGGTGDEKLFFGSGTQLSVL	TRBJ1-4	TRBV20-1	10	-5.334
CAAGACAGAGAGCTGGGTTCCACTGCCAAAAAACAGTTTTTCATCCCCTGTCCCGGACGAGCTGCTGGCACAGAGATACACGGCCGAGTCCTCA	EDSAVYLCASSSSGTGDEKLFFGSGTQLSVL	TRBJ1-4	TRBV11-2	18	-5.079
CAAGACAGAGAGCTGGGTTCCACTGCCAAAAAACAGTTTTTCATCCCCTGTCCCGGCTCTGATGGCACAGAAGTACACAGATGTCTGGGAGCTG	SSQTSVYFCAIRAGTGDEKLFFGSGTQLSVL	TRBJ1-4	TRBV10-3	40	-4.732
CAAGACAGAGAGCTGGGTTCCACTGCCAAAAAACAGTTTTTCATCCCCTGTCCGAAGGTTCGGGGTGCTGGCACAGAAGTACATGGCTGAGTCC	DSAMYFCASTPNLRTGDEKLFFGSGTQLSVL	TRBJ1-4	TRBV2	15	-5.158
CAAGACAGAGAGCTGGGTTCCACTGCCAAAAAACAGTTTTTCATCCCCTTCCCCTGTATCACTGATGGCACAGAAGTACACAGATGTCTGGGAG	SQTSVYFCAISDTGEGDEKLFFGSGTQLSVL	TRBJ1-4	TRBV10-3	16	-5.13
CAAGACAGAGAGCTGGGTTCCACTGCCAAAAAACAGTTTTTCATCCCGAGCGACCATCGAGTAACTGCTGGCACAGAAGTACACAGATGTCTGG	QTSVYFCASSYSMVARDEKLFFGSGTQLSVL	TRBJ1-4	TRBV6-5	14	-5.188
CAAGACAGAGAGCTGGGTTCCACTGCCAAAAAACAGTTTTTCATCCCGCCCTGCCAAGCTGCTGGCACAGAGATACAGGGCCGAGTCGTCCAGC	LDDSALYLCASSLAGRDEKLFFGSGTQLSVL	TRBJ1-4	TRBV5-4	5	-5.635
CAAGACAGAGAGCTGGGTTCCACTGCCAAAAAACAGTTTTTCATCCCGCCGTGGTGAGCTGGCACAGAAATAAGCTGCCGAATCTCCTCGCACT	VRGDSAAYFCASSPRRDEKLFFGSGTQLSVL	TRBJ1-4	TRBV18	27	-4.903
CAAGACAGAGAGCTGGGTTCCACTGCCAAAAAACAGTTTTTCATCCCGCCTGTTCCCAATTAAGCTGCTGGCACAGAGATACATGGCCGAGTCC	DSAMYLCASSLIGNRRDEKLFFGSGTQLSVL	TRBJ1-4	TRBV7-9	18	-5.079
CAAGACAGAGAGCTGGGTTCCACTGCCAAAAAACAGTTTTTCATCCCGCGCCCCGGGTGAGCTGGCACAGAAATAAGCTGCCGAATCTCCTCGC	RGDSAAYFCASSPGARDEKLFFGSGTQLSVL	TRBJ1-4	TRBV18	8	-5.431
CAAGACAGAGAGCTGGGTTCCACTGCCAAAAAACAGTTTTTCATCCCGGCCCCTGTTGGGTCTGCTGGCACAGAAGTACACAGATGTCTGGGAG	SQTSVYFCASRPNRGRDEKLFFGSGTQLSVL	TRBJ1-4	TRBV6-5	16	-5.13
CAAGACAGAGAGCTGGGTTCCACTGCCAAAAAACAGTTTTTCATCCCGGCTGCTGGCGCAGAAATACACAGATGTCTGGGAGCGGGTAGCTGAC	SATRSQTSVYFCASSRDEKLFFGSGTQLSVL	TRBJ1-4	TRBV10-2	5	-5.635
CAAGACAGAGAGCTGGGTTCCACTGCCAAAAAACAGTTTTTCATCCCGTGTTAAGCGTCTCTCACTGCTGGCACAGAAGTACATGGCTGAGTCC	DSAMYFCASSERRLTRDEKLFFGSGTQLSVL	TRBJ1-4	TRBV2	8	-5.431
CAAGACAGAGAGCTGGGTTCCACTGCCAAAAAACAGTTTTTCATCCCTCCGCCCCCTTTTCTCTCTAGCACTGCAGATGTAGAAGCTGCTGTCT	DSSFYICSAREKRGRRDEKLFFGSGTQLSVL	TRBJ1-4	TRBV20-1	25	-4.936
CAAGACAGAGAGCTGGGTTCCACTGCCAAAAAACAGTTTTTCATCCCTCTCCCCTGTGGGGGCTCTAGCACTGCAGATGTAGAAGCTGCTGTCT	DSSFYICSARAPTGERDEKLFFGSGTQLSVL	TRBJ1-4	TRBV20-1	163	-4.122
CAAGACAGAGAGCTGGGTTCCACTGCCAAAAAACAGTTTTTCATCCCTCTGTCCGGTGCTGGCGCAGAAATACACAGATGTCTGGGAGCGGGTA	TRSQTSVYFCASTGQRDEKLFFGSGTQLSVL	TRBJ1-4	TRBV10-2	9	-5.38
CAAGACAGAGAGCTGGGTTCCACTGCCAAAAAACAGTTTTTCATCCCTGCCCCCTGTTAGACTGCTGGCACAGAAGTACAGAGAGGTCTGGTTG	NQTSLYFCASSLTGGRDEKLFFGSGTQLSVL	TRBJ1-4	TRBV27	5	-5.635
CAAGACAGAGAGCTGGGTTCCACTGCCAAAAAACAGTTTTTCATCCCTGTACGAGGTTCTGCTGGCACAGAGGTACATAGATGTCTGGTTGGTG	TNQTSMYLCASRTSYRDEKLFFGSGTQLSVL	TRBJ1-4	TRBV28	12	-5.255
CAAGACAGAGAGCTGGGTTCCACTGCCAAAAAACAGTTTTTCATCCCTGTCCCGGAAGCTGCTGGCACAGAGATACACGGCCGAGTCCTCCTGC	QEDSAVYLCASSFRDRDEKLFFGSGTQLSVL	TRBJ1-4	TRBV7-2	7	-5.489
CAAGACAGAGAGCTGGGTTCCACTGCCAAAAAACAGTTTTTCATCCCTGTCCGCGGCGGGTTCTTTGCACAGAGATACACGGCTGAGTCCCCCC	GGLSRVSLCKEPAADRDEKLFFGSGTQLSVL	TRBJ1-4	TRBV7-3	23	-4.973
CAAGACAGAGAGCTGGGTTCCACTGCCAAAAAACAGTTTTTCATCCCTGTTCAAACTGCTGGCACAGAGGTACATAGATGTCTGGTTGGTGCTG	STNQTSMYLCASSLNRDEKLFFGSGTQLSVL	TRBJ1-4	TRBV28	9	-5.38
CAAGACAGAGAGCTGGGTTCCACTGCCAAAAAACAGTTTTTCATCCCTTCCGGCCACCAAGCTGCTGGCGCAAAGATAAAGGGCCGAGTCCCCC	GDSALYLCASSLVAGRDEKLFFGSGTQLSVL	TRBJ1-4	TRBV5-1	5	-5.635
CAAGACAGAGAGCTGGGTTCCACTGCCAAAAAACAGTTTTTCATCCCTTGTCAAGCTGCTGGCACAGAGATACACGGCCGAGTCCTCCTGCTGT	QQEDSAVYLCASSLTRDEKLFFGSGTQLSVL	TRBJ1-4	TRBV7-2	27	-4.903
CAAGACAGAGAGCTGGGTTCCACTGCCAAAAAACAGTTTTTCATCCCTTGTCCCGGAGCTGCTGGCGCAAAGATAAAGGGCCGAGTCCCCCAGC	LGDSALYLCASSSGTRDEKLFFGSGTQLSVL	TRBJ1-4	TRBV5-1	11	-5.293
CAAGACAGAGAGCTGGGTTCCACTGCCAAAAAACAGTTTTTCATCCGAAGACCTTGGTGAGCTGGCACAGAAATAAGCTGCCGAATCTCCTCGC	RGDSAAYFCASSPRSSDEKLFFGSGTQLSVL	TRBJ1-4	TRBV18	20	-5.033
CAAGACAGAGAGCTGGGTTCCACTGCCAAAAAACAGTTTTTCATCCGAAGTCCGGCGACTGCTGGCACAGAAGTACACAGCTGAGTCCCTGGGT	PRDSAVYFCASSRRTSDEKLFFGSGTQLSVL	TRBJ1-4	TRBV12-3; TRBV12-4	5	-5.635
CAAGACAGAGAGCTGGGTTCCACTGCCAAAAAACAGTTTTTCATCCGAAGTCCGGGGATGGAGGCTGCTGGCACAGAAATACACAGCAGAGTCA	DSAVYFCASSLHPRTSDEKLFFGSGTQLSVL	TRBJ1-4	TRBV3-1	18	-5.079
CAAGACAGAGAGCTGGGTTCCACTGCCAAAAAACAGTTTTTCATCCGACCCCTGCAAGCTGCTGGCGCAAAGATAAAGGGCCGAGTCCCCCAGC	LGDSALYLCASSLQGSDEKLFFGSGTQLSVL	TRBJ1-4	TRBV5-1	5	-5.635
CAAGACAGAGAGCTGGGTTCCACTGCCAAAAAACAGTTTTTCATCCGACCCCTGTCGCACGCTGCAGAGATATATGCTGCTGTCTTCAGGGCTC	SPEDSSIYLCSVRQGSDEKLFFGSGTQLSVL	TRBJ1-4	TRBV29-1	6	-5.556
CAAGACAGAGAGCTGGGTTCCACTGCCAAAAAACAGTTTTTCATCCGCCCCCCTTAAGCTGCTGGCACAGAGATACACGGCCGAGTCCTCCTGC	QEDSAVYLCASSLRGADEKLFFGSGTQLSVL	TRBJ1-4	TRBV7-2	55	-4.594
CAAGACAGAGAGCTGGGTTCCACTGCCAAAAAACAGTTTTTCATCCGCCCCCTGTCTACTGGCACAGAGGTACATAGATGTCTGGTTGGTGCTG	STNQTSMYLCASRQGADEKLFFGSGTQLSVL	TRBJ1-4	TRBV28	2	-6.033
CAAGACAGAGAGCTGGGTTCCACTGCCAAAAAACAGTTTTTCATCCGCCCCCTGTCTTTCCTGGCTGCTGGCGCAGAGATACAGGGCCGAGTCT	DSALYLCASSQERQGADEKLFFGSGTQLSVL	TRBJ1-4	TRBV4-3	4	-5.732
CAAGACAGAGAGCTGGGTTCCACTGCCAAAAAACAGTTTTTCATCCGCGGCCCCACGGCTGGCACAGAAGTACACAGATGTTTGGGAGGGAGCA	APSQTSVYFCASRGAADEKLFFGSGTQLSVL	TRBJ1-4	TRBV6-2	40	-4.732
CAAGACAGAGAGCTGGGTTCCACTGCCAAAAAACAGTTTTTCATCCGGAACCAGTCTGCTGGCACAGAAGTACATGGCTGAGTCCTCCAGCTTT	KLEDSAMYFCASRLVPDEKLFFGSGTQLSVL	TRBJ1-4	TRBV2	5	-5.635
CAAGACAGAGAGCTGGGTTCCACTGCCAAAAAACAGTTTTTCATCCGGATCCCCTCTCGAGTGGCTGGCACAGAAATAAACTCCAGAATCCTCC	EDSGVYFCASHSRGDPDEKLFFGSGTQLSVL	TRBJ1-4	TRBV14	38	-4.755
CAAGACAGAGAGCTGGGTTCCACTGCCAAAAAACAGTTTTTCATCCGGCCCCCTGTTCGCACTGCAGATGTAGAAGCTGCTGTCTTCAGGATGG	HPEDSSFYICSANRGPDEKLFFGSGTQLSVL	TRBJ1-4	TRBV20-1	12	-5.255
CAAGACAGAGAGCTGGGTTCCACTGCCAAAAAACAGTTTTTCATCCGGCCCCTGTCGGGTGCTGCTGGCACAGAGATACATGGCCGAGTCCCCC	GDSAMYLCASSTRQGPDEKLFFGSGTQLSVL	TRBJ1-4	TRBV7-9	5	-5.635
CAAGACAGAGAGCTGGGTTCCACTGCCAAAAAACAGTTTTTCATCCGGGCCCCCCTGTCCGGAACTGCTGGCACAGAAGTACACAGATGTCTGG	QTSVYFCASSSGQGGPDEKLFFGSGTQLSVL	TRBJ1-4	TRBV6-5; TRBV6-6	2	-6.033
CAAGACAGAGAGCTGGGTTCCACTGCCAAAAAACAGTTTTTCATCCGGTTGGAATCGTTCACTGCTGGCACAGAAGTACACAGATGTCTGGGAG	SQTSVYFCASSERFQPDEKLFFGSGTQLSVL	TRBJ1-4	TRBV6-1	8	-5.431
CAAGACAGAGAGCTGGGTTCCACTGCCAAAAAACAGTTTTTCATCCGTACCCCCTGTTAAACTGCTGGCACAGAGGTACATAGATGTCTGGTTG	NQTSMYLCASSLTGGTDEKLFFGSGTQLSVL	TRBJ1-4	TRBV28	9	-5.38
CAAGACAGAGAGCTGGGTTCCACTGCCAAAAAACAGTTTTTCATCCGTCCCGGGATAGCTGCTGGCACAGAGATACAGGGCCGAGTCGTCCAGC	LDDSALYLCASSYPGTDEKLFFGSGTQLSVL	TRBJ1-4	TRBV5-4	4	-5.732
CAAGACAGAGAGCTGGGTTCCACTGCCAAAAAACAGTTTTTCATCCGTCCCTGGTCTGCTGGCGCAAAGATAAAGGGCCGAGTCCCCCAGCTCC	ELGDSALYLCASRPGTDEKLFFGSGTQLSVL	TRBJ1-4	TRBV5-1	4	-5.732
CAAGACAGAGAGCTGGGTTCCACTGCCAAAAAACAGTTTTTCATCCGTGGGTCCAGAGTTGCTGCTGGCACAGAAGTACACAGATGTCTGGGAG	SQTSVYFCASSNSGPTDEKLFFGSGTQLSVL	TRBJ1-4	TRBV6-6	14	-5.188
CAAGACAGAGAGCTGGGTTCCACTGCCAAAAAACAGTTTTTCATCCTCAACCCCTGATAGGGGCTGCTGGCACAGAAATACAAAGCTGAGTCCC	GLSFVFLCQQPLSGVEDEKLFFGSGTQLSVL	TRBJ1-4	TRBV9	4	-5.732
CAAGACAGAGAGCTGGGTTCCACTGCCAAAAAACAGTTTTTCATCCTCCCGAACCCCCTTAGCACTGCAGATGTAGAAGCTGCTGTCTTCAGGA	PEDSSFYICSAKGVREDEKLFFGSGTQLSVL	TRBJ1-4	TRBV20-1	15	-5.158
CAAGACAGAGAGCTGGGTTCCACTGCCAAAAAACAGTTTTTCATCCTCCCGCAGATCTTCAACGCTGCAGAGATATATGCTGCTGTCTTCAGGG	PEDSSIYLCSVEDLREDEKLFFGSGTQLSVL	TRBJ1-4	TRBV29-1	29	-4.872
CAAGACAGAGAGCTGGGTTCCACTGCCAAAAAACAGTTTTTCATCCTCCTCCCCCTTTCTGCTGGCACAGAAGTACATGGCTGAGTCCTCCAGC	LEDSAMYFCASRKGEEDEKLFFGSGTQLSVL	TRBJ1-4	TRBV2	18	-5.079
CAAGACAGAGAGCTGGGTTCCACTGCCAAAAAACAGTTTTTCATCCTGAGACAAAACGCTGCAGAGATATATGCTGCTGTCTTCAGGGCTCATG	MSPEDSSIYLCSVLSQDEKLFFGSGTQLSVL	TRBJ1-4	TRBV29-1	213	-4.006
CAAGACAGAGAGCTGGGTTCCACTGCCAAAAAACAGTTTTTCATCCTTAACTCTGCTGGTGGCACACAGGTACATGGCTGCGTCCCCCAGGCCT	GLGDAAMYLCATSRVKDEKLFFGSGTQLSVL	TRBJ1-4	TRBV15	10	-5.334
CAAGACAGAGAGCTGGGTTCCACTGCCAAAAAACAGTTTTTCATCCTTACGTCCAACGCTGCAGAGATATATGCTGCTGTCTTCAGGGCTCATG	MSPEDSSIYLCSVGRKDEKLFFGSGTQLSVL	TRBJ1-4	TRBV29-1	15	-5.158
CAAGACAGAGAGCTGGGTTCCACTGCCAAAAAACAGTTTTTCATCCTTCCCCTGCTTTTGGCTGCTGGCACAGAGATACAGGGCCGAGTCTTCT	EDSALYLCASSQKQGKDEKLFFGSGTQLSVL	TRBJ1-4	TRBV4-2	11	-5.293
CAAGACAGAGAGCTGGGTTCCACTGCCAAAAAACAGTTTTTCATCCTTCCCCTGTTCGGGGTAACTGCTGGCACAGAAGTACACAGATGTCTGG	QTSVYFCASSYPEQGKDEKLFFGSGTQLSVL	TRBJ1-4	TRBV6-6	12	-5.255
CAAGACAGAGAGCTGGGTTCCACTGCCAAAAAACAGTTTTTCATCCTTTGCCCCCTGTCGAAAGCTGGCACAGAAGTACATGGCTGAGTCCTCC	EDSAMYFCASFRQGAKDEKLFFGSGTQLSVL	TRBJ1-4	TRBV2	8	-5.431
CAAGACAGAGAGCTGGGTTCCACTGCCAAAAAACAGTTTTTCATCGAAATCCCGGGATCTGCTGGTGGCACACAGGTACATGGCTGCGTCCCCC	GDAAMYLCATSRSRDFDEKLFFGSGTQLSVL	TRBJ1-4	TRBV15	9	-5.38
CAAGACAGAGAGCTGGGTTCCACTGCCAAAAAACAGTTTTTCATCGACCCCGTAGATCCTAGCACTGCAGATGTAGAAGCTGCTGTCTTCAGGA	PEDSSFYICSARIYGVDEKLFFGSGTQLSVL	TRBJ1-4	TRBV20-1	7	-5.489
CAAGACAGAGAGCTGGGTTCCACTGCCAAAAAACAGTTTTTCATCGACCCTGTCTAATCCGCTGCAGAGATATATGCTGCTGTCTTCAGGGCTC	SPEDSSIYLCSGLDRVDEKLFFGSGTQLSVL	TRBJ1-4	TRBV29-1	12	-5.255
CAAGACAGAGAGCTGGGTTCCACTGCCAAAAAACAGTTTTTCATCGAGCCCCCCCAGGGGAGGCGCACTGCAGATGTAGAAGCTGCTGTCTTCA	EDSSFYICSAPPLGGLDEKLFFGSGTQLSVL	TRBJ1-4	TRBV20-1	10	-5.334
CAAGACAGAGAGCTGGGTTCCACTGCCAAAAAACAGTTTTTCATCGAGCCCCCTGCGCGAGCTGGCACAGAAATAAGCTGCCGAATCTCCTCGC	RGDSAAYFCASSRRGLDEKLFFGSGTQLSVL	TRBJ1-4	TRBV18	10	-5.334
CAAGACAGAGAGCTGGGTTCCACTGCCAAAAAACAGTTTTTCATCGATCCCTGTGGAACTGCTGGCACAGAAGTACACAGATGTCTGGGAGGGA	PSQTSVYFCASSSTGIDEKLFFGSGTQLSVL	TRBJ1-4	TRBV6-5	60	-4.556
CAAGACAGAGAGCTGGGTTCCACTGCCAAAAAACAGTTTTTCATCGCCCCCTGCCCCTCTAGCACTGCAGATGTAGAAGCTGCTGTCTTCAGGA	PEDSSFYICSARGAGGDEKLFFGSGTQLSVL	TRBJ1-4	TRBV20-1	657	-3.517
CAAGACAGAGAGCTGGGTTCCACTGCCAAAAAACAGTTTTTCATCGCCCCCTGTGATTCGGCTGCTGGCACAGAGATAGAGGGCCGAGTCCCCC	GDSALYLCASSRITGGDEKLFFGSGTQLSVL	TRBJ1-4	TRBV5-6	7	-5.489
CAAGACAGAGAGCTGGGTTCCACTGCCAAAAAACAGTTTTTCATCGCCCCTGTATACTCTGCTGGCACAGAGGTACATAGATGTCTGGTTGGTG	TNQTSMYLCASRVYRGDEKLFFGSGTQLSVL	TRBJ1-4	TRBV28	15	-5.158
CAAGACAGAGAGCTGGGTTCCACTGCCAAAAAACAGTTTTTCATCGCGCCCCCTGGACATACTGGCACAGAGATAGAAAGCTGTCGGGTTCTTT	KNPTAFYLCASMSRGRDEKLFFGSGTQLSVL	TRBJ1-4	TRBV19	6	-5.556
CAAGACAGAGAGCTGGGTTCCACTGCCAAAAAACAGTTTTTCATCGCGCCCCCTGGGATCACTGGTGGCACAGAAGTAAAGAGCTGTCTGGTTG	NQTALYFCATSDPRGRDEKLFFGSGTQLSVL	TRBJ1-4	TRBV24-1	4	-5.732
CAAGACAGAGAGCTGGGTTCCACTGCCAAAAAACAGTTTTTCATCGCGCCCCCTTAGACTGCTGGCACAGAGATACACGGCTGAGTCCCCCCGC	RGDSAVYLCASSLRGRDEKLFFGSGTQLSVL	TRBJ1-4	TRBV7-3	10	-5.334
CAAGACAGAGAGCTGGGTTCCACTGCCAAAAAACAGTTTTTCATCGCTACTCGCCCCTCGGCTGCTGGCGCAGAGATACAGGGCCGAGTCTTCT	EDSALYLCASSRGASSDEKLFFGSGTQLSVL	TRBJ1-4	TRBV4-3	8	-5.431
CAAGACAGAGAGCTGGGTTCCACTGCCAAAAAACAGTTTTTCATCGCTGTCCCCCGATAAACTGCTGGCACAGAAGTACAGAGAGGTCTGGTTG	NQTSLYFCASSLSGDSDEKLFFGSGTQLSVL	TRBJ1-4	TRBV27	5	-5.635
CAAGACAGAGAGCTGGGTTCCACTGCCAAAAAACAGTTTTTCATCGGACCCCGCCGTACTGCAGATGTAGAAGCTGCTGTCTTCAGGATGGGCA	AHPEDSSFYICSTAGSDEKLFFGSGTQLSVL	TRBJ1-4	TRBV20-1	16	-5.13
CAAGACAGAGAGCTGGGTTCCACTGCCAAAAAACAGTTTTTCATCGGAGCCCTGTACCCTGCTGGCGCAAAGATAAAGGGCCGAGTCCCCCAGC	LGDSALYLCASRVQGSDEKLFFGSGTQLSVL	TRBJ1-4	TRBV5-1	4	-5.732
CAAGACAGAGAGCTGGGTTCCACTGCCAAAAAACAGTTTTTCATCGGCCCTGTCGACAACGCTGCAGAGATATATGCTGCTGTCTTCAGGGCTC	SPEDSSIYLCSVVDRADEKLFFGSGTQLSVL	TRBJ1-4	TRBV29-1	18	-5.079
CAAGACAGAGAGCTGGGTTCCACTGCCAAAAAACAGTTTTTCATCGGGACCCTCACTAGCACTGCAGATGTAGAAGCTGCTGTCTTCAGGATGG	HPEDSSFYICSASEGPDEKLFFGSGTQLSVL	TRBJ1-4	TRBV20-1	9	-5.38
CAAGACAGAGAGCTGGGTTCCACTGCCAAAAAACAGTTTTTCATCGGGTCCCGATGGTAAGCTGCTGGCGCAAAGATAAAGGGCCGAGTCCCCC	GDSALYLCASSLPSGPDEKLFFGSGTQLSVL	TRBJ1-4	TRBV5-1	6	-5.556
CAAGACAGAGAGCTGGGTTCCACTGCCAAAAAACAGTTTTTCATCGGTCTCATGTCTGCTGGCGCAAAGATAAAGGGCCGAGTCCCCCAGCTCC	ELGDSALYLCASRHETDEKLFFGSGTQLSVL	TRBJ1-4	TRBV5-1	12	-5.255
CAAGACAGAGAGCTGGGTTCCACTGCCAAAAAACAGTTTTTCATCGGTCTCTGTCGCTCTGCTGGCACAGAGATACATGGCCGAGTCCCCCTGC	QGDSAMYLCASRATETDEKLFFGSGTQLSVL	TRBJ1-4	TRBV7-9	4	-5.732
CAAGACAGAGAGCTGGGTTCCACTGCCAAAAAACAGTTTTTCATCGGTTCCGGACCTTACGCTGCTGGCACAGAAATACAAAGCTGAGTCCCCC	GDSALYFCASSVRSGTDEKLFFGSGTQLSVL	TRBJ1-4	TRBV9	4	-5.732
CAAGACAGAGAGCTGGGTTCCACTGCCAAAAAACAGTTTTTCATCGTAGGTACTGGAACCTTGGCTGCTGGCGCAGAGATACAGGGCCGAGTCT	DSALYLCASSQGSSTYDEKLFFGSGTQLSVL	TRBJ1-4	TRBV4-3	18	-5.079
CAAGACAGAGAGCTGGGTTCCACTGCCAAAAAACAGTTTTTCATCGTATATTCTAGCACTGCAGATGTAGAAGCTGCTGTCTTCAGGATGGGCA	AHPEDSSFYICSARIYDEKLFFGSGTQLSVL	TRBJ1-4	TRBV20-1	12	-5.255
CAAGACAGAGAGCTGGGTTCCACTGCCAAAAAACAGTTTTTCATCGTATGTCCCGATTCGGGCACTGCAGAGATATATGCTGCTGTCTTCAGGG	PEDSSIYLCSARIGTYDEKLFFGSGTQLSVL	TRBJ1-4	TRBV29-1	19	-5.056
CAAGACAGAGAGCTGGGTTCCACTGCCAAAAAACAGTTTTTCATCGTCCCTGACATCACTGCTGGCACAGAGGTACTGAGAGGTATGTGAGGGC	PSHTSQYLCASSDVRDDEKLFFGSGTQLSVL	TRBJ1-4	TRBV25-1	6	-5.556
CAAGACAGAGAGCTGGGTTCCACTGCCAAAAAACAGTTTTTCATCGTTCAGCACCGTCGTGCTGGCACAGAAGTACATGGCTGAGTCCTCCAGC	LEDSAMYFCASTTVLNDEKLFFGSGTQLSVL	TRBJ1-4	TRBV2	5	-5.635
CAAGACAGAGAGCTGGGTTCCACTGCCAAAAAACAGTTTTTCATCGTTCTCCCCTGTCACTCGGGTTCTGCTGGCACAGAAGTACACAGATGTT	TSVYFCASRTRVTGENDEKLFFGSGTQLSVL	TRBJ1-4	TRBV6-2	64	-4.528
CAAGACAGAGAGCTGGGTTCCACTGCCAAAAAACAGTTTTTCATCTAACTGTCCCATGAAGCTGCTGGCGCAAAGATAAAGGGCCGAGTCCCCC	GDSALYLCASSFMGQLDEKLFFGSGTQLSVL	TRBJ1-4	TRBV5-1	3	-5.857
CAAGACAGAGAGCTGGGTTCCACTGCCAAAAAACAGTTTTTCATCTAGACCGTCCTCGGTCCGGCTGCTGGCACAGAAATACACAGCAGAGTCA	DSAVYFCASSRTEDGLDEKLFFGSGTQLSVL	TRBJ1-4	TRBV3-1	73	-4.471
CAAGACAGAGAGCTGGGTTCCACTGCCAAAAAACAGTTTTTCATCTATCCCCGCAACGCTGCAGAGATATATGCTGCTGTCTTCAGGGCTCATG	MSPEDSSIYLCSVAGIDEKLFFGSGTQLSVL	TRBJ1-4	TRBV29-1	11	-5.293
CAAGACAGAGAGCTGGGTTCCACTGCCAAAAAACAGTTTTTCATCTCCCATACCGCCTAAGCTGCTGGCACAGAAGTACAGGGCTGAGTCCCCC	GDSALYFCASSLGGMGDEKLFFGSGTQLSVL	TRBJ1-4	TRBV13	2	-6.033
CAAGACAGAGAGCTGGGTTCCACTGCCAAAAAACAGTTTTTCATCTCCCCCTGTCCTACTGCTGGCGCAAAGATAAAGGGCCGAGTCCCCCAGC	LGDSALYLCASSRTGGDEKLFFGSGTQLSVL	TRBJ1-4	TRBV5-1	5	-5.635
CAAGACAGAGAGCTGGGTTCCACTGCCAAAAAACAGTTTTTCATCTCCCCCTGTGTAACTGCTGGCACAGAAGTACACAGATGTCTGGGAGGGA	PSQTSVYFCASSYTGGDEKLFFGSGTQLSVL	TRBJ1-4	TRBV6-5	53	-4.61
CAAGACAGAGAGCTGGGTTCCACTGCCAAAAAACAGTTTTTCATCTCCCGCCCCCTGGGCCGCGCTGCTGGCGCAAAGATAAAGGGCCGAGTCC	DSALYLCASSAAQGAGDEKLFFGSGTQLSVL	TRBJ1-4	TRBV5-1	24	-4.954
CAAGACAGAGAGCTGGGTTCCACTGCCAAAAAACAGTTTTTCATCTCCCGCCCCTGACAACCTGCTGGCACAGAGATACATGGCCGAGTCCCCC	GDSAMYLCASRLSGAGDEKLFFGSGTQLSVL	TRBJ1-4	TRBV7-9	8	-5.431
CAAGACAGAGAGCTGGGTTCCACTGCCAAAAAACAGTTTTTCATCTCCCTGTCCGGGGCTGCTGGCACAGAAGTACATGGCTGAGTCCTCCAGC	LEDSAMYFCASSPGQGDEKLFFGSGTQLSVL	TRBJ1-4	TRBV2	17	-5.104
CAAGACAGAGAGCTGGGTTCCACTGCCAAAAAACAGTTTTTCATCTCCGCCCTGTCGAAGTCTGGAGCTGCTGGCACAGAGATACATGGCCGAG	SAMYLCASSSRLRQGGDEKLFFGSGTQLSVL	TRBJ1-4	TRBV7-9	18	-5.079
CAAGACAGAGAGCTGGGTTCCACTGCCAAAAAACAGTTTTTCATCTCCTGCCCCCTGTCCAACGCTGCAGAGATATATGCTGCTGTCTTCAGGG	PEDSSIYLCSVGQGAGDEKLFFGSGTQLSVL	TRBJ1-4	TRBV29-1	35	-4.79
CAAGACAGAGAGCTGGGTTCCACTGCCAAAAAACAGTTTTTCATCTCCTGTCCCGGGCCTGCTGGCACAGCGATACATGGCCGAGTCCCGCTGC	QRDSAMYRCASRPGTGDEKLFFGSGTQLSVL	TRBJ1-4	TRBV7-6	7	-5.489
CAAGACAGAGAGCTGGGTTCCACTGCCAAAAAACAGTTTTTCATCTCGACGCGCCCCTTGACGATGACTGCTGGCACAGAAGTACACAGATGTC	TSVYFCASSHRQGARRDEKLFFGSGTQLSVL	TRBJ1-4	TRBV6-5	8	-5.431
CAAGACAGAGAGCTGGGTTCCACTGCCAAAAAACAGTTTTTCATCTCGAGCGTCGGTCGGGCTGCTGGCACAGAAATACACAGCAGAGTCACCA	GDSAVYFCASSPTDARDEKLFFGSGTQLSVL	TRBJ1-4	TRBV3-1	12	-5.255
CAAGACAGAGAGCTGGGTTCCACTGCCAAAAAACAGTTTTTCATCTCGCGCCCCCCCGACAACGCTGCAGAGATATATGCTGCTGTCTTCAGGG	PEDSSIYLCSVVGGARDEKLFFGSGTQLSVL	TRBJ1-4	TRBV29-1	54	-4.602
CAAGACAGAGAGCTGGGTTCCACTGCCAAAAAACAGTTTTTCATCTCGGAAACTGCTGGCACAGAAGTACACAGATGTCTGGGAGGGAGCAGCC	AAPSQTSVYFCASSFRDEKLFFGSGTQLSVL	TRBJ1-4	TRBV6-6	17	-5.104
CAAGACAGAGAGCTGGGTTCCACTGCCAAAAAACAGTTTTTCATCTCGGGCCCCGGATAGGCTGCTGGCGCAAAGATAAAGGGCCGAGTCCCCC	GDSALYLCASSLSGARDEKLFFGSGTQLSVL	TRBJ1-4	TRBV5-1	4	-5.732
CAAGACAGAGAGCTGGGTTCCACTGCCAAAAAACAGTTTTTCATCTCGTGCCCTGTCCCAACGCTGCAGAGATATATGCTGCTGTCTTCAGGGC	P*RQQHISLQRWDRARDEKLFFGSGTQLSVL	TRBJ1-4	TRBV29-1	13	-5.22
CAAGACAGAGAGCTGGGTTCCACTGCCAAAAAACAGTTTTTCATCTCTCCCCCTCCCGGGTCTGCTGGCACAGAGATACAGGGCCGAGTCCTCC	EDSALYLCASRPGRGRDEKLFFGSGTQLSVL	TRBJ1-4	TRBV5-8	7	-5.489
CAAGACAGAGAGCTGGGTTCCACTGCCAAAAAACAGTTTTTCATCTCTCCCTGTAAGGCTGCTGGCACAGAGATACACGGCCGAGTCCTCAAGC	LEDSAVYLCASSLTGRDEKLFFGSGTQLSVL	TRBJ1-4	TRBV11-2	14	-5.188
CAAGACAGAGAGCTGGGTTCCACTGCCAAAAAACAGTTTTTCATCTCTGCTGGCACAGAGGTACATAGATGTCTGGTTGGTGCTGGCGGACTCC	ESASTNQTSMYLCASRDEKLFFGSGTQLSVL	TRBJ1-4	TRBV28	20	-5.033
CAAGACAGAGAGCTGGGTTCCACTGCCAAAAAACAGTTTTTCATCTGACCTGTCCTCCCTGCTGGCACAGAAGTACATGGCTGAGTCCTCCAGC	LEDSAMYFCASREDRSDEKLFFGSGTQLSVL	TRBJ1-4	TRBV2	7	-5.489
CAAGACAGAGAGCTGGGTTCCACTGCCAAAAAACAGTTTTTCATCTGTCCCATATACGCTGCAGAGATATATGCTGCTGTCTTCAGGGCTCATG	MSPEDSSIYLCSVYGTDEKLFFGSGTQLSVL	TRBJ1-4	TRBV29-1	24	-4.954
CAAGACAGAGAGCTGGGTTCCACTGCCAAAAAACAGTTTTTCATCTGTCCCTGGTGAGCTGGCACAGAAATAAGCTGCCGAATCTCCTCGCACT	VRGDSAAYFCASSPGTDEKLFFGSGTQLSVL	TRBJ1-4	TRBV18	12	-5.255
CAAGACAGAGAGCTGGGTTCCACTGCCAAAAAACAGTTTTTCATCTTTACTGTCCCCGATTAAGGTGCTGGCACAGAAGTACATGGCTGAGTCC	DSAMYFCASTLIGDSKDEKLFFGSGTQLSVL	TRBJ1-4	TRBV2	8	-5.431
CAAGACAGAGAGCTGGGTTCCACTGCCAAAAAACAGTTTTTCATCTTTCGTCCCCCAATCACTGCTGGCACAGAAGTACATGGCTGAGTCCTCC	EDSAMYFCASSDWGTKDEKLFFGSGTQLSVL	TRBJ1-4	TRBV2	3	-5.857
CAAGACAGAGAGCTGGGTTCCACTGCCAAAAAACAGTTTTTCATGAAGCCCCGGCGAACTGCTGGCACAGAAGTACAGAGAGGTCTGGTTGGGG	PNQTSLYFCASSSPGLHEKLFFGSGTQLSVL	TRBJ1-4	TRBV27	4	-5.732
CAAGACAGAGAGCTGGGTTCCACTGCCAAAAAACAGTTTTTCATGAGCTGCCCCCTGTCTGCTGCTGGCACAGAAATACACAGCAGAGTCACCA	GDSAVYFCASSRQGAAHEKLFFGSGTQLSVL	TRBJ1-4	TRBV3-1	4	-5.732
CAAGACAGAGAGCTGGGTTCCACTGCCAAAAAACAGTTTTTCATGATCCCCGGGTCCCTGGTAGCTGGCACAGAGGTACATAGATGTCTGGTTG	NQTSMYLCASYQGPGDHEKLFFGSGTQLSVL	TRBJ1-4	TRBV28	91	-4.375
CAAGACAGAGAGCTGGGTTCCACTGCCAAAAAACAGTTTTTCATGATTGGTCCCGGACTGGCTGCTGGCGCAGAGATACAGGGCTGAGTCTTCT	EDSALYLCASSQSGTNHEKLFFGSGTQLSVL	TRBJ1-4	TRBV4-1	12	-5.255
CAAGACAGAGAGCTGGGTTCCACTGCCAAAAAACAGTTTTTCATGCAAGTTTAAGCTGCTGGCACAGAGATACACGGCTGAGTCCCCCCGCTCT	ERGDSAVYLCASSLNLHEKLFFGSGTQLSVL	TRBJ1-4	TRBV7-3	114	-4.277
CAAGACAGAGAGCTGGGTTCCACTGCCAAAAAACAGTTTTTCATGCCCCCCGAAGGGACTGCTGGCACAGAAGTACACAGCTGAGTCCCTGGGT	PRDSAVYFCASSPFGGHEKLFFGSGTQLSVL	TRBJ1-4	TRBV12-3; TRBV12-4	12	-5.255
CAAGACAGAGAGCTGGGTTCCACTGCCAAAAAACAGTTTTTCATGCCCCCTGGCCGCCTCTAAGCTGCTGGCACAGAGATACACGGCCGAGTCC	DSAVYLCASSLEAARGHEKLFFGSGTQLSVL	TRBJ1-4	TRBV7-2	19	-5.056
CAAGACAGAGAGCTGGGTTCCACTGCCAAAAAACAGTTTTTCATGCCCCCTGTCCGAATAGCTGCTGGCACAGAGATACACGGCCGAGTCCTCC	EDSAVYLCASSYSDRGHEKLFFGSGTQLSVL	TRBJ1-4	TRBV7-2	110	-4.293
CAAGACAGAGAGCTGGGTTCCACTGCCAAAAAACAGTTTTTCATGCCCCTCCCGGCTGCTGGCGCAAAGATAAAGGGCCGAGTCCCCCAGCTCC	ELGDSALYLCASSREGHEKLFFGSGTQLSVL	TRBJ1-4	TRBV5-1	7	-5.489
CAAGACAGAGAGCTGGGTTCCACTGCCAAAAAACAGTTTTTCATGCCCTTTCTCCGATCAACTTGGCTGCTGGCACAGAAATAAACTCCAGAAT	FWSLFLCQQPS*SEKGHEKLFFGSGTQLSVL	TRBJ1-4	TRBV14	6	-5.556
CAAGACAGAGAGCTGGGTTCCACTGCCAAAAAACAGTTTTTCATGCCGCCCCTGTCCCGGGACTGTACTGCTGGCACAGAAGTACACAGCTGAG	SAVYFCASSTVPGQGRHEKLFFGSGTQLSVL	TRBJ1-4	TRBV12-3; TRBV12-4	3	-5.857
CAAGACAGAGAGCTGGGTTCCACTGCCAAAAAACAGTTTTTCATGCCGTCCCCTGTCTGAGCTGCTGGCACAGAGATACAGGGCCGAGTCGTCC	DDSALYLCASSSDRGRHEKLFFGSGTQLSVL	TRBJ1-4	TRBV5-4	25	-4.936
CAAGACAGAGAGCTGGGTTCCACTGCCAAAAAACAGTTTTTCATGCGCCCCTGTCCCTATTGCACTGCTGGCACAGAAGTACACAGATGTCTGG	QTSVYFCASSAIGTGAHEKLFFGSGTQLSVL	TRBJ1-4	TRBV6-5	5	-5.635
CAAGACAGAGAGCTGGGTTCCACTGCCAAAAAACAGTTTTTCATGCGCCGGGCCCTGGCTGCTGGCGCAAAGATAAAGGGCCGAGTCCCCCAGC	LGDSALYLCASSQGPAHEKLFFGSGTQLSVL	TRBJ1-4	TRBV5-1	2	-6.033
CAAGACAGAGAGCTGGGTTCCACTGCCAAAAAACAGTTTTTCATGCTTTAAAGTCAGGCTGCTGGCACAGAGGTACATAGATGTCTGGTTGGTG	TNQTSMYLCASSLTLKHEKLFFGSGTQLSVL	TRBJ1-4	TRBV28	8	-5.431
CAAGACAGAGAGCTGGGTTCCACTGCCAAAAAACAGTTTTTCATGGAGCCCCTGTCTTGTACTGCTGGCACAGAGGTACATAGATGTCTGGTTG	NQTSMYLCASSTRQGLHEKLFFGSGTQLSVL	TRBJ1-4	TRBV28	20	-5.033
CAAGACAGAGAGCTGGGTTCCACTGCCAAAAAACAGTTTTTCATGGGAACCTGTCGATAGGGCACAGAGGTACATAGATGTCTGGTTGGTGCTG	STNQTSMYLCALSTGSHEKLFFGSGTQLSVL	TRBJ1-4	TRBV28	18	-5.079
CAAGACAGAGAGCTGGGTTCCACTGCCAAAAAACAGTTTTTCATGGGGGGAACCTGCAACGCTGCAGAGATATATGCTGCTGTCTTCAGGGCTC	SPEDSSIYLCSVAGSPHEKLFFGSGTQLSVL	TRBJ1-4	TRBV29-1	31	-4.843
CAAGACAGAGAGCTGGGTTCCACTGCCAAAAAACAGTTTTTCATGGTAACTGCTGGCACAGAAGTACACAGATGTTTGGGAGGGAGCAGCCGAC	SAAPSQTSVYFCASSYHEKLFFGSGTQLSVL	TRBJ1-4	TRBV6-2	3	-5.857
CAAGACAGAGAGCTGGGTTCCACTGCCAAAAAACAGTTTTTCATGGTCCCCGGCGATACTACTGGCACAGAGATAGAAAGCTGTCGGGTTCTTT	KNPTAFYLCASSIAGDHEKLFFGSGTQLSVL	TRBJ1-4	TRBV19	11	-5.293
CAAGACAGAGAGCTGGGTTCCACTGCCAAAAAACAGTTTTTCATGTCCCTGTCCCGAGCTGCTGGCACAGAGATACACGGCCGAGTCCCCAAGC	LGDSAVYLCASSSGQGHEKLFFGSGTQLSVL	TRBJ1-4	TRBV11-3	6	-5.556
CAAGACAGAGAGCTGGGTTCCACTGCCAAAAAACAGTTTTTCATGTGCGGCTGTCGGACTGCTGGCACAGAAGTACATGGCTGAGTCCTCCAGC	LEDSAMYFCASSPTAAHEKLFFGSGTQLSVL	TRBJ1-4	TRBV2	12	-5.255
CAAGACAGAGAGCTGGGTTCCACTGCCAAAAAACAGTTTTTCATGTGTGTCCCGTAAGGAACTGCTGGCACAGAGGTACATAGATGTCTGGTTG	NQTSMYLCASSSLRDTHEKLFFGSGTQLSVL	TRBJ1-4	TRBV28	15	-5.158
CAAGACAGAGAGCTGGGTTCCACTGCCAAAAAACAGTTTTTCATGTTAAGCATATCCTGAGCTGCTGGCGCAAAGATAAAGGGCCGAGTCCCCC	GDSALYLCASSSGYA*HEKLFFGSGTQLSVL	TRBJ1-4	TRBV5-1	9	-5.38
CAAGACAGAGAGCTGGGTTCCACTGCCAAAAAACAGTTTTTCATGTTGGCTGTCCCGTCGGGGGGTGCAGATGTAGAAGCTGCTGTCTTCAGGA	PEDSSFYICTPRRDSQHEKLFFGSGTQLSVL	TRBJ1-4	TRBV20-1	4	-5.732
CAAGACAGAGAGCTGGGTTCCACTGCCAAAAAACAGTTTTTCATTAAAAAACCCTGTGCGTGAGCTGCTGGCACAGAGATACATGGCCGAGTCC	DSAMYLCASSSRTGFFNEKLFFGSGTQLSVL	TRBJ1-4	TRBV7-9	8	-5.431
CAAGACAGAGAGCTGGGTTCCACTGCCAAAAAACAGTTTTTCATTAAAAACGGAGGGGGGCGAGCTGCTGGCACAGAGATACATGGCCGAGTCC	DSAMYLCASSSPPSVFNEKLFFGSGTQLSVL	TRBJ1-4	TRBV7-9	12	-5.255
CAAGACAGAGAGCTGGGTTCCACTGCCAAAAAACAGTTTTTCATTAAAACCCCCATTACTGGCACAGAAGTACATGGCTGAGTCCTCCAGCTTT	KLEDSAMYFCASNGGFNEKLFFGSGTQLSVL	TRBJ1-4	TRBV2	3	-5.857
CAAGACAGAGAGCTGGGTTCCACTGCCAAAAAACAGTTTTTCATTAAAACCGCCGGTTGGGCTGCTGGCACAGAGATACACGGCCGAGTCCTCC	EDSAVYLCASSPTGGFNEKLFFGSGTQLSVL	TRBJ1-4	TRBV7-2	10	-5.334
CAAGACAGAGAGCTGGGTTCCACTGCCAAAAAACAGTTTTTCATTAAAACCTGTCCAGCTGCTGGCACAGAGATACATGGCCGAGTCCCCCTGC	QGDSAMYLCASSWTGFNEKLFFGSGTQLSVL	TRBJ1-4	TRBV7-9	3	-5.857
CAAGACAGAGAGCTGGGTTCCACTGCCAAAAAACAGTTTTTCATTAAAACTGCTGGCACAGAGGTACATAGATGTCTGGTTGGTGCTGGCGGAC	SASTNQTSMYLCASSFNEKLFFGSGTQLSVL	TRBJ1-4	TRBV28	2	-6.033
CAAGACAGAGAGCTGGGTTCCACTGCCAAAAAACAGTTTTTCATTAAAACTTCGGCCCGCGGGAGCACTGCAGATGTAGAAGCTGCTGTCTTCA	EDSSFYICSAPAGRSFNEKLFFGSGTQLSVL	TRBJ1-4	TRBV20-1	18	-5.079
CAAGACAGAGAGCTGGGTTCCACTGCCAAAAAACAGTTTTTCATTAAAAGGCCGTCCGGAGCTGCTGGCGCAAAGATAAAGGGCCGAGTCCCCC	GDSALYLCASSSGRPFNEKLFFGSGTQLSVL	TRBJ1-4	TRBV5-1	6	-5.556
CAAGACAGAGAGCTGGGTTCCACTGCCAAAAAACAGTTTTTCATTAAAAGGTCCCTCCAGACTTAAGCTGCTGGCGCAAAGATAAAGGGCCGAG	SALYLCASSLSLEGPFNEKLFFGSGTQLSVL	TRBJ1-4	TRBV5-1	9	-5.38
CAAGACAGAGAGCTGGGTTCCACTGCCAAAAAACAGTTTTTCATTAAAATCCCGGGCCTGGCTGCTGGCGCAGAGATACAGGGCTGAGTCTTCT	EDSALYLCASSQARDFNEKLFFGSGTQLSVL	TRBJ1-4	TRBV4-1	10	-5.334
CAAGACAGAGAGCTGGGTTCCACTGCCAAAAAACAGTTTTTCATTAAACAGTCCCTTAACGCTGCAGAGATATATGCTGCTGTCTTCAGGGCTC	SPEDSSIYLCSVKGLFNEKLFFGSGTQLSVL	TRBJ1-4	TRBV29-1	24	-4.954
CAAGACAGAGAGCTGGGTTCCACTGCCAAAAAACAGTTTTTCATTAAACCCACGCCCGGAGCTGCTGGCACAGAGATACATGGCCGAGTCCCCC	GDSAMYLCASSSGRGFNEKLFFGSGTQLSVL	TRBJ1-4	TRBV7-9	6	-5.556
CAAGACAGAGAGCTGGGTTCCACTGCCAAAAAACAGTTTTTCATTAAACCCACGGGGGCTGCTGGCACAGAGATACAGGGCCGAGTCGTCCAGC	LDDSALYLCASSPRGFNEKLFFGSGTQLSVL	TRBJ1-4	TRBV5-4	20	-5.033
CAAGACAGAGAGCTGGGTTCCACTGCCAAAAAACAGTTTTTCATTAAACCCCCGAGCTGCCCCGCTGGCACAGAGGTACATAGATGTCTGGTTG	NQTSMYLCASGAARGFNEKLFFGSGTQLSVL	TRBJ1-4	TRBV28	6	-5.556
CAAGACAGAGAGCTGGGTTCCACTGCCAAAAAACAGTTTTTCATTAAACCCCTGTTCGCTGGCACAGAGATACAGGGCCGAGTCTTCTGGCTGC	QPEDSALYLCASEQGFNEKLFFGSGTQLSVL	TRBJ1-4	TRBV4-2	45	-4.681
CAAGACAGAGAGCTGGGTTCCACTGCCAAAAAACAGTTTTTCATTAAACCCTGTCCTTGCACTGCAGATGTAGAAGCTGCTGTCTTCAGGATGG	HPEDSSFYICSARTGFNEKLFFGSGTQLSVL	TRBJ1-4	TRBV20-1	21	-5.012
CAAGACAGAGAGCTGGGTTCCACTGCCAAAAAACAGTTTTTCATTAAACCGACCTCCAACGCTGCAGAGATATATGCTGCTGTCTTCAGGGCTC	SPEDSSIYLCSVGGRFNEKLFFGSGTQLSVL	TRBJ1-4	TRBV29-1	25	-4.936
CAAGACAGAGAGCTGGGTTCCACTGCCAAAAAACAGTTTTTCATTAAACTCCACCCCGCTGGCACAGAGGTACATAGATGTCTGGTTGGTGCTG	STNQTSMYLCASGVEFNEKLFFGSGTQLSVL	TRBJ1-4	TRBV28	12	-5.255
CAAGACAGAGAGCTGGGTTCCACTGCCAAAAAACAGTTTTTCATTAAACTGCCCGAAGCTGCTGGCACAGAGATACACGGCCGAGTCCTCCTGC	QEDSAVYLCASSFGQFNEKLFFGSGTQLSVL	TRBJ1-4	TRBV7-2	15	-5.158
CAAGACAGAGAGCTGGGTTCCACTGCCAAAAAACAGTTTTTCATTAAACTGTCCCCCGGCACAGAGGTACATAGATGTCTGGTTGGTGCTGGCG	ASTNQTSMYLCAGGQFNEKLFFGSGTQLSVL	TRBJ1-4	TRBV28	12	-5.255
CAAGACAGAGAGCTGGGTTCCACTGCCAAAAAACAGTTTTTCATTAAACTGTCCTAAGCTGCTGGCACAGAGATACACGGCCGAGTCCTCCTGC	QEDSAVYLCASSLGQFNEKLFFGSGTQLSVL	TRBJ1-4	TRBV7-2	17	-5.104
CAAGACAGAGAGCTGGGTTCCACTGCCAAAAAACAGTTTTTCATTAAAGCCCGCCCCACTGAGGGACCTGCTGGCACAGAGGTACATAGATGTC	TSMYLCASRSLSGAGFNEKLFFGSGTQLSVL	TRBJ1-4	TRBV28	13	-5.22
CAAGACAGAGAGCTGGGTTCCACTGCCAAAAAACAGTTTTTCATTAAAGCCCTGTCCGGGTCTAGCACTGCAGATGTAGAAGCTGCTGTCTTCA	EDSSFYICSARPGQGFNEKLFFGSGTQLSVL	TRBJ1-4	TRBV20-1	21	-5.012
CAAGACAGAGAGCTGGGTTCCACTGCCAAAAAACAGTTTTTCATTAAAGCCTGGCAGAGAGTAACTGCTGGCACAGAAGTACACAGATGTCTGG	QTSVYFCASSYSLPGFNEKLFFGSGTQLSVL	TRBJ1-4	TRBV6-5	21	-5.012
CAAGACAGAGAGCTGGGTTCCACTGCCAAAAAACAGTTTTTCATTAAAGGCCCCTGTCGCGCTGCTGGCACAGAAATACAAAGCTGAGTCCCCC	GDSALYFCASSATGAFNEKLFFGSGTQLSVL	TRBJ1-4	TRBV9	10	-5.334
CAAGACAGAGAGCTGGGTTCCACTGCCAAAAAACAGTTTTTCATTAAAGGCCCGGTCGCTGGTGGCACACAGGTACATGGCTGCGTCCCCCAGG	LGDAAMYLCATSDRAFNEKLFFGSGTQLSVL	TRBJ1-4	TRBV15	7	-5.489
CAAGACAGAGAGCTGGGTTCCACTGCCAAAAAACAGTTTTTCATTAAAGGGTCTTCCTGGGGGGCGGCTGCTGGCACAGAAATACACAGCAGAG	SAVYFCASSRPPGRPFNEKLFFGSGTQLSVL	TRBJ1-4	TRBV3-1	19	-5.056
CAAGACAGAGAGCTGGGTTCCACTGCCAAAAAACAGTTTTTCATTAAATCCCCTGTCACTGCTGGCACAGAAGTACATGGCTGAGTCCTCCAGC	LEDSAMYFCASSDRGFNEKLFFGSGTQLSVL	TRBJ1-4	TRBV2	15	-5.158
CAAGACAGAGAGCTGGGTTCCACTGCCAAAAAACAGTTTTTCATTAAATCCCGAGACTTGGACGCTGCAGAGATATATGCTGCTGTCTTCAGGG	PEDSSIYLCSVQVSGFNEKLFFGSGTQLSVL	TRBJ1-4	TRBV29-1	10	-5.334
CAAGACAGAGAGCTGGGTTCCACTGCCAAAAAACAGTTTTTCATTAAATCCTAAGAGGCTGCTGGCACAGAGGTACATAGATGTCTGGTTGGTG	TNQTSMYLCASSLLGFNEKLFFGSGTQLSVL	TRBJ1-4	TRBV28	8	-5.431
CAAGACAGAGAGCTGGGTTCCACTGCCAAAAAACAGTTTTTCATTAAATCCTAGGCTGCTGGCACAGAAATACACAGCAGAGTCACCAAGCTCC	ELGDSAVYFCASSLGFNEKLFFGSGTQLSVL	TRBJ1-4	TRBV3-1	15	-5.158
CAAGACAGAGAGCTGGGTTCCACTGCCAAAAAACAGTTTTTCATTAAATCTTCCCTGCCCGCGGCTGGCACAGAAGTACATGGCTGAGTCCTCC	EDSAMYFCASRGQGRFNEKLFFGSGTQLSVL	TRBJ1-4	TRBV2	14	-5.188
CAAGACAGAGAGCTGGGTTCCACTGCCAAAAAACAGTTTTTCATTAAATGCCCCAATACAGCTGGCACAGAGGTACATAGATGTCTGGTTGGTG	TNQTSMYLCASCIGAFNEKLFFGSGTQLSVL	TRBJ1-4	TRBV28	17	-5.104
CAAGACAGAGAGCTGGGTTCCACTGCCAAAAAACAGTTTTTCATTAACAGTATGTCCCTCACTGATGGCACAGAAGTACACAGATGTCTGGGAG	SQTSVYFCAISEGHTVNEKLFFGSGTQLSVL	TRBJ1-4	TRBV10-3	9	-5.38
CAAGACAGAGAGCTGGGTTCCACTGCCAAAAAACAGTTTTTCATTAACCATGGCCACCTGTCCCATTAAGCTGCTGGCACAGAGATACACGGCG	AVYLCASSLMGQVAMVNEKLFFGSGTQLSVL	TRBJ1-4	TRBV7-8	10	-5.334
CAAGACAGAGAGCTGGGTTCCACTGCCAAAAAACAGTTTTTCATTAACCCCCGCTACGACTAAGCTGCTGGCACAGAGATACACGGCGGAGTCC	DSAVYLCASSLVVAGVNEKLFFGSGTQLSVL	TRBJ1-4	TRBV7-8	6	-5.556
CAAGACAGAGAGCTGGGTTCCACTGCCAAAAAACAGTTTTTCATTAACCCCTCCCAGACTGCTGGCACAGAAGTACACAGATGTCTGGGAGGGA	PSQTSVYFCASSLGGVNEKLFFGSGTQLSVL	TRBJ1-4	TRBV6-6	27	-4.903
CAAGACAGAGAGCTGGGTTCCACTGCCAAAAAACAGTTTTTCATTAACCCCTGTCCCCGGCCTAGCACTGCAGATGTAGAAGCTGCTGTCTTCA	EDSSFYICSARPGTGVNEKLFFGSGTQLSVL	TRBJ1-4	TRBV20-1	4	-5.732
CAAGACAGAGAGCTGGGTTCCACTGCCAAAAAACAGTTTTTCATTAACCCGTCCACTGCCTCGCTGCTGGTAACTGCTGGCACAGAAGTACACA	VYFCASSYQQRGSGRVNEKLFFGSGTQLSVL	TRBJ1-4	TRBV6-2	5	-5.635
CAAGACAGAGAGCTGGGTTCCACTGCCAAAAAACAGTTTTTCATTAACCGCCCCCCCGCTGGCACAGAAGTACACAGCTGAGTCCCTGGGTTCT	EPRDSAVYFCASGGAVNEKLFFGSGTQLSVL	TRBJ1-4	TRBV12-3; TRBV12-4	7	-5.489
CAAGACAGAGAGCTGGGTTCCACTGCCAAAAAACAGTTTTTCATTAACCTGCCCCATACCACTGCTGGCACAGAAGTACATGGCTGAGTCCTCC	EDSAMYFCASSGMGQVNEKLFFGSGTQLSVL	TRBJ1-4	TRBV2	10	-5.334
CAAGACAGAGAGCTGGGTTCCACTGCCAAAAAACAGTTTTTCATTAACCTGTCCCGTCGCCACGCTGCAGAGATATATGCTGCTGTCTTCAGGG	PEDSSIYLCSVATGQVNEKLFFGSGTQLSVL	TRBJ1-4	TRBV29-1	58	-4.571
CAAGACAGAGAGCTGGGTTCCACTGCCAAAAAACAGTTTTTCATTAACCTGTGGACTGCTGGCACAGAGATACATGGCCGAGTCCCCCTGCTCT	EQGDSAMYLCASSPQVNEKLFFGSGTQLSVL	TRBJ1-4	TRBV7-9	7	-5.489
CAAGACAGAGAGCTGGGTTCCACTGCCAAAAAACAGTTTTTCATTAACGTTCTGTCCCACCCCCACGCTGCAGAGATATATGCTGCTGTCTTCA	EDSSIYLCSVGVGQNVNEKLFFGSGTQLSVL	TRBJ1-4	TRBV29-1	5	-5.635
CAAGACAGAGAGCTGGGTTCCACTGCCAAAAAACAGTTTTTCATTAACTCCTTGGGAATTCGCACAGAAGTACACAGATGTCTGGGAGCTGGTA	TSSQTSVYFCANSQGVNEKLFFGSGTQLSVL	TRBJ1-4	TRBV10-3	7	-5.489
CAAGACAGAGAGCTGGGTTCCACTGCCAAAAAACAGTTTTTCATTAACTGACGGGCCGGCGGAGCTGCTGGCACAGAGATACAGGGCCGAGTCG	DSALYLCASSSAGPSVNEKLFFGSGTQLSVL	TRBJ1-4	TRBV5-4	3	-5.857
CAAGACAGAGAGCTGGGTTCCACTGCCAAAAAACAGTTTTTCATTAACTGCCCCTGCATCTTCAACGCTGCAGAGATATATGCTGCTGTCTTCA	EDSSIYLCSVEDAGAVNEKLFFGSGTQLSVL	TRBJ1-4	TRBV29-1	17	-5.104
CAAGACAGAGAGCTGGGTTCCACTGCCAAAAAACAGTTTTTCATTAACTGGCCAGATCCCTCTAGCACTGCAGATGTAGAAGCTGCTGTCTTCA	EDSSFYICSARGIWPVNEKLFFGSGTQLSVL	TRBJ1-4	TRBV20-1	10	-5.334
CAAGACAGAGAGCTGGGTTCCACTGCCAAAAAACAGTTTTTCATTAACTGTCCAGAAACTGCTGGCACAGAGGTACATAGATGTCTGGTTGGTG	TNQTSMYLCASSFWTVNEKLFFGSGTQLSVL	TRBJ1-4	TRBV28	10	-5.334
CAAGACAGAGAGCTGGGTTCCACTGCCAAAAAACAGTTTTTCATTAACTGTCCCGCCAAGACAGCTGGCACAGAAATAAACTCCAGAATCCTCC	EDSGVYFCASCLGGTVNEKLFFGSGTQLSVL	TRBJ1-4	TRBV14	19	-5.056
CAAGACAGAGAGCTGGGTTCCACTGCCAAAAAACAGTTTTTCATTAACTGTCCCGTAACTGCTGGCACAGAAGTACACAGATGTCTGGGAGGGA	PSQTSVYFCASSYGTVNEKLFFGSGTQLSVL	TRBJ1-4	TRBV6-5	45	-4.681
CAAGACAGAGAGCTGGGTTCCACTGCCAAAAAACAGTTTTTCATTAACTGTCCTTGGTGAGCTGGCACAGAAATAAGCTGCCGAATCTCCTCGC	RGDSAAYFCASSPRTVNEKLFFGSGTQLSVL	TRBJ1-4	TRBV18	9	-5.38
CAAGACAGAGAGCTGGGTTCCACTGCCAAAAAACAGTTTTTCATTAACTTCGCCACCCCTCCTGGGAACGGCACTGCAGATGTAGAAGCTGCTG	SSFYICSAVPRRGGEVNEKLFFGSGTQLSVL	TRBJ1-4	TRBV20-1	19	-5.056
CAAGACAGAGAGCTGGGTTCCACTGCCAAAAAACAGTTTTTCATTAACTTCGTAACTGCTGGCACAGAAGTACACAGATGTCTGGGAGGGAGCA	APSQTSVYFCASSYEVNEKLFFGSGTQLSVL	TRBJ1-4	TRBV6-5	12	-5.255
CAAGACAGAGAGCTGGGTTCCACTGCCAAAAAACAGTTTTTCATTAAGACCTCCGGTGCTGGCGCAAAGATAAAGGGCCGAGTCCCCCAGCTCC	ELGDSALYLCASTGGLNEKLFFGSGTQLSVL	TRBJ1-4	TRBV5-1	12	-5.255
CAAGACAGAGAGCTGGGTTCCACTGCCAAAAAACAGTTTTTCATTAAGATCTTGGCTGCTGGCACAGAGATACAGGGCCGAGTCTTCTGGCTGC	QPEDSALYLCASSQDLNEKLFFGSGTQLSVL	TRBJ1-4	TRBV4-2	3	-5.857
CAAGACAGAGAGCTGGGTTCCACTGCCAAAAAACAGTTTTTCATTAAGCAAGTCCCGGGTCGGTAGGCTGCTGGCGCAGAGATACAGGGCTGAG	SALYLCASSLPTRDLLNEKLFFGSGTQLSVL	TRBJ1-4	TRBV4-1	8	-5.431
CAAGACAGAGAGCTGGGTTCCACTGCCAAAAAACAGTTTTTCATTAAGCAGTCCACGCCCGGGTTGACTGCTGGCACAGAGGTACTGAGAGGTA	TSQYLCASSQPGRGLLNEKLFFGSGTQLSVL	TRBJ1-4	TRBV25-1	2	-6.033
CAAGACAGAGAGCTGGGTTCCACTGCCAAAAAACAGTTTTTCATTAAGCCGTCCCTCCCTGCTGGCACAGAGGTACATAGATGTCTGGTTGGTG	TNQTSMYLCASREGRLNEKLFFGSGTQLSVL	TRBJ1-4	TRBV28	13	-5.22
CAAGACAGAGAGCTGGGTTCCACTGCCAAAAAACAGTTTTTCATTAAGCTCTGTCCCGGAGCTGCTGGCACAGAGATACACGGCCGAGTCCTCA	EDSAVYLCASSSGTELNEKLFFGSGTQLSVL	TRBJ1-4	TRBV11-2	5	-5.635
CAAGACAGAGAGCTGGGTTCCACTGCCAAAAAACAGTTTTTCATTAAGCTGCCCCTTCGGGCTGCTGGCACAGAGATACACGGCCGAGTCCTCA	EDSAVYLCASSPKGQLNEKLFFGSGTQLSVL	TRBJ1-4	TRBV11-2	6	-5.556
CAAGACAGAGAGCTGGGTTCCACTGCCAAAAAACAGTTTTTCATTAAGCTGCGCATCTTGGCTGCTGGCACAGAAATAAACTCCAGAATCCTCC	EDSGVYFCASSQDAQLNEKLFFGSGTQLSVL	TRBJ1-4	TRBV14	16	-5.13
CAAGACAGAGAGCTGGGTTCCACTGCCAAAAAACAGTTTTTCATTAAGCTGGTAACTTCTGCTGGTGGCACACAGGTACATGGCTGCGTCCCCC	GDAAMYLCATSRSYQLNEKLFFGSGTQLSVL	TRBJ1-4	TRBV15	5	-5.635
CAAGACAGAGAGCTGGGTTCCACTGCCAAAAAACAGTTTTTCATTAAGGAATCCCCCGTAACTGCTGGCACAGAAGTACACAGATGTCTGGGAG	SQTSVYFCASSYGGFLNEKLFFGSGTQLSVL	TRBJ1-4	TRBV6-5	10	-5.334
CAAGACAGAGAGCTGGGTTCCACTGCCAAAAAACAGTTTTTCATTAAGGAGTCCCGTTCTGCTGGCACAGAAGTACACAGCTGAGTCCCTGGGT	PRDSAVYFCASRTGLLNEKLFFGSGTQLSVL	TRBJ1-4	TRBV12-3; TRBV12-4	16	-5.13
CAAGACAGAGAGCTGGGTTCCACTGCCAAAAAACAGTTTTTCATTAAGGCCCAGATCTTGGCTGCTGGCACAGAAATAAACTCCAGAATCCTCC	EDSGVYFCASSQDLGLNEKLFFGSGTQLSVL	TRBJ1-4	TRBV14	22	-4.992
CAAGACAGAGAGCTGGGTTCCACTGCCAAAAAACAGTTTTTCATTAAGGCCCCCCGAACTAGCACTGCAGATGTAGAAGCTGCTGTCTTCAGGA	PEDSSFYICSASSGGLNEKLFFGSGTQLSVL	TRBJ1-4	TRBV20-1	7	-5.489
CAAGACAGAGAGCTGGGTTCCACTGCCAAAAAACAGTTTTTCATTAAGGCCCCTCCGGGGGCTGCTGGCACAGAAATAAACTCCAGAATCCTCC	EDSGVYFCASSPRRGLNEKLFFGSGTQLSVL	TRBJ1-4	TRBV14	9	-5.38
CAAGACAGAGAGCTGGGTTCCACTGCCAAAAAACAGTTTTTCATTAAGGGAATACGACCTAGCACTGCAGATGTAGAAGCTGCTGTCTTCAGGA	PEDSSFYICSARSYSLNEKLFFGSGTQLSVL	TRBJ1-4	TRBV20-1	15	-5.158
CAAGACAGAGAGCTGGGTTCCACTGCCAAAAAACAGTTTTTCATTAAGGTCCTGTCGTCCACTGCTGGCACAGAAGTACATGGCTGAGTCCTCC	EDSAMYFCASSGRQDLNEKLFFGSGTQLSVL	TRBJ1-4	TRBV2	7	-5.489
CAAGACAGAGAGCTGGGTTCCACTGCCAAAAAACAGTTTTTCATTAAGGTTGTCCCGGAGATCCCTGCTGGCACAGAGGTACATAGATGTCTGG	QTSMYLCASRDLRDNLNEKLFFGSGTQLSVL	TRBJ1-4	TRBV28	3	-5.857
CAAGACAGAGAGCTGGGTTCCACTGCCAAAAAACAGTTTTTCATTAAGTAGGGTCGAATCTTGGCTGCTGGCACAGAAATAAACTCCAGAATCC	DSGVYFCASSQDSTLLNEKLFFGSGTQLSVL	TRBJ1-4	TRBV14	162	-4.125
CAAGACAGAGAGCTGGGTTCCACTGCCAAAAAACAGTTTTTCATTAAGTAGTCCGTCCTTATCACTGCTGGCACAGAAGTACACAGCTGAGTCC	DSAVYFCASSDKDGLLNEKLFFGSGTQLSVL	TRBJ1-4	TRBV12-3; TRBV12-4	27	-4.903
CAAGACAGAGAGCTGGGTTCCACTGCCAAAAAACAGTTTTTCATTAAGTCCCGGGCTGCTGGCGCAAAGATAAAGGGCCGAGTCCCCCAGCTCC	ELGDSALYLCASSPGLNEKLFFGSGTQLSVL	TRBJ1-4	TRBV5-1	5	-5.635
CAAGACAGAGAGCTGGGTTCCACTGCCAAAAAACAGTTTTTCATTAAGTCCGAAGCTGCTGGCACAGAAATACACAGCAGAGTCACCAAGCTCC	ELGDSAVYFCASSFGLNEKLFFGSGTQLSVL	TRBJ1-4	TRBV3-1	17	-5.104
CAAGACAGAGAGCTGGGTTCCACTGCCAAAAAACAGTTTTTCATTAAGTCCGCCGCCCACTCTAGCACTGCAGATGTAGAAGCTGCTGTCTTCA	EDSSFYICSARVGGGLNEKLFFGSGTQLSVL	TRBJ1-4	TRBV20-1	11	-5.293
CAAGACAGAGAGCTGGGTTCCACTGCCAAAAAACAGTTTTTCATTAAGTCCTCCTGTCCTAGGTCTGCTGGCACAGAAGTACACAGATGTTTGG	QTSVYFCASRPRTGGLNEKLFFGSGTQLSVL	TRBJ1-4	TRBV6-2	5	-5.635
CAAGACAGAGAGCTGGGTTCCACTGCCAAAAAACAGTTTTTCATTAAGTCCTGCCCTTAAACTGCTGGCACAGAGGTACATAGATGTCTGGTTG	NQTSMYLCASSLRAGLNEKLFFGSGTQLSVL	TRBJ1-4	TRBV28	6	-5.556
CAAGACAGAGAGCTGGGTTCCACTGCCAAAAAACAGTTTTTCATTAAGTCGGCCCCCGGATATGCTGGCACAGAGGTACATAGATGTCTGGTTG	NQTSMYLCASISGGRLNEKLFFGSGTQLSVL	TRBJ1-4	TRBV28	15	-5.158
CAAGACAGAGAGCTGGGTTCCACTGCCAAAAAACAGTTTTTCATTAAGTCTGTCCCGGCTGCTGGCACAGAGATACACGGCCGAGTCCTCCTGC	QEDSAVYLCASSRDRLNEKLFFGSGTQLSVL	TRBJ1-4	TRBV7-2	7	-5.489
CAAGACAGAGAGCTGGGTTCCACTGCCAAAAAACAGTTTTTCATTAAGTGTCTCGGGGCTGGTGGCACACAGGTACATGGCTGCGTCCCCCAGG	LGDAAMYLCATSPETLNEKLFFGSGTQLSVL	TRBJ1-4	TRBV15	6	-5.556
CAAGACAGAGAGCTGGGTTCCACTGCCAAAAAACAGTTTTTCATTAAGTTGCCCCCGTAAACTGCTGGCACAGAAGTACACAGCTGAGTCCCTG	RDSAVYFCASSLRGQLNEKLFFGSGTQLSVL	TRBJ1-4	TRBV12-3; TRBV12-4	3	-5.857
CAAGACAGAGAGCTGGGTTCCACTGCCAAAAAACAGTTTTTCATTAATACCCTGTCGGGCGCTGCAGAGATATATGCTGCTGTCTTCAGGGCTC	SPEDSSIYLCSARQGINEKLFFGSGTQLSVL	TRBJ1-4	TRBV29-1	16	-5.13
CAAGACAGAGAGCTGGGTTCCACTGCCAAAAAACAGTTTTTCATTAATACCGTCCCCCGCTGTCCCTGTTTCTGGAGCACTGCAGATGTAGAAG	FYICSAPETGTAGDGINEKLFFGSGTQLSVL	TRBJ1-4	TRBV20-1	8	-5.431
CAAGACAGAGAGCTGGGTTCCACTGCCAAAAAACAGTTTTTCATTAATACGTCGTAAGCTGCTGGCACAGAAGTACAGGGCTGAGTCCCCCAGC	LGDSALYFCASSLRRINEKLFFGSGTQLSVL	TRBJ1-4	TRBV13	4	-5.732
CAAGACAGAGAGCTGGGTTCCACTGCCAAAAAACAGTTTTTCATTAATAGCCCTGTCGAAACTGCTGGCACAGAGGTACATAGATGTCTGGTTG	NQTSMYLCASSFDRAINEKLFFGSGTQLSVL	TRBJ1-4	TRBV28	12	-5.255
CAAGACAGAGAGCTGGGTTCCACTGCCAAAAAACAGTTTTTCATTAATCAGCCCCCCGAAACTGCTGGCACAGAAGTACAGAGAGGTCTGGTTG	NQTSLYFCASSFGGLINEKLFFGSGTQLSVL	TRBJ1-4	TRBV27	8	-5.431
CAAGACAGAGAGCTGGGTTCCACTGCCAAAAAACAGTTTTTCATTAATCCCACCGTCTCTAGCACTGCAGATGTAGAAGCTGCTGTCTTCAGGA	PEDSSFYICSARDGGINEKLFFGSGTQLSVL	TRBJ1-4	TRBV20-1	9	-5.38
CAAGACAGAGAGCTGGGTTCCACTGCCAAAAAACAGTTTTTCATTAATCCCACCTAACGGGGATAAGCTGCTGGCACAGAGATACACGGCCGAG	SAVYLCASSLSPLGGINEKLFFGSGTQLSVL	TRBJ1-4	TRBV11-2	11	-5.293
CAAGACAGAGAGCTGGGTTCCACTGCCAAAAAACAGTTTTTCATTAATCCCCCCCTGTCCATGGCTGCTGGCACAGAGATACACGGCCGAGTCC	DSAVYLCASSHGQGGINEKLFFGSGTQLSVL	TRBJ1-4	TRBV11-2	10	-5.334
CAAGACAGAGAGCTGGGTTCCACTGCCAAAAAACAGTTTTTCATTAATCCCCCCCTGTGGGCTGCTGGCACAGAGATACACGGCCGAGTCCTCC	EDSAVYLCASSPQGGINEKLFFGSGTQLSVL	TRBJ1-4	TRBV7-2	29	-4.872
CAAGACAGAGAGCTGGGTTCCACTGCCAAAAAACAGTTTTTCATTAATCCCCTGGGAACTGCTGGCACAGAAGTACATGGCTGAGTCCTCCAGC	LEDSAMYFCASSSQGINEKLFFGSGTQLSVL	TRBJ1-4	TRBV2	3	-5.857
CAAGACAGAGAGCTGGGTTCCACTGCCAAAAAACAGTTTTTCATTAATCCCGGACCATAAGGTGCTGGCACAGAGATACACGGCCGAGTCCTCC	EDSAVYLCASTLWSGINEKLFFGSGTQLSVL	TRBJ1-4	TRBV7-2	10	-5.334
CAAGACAGAGAGCTGGGTTCCACTGCCAAAAAACAGTTTTTCATTAATCCCTGTCCCGGATCTAGCACTGCAGATGTAGAAGCTGCTGTCTTCA	EDSSFYICSARSGTGINEKLFFGSGTQLSVL	TRBJ1-4	TRBV20-1	7	-5.489
CAAGACAGAGAGCTGGGTTCCACTGCCAAAAAACAGTTTTTCATTAATCCGTCCCGCGGTACTGGCACAGAGATAGAAAGCTGTCGGGTTCTTT	KNPTAFYLCASTAGRINEKLFFGSGTQLSVL	TRBJ1-4	TRBV19	24	-4.954
CAAGACAGAGAGCTGGGTTCCACTGCCAAAAAACAGTTTTTCATTAATCCGTCCCGGGAGACTGCTGGCACAGAGGTACATAGATGTCTGGTTG	NQTSMYLCASSLPGRINEKLFFGSGTQLSVL	TRBJ1-4	TRBV28	5	-5.635
CAAGACAGAGAGCTGGGTTCCACTGCCAAAAAACAGTTTTTCATTAATCCTGGCAAGCCTCACTGCTGTGGCACAGAAGTACATGGCTGAGTCC	DSAMYFCATAVRLARINEKLFFGSGTQLSVL	TRBJ1-4	TRBV2	7	-5.489
CAAGACAGAGAGCTGGGTTCCACTGCCAAAAAACAGTTTTTCATTAATCGAGCTGCTGGCACAGAGATACATGGCCGAGTCCCCCTGCTCTGTG	TEQGDSAMYLCASSSINEKLFFGSGTQLSVL	TRBJ1-4	TRBV7-9	8	-5.431
CAAGACAGAGAGCTGGGTTCCACTGCCAAAAAACAGTTTTTCATTAATCGCCCCTGTCGCAGGGCTGCTGGCACAGAGGTACATAGATGTCTGG	QTSMYLCASSPATGAINEKLFFGSGTQLSVL	TRBJ1-4	TRBV28	2	-6.033
CAAGACAGAGAGCTGGGTTCCACTGCCAAAAAACAGTTTTTCATTAATCGGTCTGTTGCTGGCACAGAGGTACATAGATGTCTGGTTGGTGCTG	STNQTSMYLCASNRPINEKLFFGSGTQLSVL	TRBJ1-4	TRBV28	10	-5.334
CAAGACAGAGAGCTGGGTTCCACTGCCAAAAAACAGTTTTTCATTAATCGTGCTACTGCTGGCACAGAAGTACACAGATGTCTGGGAGGGAGCA	APSQTSVYFCASSSTINEKLFFGSGTQLSVL	TRBJ1-4	TRBV6-5	11	-5.293
CAAGACAGAGAGCTGGGTTCCACTGCCAAAAAACAGTTTTTCATTAATCTCCTGTCGTGGGTCTCTAGCACTGCAGATGTAGAAGCTGCTGTCT	DSSFYICSARDPRQEINEKLFFGSGTQLSVL	TRBJ1-4	TRBV20-1	7	-5.489
CAAGACAGAGAGCTGGGTTCCACTGCCAAAAAACAGTTTTTCATTAATCTGAAAATGACTGCAGATGTAGAAGCTGCTGTCTTCAGGATGGGCA	AHPEDSSFYICSHFQINEKLFFGSGTQLSVL	TRBJ1-4	TRBV20-1	16	-5.13
CAAGACAGAGAGCTGGGTTCCACTGCCAAAAAACAGTTTTTCATTAATCTGGCCGATTCTTAAGCTGCTGGCACAGAGATACACGGCGGAGTCC	DSAVYLCASSLRIGQINEKLFFGSGTQLSVL	TRBJ1-4	TRBV7-8	9	-5.38
CAAGACAGAGAGCTGGGTTCCACTGCCAAAAAACAGTTTTTCATTAATCTGTACCCCCAAACTGCTGGCACAGAGGTACATAGATGTCTGGTTG	NQTSMYLCASSLGVQINEKLFFGSGTQLSVL	TRBJ1-4	TRBV28	8	-5.431
CAAGACAGAGAGCTGGGTTCCACTGCCAAAAAACAGTTTTTCATTAATCTGTCCCTGGGGGCTGCTGGCACAGAGATACACGGCCGAGTCCTCC	EDSAVYLCASSPQGQINEKLFFGSGTQLSVL	TRBJ1-4	TRBV7-2	8	-5.431
CAAGACAGAGAGCTGGGTTCCACTGCCAAAAAACAGTTTTTCATTAATCTGTCCTGAGGTGGCACACAGGTACATGGCTGCGTCCCCCAGGCCT	GLGDAAMYLCATSGQINEKLFFGSGTQLSVL	TRBJ1-4	TRBV15	9	-5.38
CAAGACAGAGAGCTGGGTTCCACTGCCAAAAAACAGTTTTTCATTAATGCCGTCAAAGCTGCTGGCACAGAGGTACATAGATGTCTGGTTGGTG	TNQTSMYLCASSFDGINEKLFFGSGTQLSVL	TRBJ1-4	TRBV28	3	-5.857
CAAGACAGAGAGCTGGGTTCCACTGCCAAAAAACAGTTTTTCATTAATGCCTCCCCTTTCTCTAGCACTGCAGATGTAGAAGCTGCTGTCTTCA	EDSSFYICSARERGGINEKLFFGSGTQLSVL	TRBJ1-4	TRBV20-1	14	-5.188
CAAGACAGAGAGCTGGGTTCCACTGCCAAAAAACAGTTTTTCATTAATGGCCTGTCCGGCTGGATCACTGGTGGCACAGAAGTAAAGAGCTGTC	TALYFCATSDPAGQAINEKLFFGSGTQLSVL	TRBJ1-4	TRBV24-1	10	-5.334
CAAGACAGAGAGCTGGGTTCCACTGCCAAAAAACAGTTTTTCATTAATGGCTGCCCTCAGAACCACGCTGCAGAGATATATGCTGCTGTCTTCA	EDSSIYLCSVVLRAAINEKLFFGSGTQLSVL	TRBJ1-4	TRBV29-1	9	-5.38
CAAGACAGAGAGCTGGGTTCCACTGCCAAAAAACAGTTTTTCATTAATGGTAGGTCCGTCCGAAGGGCTGCTGGCACAGAGATACAGGGCCGAG	SALYLCASSPSDGPTINEKLFFGSGTQLSVL	TRBJ1-4	TRBV4-2	5	-5.635
CAAGACAGAGAGCTGGGTTCCACTGCCAAAAAACAGTTTTTCATTAATGGTGAACGAGTAACTGCTGGCACAGAAGTACACAGATGTCTGGGAG	SQTSVYFCASSYSFTINEKLFFGSGTQLSVL	TRBJ1-4	TRBV6-5	7	-5.489
CAAGACAGAGAGCTGGGTTCCACTGCCAAAAAACAGTTTTTCATTAATTAGGTCCTGTCCCGGTTGCCTAGCACTGCAGATGTAGAAGCTGCTG	SSFYICSARQPGQDLINEKLFFGSGTQLSVL	TRBJ1-4	TRBV20-1	9	-5.38
CAAGACAGAGAGCTGGGTTCCACTGCCAAAAAACAGTTTTTCATTAATTCTGTCCCGGCTGGCGCAAAGATAAAGGGCCGAGTCCCCCAGCTCC	ELGDSALYLCASRDRINEKLFFGSGTQLSVL	TRBJ1-4	TRBV5-1	6	-5.556
CAAGACAGAGAGCTGGGTTCCACTGCCAAAAAACAGTTTTTCATTAATTCTGTCGTTGACGCTGCAGAGATATATGCTGCTGTCTTCAGGGCTC	SPEDSSIYLCSVNDRINEKLFFGSGTQLSVL	TRBJ1-4	TRBV29-1	19	-5.056
CAAGACAGAGAGCTGGGTTCCACTGCCAAAAAACAGTTTTTCATTACCAACCCCACCTCTGCTGGCACAGAAGTACATGGCTGAGTCCTCCAGC	LEDSAMYFCASRGGVGNEKLFFGSGTQLSVL	TRBJ1-4	TRBV2	9	-5.38
CAAGACAGAGAGCTGGGTTCCACTGCCAAAAAACAGTTTTTCATTACCACTCTCCCTAAGGTCCCTTACGGCACTGCAGATGTAGAAGCTGCTG	SSFYICSAVRDLRESGNEKLFFGSGTQLSVL	TRBJ1-4	TRBV20-1	21	-5.012
CAAGACAGAGAGCTGGGTTCCACTGCCAAAAAACAGTTTTTCATTACCACTCTGTATGGCACTGCAGATGTAGAAGCTGCTGTCTTCAGGATGG	HPEDSSFYICSAIQSGNEKLFFGSGTQLSVL	TRBJ1-4	TRBV20-1	11	-5.293
CAAGACAGAGAGCTGGGTTCCACTGCCAAAAAACAGTTTTTCATTACCACTGGAAATCCTGCGGCTGGCACAGAGGTACATAGATGTCTGGTTG	NQTSMYLCASRRISSGNEKLFFGSGTQLSVL	TRBJ1-4	TRBV28	4	-5.732
CAAGACAGAGAGCTGGGTTCCACTGCCAAAAAACAGTTTTTCATTACCAGCCCCCCTCGGGTTGATGCTGCTGGCGCAAAGATAAAGGGCCGAG	SALYLCASSINPRGAGNEKLFFGSGTQLSVL	TRBJ1-4	TRBV5-1	8	-5.431
CAAGACAGAGAGCTGGGTTCCACTGCCAAAAAACAGTTTTTCATTACCATAGTCCCTGGGGGCCAAGCTGCTGGCGCAAAGATAAAGGGCCGAG	SALYLCASSLAPRDYGNEKLFFGSGTQLSVL	TRBJ1-4	TRBV5-1	15	-5.158
CAAGACAGAGAGCTGGGTTCCACTGCCAAAAAACAGTTTTTCATTACCATGCCCCCCTGTCCAGGGGATAGCACTGCAGATGTAGAAGCTGCTG	SSFYICSAIPWTGGHGNEKLFFGSGTQLSVL	TRBJ1-4	TRBV20-1	23	-4.973
CAAGACAGAGAGCTGGGTTCCACTGCCAAAAAACAGTTTTTCATTACCCAGTCCCTCCCGGTCTCTAGCACTGCAGATGTAGAAGCTGCTGTCT	DSSFYICSARDREGLGNEKLFFGSGTQLSVL	TRBJ1-4	TRBV20-1	19	-5.056
CAAGACAGAGAGCTGGGTTCCACTGCCAAAAAACAGTTTTTCATTACCCCAACCGGCTACGCTGCTGGCACAGAAATACAAAGCTGAGTCCCCC	GDSALYFCASSVAGWGNEKLFFGSGTQLSVL	TRBJ1-4	TRBV9	22	-4.992
CAAGACAGAGAGCTGGGTTCCACTGCCAAAAAACAGTTTTTCATTACCCCCCCGGAGAACGCTGCAGAGATATATGCTGCTGTCTTCAGGGCTC	SPEDSSIYLCSVLRGGNEKLFFGSGTQLSVL	TRBJ1-4	TRBV29-1	10	-5.334
CAAGACAGAGAGCTGGGTTCCACTGCCAAAAAACAGTTTTTCATTACCCCCCGCCACGCTGCAGAGATATATGCTGCTGTCTTCAGGGCTCATG	MSPEDSSIYLCSVAGGNEKLFFGSGTQLSVL	TRBJ1-4	TRBV29-1	65	-4.521
CAAGACAGAGAGCTGGGTTCCACTGCCAAAAAACAGTTTTTCATTACCCCCGGCCCATAAACTGCTGGCACAGAGGTACATAGATGTCTGGTTG	NQTSMYLCASSLWAGGNEKLFFGSGTQLSVL	TRBJ1-4	TRBV28	29	-4.872
CAAGACAGAGAGCTGGGTTCCACTGCCAAAAAACAGTTTTTCATTACCCCCTGACGTGTAACTGCTGGCACAGAAGTACACAGATGTCTGGGAG	SQTSVYFCASSYTSGGNEKLFFGSGTQLSVL	TRBJ1-4	TRBV6-5	3	-5.857
CAAGACAGAGAGCTGGGTTCCACTGCCAAAAAACAGTTTTTCATTACCCCCTGCCCCCTGCCCTGAGCTGCTGGCACAGAGATACACGGCCGAG	SAVYLCASSSGQGAGGNEKLFFGSGTQLSVL	TRBJ1-4	TRBV7-2	8	-5.431
CAAGACAGAGAGCTGGGTTCCACTGCCAAAAAACAGTTTTTCATTACCCCCTGCCCGAATCGAGTAACTGCTGGCACAGAAGTACACAGATGTC	TSVYFCASSYSIRAGGNEKLFFGSGTQLSVL	TRBJ1-4	TRBV6-6	5	-5.635
CAAGACAGAGAGCTGGGTTCCACTGCCAAAAAACAGTTTTTCATTACCCCCTGGGCTGCTGGCACAGAAGTACACAGATGTCTGGGAGGGAGCA	APSQTSVYFCASSPGGNEKLFFGSGTQLSVL	TRBJ1-4	TRBV6-6	4	-5.732
CAAGACAGAGAGCTGGGTTCCACTGCCAAAAAACAGTTTTTCATTACCCCCTGTCAAGCTGCTGGCGCAAAGATAAAGGGCCGAGTCCCCCAGC	LGDSALYLCASSLTGGNEKLFFGSGTQLSVL	TRBJ1-4	TRBV5-1	5	-5.635
CAAGACAGAGAGCTGGGTTCCACTGCCAAAAAACAGTTTTTCATTACCCCCTGTCCGACTGCTGGCACAGAAGTACACAGATGTCTGGGAGGGA	PSQTSVYFCASSRTGGNEKLFFGSGTQLSVL	TRBJ1-4	TRBV6-6	14	-5.188
CAAGACAGAGAGCTGGGTTCCACTGCCAAAAAACAGTTTTTCATTACCCCCTGTCGTTTGGCTAGGGCTGATGGCACAGAAGTACACAGATGTC	TSVYFCAISPSQTTGGNEKLFFGSGTQLSVL	TRBJ1-4	TRBV10-3	6	-5.556
CAAGACAGAGAGCTGGGTTCCACTGCCAAAAAACAGTTTTTCATTACCCCGGCCCTCCAAGCTGCTGGCGCAAAGATAAAGGGCCGAGTCCCCC	GDSALYLCASSLEGRGNEKLFFGSGTQLSVL	TRBJ1-4	TRBV5-1	2	-6.033
CAAGACAGAGAGCTGGGTTCCACTGCCAAAAAACAGTTTTTCATTACCCCTCCCGGCGGGACTGCTGGCACAGAAGTACAGAGAGGTCTGGTTG	NQTSLYFCASSPAGRGNEKLFFGSGTQLSVL	TRBJ1-4	TRBV27	8	-5.431
CAAGACAGAGAGCTGGGTTCCACTGCCAAAAAACAGTTTTTCATTACCCCTGACGCTGCTGGCACAGAAATACAAAGCTGAGTCCCCCAGCTCC	ELGDSALYFCASSVRGNEKLFFGSGTQLSVL	TRBJ1-4	TRBV9	13	-5.22
CAAGACAGAGAGCTGGGTTCCACTGCCAAAAAACAGTTTTTCATTACCCCTGGAAAAGTAACTGCTGGCACAGAAGTACACAGATGTCTGGGAG	SQTSVYFCASSYFSRGNEKLFFGSGTQLSVL	TRBJ1-4	TRBV6-5	5	-5.635
CAAGACAGAGAGCTGGGTTCCACTGCCAAAAAACAGTTTTTCATTACCCCTGTACCTGCTGGCACAGAGGTACATAGATGTCTGGTTGGTGCTG	STNQTSMYLCASRYRGNEKLFFGSGTQLSVL	TRBJ1-4	TRBV28	4	-5.732
CAAGACAGAGAGCTGGGTTCCACTGCCAAAAAACAGTTTTTCATTACCCCTGTCAATGCTGCTGGCGCAGAGATACAGGGCTGAGTCTTCTGGC	PEDSALYLCASSIDRGNEKLFFGSGTQLSVL	TRBJ1-4	TRBV4-1	2	-6.033
CAAGACAGAGAGCTGGGTTCCACTGCCAAAAAACAGTTTTTCATTACCCCTGTCCACGCTGCTGGCACAGAGATACACGGCCGAGTCCTCCTGC	QEDSAVYLCASSVDRGNEKLFFGSGTQLSVL	TRBJ1-4	TRBV7-2	7	-5.489
CAAGACAGAGAGCTGGGTTCCACTGCCAAAAAACAGTTTTTCATTACCCCTGTCCGTACTACTGGCACAGAGATAGAAAGCTGTCGGGTTCTTT	KNPTAFYLCASSTDRGNEKLFFGSGTQLSVL	TRBJ1-4	TRBV19	8	-5.431
CAAGACAGAGAGCTGGGTTCCACTGCCAAAAAACAGTTTTTCATTACCCCTGTCCTGTGAGCTGGCACAGAAATAAGCTGCCGAATCTCCTCGC	RGDSAAYFCASSQDRGNEKLFFGSGTQLSVL	TRBJ1-4	TRBV18	7	-5.489
CAAGACAGAGAGCTGGGTTCCACTGCCAAAAAACAGTTTTTCATTACCCCTGTCTGATGCACTGCAGATGTAGAAGCTGCTGTCTTCAGGATGG	HPEDSSFYICSASDRGNEKLFFGSGTQLSVL	TRBJ1-4	TRBV20-1	4	-5.732
CAAGACAGAGAGCTGGGTTCCACTGCCAAAAAACAGTTTTTCATTACCCCTGTTCAACAAACTGCTGGCACAGAAGTACAGAGAGGTCTGGTTG	NQTSLYFCASSLLNRGNEKLFFGSGTQLSVL	TRBJ1-4	TRBV27	14	-5.188
CAAGACAGAGAGCTGGGTTCCACTGCCAAAAAACAGTTTTTCATTACCCGAAACCCCGGAGCTGCTGGCACAGAGATACAGGGCCGAGTCCCCC	GDSALYLCASSSGVSGNEKLFFGSGTQLSVL	TRBJ1-4	TRBV5-5	144	-4.176
CAAGACAGAGAGCTGGGTTCCACTGCCAAAAAACAGTTTTTCATTACCCGAACCTGTAAAACTGCTGGCACAGAGGTACATAGATGTCTGGTTG	NQTSMYLCASSFTGSGNEKLFFGSGTQLSVL	TRBJ1-4	TRBV28	18	-5.079
CAAGACAGAGAGCTGGGTTCCACTGCCAAAAAACAGTTTTTCATTACCCGAATCAACGCTGCAGAGATATATGCTGCTGTCTTCAGGGCTCATG	MSPEDSSIYLCSVDSGNEKLFFGSGTQLSVL	TRBJ1-4	TRBV29-1	21	-5.012
CAAGACAGAGAGCTGGGTTCCACTGCCAAAAAACAGTTTTTCATTACCCGACCTCCCTGTCCAACGACTGCTGGCACAGAGATACACGGCCGAG	SAVYLCASSRWTGRSGNEKLFFGSGTQLSVL	TRBJ1-4	TRBV11-2	7	-5.489
CAAGACAGAGAGCTGGGTTCCACTGCCAAAAAACAGTTTTTCATTACCCGACCTGTATTGGCTGCTGGCACAGAAGTACACAGCTGAGTCCCTG	RDSAVYFCASSQYRSGNEKLFFGSGTQLSVL	TRBJ1-4	TRBV12-3; TRBV12-4	10	-5.334
CAAGACAGAGAGCTGGGTTCCACTGCCAAAAAACAGTTTTTCATTACCCGATGTCCCTTCACTGCTGGCACAGAAGTACATGGCTGAGTCCTCC	EDSAMYFCASSEGTSGNEKLFFGSGTQLSVL	TRBJ1-4	TRBV2	10	-5.334
CAAGACAGAGAGCTGGGTTCCACTGCCAAAAAACAGTTTTTCATTACCCGCCCCCTGACCGCTGCTGGCACAGAGATACATGGCCGAGTCCCCC	GDSAMYLCASSGQGAGNEKLFFGSGTQLSVL	TRBJ1-4	TRBV7-9	11	-5.293
CAAGACAGAGAGCTGGGTTCCACTGCCAAAAAACAGTTTTTCATTACCCGTCAAGCCCTGCCCTTGGCTGCTGGCACAGAAATAAACTCCAGAA	SGVYFCASSQGQGLTGNEKLFFGSGTQLSVL	TRBJ1-4	TRBV14	21	-5.012
CAAGACAGAGAGCTGGGTTCCACTGCCAAAAAACAGTTTTTCATTACCCTGCCCTCTAGCACTGCAGATGTAGAAGCTGCTGTCTTCAGGATGG	HPEDSSFYICSARGQGNEKLFFGSGTQLSVL	TRBJ1-4	TRBV20-1	7	-5.489
CAAGACAGAGAGCTGGGTTCCACTGCCAAAAAACAGTTTTTCATTACCCTGGCCACCTCGGCTGCTAGCACAGCGATACATGGCTGAGTCCCGC	RDSAMYRCASSRGGQGNEKLFFGSGTQLSVL	TRBJ1-4	TRBV7-7	2	-6.033
CAAGACAGAGAGCTGGGTTCCACTGCCAAAAAACAGTTTTTCATTACCCTGGTGCTCACTGATGGCACAGAAGTACACAGATGTCTGGGAGCTG	SSQTSVYFCAISEHQGNEKLFFGSGTQLSVL	TRBJ1-4	TRBV10-3	7	-5.489
CAAGACAGAGAGCTGGGTTCCACTGCCAAAAAACAGTTTTTCATTACCCTGGTTGGCTCCCGAGTGGCTGCTGGCGCAAAGATAAAGGGCCGAG	SALYLCASSHSGANQGNEKLFFGSGTQLSVL	TRBJ1-4	TRBV5-1	3	-5.857
CAAGACAGAGAGCTGGGTTCCACTGCCAAAAAACAGTTTTTCATTACCCTGTCCCAAGCTGCTGGCACAGAGATACATGGCCGAGTCCCCCTGC	QGDSAMYLCASSLGQGNEKLFFGSGTQLSVL	TRBJ1-4	TRBV7-9	8	-5.431
CAAGACAGAGAGCTGGGTTCCACTGCCAAAAAACAGTTTTTCATTACCCTGTCCCAGCAAGCTGCTGGCGCAAAGATAAAGGGCCGAGTCCCCC	GDSALYLCASSLLGQGNEKLFFGSGTQLSVL	TRBJ1-4	TRBV5-1	2	-6.033
CAAGACAGAGAGCTGGGTTCCACTGCCAAAAAACAGTTTTTCATTACCCTGTCCCCTTAAATTTCTAGCACTGCAGATGTAGAAGCTGCTGTCT	DSSFYICSARNLRGQGNEKLFFGSGTQLSVL	TRBJ1-4	TRBV20-1	17	-5.104
CAAGACAGAGAGCTGGGTTCCACTGCCAAAAAACAGTTTTTCATTACCCTGTCCCGGATCAGGGGTAGCACTGCAGATGTAGAAGCTGCTGTCT	DSSFYICSATPDPGQGNEKLFFGSGTQLSVL	TRBJ1-4	TRBV20-1	94	-4.361
CAAGACAGAGAGCTGGGTTCCACTGCCAAAAAACAGTTTTTCATTACCCTGTCCCGGTAATAAACTGCTGGCACAGAGGTACATAGATGTCTGG	QTSMYLCASSLLPGQGNEKLFFGSGTQLSVL	TRBJ1-4	TRBV28	15	-5.158
CAAGACAGAGAGCTGGGTTCCACTGCCAAAAAACAGTTTTTCATTACCCTGTGTATTTTTGCTGGTGGCACACAGGTACATGGCTGCGTCCCCC	GDAAMYLCATSKNTQGNEKLFFGSGTQLSVL	TRBJ1-4	TRBV15	6	-5.556
CAAGACAGAGAGCTGGGTTCCACTGCCAAAAAACAGTTTTTCATTACCGAGCCGGCCCGCCCTCAAGCTGCTGGCACAGAGATACACGGCCGAG	SAVYLCASSLRAGRLGNEKLFFGSGTQLSVL	TRBJ1-4	TRBV11-2	15	-5.158
CAAGACAGAGAGCTGGGTTCCACTGCCAAAAAACAGTTTTTCATTACCGAGGGAACTGCTGGCACAGAAGTACACAGATGTCTGGGAGGGAGCA	APSQTSVYFCASSSLGNEKLFFGSGTQLSVL	TRBJ1-4	TRBV6-5	2	-6.033
CAAGACAGAGAGCTGGGTTCCACTGCCAAAAAACAGTTTTTCATTACCGAGGGGTGTCCCATTGCTGGCACAGAGGTACATAGATGTCTGGTTG	NQTSMYLCASNGTPLGNEKLFFGSGTQLSVL	TRBJ1-4	TRBV28	14	-5.188
CAAGACAGAGAGCTGGGTTCCACTGCCAAAAAACAGTTTTTCATTACCGCCCCTGGCCGCCCTGCTGGCACAGAGGTACATAGATGTCTGGTTG	NQTSMYLCASRAARGGNEKLFFGSGTQLSVL	TRBJ1-4	TRBV28	30	-4.857
CAAGACAGAGAGCTGGGTTCCACTGCCAAAAAACAGTTTTTCATTACCGCGCCCCTTGATTAAACTGCTGGCACAGAAGTACACAGCTGAGTCC	DSAVYFCASSLIKGRGNEKLFFGSGTQLSVL	TRBJ1-4	TRBV12-3; TRBV12-4	6	-5.556
CAAGACAGAGAGCTGGGTTCCACTGCCAAAAAACAGTTTTTCATTACCGCTACCCCCGTAACTGCTGGCACAGAAGTACACAGATGTCTGGGAG	SQTSVYFCASSYGGSGNEKLFFGSGTQLSVL	TRBJ1-4	TRBV6-5	16	-5.13
CAAGACAGAGAGCTGGGTTCCACTGCCAAAAAACAGTTTTTCATTACCGCTCCCCCCTGCAGCACTGCAGATGTAGAAGCTGCTGTCTTCAGGA	PEDSSFYICSAAGGSGNEKLFFGSGTQLSVL	TRBJ1-4	TRBV20-1	11	-5.293
CAAGACAGAGAGCTGGGTTCCACTGCCAAAAAACAGTTTTTCATTACCGGAACTGCTGGCACAGAAGTACACAGATGTTTGGGAGGGAGCAGCC	AAPSQTSVYFCASSSGNEKLFFGSGTQLSVL	TRBJ1-4	TRBV6-2	11	-5.293
CAAGACAGAGAGCTGGGTTCCACTGCCAAAAAACAGTTTTTCATTACCGGAAGACACCAAGCTGCTGGCGCAAAGATAAAGGGCCGAGTCCCCC	GDSALYLCASSLVSSGNEKLFFGSGTQLSVL	TRBJ1-4	TRBV5-1	5	-5.635
CAAGACAGAGAGCTGGGTTCCACTGCCAAAAAACAGTTTTTCATTACCGGCCCCACCTGGGATGCTGGCACAGAAGTACATGGCTGAGTCCTCC	EDSAMYFCASIPGGAGNEKLFFGSGTQLSVL	TRBJ1-4	TRBV2	5	-5.635
CAAGACAGAGAGCTGGGTTCCACTGCCAAAAAACAGTTTTTCATTACCGGTCCAACTGCTGGCACAGAAGTACACAGATGTCTGGGAGGGAGCA	APSQTSVYFCASSWTGNEKLFFGSGTQLSVL	TRBJ1-4	TRBV6-6	8	-5.431
CAAGACAGAGAGCTGGGTTCCACTGCCAAAAAACAGTTTTTCATTACCGTCCCTTAAACTGCTGGCACAGAAGTACACAGCTGAGTCCCTGGGT	PRDSAVYFCASSLRDGNEKLFFGSGTQLSVL	TRBJ1-4	TRBV12-3; TRBV12-4	5	-5.635
CAAGACAGAGAGCTGGGTTCCACTGCCAAAAAACAGTTTTTCATTACCTCCACCGTAACTGCTGGCACAGAAGTACACAGATGTCTGGGAGGGA	PSQTSVYFCASSYGGGNEKLFFGSGTQLSVL	TRBJ1-4	TRBV6-5	8	-5.431
CAAGACAGAGAGCTGGGTTCCACTGCCAAAAAACAGTTTTTCATTACCTCCCCCCTGAGTAGCACTGCAGATGTAGAAGCTGCTGTCTTCAGGA	PEDSSFYICSATQGGGNEKLFFGSGTQLSVL	TRBJ1-4	TRBV20-1	12	-5.255
CAAGACAGAGAGCTGGGTTCCACTGCCAAAAAACAGTTTTTCATTACCTCCCGAAGCTACGCTGCTGGCACAGAAATACAAAGCTGAGTCCCCC	GDSALYFCASSVASGGNEKLFFGSGTQLSVL	TRBJ1-4	TRBV9	12	-5.255
CAAGACAGAGAGCTGGGTTCCACTGCCAAAAAACAGTTTTTCATTACCTCCTGCCCGTGGTGAGCTGGCACAGAAATAAGCTGCCGAATCTCCT	GDSAAYFCASSPRAGGNEKLFFGSGTQLSVL	TRBJ1-4	TRBV18	4	-5.732
CAAGACAGAGAGCTGGGTTCCACTGCCAAAAAACAGTTTTTCATTACGACCTGTCCCGACTTGGCTGCTGGCACAGAAATAAACTCCAGAATCC	DSGVYFCASSQVGTGRNEKLFFGSGTQLSVL	TRBJ1-4	TRBV14	8	-5.431
CAAGACAGAGAGCTGGGTTCCACTGCCAAAAAACAGTTTTTCATTACGATGTCCAAAGCTGCTGGCACAGAGATACACGGCCGAGTCCTCCTGC	QEDSAVYLCASSFGHRNEKLFFGSGTQLSVL	TRBJ1-4	TRBV7-2	10	-5.334
CAAGACAGAGAGCTGGGTTCCACTGCCAAAAAACAGTTTTTCATTACGCCCCTGTCTAGGGCTGCTGGCACAGAGATAGAGGGCCGAGTCCCCC	GDSALYLCASSPRQGRNEKLFFGSGTQLSVL	TRBJ1-4	TRBV5-6	6	-5.556
CAAGACAGAGAGCTGGGTTCCACTGCCAAAAAACAGTTTTTCATTACGCCCTGTCCGTTTGCTGCTGGCACAGAGATACATGGCCGAGTCCCCC	GDSAMYLCASSKRTGRNEKLFFGSGTQLSVL	TRBJ1-4	TRBV7-9	20	-5.033
CAAGACAGAGAGCTGGGTTCCACTGCCAAAAAACAGTTTTTCATTACGCCGTCCGAGGCTGCTGGCACAGAGATACACGGCCGAGTCCTCCTGC	QEDSAVYLCASSLGRRNEKLFFGSGTQLSVL	TRBJ1-4	TRBV7-2	7	-5.489
CAAGACAGAGAGCTGGGTTCCACTGCCAAAAAACAGTTTTTCATTACGCTGTCCCGCTAAACTGCTGGCACAGAAGTACACAGCTGAGTCCCTG	RDSAVYFCASSLAGQRNEKLFFGSGTQLSVL	TRBJ1-4	TRBV12-3; TRBV12-4	8	-5.431
CAAGACAGAGAGCTGGGTTCCACTGCCAAAAAACAGTTTTTCATTACGGCCCTGTCGACTGCTGGCACAGAGGTACATAGATGTCTGGTTGGTG	TNQTSMYLCASSRQGRNEKLFFGSGTQLSVL	TRBJ1-4	TRBV28	15	-5.158
CAAGACAGAGAGCTGGGTTCCACTGCCAAAAAACAGTTTTTCATTACGGCCTCCCCGTTCACTGCTGGCACAGAAGTACATGGCTGAGTCCTCC	EDSAMYFCASSERGGRNEKLFFGSGTQLSVL	TRBJ1-4	TRBV2	6	-5.556
CAAGACAGAGAGCTGGGTTCCACTGCCAAAAAACAGTTTTTCATTACGGCCTGTCCTAATTAAGCTGCTGGCACAGAGATACATGGCCGAGTCC	DSAMYLCASSLIRTGRNEKLFFGSGTQLSVL	TRBJ1-4	TRBV7-9	15	-5.158
CAAGACAGAGAGCTGGGTTCCACTGCCAAAAAACAGTTTTTCATTACGGCCTGTTTGTGGTGAGCTGGCACAGAAATAAGCTGCCGAATCTCCT	GDSAAYFCASSPQTGRNEKLFFGSGTQLSVL	TRBJ1-4	TRBV18	7	-5.489
CAAGACAGAGAGCTGGGTTCCACTGCCAAAAAACAGTTTTTCATTACGGGCCCCCTGGCCGCTGCAGAGATATATGCTGCTGTCTTCAGGGCTC	SPEDSSIYLCSGQGARNEKLFFGSGTQLSVL	TRBJ1-4	TRBV29-1	8	-5.431
CAAGACAGAGAGCTGGGTTCCACTGCCAAAAAACAGTTTTTCATTACGGGGTCGCCCCCTGTAAGCTGCTGGCACAGAGATACATGGCCGAGTC	TRPCISVPAAYRGRPRNEKLFFGSGTQLSVL	TRBJ1-4	TRBV7-9	2	-6.033
CAAGACAGAGAGCTGGGTTCCACTGCCAAAAAACAGTTTTTCATTACGGTCCACGCTAGCACTGCAGATGTAGAAGCTGCTGTCTTCAGGATGG	HPEDSSFYICSASVDRNEKLFFGSGTQLSVL	TRBJ1-4	TRBV20-1	12	-5.255
CAAGACAGAGAGCTGGGTTCCACTGCCAAAAAACAGTTTTTCATTACGTCTCCCCTCCGGGCTGCTGGCGCAAAGATAAAGGGCCGAGTCCCCC	GDSALYLCASSPEGRRNEKLFFGSGTQLSVL	TRBJ1-4	TRBV5-1	9	-5.38
CAAGACAGAGAGCTGGGTTCCACTGCCAAAAAACAGTTTTTCATTACTACCCAGCTTGCTGCTGGCACAGAGATACACGGCCGAGTCCTCCTGC	QEDSAVYLCASSKLGSNEKLFFGSGTQLSVL	TRBJ1-4	TRBV7-2	21	-5.012
CAAGACAGAGAGCTGGGTTCCACTGCCAAAAAACAGTTTTTCATTACTACCGTCCACACTGCTGGCACAGAAGTACATGGCTGAGTCCTCCAGC	LEDSAMYFCASSVDGSNEKLFFGSGTQLSVL	TRBJ1-4	TRBV2	9	-5.38
CAAGACAGAGAGCTGGGTTCCACTGCCAAAAAACAGTTTTTCATTACTACCTGCAGAGTAACTGCTGGCACAGAAGTACACAGATGTCTGGGAG	SQTSVYFCASSYSAGSNEKLFFGSGTQLSVL	TRBJ1-4	TRBV6-5	29	-4.872
CAAGACAGAGAGCTGGGTTCCACTGCCAAAAAACAGTTTTTCATTACTAGCCTGTATACTAGCACTGCAGATGTAGAAGCTGCTGTCTTCAGGA	PEDSSFYICSASIQASNEKLFFGSGTQLSVL	TRBJ1-4	TRBV20-1	8	-5.431
CAAGACAGAGAGCTGGGTTCCACTGCCAAAAAACAGTTTTTCATTACTATACGTCGTTTGGCTGCTGGCACAGAAATACACAGCAGAGTCACCA	GDSAVYFCASSQTTYSNEKLFFGSGTQLSVL	TRBJ1-4	TRBV3-1	15	-5.158
CAAGACAGAGAGCTGGGTTCCACTGCCAAAAAACAGTTTTTCATTACTATCCGCCGCCAAGCTGCTGGCGCAAAGATAAAGGGCCGAGTCCCCC	GDSALYLCASSLAADSNEKLFFGSGTQLSVL	TRBJ1-4	TRBV5-1	14	-5.188
CAAGACAGAGAGCTGGGTTCCACTGCCAAAAAACAGTTTTTCATTACTCCCACGGCTGCTGGCACAGAGATACATGGCCGAGTCCCCCTGCTCT	EQGDSAMYLCASSRGSNEKLFFGSGTQLSVL	TRBJ1-4	TRBV7-9	9	-5.38
CAAGACAGAGAGCTGGGTTCCACTGCCAAAAAACAGTTTTTCATTACTCCCCTGGAGGAAGCTGCTGGCACAGAGATACATGGCCGAGTCCCCC	GDSAMYLCASSFLQGSNEKLFFGSGTQLSVL	TRBJ1-4	TRBV7-9	10	-5.334
CAAGACAGAGAGCTGGGTTCCACTGCCAAAAAACAGTTTTTCATTACTCCCTGTCCAGGCGCTGCTGGCACAGCGATACATGGCCGAGTCCCGC	RDSAMYRCASSAWTGSNEKLFFGSGTQLSVL	TRBJ1-4	TRBV7-6	4	-5.732
CAAGACAGAGAGCTGGGTTCCACTGCCAAAAAACAGTTTTTCATTACTCCGACTGGCACAGAAGTACACAGATGTCTGGGAGGGAGCAGCCGAC	SAAPSQTSVYFCASRSNEKLFFGSGTQLSVL	TRBJ1-4	TRBV6-5	55	-4.594
CAAGACAGAGAGCTGGGTTCCACTGCCAAAAAACAGTTTTTCATTACTCCGGCCTCCGTGGCTGCTGGCACAGAAATACACAGCAGAGTCACCA	GDSAVYFCASSHGGRSNEKLFFGSGTQLSVL	TRBJ1-4	TRBV3-1	8	-5.431
CAAGACAGAGAGCTGGGTTCCACTGCCAAAAAACAGTTTTTCATTACTCCGTCTACTGCTGGCACAGAGGTACATAGATGTCTGGTTGGTGCTG	STNQTSMYLCASSRRSNEKLFFGSGTQLSVL	TRBJ1-4	TRBV28	9	-5.38
CAAGACAGAGAGCTGGGTTCCACTGCCAAAAAACAGTTTTTCATTACTCCTCCGATTCGAGTAACTGCTGGCACAGAAGTACACAGATGTCTGG	QTSVYFCASSYSNRRSNEKLFFGSGTQLSVL	TRBJ1-4	TRBV6-5	5	-5.635
CAAGACAGAGAGCTGGGTTCCACTGCCAAAAAACAGTTTTTCATTACTCTGTCCCGAAAGACTGCTGGCACAGAAATACACAGCAGAGTCACCA	GDSAVYFCASSLSGQSNEKLFFGSGTQLSVL	TRBJ1-4	TRBV3-1	11	-5.293
CAAGACAGAGAGCTGGGTTCCACTGCCAAAAAACAGTTTTTCATTACTCTGTCCCGGGCTGCTGGCACAGAGATACATGGCCGAGTCCCCCTGC	QGDSAMYLCASSPGQSNEKLFFGSGTQLSVL	TRBJ1-4	TRBV7-9	9	-5.38
CAAGACAGAGAGCTGGGTTCCACTGCCAAAAAACAGTTTTTCATTACTGGCCCCCCGAGACCGTCTGCTGGCACAGAAGTACAGGGCTGAGTCC	DSALYFCASRRSRGASNEKLFFGSGTQLSVL	TRBJ1-4	TRBV13	9	-5.38
CAAGACAGAGAGCTGGGTTCCACTGCCAAAAAACAGTTTTTCATTACTGTCCAGGCTGCTGGCACAGAAGTACACAGATGTCTGGGAGGGAGCA	APSQTSVYFCASSLDSNEKLFFGSGTQLSVL	TRBJ1-4	TRBV6-5	12	-5.255
CAAGACAGAGAGCTGGGTTCCACTGCCAAAAAACAGTTTTTCATTACTGTCTGACCGAAAACTGCTGGCACAGAGGTACATAGATGTCTGGTTG	NQTSMYLCASSFRSDSNEKLFFGSGTQLSVL	TRBJ1-4	TRBV28	3	-5.857
CAAGACAGAGAGCTGGGTTCCACTGCCAAAAAACAGTTTTTCATTACTTCCCCCTACGCTGCTGGCACAGAAATACAAAGCTGAGTCCCCCAGC	LGDSALYFCASSVGGSNEKLFFGSGTQLSVL	TRBJ1-4	TRBV9	20	-5.033
CAAGACAGAGAGCTGGGTTCCACTGCCAAAAAACAGTTTTTCATTACTTCGGCTGCTGGCACAGAAGTACACAGCTGAGTCCCTGGGTTCTGAG	SEPRDSAVYFCASSRSNEKLFFGSGTQLSVL	TRBJ1-4	TRBV12-3; TRBV12-4	10	-5.334
CAAGACAGAGAGCTGGGTTCCACTGCCAAAAAACAGTTTTTCATTACTTCTCGGGCCTAAGCTGCTGGCACAGAGATACACGGCCGAGTCCTCA	EDSAVYLCASSLGPRSNEKLFFGSGTQLSVL	TRBJ1-4	TRBV11-2	4	-5.732
CAAGACAGAGAGCTGGGTTCCACTGCCAAAAAACAGTTTTTCATTACTTTGTCGGCTGCTGGCACAGAAGTACACAGCTGAGTCCCTGGGTTCT	EPRDSAVYFCASSRQSNEKLFFGSGTQLSVL	TRBJ1-4	TRBV12-3; TRBV12-4	2	-6.033
CAAGACAGAGAGCTGGGTTCCACTGCCAAAAAACAGTTTTTCATTAGAAAACCCCTGTTCACTGCTGGCACAGAAGTACATGGCTGAGTCCTCC	EDSAMYFCASSEQGFSNEKLFFGSGTQLSVL	TRBJ1-4	TRBV2	17	-5.104
CAAGACAGAGAGCTGGGTTCCACTGCCAAAAAACAGTTTTTCATTAGAAACTATACCAACGCTGCAGAGATATATGCTGCTGTCTTCAGGGCTC	SPEDSSIYLCSVGIVSNEKLFFGSGTQLSVL	TRBJ1-4	TRBV29-1	17	-5.104
CAAGACAGAGAGCTGGGTTCCACTGCCAAAAAACAGTTTTTCATTAGAAACTCGGCTCGCACTGCAGATGTAGAAGCTGCTGTCTTCAGGATGG	HPEDSSFYICSASRVSNEKLFFGSGTQLSVL	TRBJ1-4	TRBV20-1	4	-5.732
CAAGACAGAGAGCTGGGTTCCACTGCCAAAAAACAGTTTTTCATTAGAAACTGTCCGGGGACTGCTGGCACAGAGGTACATAGATGTCTGGTTG	NQTSMYLCASSPRTVSNEKLFFGSGTQLSVL	TRBJ1-4	TRBV28	20	-5.033
CAAGACAGAGAGCTGGGTTCCACTGCCAAAAAACAGTTTTTCATTAGAAAGATCGACTCTAGCACTGCAGATGTAGAAGCTGCTGTCTTCAGGA	PEDSSFYICSARVDLSNEKLFFGSGTQLSVL	TRBJ1-4	TRBV20-1	10	-5.334
CAAGACAGAGAGCTGGGTTCCACTGCCAAAAAACAGTTTTTCATTAGAAATTTCCCTGCTTCTAGCACTGCAGATGTAGAAGCTGCTGTCTTCA	EDSSFYICSARSREISNEKLFFGSGTQLSVL	TRBJ1-4	TRBV20-1	11	-5.293
CAAGACAGAGAGCTGGGTTCCACTGCCAAAAAACAGTTTTTCATTAGAACCTGCTAAGCTGCTGGCACAGAGATACACGGCCGAGTCCTCAAGC	LEDSAVYLCASSLAGSNEKLFFGSGTQLSVL	TRBJ1-4	TRBV11-2	11	-5.293
CAAGACAGAGAGCTGGGTTCCACTGCCAAAAAACAGTTTTTCATTAGAACGCTGCAGAGATATATGCTGCTGTCTTCAGGGCTCATGTTGCTCA	EQHEP*RQQHISLQRSNEKLFFGSGTQLSVL	TRBJ1-4	TRBV29-1	5	-5.635
CAAGACAGAGAGCTGGGTTCCACTGCCAAAAAACAGTTTTTCATTAGAACGGGGACCGTCCTTGACGGCACAGAAGTACACAGATGTCTGGGAG	SQTSVYFCAVKDGPRSNEKLFFGSGTQLSVL	TRBJ1-4	TRBV6-5	9	-5.38
CAAGACAGAGAGCTGGGTTCCACTGCCAAAAAACAGTTTTTCATTAGAAGCCCCAAACGCCCCCCCCAAGGGGGCACTGCAGATGTAGAAGCTG	SFYICSAPLGGAFGASNEKLFFGSGTQLSVL	TRBJ1-4	TRBV20-1	6	-5.556
CAAGACAGAGAGCTGGGTTCCACTGCCAAAAAACAGTTTTTCATTAGAAGCCCCCGTTCCGACGCTGCAGAGATATATGCTGCTGTCTTCAGGG	PEDSSIYLCSVGTGASNEKLFFGSGTQLSVL	TRBJ1-4	TRBV29-1	17	-5.104
CAAGACAGAGAGCTGGGTTCCACTGCCAAAAAACAGTTTTTCATTAGAAGCCCCCTCTAAGCTGCTGGCACAGAGATACACGGCTGAGTCCCCC	GDSAVYLCASSLEGASNEKLFFGSGTQLSVL	TRBJ1-4	TRBV7-3	4	-5.732
CAAGACAGAGAGCTGGGTTCCACTGCCAAAAAACAGTTTTTCATTAGAAGCCCCCTGTCCCGGTGAACTGCTGGCACAGAGGTACATAGATGTC	TSMYLCASSSPGQGASNEKLFFGSGTQLSVL	TRBJ1-4	TRBV28	3	-5.857
CAAGACAGAGAGCTGGGTTCCACTGCCAAAAAACAGTTTTTCATTAGAAGCCCGGTGGATGCTGCTGGCACAGAAGTACATGGCTGAGTCCTCC	EDSAMYFCASSIHRASNEKLFFGSGTQLSVL	TRBJ1-4	TRBV2	3	-5.857
CAAGACAGAGAGCTGGGTTCCACTGCCAAAAAACAGTTTTTCATTAGAAGCTGCCGCCAAGCTGCTGGCGCAAAGATAAAGGGCCGAGTCCCCC	GDSALYLCASSLAAASNEKLFFGSGTQLSVL	TRBJ1-4	TRBV5-1	10	-5.334
CAAGACAGAGAGCTGGGTTCCACTGCCAAAAAACAGTTTTTCATTAGAAGGTCCCCGACTAGCACTGCAGATGTAGAAGCTGCTGTCTTCAGGA	PEDSSFYICSASRGPSNEKLFFGSGTQLSVL	TRBJ1-4	TRBV20-1	11	-5.293
CAAGACAGAGAGCTGGGTTCCACTGCCAAAAAACAGTTTTTCATTAGAATCTGTCCGGAAACTGCTGGCACAGAGGTACATAGATGTCTGGTTG	NQTSMYLCASSFRTDSNEKLFFGSGTQLSVL	TRBJ1-4	TRBV28	30	-4.857
CAAGACAGAGAGCTGGGTTCCACTGCCAAAAAACAGTTTTTCATTAGAATGGCTGTCGTAACTGCTGGCACAGAAGTACACAGATGTCTGGGAG	SQTSVYFCASSYDSHSNEKLFFGSGTQLSVL	TRBJ1-4	TRBV6-5	6	-5.556
CAAGACAGAGAGCTGGGTTCCACTGCCAAAAAACAGTTTTTCATTAGAATTGTCAAAGCTGCTGGCACAGAGATACACGGCGGAGTCCTCCTGC	QEDSAVYLCASSFDNSNEKLFFGSGTQLSVL	TRBJ1-4	TRBV7-8	14	-5.188
CAAGACAGAGAGCTGGGTTCCACTGCCAAAAAACAGTTTTTCATTAGACACACGGAGCTGCGGGCTGCTGGCGCAGAGATACAGGGCTGAGTCT	DSALYLCASSPQLRVSNEKLFFGSGTQLSVL	TRBJ1-4	TRBV4-1	10	-5.334
CAAGACAGAGAGCTGGGTTCCACTGCCAAAAAACAGTTTTTCATTAGACCAATGCCCTTGTTCGCTGCTGGCACAGAAATAAACTCCAGAATCC	DSGVYFCASSEQGHWSNEKLFFGSGTQLSVL	TRBJ1-4	TRBV14	78	-4.442
CAAGACAGAGAGCTGGGTTCCACTGCCAAAAAACAGTTTTTCATTAGACCACCCGGAACTGCTGGCACAGAGGTACTGAGAGGTATGTGAGGGC	PSHTSQYLCASSSGWSNEKLFFGSGTQLSVL	TRBJ1-4	TRBV25-1	6	-5.556
CAAGACAGAGAGCTGGGTTCCACTGCCAAAAAACAGTTTTTCATTAGACCCCACGAAGCTGCTGGCACAGAGATACACGGCCGAGTCCTCAAGC	LEDSAVYLCASSFVGSNEKLFFGSGTQLSVL	TRBJ1-4	TRBV11-2	8	-5.431
CAAGACAGAGAGCTGGGTTCCACTGCCAAAAAACAGTTTTTCATTAGACCCCCCCCACGAGGCGCTGCAGAGATATATGCTGCTGTCTTCAGGG	PEDSSIYLCSASWGGSNEKLFFGSGTQLSVL	TRBJ1-4	TRBV29-1	8	-5.431
CAAGACAGAGAGCTGGGTTCCACTGCCAAAAAACAGTTTTTCATTAGACCCCCGGACTAAGCTGCTGGCACAGAGATACACGGCCGAGTCCTCC	EDSAVYLCASSLVRGSNEKLFFGSGTQLSVL	TRBJ1-4	TRBV7-2	12	-5.255
CAAGACAGAGAGCTGGGTTCCACTGCCAAAAAACAGTTTTTCATTAGACCCCCGTCCGTAGCTGCTGGCGCAAAGATAAAGGGCCGAGTCCCCC	GDSALYLCASSYGRGSNEKLFFGSGTQLSVL	TRBJ1-4	TRBV5-1	7	-5.489
CAAGACAGAGAGCTGGGTTCCACTGCCAAAAAACAGTTTTTCATTAGACCCCCTGTCCAACTCCCTGCTGGCACAGAAGTACACAGATGTCTGG	QTSVYFCASRELDRGSNEKLFFGSGTQLSVL	TRBJ1-4	TRBV6-6	23	-4.973
CAAGACAGAGAGCTGGGTTCCACTGCCAAAAAACAGTTTTTCATTAGACCCCTGTACGGTCAAGCTGCTGGCGCAAAGATAAAGGGCCGAGTCC	DSALYLCASSLTVQGSNEKLFFGSGTQLSVL	TRBJ1-4	TRBV5-1	7	-5.489
CAAGACAGAGAGCTGGGTTCCACTGCCAAAAAACAGTTTTTCATTAGACCCCTGTCCCAGGAGGTAAGCACTGCAGATGTAGAAGCTGCTGTCT	DSSFYICSAYLLGQGSNEKLFFGSGTQLSVL	TRBJ1-4	TRBV20-1	10	-5.334
CAAGACAGAGAGCTGGGTTCCACTGCCAAAAAACAGTTTTTCATTAGACCCGGCCCCAAATCGACTGCTGGCACAGAGGTACATAGATGTCTGG	QTSMYLCASSRFGAGSNEKLFFGSGTQLSVL	TRBJ1-4	TRBV28	6	-5.556
CAAGACAGAGAGCTGGGTTCCACTGCCAAAAAACAGTTTTTCATTAGACCCTGACGGTGGTGAGCTGGCACAGAAATAAGCTGCCGAATCTCCT	GDSAAYFCASSPPSGSNEKLFFGSGTQLSVL	TRBJ1-4	TRBV18	5	-5.635
CAAGACAGAGAGCTGGGTTCCACTGCCAAAAAACAGTTTTTCATTAGACCCTGCATAAGCGGTGCTGGCACAGAAGTACACAGATGTTTGGGAG	SQTSVYFCASTAYAGSNEKLFFGSGTQLSVL	TRBJ1-4	TRBV6-2	22	-4.992
CAAGACAGAGAGCTGGGTTCCACTGCCAAAAAACAGTTTTTCATTAGACCCTGCTAAGCTGCTGGCACAGAGATACACGGCGGAGTCCTCCTGC	QEDSAVYLCASSLAGSNEKLFFGSGTQLSVL	TRBJ1-4	TRBV7-8	3	-5.857
CAAGACAGAGAGCTGGGTTCCACTGCCAAAAAACAGTTTTTCATTAGACCCTGTCATGACGCTGCAGAGATATATGCTGCTGTCTTCAGGGCTC	SPEDSSIYLCSVMTGSNEKLFFGSGTQLSVL	TRBJ1-4	TRBV29-1	147	-4.167
CAAGACAGAGAGCTGGGTTCCACTGCCAAAAAACAGTTTTTCATTAGACCCTGTCGAACTGCTGGCACAGAAGTACACAGCTGAGTCCCTGGGT	PRDSAVYFCASSSTGSNEKLFFGSGTQLSVL	TRBJ1-4	TRBV12-3; TRBV12-4	38	-4.755
CAAGACAGAGAGCTGGGTTCCACTGCCAAAAAACAGTTTTTCATTAGACCCTGTCTGGCTGCTGGCGCAAAGATAAAGGGCCGAGTCCCCCAGC	LGDSALYLCASSQTGSNEKLFFGSGTQLSVL	TRBJ1-4	TRBV5-1	24	-4.954
CAAGACAGAGAGCTGGGTTCCACTGCCAAAAAACAGTTTTTCATTAGACCCTGTGCCAGCACTGCAGATGTAGAAGCTGCTGTCTTCAGGATGG	HPEDSSFYICSAGTGSNEKLFFGSGTQLSVL	TRBJ1-4	TRBV20-1	4	-5.732
CAAGACAGAGAGCTGGGTTCCACTGCCAAAAAACAGTTTTTCATTAGACCGGCCCGAGGTGCTGGCACAGAGATACATGGCCGAGTCCCCCTGC	QGDSAMYLCASTSGRSNEKLFFGSGTQLSVL	TRBJ1-4	TRBV7-9	3	-5.857
CAAGACAGAGAGCTGGGTTCCACTGCCAAAAAACAGTTTTTCATTAGACCGGCTGCTGGCACAGAGGTACATAGATGTCTGGTTGGTGCTGGCG	ASTNQTSMYLCASSRSNEKLFFGSGTQLSVL	TRBJ1-4	TRBV28	8	-5.431
CAAGACAGAGAGCTGGGTTCCACTGCCAAAAAACAGTTTTTCATTAGACCTCCCTGTCCCGGCCTGACGTGAGCTGGCACAGAAATAAGCTGCC	AAYFCASSRQAGTGRSNEKLFFGSGTQLSVL	TRBJ1-4	TRBV18	6	-5.556
CAAGACAGAGAGCTGGGTTCCACTGCCAAAAAACAGTTTTTCATTAGACCTGATCATGGGTTTGCTGGCACAGAAGTACAGAGAGGTCTGGTTG	NQTSLYFCASKPMIRSNEKLFFGSGTQLSVL	TRBJ1-4	TRBV27	10	-5.334
CAAGACAGAGAGCTGGGTTCCACTGCCAAAAAACAGTTTTTCATTAGACGAGTCCCGGAAGCTGCTGGCACAGAGATACAGGGCCGAGTCCTCC	EDSALYLCASSFRDSSNEKLFFGSGTQLSVL	TRBJ1-4	TRBV5-8	3	-5.857
CAAGACAGAGAGCTGGGTTCCACTGCCAAAAAACAGTTTTTCATTAGACGATTCTGTCCCGGTTACGCTGCAGAGATATATGCTGCTGTCTTCA	EDSSIYLCSVTGTESSNEKLFFGSGTQLSVL	TRBJ1-4	TRBV29-1	17	-5.104
CAAGACAGAGAGCTGGGTTCCACTGCCAAAAAACAGTTTTTCATTAGACGCACCCCCAGGGCTGCTGGCACAGAGGTACATAGATGTCTGGTTG	NQTSMYLCASSPGGASNEKLFFGSGTQLSVL	TRBJ1-4	TRBV28	13	-5.22
CAAGACAGAGAGCTGGGTTCCACTGCCAAAAAACAGTTTTTCATTAGACGCCCCCCGGGCTACGCTGCAGAGATATATGCTGCTGTCTTCAGGG	PEDSSIYLCSVARGASNEKLFFGSGTQLSVL	TRBJ1-4	TRBV29-1	29	-4.872
CAAGACAGAGAGCTGGGTTCCACTGCCAAAAAACAGTTTTTCATTAGACGCCCTCGTTAAGCTGCTGGCACAGAGATACACGGCCGAGTCCTCC	EDSAVYLCASSLTRASNEKLFFGSGTQLSVL	TRBJ1-4	TRBV7-2	21	-5.012
CAAGACAGAGAGCTGGGTTCCACTGCCAAAAAACAGTTTTTCATTAGACGGGCGGCGGGAACTGCTGGCACAGAGGTACATAGATGTCTGGTTG	NQTSMYLCASSSRRPSNEKLFFGSGTQLSVL	TRBJ1-4	TRBV28	8	-5.431
CAAGACAGAGAGCTGGGTTCCACTGCCAAAAAACAGTTTTTCATTAGACGTCCCCCTGTCTTCAACGCTGCAGAGATATATGCTGCTGTCTTCA	EDSSIYLCSVEDRGTSNEKLFFGSGTQLSVL	TRBJ1-4	TRBV29-1	28	-4.887
CAAGACAGAGAGCTGGGTTCCACTGCCAAAAAACAGTTTTTCATTAGACGTTCTCCTACGGCGGCTGCTGGCACAGAGATACACGGCGGAGTCC	DSAVYLCASSRRRRTSNEKLFFGSGTQLSVL	TRBJ1-4	TRBV7-8	8	-5.431
CAAGACAGAGAGCTGGGTTCCACTGCCAAAAAACAGTTTTTCATTAGACTGCCCGCCTAAACTGCTGGCACAGAGGTACATAGATGTCTGGTTG	NQTSMYLCASSLGGQSNEKLFFGSGTQLSVL	TRBJ1-4	TRBV28	7	-5.489
CAAGACAGAGAGCTGGGTTCCACTGCCAAAAAACAGTTTTTCATTAGACTGTCCCGCCAAACTGCTGGCACAGAAGTACAGAGAGGTCTGGTTG	NQTSLYFCASSLAGQSNEKLFFGSGTQLSVL	TRBJ1-4	TRBV27	8	-5.431
CAAGACAGAGAGCTGGGTTCCACTGCCAAAAAACAGTTTTTCATTAGACTGTCCCTTGCCGCTGCTGGCACAGAGATACACGGCTGAGTCCCCC	GDSAVYLCASSGKGQSNEKLFFGSGTQLSVL	TRBJ1-4	TRBV7-3	50	-4.635
CAAGACAGAGAGCTGGGTTCCACTGCCAAAAAACAGTTTTTCATTAGACTGTCCGTCTTCAACGCTGCAGAGATATATGCTGCTGTCTTCAGGG	PEDSSIYLCSVEDGQSNEKLFFGSGTQLSVL	TRBJ1-4	TRBV29-1	14	-5.188
CAAGACAGAGAGCTGGGTTCCACTGCCAAAAAACAGTTTTTCATTAGACTGTCCTCTGCTGGCACAGAAGTACATGGCTGAGTCCTCCAGCTTT	KLEDSAMYFCASRGQSNEKLFFGSGTQLSVL	TRBJ1-4	TRBV2	19	-5.056
CAAGACAGAGAGCTGGGTTCCACTGCCAAAAAACAGTTTTTCATTAGACTGTCGACTGCTGGCACAGAAATAAACTCCAGAATCCTCCAGTTCT	ELEDSGVYFCASSRQSNEKLFFGSGTQLSVL	TRBJ1-4	TRBV14	4	-5.732
CAAGACAGAGAGCTGGGTTCCACTGCCAAAAAACAGTTTTTCATTAGACTTGCCCTTCGGGTGACTGCTGGCACAGAAGTACACAGATGTCTGG	QTSVYFCASSHPKGKSNEKLFFGSGTQLSVL	TRBJ1-4	TRBV6-6	24	-4.954
CAAGACAGAGAGCTGGGTTCCACTGCCAAAAAACAGTTTTTCATTAGAGACCCCCTGTCCCAGGCTGCTGGCACAGAGGTACATAGATGTCTGG	QTSMYLCASSLGQGVSNEKLFFGSGTQLSVL	TRBJ1-4	TRBV28	23	-4.973
CAAGACAGAGAGCTGGGTTCCACTGCCAAAAAACAGTTTTTCATTAGAGAGTGTCCTAGCACTGCAGATGTAGAAGCTGCTGTCTTCAGGATGG	HPEDSSFYICSARTLSNEKLFFGSGTQLSVL	TRBJ1-4	TRBV20-1	8	-5.431
CAAGACAGAGAGCTGGGTTCCACTGCCAAAAAACAGTTTTTCATTAGAGCCCTCGCCTGCAACGCTGCAGAGATATATGCTGCTGTCTTCAGGG	PEDSSIYLCSVAGEGSNEKLFFGSGTQLSVL	TRBJ1-4	TRBV29-1	90	-4.38
CAAGACAGAGAGCTGGGTTCCACTGCCAAAAAACAGTTTTTCATTAGAGCCCTGTCGGGGGCTACTGGCACAGAGATAGAAAGCTGTCGGGTTC	NPTAFYLCASSPRQGSNEKLFFGSGTQLSVL	TRBJ1-4	TRBV19	6	-5.556
CAAGACAGAGAGCTGGGTTCCACTGCCAAAAAACAGTTTTTCATTAGAGGAGTGAGAGCTGCTGGCACAGAGATACACGGCCGAGTCCTCCTGC	QEDSAVYLCASSSHSSNEKLFFGSGTQLSVL	TRBJ1-4	TRBV7-2	6	-5.556
CAAGACAGAGAGCTGGGTTCCACTGCCAAAAAACAGTTTTTCATTAGAGGCACCCTGTGAGCTGCTGGCACAGAAGTACATGGCTGAGTCCTCC	EDSAMYFCASSSQGASNEKLFFGSGTQLSVL	TRBJ1-4	TRBV2	13	-5.22
CAAGACAGAGAGCTGGGTTCCACTGCCAAAAAACAGTTTTTCATTAGAGTCCGTCCGTCTACTGCTGGCACAGAAGTACACAGATGTCTGGGAG	SQTSVYFCASSRRTDSNEKLFFGSGTQLSVL	TRBJ1-4	TRBV6-6	13	-5.22
CAAGACAGAGAGCTGGGTTCCACTGCCAAAAAACAGTTTTTCATTAGAGTCGCCTACAACGCTGCAGAGATATATGCTGCTGTCTTCAGGGCTC	SPEDSSIYLCSVVGDSNEKLFFGSGTQLSVL	TRBJ1-4	TRBV29-1	215	-4.002
CAAGACAGAGAGCTGGGTTCCACTGCCAAAAAACAGTTTTTCATTAGAGTCGTGGCCATTGGCACTGCAGATGTAGAAGCTGCTGTCTTCAGGA	PEDSSFYICSANGHDSNEKLFFGSGTQLSVL	TRBJ1-4	TRBV20-1	7	-5.489
CAAGACAGAGAGCTGGGTTCCACTGCCAAAAAACAGTTTTTCATTAGAGTGTCCCCCTACGCTGCTGGCACAGAAATACAAAGCTGAGTCCCCC	GDSALYFCASSVGGHSNEKLFFGSGTQLSVL	TRBJ1-4	TRBV9	13	-5.22
CAAGACAGAGAGCTGGGTTCCACTGCCAAAAAACAGTTTTTCATTAGATAAGAACCCTGTCCCTAAACTGCTGGCACAGAGGTACATAGATGTC	TSMYLCASSLGTGFLSNEKLFFGSGTQLSVL	TRBJ1-4	TRBV28	9	-5.38
CAAGACAGAGAGCTGGGTTCCACTGCCAAAAAACAGTTTTTCATTAGATAGCGTCGCGGCCAAGCTGCTGGCGCAAAGATAAAGGGCCGAGTCC	DSALYLCASSLAATLSNEKLFFGSGTQLSVL	TRBJ1-4	TRBV5-1	5	-5.635
CAAGACAGAGAGCTGGGTTCCACTGCCAAAAAACAGTTTTTCATTAGATAGGTGCACTAAGCTGCTGGCACAGAGATACACGGCGGAGTCCTCC	EDSAVYLCASSLVHLSNEKLFFGSGTQLSVL	TRBJ1-4	TRBV7-8	12	-5.255
CAAGACAGAGAGCTGGGTTCCACTGCCAAAAAACAGTTTTTCATTAGATCCCCCGGTGGTGTGGCTGCTGGCACAGAAATACACAGCAGAGTCA	DSAVYFCASSHTTGGSNEKLFFGSGTQLSVL	TRBJ1-4	TRBV3-1	7	-5.489
CAAGACAGAGAGCTGGGTTCCACTGCCAAAAAACAGTTTTTCATTAGATCCCCGCCTAGCACTGCAGATGTAGAAGCTGCTGTCTTCAGGATGG	HPEDSSFYICSARRGSNEKLFFGSGTQLSVL	TRBJ1-4	TRBV20-1	9	-5.38
CAAGACAGAGAGCTGGGTTCCACTGCCAAAAAACAGTTTTTCATTAGATCCCCTGTCGGCACTGCTGGCACAGAAGTACATGGCTGAGTCCTCC	EDSAMYFCASSADRGSNEKLFFGSGTQLSVL	TRBJ1-4	TRBV2	8	-5.431
CAAGACAGAGAGCTGGGTTCCACTGCCAAAAAACAGTTTTTCATTAGATCCCTGTCCAAGGCTGCTGGCACAGAAATAAACTCCAGAATCCTCC	EDSGVYFCASSLGQGSNEKLFFGSGTQLSVL	TRBJ1-4	TRBV14	8	-5.431
CAAGACAGAGAGCTGGGTTCCACTGCCAAAAAACAGTTTTTCATTAGATCCTGTCATCGAGGGGGGATCTCTAGCACTGCAGATGTAGAAGCTG	SFYICSARDPPSMTGSNEKLFFGSGTQLSVL	TRBJ1-4	TRBV20-1	39	-4.743
CAAGACAGAGAGCTGGGTTCCACTGCCAAAAAACAGTTTTTCATTAGATGCCCTGTTGTAGCTGCTGGCACAGAGATACAGGGCCGAGTCCTCC	EDSALYLCASSYNRASNEKLFFGSGTQLSVL	TRBJ1-4	TRBV5-8	36	-4.778
CAAGACAGAGAGCTGGGTTCCACTGCCAAAAAACAGTTTTTCATTAGATGCCTGAGTAGAACTGCTGGCACAGAGGTACATAGATGTCTGGTTG	NQTSMYLCASSSTQASNEKLFFGSGTQLSVL	TRBJ1-4	TRBV28	20	-5.033
CAAGACAGAGAGCTGGGTTCCACTGCCAAAAAACAGTTTTTCATTAGATGCGCCCCCTGTCCCTAGCCTGCTGGCACAGAAGTACACAGATGTC	TSVYFCASRLGTGGASNEKLFFGSGTQLSVL	TRBJ1-4	TRBV6-6	7	-5.489
CAAGACAGAGAGCTGGGTTCCACTGCCAAAAAACAGTTTTTCATTAGATTCCACCCTGCGCCTGTAACTGCTGGCACAGAAGTACACAGATGTT	TSVYFCASSYRRRVESNEKLFFGSGTQLSVL	TRBJ1-4	TRBV6-2	11	-5.293
CAAGACAGAGAGCTGGGTTCCACTGCCAAAAAACAGTTTTTCATTAGCAAAGCCCTGTCCAGCTGAGCTGCTGGCACAGAGGTACATAGATGTC	TSMYLCASSSAGQGFANEKLFFGSGTQLSVL	TRBJ1-4	TRBV28	6	-5.556
CAAGACAGAGAGCTGGGTTCCACTGCCAAAAAACAGTTTTTCATTAGCAAATCCCTCAGGCCTGCTGGCGCAAAGATAAAGGGCCGAGTCCCCC	GDSALYLCASRPEGFANEKLFFGSGTQLSVL	TRBJ1-4	TRBV5-1	21	-5.012
CAAGACAGAGAGCTGGGTTCCACTGCCAAAAAACAGTTTTTCATTAGCAACCCAACCTAGGCTGCTGGCACAGAGATACACGGCCGAGTCCTCC	EDSAVYLCASSLGWVANEKLFFGSGTQLSVL	TRBJ1-4	TRBV7-2	67	-4.508
CAAGACAGAGAGCTGGGTTCCACTGCCAAAAAACAGTTTTTCATTAGCAAGTCCCTGATGGGTGCTGGCACAGAGGTACATAGATGTCTGGTTG	NQTSMYLCASTHQGLANEKLFFGSGTQLSVL	TRBJ1-4	TRBV28	35	-4.79
CAAGACAGAGAGCTGGGTTCCACTGCCAAAAAACAGTTTTTCATTAGCAATACCCCAACTGCTGGCACAGAAGTACACAGATGTTTGGGAGGGA	PSQTSVYFCASSWGIANEKLFFGSGTQLSVL	TRBJ1-4	TRBV6-2	9	-5.38
CAAGACAGAGAGCTGGGTTCCACTGCCAAAAAACAGTTTTTCATTAGCACCAGCCCCATCTTGGCTGCTGGCACAGAAATACACAGCAGAGTCA	DSAVYFCASSQDGAGANEKLFFGSGTQLSVL	TRBJ1-4	TRBV3-1	10	-5.334
CAAGACAGAGAGCTGGGTTCCACTGCCAAAAAACAGTTTTTCATTAGCACCCAGAGAGTTTAAGCTGCTGGCACAGAGATACACGGCCGAGTCC	DSAVYLCASSLNSLGANEKLFFGSGTQLSVL	TRBJ1-4	TRBV7-2	13	-5.22
CAAGACAGAGAGCTGGGTTCCACTGCCAAAAAACAGTTTTTCATTAGCACCCCCATAGCTGCTGGCACAGAGATACACGGCCGAGTCCTCCTGC	QEDSAVYLCASSYGGANEKLFFGSGTQLSVL	TRBJ1-4	TRBV7-2	5	-5.635
CAAGACAGAGAGCTGGGTTCCACTGCCAAAAAACAGTTTTTCATTAGCACCCCCGTGGCGGCTGCTGGCACAGAGATACACGGCCGAGTCCTCA	EDSAVYLCASSRHGGANEKLFFGSGTQLSVL	TRBJ1-4	TRBV11-2	4	-5.732
CAAGACAGAGAGCTGGGTTCCACTGCCAAAAAACAGTTTTTCATTAGCACCCCTCCATTCAACGCTGCAGAGATATATGCTGCTGTCTTCAGGG	PEDSSIYLCSVEWRGANEKLFFGSGTQLSVL	TRBJ1-4	TRBV29-1	19	-5.056
CAAGACAGAGAGCTGGGTTCCACTGCCAAAAAACAGTTTTTCATTAGCACCCGTCACGCTGCTGGCACAGAAATACACAGCAGAGTCACCAAGC	LGDSAVYFCASSVTGANEKLFFGSGTQLSVL	TRBJ1-4	TRBV3-1	20	-5.033
CAAGACAGAGAGCTGGGTTCCACTGCCAAAAAACAGTTTTTCATTAGCACTGCCCGCTTCACTGCTGGCACAGAAGTACATGGCTGAGTCCTCC	EDSAMYFCASSEAGSANEKLFFGSGTQLSVL	TRBJ1-4	TRBV2	9	-5.38
CAAGACAGAGAGCTGGGTTCCACTGCCAAAAAACAGTTTTTCATTAGCACTGTCCCGGGGAACACTGCAGATGTAGAAGCTGCTGTCTTCAGGA	PEDSSFYICSVPRDSANEKLFFGSGTQLSVL	TRBJ1-4	TRBV20-1	10	-5.334
CAAGACAGAGAGCTGGGTTCCACTGCCAAAAAACAGTTTTTCATTAGCAGAAAGCCCTGACCCAGCACTGCAGATGTAGAAGCTGCTGTCTTCA	EDSSFYICSAGSGLSANEKLFFGSGTQLSVL	TRBJ1-4	TRBV20-1	11	-5.293
CAAGACAGAGAGCTGGGTTCCACTGCCAAAAAACAGTTTTTCATTAGCAGCCGGTCGTTCGCTGGTGGCACACAGGTACATGGCTGCGTCCCCC	GDAAMYLCATSERPAANEKLFFGSGTQLSVL	TRBJ1-4	TRBV15	11	-5.293
CAAGACAGAGAGCTGGGTTCCACTGCCAAAAAACAGTTTTTCATTAGCAGGCCCCCTGTCCCGGAAGCTGCTGGCACAGAGATACATGGCCGAG	SAMYLCASSFRDRGPANEKLFFGSGTQLSVL	TRBJ1-4	TRBV7-9	9	-5.38
CAAGACAGAGAGCTGGGTTCCACTGCCAAAAAACAGTTTTTCATTAGCAGTCCCGACGGAGTAACTGCTGGCACAGAAGTACACAGATGTTTGG	QTSVYFCASSYSVGTANEKLFFGSGTQLSVL	TRBJ1-4	TRBV6-2	25	-4.936
CAAGACAGAGAGCTGGGTTCCACTGCCAAAAAACAGTTTTTCATTAGCATCCCCTGGGTAAGGGCTGCTGGCACAGAGATACATGGCCGAGTCC	DSAMYLCASSPYPGDANEKLFFGSGTQLSVL	TRBJ1-4	TRBV7-9	39	-4.743
CAAGACAGAGAGCTGGGTTCCACTGCCAAAAAACAGTTTTTCATTAGCCAATCCGGGACCCTGGCTGCTGGCACAGAGATACACGGCCGAGTCC	DSAVYLCASSQGPGLANEKLFFGSGTQLSVL	TRBJ1-4	TRBV11-2	8	-5.431
CAAGACAGAGAGCTGGGTTCCACTGCCAAAAAACAGTTTTTCATTAGCCAATGTCAGCCCTCTAGCACTGCAGATGTAGAAGCTGCTGTCTTCA	EDSSFYICSARGLTLANEKLFFGSGTQLSVL	TRBJ1-4	TRBV20-1	10	-5.334
CAAGACAGAGAGCTGGGTTCCACTGCCAAAAAACAGTTTTTCATTAGCCACGATGAGAACGCTGCAGAGATATATGCTGCTGTCTTCAGGGCTC	SPEDSSIYLCSVLIVANEKLFFGSGTQLSVL	TRBJ1-4	TRBV29-1	41	-4.722
CAAGACAGAGAGCTGGGTTCCACTGCCAAAAAACAGTTTTTCATTAGCCCATCCCTGTTTGCTGGCACAGAAGTACACAGATGTCTGGGAGGGA	PSQTSVYFCASKQGWANEKLFFGSGTQLSVL	TRBJ1-4	TRBV6-5	15	-5.158
CAAGACAGAGAGCTGGGTTCCACTGCCAAAAAACAGTTTTTCATTAGCCCCACCGCGGCTGGCACAGAGGTACTGAGAGGTATGTGAGGGCCTG	RPSHTSQYLCASRGGANEKLFFGSGTQLSVL	TRBJ1-4	TRBV25-1	7	-5.489
CAAGACAGAGAGCTGGGTTCCACTGCCAAAAAACAGTTTTTCATTAGCCCCAGGAAGTCTACTGGCACAGAGATAGAAAGCTGTCGGGTTCTTT	KNPTAFYLCASRLPGANEKLFFGSGTQLSVL	TRBJ1-4	TRBV19	11	-5.293
CAAGACAGAGAGCTGGGTTCCACTGCCAAAAAACAGTTTTTCATTAGCCCCCCCTCCACTGCTGGCACAGAAGTACACAGATGTCTGGGAGGGA	PSQTSVYFCASSGGGANEKLFFGSGTQLSVL	TRBJ1-4	TRBV6-5	25	-4.936
CAAGACAGAGAGCTGGGTTCCACTGCCAAAAAACAGTTTTTCATTAGCCCCCCCTGTACGTAAGCTGCTGGCACAGAAGTACAGGGCTGAGTCC	DSALYFCASSLRTGGANEKLFFGSGTQLSVL	TRBJ1-4	TRBV13	3	-5.857
CAAGACAGAGAGCTGGGTTCCACTGCCAAAAAACAGTTTTTCATTAGCCCCCCTTCCTCGATCTTCAACGCTGCAGAGATATATGCTGCTGTCT	DSSIYLCSVEDRGRGANEKLFFGSGTQLSVL	TRBJ1-4	TRBV29-1	19	-5.056
CAAGACAGAGAGCTGGGTTCCACTGCCAAAAAACAGTTTTTCATTAGCCCCCTGTGAGCTGCTGGCACAGAGATACACGGCCGAGTCCTCCTGC	QEDSAVYLCASSSQGANEKLFFGSGTQLSVL	TRBJ1-4	TRBV7-2	30	-4.857
CAAGACAGAGAGCTGGGTTCCACTGCCAAAAAACAGTTTTTCATTAGCCCCGTACGAGTAACTGCTGGCACAGAAGTACACAGATGTCTGGGAG	SQTSVYFCASSYSYGANEKLFFGSGTQLSVL	TRBJ1-4	TRBV6-5	15	-5.158
CAAGACAGAGAGCTGGGTTCCACTGCCAAAAAACAGTTTTTCATTAGCCCCGTCGAGGCCGCTGCAGAGATATATGCTGCTGTCTTCAGGGCTC	SPEDSSIYLCSGLDGANEKLFFGSGTQLSVL	TRBJ1-4	TRBV29-1	15	-5.158
CAAGACAGAGAGCTGGGTTCCACTGCCAAAAAACAGTTTTTCATTAGCCCCTAGCGTAGCACTGCAGATGTAGAAGCTGCTGTCTTCAGGATGG	HPEDSSFYICSATLGANEKLFFGSGTQLSVL	TRBJ1-4	TRBV20-1	11	-5.293
CAAGACAGAGAGCTGGGTTCCACTGCCAAAAAACAGTTTTTCATTAGCCCCTGTCCAAACAGGATCTTGGCTGCTGGCACAGAAATAAACTCCA	GVYFCASSQDPVWTGANEKLFFGSGTQLSVL	TRBJ1-4	TRBV14	9	-5.38
CAAGACAGAGAGCTGGGTTCCACTGCCAAAAAACAGTTTTTCATTAGCCCCTGTCCGACTGGCACAGAAGTACACAGATGTCTGGGAGGGAGCA	APSQTSVYFCASRTGANEKLFFGSGTQLSVL	TRBJ1-4	TRBV6-5	42	-4.711
CAAGACAGAGAGCTGGGTTCCACTGCCAAAAAACAGTTTTTCATTAGCCCGCCCCGAGGCACTGCAGATGTAGAAGCTGCTGTCTTCAGGATGG	HPEDSSFYICSASGRANEKLFFGSGTQLSVL	TRBJ1-4	TRBV20-1	27	-4.903
CAAGACAGAGAGCTGGGTTCCACTGCCAAAAAACAGTTTTTCATTAGCCCGTAAACTGCTGGCACAGAGGTACATAGATGTCTGGTTGGTGCTG	STNQTSMYLCASSLRANEKLFFGSGTQLSVL	TRBJ1-4	TRBV28	4	-5.732
CAAGACAGAGAGCTGGGTTCCACTGCCAAAAAACAGTTTTTCATTAGCCCGTAAGCTGCTGGCGCAAAGATAAAGGGCCGAGTCCCCCAGCTCC	ELGDSALYLCASSLRANEKLFFGSGTQLSVL	TRBJ1-4	TRBV5-1	8	-5.431
CAAGACAGAGAGCTGGGTTCCACTGCCAAAAAACAGTTTTTCATTAGCCCTAGCCCCCTGATGGCTGCTGGCACAGAAATACACAGCAGAGTCA	DSAVYFCASSHQGARANEKLFFGSGTQLSVL	TRBJ1-4	TRBV3-1	6	-5.556
CAAGACAGAGAGCTGGGTTCCACTGCCAAAAAACAGTTTTTCATTAGCCCTCCCCGAATATTCACTGCTGGCACAGAGGTACTGAGAGGTATGT	HTSQYLCASSEYSGRANEKLFFGSGTQLSVL	TRBJ1-4	TRBV25-1	2	-6.033
CAAGACAGAGAGCTGGGTTCCACTGCCAAAAAACAGTTTTTCATTAGCCCTCCCTAAGTAACTGCTGGCACAGAAGTACACAGATGTCTGGGAG	SQTSVYFCASSYLGRANEKLFFGSGTQLSVL	TRBJ1-4	TRBV6-5	20	-5.033
CAAGACAGAGAGCTGGGTTCCACTGCCAAAAAACAGTTTTTCATTAGCCCTGCTTAAACTGCTGGCACAGAGGTACATAGATGTCTGGTTGGTG	TNQTSMYLCASSLSRANEKLFFGSGTQLSVL	TRBJ1-4	TRBV28	11	-5.293
CAAGACAGAGAGCTGGGTTCCACTGCCAAAAAACAGTTTTTCATTAGCCCTGTCTCCTAAACTGCTGGCACAGAGGTACATAGATGTCTGGTTG	NQTSMYLCASSLGDRANEKLFFGSGTQLSVL	TRBJ1-4	TRBV28	7	-5.489
CAAGACAGAGAGCTGGGTTCCACTGCCAAAAAACAGTTTTTCATTAGCCCTGTGCCGGGGGCTGCTGGCACAGAGATACACGGCCGAGTCCTCC	EDSAVYLCASSPRHRANEKLFFGSGTQLSVL	TRBJ1-4	TRBV7-2	4	-5.732
CAAGACAGAGAGCTGGGTTCCACTGCCAAAAAACAGTTTTTCATTAGCCCTGTGCCGGGGGCTGCTGGCACAGAGATACACGGCCGGGTCCTCC	EDPAVYLCASSPRHRANEKLFFGSGTQLSVL	TRBJ1-4	TRBV7-2	4	-5.732
CAAGACAGAGAGCTGGGTTCCACTGCCAAAAAACAGTTTTTCATTAGCCCTGTTCACGCCACTGCTGGCACAGAAGTACATGGCTGAGTCCTCC	EDSAMYFCASSGVNRANEKLFFGSGTQLSVL	TRBJ1-4	TRBV2	5	-5.635
CAAGACAGAGAGCTGGGTTCCACTGCCAAAAAACAGTTTTTCATTAGCCGAAATACCCTCACTGCTGGCGCAGAAATATACAGATGTCTGGGAG	SQTSVYFCASSEGISANEKLFFGSGTQLSVL	TRBJ1-4	TRBV10-1	14	-5.188
CAAGACAGAGAGCTGGGTTCCACTGCCAAAAAACAGTTTTTCATTAGCCGAAGGGGATCCCCTCATCAAGCTGCTGGCACAGAGATACATGGCC	AMYLCASSLMRGSPSANEKLFFGSGTQLSVL	TRBJ1-4	TRBV7-9	10	-5.334
CAAGACAGAGAGCTGGGTTCCACTGCCAAAAAACAGTTTTTCATTAGCCGAATCTGGGCTGCTGGCACAGAGATACACGGCCGAGTCCTCCTGC	QEDSAVYLCASSPDSANEKLFFGSGTQLSVL	TRBJ1-4	TRBV7-2	15	-5.158
CAAGACAGAGAGCTGGGTTCCACTGCCAAAAAACAGTTTTTCATTAGCCGCCCACGAAGTGCTGGCACAGAGATACATGGCCGAGTCCCCCTGC	QGDSAMYLCASTSWAANEKLFFGSGTQLSVL	TRBJ1-4	TRBV7-9	7	-5.489
CAAGACAGAGAGCTGGGTTCCACTGCCAAAAAACAGTTTTTCATTAGCCGCCCCCCCAGTAGCACTGCAGATGTAGAAGCTGCTGTCTTCAGGA	PEDSSFYICSATGGAANEKLFFGSGTQLSVL	TRBJ1-4	TRBV20-1	20	-5.033
CAAGACAGAGAGCTGGGTTCCACTGCCAAAAAACAGTTTTTCATTAGCCGCCCCCGCAAGACGGCTGGTGGCACACAGGTACATGGCTGCGTCC	DAAMYLCATSRLAGAANEKLFFGSGTQLSVL	TRBJ1-4	TRBV15	7	-5.489
CAAGACAGAGAGCTGGGTTCCACTGCCAAAAAACAGTTTTTCATTAGCCGCCCCCTGGCTGCTGGCACAGAGATACATGGCCGAGTCCCCCTGC	QGDSAMYLCASSQGAANEKLFFGSGTQLSVL	TRBJ1-4	TRBV7-9	9	-5.38
CAAGACAGAGAGCTGGGTTCCACTGCCAAAAAACAGTTTTTCATTAGCCGCGCCCCCTGTCCCGGAGTATGCACTGCAGATGTAGAAGCTGCTG	SSFYICSAYSGTGGAANEKLFFGSGTQLSVL	TRBJ1-4	TRBV20-1	16	-5.13
CAAGACAGAGAGCTGGGTTCCACTGCCAAAAAACAGTTTTTCATTAGCCGCGGCCGTCGTCGTGCTGGCGCAAAGATAAAGGGCCGAGTCCCCC	GDSALYLCASTTTAAANEKLFFGSGTQLSVL	TRBJ1-4	TRBV5-1	6	-5.556
CAAGACAGAGAGCTGGGTTCCACTGCCAAAAAACAGTTTTTCATTAGCCGCGTTCCCTGGATCTTCAACGCTGCAGAGATATATGCTGCTGTCT	DSSIYLCSVEDPGNAANEKLFFGSGTQLSVL	TRBJ1-4	TRBV29-1	32	-4.829
CAAGACAGAGAGCTGGGTTCCACTGCCAAAAAACAGTTTTTCATTAGCCGCTTCTATGCTGGCACAGAGATACATGGCCGAGTCCCCCTGCTCT	EQGDSAMYLCASIEAANEKLFFGSGTQLSVL	TRBJ1-4	TRBV7-9	3	-5.857
CAAGACAGAGAGCTGGGTTCCACTGCCAAAAAACAGTTTTTCATTAGCCGGGTTGCTAGCACTGCAGATGTAGAAGCTGCTGTCTTCAGGATGG	HPEDSSFYICSASNPANEKLFFGSGTQLSVL	TRBJ1-4	TRBV20-1	16	-5.13
CAAGACAGAGAGCTGGGTTCCACTGCCAAAAAACAGTTTTTCATTAGCCGGTCCCGCTCGATGACTGCTGGCACAGAAGTACATGGCTGAGTCC	DSAMYFCASSHRAGPANEKLFFGSGTQLSVL	TRBJ1-4	TRBV2	4	-5.732
CAAGACAGAGAGCTGGGTTCCACTGCCAAAAAACAGTTTTTCATTAGCCGTCACTAAGCTGCTGGCACAGAGATACATGGCCGAGTCCCCCTGC	QGDSAMYLCASSLVTANEKLFFGSGTQLSVL	TRBJ1-4	TRBV7-9	16	-5.13
CAAGACAGAGAGCTGGGTTCCACTGCCAAAAAACAGTTTTTCATTAGCCGTCCCTGGTCGACTGCTGGCACAGAGGTACATAGATGTCTGGTTG	NQTSMYLCASSRPGTANEKLFFGSGTQLSVL	TRBJ1-4	TRBV28	7	-5.489
CAAGACAGAGAGCTGGGTTCCACTGCCAAAAAACAGTTTTTCATTAGCCGTCCCTGTAAAGCTGCTGGCACAGAGATACATGGCCGAGTCCCCN	GDSAMYLCASSFTGTANEKLFFGSGTQLSVL	TRBJ1-4	TRBV7-9	2	-6.033
CAAGACAGAGAGCTGGGTTCCACTGCCAAAAAACAGTTTTTCATTAGCCGTCCTAGTAGCACTGCAGATGTAGAAGCTGCTGTCTTCAGGATGG	HPEDSSFYICSATRTANEKLFFGSGTQLSVL	TRBJ1-4	TRBV20-1	8	-5.431
CAAGACAGAGAGCTGGGTTCCACTGCCAAAAAACAGTTTTTCATTAGCCGTCGGTCGACTGCTGGCACAGAGGTACATAGATGTCTGGTTGGTG	TNQTSMYLCASSRPTANEKLFFGSGTQLSVL	TRBJ1-4	TRBV28	4	-5.732
CAAGACAGAGAGCTGGGTTCCACTGCCAAAAAACAGTTTTTCATTAGCCTCCCACCGGATGCTGGCACAGAAGTACACAGCTGAGTCCCTGGGT	PRDSAVYFCASIRWEANEKLFFGSGTQLSVL	TRBJ1-4	TRBV12-3; TRBV12-4	3	-5.857
CAAGACAGAGAGCTGGGTTCCACTGCCAAAAAACAGTTTTTCATTAGCCTCCGAGGTTAGTCCTCGGCTGCTGGCGCAGAGATACAGGGCCGAG	SALYLCASSRGLTSEANEKLFFGSGTQLSVL	TRBJ1-4	TRBV4-3	22	-4.992
CAAGACAGAGAGCTGGGTTCCACTGCCAAAAAACAGTTTTTCATTAGCCTCGTCCGGCCCCTGCCGGCTGCTGGCGCAAAGATAAAGGGCCGAG	SALYLCASSRQGPDEANEKLFFGSGTQLSVL	TRBJ1-4	TRBV5-1	6	-5.556
CAAGACAGAGAGCTGGGTTCCACTGCCAAAAAACAGTTTTTCATTAGCCTCTGCATCTAAGCTGCTGGCACAGAGATACATGGCCGAGTCCCCC	GDSAMYLCASSLDAEANEKLFFGSGTQLSVL	TRBJ1-4	TRBV7-9	14	-5.188
CAAGACAGAGAGCTGGGTTCCACTGCCAAAAAACAGTTTTTCATTAGCCTCTTTCCTTTCCTCTGCACTGCAGATGTAGAAGCTGCTGTCTTCA	EDSSFYICSAEERKEANEKLFFGSGTQLSVL	TRBJ1-4	TRBV20-1	24	-4.954
CAAGACAGAGAGCTGGGTTCCACTGCCAAAAAACAGTTTTTCATTAGCCTGCCTCTTGCTGGCACAGAAATACACAGCAGAGTCACCAAGCTCC	ELGDSAVYFCASKRQANEKLFFGSGTQLSVL	TRBJ1-4	TRBV3-1	5	-5.635
CAAGACAGAGAGCTGGGTTCCACTGCCAAAAAACAGTTTTTCATTAGCCTGGGGCCGGTTGCTGGCACAGAGATACATGGCCGAGTCCCCCTGC	QGDSAMYLCASNRPQANEKLFFGSGTQLSVL	TRBJ1-4	TRBV7-9	14	-5.188
CAAGACAGAGAGCTGGGTTCCACTGCCAAAAAACAGTTTTTCATTAGCCTGTCCTCCTTGGCTGCTGGCACAGAGATACAGGGCCGAGTCTTCT	EDSALYLCASSQGGQANEKLFFGSGTQLSVL	TRBJ1-4	TRBV4-2	26	-4.919
CAAGACAGAGAGCTGGGTTCCACTGCCAAAAAACAGTTTTTCATTAGCCTGTCGGATGGCACTGCAGATGTAGAAGCTGCTGTCTTCAGGATGG	HPEDSSFYICSAIRQANEKLFFGSGTQLSVL	TRBJ1-4	TRBV20-1	4	-5.732
CAAGACAGAGAGCTGGGTTCCACTGCCAAAAAACAGTTTTTCATTAGCGAACCCGTAACTGCTGGCACAGAGATACATGGCCGAGTCCCCCTGC	QGDSAMYLCASSYGFANEKLFFGSGTQLSVL	TRBJ1-4	TRBV7-9	5	-5.635
CAAGACAGAGAGCTGGGTTCCACTGCCAAAAAACAGTTTTTCATTAGCGAACCTAGCACTGCAGATGTAGAAGCTGCTGTCTTCAGGATGGGCA	AHPEDSSFYICSARFANEKLFFGSGTQLSVL	TRBJ1-4	TRBV20-1	39	-4.743
CAAGACAGAGAGCTGGGTTCCACTGCCAAAAAACAGTTTTTCATTAGCGACCCGCGATAAGCTGCTGGCACAGAGATACACGGCCGAGTCCTCC	EDSAVYLCASSLSRVANEKLFFGSGTQLSVL	TRBJ1-4	TRBV7-2	23	-4.973
CAAGACAGAGAGCTGGGTTCCACTGCCAAAAAACAGTTTTTCATTAGCGAGGGACATACTACTGGCACAGAGATAGAAAGCTGTCGGGTTCTTT	KNPTAFYLCASSMSLANEKLFFGSGTQLSVL	TRBJ1-4	TRBV19	13	-5.22
CAAGACAGAGAGCTGGGTTCCACTGCCAAAAAACAGTTTTTCATTAGCGATCCCCCCCCCGCTGCTGGCACAGAGATACATGGCCGAGTCCCCC	GDSAMYLCASSGGGIANEKLFFGSGTQLSVL	TRBJ1-4	TRBV7-9	5	-5.635
CAAGACAGAGAGCTGGGTTCCACTGCCAAAAAACAGTTTTTCATTAGCGCCCCTGTTGCTGCTGGCACAGAGGTACATAGATGTCTGGTTGGTG	TNQTSMYLCASSNRGANEKLFFGSGTQLSVL	TRBJ1-4	TRBV28	8	-5.431
CAAGACAGAGAGCTGGGTTCCACTGCCAAAAAACAGTTTTTCATTAGCGCCGACCCTGCCCCTTTCCAAGCTGCTGGCGCAAAGATAAAGGGCC	ALYLCASSLERGRVGANEKLFFGSGTQLSVL	TRBJ1-4	TRBV5-1	7	-5.489
CAAGACAGAGAGCTGGGTTCCACTGCCAAAAAACAGTTTTTCATTAGCGCCTGCCCTGATGGCACAGAAGTACACAGATGTCTGGGAGCTGGTA	TSSQTSVYFCAIRAGANEKLFFGSGTQLSVL	TRBJ1-4	TRBV10-3	6	-5.556
CAAGACAGAGAGCTGGGTTCCACTGCCAAAAAACAGTTTTTCATTAGCGGACGTGTCATCTGAGCTGGCACAGAAATAAGCTGCCGAATCTCCT	GDSAAYFCASSDDTSANEKLFFGSGTQLSVL	TRBJ1-4	TRBV18	9	-5.38
CAAGACAGAGAGCTGGGTTCCACTGCCAAAAAACAGTTTTTCATTAGCGGCCCCTGGGCTGCTGGCACAGAGATACATGGCCGAGTCCCCCTGC	QGDSAMYLCASSPGAANEKLFFGSGTQLSVL	TRBJ1-4	TRBV7-9	8	-5.431
CAAGACAGAGAGCTGGGTTCCACTGCCAAAAAACAGTTTTTCATTAGCGGCCCCTGTTCGGCTGCTGGCACAGAAATAAACTCCAGAATCCTCC	EDSGVYFCASSRTGAANEKLFFGSGTQLSVL	TRBJ1-4	TRBV14	22	-4.992
CAAGACAGAGAGCTGGGTTCCACTGCCAAAAAACAGTTTTTCATTAGCGGCCCCTGTTGGGGTGTAACTGCTGGCACAGAAGTACACAGATGTC	TSVYFCASSYTPTGAANEKLFFGSGTQLSVL	TRBJ1-4	TRBV6-5	15	-5.158
CAAGACAGAGAGCTGGGTTCCACTGCCAAAAAACAGTTTTTCATTAGCGGCCTGACTACTGCTGGCGCAAAGATAAAGGGCCGAGTCCCCCAGC	LGDSALYLCASSSQAANEKLFFGSGTQLSVL	TRBJ1-4	TRBV5-1	5	-5.635
CAAGACAGAGAGCTGGGTTCCACTGCCAAAAAACAGTTTTTCATTAGCGGCGCCCCCAACCTGCCCAACGCTGCAGAGATATATGCTGCTGTCT	DSSIYLCSVGQVGGAANEKLFFGSGTQLSVL	TRBJ1-4	TRBV29-1	12	-5.255
CAAGACAGAGAGCTGGGTTCCACTGCCAAAAAACAGTTTTTCATTAGCGGGGTCGGTAAGGCTGCTGGCACAGAAATAAACTCCAGAATCCTCC	EDSGVYFCASSLTDPANEKLFFGSGTQLSVL	TRBJ1-4	TRBV14	13	-5.22
CAAGACAGAGAGCTGGGTTCCACTGCCAAAAAACAGTTTTTCATTAGCGGTCGCCAAGCTGCTGGCGCAAAGATAAAGGGCCGAGTCCCCCAGC	LGDSALYLCASSLATANEKLFFGSGTQLSVL	TRBJ1-4	TRBV5-1	8	-5.431
CAAGACAGAGAGCTGGGTTCCACTGCCAAAAAACAGTTTTTCATTAGCGTACCCCTGTTCGTCTTCACTGCTGGCACAGAAGTACACAGATGTC	TSVYFCASSEDEQGYANEKLFFGSGTQLSVL	TRBJ1-4	TRBV6-1	19	-5.056
CAAGACAGAGAGCTGGGTTCCACTGCCAAAAAACAGTTTTTCATTAGCGTTCCCTGTGACGCTGCTGGCACAGAAGTACATGGCTGAGTCCTCC	EDSAMYFCASSVTGNANEKLFFGSGTQLSVL	TRBJ1-4	TRBV2	7	-5.489
CAAGACAGAGAGCTGGGTTCCACTGCCAAAAAACAGTTTTTCATTAGCTAAGCTGCTGGCACAGAGATACACGGCGGAGTCCTCCTGCTGTGTG	TQQEDSAVYLCASSLANEKLFFGSGTQLSVL	TRBJ1-4	TRBV7-8	15	-5.158
CAAGACAGAGAGCTGGGTTCCACTGCCAAAAAACAGTTTTTCATTAGCTCCAAAGAGGCTGCTGGCACAGAGATACACGGCCGAGTCCTCAAGC	LEDSAVYLCASSLFGANEKLFFGSGTQLSVL	TRBJ1-4	TRBV11-2	8	-5.431
CAAGACAGAGAGCTGGGTTCCACTGCCAAAAAACAGTTTTTCATTAGCTCCCCCCCAGCTGCTGGCACAGAGATACACGGCCGAGTCCTCCTGC	QEDSAVYLCASSWGGANEKLFFGSGTQLSVL	TRBJ1-4	TRBV7-2	12	-5.255
CAAGACAGAGAGCTGGGTTCCACTGCCAAAAAACAGTTTTTCATTAGCTCCCCGGCGGGGGCTGGTGGCACACAGGTACATGGCTGCGTCCCCC	GDAAMYLCATSPRRGANEKLFFGSGTQLSVL	TRBJ1-4	TRBV15	18	-5.079
CAAGACAGAGAGCTGGGTTCCACTGCCAAAAAACAGTTTTTCATTAGCTCCCCTCTCCCGCAGATCTTGGCTGCTGGCACAGAAATACACAGCA	AVYFCASSQDLRERGANEKLFFGSGTQLSVL	TRBJ1-4	TRBV3-1	5	-5.635
CAAGACAGAGAGCTGGGTTCCACTGCCAAAAAACAGTTTTTCATTAGCTCCCCTGTCCCGGCCACTGATGGCACAGAAGTACACAGATGTCTGG	QTSVYFCAISGRDRGANEKLFFGSGTQLSVL	TRBJ1-4	TRBV10-3	10	-5.334
CAAGACAGAGAGCTGGGTTCCACTGCCAAAAAACAGTTTTTCATTAGCTCCCGGATCTAAGCTGCTGGCGCAAAGATAAAGGGCCGAGTCCCCC	GDSALYLCASSLDPGANEKLFFGSGTQLSVL	TRBJ1-4	TRBV5-1	6	-5.556
CAAGACAGAGAGCTGGGTTCCACTGCCAAAAAACAGTTTTTCATTAGCTCCCTGAGGGCTGCTGGCACAGAGGTACATAGATGTCTGGTTGGTG	TNQTSMYLCASSPQGANEKLFFGSGTQLSVL	TRBJ1-4	TRBV28	44	-4.691
CAAGACAGAGAGCTGGGTTCCACTGCCAAAAAACAGTTTTTCATTAGCTCCGATTTCGTCGCTGATGGCACAGAAGTACACAGATGTCTGGGAG	SQTSVYFCAISDEIGANEKLFFGSGTQLSVL	TRBJ1-4	TRBV10-3	8	-5.431
CAAGACAGAGAGCTGGGTTCCACTGCCAAAAAACAGTTTTTCATTAGCTCCGCGCCCCCTCCCAGCACTGCAGATGTAGAAGCTGCTGTCTTCA	EDSSFYICSAGRGRGANEKLFFGSGTQLSVL	TRBJ1-4	TRBV20-1	3	-5.857
CAAGACAGAGAGCTGGGTTCCACTGCCAAAAAACAGTTTTTCATTAGCTCCTCGGGGTTCAACGCTGCAGAGATATATGCTGCTGTCTTCAGGG	PEDSSIYLCSVEPRGANEKLFFGSGTQLSVL	TRBJ1-4	TRBV29-1	8	-5.431
CAAGACAGAGAGCTGGGTTCCACTGCCAAAAAACAGTTTTTCATTAGCTCGACATCGGATCTTGGCTGCTGGCACAGAAATAAACTCCAGAATC	ILEFISVPAAKIRCRANEKLFFGSGTQLSVL	TRBJ1-4	TRBV14	17	-5.104
CAAGACAGAGAGCTGGGTTCCACTGCCAAAAAACAGTTTTTCATTAGCTCTACCGGCCCGTAGACTGCTGGCACAGAGGTACATAGATGTCTGG	QTSMYLCASSLRAGRANEKLFFGSGTQLSVL	TRBJ1-4	TRBV28	26	-4.919
CAAGACAGAGAGCTGGGTTCCACTGCCAAAAAACAGTTTTTCATTAGCTCTCCCTGTTAGGCTGCTGGCGCAGAGATACAGGGCCGAGTCTTCT	EDSALYLCASSLTGRANEKLFFGSGTQLSVL	TRBJ1-4	TRBV4-3	14	-5.188
CAAGACAGAGAGCTGGGTTCCACTGCCAAAAAACAGTTTTTCATTAGCTCTTCTCCCGAAAAAGCTGCTGGCGCAAAGATAAAGGGCCGAGTCC	DSALYLCASSFFGRRANEKLFFGSGTQLSVL	TRBJ1-4	TRBV5-1	16	-5.13
CAAGACAGAGAGCTGGGTTCCACTGCCAAAAAACAGTTTTTCATTAGCTGCCCTCCGGCCCCCGAGGCTGCTGGCGCAGAGATACAGGGCTGAG	SALYLCASSLGGRRAANEKLFFGSGTQLSVL	TRBJ1-4	TRBV4-1	18	-5.079
CAAGACAGAGAGCTGGGTTCCACTGCCAAAAAACAGTTTTTCATTAGCTGCCGGGGTTCTTTCACTGCTGGCACAGAGGTACATAGATGTCTGG	QTSMYLCASSERTPAANEKLFFGSGTQLSVL	TRBJ1-4	TRBV28	8	-5.431
CAAGACAGAGAGCTGGGTTCCACTGCCAAAAAACAGTTTTTCATTAGCTGCGCCCCCTGTTTCGCTGCTGGCACAGAGATACATGGCCGAGTCC	DSAMYLCASSETGGAANEKLFFGSGTQLSVL	TRBJ1-4	TRBV7-9	5	-5.635
CAAGACAGAGAGCTGGGTTCCACTGCCAAAAAACAGTTTTTCATTAGCTGTCCCACTTCGTCTGCTGGCACAGAGATACACGGCCGAGTCCTCA	EDSAVYLCASRRSGTANEKLFFGSGTQLSVL	TRBJ1-4	TRBV11-2	4	-5.732
CAAGACAGAGAGCTGGGTTCCACTGCCAAAAAACAGTTTTTCATTAGCTGTCCCGGTCGTCCCGCTGCTGGCGCAAAGATAAAGGGGCCGAGTC	TRPLYLCASSGTTGTANEKLFFGSGTQLSVL	TRBJ1-4	TRBV5-1	11	-5.293
CAAGACAGAGAGCTGGGTTCCACTGCCAAAAAACAGTTTTTCATTAGCTGTCCGGGGGCTGCTGGCACAGAGATACACGGCCGAGTCCTCCTGC	QEDSAVYLCASSPRTANEKLFFGSGTQLSVL	TRBJ1-4	TRBV7-2	9	-5.38
CAAGACAGAGAGCTGGGTTCCACTGCCAAAAAACAGTTTTTCATTAGGAAGACTGTTGACGCTGCTGGCACAGAGATACATGGCCGAGTCCCCC	GDSAMYLCASSVNSLPNEKLFFGSGTQLSVL	TRBJ1-4	TRBV7-9	3	-5.857
CAAGACAGAGAGCTGGGTTCCACTGCCAAAAAACAGTTTTTCATTAGGACCTGGATCCAAGCTGCTGGCACAGAGATACAGGGCCGAGTCCCCC	GDSALYLCASSLDPGPNEKLFFGSGTQLSVL	TRBJ1-4	TRBV5-5	7	-5.489
CAAGACAGAGAGCTGGGTTCCACTGCCAAAAAACAGTTTTTCATTAGGACCTTGTCTTGGTGAGCTGGCACAGAAATAAGCTGCCGAATCTCCT	GDSAAYFCASSPRQGPNEKLFFGSGTQLSVL	TRBJ1-4	TRBV18	8	-5.431
CAAGACAGAGAGCTGGGTTCCACTGCCAAAAAACAGTTTTTCATTAGGACTCCCTGTCCCCCGTGTGCTGGCACAGCGATACATGGCCGAGTCC	DSAMYRCASTRGTGSPNEKLFFGSGTQLSVL	TRBJ1-4	TRBV7-6	6	-5.556
CAAGACAGAGAGCTGGGTTCCACTGCCAAAAAACAGTTTTTCATTAGGATAGCCCCCCCCACGGAGGCTACTGGCACAGAGATAGAAAGCTGTC	TAFYLCASSLRGGGYPNEKLFFGSGTQLSVL	TRBJ1-4	TRBV19	10	-5.334
CAAGACAGAGAGCTGGGTTCCACTGCCAAAAAACAGTTTTTCATTAGGATCCCCGCCCCCTTCTTGGCTGCTGGCGCAGAGATACAGGGCCGAG	SALYLCASSQEGGGDPNEKLFFGSGTQLSVL	TRBJ1-4	TRBV4-3	4	-5.732
CAAGACAGAGAGCTGGGTTCCACTGCCAAAAAACAGTTTTTCATTAGGATCGGTCCCAGAACTGCTGGCACAGAAGTACACAGATGTCTGGGAG	SQTSVYFCASSSGTDPNEKLFFGSGTQLSVL	TRBJ1-4	TRBV6-6	14	-5.188
CAAGACAGAGAGCTGGGTTCCACTGCCAAAAAACAGTTTTTCATTAGGATTCCCACTGCTGGCACAGAGATACAGGGCCGAGTCCCCCAGCAAC	LLGDSALYLCASSGNPNEKLFFGSGTQLSVL	TRBJ1-4	TRBV5-5	7	-5.489
CAAGACAGAGAGCTGGGTTCCACTGCCAAAAAACAGTTTTTCATTAGGCCCCCTGTTCGATGAGCTGGCACAGAAATAAGCTGCCGAATCTCCT	GDSAAYFCASSSNRGPNEKLFFGSGTQLSVL	TRBJ1-4	TRBV18	6	-5.556
CAAGACAGAGAGCTGGGTTCCACTGCCAAAAAACAGTTTTTCATTAGGCCCCGACCGGGAGCTGCTGGCACAGAAATACAAAGCTGAGTCCCCC	GDSALYFCASSSRSGPNEKLFFGSGTQLSVL	TRBJ1-4	TRBV9	6	-5.556
CAAGACAGAGAGCTGGGTTCCACTGCCAAAAAACAGTTTTTCATTAGGCCCCGTCAAGCTGCTGGCACAGAAGTACACAGCTGAGTCCCTGGGT	PRDSAVYFCASSLTGPNEKLFFGSGTQLSVL	TRBJ1-4	TRBV12-3; TRBV12-4	10	-5.334
CAAGACAGAGAGCTGGGTTCCACTGCCAAAAAACAGTTTTTCATTAGGCCCCTGCGACTCACTGATGGCACAGAAGTACACAGATGTCTGGGAG	SQTSVYFCAISESQGPNEKLFFGSGTQLSVL	TRBJ1-4	TRBV10-3	38	-4.755
CAAGACAGAGAGCTGGGTTCCACTGCCAAAAAACAGTTTTTCATTAGGCCCCTGGGTGCTGGCACAGCGATACATGGCCGAGTCCCGCTGCTCT	EQRDSAMYRCASTQGPNEKLFFGSGTQLSVL	TRBJ1-4	TRBV7-6	7	-5.489
CAAGACAGAGAGCTGGGTTCCACTGCCAAAAAACAGTTTTTCATTAGGCCCCTGTTGGAAGCTGCTGGCACAGCGATACATGGCTGAGTCCCGC	RDSAMYRCASSFQQGPNEKLFFGSGTQLSVL	TRBJ1-4	TRBV7-7	9	-5.38
CAAGACAGAGAGCTGGGTTCCACTGCCAAAAAACAGTTTTTCATTAGGCCCTCCTCGGTCTACGCTGCTGGCACAGAAATACAAAGCTGAGTCC	DSALYFCASSVDRGGPNEKLFFGSGTQLSVL	TRBJ1-4	TRBV9	4	-5.732
CAAGACAGAGAGCTGGGTTCCACTGCCAAAAAACAGTTTTTCATTAGGCCCTCGGCTGCTGGCGCAGAGATACAGGGCTGAGTCTTCTGGCTGC	QPEDSALYLCASSRGPNEKLFFGSGTQLSVL	TRBJ1-4	TRBV4-1	9	-5.38
CAAGACAGAGAGCTGGGTTCCACTGCCAAAAAACAGTTTTTCATTAGGCCCTCGGGCACTGCAGATGTAGAAGCTGCTGTCTTCAGGATGGGCA	AHPEDSSFYICSARGPNEKLFFGSGTQLSVL	TRBJ1-4	TRBV20-1	19	-5.056
CAAGACAGAGAGCTGGGTTCCACTGCCAAAAAACAGTTTTTCATTAGGCCCTGTCAAGCTGCTGGCACAGAGATACACGGCCGAGTCCTCAAGC	LEDSAVYLCASSLTGPNEKLFFGSGTQLSVL	TRBJ1-4	TRBV11-2	5	-5.635
CAAGACAGAGAGCTGGGTTCCACTGCCAAAAAACAGTTTTTCATTAGGCCGATGAGTAGACAGACTGCTGGCGCAGAGATACAGGGCCGAGTCT	DSALYLCASSLSTHRPNEKLFFGSGTQLSVL	TRBJ1-4	TRBV4-3	6	-5.556
CAAGACAGAGAGCTGGGTTCCACTGCCAAAAAACAGTTTTTCATTAGGCCGCCTGTCCACCTCACTGGTGGCACAGAAGTAAAGAGCTGTCTGG	QTALYFCATSEVDRRPNEKLFFGSGTQLSVL	TRBJ1-4	TRBV24-1	11	-5.293
CAAGACAGAGAGCTGGGTTCCACTGCCAAAAAACAGTTTTTCATTAGGCCTACCGTCCCCGCTGCTGGCACAGAGATACATGGCCGAGTCCCCC	GDSAMYLCASSGDGRPNEKLFFGSGTQLSVL	TRBJ1-4	TRBV7-9	13	-5.22
CAAGACAGAGAGCTGGGTTCCACTGCCAAAAAACAGTTTTTCATTAGGCCTGTCCCGGTAGCTGCAGAGATATATGCTGCTGTCTTCAGGGCTC	SPEDSSIYLCSYRDRPNEKLFFGSGTQLSVL	TRBJ1-4	TRBV29-1	80	-4.431
CAAGACAGAGAGCTGGGTTCCACTGCCAAAAAACAGTTTTTCATTAGGCCTTCCACCTCCGGGGGTACTGGCACAGAGATAGAAAGCTGTCGGG	PTAFYLCASTPGGGRPNEKLFFGSGTQLSVL	TRBJ1-4	TRBV19	6	-5.556
CAAGACAGAGAGCTGGGTTCCACTGCCAAAAAACAGTTTTTCATTAGGCGCTAAGCTGCTGGCACAGAGATACACGGCCGAGTCCTCCTGCTGT	QQEDSAVYLCASSLAPNEKLFFGSGTQLSVL	TRBJ1-4	TRBV7-2	25	-4.936
CAAGACAGAGAGCTGGGTTCCACTGCCAAAAAACAGTTTTTCATTAGGCGGCTGTAAACTGCTGGCACAGAGGTACATAGATGTCTGGTTGGTG	TNQTSMYLCASSLQPPNEKLFFGSGTQLSVL	TRBJ1-4	TRBV28	34	-4.803
CAAGACAGAGAGCTGGGTTCCACTGCCAAAAAACAGTTTTTCATTAGGCGGTCCCCTGCTGGCACAGAGGTACATAGATGTCTGGTTGGTGCTG	STNQTSMYLCASRGPPNEKLFFGSGTQLSVL	TRBJ1-4	TRBV28	4	-5.732
CAAGACAGAGAGCTGGGTTCCACTGCCAAAAAACAGTTTTTCATTAGGCGGTCCCTGTCGGGGGCTGCTGGCGCAAAGATAAAGGGCCGAGTCC	DSALYLCASSPRQGPPNEKLFFGSGTQLSVL	TRBJ1-4	TRBV5-1	3	-5.857
CAAGACAGAGAGCTGGGTTCCACTGCCAAAAAACAGTTTTTCATTAGGCGTCCATCGGCTTGGTGGTGAGCTGGCACAGAAATAAGCTGCCGAA	SAAYFCASSPPSRWTPNEKLFFGSGTQLSVL	TRBJ1-4	TRBV18	11	-5.293
CAAGACAGAGAGCTGGGTTCCACTGCCAAAAAACAGTTTTTCATTAGGCGTCCCCAAGCTGCTGGCGCAAAGATAAAGGGCCGAGTCCCCCAGC	LGDSALYLCASSLGTPNEKLFFGSGTQLSVL	TRBJ1-4	TRBV5-1	74	-4.465
CAAGACAGAGAGCTGGGTTCCACTGCCAAAAAACAGTTTTTCATTAGGCTGCCCAAGTGCGTAACTGCTGGCACAGAAGTACACAGATGTCTGG	QTSVYFCASSYALGQPNEKLFFGSGTQLSVL	TRBJ1-4	TRBV6-5	14	-5.188
CAAGACAGAGAGCTGGGTTCCACTGCCAAAAAACAGTTTTTCATTAGGCTGCCTTAAGCTGCTGGCACAGAGATACACGGCCGAGTCCTCCTGC	QEDSAVYLCASSLRQPNEKLFFGSGTQLSVL	TRBJ1-4	TRBV7-2	17	-5.104
CAAGACAGAGAGCTGGGTTCCACTGCCAAAAAACAGTTTTTCATTAGGCTGCGATTCCAAGCTGCTGGCGCAAAGATAAAGGGCCGAGTCCCCC	GDSALYLCASSLESQPNEKLFFGSGTQLSVL	TRBJ1-4	TRBV5-1	22	-4.992
CAAGACAGAGAGCTGGGTTCCACTGCCAAAAAACAGTTTTTCATTAGGCTGTATACCATCCAAGCTGCTGGCGCAAAGATAAAGGGCCGAGTCC	DSALYLCASSLDGIQPNEKLFFGSGTQLSVL	TRBJ1-4	TRBV5-1	11	-5.293
CAAGACAGAGAGCTGGGTTCCACTGCCAAAAAACAGTTTTTCATTAGGCTGTCCCCTACTACTGGCACAGAGATAGAAAGCTGTCGGGTTCTTT	KNPTAFYLCASSRGQPNEKLFFGSGTQLSVL	TRBJ1-4	TRBV19	7	-5.489
CAAGACAGAGAGCTGGGTTCCACTGCCAAAAAACAGTTTTTCATTAGGCTGTCCCGAGGAGACGCTGCAGAGATATATGCTGCTGTCTTCAGGG	PEDSSIYLCSVSSGQPNEKLFFGSGTQLSVL	TRBJ1-4	TRBV29-1	7	-5.489
CAAGACAGAGAGCTGGGTTCCACTGCCAAAAAACAGTTTTTCATTAGGGAATAAGCTGCTGGCACAGAGATACATGGCCGAGTCCCCCTGCTCT	EQGDSAMYLCASSLFPNEKLFFGSGTQLSVL	TRBJ1-4	TRBV7-9	5	-5.635
CAAGACAGAGAGCTGGGTTCCACTGCCAAAAAACAGTTTTTCATTAGGGACCCTGTCACTGCTGGCACAGAAGTACATGGCTGAGTCCTCCAGC	LEDSAMYFCASSDRVPNEKLFFGSGTQLSVL	TRBJ1-4	TRBV2	19	-5.056
CAAGACAGAGAGCTGGGTTCCACTGCCAAAAAACAGTTTTTCATTAGGGCCAACCTGTGTGGGGCTGCTGGCACAGAGATACAGGGCCGAGTCC	DSALYLCASSPTQVGPNEKLFFGSGTQLSVL	TRBJ1-4	TRBV5-5	8	-5.431
CAAGACAGAGAGCTGGGTTCCACTGCCAAAAAACAGTTTTTCATTAGGGCCAGAAAAACTGCTGGCACAGAGGTACATAGATGTCTGGTTGGTG	TNQTSMYLCASSFSGPNEKLFFGSGTQLSVL	TRBJ1-4	TRBV28	18	-5.079
CAAGACAGAGAGCTGGGTTCCACTGCCAAAAAACAGTTTTTCATTAGGGCCCCCTGTAAATTGGCTGCTGGCGCAGAGATACAGGGCCGAGTCT	DSALYLCASSQFTGGPNEKLFFGSGTQLSVL	TRBJ1-4	TRBV4-3	3	-5.857
CAAGACAGAGAGCTGGGTTCCACTGCCAAAAAACAGTTTTTCATTAGGGCCCTGTGGACTGCTGGCACAGAAGTACACAGATGTCTGGGAGGGA	PSQTSVYFCASSPQGPNEKLFFGSGTQLSVL	TRBJ1-4	TRBV6-5	7	-5.489
CAAGACAGAGAGCTGGGTTCCACTGCCAAAAAACAGTTTTTCATTAGGGCCCTGTGTGGTGCTGCTGGCACAGAGATACACGGCCGAGTCCTCC	EDSAVYLCASSTTQGPNEKLFFGSGTQLSVL	TRBJ1-4	TRBV7-2	13	-5.22
CAAGACAGAGAGCTGGGTTCCACTGCCAAAAAACAGTTTTTCATTAGGGCCTGTAAAACTGCTGGCACAGAAGTACACAGCTGAGTCCCTGGGT	PRDSAVYFCASSFTGPNEKLFFGSGTQLSVL	TRBJ1-4	TRBV12-3; TRBV12-4	2	-6.033
CAAGACAGAGAGCTGGGTTCCACTGCCAAAAAACAGTTTTTCATTAGGGGACCCGGATGCGCTGCAGAGATATATGCTGCTGTCTTCAGGGCTC	SPEDSSIYLCSASGSPNEKLFFGSGTQLSVL	TRBJ1-4	TRBV29-1	41	-4.722
CAAGACAGAGAGCTGGGTTCCACTGCCAAAAAACAGTTTTTCATTAGGGGACGCAGACAGGCTAGCACTGCAGATGTAGAAGCTGCTGTCTTCA	EDSSFYICSASLSASPNEKLFFGSGTQLSVL	TRBJ1-4	TRBV20-1	8	-5.431
CAAGACAGAGAGCTGGGTTCCACTGCCAAAAAACAGTTTTTCATTAGGGGAGCCCCCTTGGAAGCTGCTGGCGCAAAGATAAAGGGCCGAGTCC	DSALYLCASSFQGGSPNEKLFFGSGTQLSVL	TRBJ1-4	TRBV5-1	11	-5.293
CAAGACAGAGAGCTGGGTTCCACTGCCAAAAAACAGTTTTTCATTAGGGGCCACCGGTACGCTGCAGAGATATATGCTGCTGTCTTCAGGGCTC	SPEDSSIYLCSVPVAPNEKLFFGSGTQLSVL	TRBJ1-4	TRBV29-1	75	-4.459
CAAGACAGAGAGCTGGGTTCCACTGCCAAAAAACAGTTTTTCATTAGGGGTCCCGGCGCTGCAGAGATATATGCTGCTGTCTTCAGGGCTCATG	MSPEDSSIYLCSAGTPNEKLFFGSGTQLSVL	TRBJ1-4	TRBV29-1	46	-4.672
CAAGACAGAGAGCTGGGTTCCACTGCCAAAAAACAGTTTTTCATTAGGGTAACTGCTGGCACAGAAGTACACAGATGTCTGGGAGGGAGCAGCC	AAPSQTSVYFCASSYPNEKLFFGSGTQLSVL	TRBJ1-4	TRBV6-6	16	-5.13
CAAGACAGAGAGCTGGGTTCCACTGCCAAAAAACAGTTTTTCATTAGGGTAGCCCCCTGGAATCGAGTAACTGCTGGCACAGAAGTACACAGAT	SVYFCASSYSIPGGYPNEKLFFGSGTQLSVL	TRBJ1-4	TRBV6-6	9	-5.38
CAAGACAGAGAGCTGGGTTCCACTGCCAAAAAACAGTTTTTCATTAGGGTGTCCCCCGGGACTCGCACTGCAGATGTAGAAGCTGCTGTCTTCA	EDSSFYICSASPGGHPNEKLFFGSGTQLSVL	TRBJ1-4	TRBV20-1	7	-5.489
CAAGACAGAGAGCTGGGTTCCACTGCCAAAAAACAGTTTTTCATTAGGTACAGCCCTCCATAGGTAACTGCTGGCACAGAAGTACACAGATGTT	TSVYFCASSYLWRAVPNEKLFFGSGTQLSVL	TRBJ1-4	TRBV6-2	27	-4.903
CAAGACAGAGAGCTGGGTTCCACTGCCAAAAAACAGTTTTTCATTAGGTACCCCTCCCCTGCTGGCACAGAGGTACATAGATGTCTGGTTGGTG	TNQTSMYLCASRGGVPNEKLFFGSGTQLSVL	TRBJ1-4	TRBV28	10	-5.334
CAAGACAGAGAGCTGGGTTCCACTGCCAAAAAACAGTTTTTCATTAGGTCCAAAAGTCCGTGTTCTGCTGGCACAGAAGTACACAGATGTTTGG	QTSVYFCASRTRTFGPNEKLFFGSGTQLSVL	TRBJ1-4	TRBV6-2	13	-5.22
CAAGACAGAGAGCTGGGTTCCACTGCCAAAAAACAGTTTTTCATTAGGTCCCCTGCGAGCAACGCTGCAGAGATATATGCTGCTGTCTTCAGGG	PEDSSIYLCSVARRGPNEKLFFGSGTQLSVL	TRBJ1-4	TRBV29-1	13	-5.22
CAAGACAGAGAGCTGGGTTCCACTGCCAAAAAACAGTTTTTCATTAGGTCCCTGTCCAGCGCTGCAGAGATATATGCTGCTGTCTTCAGGGCTC	SPEDSSIYLCSAGQGPNEKLFFGSGTQLSVL	TRBJ1-4	TRBV29-1	11	-5.293
CAAGACAGAGAGCTGGGTTCCACTGCCAAAAAACAGTTTTTCATTAGGTCCCTGTCCCGGCTGACTGCTGGCACAGAGGTACATAGATGTCTGG	QTSMYLCASSQPGQGPNEKLFFGSGTQLSVL	TRBJ1-4	TRBV28	6	-5.556
CAAGACAGAGAGCTGGGTTCCACTGCCAAAAAACAGTTTTTCATTAGGTCGCCCTCGTTTGCTGGCACAGAAGTACATGGCTGAGTCCTCCAGC	LEDSAMYFCASKRGRPNEKLFFGSGTQLSVL	TRBJ1-4	TRBV2	8	-5.431
CAAGACAGAGAGCTGGGTTCCACTGCCAAAAAACAGTTTTTCATTAGGTCTGTTCCTTCCAGCACTGCAGATGTAGAAGCTGCTGTCTTCAGGA	PEDSSFYICSAGRNRPNEKLFFGSGTQLSVL	TRBJ1-4	TRBV20-1	2	-6.033
CAAGACAGAGAGCTGGGTTCCACTGCCAAAAAACAGTTTTTCATTAGGTCTTCCCCTGTTTAAACTGCTGGCACAGAGGTACATAGATGTCTGG	QTSMYLCASSLNRGRPNEKLFFGSGTQLSVL	TRBJ1-4	TRBV28	127	-4.231
CAAGACAGAGAGCTGGGTTCCACTGCCAAAAAACAGTTTTTCATTAGGTGCTGCGCCTAAACTGCTGGCACAGAGGTACATAGATGTCTGGTTG	NQTSMYLCASSLGAAPNEKLFFGSGTQLSVL	TRBJ1-4	TRBV28	21	-5.012
CAAGACAGAGAGCTGGGTTCCACTGCCAAAAAACAGTTTTTCATTAGGTGTAGGCGTTGAGCTGCTGGCACAGAGATACACGGCCGAGTCCTCC	EDSAVYLCASSSTPTPNEKLFFGSGTQLSVL	TRBJ1-4	TRBV7-2	7	-5.489
CAAGACAGAGAGCTGGGTTCCACTGCCAAAAAACAGTTTTTCATTAGGTGTCCCGACTTCCACTCTAGCACTGCAGATGTAGAAGCTGCTGTCT	DSSFYICSARVEVGTPNEKLFFGSGTQLSVL	TRBJ1-4	TRBV20-1	11	-5.293
CAAGACAGAGAGCTGGGTTCCACTGCCAAAAAACAGTTTTTCATTAGGTTCTGTCCCCACTTGGCTGCTGGCACAGAAATACACAGCAGAGTCA	DSAVYFCASSQVGTEPNEKLFFGSGTQLSVL	TRBJ1-4	TRBV3-1	11	-5.293
CAAGACAGAGAGCTGGGTTCCACTGCCAAAAAACAGTTTTTCATTAGTAACCCCTGCACTGCTGGCACAGAGGTACTGAGAGGTATGTGAGGGC	PSHTSQYLCASSAGVTNEKLFFGSGTQLSVL	TRBJ1-4	TRBV25-1	7	-5.489
CAAGACAGAGAGCTGGGTTCCACTGCCAAAAAACAGTTTTTCATTAGTAACGATCCCCTGTCCCGGCCTGCTGGCACAGAGATACATGGCCGAG	SAMYLCASRPGQGIVTNEKLFFGSGTQLSVL	TRBJ1-4	TRBV7-9	18	-5.079
CAAGACAGAGAGCTGGGTTCCACTGCCAAAAAACAGTTTTTCATTAGTAACGGTCCCTCCAGGCGGGCTGGCACAGAGGTACATAGATGTCTGG	QTSMYLCASPPGGTVTNEKLFFGSGTQLSVL	TRBJ1-4	TRBV28	18	-5.079
CAAGACAGAGAGCTGGGTTCCACTGCCAAAAAACAGTTTTTCATTAGTAACTTGGCTGCTGGCACAGAAATACACAGCAGAGTCACCAAGCTCC	ELGDSAVYFCASSQVTNEKLFFGSGTQLSVL	TRBJ1-4	TRBV3-1	5	-5.635
CAAGACAGAGAGCTGGGTTCCACTGCCAAAAAACAGTTTTTCATTAGTAACTTGGTGATTTCTAGCACTGCAGATGTAGAAGCTGCTGTCTTCA	EDSSFYICSARNHQVTNEKLFFGSGTQLSVL	TRBJ1-4	TRBV20-1	9	-5.38
CAAGACAGAGAGCTGGGTTCCACTGCCAAAAAACAGTTTTTCATTAGTAATAATCCGACCCTGTCCCAAACTGCTGGCACAGAAGTACACAGAT	SVYFCASSLGQGRIITNEKLFFGSGTQLSVL	TRBJ1-4	TRBV6-1	2	-6.033
CAAGACAGAGAGCTGGGTTCCACTGCCAAAAAACAGTTTTTCATTAGTAATCCCCTTGGTGAGCGAGCTGCTGGCACAGAGATACATGGCCGAG	SAMYLCASSSLTKGITNEKLFFGSGTQLSVL	TRBJ1-4	TRBV7-9	3	-5.857
CAAGACAGAGAGCTGGGTTCCACTGCCAAAAAACAGTTTTTCATTAGTACCAACCCCCTGTCGGCTGCTGGCACAGAAGTACACAGATGTCTGG	QTSVYFCASSRQGVGTNEKLFFGSGTQLSVL	TRBJ1-4	TRBV6-6	28	-4.887
CAAGACAGAGAGCTGGGTTCCACTGCCAAAAAACAGTTTTTCATTAGTACCACCCTGCTTGCTGGCACAGAAGTACACAGATGTCTGGGAGGGA	PSQTSVYFCASKQGGTNEKLFFGSGTQLSVL	TRBJ1-4	TRBV6-6	15	-5.158
CAAGACAGAGAGCTGGGTTCCACTGCCAAAAAACAGTTTTTCATTAGTACCCCCCCCCACGGTGCTGGCACAGAGGTACATAGATGTCTGGTTG	NQTSMYLCASTVGGGTNEKLFFGSGTQLSVL	TRBJ1-4	TRBV28	7	-5.489
CAAGACAGAGAGCTGGGTTCCACTGCCAAAAAACAGTTTTTCATTAGTACCCCGACGCGCCGAGGCGGTGGCACAGAAGTACACAGATGTTTGG	QTSVYFCATASARRGTNEKLFFGSGTQLSVL	TRBJ1-4	TRBV6-2	24	-4.954
CAAGACAGAGAGCTGGGTTCCACTGCCAAAAAACAGTTTTTCATTAGTACCCTTACTAGCACTGCAGATGTAGAAGCTGCTGTCTTCAGGATGG	HPEDSSFYICSASKGTNEKLFFGSGTQLSVL	TRBJ1-4	TRBV20-1	10	-5.334
CAAGACAGAGAGCTGGGTTCCACTGCCAAAAAACAGTTTTTCATTAGTACGCCCGCGGGTCGAGGATCTGCTGGCACAGCGATACATGGCCGAG	SAMYRCASRSSTRGRTNEKLFFGSGTQLSVL	TRBJ1-4	TRBV7-6	7	-5.489
CAAGACAGAGAGCTGGGTTCCACTGCCAAAAAACAGTTTTTCATTAGTACGCCGTCCCAAGCTGCTGGCACAGAGATAGAGGGCCGAGTCCCCC	GDSALYLCASSLGRRTNEKLFFGSGTQLSVL	TRBJ1-4	TRBV5-6	4	-5.732
CAAGACAGAGAGCTGGGTTCCACTGCCAAAAAACAGTTTTTCATTAGTACTCCCCCTGTTTAGTGAGCTGGCACAGAAATAAGCTGCCGAATCT	DSAAYFCASSLNRGSTNEKLFFGSGTQLSVL	TRBJ1-4	TRBV18	8	-5.431
CAAGACAGAGAGCTGGGTTCCACTGCCAAAAAACAGTTTTTCATTAGTACTCCCGGACAAACTGCTGGCACAGAGGTACATAGATGTCTGGTTG	NQTSMYLCASSLSGSTNEKLFFGSGTQLSVL	TRBJ1-4	TRBV28	94	-4.361
CAAGACAGAGAGCTGGGTTCCACTGCCAAAAAACAGTTTTTCATTAGTACTGTCCCGGGGCGCACTGCAGATGTAGAAGCTGCTGTCTTCAGGA	PEDSSFYICSAPRDSTNEKLFFGSGTQLSVL	TRBJ1-4	TRBV20-1	8	-5.431
CAAGACAGAGAGCTGGGTTCCACTGCCAAAAAACAGTTTTTCATTAGTAGACCACCCAGCGGGGCTGCTGGCGCAAAGATAAAGGGCCGAGTCC	DSALYLCASSPAGWSTNEKLFFGSGTQLSVL	TRBJ1-4	TRBV5-1	4	-5.732
CAAGACAGAGAGCTGGGTTCCACTGCCAAAAAACAGTTTTTCATTAGTAGACCCCCTGTCCCTTCGACTACTGGCACAGAGATAGAAAGCTGTC	TAFYLCASSRRDRGSTNEKLFFGSGTQLSVL	TRBJ1-4	TRBV19	4	-5.732
CAAGACAGAGAGCTGGGTTCCACTGCCAAAAAACAGTTTTTCATTAGTAGCCCCTCTTCCTCCTGGCCGACTGGCACAGAGATAGAAAGCTGTC	TAFYLCASRPGGRGATNEKLFFGSGTQLSVL	TRBJ1-4	TRBV19	13	-5.22
CAAGACAGAGAGCTGGGTTCCACTGCCAAAAAACAGTTTTTCATTAGTAGCCCCTTGCAAGCTGCTGGCGCAAAGATAAAGGGCCGAGTCCCCC	GDSALYLCASSLQGATNEKLFFGSGTQLSVL	TRBJ1-4	TRBV5-1	25	-4.936
CAAGACAGAGAGCTGGGTTCCACTGCCAAAAAACAGTTTTTCATTAGTAGCCGACCCCGTTCTCACGCTGCAGAGATATATGCTGCTGTCTTCA	EDSSIYLCSVRTGSATNEKLFFGSGTQLSVL	TRBJ1-4	TRBV29-1	35	-4.79
CAAGACAGAGAGCTGGGTTCCACTGCCAAAAAACAGTTTTTCATTAGTAGCCGCGGGGCTAGCACTGCAGATGTAGAAGCTGCTGTCTTCAGGA	PEDSSFYICSASPAATNEKLFFGSGTQLSVL	TRBJ1-4	TRBV20-1	21	-5.012
CAAGACAGAGAGCTGGGTTCCACTGCCAAAAAACAGTTTTTCATTAGTAGTTCCCGCTACGCTGCTGGCACAGAAATACAAAGCTGAGTCCCCC	GDSALYFCASSVAGTTNEKLFFGSGTQLSVL	TRBJ1-4	TRBV9	15	-5.158
CAAGACAGAGAGCTGGGTTCCACTGCCAAAAAACAGTTTTTCATTAGTATTTCCCCATAGAATACTACTGGCACAGAGATAGAAAGCTGTCGGG	PTAFYLCASSILWGNTNEKLFFGSGTQLSVL	TRBJ1-4	TRBV19	4	-5.732
CAAGACAGAGAGCTGGGTTCCACTGCCAAAAAACAGTTTTTCATTAGTCAAACCCGGAACCAAGCTGCTGGCGCAAAGATAAAGGGCCGAGTCC	DSALYLCASSLVPGLTNEKLFFGSGTQLSVL	TRBJ1-4	TRBV5-1	9	-5.38
CAAGACAGAGAGCTGGGTTCCACTGCCAAAAAACAGTTTTTCATTAGTCAAAGCCCGAAGTTGACTGCTGGCACAGAAGTACACAGATGTTTGG	QTSVYFCASSQLRALTNEKLFFGSGTQLSVL	TRBJ1-4	TRBV6-2	30	-4.857
CAAGACAGAGAGCTGGGTTCCACTGCCAAAAAACAGTTTTTCATTAGTCAACCCCTGTCGACTGCTGGCACAGAAGTACATGGCTGAGTCCTCC	EDSAMYFCASSRQGLTNEKLFFGSGTQLSVL	TRBJ1-4	TRBV2	6	-5.556
CAAGACAGAGAGCTGGGTTCCACTGCCAAAAAACAGTTTTTCATTAGTCACCCCCAGAATCGAGTAACTGCTGGCACAGAAGTACACAGATGTC	TSVYFCASSYSILGVTNEKLFFGSGTQLSVL	TRBJ1-4	TRBV6-5	11	-5.293
CAAGACAGAGAGCTGGGTTCCACTGCCAAAAAACAGTTTTTCATTAGTCACCCCCTGTCCCGTGAAACTGCTGGCACAGAGGTACATAGATGTC	TSMYLCASSFTGQGVTNEKLFFGSGTQLSVL	TRBJ1-4	TRBV28	5	-5.635
CAAGACAGAGAGCTGGGTTCCACTGCCAAAAAACAGTTTTTCATTAGTCACCGTCCTGTCGGGGCTGCTGGCACAGAGATACACGGCGGAGTCC	DSAVYLCASSPDRTVTNEKLFFGSGTQLSVL	TRBJ1-4	TRBV7-8	3	-5.857
CAAGACAGAGAGCTGGGTTCCACTGCCAAAAAACAGTTTTTCATTAGTCACGATAGGTCTGCTGGCACAGAAGTACAGAGAGGTCTGGTTGGGG	PNQTSLYFCASRPIVTNEKLFFGSGTQLSVL	TRBJ1-4	TRBV27	8	-5.431
CAAGACAGAGAGCTGGGTTCCACTGCCAAAAAACAGTTTTTCATTAGTCAGCCTGTCCCCCAAGCTGCTGGCGCAAAGATAAAGGGCCGAGTCC	DSALYLCASSLGDRLTNEKLFFGSGTQLSVL	TRBJ1-4	TRBV5-1	6	-5.556
CAAGACAGAGAGCTGGGTTCCACTGCCAAAAAACAGTTTTTCATTAGTCAGCGCCCCCTCTCTAGCACTGCAGATGTAGAAGCTGCTGTCTTCA	EDSSFYICSAREGALTNEKLFFGSGTQLSVL	TRBJ1-4	TRBV20-1	18	-5.079
CAAGACAGAGAGCTGGGTTCCACTGCCAAAAAACAGTTTTTCATTAGTCATCCCTGTCCCGGTAATTAGGCTGGCACAGAGGTACATAGATGTC	TSMYLCASLITGTGMTNEKLFFGSGTQLSVL	TRBJ1-4	TRBV28	5	-5.635
CAAGACAGAGAGCTGGGTTCCACTGCCAAAAAACAGTTTTTCATTAGTCATTAAGCTGCTGGCACAGAGATACACGGCGGAGTCCTCCTGCTGT	QQEDSAVYLCASSLMTNEKLFFGSGTQLSVL	TRBJ1-4	TRBV7-8	17	-5.104
CAAGACAGAGAGCTGGGTTCCACTGCCAAAAAACAGTTTTTCATTAGTCATTCGACCTTGGCTGCTGGCACAGAAATAAACTCCAGAATCCTCC	EDSGVYFCASSQGRMTNEKLFFGSGTQLSVL	TRBJ1-4	TRBV14	14	-5.188
CAAGACAGAGAGCTGGGTTCCACTGCCAAAAAACAGTTTTTCATTAGTCCAACCCGCCCCCTGTCGGGTAGCACTGCAGATGTAGAAGCTGCTG	SSFYICSATRQGAGWTNEKLFFGSGTQLSVL	TRBJ1-4	TRBV20-1	3	-5.857
CAAGACAGAGAGCTGGGTTCCACTGCCAAAAAACAGTTTTTCATTAGTCCAACTCCTGCTGCTGGCACAGAGATACATGGCCGAGTCCCCCTGC	QGDSAMYLCASSRSWTNEKLFFGSGTQLSVL	TRBJ1-4	TRBV7-9	8	-5.431
CAAGACAGAGAGCTGGGTTCCACTGCCAAAAAACAGTTTTTCATTAGTCCAGACCTGTCGTTGGCTGCTGGCACAGAAATAAACTCCAGAATCC	DSGVYFCASSQRQVWTNEKLFFGSGTQLSVL	TRBJ1-4	TRBV14	35	-4.79
CAAGACAGAGAGCTGGGTTCCACTGCCAAAAAACAGTTTTTCATTAGTCCATCCCCTGTCTTTGTCACTGCTGGCACAGAAGTACATGGCTGAG	SAMYFCASSDKDRGWTNEKLFFGSGTQLSVL	TRBJ1-4	TRBV2	8	-5.431
CAAGACAGAGAGCTGGGTTCCACTGCCAAAAAACAGTTTTTCATTAGTCCATGAGACCCTCCCTAAGCTGCTGGCACAGAGATACATGGCCGAG	SAMYLCASSLGRVSWTNEKLFFGSGTQLSVL	TRBJ1-4	TRBV7-9	19	-5.056
CAAGACAGAGAGCTGGGTTCCACTGCCAAAAAACAGTTTTTCATTAGTCCATTCGGCTACTTGGCTGCTGGCACAGAAATACACAGCAGAGTCA	DSAVYFCASSQVAEWTNEKLFFGSGTQLSVL	TRBJ1-4	TRBV3-1	7	-5.489
CAAGACAGAGAGCTGGGTTCCACTGCCAAAAAACAGTTTTTCATTAGTCCCAACCTCCAAGCTGCTGGCGCAAAGATAAAGGGCCGAGTCCCCC	GDSALYLCASSLEVGTNEKLFFGSGTQLSVL	TRBJ1-4	TRBV5-1	5	-5.635
CAAGACAGAGAGCTGGGTTCCACTGCCAAAAAACAGTTTTTCATTAGTCCCACCTCGTAAGCTGCTGGCACAGAGATACATGGCCGAGTCCCCC	GDSAMYLCASSLRGGTNEKLFFGSGTQLSVL	TRBJ1-4	TRBV7-9	8	-5.431
CAAGACAGAGAGCTGGGTTCCACTGCCAAAAAACAGTTTTTCATTAGTCCCACTCAGGCTGCTGGCACAGAGATACACGGCCGAGTCCTCAAGC	LEDSAVYLCASSLSGTNEKLFFGSGTQLSVL	TRBJ1-4	TRBV11-2	4	-5.732
CAAGACAGAGAGCTGGGTTCCACTGCCAAAAAACAGTTTTTCATTAGTCCCACTTTTTCCGCTGCTGGCACAGAAATACAAAGCTGAGTCCCCC	GDSALYFCASSGKSGTNEKLFFGSGTQLSVL	TRBJ1-4	TRBV9	4	-5.732
CAAGACAGAGAGCTGGGTTCCACTGCCAAAAAACAGTTTTTCATTAGTCCCATAAACGCTGCAGAGATATATGCTGCTGTCTTCAAGTGATGGC	PSLEDSSIYLCSVYGTNEKLFFGSGTQLSVL	TRBJ1-4	TRBV29-1	6	-5.556
CAAGACAGAGAGCTGGGTTCCACTGCCAAAAAACAGTTTTTCATTAGTCCCATAAACGCTGCAGAGATATATGCTGCTGTCTTCAGGGCTCATG	MSPEDSSIYLCSVYGTNEKLFFGSGTQLSVL	TRBJ1-4	TRBV29-1	29	-4.872
CAAGACAGAGAGCTGGGTTCCACTGCCAAAAAACAGTTTTTCATTAGTCCCCAGTCTGGAAAGGCTGCTGGCACAGAGATAGAGGGCCGAGTCC	DSALYLCASSLSRLGTNEKLFFGSGTQLSVL	TRBJ1-4	TRBV5-6	11	-5.293
CAAGACAGAGAGCTGGGTTCCACTGCCAAAAAACAGTTTTTCATTAGTCCCCCCCTGGAGGCTGCTGGCACAGAGATACATGGCCGAGTCCCCC	GDSAMYLCASSLQGGTNEKLFFGSGTQLSVL	TRBJ1-4	TRBV7-9	7	-5.489
CAAGACAGAGAGCTGGGTTCCACTGCCAAAAAACAGTTTTTCATTAGTCCCCCCTGGAGCACTGCAGATGTAGAAGCTGCTGTCTTCAGGATGG	HPEDSSFYICSAPGGTNEKLFFGSGTQLSVL	TRBJ1-4	TRBV20-1	26	-4.919
CAAGACAGAGAGCTGGGTTCCACTGCCAAAAAACAGTTTTTCATTAGTCCCCCCTGTCCCGGTGATGCTGCTGGCACAGAGATACACGGCCGAG	SAVYLCASSITGTGGTNEKLFFGSGTQLSVL	TRBJ1-4	TRBV7-2	11	-5.293
CAAGACAGAGAGCTGGGTTCCACTGCCAAAAAACAGTTTTTCATTAGTCCCCCCTGTGGGACTGCTGGCACAGAGATACATGGCCGAGTCCCCC	GDSAMYLCASSPTGGTNEKLFFGSGTQLSVL	TRBJ1-4	TRBV7-9	4	-5.732
CAAGACAGAGAGCTGGGTTCCACTGCCAAAAAACAGTTTTTCATTAGTCCCCCGTGGACTGGCACAGAGATACACGGCCGAGTCCTCCTGCTGT	QQEDSAVYLCASPRGTNEKLFFGSGTQLSVL	TRBJ1-4	TRBV7-2	6	-5.556
CAAGACAGAGAGCTGGGTTCCACTGCCAAAAAACAGTTTTTCATTAGTCCCCCTCCCCTCTTGGCTGCTGGCACAGAAATAAACTCCAGAATCC	DSGVYFCASSQEGRGTNEKLFFGSGTQLSVL	TRBJ1-4	TRBV14	9	-5.38
CAAGACAGAGAGCTGGGTTCCACTGCCAAAAAACAGTTTTTCATTAGTCCCCCTGTCGGAGCTGCTGGCACAGAGATAGAGGGCCGAGTCCCCC	GDSALYLCASSSDRGTNEKLFFGSGTQLSVL	TRBJ1-4	TRBV5-6	7	-5.489
CAAGACAGAGAGCTGGGTTCCACTGCCAAAAAACAGTTTTTCATTAGTCCCCCTGTGGCTGCTGGCACAGAAGTACACAGATGTCTGGGAGGGA	PSQTSVYFCASSHRGTNEKLFFGSGTQLSVL	TRBJ1-4	TRBV6-5	23	-4.973
CAAGACAGAGAGCTGGGTTCCACTGCCAAAAAACAGTTTTTCATTAGTCCCCGATGTCTTCATTTGACACGTGGCACAGAAGTACACAGATGTT	TSVYFCATCQMKTSGTNEKLFFGSGTQLSVL	TRBJ1-4	TRBV6-2	11	-5.293
CAAGACAGAGAGCTGGGTTCCACTGCCAAAAAACAGTTTTTCATTAGTCCCCGGATCTAAGCTGCTGGCACAGAGATACATGGCCGAGTCCCCC	GDSAMYLCASSLDPGTNEKLFFGSGTQLSVL	TRBJ1-4	TRBV7-9	423	-3.708
CAAGACAGAGAGCTGGGTTCCACTGCCAAAAAACAGTTTTTCATTAGTCCCCGGGCCCGCGATGCTGGCACAGAGGTACATAGATGTCTGGTTG	NQTSMYLCASIAGPGTNEKLFFGSGTQLSVL	TRBJ1-4	TRBV28	5	-5.635
CAAGACAGAGAGCTGGGTTCCACTGCCAAAAAACAGTTTTTCATTAGTCCCCGGTCCGTCTCTACTGGCACAGAGATAGAAAGCTGTCGGGTTC	NPTAFYLCASRDGPGTNEKLFFGSGTQLSVL	TRBJ1-4	TRBV19	35	-4.79
CAAGACAGAGAGCTGGGTTCCACTGCCAAAAAACAGTTTTTCATTAGTCCCCTCGAGGGGACTACTGGCACAGAGATAGAAAGCTGTCGGGTTC	NPTAFYLCASSPLEGTNEKLFFGSGTQLSVL	TRBJ1-4	TRBV19	14	-5.188
CAAGACAGAGAGCTGGGTTCCACTGCCAAAAAACAGTTTTTCATTAGTCCCCTGCAAGCTGCTGGCGCAAAGATAAAGGGCCGAGTCCCCCAGC	LGDSALYLCASSLQGTNEKLFFGSGTQLSVL	TRBJ1-4	TRBV5-1	21	-5.012
CAAGACAGAGAGCTGGGTTCCACTGCCAAAAAACAGTTTTTCATTAGTCCCCTGCGGTGCACTGCAGATGTAGAAGCTGCTGTCTTCAGGATGG	HPEDSSFYICSAPQGTNEKLFFGSGTQLSVL	TRBJ1-4	TRBV20-1	3	-5.857
CAAGACAGAGAGCTGGGTTCCACTGCCAAAAAACAGTTTTTCATTAGTCCCCTGTCCCATGCTGGCGCAGAAATACACAGATGTCTGGGAGCGG	RSQTSVYFCASMGQGTNEKLFFGSGTQLSVL	TRBJ1-4	TRBV10-2	14	-5.188
CAAGACAGAGAGCTGGGTTCCACTGCCAAAAAACAGTTTTTCATTAGTCCCCTGTCTGCTGGCACAGAGATACACGGCCGAGTCCTCCTGCTGT	QQEDSAVYLCASRQGTNEKLFFGSGTQLSVL	TRBJ1-4	TRBV7-2	26	-4.919
CAAGACAGAGAGCTGGGTTCCACTGCCAAAAAACAGTTTTTCATTAGTCCCCTGTGATTGTGAGCTGGCACAGAAATAAGCTGCCGAATCTCCT	GDSAAYFCASSQSQGTNEKLFFGSGTQLSVL	TRBJ1-4	TRBV18	2	-6.033
CAAGACAGAGAGCTGGGTTCCACTGCCAAAAAACAGTTTTTCATTAGTCCCGCGGCGAGGGCTGCTGGCACAGAAGTACACAGCTGAGTCCCTG	RDSAVYFCASSPRRGTNEKLFFGSGTQLSVL	TRBJ1-4	TRBV12-3; TRBV12-4	13	-5.22
CAAGACAGAGAGCTGGGTTCCACTGCCAAAAAACAGTTTTTCATTAGTCCCGGACGAACTGCTGGCACAGAAGTACACAGATGTCTGGGAGGGA	PSQTSVYFCASSSSGTNEKLFFGSGTQLSVL	TRBJ1-4	TRBV6-5	36	-4.778
CAAGACAGAGAGCTGGGTTCCACTGCCAAAAAACAGTTTTTCATTAGTCCCTCCGAGGAAACTGCTGGCACAGAGGTACATAGATGTCTGGTTG	NQTSMYLCASSFLGGTNEKLFFGSGTQLSVL	TRBJ1-4	TRBV28	11	-5.293
CAAGACAGAGAGCTGGGTTCCACTGCCAAAAAACAGTTTTTCATTAGTCCCTGTACTCCCTCGACTGCTGGCACAGAGGTACATAGATGTCTGG	QTSMYLCASSRGSTGTNEKLFFGSGTQLSVL	TRBJ1-4	TRBV28	10	-5.334
CAAGACAGAGAGCTGGGTTCCACTGCCAAAAAACAGTTTTTCATTAGTCCCTGTAGCCTTACTAGCACTGCAGATGTAGAAGCTGCTGTCTTCA	EDSSFYICSASKATGTNEKLFFGSGTQLSVL	TRBJ1-4	TRBV20-1	32	-4.829
CAAGACAGAGAGCTGGGTTCCACTGCCAAAAAACAGTTTTTCATTAGTCCCTGTCAAACTGCTGGCACAGAGGTACATAGATGTCTGGTTGGTG	TNQTSMYLCASSLTGTNEKLFFGSGTQLSVL	TRBJ1-4	TRBV28	5	-5.635
CAAGACAGAGAGCTGGGTTCCACTGCCAAAAAACAGTTTTTCATTAGTCCCTGTCCGTAAACTGCTGGCACAGAAGTACATGGCTGAGTCCTCC	EDSAMYFCASSLRTGTNEKLFFGSGTQLSVL	TRBJ1-4	TRBV2	8	-5.431
CAAGACAGAGAGCTGGGTTCCACTGCCAAAAAACAGTTTTTCATTAGTCCCTGTTCGCCTTTGGCTGCTGGCACAGAAATACACAGCAGAGTCA	DSAVYFCASSQRRTGTNEKLFFGSGTQLSVL	TRBJ1-4	TRBV3-1	4	-5.732
CAAGACAGAGAGCTGGGTTCCACTGCCAAAAAACAGTTTTTCATTAGTCCGCCGAAAGCTGCTGGCACAGAAGTACAGGGCTGAGTCCCCCAGC	LGDSALYFCASSFRRTNEKLFFGSGTQLSVL	TRBJ1-4	TRBV13	14	-5.188
CAAGACAGAGAGCTGGGTTCCACTGCCAAAAAACAGTTTTTCATTAGTCCGCCGAGGAGAGACGCTGCAGAGATATATGCTGCTGTCTTCAGGG	PEDSSIYLCSVSPRRTNEKLFFGSGTQLSVL	TRBJ1-4	TRBV29-1	7	-5.489
CAAGACAGAGAGCTGGGTTCCACTGCCAAAAAACAGTTTTTCATTAGTCCGCGCCACCAAGCTGCTGGCACAGAGATACACGGCGGAGTCCTCC	EDSAVYLCASSLVARTNEKLFFGSGTQLSVL	TRBJ1-4	TRBV7-8	13	-5.22
CAAGACAGAGAGCTGGGTTCCACTGCCAAAAAACAGTTTTTCATTAGTCCGGGCCCCGTCTACGCTGCTGGCACAGAAATACAAAGCTGAGTCC	DSALYFCASSVDGARTNEKLFFGSGTQLSVL	TRBJ1-4	TRBV9	7	-5.489
CAAGACAGAGAGCTGGGTTCCACTGCCAAAAAACAGTTTTTCATTAGTCCGTCCGATTACTCTGCTGGCACAGAAGTACAGAGAGGTCTGGTTG	NQTSLYFCASRVIGRTNEKLFFGSGTQLSVL	TRBJ1-4	TRBV27	7	-5.489
CAAGACAGAGAGCTGGGTTCCACTGCCAAAAAACAGTTTTTCATTAGTCCGTCCTTCCAAGGTGCTGGCACAGAAGTACACAGATGTTTGGGAG	SQTSVYFCASTLEGRTNEKLFFGSGTQLSVL	TRBJ1-4	TRBV6-2	2	-6.033
CAAGACAGAGAGCTGGGTTCCACTGCCAAAAAACAGTTTTTCATTAGTCCGTTCCCCTGTCCCTACTAAGCTGCTGGCACAGAGATACACGGCC	AVYLCASSLVGTGERTNEKLFFGSGTQLSVL	TRBJ1-4	TRBV7-2	14	-5.188
CAAGACAGAGAGCTGGGTTCCACTGCCAAAAAACAGTTTTTCATTAGTCCTACCCCCGACTAAGCTGCTGGCACAGAGATACACGGCCGAGTCC	DSAVYLCASSLVGGRTNEKLFFGSGTQLSVL	TRBJ1-4	TRBV7-2	8	-5.431
CAAGACAGAGAGCTGGGTTCCACTGCCAAAAAACAGTTTTTCATTAGTCCTACTGCTGGCACAGAGGTACATAGATGTCTGGTTGGTGCTGGCG	ASTNQTSMYLCASSRTNEKLFFGSGTQLSVL	TRBJ1-4	TRBV28	20	-5.033
CAAGACAGAGAGCTGGGTTCCACTGCCAAAAAACAGTTTTTCATTAGTCCTCAATCCAGGTTCCAAGCTGCTGGCGCAAAGATAAAGGGCCGAG	SALYLCASSLEPGLRTNEKLFFGSGTQLSVL	TRBJ1-4	TRBV5-1	8	-5.431
CAAGACAGAGAGCTGGGTTCCACTGCCAAAAAACAGTTTTTCATTAGTCCTCCAACCTTCTAAGCTGCTGGCACAGAGATACATGGCCGAGTCC	DSAMYLCASSLEGWRTNEKLFFGSGTQLSVL	TRBJ1-4	TRBV11-1	6	-5.556
CAAGACAGAGAGCTGGGTTCCACTGCCAAAAAACAGTTTTTCATTAGTCCTCCCCCTGCTGCTGGCACAGAGATAGAGGGCCGAGTCCCCCAGC	LGDSALYLCASSRGRTNEKLFFGSGTQLSVL	TRBJ1-4	TRBV5-6	10	-5.334
CAAGACAGAGAGCTGGGTTCCACTGCCAAAAAACAGTTTTTCATTAGTCCTGCCTGCACTGCAGATGTAGAAGCTGCTGTCTTCAGGATGGGCA	AHPEDSSFYICSAGRTNEKLFFGSGTQLSVL	TRBJ1-4	TRBV20-1	10	-5.334
CAAGACAGAGAGCTGGGTTCCACTGCCAAAAAACAGTTTTTCATTAGTCCTGTCCCCACTGCTGGCACAGAAGTACATGGCTGAGTCCTCCAGC	LEDSAMYFCASSGDRTNEKLFFGSGTQLSVL	TRBJ1-4	TRBV2	7	-5.489
CAAGACAGAGAGCTGGGTTCCACTGCCAAAAAACAGTTTTTCATTAGTCCTGTGTAAGCTGCTGGCACAGAGATACACGGCCGAGTCCTCCTGC	QEDSAVYLCASSLHRTNEKLFFGSGTQLSVL	TRBJ1-4	TRBV7-2	27	-4.903
CAAGACAGAGAGCTGGGTTCCACTGCCAAAAAACAGTTTTTCATTAGTCCTTCCGTTGCTGGCACAGAAGTACACAGATGTTTGGGAGGGAGCA	APSQTSVYFCASNGRTNEKLFFGSGTQLSVL	TRBJ1-4	TRBV6-2	6	-5.556
CAAGACAGAGAGCTGGGTTCCACTGCCAAAAAACAGTTTTTCATTAGTCGAAACCCTGAATTCACTGCTGGCACAGAAGTACATGGCTGAGTCC	DSAMYFCASSEFRVSTNEKLFFGSGTQLSVL	TRBJ1-4	TRBV2	6	-5.556
CAAGACAGAGAGCTGGGTTCCACTGCCAAAAAACAGTTTTTCATTAGTCGAACGGTCAAGTGGTGAGCTGGCACAGAAATAAGCTGCCGAATCT	DSAAYFCASSPLDRSTNEKLFFGSGTQLSVL	TRBJ1-4	TRBV18	8	-5.431
CAAGACAGAGAGCTGGGTTCCACTGCCAAAAAACAGTTTTTCATTAGTCGACCCGCCCCCGGGGATCCGGGCGCAACTGCAGATGTAGAAGCTG	SFYICSCARIPGGGSTNEKLFFGSGTQLSVL	TRBJ1-4	TRBV20-1	2	-6.033
CAAGACAGAGAGCTGGGTTCCACTGCCAAAAAACAGTTTTTCATTAGTCGACCCTGTTTGGCTGCTGGCACAGAAATACACAGCAGAGTCACCA	GDSAVYFCASSQTGSTNEKLFFGSGTQLSVL	TRBJ1-4	TRBV3-1	27	-4.903
CAAGACAGAGAGCTGGGTTCCACTGCCAAAAAACAGTTTTTCATTAGTCGAGCCCCCTGTCCGCACTTGGCTGCTGGCACAGAAATACACAGCA	AVYFCASSQVRTGGSTNEKLFFGSGTQLSVL	TRBJ1-4	TRBV3-1	54	-4.602
CAAGACAGAGAGCTGGGTTCCACTGCCAAAAAACAGTTTTTCATTAGTCGAGCCGCCTCTAGCACTGCAGATGTAGAAGCTGCTGTCTTCAGGA	PEDSSFYICSARGGSTNEKLFFGSGTQLSVL	TRBJ1-4	TRBV20-1	13	-5.22
CAAGACAGAGAGCTGGGTTCCACTGCCAAAAAACAGTTTTTCATTAGTCGAGGACTCACTGCTGGCGCAAAGATAAAGGGCCGAGTCCCCCAGC	LGDSALYLCASSESSTNEKLFFGSGTQLSVL	TRBJ1-4	TRBV5-1	5	-5.635
CAAGACAGAGAGCTGGGTTCCACTGCCAAAAAACAGTTTTTCATTAGTCGAGGTCCCTGTGGGGCTGCTGGCACAGAGATACAGGACCGAGTCC	DSVLYLCASSPTGTSTNEKLFFGSGTQLSVL	TRBJ1-4	TRBV5-5	2	-6.033
CAAGACAGAGAGCTGGGTTCCACTGCCAAAAAACAGTTTTTCATTAGTCGATCCCTCTCTAGCACTGCAGATGTAGAAGCTGCTGTCTTCAGGA	PEDSSFYICSAREGSTNEKLFFGSGTQLSVL	TRBJ1-4	TRBV20-1	16	-5.13
CAAGACAGAGAGCTGGGTTCCACTGCCAAAAAACAGTTTTTCATTAGTCGCAACCGAGGGAGCAGTAAACTGGCACAGAGATAGAAAGCTGTCG	DSFLSLCQFTAPSVATNEKLFFGSGTQLSVL	TRBJ1-4	TRBV19	10	-5.334
CAAGACAGAGAGCTGGGTTCCACTGCCAAAAAACAGTTTTTCATTAGTCGCCATCCTTCCCTGTGGTCTGCTGGCACAGAGATACATGGCCGAG	SAMYLCASRPQGRMATNEKLFFGSGTQLSVL	TRBJ1-4	TRBV7-9	10	-5.334
CAAGACAGAGAGCTGGGTTCCACTGCCAAAAAACAGTTTTTCATTAGTCGCCCACCCCAAGCTGCTGGCACAGAGATACACGGCCGAGTCCTCC	EDSAVYLCASSLGWATNEKLFFGSGTQLSVL	TRBJ1-4	TRBV7-2	25	-4.936
CAAGACAGAGAGCTGGGTTCCACTGCCAAAAAACAGTTTTTCATTAGTCGCCCCCGCGACGCTGCTGGCACAGAAATACAAAGCTGAGTCCCCC	GDSALYFCASSVAGATNEKLFFGSGTQLSVL	TRBJ1-4	TRBV9	6	-5.556
CAAGACAGAGAGCTGGGTTCCACTGCCAAAAAACAGTTTTTCATTAGTCGCCCCCTGCATTTTGCTGGCACAGAAGTACACAGATGTTTGGGAG	SQTSVYFCASKMQGATNEKLFFGSGTQLSVL	TRBJ1-4	TRBV6-2	40	-4.732
CAAGACAGAGAGCTGGGTTCCACTGCCAAAAAACAGTTTTTCATTAGTCGCCCCCTGTCCCTTGCTGCTGGCGCAGAGATACAGGGCTGAGTCT	DSALYLCASSKGQGATNEKLFFGSGTQLSVL	TRBJ1-4	TRBV4-1	9	-5.38
CAAGACAGAGAGCTGGGTTCCACTGCCAAAAAACAGTTTTTCATTAGTCGCCCCCTGTCCGCTGCAGAGATATATGCTGCTGTCTTCAGGGCTC	SPEDSSIYLCSGQGATNEKLFFGSGTQLSVL	TRBJ1-4	TRBV29-1	11	-5.293
CAAGACAGAGAGCTGGGTTCCACTGCCAAAAAACAGTTTTTCATTAGTCGCCCCTGTGCTGCTGCTGGCGCAAAGATAAAGGGCCGAGTCCCCC	GDSALYLCASSSTGATNEKLFFGSGTQLSVL	TRBJ1-4	TRBV5-1	7	-5.489
CAAGACAGAGAGCTGGGTTCCACTGCCAAAAAACAGTTTTTCATTAGTCGCGCCTGGGCTGCTGGCACAGAGATACACGGCCGAGTCCTCCTGC	QEDSAVYLCASSPGATNEKLFFGSGTQLSVL	TRBJ1-4	TRBV7-2	13	-5.22
CAAGACAGAGAGCTGGGTTCCACTGCCAAAAAACAGTTTTTCATTAGTCGCTCCCCCGACTACGCTGCAGAGATATATGCTGCTGTCTTCAGGG	PEDSSIYLCSVVGGATNEKLFFGSGTQLSVL	TRBJ1-4	TRBV29-1	16	-5.13
CAAGACAGAGAGCTGGGTTCCACTGCCAAAAAACAGTTTTTCATTAGTCGCTGCCTGGGACCACTGCAGATGTAGAAGCTGCTGTCTTCAGGAT	S*RQQLLHLQWSQAATNEKLFFGSGTQLSVL	TRBJ1-4	TRBV20-1	10	-5.334
CAAGACAGAGAGCTGGGTTCCACTGCCAAAAAACAGTTTTTCATTAGTCGCTTGTCGGCTGCTGGCACAGCGATACATGGCCGAGTCCCGCTGC	QRDSAMYRCASSRQATNEKLFFGSGTQLSVL	TRBJ1-4	TRBV7-6	3	-5.857
CAAGACAGAGAGCTGGGTTCCACTGCCAAAAAACAGTTTTTCATTAGTCGCTTTGCCACCCACGCTGCAGAGATATATGCTGCTGTCTTCAGGG	PEDSSIYLCSVGGKATNEKLFFGSGTQLSVL	TRBJ1-4	TRBV29-1	19	-5.056
CAAGACAGAGAGCTGGGTTCCACTGCCAAAAAACAGTTTTTCATTAGTCGGACCCCTTATCGCGCTGCAGATGTAGAAGCTGCTGTCTTCAGGA	PEDSSFYICSAIRGPTNEKLFFGSGTQLSVL	TRBJ1-4	TRBV20-1	11	-5.293
CAAGACAGAGAGCTGGGTTCCACTGCCAAAAAACAGTTTTTCATTAGTCGGCCCTGGGGCTCTAGCACTGCAGATGTAGAAGCTGCTGTCTTCA	EDSSFYICSARAPGPTNEKLFFGSGTQLSVL	TRBJ1-4	TRBV20-1	2	-6.033
CAAGACAGAGAGCTGGGTTCCACTGCCAAAAAACAGTTTTTCATTAGTCGGCCCTGTCTCGTGGGTGAGCTGGCACAGAAATAAGCTGCCGAAT	FGSLFLCQLTHETGPTNEKLFFGSGTQLSVL	TRBJ1-4	TRBV18	10	-5.334
CAAGACAGAGAGCTGGGTTCCACTGCCAAAAAACAGTTTTTCATTAGTCGTTTCCCCGATCAAGCTGCTGGCGCAAAGATAAAGGGCCGAGTCC	DSALYLCASSLIGETTNEKLFFGSGTQLSVL	TRBJ1-4	TRBV5-1	5	-5.635
CAAGACAGAGAGCTGGGTTCCACTGCCAAAAAACAGTTTTTCATTAGTCTCCTGTGAACTGCTGGCACAGAGGTACTGAGAGGTATGTGAGGGC	PSHTSQYLCASSSQETNEKLFFGSGTQLSVL	TRBJ1-4	TRBV25-1	6	-5.556
CAAGACAGAGAGCTGGGTTCCACTGCCAAAAAACAGTTTTTCATTAGTCTGCCCCCTTCGGGCACTGCAGATGTAGAAGCTGCTGTCTTCAGGA	PEDSSFYICSARRGQTNEKLFFGSGTQLSVL	TRBJ1-4	TRBV20-1	7	-5.489
CAAGACAGAGAGCTGGGTTCCACTGCCAAAAAACAGTTTTTCATTAGTCTGGCTAAAAATGGTGCTGGCACAGAGATACACGGCCGAGTCCTCC	EDSAVYLCASTIFSQTNEKLFFGSGTQLSVL	TRBJ1-4	TRBV7-2	15	-5.158
CAAGACAGAGAGCTGGGTTCCACTGCCAAAAAACAGTTTTTCATTAGTCTGTCCAGCTTGGCTGCTGGCACAGAAATAAACTCCAGAATCCTCC	EDSGVYFCASSQAGQTNEKLFFGSGTQLSVL	TRBJ1-4	TRBV14	380	-3.755
CAAGACAGAGAGCTGGGTTCCACTGCCAAAAAACAGTTTTTCATTAGTCTGTCCCACGCTGCTGGCACAGAGATACATGGCCGAGTCCCCCTGC	QGDSAMYLCASSVGQTNEKLFFGSGTQLSVL	TRBJ1-4	TRBV7-9	13	-5.22
CAAGACAGAGAGCTGGGTTCCACTGCCAAAAAACAGTTTTTCATTAGTCTGTCCCCCTAAACTGCTGGCACAGAGGTACATAGATGTCTGGTTG	NQTSMYLCASSLGGQTNEKLFFGSGTQLSVL	TRBJ1-4	TRBV28	10	-5.334
CAAGACAGAGAGCTGGGTTCCACTGCCAAAAAACAGTTTTTCATTAGTCTGTCCGGGGGCACTGCAGATGTAGAAGCTGCTGTCTTCAGGATGG	HPEDSSFYICSAPGQTNEKLFFGSGTQLSVL	TRBJ1-4	TRBV20-1	10	-5.334
CAAGACAGAGAGCTGGGTTCCACTGCCAAAAAACAGTTTTTCATTAGTCTTCCCCTGAATCCCGCTGCTGGTGGCACACAGGTACATGGCTGCG	AAMYLCATSSGIQGKTNEKLFFGSGTQLSVL	TRBJ1-4	TRBV15	9	-5.38
CAAGACAGAGAGCTGGGTTCCACTGCCAAAAAACAGTTTTTCATTAGTGACCCTGGGATTCCAGCTGCTGGCGCAAAGATAAAGGGCCGAGTCC	DSALYLCASSWNPRVTNEKLFFGSGTQLSVL	TRBJ1-4	TRBV5-1	3	-5.857
CAAGACAGAGAGCTGGGTTCCACTGCCAAAAAACAGTTTTTCATTAGTGACGCCCTGTCCGAAACTGCTGGCACAGAGATACATGGCCGAGTCC	DSAMYLCASSFGQGVTNEKLFFGSGTQLSVL	TRBJ1-4	TRBV7-9	9	-5.38
CAAGACAGAGAGCTGGGTTCCACTGCCAAAAAACAGTTTTTCATTAGTGAGCCCCCCGGCTTCACTGGCACAGAGGTACATAGATGTCTGGTTG	NQTSMYLCASEAGGLTNEKLFFGSGTQLSVL	TRBJ1-4	TRBV28	22	-4.992
CAAGACAGAGAGCTGGGTTCCACTGCCAAAAAACAGTTTTTCATTAGTGATACTGTTGCTGCTGGCGCAAAGATAAAGGGCCGAGTCCCCCAGC	LGDSALYLCASSNSITNEKLFFGSGTQLSVL	TRBJ1-4	TRBV5-1	5	-5.635
CAAGACAGAGAGCTGGGTTCCACTGCCAAAAAACAGTTTTTCATTAGTGCCCCAGCCAACGCTGCAGAGATATATGCTGCTGTCTTCAGGGCTC	SPEDSSIYLCSVGWGTNEKLFFGSGTQLSVL	TRBJ1-4	TRBV29-1	3	-5.857
CAAGACAGAGAGCTGGGTTCCACTGCCAAAAAACAGTTTTTCATTAGTGCCCCCTAAGCTGCTGGCACAGAGATACATGGCCGAGTCCCCCTGC	QGDSAMYLCASSLGGTNEKLFFGSGTQLSVL	TRBJ1-4	TRBV7-9	13	-5.22
CAAGACAGAGAGCTGGGTTCCACTGCCAAAAAACAGTTTTTCATTAGTGCCCCTGGTGGTTCCGGGACTGCTGGCACAGAAATAAACTCCAGAA	SGVYFCASSPGTTRGTNEKLFFGSGTQLSVL	TRBJ1-4	TRBV14	12	-5.255
CAAGACAGAGAGCTGGGTTCCACTGCCAAAAAACAGTTTTTCATTAGTGCCGCCCCGCCCCTGTCCCTTAGCACTGCAGATGTAGAAGCTGCTG	SSFYICSAKGQGRGGTNEKLFFGSGTQLSVL	TRBJ1-4	TRBV20-1	11	-5.293
CAAGACAGAGAGCTGGGTTCCACTGCCAAAAAACAGTTTTTCATTAGTGCCTAAGTCACTGATGGCACAGAAGTACACAGATGTCTGGGAGCTG	SSQTSVYFCAISDLGTNEKLFFGSGTQLSVL	TRBJ1-4	TRBV10-3	97	-4.348
CAAGACAGAGAGCTGGGTTCCACTGCCAAAAAACAGTTTTTCATTAGTGCCTATCCATTTGGAGGAGCTGCTGGCACAGAGATACATGGCCGAG	SAMYLCASSSSKWIGTNEKLFFGSGTQLSVL	TRBJ1-4	TRBV7-9	41	-4.722
CAAGACAGAGAGCTGGGTTCCACTGCCAAAAAACAGTTTTTCATTAGTGCCTGTCAGACTGCTGGCACAGAAGTACAGAGAGGTCTGGTTGGGG	PNQTSLYFCASSLTGTNEKLFFGSGTQLSVL	TRBJ1-4	TRBV27	6	-5.556
CAAGACAGAGAGCTGGGTTCCACTGCCAAAAAACAGTTTTTCATTAGTGCTCTTCTGCGCACTGCAGATGTAGAAGCTGCTGTCTTCAGGATGG	HPEDSSFYICSAQKSTNEKLFFGSGTQLSVL	TRBJ1-4	TRBV20-1	14	-5.188
CAAGACAGAGAGCTGGGTTCCACTGCCAAAAAACAGTTTTTCATTAGTGCTGCTCGCTAAGCTGCTGGCACAGAGATACATGGCCGAGTCCCCC	GDSAMYLCASSLASSTNEKLFFGSGTQLSVL	TRBJ1-4	TRBV7-9	63	-4.535
CAAGACAGAGAGCTGGGTTCCACTGCCAAAAAACAGTTTTTCATTAGTGCTGGCCGTTAAGCTGCTGGCACAGAGATACACGGCTGAGTCCCCC	GDSAVYLCASSLTASTNEKLFFGSGTQLSVL	TRBJ1-4	TRBV7-3	2	-6.033
CAAGACAGAGAGCTGGGTTCCACTGCCAAAAAACAGTTTTTCATTAGTGCTGTCTGAGCTGCTGGCGCAAAGATAAAGGGCCGAGTCCCCCAGC	LGDSALYLCASSSDSTNEKLFFGSGTQLSVL	TRBJ1-4	TRBV5-1	29	-4.872
CAAGACAGAGAGCTGGGTTCCACTGCCAAAAAACAGTTTTTCATTAGTGGACCGTCCGGGGCTGCTGGCACAGAGATACACGGCTGAGTCCCCC	GDSAVYLCASSPGRSTNEKLFFGSGTQLSVL	TRBJ1-4	TRBV7-3	13	-5.22
CAAGACAGAGAGCTGGGTTCCACTGCCAAAAAACAGTTTTTCATTAGTGGCCCCTGTAGAGCTGCTGGCACAGAGATACACGGCTGAGTCCCCC	GDSAVYLCASSSTGATNEKLFFGSGTQLSVL	TRBJ1-4	TRBV7-3	13	-5.22
CAAGACAGAGAGCTGGGTTCCACTGCCAAAAAACAGTTTTTCATTAGTGGCCCTCTCGCTGCTGGCGCAAAGATAAAGGGCCGAGTCCCCCAGC	LGDSALYLCASSERATNEKLFFGSGTQLSVL	TRBJ1-4	TRBV5-1	6	-5.556
CAAGACAGAGAGCTGGGTTCCACTGCCAAAAAACAGTTTTTCATTAGTGGCTGTCAAGCTGCTGGCGCAAAGATAAAGGGCCGAGTCCCCCAGC	LGDSALYLCASSLTATNEKLFFGSGTQLSVL	TRBJ1-4	TRBV5-1	5	-5.635
CAAGACAGAGAGCTGGGTTCCACTGCCAAAAAACAGTTTTTCATTAGTGGCTGTCCCTTGGCTGCTGGCACAGAGATACATGGCCGAGTCCCCC	GDSAMYLCASSQGTATNEKLFFGSGTQLSVL	TRBJ1-4	TRBV7-9	41	-4.722
CAAGACAGAGAGCTGGGTTCCACTGCCAAAAAACAGTTTTTCATTAGTGGGCCCCCCAGGGGAACTGCTGGCACAGAGGTACATAGATGTCTGG	QTSMYLCASSSPGGPTNEKLFFGSGTQLSVL	TRBJ1-4	TRBV28	16	-5.13
CAAGACAGAGAGCTGGGTTCCACTGCCAAAAAACAGTTTTTCATTAGTGGTCCCAAAAGGGCTGCTGGCACAGAGATAGAGGGCCGAGTCCCCC	GDSALYLCASSPFGTTNEKLFFGSGTQLSVL	TRBJ1-4	TRBV5-6	3	-5.857
CAAGACAGAGAGCTGGGTTCCACTGCCAAAAAACAGTTTTTCATTAGTGTCCCTGTAGGGGCTGCTGGCACAGAAATACAAAGCTGAGTCCCCC	GDSALYFCASSPYRDTNEKLFFGSGTQLSVL	TRBJ1-4	TRBV9	4	-5.732
CAAGACAGAGAGCTGGGTTCCACTGCCAAAAAACAGTTTTTCATTAGTGTCCCTGTGGCTTCCTTCCGAATTAGCACTGCAGATGTAGAAGCTG	SFYICSANSEGSHRDTNEKLFFGSGTQLSVL	TRBJ1-4	TRBV20-1	11	-5.293
CAAGACAGAGAGCTGGGTTCCACTGCCAAAAAACAGTTTTTCATTAGTGTGTCCAGAGGGGCTGCTGGCACAGAAATAAACTCCAGAATCCTCC	EDSGVYFCASSPSGHTNEKLFFGSGTQLSVL	TRBJ1-4	TRBV14	10	-5.334
CAAGACAGAGAGCTGGGTTCCACTGCCAAAAAACAGTTTTTCATTAGTTAAAACTGTCCTTTTGATGGTGGCACAGAGGTACATAGATGTCTGG	QTSMYLCATIKRTVLTNEKLFFGSGTQLSVL	TRBJ1-4	TRBV28	7	-5.489
CAAGACAGAGAGCTGGGTTCCACTGCCAAAAAACAGTTTTTCATTAGTTAACCCACGTTCTTGGCTGCTGGCGCAGAGATACAGGGCTGAGTCT	DSALYLCASSQERGLTNEKLFFGSGTQLSVL	TRBJ1-4	TRBV4-1	49	-4.644
CAAGACAGAGAGCTGGGTTCCACTGCCAAAAAACAGTTTTTCATTAGTTAACCCTGAGATGGGCCTAGCACTGCAGATGTAGAAGCTGCTGTCT	DSSFYICSARPISGLTNEKLFFGSGTQLSVL	TRBJ1-4	TRBV20-1	4	-5.732
CAAGACAGAGAGCTGGGTTCCACTGCCAAAAAACAGTTTTTCATTAGTTAACTGTCCCGGGACGTGAGCACTGCAGATGTAGAAGCTGCTGTCT	DSSFYICSAHVPGQLTNEKLFFGSGTQLSVL	TRBJ1-4	TRBV20-1	19	-5.056
CAAGACAGAGAGCTGGGTTCCACTGCCAAAAAACAGTTTTTCATTAGTTAACTGTGGGCTGCTGGCACAGAGATACACGGCCGAGTCCTCCTGC	QEDSAVYLCASSPQLTNEKLFFGSGTQLSVL	TRBJ1-4	TRBV7-2	7	-5.489
CAAGACAGAGAGCTGGGTTCCACTGCCAAAAAACAGTTTTTCATTAGTTAAGACTGCTTGGCTGCTGGCACAGAAATACACAGCAGAGTCACCA	GDSAVYFCASSQAVLTNEKLFFGSGTQLSVL	TRBJ1-4	TRBV3-1	5	-5.635
CAAGACAGAGAGCTGGGTTCCACTGCCAAAAAACAGTTTTTCATTAGTTAAGCGTCCCGGTATTCTGCTGGCACAGAGGTACATAGATGTCTGG	QTSMYLCASRIPGRLTNEKLFFGSGTQLSVL	TRBJ1-4	TRBV28	9	-5.38
CAAGACAGAGAGCTGGGTTCCACTGCCAAAAAACAGTTTTTCATTAGTTAATACCCTGTCCGCGGTGCGGCTGGCACAGAGATAGAAAGCTGTC	TAFYLCASRTADRVLTNEKLFFGSGTQLSVL	TRBJ1-4	TRBV19	9	-5.38
CAAGACAGAGAGCTGGGTTCCACTGCCAAAAAACAGTTTTTCATTAGTTACCCCCAAGGTGCTGGCACAGAGGTACATAGATGTCTGGTTGGTG	TNQTSMYLCASTLGVTNEKLFFGSGTQLSVL	TRBJ1-4	TRBV28	7	-5.489
CAAGACAGAGAGCTGGGTTCCACTGCCAAAAAACAGTTTTTCATTAGTTACCCCCGGGACCTGTCCCCCAGCGCTGCAGAGATATATGCTGCTG	SSIYLCSAGGQVPGVTNEKLFFGSGTQLSVL	TRBJ1-4	TRBV29-1	18	-5.079
CAAGACAGAGAGCTGGGTTCCACTGCCAAAAAACAGTTTTTCATTAGTTACGCGACCGCTGCTGGCACAGAGATACACGGCCGAGTCCTCCTGC	QEDSAVYLCASSGRVTNEKLFFGSGTQLSVL	TRBJ1-4	TRBV7-2	13	-5.22
CAAGACAGAGAGCTGGGTTCCACTGCCAAAAAACAGTTTTTCATTAGTTACTCCCCCTGTCTTGCTGGCACAGAAGTACACAGATGTCTGGGAG	SQTSVYFCASKTGGVTNEKLFFGSGTQLSVL	TRBJ1-4	TRBV6-5	6	-5.556
CAAGACAGAGAGCTGGGTTCCACTGCCAAAAAACAGTTTTTCATTAGTTACTTGCCCCCTGTTCTCAACGCTGCAGAGATATATGCTGCTGTCT	DSSIYLCSVENRGQVTNEKLFFGSGTQLSVL	TRBJ1-4	TRBV29-1	20	-5.033
CAAGACAGAGAGCTGGGTTCCACTGCCAAAAAACAGTTTTTCATTAGTTAGCCCCTGTCTACTGCTGGCACAGAAGTACACAGATGTCTGGGAG	SQTSVYFCASSRQGLTNEKLFFGSGTQLSVL	TRBJ1-4	TRBV6-6	14	-5.188
CAAGACAGAGAGCTGGGTTCCACTGCCAAAAAACAGTTTTTCATTAGTTAGGCCCGTTAGTCTGCTGGCACAGAAGTACATGGCTGAGTCCTCC	EDSAMYFCASRLTGLTNEKLFFGSGTQLSVL	TRBJ1-4	TRBV2	6	-5.556
CAAGACAGAGAGCTGGGTTCCACTGCCAAAAAACAGTTTTTCATTAGTTAGTCCTGTCTGGCTGCTGGCACAGAAATAAACTCCAGAATCCTCC	EDSGVYFCASSQTGLTNEKLFFGSGTQLSVL	TRBJ1-4	TRBV14	9	-5.38
CAAGACAGAGAGCTGGGTTCCACTGCCAAAAAACAGTTTTTCATTAGTTAGTGAGCCCTGTCTGCTGGCACAGAAGTACATGGCTGAGTCCTCC	EDSAMYFCASRQGSLTNEKLFFGSGTQLSVL	TRBJ1-4	TRBV2	7	-5.489
CAAGACAGAGAGCTGGGTTCCACTGCCAAAAAACAGTTTTTCATTAGTTAGTTGGACGACCTCACTGCTGGCACAGAGGTACTGAGAGGTATGT	HTSQYLCASSEVVQLTNEKLFFGSGTQLSVL	TRBJ1-4	TRBV25-1	10	-5.334
CAAGACAGAGAGCTGGGTTCCACTGCCAAAAAACAGTTTTTCATTAGTTCCAAAGGTCTGATCTTGGCTGCTGGCGCAGAGATACAGGGCTGAG	SALYLCASSQDQTFGTNEKLFFGSGTQLSVL	TRBJ1-4	TRBV4-1	2	-6.033
CAAGACAGAGAGCTGGGTTCCACTGCCAAAAAACAGTTTTTCATTAGTTCCAACGCTGCAGAGATATATGCTGCTGTCTTCAGGGCTCATGTTG	NMSPEDSSIYLCSVGTNEKLFFGSGTQLSVL	TRBJ1-4	TRBV29-1	3	-5.857
CAAGACAGAGAGCTGGGTTCCACTGCCAAAAAACAGTTTTTCATTAGTTCCACCGGAGATAGGATCTTGGCTGCTGGCACAGAAATAAACTCCA	GVYFCASSQDPISGGTNEKLFFGSGTQLSVL	TRBJ1-4	TRBV14	25	-4.936
CAAGACAGAGAGCTGGGTTCCACTGCCAAAAAACAGTTTTTCATTAGTTCCCACCTGCCCGAGCGCACTGCAGATGTAGAAGCTGCTGTCTTCA	EDSSFYICSALGQVGTNEKLFFGSGTQLSVL	TRBJ1-4	TRBV20-1	8	-5.431
CAAGACAGAGAGCTGGGTTCCACTGCCAAAAAACAGTTTTTCATTAGTTCCCATCTCCCTAGCACTGCAGATGTAGAAGCTGCTGTCTTCAGGA	PEDSSFYICSAREMGTNEKLFFGSGTQLSVL	TRBJ1-4	TRBV20-1	6	-5.556
CAAGACAGAGAGCTGGGTTCCACTGCCAAAAAACAGTTTTTCATTAGTTCCCCAAGATTCACTGCTGGCACAGAGGTACTGAGAGGTATGTGAG	SHTSQYLCASSESWGTNEKLFFGSGTQLSVL	TRBJ1-4	TRBV25-1	7	-5.489
CAAGACAGAGAGCTGGGTTCCACTGCCAAAAAACAGTTTTTCATTAGTTCCCCCACTTCCAACGCTGCAGAGATATATGCTGCTGTCTTCAGGG	PEDSSIYLCSVGSGGTNEKLFFGSGTQLSVL	TRBJ1-4	TRBV29-1	375	-3.76
CAAGACAGAGAGCTGGGTTCCACTGCCAAAAAACAGTTTTTCATTAGTTCCCCCCAGGGCTTGGCTGCTGGCACAGAAATAAACTCCAGAATCC	DSGVYFCASSQALGGTNEKLFFGSGTQLSVL	TRBJ1-4	TRBV14	19	-5.056
CAAGACAGAGAGCTGGGTTCCACTGCCAAAAAACAGTTTTTCATTAGTTCCCCCCATAGAGTTGCTGGCACAGAAGTACAAGATGTCTGGGAGG	LPDILYFCASNSMGGTNEKLFFGSGTQLSVL	TRBJ1-4	TRBV6-6	22	-4.992
CAAGACAGAGAGCTGGGTTCCACTGCCAAAAAACAGTTTTTCATTAGTTCCCCCCTGTCCATAAGTCAGGGTGCTGGCACAGAGATAGAAAGCT	AFYLCASTLTYGQGGTNEKLFFGSGTQLSVL	TRBJ1-4	TRBV19	4	-5.732
CAAGACAGAGAGCTGGGTTCCACTGCCAAAAAACAGTTTTTCATTAGTTCCCCCTATGCTGCTGGCACAGAGGTACATAGATGTCTGGTTGGTG	TNQTSMYLCASSIGGTNEKLFFGSGTQLSVL	TRBJ1-4	TRBV28	10	-5.334
CAAGACAGAGAGCTGGGTTCCACTGCCAAAAAACAGTTTTTCATTAGTTCCCCCTGTCTCTCTGCTGGCACAGAGATACACGGCGGAGTCCTCC	EDSAVYLCASRETGGTNEKLFFGSGTQLSVL	TRBJ1-4	TRBV7-8	11	-5.293
CAAGACAGAGAGCTGGGTTCCACTGCCAAAAAACAGTTTTTCATTAGTTCCCCCTTGTCCCGGATCACTGCTGGCACAGAAGTACACAGCTGAG	SAVYFCASSDPGQGGTNEKLFFGSGTQLSVL	TRBJ1-4	TRBV12-3; TRBV12-4	12	-5.255
CAAGACAGAGAGCTGGGTTCCACTGCCAAAAAACAGTTTTTCATTAGTTCCCCGGTCTCTAGCACTGCAGATGTAGAAGCTGCTGTCTTCAGGA	PEDSSFYICSARDRGTNEKLFFGSGTQLSVL	TRBJ1-4	TRBV20-1	5	-5.635
CAAGACAGAGAGCTGGGTTCCACTGCCAAAAAACAGTTTTTCATTAGTTCCCCGTCCTAAGCTGCTGGCACAGAGATACACGGCCGAGTCCTCC	EDSAVYLCASSLGRGTNEKLFFGSGTQLSVL	TRBJ1-4	TRBV7-2	20	-5.033
CAAGACAGAGAGCTGGGTTCCACTGCCAAAAAACAGTTTTTCATTAGTTCCCCTCCCGGCGCTGCAGAGATATATGCTGCTGTCTTCAGGGCTC	SPEDSSIYLCSAGRGTNEKLFFGSGTQLSVL	TRBJ1-4	TRBV29-1	2	-6.033
CAAGACAGAGAGCTGGGTTCCACTGCCAAAAAACAGTTTTTCATTAGTTCCCCTCCTTGCCAAACTGCTGGCACAGAGGTACATAGATGTCTGG	QTSMYLCASSLARRGTNEKLFFGSGTQLSVL	TRBJ1-4	TRBV28	3	-5.857
CAAGACAGAGAGCTGGGTTCCACTGCCAAAAAACAGTTTTTCATTAGTTCCCCTGGGGTTTTTTTTGCTGGCACAGAAGTACACAGATGTCTGG	QTSVYFCASKKNPRGTNEKLFFGSGTQLSVL	TRBJ1-4	TRBV6-5	12	-5.255
CAAGACAGAGAGCTGGGTTCCACTGCCAAAAAACAGTTTTTCATTAGTTCCCCTGTAAAATTTCGTGCTGGCACAGAAGTACACAGATGTCTGG	QTSVYFCASTKFYRGTNEKLFFGSGTQLSVL	TRBJ1-4	TRBV6-5	14	-5.188
CAAGACAGAGAGCTGGGTTCCACTGCCAAAAAACAGTTTTTCATTAGTTCCCCTGTACTTGCTGCTGGCACAGAGATACACGGCCGAGTCCTCC	EDSAVYLCASSKYRGTNEKLFFGSGTQLSVL	TRBJ1-4	TRBV7-2	13	-5.22
CAAGACAGAGAGCTGGGTTCCACTGCCAAAAAACAGTTTTTCATTAGTTCCCCTGTTGTTACTGGCACAGAGATAGAAAGCTGTCGGGTTCTTT	KNPTAFYLCASNNRGTNEKLFFGSGTQLSVL	TRBJ1-4	TRBV19	11	-5.293
CAAGACAGAGAGCTGGGTTCCACTGCCAAAAAACAGTTTTTCATTAGTTCCCGCCGGAAAAACAACGCTGCAGAGATATATGCTGCTGTCTTCA	EDSSIYLCSVVFPAGTNEKLFFGSGTQLSVL	TRBJ1-4	TRBV29-1	6	-5.556
CAAGACAGAGAGCTGGGTTCCACTGCCAAAAAACAGTTTTTCATTAGTTCCCGCCGTGCTGGCACAGAGATACAGGGCCGAGTCGTCCAGCTCC	ELDDSALYLCASTAGTNEKLFFGSGTQLSVL	TRBJ1-4	TRBV5-4	9	-5.38
CAAGACAGAGAGCTGGGTTCCACTGCCAAAAAACAGTTTTTCATTAGTTCCCGCCTTCCTCCCCTCAACGCTGCAGAGATATATGCTGCTGTCT	DSSIYLCSVEGRKAGTNEKLFFGSGTQLSVL	TRBJ1-4	TRBV29-1	3	-5.857
CAAGACAGAGAGCTGGGTTCCACTGCCAAAAAACAGTTTTTCATTAGTTCCCGCTGCCAAGCTGCTGGCGCAAAGATAAAGGGCCGAGTCCCCC	GDSALYLCASSLAAGTNEKLFFGSGTQLSVL	TRBJ1-4	TRBV5-1	7	-5.489
CAAGACAGAGAGCTGGGTTCCACTGCCAAAAAACAGTTTTTCATTAGTTCCCGTAGTGGGTCCCGGAGGTTTCAGGCTGCTGGCGCAGAGATAC	YLCASSLKPPGPTTGTNEKLFFGSGTQLSVL	TRBJ1-4	TRBV4-1	3	-5.857
CAAGACAGAGAGCTGGGTTCCACTGCCAAAAAACAGTTTTTCATTAGTTCCCGTCCGGCTGCTGGCACAGAGGTACATAGATGTCTGGTTGGTG	TNQTSMYLCASSRTGTNEKLFFGSGTQLSVL	TRBJ1-4	TRBV28	37	-4.766
CAAGACAGAGAGCTGGGTTCCACTGCCAAAAAACAGTTTTTCATTAGTTCCCTGAGCTTGGCTGCTGGCACAGAAATAAACTCCAGAATCCTCC	EDSGVYFCASSQAQGTNEKLFFGSGTQLSVL	TRBJ1-4	TRBV14	13	-5.22
CAAGACAGAGAGCTGGGTTCCACTGCCAAAAAACAGTTTTTCATTAGTTCCCTGCCCCACTAAACTGCTGGCACAGAGGTACATAGATGTCTGG	QTSMYLCASSLVGQGTNEKLFFGSGTQLSVL	TRBJ1-4	TRBV28	22	-4.992
CAAGACAGAGAGCTGGGTTCCACTGCCAAAAAACAGTTTTTCATTAGTTCCCTGTAAGCTGCTGGCACAGAGATACACGGCCGAGTCCTCCTGC	QEDSAVYLCASSLQGTNEKLFFGSGTQLSVL	TRBJ1-4	TRBV7-2	11	-5.293
CAAGACAGAGAGCTGGGTTCCACTGCCAAAAAACAGTTTTTCATTAGTTCCCTGTCCGGTGCTGCTGGCGCAAAGATAAAGGGCCGAGTCCCCC	GDSALYLCASSTGQGTNEKLFFGSGTQLSVL	TRBJ1-4	TRBV5-1	3	-5.857
CAAGACAGAGAGCTGGGTTCCACTGCCAAAAAACAGTTTTTCATTAGTTCCCTGTCGATAACTGCTGGCACAGAAGTACACAGATGTCTGGGAG	SQTSVYFCASSYRQGTNEKLFFGSGTQLSVL	TRBJ1-4	TRBV6-6	9	-5.38
CAAGACAGAGAGCTGGGTTCCACTGCCAAAAAACAGTTTTTCATTAGTTCCCTGTCGTCTCGGTAAGCTGCTGGCACAGAGGTACATAGATGTC	TSMYLCASSLPRRQGTNEKLFFGSGTQLSVL	TRBJ1-4	TRBV28	3	-5.857
CAAGACAGAGAGCTGGGTTCCACTGCCAAAAAACAGTTTTTCATTAGTTCCCTGTTTAAATTGGCTGCTGGCACAGAAATAAACTCCAGAATCC	DSGVYFCASSQFKQGTNEKLFFGSGTQLSVL	TRBJ1-4	TRBV14	7	-5.489
CAAGACAGAGAGCTGGGTTCCACTGCCAAAAAACAGTTTTTCATTAGTTCCCTGTTTGCTGGCGCAAAGATAAAGGGCCGAGTCCCCCAGCTCC	ELGDSALYLCASKQGTNEKLFFGSGTQLSVL	TRBJ1-4	TRBV5-1	9	-5.38
CAAGACAGAGAGCTGGGTTCCACTGCCAAAAAACAGTTTTTCATTAGTTCCCTTCCAAGGGGTAACTGCTGGCACAGAAGTACACAGATGTCTG	RHLCTSVPAVTPWKGTNEKLFFGSGTQLSVL	TRBJ1-4	TRBV6-5	19	-5.056
CAAGACAGAGAGCTGGGTTCCACTGCCAAAAAACAGTTTTTCATTAGTTCCGAATCCAACGCTGCAGAGATATATGCTGCTGTCTTCAGGGCTC	SPEDSSIYLCSVGFGTNEKLFFGSGTQLSVL	TRBJ1-4	TRBV29-1	26	-4.919
CAAGACAGAGAGCTGGGTTCCACTGCCAAAAAACAGTTTTTCATTAGTTCCGGCACCCCTGTCCCGGAGGGGGCTGCTGGCACAGAGATACACG	VYLCASSPLRDRGAGTNEKLFFGSGTQLSVL	TRBJ1-4	TRBV7-8	3	-5.857
CAAGACAGAGAGCTGGGTTCCACTGCCAAAAAACAGTTTTTCATTAGTTCCGTACTGTGAGCTGGCACAGAAATAAGCTGCCGAATCTCCTCGC	RGDSAAYFCASSQYGTNEKLFFGSGTQLSVL	TRBJ1-4	TRBV18	6	-5.556
CAAGACAGAGAGCTGGGTTCCACTGCCAAAAAACAGTTTTTCATTAGTTCCTACCCCCGTTACTCTAGCACTGCAGATGTAGAAGCTGCTGTCT	DSSFYICSARVTGVGTNEKLFFGSGTQLSVL	TRBJ1-4	TRBV20-1	11	-5.293
CAAGACAGAGAGCTGGGTTCCACTGCCAAAAAACAGTTTTTCATTAGTTCCTACTGAAGGGCTGCTGGCACAGAGGTACATAGATGTCTGGTTG	NQTSMYLCASSPSVGTNEKLFFGSGTQLSVL	TRBJ1-4	TRBV28	14	-5.188
CAAGACAGAGAGCTGGGTTCCACTGCCAAAAAACAGTTTTTCATTAGTTCCTCCATCCCTGCTGGCACAGAGGTACTGAGAGGTATGTGAGGGC	PSHTSQYLCASRDGGTNEKLFFGSGTQLSVL	TRBJ1-4	TRBV25-1	7	-5.489
CAAGACAGAGAGCTGGGTTCCACTGCCAAAAAACAGTTTTTCATTAGTTCCTCGACCTGTCCGGGTAGCACTGCAGATGTAGAAGCTGCTGTCT	DSSFYICSATRTGRGTNEKLFFGSGTQLSVL	TRBJ1-4	TRBV20-1	8	-5.431
CAAGACAGAGAGCTGGGTTCCACTGCCAAAAAACAGTTTTTCATTAGTTCCTGGCCCCCTGTGTAAGCTGCTGGCACAGAGATACACGGCGGAG	SAVYLCASSLHRGPGTNEKLFFGSGTQLSVL	TRBJ1-4	TRBV7-8	4	-5.732
CAAGACAGAGAGCTGGGTTCCACTGCCAAAAAACAGTTTTTCATTAGTTCCTGTCCCTAAGCTGCTGGCGCAAAGATAAAGGGCCGAGTCCCCC	GDSALYLCASSLGTGTNEKLFFGSGTQLSVL	TRBJ1-4	TRBV5-1	6	-5.556
CAAGACAGAGAGCTGGGTTCCACTGCCAAAAAACAGTTTTTCATTAGTTCGCCCCGGGGTGGGGCTGCTGGCACAGAGATACACGGCCGAGTCC	DSAVYLCASSPTPGRTNEKLFFGSGTQLSVL	TRBJ1-4	TRBV7-2	4	-5.732
CAAGACAGAGAGCTGGGTTCCACTGCCAAAAAACAGTTTTTCATTAGTTCGCTGTCGGGGGGAACTGCTGGCACAGAAGTACACAGATGTTTGG	QTSVYFCASSSPRQRTNEKLFFGSGTQLSVL	TRBJ1-4	TRBV6-2	11	-5.293
CAAGACAGAGAGCTGGGTTCCACTGCCAAAAAACAGTTTTTCATTAGTTCGGCCCATTAAGCTGCTGGCACAGAGATACATGGCCGAGTCCCCC	GDSAMYLCASSLMGRTNEKLFFGSGTQLSVL	TRBJ1-4	TRBV7-9	10	-5.334
CAAGACAGAGAGCTGGGTTCCACTGCCAAAAAACAGTTTTTCATTAGTTCGGTGTACACTGCAGATGTAGAAGCTGCTGTCTTCAGGATGGGCA	AHPEDSSFYICSVHRTNEKLFFGSGTQLSVL	TRBJ1-4	TRBV20-1	23	-4.973
CAAGACAGAGAGCTGGGTTCCACTGCCAAAAAACAGTTTTTCATTAGTTCGTGGGACCTGTCCGGGACTACTGGCACAGAGATAGAAAGCTGTC	TAFYLCASSPGQVPRTNEKLFFGSGTQLSVL	TRBJ1-4	TRBV19	13	-5.22
CAAGACAGAGAGCTGGGTTCCACTGCCAAAAAACAGTTTTTCATTAGTTCGTGTCGCGCGGGCGTCACTGGTGGCACAGAAGTAAAGAGCTGTC	TALYFCATSDARATRTNEKLFFGSGTQLSVL	TRBJ1-4	TRBV24-1	32	-4.829
CAAGACAGAGAGCTGGGTTCCACTGCCAAAAAACAGTTTTTCATTAGTTCTCGCCCCCTGTGATCTGCTGGCACAGAAGTACACAGATGTCTGG	QTSVYFCASRSQGARTNEKLFFGSGTQLSVL	TRBJ1-4	TRBV6-6	28	-4.887
CAAGACAGAGAGCTGGGTTCCACTGCCAAAAAACAGTTTTTCATTAGTTCTGCCCCTTCTGCGACTGCTGGCACAGAGGTACATAGATGTCTGG	QTSMYLCASSRRRGRTNEKLFFGSGTQLSVL	TRBJ1-4	TRBV28	33	-4.816
CAAGACAGAGAGCTGGGTTCCACTGCCAAAAAACAGTTTTTCATTAGTTCTGCCCTGGCTGCTGGCACAGAAATACACAGCAGAGTCACCAAGC	LGDSAVYFCASSQGRTNEKLFFGSGTQLSVL	TRBJ1-4	TRBV3-1	17	-5.104
CAAGACAGAGAGCTGGGTTCCACTGCCAAAAAACAGTTTTTCATTAGTTCTGGAAACACTGCAGATGTAGAAGCTGCTGTCTTCAGGATGGGCA	AHPEDSSFYICSVSRTNEKLFFGSGTQLSVL	TRBJ1-4	TRBV20-1	14	-5.188
CAAGACAGAGAGCTGGGTTCCACTGCCAAAAAACAGTTTTTCATTAGTTCTTCCTGCGGGGCTGCTGGCACAGAAGTACACAGATGTTTGGGAG	SQTSVYFCASSPAGRTNEKLFFGSGTQLSVL	TRBJ1-4	TRBV6-2	6	-5.556
CAAGACAGAGAGCTGGGTTCCACTGCCAAAAAACAGTTTTTCATTAGTTCTTGAAGTCGGGGCACTGCAGATGTAGAAGCTGCTGTCTTCAGGA	PEDSSFYICSAPTSRTNEKLFFGSGTQLSVL	TRBJ1-4	TRBV20-1	14	-5.188
CAAGACAGAGAGCTGGGTTCCACTGCCAAAAAACAGTTTTTCATTAGTTGAAAATACTTCTTGGATGCTGGCACAGAAGTACACAGATGTCTGG	QTSVYFCASIQEVFSTNEKLFFGSGTQLSVL	TRBJ1-4	TRBV6-6	13	-5.22
CAAGACAGAGAGCTGGGTTCCACTGCCAAAAAACAGTTTTTCATTAGTTGAAACCCCTGTCTTTGCAACGCTGCAGAGATATATGCTGCTGTCT	DSSIYLCSVAKTGVSTNEKLFFGSGTQLSVL	TRBJ1-4	TRBV29-1	14	-5.188
CAAGACAGAGAGCTGGGTTCCACTGCCAAAAAACAGTTTTTCATTAGTTGAACCCACCCCCGAGCTGCTGGCACAGAAGTACACAGATGTCTGG	QTSVYFCASSSGVGSTNEKLFFGSGTQLSVL	TRBJ1-4	TRBV6-5	15	-5.158
CAAGACAGAGAGCTGGGTTCCACTGCCAAAAAACAGTTTTTCATTAGTTGAACCCCCCTGTAAGCTGCTGGCACAGAGATACACGGCCGAGTCC	DSAVYLCASSLQGGSTNEKLFFGSGTQLSVL	TRBJ1-4	TRBV7-2	6	-5.556
CAAGACAGAGAGCTGGGTTCCACTGCCAAAAAACAGTTTTTCATTAGTTGAACCCCCGGAACTGCTGGCACAGAGGTACATAGATGTCTGGTTG	NQTSMYLCASSSGGSTNEKLFFGSGTQLSVL	TRBJ1-4	TRBV28	22	-4.992
CAAGACAGAGAGCTGGGTTCCACTGCCAAAAAACAGTTTTTCATTAGTTGAACCCTGAGAACTGGCACAGAAGTACATGGCTGAGTCCTCCAGC	LEDSAMYFCASSQGSTNEKLFFGSGTQLSVL	TRBJ1-4	TRBV2	10	-5.334
CAAGACAGAGAGCTGGGTTCCACTGCCAAAAAACAGTTTTTCATTAGTTGAACCTGTCCCCAAGCTGCTGGCGCAAAGATAAAGGGCCGAGTCC	DSALYLCASSLGTGSTNEKLFFGSGTQLSVL	TRBJ1-4	TRBV5-1	10	-5.334
CAAGACAGAGAGCTGGGTTCCACTGCCAAAAAACAGTTTTTCATTAGTTGAACCTGTCGGGCTGCTGGCGCAAAGATAAAGGGCCGAGTCCCCC	GDSALYLCASSPTGSTNEKLFFGSGTQLSVL	TRBJ1-4	TRBV5-1	9	-5.38
CAAGACAGAGAGCTGGGTTCCACTGCCAAAAAACAGTTTTTCATTAGTTGAAGACTTCATCCGTCCCTGTGTAGCACAAAAATACACAGCTGAG	SAVYFCATQGRMKSSTNEKLFFGSGTQLSVL	TRBJ1-4	TRBV12-5	6	-5.556
CAAGACAGAGAGCTGGGTTCCACTGCCAAAAAACAGTTTTTCATTAGTTGAAGCCCTGCCACTGCTGGCACAGAAGTACATGGCTGAGTCCTCC	EDSAMYFCASSGRASTNEKLFFGSGTQLSVL	TRBJ1-4	TRBV2	10	-5.334
CAAGACAGAGAGCTGGGTTCCACTGCCAAAAAACAGTTTTTCATTAGTTGAAGTCCCTGTCGGGCTGCTGGCACAGAGATACACGGCCGAGTCC	DSAVYLCASSPTGTSTNEKLFFGSGTQLSVL	TRBJ1-4	TRBV7-2	6	-5.556
CAAGACAGAGAGCTGGGTTCCACTGCCAAAAAACAGTTTTTCATTAGTTGAAGTCTGGCGGACGGGCACGCTGCAGAGATATATGCTGCTGTCT	DSSIYLCSVPVRQTSTNEKLFFGSGTQLSVL	TRBJ1-4	TRBV29-1	8	-5.431
CAAGACAGAGAGCTGGGTTCCACTGCCAAAAAACAGTTTTTCATTAGTTGAATCAACGCTGCAGAGATATATGCTGCTGTCTTCAGGGCTCATG	MSPEDSSIYLCSVDSTNEKLFFGSGTQLSVL	TRBJ1-4	TRBV29-1	33	-4.816
CAAGACAGAGAGCTGGGTTCCACTGCCAAAAAACAGTTTTTCATTAGTTGAATCCAGTTCGCAGCTGCTGGCACAGAGATACACAGCTGAGTCC	DSAVYLCASSCELDSTNEKLFFGSGTQLSVL	TRBJ1-4	TRBV7-4	4	-5.732
CAAGACAGAGAGCTGGGTTCCACTGCCAAAAAACAGTTTTTCATTAGTTGAATCCGGCCCGCGGCTGCTGGCACAGAGGTACATAGATGTCTGG	QTSMYLCASSRGPDSTNEKLFFGSGTQLSVL	TRBJ1-4	TRBV28	6	-5.556
CAAGACAGAGAGCTGGGTTCCACTGCCAAAAAACAGTTTTTCATTAGTTGAATGACCCTGTCCCGGGGCTTGGCTGCTGGCGCAGAGATACAGG	LYLCASSQAPGQGHSTNEKLFFGSGTQLSVL	TRBJ1-4	TRBV4-3	2	-6.033
CAAGACAGAGAGCTGGGTTCCACTGCCAAAAAACAGTTTTTCATTAGTTGACACCCCTGTCCCGCCGCTGGCACAGAAGTACACAGATGTCTGG	QTSVYFCASGGTGVSTNEKLFFGSGTQLSVL	TRBJ1-4	TRBV6-1	13	-5.22
CAAGACAGAGAGCTGGGTTCCACTGCCAAAAAACAGTTTTTCATTAGTTGACACCGATCCTCTTAGACTGCTGGCACAGAAATACACAGCAGAG	SAVYFCASSLRGSVSTNEKLFFGSGTQLSVL	TRBJ1-4	TRBV3-1	5	-5.635
CAAGACAGAGAGCTGGGTTCCACTGCCAAAAAACAGTTTTTCATTAGTTGACCCAGGTACCCATGCGGGTCTAGCACTGCAGATGTAGAAGCTG	SFYICSARPAWVPGSTNEKLFFGSGTQLSVL	TRBJ1-4	TRBV20-1	19	-5.056
CAAGACAGAGAGCTGGGTTCCACTGCCAAAAAACAGTTTTTCATTAGTTGACCCTCTCCCTGTCCCGACGTTACTGGCACAGAAATACACAGCA	AVYFCASNVGTGRGSTNEKLFFGSGTQLSVL	TRBJ1-4	TRBV3-1	4	-5.732
CAAGACAGAGAGCTGGGTTCCACTGCCAAAAAACAGTTTTTCATTAGTTGACCCTGCTAAGCTGCTGGCACAGAGATACACGGCCGAGTCCTCC	EDSAVYLCASSLAGSTNEKLFFGSGTQLSVL	TRBJ1-4	TRBV7-2	12	-5.255
CAAGACAGAGAGCTGGGTTCCACTGCCAAAAAACAGTTTTTCATTAGTTGACTGGGGGAAACTGCTGGCACAGAAGTACACAGATGTCTGGGAG	SQTSVYFCASSFPQSTNEKLFFGSGTQLSVL	TRBJ1-4	TRBV6-6	16	-5.13
CAAGACAGAGAGCTGGGTTCCACTGCCAAAAAACAGTTTTTCATTAGTTGACTGGGGTAAGCTGCTGGCACAGAGATACATGGCCGAGTCCCCC	GDSAMYLCASSLPQSTNEKLFFGSGTQLSVL	TRBJ1-4	TRBV7-9	4	-5.732
CAAGACAGAGAGCTGGGTTCCACTGCCAAAAAACAGTTTTTCATTAGTTGACTGTCCTTGGCTGCTGGCACAGAAATAAACTCCAGAATCCTCC	EDSGVYFCASSQGQSTNEKLFFGSGTQLSVL	TRBJ1-4	TRBV14	14	-5.188
CAAGACAGAGAGCTGGGTTCCACTGCCAAAAAACAGTTTTTCATTAGTTGACTGTCGAAAGAAACTGCTGGCACAGAAGTACACAGATGTTTGG	QTSVYFCASSFFRQSTNEKLFFGSGTQLSVL	TRBJ1-4	TRBV6-2	19	-5.056
CAAGACAGAGAGCTGGGTTCCACTGCCAAAAAACAGTTTTTCATTAGTTGACTGTTCGCTGCTGGCACAGAAGTACACAGATGTCTGGGAGGGA	PSQTSVYFCASSEQSTNEKLFFGSGTQLSVL	TRBJ1-4	TRBV6-6	11	-5.293
CAAGACAGAGAGCTGGGTTCCACTGCCAAAAAACAGTTTTTCATTAGTTGAGACTGTCATGCTGCTGGCGCAGAGATACAGGGCCGAGTCTTCT	EDSALYLCASSMTVSTNEKLFFGSGTQLSVL	TRBJ1-4	TRBV4-3	5	-5.635
CAAGACAGAGAGCTGGGTTCCACTGCCAAAAAACAGTTTTTCATTAGTTGAGCCAGAGTAACTGCTGGCACAGAAGTACACAGATGTCTGGGAG	SQTSVYFCASSYSGSTNEKLFFGSGTQLSVL	TRBJ1-4	TRBV6-5	15	-5.158
CAAGACAGAGAGCTGGGTTCCACTGCCAAAAAACAGTTTTTCATTAGTTGAGCCCAAGCTGCTGGCGCAAAGATAAAGGGCCGAGTCCCCCAGC	LGDSALYLCASSLGSTNEKLFFGSGTQLSVL	TRBJ1-4	TRBV5-1	2	-6.033
CAAGACAGAGAGCTGGGTTCCACTGCCAAAAAACAGTTTTTCATTAGTTGAGGATGACCCCCTTTCACTGCTGGCACAGAAGTACATGGCTGAG	SAMYFCASSERGSSSTNEKLFFGSGTQLSVL	TRBJ1-4	TRBV2	2	-6.033
CAAGACAGAGAGCTGGGTTCCACTGCCAAAAAACAGTTTTTCATTAGTTGAGGCTCCGCTGCAGAGATATATGCTGCTGTCTTCAGGGCTCATG	MSPEDSSIYLCSGASTNEKLFFGSGTQLSVL	TRBJ1-4	TRBV29-1	103	-4.322
CAAGACAGAGAGCTGGGTTCCACTGCCAAAAAACAGTTTTTCATTAGTTGAGGCTCTAGCACTGCAGATGTAGAAGCTGCTGTCTTCAGGATGG	HPEDSSFYICSARASTNEKLFFGSGTQLSVL	TRBJ1-4	TRBV20-1	43	-4.701
CAAGACAGAGAGCTGGGTTCCACTGCCAAAAAACAGTTTTTCATTAGTTGAGGTGGACCTGCTGGCGCAAAGATAAAGGGCCGAGTCCCCCAGC	LGDSALYLCASRSTSTNEKLFFGSGTQLSVL	TRBJ1-4	TRBV5-1	15	-5.158
CAAGACAGAGAGCTGGGTTCCACTGCCAAAAAACAGTTTTTCATTAGTTGAGTCCCCCGCTAAACTGCTGGCACAGAGGTACATAGATGTCTGG	QTSMYLCASSLAGDSTNEKLFFGSGTQLSVL	TRBJ1-4	TRBV28	20	-5.033
CAAGACAGAGAGCTGGGTTCCACTGCCAAAAAACAGTTTTTCATTAGTTGAGTCCCGCCTTGCACTGCTGGCACAGAAGTACACAGATGTCTGG	QTSVYFCASSARRDSTNEKLFFGSGTQLSVL	TRBJ1-4	TRBV6-6	8	-5.431
CAAGACAGAGAGCTGGGTTCCACTGCCAAAAAACAGTTTTTCATTAGTTGAGTCGGGGCTGCTGGCGCAAAGATAAAGGGCCGAGTCCCCCAGC	LGDSALYLCASSPDSTNEKLFFGSGTQLSVL	TRBJ1-4	TRBV5-1	14	-5.188
CAAGACAGAGAGCTGGGTTCCACTGCCAAAAAACAGTTTTTCATTAGTTGATAACTCGAAACTGCTGGCACAGAGGTACATAGATGTCTGGTTG	NQTSMYLCASSFELSTNEKLFFGSGTQLSVL	TRBJ1-4	TRBV28	8	-5.431
CAAGACAGAGAGCTGGGTTCCACTGCCAAAAAACAGTTTTTCATTAGTTGATACCTCCTGTCTTCGGCTGGCACAGAAGTACACAGATGTCTGG	QTSVYFCASRRQEVSTNEKLFFGSGTQLSVL	TRBJ1-4	TRBV6-5	34	-4.803
CAAGACAGAGAGCTGGGTTCCACTGCCAAAAAACAGTTTTTCATTAGTTGATAGAATCGAGTAACTGCTGGCACAGAAGTACACAGATGTCTGG	QTSVYFCASSYSILSTNEKLFFGSGTQLSVL	TRBJ1-4	TRBV6-5	34	-4.803
CAAGACAGAGAGCTGGGTTCCACTGCCAAAAAACAGTTTTTCATTAGTTGATATTCCTGGAACGCTGCAGAGATATATGCTGCTGTCTTCAGGG	PEDSSIYLCSVPGISTNEKLFFGSGTQLSVL	TRBJ1-4	TRBV29-1	11	-5.293
CAAGACAGAGAGCTGGGTTCCACTGCCAAAAAACAGTTTTTCATTAGTTGATCCGCCGGGGTTCAAGCTGCTGGCGCAAAGATAAAGGGCCGAG	SALYLCASSLNPGGSTNEKLFFGSGTQLSVL	TRBJ1-4	TRBV5-1	8	-5.431
CAAGACAGAGAGCTGGGTTCCACTGCCAAAAAACAGTTTTTCATTAGTTGATCGGGCCCCGAAGTAACTGCTGGCACAGAAGTACACAGATGTT	TSVYFCASSYFGARSTNEKLFFGSGTQLSVL	TRBJ1-4	TRBV6-2	7	-5.489
CAAGACAGAGAGCTGGGTTCCACTGCCAAAAAACAGTTTTTCATTAGTTGATCTCCGCGAGTAACTGCTGGCACAGAAGTACACAGATGTCTGG	QTSVYFCASSYSRRSTNEKLFFGSGTQLSVL	TRBJ1-4	TRBV6-5	14	-5.188
CAAGACAGAGAGCTGGGTTCCACTGCCAAAAAACAGTTTTTCATTAGTTGATCTGAACTCTGAGCTGGCACAGAAATAAGCTGCCGAATCTCCT	GDSAAYFCASSEFRSTNEKLFFGSGTQLSVL	TRBJ1-4	TRBV18	7	-5.489
CAAGACAGAGAGCTGGGTTCCACTGCCAAAAAACAGTTTTTCATTAGTTGATCTGTCTGCGATGGCACAGAAGTACACAGATGTCTGGGAGCTG	SSQTSVYFCAIADRSTNEKLFFGSGTQLSVL	TRBJ1-4	TRBV10-3	3	-5.857
CAAGACAGAGAGCTGGGTTCCACTGCCAAAAAACAGTTTTTCATTAGTTGATGATCGGGTGGCACAGAAGTAAAGAGCTGTCTGGTTGGGGATG	IPNQTALYFCATRSSTNEKLFFGSGTQLSVL	TRBJ1-4	TRBV24-1	23	-4.973
CAAGACAGAGAGCTGGGTTCCACTGCCAAAAAACAGTTTTTCATTAGTTGATGGCTGGCCCCTGCGTCTAGCACTGCAGATGTAGAAGCTGCTG	SSFYICSARRRGQPSTNEKLFFGSGTQLSVL	TRBJ1-4	TRBV20-1	8	-5.431
CAAGACAGAGAGCTGGGTTCCACTGCCAAAAAACAGTTTTTCATTAGTTGATGTCCGAGTTAAGCTGCTGGCACAGAGATACATGGCCGAGTCC	DSAMYLCASSLTRTSTNEKLFFGSGTQLSVL	TRBJ1-4	TRBV11-1	14	-5.188
CAAGACAGAGAGCTGGGTTCCACTGCCAAAAAACAGTTTTTCATTAGTTGATGTTCCCGGCCCGTAACTGCTGGCACAGAAGTACACAGATGTT	TSVYFCASSYGPGTSTNEKLFFGSGTQLSVL	TRBJ1-4	TRBV6-2	20	-5.033
CAAGACAGAGAGCTGGGTTCCACTGCCAAAAAACAGTTTTTCATTAGTTGATGTTCTCACTTGGCTGCTGGCACAGAAATACACAGCAGAGTCA	DSAVYFCASSQVRTSTNEKLFFGSGTQLSVL	TRBJ1-4	TRBV3-1	9	-5.38
CAAGACAGAGAGCTGGGTTCCACTGCCAAAAAACAGTTTTTCATTAGTTGATTGCTTCCTGCTGGCACAGAGATACACGGCCGAGTCCTCCTGC	QEDSAVYLCASRKQSTNEKLFFGSGTQLSVL	TRBJ1-4	TRBV7-2	9	-5.38
CAAGACAGAGAGCTGGGTTCCACTGCCAAAAAACAGTTTTTCATTAGTTGATTGGGGGCAGTCAGTAAGCTGCTGGCACAGAGATACACAGCTG	SCVSLCQQLTDCPQSTNEKLFFGSGTQLSVL	TRBJ1-4	TRBV7-4	12	-5.255
CAAGACAGAGAGCTGGGTTCCACTGCCAAAAAACAGTTTTTCATTAGTTGCAAACTTTCCCAGAAGGCCTTCACTGCTGGCACAGAAGTACATG	MYFCASSEGLLGKFATNEKLFFGSGTQLSVL	TRBJ1-4	TRBV2	2	-6.033
CAAGACAGAGAGCTGGGTTCCACTGCCAAAAAACAGTTTTTCATTAGTTGCAAAGAACCTGTCGGAAGTCATTAAACTGCTGGCACAGAGGTAC	YLCASSLMTSDRFFATNEKLFFGSGTQLSVL	TRBJ1-4	TRBV28	17	-5.104
CAAGACAGAGAGCTGGGTTCCACTGCCAAAAAACAGTTTTTCATTAGTTGCAAAGCCTGTCCCGGGACTGCTGGCACAGAAGTACACAGCTGAG	SAVYFCASSPGTGFATNEKLFFGSGTQLSVL	TRBJ1-4	TRBV12-3; TRBV12-4	4	-5.732
CAAGACAGAGAGCTGGGTTCCACTGCCAAAAAACAGTTTTTCATTAGTTGCAAAGCTGGGCCTAGCACTGCAGATGTAGAAGCTGCTGTCTTCA	EDSSFYICSARPSFATNEKLFFGSGTQLSVL	TRBJ1-4	TRBV20-1	29	-4.872
CAAGACAGAGAGCTGGGTTCCACTGCCAAAAAACAGTTTTTCATTAGTTGCAAAGGCCATTAAGCTGCTGGCACAGAGATACATGGCCGAGTCC	DSAMYLCASSLMAFATNEKLFFGSGTQLSVL	TRBJ1-4	TRBV7-9	17	-5.104
CAAGACAGAGAGCTGGGTTCCACTGCCAAAAAACAGTTTTTCATTAGTTGCAAAGGTGACGGATTGGCTGCTGGCGCAGAGATACAGGGCTGAG	SALYLCASSQSVTFATNEKLFFGSGTQLSVL	TRBJ1-4	TRBV4-1	2	-6.033
CAAGACAGAGAGCTGGGTTCCACTGCCAAAAAACAGTTTTTCATTAGTTGCAACATGTCCAGGGCTGCTGGCGCAAAGATAAAGGGCCGAGTCC	DSALYLCASSPGHVATNEKLFFGSGTQLSVL	TRBJ1-4	TRBV5-1	6	-5.556
CAAGACAGAGAGCTGGGTTCCACTGCCAAAAAACAGTTTTTCATTAGTTGCAACCTGTCCAGGTGAGCTGGCACAGAAATAAGCTGCCGAATCT	DSAAYFCASSPGQVATNEKLFFGSGTQLSVL	TRBJ1-4	TRBV18	13	-5.22
CAAGACAGAGAGCTGGGTTCCACTGCCAAAAAACAGTTTTTCATTAGTTGCAACCTGTGGTGCGCTGGCACAGTGAGAGGAAAGGATTCCTTCT	EGILSSHCASAPQVATNEKLFFGSGTQLSVL	TRBJ1-4	TRBV19	13	-5.22
CAAGACAGAGAGCTGGGTTCCACTGCCAAAAAACAGTTTTTCATTAGTTGCAACTCCCCCGGTCTCGAAGCTGCTGGCACAGAGATACACGGCG	AVYLCASSFETGGVATNEKLFFGSGTQLSVL	TRBJ1-4	TRBV7-8	13	-5.22
CAAGACAGAGAGCTGGGTTCCACTGCCAAAAAACAGTTTTTCATTAGTTGCAACTGTCCAGCTGCTGGCACAGAAGTACACAGATGTCTGGGAG	SQTSVYFCASSWTVATNEKLFFGSGTQLSVL	TRBJ1-4	TRBV6-5	6	-5.556
CAAGACAGAGAGCTGGGTTCCACTGCCAAAAAACAGTTTTTCATTAGTTGCAACTGTCTGTCCCCTCGGTGAGCTGGCACAGAAATAAGCTGCC	AAYFCASSPRGQTVATNEKLFFGSGTQLSVL	TRBJ1-4	TRBV18	6	-5.556
CAAGACAGAGAGCTGGGTTCCACTGCCAAAAAACAGTTTTTCATTAGTTGCAAGACCGGGTCCTATGTCATCCAAGCTGCTGGCGCAAAGATAA	YLCASSLDDIGPGLATNEKLFFGSGTQLSVL	TRBJ1-4	TRBV5-1	17	-5.104
CAAGACAGAGAGCTGGGTTCCACTGCCAAAAAACAGTTTTTCATTAGTTGCAAGCCAAGTAGCACTGCAGATGTAGAAGCTGCTGTCTTCAGGA	PEDSSFYICSATWLATNEKLFFGSGTQLSVL	TRBJ1-4	TRBV20-1	2	-6.033
CAAGACAGAGAGCTGGGTTCCACTGCCAAAAAACAGTTTTTCATTAGTTGCAAGCCCCCTGTCGAATTCTAAACTGCTGGCACAGAAGTACACA	VYFCASSLEFDRGLATNEKLFFGSGTQLSVL	TRBJ1-4	TRBV12-3; TRBV12-4	12	-5.255
CAAGACAGAGAGCTGGGTTCCACTGCCAAAAAACAGTTTTTCATTAGTTGCAAGCCCTCCCCTCTCTGCTGGTGGCACACAGGTACATGGCTGC	QPCTCVPPAERGGLATNEKLFFGSGTQLSVL	TRBJ1-4	TRBV15	9	-5.38
CAAGACAGAGAGCTGGGTTCCACTGCCAAAAAACAGTTTTTCATTAGTTGCAAGCCCTGTCCAGGTGCTGGCACAGAAGTACACAGATGTCTGG	QTSVYFCASTWTGLATNEKLFFGSGTQLSVL	TRBJ1-4	TRBV6-6	25	-4.936
CAAGACAGAGAGCTGGGTTCCACTGCCAAAAAACAGTTTTTCATTAGTTGCAAGCGCCCCCAACCATTCACTGCTGGCACAGAAGTACACAGAT	SVYFCASSEWLGALATNEKLFFGSGTQLSVL	TRBJ1-4	TRBV6-1	23	-4.973
CAAGACAGAGAGCTGGGTTCCACTGCCAAAAAACAGTTTTTCATTAGTTGCAAGCGGTCCCCAGCTGCTGGCACAGAGATAGAGGGCCGAGTCC	DSALYLCASSWGPLATNEKLFFGSGTQLSVL	TRBJ1-4	TRBV5-6	15	-5.158
CAAGACAGAGAGCTGGGTTCCACTGCCAAAAAACAGTTTTTCATTAGTTGCAAGGTCCGTTTGAACGCTGCAGAGATATATGCTGCTGTCTTCA	EDSSIYLCSVQTDLATNEKLFFGSGTQLSVL	TRBJ1-4	TRBV29-1	61	-4.549
CAAGACAGAGAGCTGGGTTCCACTGCCAAAAAACAGTTTTTCATTAGTTGCAATCTTCCGCCCGGAGATGGCACAGAGGTACATAGATGTCTGG	QTSMYLCAISGRKIATNEKLFFGSGTQLSVL	TRBJ1-4	TRBV28	10	-5.334
CAAGACAGAGAGCTGGGTTCCACTGCCAAAAAACAGTTTTTCATTAGTTGCAATGACATCACTGCTGGCACAGAAGTACATGGCTGAGTCCTCC	EDSAMYFCASSDVIATNEKLFFGSGTQLSVL	TRBJ1-4	TRBV2	44	-4.691
CAAGACAGAGAGCTGGGTTCCACTGCCAAAAAACAGTTTTTCATTAGTTGCAATGCCTCCTTGGCTGCTGGCGCAGAGATACAGGGCCGAGTCT	DSALYLCASSQGGIATNEKLFFGSGTQLSVL	TRBJ1-4	TRBV4-3	8	-5.431
CAAGACAGAGAGCTGGGTTCCACTGCCAAAAAACAGTTTTTCATTAGTTGCAATGTGTCCGGGGCTGCTGGCACAGAAGTACAGAGAGGTCTGG	QTSLYFCASSPGHIATNEKLFFGSGTQLSVL	TRBJ1-4	TRBV27	6	-5.556
CAAGACAGAGAGCTGGGTTCCACTGCCAAAAAACAGTTTTTCATTAGTTGCAATTGTCCTGTCCCATCCACAAGCTGCTGGCACAGAGATACAC	CISVPAACGWDRTIATNEKLFFGSGTQLSVL	TRBJ1-4	TRBV7-2	6	-5.556
CAAGACAGAGAGCTGGGTTCCACTGCCAAAAAACAGTTTTTCATTAGTTGCACAACATTAAAGACTGGAAGGAAAACCGCGACCTGCTGCCTTC	KAAGRGFPSSL*CCATNEKLFFGSGTQLSVL	TRBJ1-4	TRBV6-5	27	-4.903
CAAGACAGAGAGCTGGGTTCCACTGCCAAAAAACAGTTTTTCATTAGTTGCACCACGAGGGCTGCTGGCACAGAGGTACATAGATGTCTGGTTG	NQTSMYLCASSPRGATNEKLFFGSGTQLSVL	TRBJ1-4	TRBV28	23	-4.973
CAAGACAGAGAGCTGGGTTCCACTGCCAAAAAACAGTTTTTCATTAGTTGCACCAGCACTACTGGCACAGAGATAGAAAGCTGTCGGGTTCTTT	KNPTAFYLCASSAGATNEKLFFGSGTQLSVL	TRBJ1-4	TRBV19	9	-5.38
CAAGACAGAGAGCTGGGTTCCACTGCCAAAAAACAGTTTTTCATTAGTTGCACCCCACTGGCTGCTGGCACAGAAATACACAGCAGAGTCACCA	GDSAVYFCASSQWGATNEKLFFGSGTQLSVL	TRBJ1-4	TRBV3-1	4	-5.732
CAAGACAGAGAGCTGGGTTCCACTGCCAAAAAACAGTTTTTCATTAGTTGCACCCCCGAAGCTGCTGGCGCAAAGATAAAGGGCCGAGTCCCCC	GDSALYLCASSFGGATNEKLFFGSGTQLSVL	TRBJ1-4	TRBV5-1	10	-5.334
CAAGACAGAGAGCTGGGTTCCACTGCCAAAAAACAGTTTTTCATTAGTTGCACCCCCGGAGGTGCTGGCACAGAAGTACACAGATGTTTGGGAG	SQTSVYFCASTSGGATNEKLFFGSGTQLSVL	TRBJ1-4	TRBV6-2	9	-5.38
CAAGACAGAGAGCTGGGTTCCACTGCCAAAAAACAGTTTTTCATTAGTTGCACCCCTGTCACTGCTGGCACAGAAGTACATGGCTGAGTCCTCC	EDSAMYFCASSDRGATNEKLFFGSGTQLSVL	TRBJ1-4	TRBV2	2	-6.033
CAAGACAGAGAGCTGGGTTCCACTGCCAAAAAACAGTTTTTCATTAGTTGCACCCTGACCCGCACTGCAGATGTAGAAGCTGCTGTCTTCAGGA	PEDSSFYICSAGQGATNEKLFFGSGTQLSVL	TRBJ1-4	TRBV20-1	29	-4.872
CAAGACAGAGAGCTGGGTTCCACTGCCAAAAAACAGTTTTTCATTAGTTGCACCCTGCCCGTGCCTGCTGGCACAGAAGTACACAGATGTCTGG	QTSVYFCASRHGQGATNEKLFFGSGTQLSVL	TRBJ1-4	TRBV6-5	18	-5.079
CAAGACAGAGAGCTGGGTTCCACTGCCAAAAAACAGTTTTTCATTAGTTGCACCCTGGTATAAACTGCTGGCACAGAGGTACATAGATGTCTGG	QTSMYLCASSLYQGATNEKLFFGSGTQLSVL	TRBJ1-4	TRBV28	26	-4.919
CAAGACAGAGAGCTGGGTTCCACTGCCAAAAAACAGTTTTTCATTAGTTGCACCGATACCTTGGCTGCTGGCACAGAAATACACAGCAGAGTCA	DSAVYFCASSQGIGATNEKLFFGSGTQLSVL	TRBJ1-4	TRBV3-1	30	-4.857
CAAGACAGAGAGCTGGGTTCCACTGCCAAAAAACAGTTTTTCATTAGTTGCACCGCTACCCGGGCTGCTGGCACAGAGATACACGGCCGAGTCC	DSAVYLCASSPGSGATNEKLFFGSGTQLSVL	TRBJ1-4	TRBV11-2	12	-5.255
CAAGACAGAGAGCTGGGTTCCACTGCCAAAAAACAGTTTTTCATTAGTTGCACCTGTCCCACTGCTGGCACAGAGGTACATAGATGTCTGGTTG	NQTSMYLCASSGTGATNEKLFFGSGTQLSVL	TRBJ1-4	TRBV28	10	-5.334
CAAGACAGAGAGCTGGGTTCCACTGCCAAAAAACAGTTTTTCATTAGTTGCACCTTCGCCGCCAACGCTGCAGAGATATATGCTGCTGTCTTCA	EDSSIYLCSVGGEGATNEKLFFGSGTQLSVL	TRBJ1-4	TRBV29-1	8	-5.431
CAAGACAGAGAGCTGGGTTCCACTGCCAAAAAACAGTTTTTCATTAGTTGCACGATTCCGGCTGCTGGCACAGAAATAAACTCCAGAATCCTCC	EDSGVYFCASSRNRATNEKLFFGSGTQLSVL	TRBJ1-4	TRBV14	31	-4.843
CAAGACAGAGAGCTGGGTTCCACTGCCAAAAAACAGTTTTTCATTAGTTGCACGCCCCCTGTCCCTGTTTAAGCTGCTGGCACAGAGATACACG	VYLCASSLNRDRGRATNEKLFFGSGTQLSVL	TRBJ1-4	TRBV7-8	8	-5.431
CAAGACAGAGAGCTGGGTTCCACTGCCAAAAAACAGTTTTTCATTAGTTGCACGCCCTTGGCTGCTGGCACAGAAATACACAGCAGAGTCACCA	GDSAVYFCASSQGRATNEKLFFGSGTQLSVL	TRBJ1-4	TRBV3-1	13	-5.22
CAAGACAGAGAGCTGGGTTCCACTGCCAAAAAACAGTTTTTCATTAGTTGCACGGGAGCTGGCACAGAAATAAGCTGCCGAATCTCCTCGCACT	VRGDSAAYFCASSRATNEKLFFGSGTQLSVL	TRBJ1-4	TRBV18	12	-5.255
CAAGACAGAGAGCTGGGTTCCACTGCCAAAAAACAGTTTTTCATTAGTTGCACTCCTGTCACTGCTGGCACAGAAGTACACAGATGTCTGGGAG	SQTSVYFCASSDRSATNEKLFFGSGTQLSVL	TRBJ1-4	TRBV6-5	18	-5.079
CAAGACAGAGAGCTGGGTTCCACTGCCAAAAAACAGTTTTTCATTAGTTGCACTCCTTAGCGAACTGCTGGCACAGAAGTACACAGATGTTTGG	QTSVYFCASSSLRSATNEKLFFGSGTQLSVL	TRBJ1-4	TRBV6-2	10	-5.334
CAAGACAGAGAGCTGGGTTCCACTGCCAAAAAACAGTTTTTCATTAGTTGCACTCTGTTCTAGTGAGCTGGCACAGAAATAAGCTGCCGAATCT	DSAAYFCASSLEQSATNEKLFFGSGTQLSVL	TRBJ1-4	TRBV18	9	-5.38
CAAGACAGAGAGCTGGGTTCCACTGCCAAAAAACAGTTTTTCATTAGTTGCACTGCCGACGCTGCAGAGATATATGCTGCTGTCTTCAGGGCTC	SPEDSSIYLCSVGSATNEKLFFGSGTQLSVL	TRBJ1-4	TRBV29-1	47	-4.662
CAAGACAGAGAGCTGGGTTCCACTGCCAAAAAACAGTTTTTCATTAGTTGCACTGCCTTGGCTGCTGGCACAGAAATAAACTCCAGAATCCTCC	EDSGVYFCASSQGSATNEKLFFGSGTQLSVL	TRBJ1-4	TRBV14	8	-5.431
CAAGACAGAGAGCTGGGTTCCACTGCCAAAAAACAGTTTTTCATTAGTTGCACTTGTCCCCAAGGCGCTGCAGAGATATATGCTGCTGTCTTCA	EDSSIYLCSALGTSATNEKLFFGSGTQLSVL	TRBJ1-4	TRBV29-1	5	-5.635
CAAGACAGAGAGCTGGGTTCCACTGCCAAAAAACAGTTTTTCATTAGTTGCAGAAGTTGGGGCACTGCAGATGTAGAAGCTGCTGTCTTCAGGA	PEDSSFYICSAPTSATNEKLFFGSGTQLSVL	TRBJ1-4	TRBV20-1	68	-4.502
CAAGACAGAGAGCTGGGTTCCACTGCCAAAAAACAGTTTTTCATTAGTTGCAGAGCTGACGCTAGCACTGCAGATGTAGAAGCTGCTGTCTTCA	EDSSFYICSASVSSATNEKLFFGSGTQLSVL	TRBJ1-4	TRBV20-1	43	-4.701
CAAGACAGAGAGCTGGGTTCCACTGCCAAAAAACAGTTTTTCATTAGTTGCAGATAGGCTGGCACAGAGGTACATAGATGTCTGGTTGGTGCTG	STNQTSMYLCASLSATNEKLFFGSGTQLSVL	TRBJ1-4	TRBV28	31	-4.843
CAAGACAGAGAGCTGGGTTCCACTGCCAAAAAACAGTTTTTCATTAGTTGCAGATCCAGCGAAACTGCTGGCACAGAGGTACATAGATGTCTGG	QTSMYLCASSFAGSATNEKLFFGSGTQLSVL	TRBJ1-4	TRBV28	12	-5.255
CAAGACAGAGAGCTGGGTTCCACTGCCAAAAAACAGTTTTTCATTAGTTGCAGATTCGCCCTGTGACCCAACGCTGCAGAGATATATGCTGCTG	SSIYLCSVGSQGESATNEKLFFGSGTQLSVL	TRBJ1-4	TRBV29-1	9	-5.38
CAAGACAGAGAGCTGGGTTCCACTGCCAAAAAACAGTTTTTCATTAGTTGCAGCACTGATGGCACAGAAGTACACAGATGTCTGGGAGCTGGTA	TSSQTSVYFCAISAATNEKLFFGSGTQLSVL	TRBJ1-4	TRBV10-3	23	-4.973
CAAGACAGAGAGCTGGGTTCCACTGCCAAAAAACAGTTTTTCATTAGTTGCAGCCCCCCGGCTGGCACAGAGATAGAAAGCTGTCGGGTTCTTT	KNPTAFYLCASRGAATNEKLFFGSGTQLSVL	TRBJ1-4	TRBV19	11	-5.293
CAAGACAGAGAGCTGGGTTCCACTGCCAAAAAACAGTTTTTCATTAGTTGCAGCCCCCTCATCACTGCTGGCACAGAAGTACATGGCTGAGTCC	DSAMYFCASSDEGAATNEKLFFGSGTQLSVL	TRBJ1-4	TRBV2	5	-5.635
CAAGACAGAGAGCTGGGTTCCACTGCCAAAAAACAGTTTTTCATTAGTTGCAGCCCCCTGTCCCCGGCTGCTGGCGCAAAGATAAAGGGCCGAG	SALYLCASSRGQGAATNEKLFFGSGTQLSVL	TRBJ1-4	TRBV5-1	5	-5.635
CAAGACAGAGAGCTGGGTTCCACTGCCAAAAAACAGTTTTTCATTAGTTGCAGCTGTCCCGACGCTGCTGGCGCAAAGATAAAGGGCCGAGTCC	DSALYLCASSVGTAATNEKLFFGSGTQLSVL	TRBJ1-4	TRBV5-1	9	-5.38
CAAGACAGAGAGCTGGGTTCCACTGCCAAAAAACAGTTTTTCATTAGTTGCAGGAGTCCCAATACTACTGGCACAGAGATAGAAAGCTGTCGGG	PTAFYLCASSIGTPATNEKLFFGSGTQLSVL	TRBJ1-4	TRBV19	10	-5.334
CAAGACAGAGAGCTGGGTTCCACTGCCAAAAAACAGTTTTTCATTAGTTGCAGGATTCCGGTCAGCACTGCAGATGTAGAAGCTGCTGTCTTCA	EDSSFYICSADRNPATNEKLFFGSGTQLSVL	TRBJ1-4	TRBV20-1	17	-5.104
CAAGACAGAGAGCTGGGTTCCACTGCCAAAAAACAGTTTTTCATTAGTTGCAGGCCGAATACTACTGGCACAGAGATAGAAAGCTGTCGGGTTC	NPTAFYLCASSIRPATNEKLFFGSGTQLSVL	TRBJ1-4	TRBV19	14	-5.188
CAAGACAGAGAGCTGGGTTCCACTGCCAAAAAACAGTTTTTCATTAGTTGCAGGGACCGGGCTGCTGGCGCAAAGATAAAGGGCCGAGTCCCCC	GDSALYLCASSPVPATNEKLFFGSGTQLSVL	TRBJ1-4	TRBV5-1	13	-5.22
CAAGACAGAGAGCTGGGTTCCACTGCCAAAAAACAGTTTTTCATTAGTTGCAGGGCCCTGGAAGCTGCTGGCGCAAAGATAAAGGGCCGAGTCC	DSALYLCASSFQGPATNEKLFFGSGTQLSVL	TRBJ1-4	TRBV5-1	4	-5.732
CAAGACAGAGAGCTGGGTTCCACTGCCAAAAAACAGTTTTTCATTAGTTGCAGGGGGCCCTGTACCAACGCTGCAGAGATATATGCTGCTGTCT	DSSIYLCSVGTGPPATNEKLFFGSGTQLSVL	TRBJ1-4	TRBV29-1	13	-5.22
CAAGACAGAGAGCTGGGTTCCACTGCCAAAAAACAGTTTTTCATTAGTTGCAGGGGGCTCCTGTCCGAGCCTAAGCTGCTGGCACAGAGATACA	VSLCQQLRLGQEPPATNEKLFFGSGTQLSVL	TRBJ1-4	TRBV7-3	7	-5.489
CAAGACAGAGAGCTGGGTTCCACTGCCAAAAAACAGTTTTTCATTAGTTGCAGGGTTAGCACTGCAGATGTAGAAGCTGCTGTCTTCAGGATGG	HPEDSSFYICSANPATNEKLFFGSGTQLSVL	TRBJ1-4	TRBV20-1	8	-5.431
CAAGACAGAGAGCTGGGTTCCACTGCCAAAAAACAGTTTTTCATTAGTTGCAGGTATTGGATTGTCTCTGCTGGCACAGAAGTACACAGATGTT	TSVYFCASRDNPIPATNEKLFFGSGTQLSVL	TRBJ1-4	TRBV6-2	15	-5.158
CAAGACAGAGAGCTGGGTTCCACTGCCAAAAAACAGTTTTTCATTAGTTGCAGTACCCGCCCGGCCGCTGCAGAGATATATGCTGCTGTCTTCA	EDSSIYLCSGRAGTATNEKLFFGSGTQLSVL	TRBJ1-4	TRBV29-1	14	-5.188
CAAGACAGAGAGCTGGGTTCCACTGCCAAAAAACAGTTTTTCATTAGTTGCAGTCCCCTGTCGTTTCACGCTGCAGAGATATATGCTGCTGTCT	DSSIYLCSVKRQGTATNEKLFFGSGTQLSVL	TRBJ1-4	TRBV29-1	5	-5.635
CAAGACAGAGAGCTGGGTTCCACTGCCAAAAAACAGTTTTTCATTAGTTGCAGTCCCTGTCAGGCTGCTGGCACAGAGATAGAGGGCCGAGTCC	DSALYLCASSLTGTATNEKLFFGSGTQLSVL	TRBJ1-4	TRBV5-6	11	-5.293
CAAGACAGAGAGCTGGGTTCCACTGCCAAAAAACAGTTTTTCATTAGTTGCAGTCCTTGGTGAGCTGGCACAGAAATAAGCTGCCGAATCTCCT	GDSAAYFCASSPRTATNEKLFFGSGTQLSVL	TRBJ1-4	TRBV18	14	-5.188
CAAGACAGAGAGCTGGGTTCCACTGCCAAAAAACAGTTTTTCATTAGTTGCAGTCTTGCCGAAACCGTAACTGCTGGCACAGAAGTACACAGAT	SVYFCASSYGFGKTATNEKLFFGSGTQLSVL	TRBJ1-4	TRBV6-6	17	-5.104
CAAGACAGAGAGCTGGGTTCCACTGCCAAAAAACAGTTTTTCATTAGTTGCAGTGTAGACAACCCTGCTGGCACAGAGGTACATAGATGTCTGG	QTSMYLCASRVVYTATNEKLFFGSGTQLSVL	TRBJ1-4	TRBV28	11	-5.293
CAAGACAGAGAGCTGGGTTCCACTGCCAAAAAACAGTTTTTCATTAGTTGCATAGCCTCCCGATTCACTGCTGGCACAGAGGTACTGAGAGGTA	TSQYLCASSESGGYATNEKLFFGSGTQLSVL	TRBJ1-4	TRBV25-1	7	-5.489
CAAGACAGAGAGCTGGGTTCCACTGCCAAAAAACAGTTTTTCATTAGTTGCATAGGTGGGACTACTGGCACAGAGATAGAAAGCTGTCGGGTTC	NPTAFYLCASSPTYATNEKLFFGSGTQLSVL	TRBJ1-4	TRBV19	11	-5.293
CAAGACAGAGAGCTGGGTTCCACTGCCAAAAAACAGTTTTTCATTAGTTGCATAGTCTAGCCTGGCGCTGCTGGCACAGAAGTACATGGCTGAG	SAMYFCASSARLDYATNEKLFFGSGTQLSVL	TRBJ1-4	TRBV2	9	-5.38
CAAGACAGAGAGCTGGGTTCCACTGCCAAAAAACAGTTTTTCATTAGTTGCATCACCTGGACTGCTGGCACAGAAATACACAGCAGAGTCACCA	GDSAVYFCASSPGDATNEKLFFGSGTQLSVL	TRBJ1-4	TRBV3-1	6	-5.556
CAAGACAGAGAGCTGGGTTCCACTGCCAAAAAACAGTTTTTCATTAGTTGCATCCCCATGATGGCTGCTGGCACAGAAATACACAGCAGAGTCA	DSAVYFCASSHHGDATNEKLFFGSGTQLSVL	TRBJ1-4	TRBV3-1	17	-5.104
CAAGACAGAGAGCTGGGTTCCACTGCCAAAAAACAGTTTTTCATTAGTTGCATCCCCGTCTCTAGCACTGCAGATGTAGAAGCTGCTGTCTTCA	EDSSFYICSARDGDATNEKLFFGSGTQLSVL	TRBJ1-4	TRBV20-1	14	-5.188
CAAGACAGAGAGCTGGGTTCCACTGCCAAAAAACAGTTTTTCATTAGTTGCATCCCGGGCCATTCTGCTGGCACAGAGGTACATAGATGTCTGG	QTSMYLCASRMARDATNEKLFFGSGTQLSVL	TRBJ1-4	TRBV28	3	-5.857
CAAGACAGAGAGCTGGGTTCCACTGCCAAAAAACAGTTTTTCATTAGTTGCATCCCTGTTCACGCTGCTGGCGCAAAGATAAAGGGCCGAGTCC	DSALYLCASSVNRDATNEKLFFGSGTQLSVL	TRBJ1-4	TRBV5-1	6	-5.556
CAAGACAGAGAGCTGGGTTCCACTGCCAAAAAACAGTTTTTCATTAGTTGCATCCTGGGTTTCACTGCTGGCACAGAAGTACATGGCTGAGTCC	DSAMYFCASSETQDATNEKLFFGSGTQLSVL	TRBJ1-4	TRBV2	51	-4.627
CAAGACAGAGAGCTGGGTTCCACTGCCAAAAAACAGTTTTTCATTAGTTGCATCCTTTTTGCTGGCGCAAAGATAAAGGGCCGAGTCCCCCAGC	LGDSALYLCASKKDATNEKLFFGSGTQLSVL	TRBJ1-4	TRBV5-1	13	-5.22
CAAGACAGAGAGCTGGGTTCCACTGCCAAAAAACAGTTTTTCATTAGTTGCATCGAACCTAGCACTGCAGATGTAGAAGCTGCTGTCTTCAGGA	PEDSSFYICSARFDATNEKLFFGSGTQLSVL	TRBJ1-4	TRBV20-1	22	-4.992
CAAGACAGAGAGCTGGGTTCCACTGCCAAAAAACAGTTTTTCATTAGTTGCATCTCTACTGCTGGCACAGAAGTACACAGATGTCTGGGAGGGA	PSQTSVYFCASSRDATNEKLFFGSGTQLSVL	TRBJ1-4	TRBV6-1	18	-5.079
CAAGACAGAGAGCTGGGTTCCACTGCCAAAAAACAGTTTTTCATTAGTTGCATCTGCCCGCCTGCTGGCACAGAGGTACATAGATGTCTGGTTG	NQTSMYLCASRRADATNEKLFFGSGTQLSVL	TRBJ1-4	TRBV28	11	-5.293
CAAGACAGAGAGCTGGGTTCCACTGCCAAAAAACAGTTTTTCATTAGTTGCATCTGTTCTGCCCAAGCTGCTGGCACAGAGATAGAGGGCCGAG	SALYLCASSLGRTDATNEKLFFGSGTQLSVL	TRBJ1-4	TRBV5-6	35	-4.79
CAAGACAGAGAGCTGGGTTCCACTGCCAAAAAACAGTTTTTCATTAGTTGCATGCTTGGTCCCTGTTTTTCTGCTGGCACAGAGATAGAAAGCT	AFYLCASRKTGTKHATNEKLFFGSGTQLSVL	TRBJ1-4	TRBV19	25	-4.936
CAAGACAGAGAGCTGGGTTCCACTGCCAAAAAACAGTTTTTCATTAGTTGCATGGCCCCCTGAGCTGCTGGCACAGAGATACAGGGCCGAGTCG	DSALYLCASSSGGHATNEKLFFGSGTQLSVL	TRBJ1-4	TRBV5-4	8	-5.431
CAAGACAGAGAGCTGGGTTCCACTGCCAAAAAACAGTTTTTCATTAGTTGCATGTCCGCCCCGATCTTGGCTGCTGGCACAGAAATAAACTCCA	GVYFCASSQDRGGHATNEKLFFGSGTQLSVL	TRBJ1-4	TRBV14	12	-5.255
CAAGACAGAGAGCTGGGTTCCACTGCCAAAAAACAGTTTTTCATTAGTTGCATGTTTGAAACTGCAGATGTAGAAGCTGCTGTCTTCAGGATGG	HPEDSSFYICSFKHATNEKLFFGSGTQLSVL	TRBJ1-4	TRBV20-1	10	-5.334
CAAGACAGAGAGCTGGGTTCCACTGCCAAAAAACAGTTTTTCATTAGTTGCCAACCCCTGTGGGCTGCTGGCACAGAGGTACATAGATGTCTGG	QTSMYLCASSPQGLATNEKLFFGSGTQLSVL	TRBJ1-4	TRBV28	32	-4.829
CAAGACAGAGAGCTGGGTTCCACTGCCAAAAAACAGTTTTTCATTAGTTGCCAACTCCCTGTTAGCGCTGGCGCAAAGATAAAGGGCCGAGTCC	DSALYLCASANRELATNEKLFFGSGTQLSVL	TRBJ1-4	TRBV5-1	54	-4.602
CAAGACAGAGAGCTGGGTTCCACTGCCAAAAAACAGTTTTTCATTAGTTGCCAACTGACTAACGCTGCAGAGATATATGCTGCTGTCTTCAGGG	PEDSSIYLCSVSQLATNEKLFFGSGTQLSVL	TRBJ1-4	TRBV29-1	34	-4.803
CAAGACAGAGAGCTGGGTTCCACTGCCAAAAAACAGTTTTTCATTAGTTGCCACACCGCCCGCGGAGTAACTGCTGGCACAGAAGTACACAGAT	SVYFCASSYSAGGVATNEKLFFGSGTQLSVL	TRBJ1-4	TRBV6-6	17	-5.104
CAAGACAGAGAGCTGGGTTCCACTGCCAAAAAACAGTTTTTCATTAGTTGCCACCCTGCTTGCCTGACTGGCACAGAGATAGAAAGCTGTCGGG	PTAFYLCASQASRVATNEKLFFGSGTQLSVL	TRBJ1-4	TRBV19	13	-5.22
CAAGACAGAGAGCTGGGTTCCACTGCCAAAAAACAGTTTTTCATTAGTTGCCACTGTCCCGCTGCTGGCGCAAAGATAAAGGGCCGAGTCCCCC	GDSALYLCASSGTVATNEKLFFGSGTQLSVL	TRBJ1-4	TRBV5-1	7	-5.489
CAAGACAGAGAGCTGGGTTCCACTGCCAAAAAACAGTTTTTCATTAGTTGCCATCAATCCTAGACTGCTGGCACAGAAGTACACAGATGTCTGG	QTSVYFCASSLGLMATNEKLFFGSGTQLSVL	TRBJ1-4	TRBV6-5	32	-4.829
CAAGACAGAGAGCTGGGTTCCACTGCCAAAAAACAGTTTTTCATTAGTTGCCCCATCGCCCCCTGTCCCCAAGCTGCTGGCGCAAAGATAAAGG	LYLCASSLGTGGDGATNEKLFFGSGTQLSVL	TRBJ1-4	TRBV5-1	9	-5.38
CAAGACAGAGAGCTGGGTTCCACTGCCAAAAAACAGTTTTTCATTAGTTGCCCCCCCATCTCTGCTGGTGGCACACAGGTACATGGCTGCGTCC	DAAMYLCATSRDGGATNEKLFFGSGTQLSVL	TRBJ1-4	TRBV15	6	-5.556
CAAGACAGAGAGCTGGGTTCCACTGCCAAAAAACAGTTTTTCATTAGTTGCCCCCCTGTATTGGCTGCTGGCACAGAAGTACACAGATGTCTGG	QTSVYFCASSQYRGATNEKLFFGSGTQLSVL	TRBJ1-4	TRBV6-6	16	-5.13
CAAGACAGAGAGCTGGGTTCCACTGCCAAAAAACAGTTTTTCATTAGTTGCCCCCTCGTTCGCACTGCAGATGTAGAAGCTGCTGTCTTCAGGA	PEDSSFYICSANEGATNEKLFFGSGTQLSVL	TRBJ1-4	TRBV20-1	5	-5.635
CAAGACAGAGAGCTGGGTTCCACTGCCAAAAAACAGTTTTTCATTAGTTGCCCCCTCTTCAACGCTGCAGAGATATATGCTGCTGTCTTCAGGG	PEDSSIYLCSVEEGATNEKLFFGSGTQLSVL	TRBJ1-4	TRBV29-1	80	-4.431
CAAGACAGAGAGCTGGGTTCCACTGCCAAAAAACAGTTTTTCATTAGTTGCCCCCTGACTGCTGGCGCAAAGATAAAGGGCCGAGTCCCCCAGC	LGDSALYLCASSQGATNEKLFFGSGTQLSVL	TRBJ1-4	TRBV5-1	6	-5.556
CAAGACAGAGAGCTGGGTTCCACTGCCAAAAAACAGTTTTTCATTAGTTGCCCCCTGTCCACTGCTGGCACAGAAGTACACAGATGTTTGGGAG	SQTSVYFCASSGQGATNEKLFFGSGTQLSVL	TRBJ1-4	TRBV6-2	20	-5.033
CAAGACAGAGAGCTGGGTTCCACTGCCAAAAAACAGTTTTTCATTAGTTGCCCCCTGTCCTTGGCTGGCACAGAAGTACACAGATGTCTGGGAG	SQTSVYFCASQGQGATNEKLFFGSGTQLSVL	TRBJ1-4	TRBV6-6	25	-4.936
CAAGACAGAGAGCTGGGTTCCACTGCCAAAAAACAGTTTTTCATTAGTTGCCCCCTGTCGAAGTGAGCTGGCACAGAAATAAGCTGCCGAATCT	DSAAYFCASSLRQGATNEKLFFGSGTQLSVL	TRBJ1-4	TRBV18	9	-5.38
CAAGACAGAGAGCTGGGTTCCACTGCCAAAAAACAGTTTTTCATTAGTTGCCCCCTGTCGGTAACTGCTGGCACAGAAGTACACAGATGTCTGG	QTSVYFCASSYRQGATNEKLFFGSGTQLSVL	TRBJ1-4	TRBV6-5	17	-5.104
CAAGACAGAGAGCTGGGTTCCACTGCCAAAAAACAGTTTTTCATTAGTTGCCCCGGAGGAGTAACTGCTGGCACAGAAGTACACAGATGTCTGG	QTSVYFCASSYSSGATNEKLFFGSGTQLSVL	TRBJ1-4	TRBV6-6	51	-4.627
CAAGACAGAGAGCTGGGTTCCACTGCCAAAAAACAGTTTTTCATTAGTTGCCCCGTGGCTGCTGGCACAGAAATAAACTCCAGAATCCTCCAGT	LEDSGVYFCASSHGATNEKLFFGSGTQLSVL	TRBJ1-4	TRBV14	8	-5.431
CAAGACAGAGAGCTGGGTTCCACTGCCAAAAAACAGTTTTTCATTAGTTGCCCCTGAATGTGGGGTGCTGCAGATGTAGAAGCTGCTGTCTTCA	EDSSFYICSTPHSGATNEKLFFGSGTQLSVL	TRBJ1-4	TRBV20-1	10	-5.334
CAAGACAGAGAGCTGGGTTCCACTGCCAAAAAACAGTTTTTCATTAGTTGCCCCTGCCAAGCTGCTGGCGCAAAGATAAAGGGCCGAGTCCCCC	GDSALYLCASSLAGATNEKLFFGSGTQLSVL	TRBJ1-4	TRBV5-1	21	-5.012
CAAGACAGAGAGCTGGGTTCCACTGCCAAAAAACAGTTTTTCATTAGTTGCCCCTGTCCGGGGGGAACTGCTGGCACAGAAATAAACTCCAGAA	SGVYFCASSSPRTGATNEKLFFGSGTQLSVL	TRBJ1-4	TRBV14	25	-4.936
CAAGACAGAGAGCTGGGTTCCACTGCCAAAAAACAGTTTTTCATTAGTTGCCCCTGTCTGGCTGGCACAGAGGTACATAGATGTCTGGTTGGTG	TNQTSMYLCASQTGATNEKLFFGSGTQLSVL	TRBJ1-4	TRBV28	7	-5.489
CAAGACAGAGAGCTGGGTTCCACTGCCAAAAAACAGTTTTTCATTAGTTGCCCCTTGTGGTGAGCTGGCACAGAAATAAGCTGCCGAATCTCCT	GDSAAYFCASSPQGATNEKLFFGSGTQLSVL	TRBJ1-4	TRBV18	14	-5.188
CAAGACAGAGAGCTGGGTTCCACTGCCAAAAAACAGTTTTTCATTAGTTGCCCGGCTGATGGCACAGAAGTACACAGATGTCTGGGAGCTGGTA	TSSQTSVYFCAISRATNEKLFFGSGTQLSVL	TRBJ1-4	TRBV10-3	9	-5.38
CAAGACAGAGAGCTGGGTTCCACTGCCAAAAAACAGTTTTTCATTAGTTGCCCGGTTGGGTGTCCGGCTGCTGGCACAGAGATACATGGCCGAG	SAMYLCASSRTPNRATNEKLFFGSGTQLSVL	TRBJ1-4	TRBV7-9	11	-5.293
CAAGACAGAGAGCTGGGTTCCACTGCCAAAAAACAGTTTTTCATTAGTTGCCCGGTTTAAGCTGCTGGCACAGAGATACACGGCCGAGTCCTCC	EDSAVYLCASSLNRATNEKLFFGSGTQLSVL	TRBJ1-4	TRBV7-2	29	-4.872
CAAGACAGAGAGCTGGGTTCCACTGCCAAAAAACAGTTTTTCATTAGTTGCCCGGTTTAAGCTGCTGGCACAGAGATGCGATCACTGGGCAGCC	AAQ*SHLCASSLNRATNEKLFFGSGTQLSVL	TRBJ1-4	TRBV7-2	20	-5.033
CAAGACAGAGAGCTGGGTTCCACTGCCAAAAAACAGTTTTTCATTAGTTGCCCGTTAGGAGCTCACGAGCTGCTGGCACAGCGATACATGGCCG	GHVSLCQQLVSS*RATNEKLFFGSGTQLSVL	TRBJ1-4	TRBV7-6	3	-5.857
CAAGACAGAGAGCTGGGTTCCACTGCCAAAAAACAGTTTTTCATTAGTTGCCCTACGTGTCCCGCTGCTGCTGGCACAGAAGTACACAGCTGAG	SAVYFCASSSGTRRATNEKLFFGSGTQLSVL	TRBJ1-4	TRBV12-3; TRBV12-4	12	-5.255
CAAGACAGAGAGCTGGGTTCCACTGCCAAAAAACAGTTTTTCATTAGTTGCCCTCCCCCTCCGGGGGCTGCTGGCACAGAGATACACGGCCGAG	SAVYLCASSPRRGRATNEKLFFGSGTQLSVL	TRBJ1-4	TRBV11-2	4	-5.732
CAAGACAGAGAGCTGGGTTCCACTGCCAAAAAACAGTTTTTCATTAGTTGCCCTCGGGGGACTGCTGGCACAGAGGTACATAGATGTCTGGTTG	NQTSMYLCASSPPRATNEKLFFGSGTQLSVL	TRBJ1-4	TRBV28	24	-4.954
CAAGACAGAGAGCTGGGTTCCACTGCCAAAAAACAGTTTTTCATTAGTTGCCCTCTTGTAACTGCTGGCACAGAAGTACACAGATGTCTGGGAG	SQTSVYFCASSYKRATNEKLFFGSGTQLSVL	TRBJ1-4	TRBV6-6	10	-5.334
CAAGACAGAGAGCTGGGTTCCACTGCCAAAAAACAGTTTTTCATTAGTTGCCCTGGATGAGCTGCTGGCACAGAGATACACGGCGGAGTCCTCC	EDSAVYLCASSSSRATNEKLFFGSGTQLSVL	TRBJ1-4	TRBV7-8	11	-5.293
CAAGACAGAGAGCTGGGTTCCACTGCCAAAAAACAGTTTTTCATTAGTTGCCCTGTCCTCGACGCTGCAGAGATATATGCTGCTGTCTTCAGGG	PEDSSIYLCSVEDRATNEKLFFGSGTQLSVL	TRBJ1-4	TRBV29-1	17	-5.104
CAAGACAGAGAGCTGGGTTCCACTGCCAAAAAACAGTTTTTCATTAGTTGCCCTGTGACTGCTGGCACAGAGATACATGGCCGAGTCCCCCTGC	QGDSAMYLCASSHRATNEKLFFGSGTQLSVL	TRBJ1-4	TRBV7-9	21	-5.012
CAAGACAGAGAGCTGGGTTCCACTGCCAAAAAACAGTTTTTCATTAGTTGCCCTTATGCTGGCACAGAAGTACACAGATGTCTGGGAGGGAGCA	APSQTSVYFCASIRATNEKLFFGSGTQLSVL	TRBJ1-4	TRBV6-1	19	-5.056
CAAGACAGAGAGCTGGGTTCCACTGCCAAAAAACAGTTTTTCATTAGTTGCCCTTCCCTCCAAGCTGCTGGCACAGAGATACAGGGCCGAGTCC	DSALYLCASSLEGRATNEKLFFGSGTQLSVL	TRBJ1-4	TRBV5-8	12	-5.255
CAAGACAGAGAGCTGGGTTCCACTGCCAAAAAACAGTTTTTCATTAGTTGCCGAAGAGAGTGAGCTGGCACAGAAATAAGCTGCCGAATCTCCT	GDSAAYFCASSLSSATNEKLFFGSGTQLSVL	TRBJ1-4	TRBV18	7	-5.489
CAAGACAGAGAGCTGGGTTCCACTGCCAAAAAACAGTTTTTCATTAGTTGCCGAATCTGTCCAACCTAAGCTGCTGGCACAGAGATACATGGCC	AMYLCASSLGWTDSATNEKLFFGSGTQLSVL	TRBJ1-4	TRBV7-9	9	-5.38
CAAGACAGAGAGCTGGGTTCCACTGCCAAAAAACAGTTTTTCATTAGTTGCCGACAAACGAAAACTGCTGGCACAGAGGTACATAGATGTCTGG	QTSMYLCASSFRLSATNEKLFFGSGTQLSVL	TRBJ1-4	TRBV28	6	-5.556
CAAGACAGAGAGCTGGGTTCCACTGCCAAAAAACAGTTTTTCATTAGTTGCCGACCCTAAACTGCTGGCACAGAGGTACATAGATGTCTGGTTG	NQTSMYLCASSLGSATNEKLFFGSGTQLSVL	TRBJ1-4	TRBV28	10	-5.334
CAAGACAGAGAGCTGGGTTCCACTGCCAAAAAACAGTTTTTCATTAGTTGCCGCCCCCAGGGAACTGCTGGCACAGAAGTACACAGATGTCTGG	QTSVYFCASSSLGAATNEKLFFGSGTQLSVL	TRBJ1-4	TRBV6-5	8	-5.431
CAAGACAGAGAGCTGGGTTCCACTGCCAAAAAACAGTTTTTCATTAGTTGCCGCCCCTGAGTAACTGCTGGCACAGAAGTACACAGATGTCTGG	QTSVYFCASSYSGAATNEKLFFGSGTQLSVL	TRBJ1-4	TRBV6-5	15	-5.158
CAAGACAGAGAGCTGGGTTCCACTGCCAAAAAACAGTTTTTCATTAGTTGCCGGCCCCCTCCTAACGCTGCAGAGATATATGCTGCTGTCTTCA	EDSSIYLCSVRRGPATNEKLFFGSGTQLSVL	TRBJ1-4	TRBV29-1	16	-5.13
CAAGACAGAGAGCTGGGTTCCACTGCCAAAAAACAGTTTTTCATTAGTTGCCGGGACGTAGGAAAGGCTGCTGGCACAGAGATACACGGCCGAG	SAVYLCASSLSYVPATNEKLFFGSGTQLSVL	TRBJ1-4	TRBV7-2	21	-5.012
CAAGACAGAGAGCTGGGTTCCACTGCCAAAAAACAGTTTTTCATTAGTTGCCGTAAGCCTAGCACTGCAGATGTAGAAGCTGCTGTCTTCAGGA	PEDSSFYICSARLTATNEKLFFGSGTQLSVL	TRBJ1-4	TRBV20-1	12	-5.255
CAAGACAGAGAGCTGGGTTCCACTGCCAAAAAACAGTTTTTCATTAGTTGCCGTACGTCCCAAGCTGCTGGCGCAAAGATAAAGGGCCGAGTCC	DSALYLCASSLGRTATNEKLFFGSGTQLSVL	TRBJ1-4	TRBV5-1	10	-5.334
CAAGACAGAGAGCTGGGTTCCACTGCCAAAAAACAGTTTTTCATTAGTTGCCGTCCGGAATTCACTGCTGGCACAGAAGTACACAGATGTCTGG	QTSVYFCASSEFRTATNEKLFFGSGTQLSVL	TRBJ1-4	TRBV6-1	10	-5.334
CAAGACAGAGAGCTGGGTTCCACTGCCAAAAAACAGTTTTTCATTAGTTGCCGTGGGCCCCTGTACGCTGATTGCTGGCGCAAAGATAAAGGGC	PFIFAPAISVQGPTATNEKLFFGSGTQLSVL	TRBJ1-4	TRBV5-1	3	-5.857
CAAGACAGAGAGCTGGGTTCCACTGCCAAAAAACAGTTTTTCATTAGTTGCCGTTCCTTGGCTGCTGGCACAGAGATACAGGGCCGAGTCTTCT	EDSALYLCASSQGTATNEKLFFGSGTQLSVL	TRBJ1-4	TRBV4-2	8	-5.431
CAAGACAGAGAGCTGGGTTCCACTGCCAAAAAACAGTTTTTCATTAGTTGCCTCCCGGCTGGCACAGAGATACACGGCCGAGTCCTCCTGCTGT	QQEDSAVYLCASREATNEKLFFGSGTQLSVL	TRBJ1-4	TRBV7-2	16	-5.13
CAAGACAGAGAGCTGGGTTCCACTGCCAAAAAACAGTTTTTCATTAGTTGCCTCCTGGGGCCCCAAGCTGCTGGCGCAAAGATAAAGGGCCGAG	SALYLCASSLGPQEATNEKLFFGSGTQLSVL	TRBJ1-4	TRBV5-1	9	-5.38
CAAGACAGAGAGCTGGGTTCCACTGCCAAAAAACAGTTTTTCATTAGTTGCCTCTAGGCTGCTGGCGCAAAGATAAAGGGCCGAGTCCCCCAGC	LGDSALYLCASSLEATNEKLFFGSGTQLSVL	TRBJ1-4	TRBV5-1	5	-5.635
CAAGACAGAGAGCTGGGTTCCACTGCCAAAAAACAGTTTTTCATTAGTTGCCTCTGAAGGTTGAGTGGCACAGAGATAGAAAGCTGTCGGGTTC	NPTAFYLCATQPSEATNEKLFFGSGTQLSVL	TRBJ1-4	TRBV19	25	-4.936
CAAGACAGAGAGCTGGGTTCCACTGCCAAAAAACAGTTTTTCATTAGTTGCCTCTGGTCCGCTGGCACAGAGATACATGGCCGAGTCCCCCTGC	QGDSAMYLCASGPEATNEKLFFGSGTQLSVL	TRBJ1-4	TRBV7-9	4	-5.732
CAAGACAGAGAGCTGGGTTCCACTGCCAAAAAACAGTTTTTCATTAGTTGCCTGCCACGGATCTCTAGCACTGCAGATGTAGAAGCTGCTGTCT	DSSFYICSARDPWQATNEKLFFGSGTQLSVL	TRBJ1-4	TRBV20-1	14	-5.188
CAAGACAGAGAGCTGGGTTCCACTGCCAAAAAACAGTTTTTCATTAGTTGCCTGTAGGCTGCTGGCGCAAAGATAAAGGGCCGAGTCCCCCAGC	LGDSALYLCASSLQATNEKLFFGSGTQLSVL	TRBJ1-4	TRBV5-1	8	-5.431
CAAGACAGAGAGCTGGGTTCCACTGCCAAAAAACAGTTTTTCATTAGTTGCCTGTCCCGGTATAATGCTGGCACAGAAGTACATGGCTGAGTCC	DSAMYFCASIIPGQATNEKLFFGSGTQLSVL	TRBJ1-4	TRBV2	5	-5.635
CAAGACAGAGAGCTGGGTTCCACTGCCAAAAAACAGTTTTTCATTAGTTGCCTGTCCGGGGCTGCTGGCACAGAGATACACGGCCGAGTCCTCC	EDSAVYLCASSPGQATNEKLFFGSGTQLSVL	TRBJ1-4	TRBV7-2	5	-5.635
CAAGACAGAGAGCTGGGTTCCACTGCCAAAAAACAGTTTTTCATTAGTTGCCTGTCGGGCTTGGCTGCTGGCACAGAGATACAGGGCCGAGTCT	DSALYLCASSQARQATNEKLFFGSGTQLSVL	TRBJ1-4	TRBV4-2	5	-5.635
CAAGACAGAGAGCTGGGTTCCACTGCCAAAAAACAGTTTTTCATTAGTTGCCTTTTCGACGCTGCTGGCACAGAGATACATGGCCGAGTCCCCC	GDSAMYLCASSVEKATNEKLFFGSGTQLSVL	TRBJ1-4	TRBV7-9	17	-5.104
CAAGACAGAGAGCTGGGTTCCACTGCCAAAAAACAGTTTTTCATTAGTTGCGAAGGGCCCCCGGCTGCTGGCACAGAGATACACGGCCGAGTCC	DSAVYLCASSRGPFATNEKLFFGSGTQLSVL	TRBJ1-4	TRBV7-2	9	-5.38
CAAGACAGAGAGCTGGGTTCCACTGCCAAAAAACAGTTTTTCATTAGTTGCGACCCCCGACGCAACGCTGCAGAGATATATGCTGCTGTCTTCA	EDSSIYLCSVASGVATNEKLFFGSGTQLSVL	TRBJ1-4	TRBV29-1	5	-5.635
CAAGACAGAGAGCTGGGTTCCACTGCCAAAAAACAGTTTTTCATTAGTTGCGACCCCTGGTAAACTGCTGGCACAGAGGTACATAGATGTCTGG	QTSMYLCASSLPGVATNEKLFFGSGTQLSVL	TRBJ1-4	TRBV28	8	-5.431
CAAGACAGAGAGCTGGGTTCCACTGCCAAAAAACAGTTTTTCATTAGTTGCGACCGAAGCTTCACTGCTGGCACAGAAGTACACAGATGTCTGG	QTSVYFCASSEASVATNEKLFFGSGTQLSVL	TRBJ1-4	TRBV6-1	6	-5.556
CAAGACAGAGAGCTGGGTTCCACTGCCAAAAAACAGTTTTTCATTAGTTGCGAGTCGGCTGCTGGCGCAAAGATAAAGGGCCGAGTCCCCCAGC	LGDSALYLCASSRLATNEKLFFGSGTQLSVL	TRBJ1-4	TRBV5-1	3	-5.857
CAAGACAGAGAGCTGGGTTCCACTGCCAAAAAACAGTTTTTCATTAGTTGCGCCCCCTGTTCGTTGGCTGCTGGCACAGAAATAAACTCCAGAA	SGVYFCASSQRTGGATNEKLFFGSGTQLSVL	TRBJ1-4	TRBV14	8	-5.431
CAAGACAGAGAGCTGGGTTCCACTGCCAAAAAACAGTTTTTCATTAGTTGCGCCCCTGCCAAATTCACTGCTGGCACAGAAGTACACAGATGTC	TSVYFCASSEFGRGATNEKLFFGSGTQLSVL	TRBJ1-4	TRBV6-1	9	-5.38
CAAGACAGAGAGCTGGGTTCCACTGCCAAAAAACAGTTTTTCATTAGTTGCGCCCCTGTGGACTTGGCTGCTGGCACAGAAATAAACTCCAGAA	SGVYFCASSQVHRGATNEKLFFGSGTQLSVL	TRBJ1-4	TRBV14	19	-5.056
CAAGACAGAGAGCTGGGTTCCACTGCCAAAAAACAGTTTTTCATTAGTTGCGCCCGTTGATCTGCTGGCACAGAAGTACACAGATGTTTGGGAG	SQTSVYFCASRSTGATNEKLFFGSGTQLSVL	TRBJ1-4	TRBV6-2	11	-5.293
CAAGACAGAGAGCTGGGTTCCACTGCCAAAAAACAGTTTTTCATTAGTTGCGCCCTGTTGTCCGCTGGCACAGAAGTACACAGATGTTTGGGAG	SQTSVYFCASGQQGATNEKLFFGSGTQLSVL	TRBJ1-4	TRBV6-2	12	-5.255
CAAGACAGAGAGCTGGGTTCCACTGCCAAAAAACAGTTTTTCATTAGTTGCGCCGTTACTGCTGGCACAGAAGTACATGGCTGAGTCCTCCAGC	LEDSAMYFCASSNGATNEKLFFGSGTQLSVL	TRBJ1-4	TRBV2	5	-5.635
CAAGACAGAGAGCTGGGTTCCACTGCCAAAAAACAGTTTTTCATTAGTTGCGCCTGAGGCTAAGCTGCTGGCACAGAGATACATGGCCGAGTCC	DSAMYLCASSLASGATNEKLFFGSGTQLSVL	TRBJ1-4	TRBV7-9	6	-5.556
CAAGACAGAGAGCTGGGTTCCACTGCCAAAAAACAGTTTTTCATTAGTTGCGCCTGTCCCGGGGGCGTAACTGCTGGCACAGAAGTACACAGAT	SVYFCASSYAPGTGATNEKLFFGSGTQLSVL	TRBJ1-4	TRBV6-5	24	-4.954
CAAGACAGAGAGCTGGGTTCCACTGCCAAAAAACAGTTTTTCATTAGTTGCGCGAATGGAGTAACTGCTGGCACAGAAGTACACAGATGTTTGG	QTSVYFCASSYSIRATNEKLFFGSGTQLSVL	TRBJ1-4	TRBV6-2	46	-4.672
CAAGACAGAGAGCTGGGTTCCACTGCCAAAAAACAGTTTTTCATTAGTTGCGCGCCCCTGGCTAGCACTGCAGATGTAGAAGCTGCTGTCTTCA	EDSSFYICSASQGRATNEKLFFGSGTQLSVL	TRBJ1-4	TRBV20-1	4	-5.732
CAAGACAGAGAGCTGGGTTCCACTGCCAAAAAACAGTTTTTCATTAGTTGCGCGGTAAGTGGAGCTGCTGGCGCAAAGATAAAGGGCCGAGTCC	DSALYLCASSSTYRATNEKLFFGSGTQLSVL	TRBJ1-4	TRBV5-1	8	-5.431
CAAGACAGAGAGCTGGGTTCCACTGCCAAAAAACAGTTTTTCATTAGTTGCGCTGTCGAGAGGGAAACTGCTGGCACAGAGGTACATAGATGTC	TSMYLCASSFPLDSATNEKLFFGSGTQLSVL	TRBJ1-4	TRBV28	13	-5.22
CAAGACAGAGAGCTGGGTTCCACTGCCAAAAAACAGTTTTTCATTAGTTGCGGCAGTTCGATCTCTAGCACTGCAGATGTAGAAGCTGCTGTCT	DSSFYICSARDRTAATNEKLFFGSGTQLSVL	TRBJ1-4	TRBV20-1	2	-6.033
CAAGACAGAGAGCTGGGTTCCACTGCCAAAAAACAGTTTTTCATTAGTTGCGGCCACCCGCGGATCTTGGCTGCTGGCGCAGAGATACAGGGCT	ALYLCASSQDPRVAATNEKLFFGSGTQLSVL	TRBJ1-4	TRBV4-1	6	-5.556
CAAGACAGAGAGCTGGGTTCCACTGCCAAAAAACAGTTTTTCATTAGTTGCGGCCCCCGAACGGACGCTGCAGAGATATATGCTGCTGTCTTCA	EDSSIYLCSVRSGAATNEKLFFGSGTQLSVL	TRBJ1-4	TRBV29-1	12	-5.255
CAAGACAGAGAGCTGGGTTCCACTGCCAAAAAACAGTTTTTCATTAGTTGCGGCCCCCGCCTTACTGGCACAGAGATAGAAAGCTGTCGGGTTC	NPTAFYLCASKAGAATNEKLFFGSGTQLSVL	TRBJ1-4	TRBV19	14	-5.188
CAAGACAGAGAGCTGGGTTCCACTGCCAAAAAACAGTTTTTCATTAGTTGCGGCCGTCCGGGCGCTGCTGGCACAGAGATACACGGCCGAGTCC	DSAVYLCASSARTAATNEKLFFGSGTQLSVL	TRBJ1-4	TRBV7-2	9	-5.38
CAAGACAGAGAGCTGGGTTCCACTGCCAAAAAACAGTTTTTCATTAGTTGCGGCGCTGCAGAGATATATGCTGCTGTCTTCAGGGCTCATGTTG	NMSPEDSSIYLCSAATNEKLFFGSGTQLSVL	TRBJ1-4	TRBV29-1	15	-5.158
CAAGACAGAGAGCTGGGTTCCACTGCCAAAAAACAGTTTTTCATTAGTTGCGGGACTGCTGGCACAGAAGTACACAGATGTCTGGGAGGGAGCA	APSQTSVYFCASSPATNEKLFFGSGTQLSVL	TRBJ1-4	TRBV6-5	15	-5.158
CAAGACAGAGAGCTGGGTTCCACTGCCAAAAAACAGTTTTTCATTAGTTGCGGGCCGGGCTGAGTGACTAGCACTGCAGATGTAGAAGCTGCTG	SSFYICSASHSARPATNEKLFFGSGTQLSVL	TRBJ1-4	TRBV20-1	57	-4.578
CAAGACAGAGAGCTGGGTTCCACTGCCAAAAAACAGTTTTTCATTAGTTGCGGGCTGTCGTCTGCTGGCACAGAGATACACGGCCGAGTCCTCC	EDSAVYLCASRRQPATNEKLFFGSGTQLSVL	TRBJ1-4	TRBV7-2	16	-5.13
CAAGACAGAGAGCTGGGTTCCACTGCCAAAAAACAGTTTTTCATTAGTTGCGGGGATACGACGGTGTGATCTGGGAGCACTGCAGATGTAGAAG	FYICSAPRSHRRIPATNEKLFFGSGTQLSVL	TRBJ1-4	TRBV20-1	5	-5.635
CAAGACAGAGAGCTGGGTTCCACTGCCAAAAAACAGTTTTTCATTAGTTGCGGGTCCGAGGCTGCTGGCACAGAGATACACGGCCGAGTCCTCA	EDSAVYLCASSLGPATNEKLFFGSGTQLSVL	TRBJ1-4	TRBV11-2	3	-5.857
CAAGACAGAGAGCTGGGTTCCACTGCCAAAAAACAGTTTTTCATTAGTTGCGGGTGAACTGCTGGCACAGAAGTACACAGATGTCTGGGAGGGA	PSQTSVYFCASSSPATNEKLFFGSGTQLSVL	TRBJ1-4	TRBV6-5	7	-5.489
CAAGACAGAGAGCTGGGTTCCACTGCCAAAAAACAGTTTTTCATTAGTTGCGGTAGTTCCTGAGCTGCTGGCACAGAGATACACGGCCGAGTCC	DSAVYLCASSSGTTATNEKLFFGSGTQLSVL	TRBJ1-4	TRBV11-2	3	-5.857
CAAGACAGAGAGCTGGGTTCCACTGCCAAAAAACAGTTTTTCATTAGTTGCGGTATTGGTTTTGGAAGAACTACTGGCACAGAGATAGAAAGCT	AFYLCASSSSKTNTATNEKLFFGSGTQLSVL	TRBJ1-4	TRBV19	5	-5.635
CAAGACAGAGAGCTGGGTTCCACTGCCAAAAAACAGTTTTTCATTAGTTGCGGTCCCCAAGCTGCTGGCGCAAAGATAAAGGGCCGAGTCCCCC	GDSALYLCASSLGTATNEKLFFGSGTQLSVL	TRBJ1-4	TRBV5-1	7	-5.489
CAAGACAGAGAGCTGGGTTCCACTGCCAAAAAACAGTTTTTCATTAGTTGCGGTCGATTGTCTGCTGGCACAGAAGTACACAGATGTTTGGGAG	SQTSVYFCASRQSTATNEKLFFGSGTQLSVL	TRBJ1-4	TRBV6-2	28	-4.887
CAAGACAGAGAGCTGGGTTCCACTGCCAAAAAACAGTTTTTCATTAGTTGCGGTCGGTCCCCATAAACTGCTGGCACAGAGGTACATAGATGTC	TSMYLCASSLWGPTATNEKLFFGSGTQLSVL	TRBJ1-4	TRBV28	73	-4.471
CAAGACAGAGAGCTGGGTTCCACTGCCAAAAAACAGTTTTTCATTAGTTGCGGTCTGGCGAGCACTGCAGATGTAGAAGCTGCTGTCTTCAGGA	PEDSSFYICSARQTATNEKLFFGSGTQLSVL	TRBJ1-4	TRBV20-1	14	-5.188
CAAGACAGAGAGCTGGGTTCCACTGCCAAAAAACAGTTTTTCATTAGTTGCGGTGATGGCCCTGGAGGAACTGCTGGCACAGAGATACAGGGCC	ALYLCASSSSRAITATNEKLFFGSGTQLSVL	TRBJ1-4	TRBV5-8	2	-6.033
CAAGACAGAGAGCTGGGTTCCACTGCCAAAAAACAGTTTTTCATTAGTTGCGGTTGTACCCGCTCTGCTGGTGGCACACAGGTACATGGCTGCG	AAMYLCATSRAGTTATNEKLFFGSGTQLSVL	TRBJ1-4	TRBV15	7	-5.489
CAAGACAGAGAGCTGGGTTCCACTGCCAAAAAACAGTTTTTCATTAGTTGCGTACCCGACATCTCTAGCACTGCAGATGTAGAAGCTGCTGTCT	DSSFYICSARDVGYATNEKLFFGSGTQLSVL	TRBJ1-4	TRBV20-1	12	-5.255
CAAGACAGAGAGCTGGGTTCCACTGCCAAAAAACAGTTTTTCATTAGTTGCGTAGGTGTCCCGGCTGCTGGCACAGAGGTACATAGATGTCTGG	QTSMYLCASSRDTYATNEKLFFGSGTQLSVL	TRBJ1-4	TRBV28	5	-5.635
CAAGACAGAGAGCTGGGTTCCACTGCCAAAAAACAGTTTTTCATTAGTTGCGTATCGAGGGCTGCTGGCACAGAAGTACAGAGAGGTCTGGTTG	NQTSLYFCASSPRYATNEKLFFGSGTQLSVL	TRBJ1-4	TRBV27	3	-5.857
CAAGACAGAGAGCTGGGTTCCACTGCCAAAAAACAGTTTTTCATTAGTTGCGTCCCTGCTGCTGGCACAGAGATACATGGCCGAGTCCCCCTGC	QGDSAMYLCASSRDATNEKLFFGSGTQLSVL	TRBJ1-4	TRBV7-9	8	-5.431
CAAGACAGAGAGCTGGGTTCCACTGCCAAAAAACAGTTTTTCATTAGTTGCGTCGGTGGCCCCCCACGGAGAAGCACTGCAGATGTAGAAGCTG	SFYICSASPWGATDATNEKLFFGSGTQLSVL	TRBJ1-4	TRBV20-1	7	-5.489
CAAGACAGAGAGCTGGGTTCCACTGCCAAAAAACAGTTTTTCATTAGTTGCGTCTAGGTTGCTGCTGGCACAGAGATACAGGGCCGAGTCCCCC	GDSALYLCASSNLDATNEKLFFGSGTQLSVL	TRBJ1-4	TRBV5-5	7	-5.489
CAAGACAGAGAGCTGGGTTCCACTGCCAAAAAACAGTTTTTCATTAGTTGCGTCTGTCCACCTGCTGGCACAGAAGTACACAGATGTCTGGGAG	SQTSVYFCASRWTDATNEKLFFGSGTQLSVL	TRBJ1-4	TRBV6-5	72	-4.477
CAAGACAGAGAGCTGGGTTCCACTGCCAAAAAACAGTTTTTCATTAGTTGCGTCTTCCCGTGTGAGAGCTGCTGGCACAGAAATACACAGCAGA	LLCISVPAALTREDATNEKLFFGSGTQLSVL	TRBJ1-4	TRBV3-2	8	-5.431
CAAGACAGAGAGCTGGGTTCCACTGCCAAAAAACAGTTTTTCATTAGTTGCGTGGTTACCCCCCCCAGCGCTGCAGAGATATATGCTGCTGTCT	DSSIYLCSAGGGNHATNEKLFFGSGTQLSVL	TRBJ1-4	TRBV29-1	9	-5.38
CAAGACAGAGAGCTGGGTTCCACTGCCAAAAAACAGTTTTTCATTAGTTGCGTGTGTCCCGTAGTGATGGCTGCTGGCACAGAAATAAACTCCA	GVYFCASSHHYGTHATNEKLFFGSGTQLSVL	TRBJ1-4	TRBV14	24	-4.954
CAAGACAGAGAGCTGGGTTCCACTGCCAAAAAACAGTTTTTCATTAGTTGCTATCACTTCTCTAGCACTGCAGATGTAGAAGCTGCTGTCTTCA	EDSSFYICSAREVIATNEKLFFGSGTQLSVL	TRBJ1-4	TRBV20-1	16	-5.13
CAAGACAGAGAGCTGGGTTCCACTGCCAAAAAACAGTTTTTCATTAGTTGCTATCCGGAGTTGGCTGCTGGCACAGAGATACAGGGCCGAGTCC	DSALYLCASSQLRIATNEKLFFGSGTQLSVL	TRBJ1-4	TRBV5-5	4	-5.732
CAAGACAGAGAGCTGGGTTCCACTGCCAAAAAACAGTTTTTCATTAGTTGCTCCCCCAAAACTGCTGGCACAGAGGTACATAGATGTCTGGTTG	NQTSMYLCASSFGGATNEKLFFGSGTQLSVL	TRBJ1-4	TRBV28	10	-5.334
CAAGACAGAGAGCTGGGTTCCACTGCCAAAAAACAGTTTTTCATTAGTTGCTCCCCCGACCGGGCTGCTGGCACAGAAATAAACTCCAGAATCC	DSGVYFCASSPVGGATNEKLFFGSGTQLSVL	TRBJ1-4	TRBV14	28	-4.887
CAAGACAGAGAGCTGGGTTCCACTGCCAAAAAACAGTTTTTCATTAGTTGCTCCCGACCCCTCTTGGCTGCTGGCACAGAAATAAACTCCAGAA	SGVYFCASSQEGSGATNEKLFFGSGTQLSVL	TRBJ1-4	TRBV14	22	-4.992
CAAGACAGAGAGCTGGGTTCCACTGCCAAAAAACAGTTTTTCATTAGTTGCTCCCGGTCCTGTGCCCCCTTCCAAGCTGCTGGCGCAAAGATAA	YLCASSLEGGTGPGATNEKLFFGSGTQLSVL	TRBJ1-4	TRBV5-1	3	-5.857
CAAGACAGAGAGCTGGGTTCCACTGCCAAAAAACAGTTTTTCATTAGTTGCTCCGCTTCCGAGATCTTCAACGCTGCAGAGATATATGCTGCTG	SSIYLCSVEDLGSGATNEKLFFGSGTQLSVL	TRBJ1-4	TRBV29-1	25	-4.936
CAAGACAGAGAGCTGGGTTCCACTGCCAAAAAACAGTTTTTCATTAGTTGCTCCGGGAAGAAAGCTGCTGGCACAGAGATACACGGCCGAGTCC	DSAVYLCASSFLPGATNEKLFFGSGTQLSVL	TRBJ1-4	TRBV7-2	16	-5.13
CAAGACAGAGAGCTGGGTTCCACTGCCAAAAAACAGTTTTTCATTAGTTGCTCCGGTCCCGGGGCTGCTGGCGCAGAGATACAGGGCCGAGTCT	DSALYLCASSPGTGATNEKLFFGSGTQLSVL	TRBJ1-4	TRBV4-3	4	-5.732
CAAGACAGAGAGCTGGGTTCCACTGCCAAAAAACAGTTTTTCATTAGTTGCTCCTATGGGTAAGCTGGCACAGAGGTACATAGATGTCTGGTTG	NQTSMYLCASLPIGATNEKLFFGSGTQLSVL	TRBJ1-4	TRBV28	9	-5.38
CAAGACAGAGAGCTGGGTTCCACTGCCAAAAAACAGTTTTTCATTAGTTGCTCCTGATCGGCTGCTGGCACAGAGATACACGGCCGAGTCCTCC	EDSAVYLCASSRSGATNEKLFFGSGTQLSVL	TRBJ1-4	TRBV7-2	10	-5.334
CAAGACAGAGAGCTGGGTTCCACTGCCAAAAAACAGTTTTTCATTAGTTGCTCGGTCCGTGCTGCTGGCGCAAAGATAAAGGGCCGAGTCCCCC	GDSALYLCASSTDRATNEKLFFGSGTQLSVL	TRBJ1-4	TRBV5-1	7	-5.489
CAAGACAGAGAGCTGGGTTCCACTGCCAAAAAACAGTTTTTCATTAGTTGCTCGTACTCTAGCACTGCAGATGTAGAAGCTGCTGTCTTCAGGA	PEDSSFYICSARVRATNEKLFFGSGTQLSVL	TRBJ1-4	TRBV20-1	17	-5.104
CAAGACAGAGAGCTGGGTTCCACTGCCAAAAAACAGTTTTTCATTAGTTGCTCTCCGGCTGGCACAGAAGTACACAGATGTCTGGGAGGGAGCA	APSQTSVYFCASRRATNEKLFFGSGTQLSVL	TRBJ1-4	TRBV6-5	13	-5.22
CAAGACAGAGAGCTGGGTTCCACTGCCAAAAAACAGTTTTTCATTAGTTGCTCTGAGTTGGCTGCTGGCACAGAAATAAACTCCAGAATCCTCC	EDSGVYFCASSQLRATNEKLFFGSGTQLSVL	TRBJ1-4	TRBV14	18	-5.079
CAAGACAGAGAGCTGGGTTCCACTGCCAAAAAACAGTTTTTCATTAGTTGCTCTGCCAAGGTAACTGCTGGCACAGAAGTACACAGATGTCTGG	QTSVYFCASSYLGRATNEKLFFGSGTQLSVL	TRBJ1-4	TRBV6-5	3	-5.857
CAAGACAGAGAGCTGGGTTCCACTGCCAAAAAACAGTTTTTCATTAGTTGCTCTGTACAAACTGCTGGCACAGAAGTACACAGATGTCTGGGAG	SQTSVYFCASSLYRATNEKLFFGSGTQLSVL	TRBJ1-4	TRBV6-5	11	-5.293
CAAGACAGAGAGCTGGGTTCCACTGCCAAAAAACAGTTTTTCATTAGTTGCTCTGTCCAAACTGCTGGCACAGAGGTACATAGATGTCTGGTTG	NQTSMYLCASSLDRATNEKLFFGSGTQLSVL	TRBJ1-4	TRBV28	6	-5.556
CAAGACAGAGAGCTGGGTTCCACTGCCAAAAAACAGTTTTTCATTAGTTGCTCTGTCCTTTAGGGCGCTGCAGAGATATATGCTGCTGTCTTCA	EDSSIYLCSALKDRATNEKLFFGSGTQLSVL	TRBJ1-4	TRBV29-1	41	-4.722
CAAGACAGAGAGCTGGGTTCCACTGCCAAAAAACAGTTTTTCATTAGTTGCTCTGTGGGCAACTAAGCTGCTGGCACAGCGATACATGGCCGAG	SAMYRCASSLVAHRATNEKLFFGSGTQLSVL	TRBJ1-4	TRBV7-6	6	-5.556
CAAGACAGAGAGCTGGGTTCCACTGCCAAAAAACAGTTTTTCATTAGTTGCTGACTAAAGGTACAGAAGTACACAGATGTCTGAGAGGGTACAG	CTLSDICVLLYL*SATNEKLFFGSGTQLSVL	TRBJ1-4	TRBV6-4	4	-5.732
CAAGACAGAGAGCTGGGTTCCACTGCCAAAAAACAGTTTTTCATTAGTTGCTGCGGACTGCCTGCTGGTGGCACACAGGTACATGGCTGCGTCC	DAAMYLCATSRQSAATNEKLFFGSGTQLSVL	TRBJ1-4	TRBV15	98	-4.343
CAAGACAGAGAGCTGGGTTCCACTGCCAAAAAACAGTTTTTCATTAGTTGCTGGCACTACGCTGCTGGCACAGAAATACAAAGCTGAGTCCCCC	GDSALYFCASSVVPATNEKLFFGSGTQLSVL	TRBJ1-4	TRBV9	6	-5.556
CAAGACAGAGAGCTGGGTTCCACTGCCAAAAAACAGTTTTTCATTAGTTGCTGGCCCCGGCCTGCTGGCACAGAGATACAGGGCCGAGTCCCCC	GDSALYLCASRPGPATNEKLFFGSGTQLSVL	TRBJ1-4	TRBV5-5	12	-5.255
CAAGACAGAGAGCTGGGTTCCACTGCCAAAAAACAGTTTTTCATTAGTTGCTGGGCCCCTGCGAACGCTGCAGAGATATATGCTGCTGTCTTCA	EDSSIYLCSVRRGPATNEKLFFGSGTQLSVL	TRBJ1-4	TRBV29-1	47	-4.662
CAAGACAGAGAGCTGGGTTCCACTGCCAAAAAACAGTTTTTCATTAGTTGCTGTCATGAGACTGCAGATGTAGAAGCTGCTGTCTTCAGGATGG	HPEDSSFYICSLMTATNEKLFFGSGTQLSVL	TRBJ1-4	TRBV20-1	28	-4.887
CAAGACAGAGAGCTGGGTTCCACTGCCAAAAAACAGTTTTTCATTAGTTGCTGTCCACCCTTTGCTGGCGCAAAGATAAAGGGCCGAGTCCCCC	GDSALYLCASKGWTATNEKLFFGSGTQLSVL	TRBJ1-4	TRBV5-1	9	-5.38
CAAGACAGAGAGCTGGGTTCCACTGCCAAAAAACAGTTTTTCATTAGTTGCTGTCCCCCAGCTGCTGGCGCAAAGATAAAGGGCCGAGTCCCCC	GDSALYLCASSWGTATNEKLFFGSGTQLSVL	TRBJ1-4	TRBV5-1	5	-5.635
CAAGACAGAGAGCTGGGTTCCACTGCCAAAAAACAGTTTTTCATTAGTTGCTGTCCCGAAGCTGCTGGCGCAAAGATAAAGGGCCGAGTCCCCC	GDSALYLCASSFGTATNEKLFFGSGTQLSVL	TRBJ1-4	TRBV5-1	19	-5.056
CAAGACAGAGAGCTGGGTTCCACTGCCAAAAAACAGTTTTTCATTAGTTGCTGTCCCGGACGAGCTGGCACAGAAATAAGCTGCCGAATCTCCT	GDSAAYFCASSSGTATNEKLFFGSGTQLSVL	TRBJ1-4	TRBV18	4	-5.732
CAAGACAGAGAGCTGGGTTCCACTGCCAAAAAACAGTTTTTCATTAGTTGCTGTCCCGGTAAGCTGCTGGCACAGAGATACACGGCTGAGTCCC	GLSRVSLCQQLTGTATNEKLFFGSGTQLSVL	TRBJ1-4	TRBV7-3	13	-5.22
CAAGACAGAGAGCTGGGTTCCACTGCCAAAAAACAGTTTTTCATTAGTTGCTGTCCGGCGATGGCTGCTGGCACAGAAATACACAGCAGAGTCA	DSAVYFCASSHRRTATNEKLFFGSGTQLSVL	TRBJ1-4	TRBV3-1	11	-5.293
CAAGACAGAGAGCTGGGTTCCACTGCCAAAAAACAGTTTTTCATTAGTTGCTGTCGGTGGGAAGCTGCTGGCACAGAGATACATGGCCGAGTCC	DSAMYLCASSFPPTATNEKLFFGSGTQLSVL	TRBJ1-4	TRBV7-9	20	-5.033
CAAGACAGAGAGCTGGGTTCCACTGCCAAAAAACAGTTTTTCATTAGTTGCTGTGGAGACGCTGCTGGCACAGAAATACAAAGCTGAGTCCCCC	GDSALYFCASSVSTATNEKLFFGSGTQLSVL	TRBJ1-4	TRBV9	9	-5.38
CAAGACAGAGAGCTGGGTTCCACTGCCAAAAAACAGTTTTTCATTAGTTGCTGTTAGGCTGCTGGCACAGAAGTACAGAGAGGTCTGGTTGGGG	PNQTSLYFCASSLTATNEKLFFGSGTQLSVL	TRBJ1-4	TRBV27	10	-5.334
CAAGACAGAGAGCTGGGTTCCACTGCCAAAAAACAGTTTTTCATTAGTTGCTGTTCCACGTTTGGCGCTGCAGAGATATATGCTGCTGTCTTCA	EDSSIYLCSAKRGTATNEKLFFGSGTQLSVL	TRBJ1-4	TRBV29-1	21	-5.012
CAAGACAGAGAGCTGGGTTCCACTGCCAAAAAACAGTTTTTCATTAGTTGCTGTTCGGGAACTGCTGGCACAGAGGTACATAGATGTCTGGTTG	NQTSMYLCASSSRTATNEKLFFGSGTQLSVL	TRBJ1-4	TRBV28	3	-5.857
CAAGACAGAGAGCTGGGTTCCACTGCCAAAAAACAGTTTTTCATTAGTTGCTTCGCCATCTAAATTACTGGCACAGAGATAGAAAGCTGTCGGG	PTAFYLCASNLDGEATNEKLFFGSGTQLSVL	TRBJ1-4	TRBV19	18	-5.079
CAAGACAGAGAGCTGGGTTCCACTGCCAAAAAACAGTTTTTCATTAGTTGCTTCGGTCCTAGAAAAACTGCTGGCACAGAAGTACACAGATGTC	TSVYFCASSFSRTEATNEKLFFGSGTQLSVL	TRBJ1-4	TRBV6-5	17	-5.104
CAAGACAGAGAGCTGGGTTCCACTGCCAAAAAACAGTTTTTCATTAGTTGCTTGACGACGGCTGGCACAGAAATACACAGCAGAGTCACCAAGC	LGDSAVYFCASRRQATNEKLFFGSGTQLSVL	TRBJ1-4	TRBV3-1	14	-5.188
CAAGACAGAGAGCTGGGTTCCACTGCCAAAAAACAGTTTTTCATTAGTTGCTTGCCTATTCCCTGTCAAGCTGCTGGCGCAAAGATAAAGGGCC	ALYLCASSLTGNRQATNEKLFFGSGTQLSVL	TRBJ1-4	TRBV5-1	5	-5.635
CAAGACAGAGAGCTGGGTTCCACTGCCAAAAAACAGTTTTTCATTAGTTGCTTTCCCCTGAGGAACCCTGCTGGCACAGAGGTACATAGATGTC	TSMYLCASRVPQGKATNEKLFFGSGTQLSVL	TRBJ1-4	TRBV28	15	-5.158
CAAGACAGAGAGCTGGGTTCCACTGCCAAAAAACAGTTTTTCATTAGTTGCTTTCCGCCCCTCCGCTGCTGGCACAGAGATACAGGGCCGAGTC	TRPCISVPAAEGRKATNEKLFFGSGTQLSVL	TRBJ1-4	TRBV5-4	4	-5.732
CAAGACAGAGAGCTGGGTTCCACTGCCAAAAAACAGTTTTTCATTAGTTGGAAGCATAGCACTGCAGATGTAGAAGCTGCTGTCTTCAGGATGG	HPEDSSFYICSAMLPTNEKLFFGSGTQLSVL	TRBJ1-4	TRBV20-1	11	-5.293
CAAGACAGAGAGCTGGGTTCCACTGCCAAAAAACAGTTTTTCATTAGTTGGACCCCCAGGGGCACTGCAGATGTAGAAGCTGCTGTCTTCAGGA	PEDSSFYICSAPGGPTNEKLFFGSGTQLSVL	TRBJ1-4	TRBV20-1	9	-5.38
CAAGACAGAGAGCTGGGTTCCACTGCCAAAAAACAGTTTTTCATTAGTTGGAGTGCTGCTGGCACAGAAGTACATGGCTGAGTCCTCCAGCTTT	KLEDSAMYFCASSTPTNEKLFFGSGTQLSVL	TRBJ1-4	TRBV2	11	-5.293
CAAGACAGAGAGCTGGGTTCCACTGCCAAAAAACAGTTTTTCATTAGTTGGATGGGTCGGGGTAACTGCTGGCACAGAAGTACACAGATGTCTG	RHLCTSVPAVTPTHPTNEKLFFGSGTQLSVL	TRBJ1-4	TRBV6-5	32	-4.829
CAAGACAGAGAGCTGGGTTCCACTGCCAAAAAACAGTTTTTCATTAGTTGGATTGTCTTGGCTGCTGGCACAGAAATAAACTCCAGAATCCTCC	EDSGVYFCASSQDNPTNEKLFFGSGTQLSVL	TRBJ1-4	TRBV14	17	-5.104
CAAGACAGAGAGCTGGGTTCCACTGCCAAAAAACAGTTTTTCATTAGTTGGCAGGTAACTGCTGGCACAGAAGTACACAGATGTCTGGGAGGGA	PSQTSVYFCASSYLPTNEKLFFGSGTQLSVL	TRBJ1-4	TRBV6-5	14	-5.188
CAAGACAGAGAGCTGGGTTCCACTGCCAAAAAACAGTTTTTCATTAGTTGGCCCTGGATGGGTGCTGGCACAGAGGTACATAGATGTCTGGTTG	NQTSMYLCASTHPGPTNEKLFFGSGTQLSVL	TRBJ1-4	TRBV28	5	-5.635
CAAGACAGAGAGCTGGGTTCCACTGCCAAAAAACAGTTTTTCATTAGTTGGCCGGTCCCGGCTGCTGGCACAGAAATAAACTCCAGAATCCTCC	EDSGVYFCASSRDRPTNEKLFFGSGTQLSVL	TRBJ1-4	TRBV14	21	-5.012
CAAGACAGAGAGCTGGGTTCCACTGCCAAAAAACAGTTTTTCATTAGTTGGCTGACGCCCCCTGTCCTTTTTCATGCTGCTGGCACAGAAGTAN	YFCASSMKKDRGRQPTNEKLFFGSGTQLSVL	TRBJ1-4	TRBV2	3	-5.857
CAAGACAGAGAGCTGGGTTCCACTGCCAAAAAACAGTTTTTCATTAGTTGGCTGGCCCAAGCTGCTGGCGCAAAGATAAAGGGCCGAGTCCCCC	GDSALYLCASSLGQPTNEKLFFGSGTQLSVL	TRBJ1-4	TRBV5-1	18	-5.079
CAAGACAGAGAGCTGGGTTCCACTGCCAAAAAACAGTTTTTCATTAGTTGGCTGTCCTCCGTAACTGCTGGCACAGAAGTACACAGATGTCTGG	QTSVYFCASSYGGQPTNEKLFFGSGTQLSVL	TRBJ1-4	TRBV6-5	15	-5.158
CAAGACAGAGAGCTGGGTTCCACTGCCAAAAAACAGTTTTTCATTAGTTGGGATCCCAACCATAAAACTGCTGGCACAGAGGTACATAGATGTC	TSMYLCASSFMVGIPTNEKLFFGSGTQLSVL	TRBJ1-4	TRBV28	5	-5.635
CAAGACAGAGAGCTGGGTTCCACTGCCAAAAAACAGTTTTTCATTAGTTGGGATCCGGGGACTGCTGGCACAGAAGTACACAGATGTTTGGGAG	SQTSVYFCASSPRIPTNEKLFFGSGTQLSVL	TRBJ1-4	TRBV6-2	19	-5.056
CAAGACAGAGAGCTGGGTTCCACTGCCAAAAAACAGTTTTTCATTAGTTGGGCGCATCCCTGTCCGGCTGGCACAGAGGTACATAGATGTCTGG	QTSMYLCASRTGMRPTNEKLFFGSGTQLSVL	TRBJ1-4	TRBV28	9	-5.38
CAAGACAGAGAGCTGGGTTCCACTGCCAAAAAACAGTTTTTCATTAGTTGGGCGCCCTGCGCCCAAGCTGCTGGCGCAAAGATAAAGGGCCGAG	SALYLCASSLGAGRPTNEKLFFGSGTQLSVL	TRBJ1-4	TRBV5-1	13	-5.22
CAAGACAGAGAGCTGGGTTCCACTGCCAAAAAACAGTTTTTCATTAGTTGGGGAACTCTCAAGGACAACGCTGCAGAGATATATGCTGCTGTCT	DSSIYLCSVVLESSPTNEKLFFGSGTQLSVL	TRBJ1-4	TRBV29-1	26	-4.919
CAAGACAGAGAGCTGGGTTCCACTGCCAAAAAACAGTTTTTCATTAGTTGGGGACTAGCACTGCAGATGTAGAAGCTGCTGTCTTCAGGATGGG	PS*RQQLLHLQC*SPTNEKLFFGSGTQLSVL	TRBJ1-4	TRBV20-1	11	-5.293
CAAGACAGAGAGCTGGGTTCCACTGCCAAAAAACAGTTTTTCATTAGTTGGGGGTAATGGTACGCTGCAGAGATATATGCTGCTGTCTTCAGGG	PEDSSIYLCSVPLPPTNEKLFFGSGTQLSVL	TRBJ1-4	TRBV29-1	23	-4.973
CAAGACAGAGAGCTGGGTTCCACTGCCAAAAAACAGTTTTTCATTAGTTGGGGTCCCGAAACTGCTGGCACAGAGATACAGGGCCGAGTCTTCT	EDSALYLCASSFGTPTNEKLFFGSGTQLSVL	TRBJ1-4	TRBV4-2	3	-5.857
CAAGACAGAGAGCTGGGTTCCACTGCCAAAAAACAGTTTTTCATTAGTTGGGGTGGGTCTGCTGGCACAGAGATACACGGCCGAGTCCTCCTGC	QEDSAVYLCASRPTPTNEKLFFGSGTQLSVL	TRBJ1-4	TRBV7-2	11	-5.293
CAAGACAGAGAGCTGGGTTCCACTGCCAAAAAACAGTTTTTCATTAGTTGGGTCAGTCCCGAATTGTTGGCTGCTGGCACAGAAATACACAGCA	AVYFCASSQQFGTDPTNEKLFFGSGTQLSVL	TRBJ1-4	TRBV3-1	8	-5.431
CAAGACAGAGAGCTGGGTTCCACTGCCAAAAAACAGTTTTTCATTAGTTGGGTGCTCCTGGGCTGCTGGCACAGAAGTACAGAGAGGTCTGGTT	TRPLCTSVPAAQEHPTNEKLFFGSGTQLSVL	TRBJ1-4	TRBV27	5	-5.635
CAAGACAGAGAGCTGGGTTCCACTGCCAAAAAACAGTTTTTCATTAGTTGGGTGCTGTAGAATCACGCTGCAGAGATATATGCTGCTGTCTTCA	EDSSIYLCSVILQHPTNEKLFFGSGTQLSVL	TRBJ1-4	TRBV29-1	13	-5.22
CAAGACAGAGAGCTGGGTTCCACTGCCAAAAAACAGTTTTTCATTAGTTGGGTTCTTCCCCAAGCTGCTGGCACAGAGATACAGGGCCGAGTCC	DSALYLCASSLGKNPTNEKLFFGSGTQLSVL	TRBJ1-4	TRBV5-8	6	-5.556
CAAGACAGAGAGCTGGGTTCCACTGCCAAAAAACAGTTTTTCATTAGTTGGGTTTGAAAAGCTGCTGGCGCAAAGATAAAGGGCCGAGTCCCCC	GDSALYLCASSFSNPTNEKLFFGSGTQLSVL	TRBJ1-4	TRBV5-1	4	-5.732
CAAGACAGAGAGCTGGGTTCCACTGCCAAAAAACAGTTTTTCATTAGTTGGTAAACCCTGTTCGTCGCTGCTGGCACAGAGATACACGGCCGAG	SAVYLCASSDEQGLPTNEKLFFGSGTQLSVL	TRBJ1-4	TRBV7-2	17	-5.104
CAAGACAGAGAGCTGGGTTCCACTGCCAAAAAACAGTTTTTCATTAGTTGGTACTCGACTGCTGGCACAGAGGTACATAGATGTCTGGTTGGTG	TNQTSMYLCASSRVPTNEKLFFGSGTQLSVL	TRBJ1-4	TRBV28	14	-5.188
CAAGACAGAGAGCTGGGTTCCACTGCCAAAAAACAGTTTTTCATTAGTTGGTATCCGGAGACTGCTGGCACAGAAGTACAGAGAGGTCTGGTTG	NQTSLYFCASSLRIPTNEKLFFGSGTQLSVL	TRBJ1-4	TRBV27	8	-5.431
CAAGACAGAGAGCTGGGTTCCACTGCCAAAAAACAGTTTTTCATTAGTTGGTATTCTAGCACTGCAGATGTAGAAGCTGCTGTCTTCAGGATGG	HPEDSSFYICSARIPTNEKLFFGSGTQLSVL	TRBJ1-4	TRBV20-1	12	-5.255
CAAGACAGAGAGCTGGGTTCCACTGCCAAAAAACAGTTTTTCATTAGTTGGTCCCGGGTTCGGGTAACTGCTGGCACAGAAGTACACAGATGTT	TSVYFCASSYPNPGPTNEKLFFGSGTQLSVL	TRBJ1-4	TRBV6-2	30	-4.857
CAAGACAGAGAGCTGGGTTCCACTGCCAAAAAACAGTTTTTCATTAGTTGGTCTGCCGGCCAAGCTGCTGGCGCAAAGATAAAGGGCCGAGTCC	DSALYLCASSLAGRPTNEKLFFGSGTQLSVL	TRBJ1-4	TRBV5-1	8	-5.431
CAAGACAGAGAGCTGGGTTCCACTGCCAAAAAACAGTTTTTCATTAGTTGGTCTGTCCCACGCCCTAGCACTGCAGATGTAGAAGCTGCTGTCT	DSSFYICSARAWDRPTNEKLFFGSGTQLSVL	TRBJ1-4	TRBV20-1	20	-5.033
CAAGACAGAGAGCTGGGTTCCACTGCCAAAAAACAGTTTTTCATTAGTTGGTCTGTCGTGATCACTGCTGGCACAGAAGTACACAGATGTCTGG	QTSVYFCASSDHDRPTNEKLFFGSGTQLSVL	TRBJ1-4	TRBV6-1	11	-5.293
CAAGACAGAGAGCTGGGTTCCACTGCCAAAAAACAGTTTTTCATTAGTTGGTGTCAAGGTCGCACTGCAGATGTAGAAGCTGCTGTCTTCAGGA	PEDSSFYICSATLTPTNEKLFFGSGTQLSVL	TRBJ1-4	TRBV20-1	19	-5.056
CAAGACAGAGAGCTGGGTTCCACTGCCAAAAAACAGTTTTTCATTAGTTGGTGTCGCACTGCAGATGTAGAAGCTGCTGTCTTCAGGATGGGCA	AHPEDSSFYICSATPTNEKLFFGSGTQLSVL	TRBJ1-4	TRBV20-1	12	-5.255
[truncated: 108,492 more rows]
