# Supplementary material for: TCR Convergence in Individuals Treated With Immune Checkpoint Inhibition for Cancer
Source: Front Immunol. 2020 Jan 9;10:2985. doi: 10.3389/fimmu.2019.02985 (PMC6962348; doi:10.3389/fimmu.2019.02985)
Supplement: Supplementary file 7 [file Data_Sheet_4.zip]

Archive with 7 entries (6 files):
- 11858_18_2.csv
- __MACOSX/
- __MACOSX/._11858_18_2.csv
- 11858_18_1.csv
- __MACOSX/._11858_18_1.csv
- 11858_18_5.csv
- __MACOSX/._11858_18_5.csv
