# Supplementary material for: TCR Convergence in Individuals Treated With Immune Checkpoint Inhibition for Cancer
Source: Front Immunol. 2020 Jan 9;10:2985. doi: 10.3389/fimmu.2019.02985 (PMC6962348; doi:10.3389/fimmu.2019.02985)
Supplement: Supplementary file 7 [file Data_Sheet_4.zip › 11858_18_2.csv]

Clone_Sequence	Clone_Protein_Sequence	J_Segment_Major_Gene	V_Segment_Major_Gene	Count_02	Frequency_02
AAGCACTGTCAGCCGGGTGCCTGGGCCAAAATACTGCGTATCTGTCTCTCGGGCTGCACTGCAGATGTAGAAGCTGCTGTCTTCAGGATGGGCA	AHPEDSSFYICSAARETDTQYFGPGTRLTVL	TRBJ2-3	TRBV20-1	21	-5.13
CAAAACAGAGAGCTGGGTTCCACTGCCAAAAAACAGTTTTTCTCCACCCCCCGTATCTCTAGCACTGCAGATGTAGAAGCTGCTGTCTTCAGGA	PEDSSFYICSARDTGGGEKLFFGSGTQLSVL	TRBJ1-4	TRBV20-1	4	-5.85
CAAGACAAAGAGCTGGGTTCCACTGCCAAAAAACAGTTTTTCACCTCCTCCCGGTGAGAATAAGCTGCTGGCACAGAGATACATGGCCGAGTCC	DSAMYLCASSLFSPGGGEKLFFGSGTQLFVL	TRBJ1-4	TRBV7-9	6	-5.674
CAAGACAGAGAACCGATCACTGAGCAGCCTTGATTTTTCTAGTTGAGCTTCATTCTGGAAGTAAGTCAGAAACTCTGGGCCCTGCCCCAGGGTC	TLGQGPEFLTYFQNEAQLEKSRLLSDRFSVL	TRBJ1-4	TRBV7-9	4	-5.85
CAAGACAGAGAACTGGGCCGCCCTGATTTGTCTCGTTGAGCATCACTCTGGGAGTAAGTCAGAACCTCTGAGCCCTGCCCCAGGGTCTGTCGGT	PTDPGAGLRGSDLLPE*CSTRQIRAAQFSVL	TRBJ1-4	TRBV7-4	16	-5.248
CAAGACAGAGACCTGGCCTCCACTGCCAAAAAACAGTTTTTCATTAGACGGTAACCACAGATCTCTAGCACTGCAGATGTAGAAGCTGCTGTCN	DSSFYICSARDLWLPSNEKLFFGSGGQVSVL	TRBJ1-4	TRBV20-1	2	-6.151
CAAGACAGAGAGCTGGGTTCACCAGGGAGAGAGTCCACGGCACTGGCACAGAGATAGAAAGCTGTCGGGTTCTTTTGGGCCGATGTCACAGTGA	HCDIGPKEPDSFLSLCQCRGLSPW*TQLSVL	TRBJ1-4	TRBV19	4	-5.85
CAAGACAGAGAGCTGGGTTCCACTACAACAGTGAGCCAACTTCCCTCTCCAAAATATATGGTGTTTCCCGTCCAGGCACTGCTGGCACAGAAGT	LLCQQCLDGKHHIFWRGKLAHCCSGTQLSVL	TRBJ1-4	TRBV6-4	2	-6.151
CAAGACAGAGAGCTGGGTTCCACTACAACGGTTAACCTGGTCCCCGAACCGAAGGTGTAGCCATAGATGAATGTTACGCTGCAGAGATATATGC	HISLQRNIHLWLHLRFGDQVNRCSGTQLSVL	TRBJ1-4	TRBV29-1	3	-5.975
CAAGACAGAGAGCTGGGTTCCACTACAACGGTTAACCTGGTCCCCGAACCGAAGGTGTAGCCATAGTTCGTCCCTGTCGGGTCTGCAGATGTAG	YICRPDRDELWLHLRFGDQVNRCSGTQLSVL	TRBJ1-4	TRBV20-1	9	-5.497
CAAGACAGAGAGCTGGGTTCCACTACAACGGTTAACCTGGTCCCCGAACCGAAGGTGTAGCCATCCTGTCGAGGGCTGCTGGCACAGAGATACA	VSLCQQPSTGWLHLRFGDQVNRCSGTQLSVL	TRBJ1-4	TRBV7-8	4	-5.85
CAAGACAGAGAGCTGGGTTCCACTGCCAAAAAAACAGTTCATCCCCTGCGGGGCCCTGCAAGCTGCTGGCGCAAAGATAAAGGGCCGAGTCCCC	GTRPFIFAPAACRAPQGMNCFFGSGTQLSVL	TRBJ1-4	TRBV5-1	8	-5.549
CAAGACAGAGAGCTGGGTTCCACTGCCAAAAAAACAGTTTTCCAGATTCTGTCCTCCCTTCACTGCTGGCACAGAAGTACACAGATGTCTGGGA	PRHLCTSVPAVKGGQNLENCFFGSGTQLSVL	TRBJ1-4	TRBV6-1	11	-5.41
CAAGACAGAGAGCTGGGTTCCACTGCCAAAAAAACAGTTTTTCAATACCCCCCTCCTTACTGATGGCACAGAAGTACACAGATGTCTGGGAGCT	APRHLCTSVPSVRRGVLKNCFFGSGTQLSVL	TRBJ1-4	TRBV10-3	5	-5.753
CAAGACAGAGAGCTGGGTTCCACTGCCAAAAAAACAGTTTTTCAGCGATTCCCCCCTTTTTGCTGGCACAGAGGTACATAGATGTCTGGTTGGT	PTRHLCTSVPAKRGESLKNCFFGSGTQLSVL	TRBJ1-4	TRBV28	3	-5.975
CAAGACAGAGAGCTGGGTTCCACTGCCAAAAAAACAGTTTTTCAGTCGCCGCCTCCGTTAAGCTGCTGGCGCAGAGATACAGGGCTGAGTCTTC	KTQPCISAPAA*RRRRLKNCFFGSGTQLSVL	TRBJ1-4	TRBV4-1	2	-6.151
CAAGACAGAGAGCTGGGTTCCACTGCCAAAAAAACAGTTTTTCATCATACCAATCTTGGCTGCTGGCACAGAAATACACAGCAGAGTCACCAAG	LVTLLCISVPAAKIGMMKNCFFGSGTQLSVL	TRBJ1-4	TRBV3-1	3	-5.975
CAAGACAGAGAGCTGGGTTCCACTGCCAAAAAAACAGTTTTTCATCCCTGCGCCCTTTCCATAAACTGCTGGCACAGAGGTACATAGATGTCTG	RHLCTSVPAVYGKGAGMKNCFFGSGTQLSVL	TRBJ1-4	TRBV28	5	-5.753
CAAGACAGAGAGCTGGGTTCCACTGCCAAAAAAACAGTTTTTCATCCGAACCGGGGGCACTGCAGATGTAGAAGCTGCTGTCTTCAGGATGGGC	PILKTAASTSAVPPVRMKNCFFGSGTQLSVL	TRBJ1-4	TRBV20-1	5	-5.753
CAAGACAGAGAGCTGGGTTCCACTGCCAAAAAAACAGTTTTTCATCCGACCAAAGTCCGCTGCAGAGATATATGCTGCTGTCTTCAGGGCTCAT	*ALKTAAYISAADFGRMKNCFFGSGTQLSVL	TRBJ1-4	TRBV29-1	2	-6.151
CAAGACAGAGAGCTGGGTTCCACTGCCAAAAAAACAGTTTTTCATTAACCCAACCCTGAAGGCTGCTGGCACAGAGATACACGGCCGAGTCCTC	RTRPCISVPAAFRVGLMKNCFFGSGTQLSVL	TRBJ1-4	TRBV7-2	11	-5.41
CAAGACAGAGAGCTGGGTTCCACTGCCAAAAAAACAGTTTTTCATTAATCCCTGCCGGTTCTAAGCTGCTGGCACAGAGATACATGGCCGAGTC	TRPCISVPAA*NRQGLMKNCFFGSGTQLSVL	TRBJ1-4	TRBV7-9	6	-5.674
CAAGACAGAGAGCTGGGTTCCACTGCCAAAAAAACAGTTTTTCATTACGCCCTGTCCCGCTGGCACAGAAGTACATGGCTGAGTCCTCCAGCCT	GWRTQPCTSVPAGQGVMKNCFFGSGTQLSVL	TRBJ1-4	TRBV2	4	-5.85
CAAGACAGAGAGCTGGGTTCCACTGCCAAAAAAACAGTTTTTCATTAGCCTGTCCCCGAGAAAGGAGAGCACTGCAGATGTAGAAGCTGCTGTC	TAASTSAVLSFLGDRLMKNCFFGSGTQLSVL	TRBJ1-4	TRBV20-1	8	-5.549
CAAGACAGAGAGCTGGGTTCCACTGCCAAAAAAACAGTTTTTCATTAGTTGCCCACAAGCTGCTGGCGCAAAGATAAAGGGCCGAGTCCCCCAN	WGTRPFIFAPAACGQLMKNCFFGSGTQLSVL	TRBJ1-4	TRBV5-1	2	-6.151
CAAGACAGAGAGCTGGGTTCCACTGCCAAAAAAACAGTTTTTCATTAGTTGCTGTCCTATCGCTGATGGCACAGAAGTACACAGATGTCTGGGA	PRHLCTSVPSAIGQQLMKNCFFGSGTQLSVL	TRBJ1-4	TRBV10-3	7	-5.607
CAAGACAGAGAGCTGGGTTCCACTGCCAAAAAAACAGTTTTTCATTAGTTGTTGTCTGGAGACTACTGGCACAGAGATAGAAAGCTGTCGGGTT	TRQLSISVPVVSRQQLMKNCFFGSGTQLSVL	TRBJ1-4	TRBV19	3	-5.975
CAAGACAGAGAGCTGGGTTCCACTGCCAAAAAAACAGTTTTTCATTCGCGCCCCCTGTCGCCCCACTGCAGATGTAGAAGCTGCTGTCTTCAGG	LKTAASTSAVGRQGARMKNCFFGSGTQLSVL	TRBJ1-4	TRBV20-1	2	-6.151
CAAGACAGAGAGCTGGGTTCCACTGCCAAAAAAACAGTTTTTCATTTAGTGTCCCCCGGGGACTGCTGGCACAGAGGTACATAGATGTCTGGTT	TRHLCTSVPAVPGGH*MKNCFFGSGTQLSVL	TRBJ1-4	TRBV28	2	-6.151
CAAGACAGAGAGCTGGGTTCCACTGCCAAAAAAACAGTTTTTCATTTCCCCTGGCCTGGCCGATACTACTGGCACAGAGATAGAAAGCTGTCGG	RQLSISVPVVSARPGEMKNCFFGSGTQLSVL	TRBJ1-4	TRBV19	8	-5.549
CAAGACAGAGAGCTGGGTTCCACTGCCAAAAAAACAGTTTTTCATTTCCTGACACCCCTAAGCTGCTGGCACAGAGATACATGGCCGAGTCCCC	GTRPCISVPAA*GCQEMKNCFFGSGTQLSVL	TRBJ1-4	TRBV7-9	7	-5.607
CAAGACAGAGAGCTGGGTTCCACTGCCAAAAAAACAGTTTTTCCCCTCCATAACTGCTGGCACAGAAGTACACAGCTGAGTCCCTGGGTTCTGA	QNPGTQLCTSVPAVMEGKNCFFGSGTQLSVL	TRBJ1-4	TRBV12-3; TRBV12-4	3	-5.975
CAAGACAGAGAGCTGGGTTCCACTGCCAAAAAAACAGTTTTTCGCCGATCCCGACAAAGCTGCTGGCGCAAAGATAAAGGGCCGAGTCCCCCAG	WGTRPFIFAPAALSGSAKNCFFGSGTQLSVL	TRBJ1-4	TRBV5-1	4	-5.85
CAAGACAGAGAGCTGGGTTCCACTGCCAAAAAAACAGTTTTTCGGAATGGCTGCTGGCACAGAAATACACAGCAGAGTCACCAAGCTCCAGGGA	PWSLVTLLCISVPAAIPKNCFFGSGTQLSVL	TRBJ1-4	TRBV3-1	4	-5.85
CAAGACAGAGAGCTGGGTTCCACTGCCAAAAAAACAGTTTTTCTCCGGCTGTCCCCCCTAAACTGCTGGCGCAAAGATAAAGGGCCGAGTCCCC	GTRPFIFAPAV*GGQPEKNCFFGSGTQLSVL	TRBJ1-4	TRBV5-1	6	-5.674
CAAGACAGAGAGCTGGGTTCCACTGCCAAAAAAACAGTTTTTCTCGCTCGCCCCTCTTGCTGGCACAGAGATACATGGCCGAGTCCCCCTGCTC	SRGTRPCISVPARGASEKNCFFGSGTQLSVL	TRBJ1-4	TRBV7-9	3	-5.975
CAAGACAGAGAGCTGGGTTCCACTGCCAAAAAAAGTTTTTCACCCCACGTCTGTATACTACTGGCACAGAGATAGAAAGCTGTCGGGTTCTTTT	KEPDSFLSLCQ*YTDVG*KTFFGSGTQLSVL	TRBJ1-4	TRBV19	5	-5.753
CAAGACAGAGAGCTGGGTTCCACTGCCAAAAAACAAATCCTGTCCGGGGTATGGGCTGCTGGCACAGAGATACACGGCCGAGTCCTCCTGCTGT	QQEDSAVYLCASSPYPGQDLFFGSGTQLSVL	TRBJ1-4	TRBV7-2	18	-5.196
CAAGACAGAGAGCTGGGTTCCACTGCCAAAAAACAACACTGGGGCCGACCCCTGCCAGGGTCTGCTGCTGGCACAGAGATACATGGCCGAGTCC	DSAMYLCASSRPWQGSAPVLFFGSGTQLSVL	TRBJ1-4	TRBV7-9	5	-5.753
CAAGACAGAGAGCTGGGTTCCACTGCCAAAAAACAACTTAATCCCTGCCGATAAACTGCTGGCACAGAGGTACATAGATGTCTGGTTGGTGCTG	STNQTSMYLCASSLSAGIKLFFGSGTQLSVL	TRBJ1-4	TRBV28	3	-5.975
CAAGACAGAGAGCTGGGTTCCACTGCCAAAAAACAAGGCCCCCTGTAAGACGCTGCAGAGATATATGCTGCTGTCTTCAGGGCTCATGTTGCTC	SNMSPEDSSIYLCSVLQGALFFGSGTQLSVL	TRBJ1-4	TRBV29-1	13	-5.338
CAAGACAGAGAGCTGGGTTCCACTGCCAAAAAACACCCACCGGTACAAACTGCTGGCACAGAGGTACATAGATGTCTGGTTGGTGCTGGCGGAC	SASTNQTSMYLCASSLYRWVFFGSGTQLSVL	TRBJ1-4	TRBV28	4	-5.85
CAAGACAGAGAGCTGGGTTCCACTGCCAAAAAACACCCGTCCCCCTCCGGGTTCAACGCTGCAGAGATATATGCTGCTGTCTTCAGGGCTCATG	MSPEDSSIYLCSVEPGGGRVFFGSGTQLSVL	TRBJ1-4	TRBV29-1	30	-4.975
CAAGACAGAGAGCTGGGTTCCACTGCCAAAAAACACCGTTCGTTTTTCACCCGCTTCACTGCTGGCACAGAAGTACACAGATGTCTGGGAGGGA	PSQTSVYFCASSEAGEKRTVFFGSGTQLSVL	TRBJ1-4	TRBV6-1	5	-5.753
CAAGACAGAGAGCTGGGTTCCACTGCCAAAAAACACCTCACGGTCCGCACCCTTCCTGGCACAGAAGTACATGGCTGAGTCCTCCAGCTTTGTG	TKLEDSAMYFCARKGADREVFFGSGTQLSVL	TRBJ1-4	TRBV2	8	-5.549
CAAGACAGAGAGCTGGGTTCCACTGCCAAAAAACACCTTCCCGGGGGTAAGGCTGCTGGCACAGAGATACACGGCGGAGTCCTCCTGCTGTGTG	TQQEDSAVYLCASSLTPGKVFFGSGTQLSVL	TRBJ1-4	TRBV7-8	2	-6.151
CAAGACAGAGAGCTGGGTTCCACTGCCAAAAAACACCTTGGCCCTGTTCCCGCTGCTGGCACAGAGGTACATAGATGTCTGGTTGGTGCTGGCG	ASTNQTSMYLCASSGNRAKVFFGSGTQLSVL	TRBJ1-4	TRBV28	3	-5.975
CAAGACAGAGAGCTGGGTTCCACTGCCAAAAAACACTAAGGGCCCATCTTGGCTGCTGGCACAGAAATAAACTCCAGAATCCTCCAGTTCTGCA	AELEDSGVYFCASSQDGPLVFFGSGTQLSVL	TRBJ1-4	TRBV14	20	-5.151
CAAGACAGAGAGCTGGGTTCCACTGCCAAAAAACAGACGCATGTCAAAGGTCTCGTAACTGCTGGCACAGAAGTACACAGATGTTTGGGAGGGA	PSQTSVYFCASSYETFDMRLFFGSGTQLSVL	TRBJ1-4	TRBV6-2	3	-5.975
CAAGACAGAGAGCTGGGTTCCACTGCCAAAAAACAGAGAACCAAATTGTTCCTTAGCTAAGCTGCTGGCACAGAGATACATGGCCGAGTCCCCC	GDSAMYLCASSLAKEQFGSLFFGSGTQLSVL	TRBJ1-4	TRBV7-9	6	-5.674
CAAGACAGAGAGCTGGGTTCCACTGCCAAAAAACAGAGAATACCCTGTCCCGCCCTGGGCACTGCAGATGTAGAAGCTGCTGTCTTCAGGATGG	HPEDSSFYICSAQGGTGYSLFFGSGTQLSVL	TRBJ1-4	TRBV20-1	44	-4.808
CAAGACAGAGAGCTGGGTTCCACTGCCAAAAAACAGAGTGAGAGGGGATACGCTGCTGGCACAGAAGTACATGGCTGAGTCCTCCAGCTTTGTG	TKLEDSAMYFCASSVSPLTLFFGSGTQLSVL	TRBJ1-4	TRBV2	4	-5.85
CAAGACAGAGAGCTGGGTTCCACTGCCAAAAAACAGCAACCTTCCCCTGTCCCTAGCACTGCAGATGTAGAAGCTGCTGTCTTCAGGATGGGCA	AHPEDSSFYICSARDRGRLLFFGSGTQLSVL	TRBJ1-4	TRBV20-1	9	-5.497
CAAGACAGAGAGCTGGGTTCCACTGCCAAAAAACAGCAATTGACCGGCAGTGCTGCTGGCACAGAGGTACATAGATGTCTGGTTGGTGCTGGCG	ASTNQTSMYLCASSTAGQLLFFGSGTQLSVL	TRBJ1-4	TRBV28	10	-5.452
CAAGACAGAGAGCTGGGTTCCACTGCCAAAAAACAGCACTTTTTGGGTCCCCGCTTGGCTGCTGGCACAGAAATACACAGCAGAGTCACCAAGC	LGDSAVYFCASSQAGTQKVLFFGSGTQLSVL	TRBJ1-4	TRBV3-1	4	-5.85
CAAGACAGAGAGCTGGGTTCCACTGCCAAAAAACAGCATTTTCATTAATCCCTGTGGCGGACTGCTGGCACAGAAGTACACAGATGTCTGGGAG	SQTSVYFCASSPPQGLMKMLFFGSGTQLSVL	TRBJ1-4	TRBV6-6	14	-5.306
CAAGACAGAGAGCTGGGTTCCACTGCCAAAAAACAGCCCAACATCGGAGTCCCGATAACTGCTGGCACAGAAGTACACAGATGTCTGGGAGGGA	PSQTSVYFCASSYRDSDVGLFFGSGTQLSVL	TRBJ1-4	TRBV6-6	8	-5.549
CAAGACAGAGAGCTGGGTTCCACTGCCAAAAAACAGCCCACCGTCTCCGCTGCTGGCACAGAGATACATGGCCGAGTCCCCCTGCTCTGTGCGC	RTEQGDSAMYLCASSGDGGLFFGSGTQLSVL	TRBJ1-4	TRBV7-9	7	-5.607
CAAGACAGAGAGCTGGGTTCCACTGCCAAAAAACAGCCCCGGTCGGACTGTGTGATCTTGGCTGCTGGCGCAGAGATACAGGGCCGAGTCTTCT	EDSALYLCASSQDHTVRPGLFFGSGTQLSVL	TRBJ1-4	TRBV4-3	13	-5.338
CAAGACAGAGAGCTGGGTTCCACTGCCAAAAAACAGCCCCTGCCCCACCATGCTGGCACAGAAGTACACAGATGTCTGGGAGGGAGCAGCCAAC	LAAPSQTSVYFCASMVGQGLFFGSGTQLSVL	TRBJ1-4	TRBV6-6	9	-5.497
CAAGACAGAGAGCTGGGTTCCACTGCCAAAAAACAGCCCCTTGTCAGATGCCTGTCTTCTAGCACTGCAGATGTAGAAGCTGCTGTCTTCAGGA	PEDSSFYICSARRQASDKGLFFGSGTQLSVL	TRBJ1-4	TRBV20-1	10	-5.452
CAAGACAGAGAGCTGGGTTCCACTGCCAAAAAACAGCCCGGAGTAGTCCGTACCGCTGGCACAGAGGTACATAGATGTCTGGTTGGTGCTGGCG	ASTNQTSMYLCASGTDYSGLFFGSGTQLSVL	TRBJ1-4	TRBV28	5	-5.753
CAAGACAGAGAGCTGGGTTCCACTGCCAAAAAACAGCCGCCTGTCTCCGCTCCTACTGGCACAGAGATAGAAAGCTGTCGGGTTCTTTTGGGCC	AQKNPTAFYLCASRSGDRRLFFGSGTQLSVL	TRBJ1-4	TRBV19	3	-5.975
CAAGACAGAGAGCTGGGTTCCACTGCCAAAAAACAGCCGCGGCGGTCCTACAGGGGCGCTGCTGGCACAGAGATACATGGCCGAGTCCCCCTGC	QGDSAMYLCASSAPVGPPRLFFGSGTQLSVL	TRBJ1-4	TRBV7-9	66	-4.632
CAAGACAGAGAGCTGGGTTCCACTGCCAAAAAACAGCCGTAATCGCCCGGGTTGGCTGCTGGCACAGAAATACACAGCAGAGTCACCAAGCTCC	ELGDSAVYFCASSQPGRLRLFFGSGTQLSVL	TRBJ1-4	TRBV3-1	9	-5.497
CAAGACAGAGAGCTGGGTTCCACTGCCAAAAAACAGCCTATTCCCCGCCAGTTGGCTGCTGGCGCAAAGATAAAGGGCCGAGTCCCCCAGCTCC	ELGDSALYLCASSQLAGNRLFFGSGTQLSVL	TRBJ1-4	TRBV5-1	6	-5.674
CAAGACAGAGAGCTGGGTTCCACTGCCAAAAAACAGCCTGTCCCCGGCGCTGCTGGCACAGAGATACATGGCCGAGTCCCCCTGCTCTGTGCGC	RTEQGDSAMYLCASSAGDRLFFGSGTQLSVL	TRBJ1-4	TRBV7-9	2	-6.151
CAAGACAGAGAGCTGGGTTCCACTGCCAAAAAACAGCCTTCCCAGATCTAAACTGCTGGCACAGAAGTACACAGCTGAGTCCCTGGGTTCTGAG	SEPRDSAVYFCASSLDLGRLFFGSGTQLSVL	TRBJ1-4	TRBV12-3; TRBV12-4	8	-5.549
CAAGACAGAGAGCTGGGTTCCACTGCCAAAAAACAGCGAACCGAACCCTGCCATCGAGTAACTGCTGGCACAGAAGTACACAGATGTCTGGGAG	SQTSVYFCASSYSMAGFGSLFFGSGTQLSVL	TRBJ1-4	TRBV6-5	9	-5.497
CAAGACAGAGAGCTGGGTTCCACTGCCAAAAAACAGCTCAAATTCCAATGTCCGTTGTCCGGCACAGAAGTACACAGATGTCTGGGAGGGAGCA	APSQTSVYFCAGQRTLEFELFFGSGTQLSVL	TRBJ1-4	TRBV6-5	7	-5.607
CAAGACAGAGAGCTGGGTTCCACTGCCAAAAAACAGCTCAGGTCTTTGGCTGCTGGCACAGAGGTACATAGATGTCTGGTTGGTGCTGGCGGAC	SASTNQTSMYLCASSQRPELFFGSGTQLSVL	TRBJ1-4	TRBV28	6	-5.674
CAAGACAGAGAGCTGGGTTCCACTGCCAAAAAACAGCTCTCTCCCCTGAAAGCTGCTGGCACAGAGATACACGGCCGAGTCCTCCTGCTGTGTG	TQQEDSAVYLCASSFQGRELFFGSGTQLSVL	TRBJ1-4	TRBV7-2	8	-5.549
CAAGACAGAGAGCTGGGTTCCACTGCCAAAAAACAGCTGAGTCCCCCTGCTCTGTGCGCTGGATCTTCAGAGTGGAGACGGATCTCTCAGGCCT	GLRDPSPL*RSSAQSRGTQLFFGSGTQLSVL	TRBJ1-4	TRBV7-4	4	-5.85
CAAGACAGAGAGCTGGGTTCCACTGCCAAAAAACAGCTTAGACCCCCCTGAGGCACAGAAGTACACAGATGTCTGGGAGGGAGCAGCCGACAGC	LSAAPSQTSVYFCASGGSKLFFGSGTQLSVL	TRBJ1-4	TRBV6-5	7	-5.607
CAAGACAGAGAGCTGGGTTCCACTGCCAAAAAACAGCTTCCTAAGAGGGGGAACTCTAGCACTGCAGATGTAGAAGCTGCTGTCTTCAGGATGG	HPEDSSFYICSARVPPLRKLFFGSGTQLSVL	TRBJ1-4	TRBV20-1	7	-5.607
CAAGACAGAGAGCTGGGTTCCACTGCCAAAAAACAGGCTCTCTAATCCTGTCGATCGGCTGCTGGCGCAGAGATACAGGGCCGAGTCTTCTGGC	PEDSALYLCASSRSTGLESLFFGSGTQLSVL	TRBJ1-4	TRBV4-3	10	-5.452
CAAGACAGAGAGCTGGGTTCCACTGCCAAAAAACAGGCTGCCCAGCGCGCCGACCTCACCGAAGAACACTGATGGCACAGAAGTACACAGATGT	HLCTSVPSVFFGEVGALGSLFFGSGTQLSVL	TRBJ1-4	TRBV10-3	5	-5.753
CAAGACAGAGAGCTGGGTTCCACTGCCAAAAAACAGGCTTCCCCCGGCTTGGCTGCTGGCGCAGAGATACAGGGCTGAGTCTTCTGGCTGCAGG	LQPEDSALYLCASSQAGGSLFFGSGTQLSVL	TRBJ1-4	TRBV4-1	6	-5.674
CAAGACAGAGAGCTGGGTTCCACTGCCAAAAAACAGGGTCCCGGTCAGGGGTGAGCTGGCACAGAAATAAGCTGCCGAATCTCCTCGCACTACC	VVRGDSAAYFCASSPLTGTLFFGSGTQLSVL	TRBJ1-4	TRBV18	5	-5.753
CAAGACAGAGAGCTGGGTTCCACTGCCAAAAAACAGGGTCGATCCGCCGAACCCTCCTAAGCTGCTGGCACAGAGATACAGGGCCGAGTCCCCC	GDSALYLCASSLGGFGGSTLFFGSGTQLSVL	TRBJ1-4	TRBV5-5	4	-5.85
CAAGACAGAGAGCTGGGTTCCACTGCCAAAAAACAGGTCCTTCCCTCAGGAAGCTGCTGGCACAGAGATACATGGCCGAGTCCCCCTGCTCTGT	QSRGTRPCISVPAAS*GKDLFFGSGTQLSVL	TRBJ1-4	TRBV7-9	4	-5.85
CAAGACAGAGAGCTGGGTTCCACTGCCAAAAAACAGTAAAGATGCCCCTGTCCCGGTTGGGCGGCTGCTGGCACAGAAATACACAGCAGAGTCA	DSAVYFCASSRPTGTGASLLFFGSGTQLSVL	TRBJ1-4	TRBV3-1	4	-5.85
CAAGACAGAGAGCTGGGTTCCACTGCCAAAAAACAGTAACCCTCCCTGTACCCTCGAAGCACAGAGATAGAAAGCTGTCGGGTTCTTTTGGGCC	AQKNPTAFYLCASRVQGGLLFFGSGTQLSVL	TRBJ1-4	TRBV19	8	-5.549
CAAGACAGAGAGCTGGGTTCCACTGCCAAAAAACAGTACCCCTGTCCCGGTGCTGGCACAGAAGTACATGGCTGAGTCCTCCAGCTTTGTGGAC	STKLEDSAMYFCASTGTGVLFFGSGTQLSVL	TRBJ1-4	TRBV2	48	-4.77
CAAGACAGAGAGCTGGGTTCCACTGCCAAAAAACAGTACCCGTTCGCCCCCTGTCAGACTGCTGGCACAGAAGTACACAGCTGAGTCCCTGGGT	PRDSAVYFCASSLTGGERVLFFGSGTQLSVL	TRBJ1-4	TRBV12-3; TRBV12-4	20	-5.151
CAAGACAGAGAGCTGGGTTCCACTGCCAAAAAACAGTACCTTCCCTGTCGGGTATTGGCTGCTGGCACAGAGATACACGGCCGAGTCCTCCTGC	QEDSAVYLCASSQYPTGKVLFFGSGTQLSVL	TRBJ1-4	TRBV7-2	5	-5.753
CAAGACAGAGAGCTGGGTTCCACTGCCAAAAAACAGTAGCCCCGTCGCTTCACTGCTGGCACAGAAGTACATGGCTGAGTCCTCCAGCTTTGTG	TKLEDSAMYFCASSEATGLLFFGSGTQLSVL	TRBJ1-4	TRBV2	3	-5.975
CAAGACAGAGAGCTGGGTTCCACTGCCAAAAAACAGTAGCCTGTGCCCTTCTCTTTGGCTGCTGGCACAGAAATACACAGCAGAGTCACCAAGC	LGDSAVYFCASSQREGHRLLFFGSGTQLSVL	TRBJ1-4	TRBV3-1	5	-5.753
CAAGACAGAGAGCTGGGTTCCACTGCCAAAAAACAGTAGGCCGTCCCCCGGTGGTGAGCTGGCACAGAAATAAGCTGCCGAATCTCCTCGCACT	VRGDSAAYFCASSPPGDGLLFFGSGTQLSVL	TRBJ1-4	TRBV18	3	-5.975
CAAGACAGAGAGCTGGGTTCCACTGCCAAAAAACAGTAGGCCTGTGGTTTCACTGCTGGCACAGAAGTACACAGATGTCTGGGAGGGAGCAGCC	AAPSQTSVYFCASSETTGLLFFGSGTQLSVL	TRBJ1-4	TRBV6-1	4	-5.85
CAAGACAGAGAGCTGGGTTCCACTGCCAAAAAACAGTAGTCCGGGCCCCCTGGGAGAGCTAGCACTGCAGATGTAGAAGCTGCTGTCTTCAGGA	PEDSSFYICSASSPRGPGLLFFGSGTQLSVL	TRBJ1-4	TRBV20-1	7	-5.607
CAAGACAGAGAGCTGGGTTCCACTGCCAAAAAACAGTATCTGCGCCCCTGGGGAGTAACTGCTGGCACAGAAGTACACAGATGTTTGGGAGGGA	PSQTSVYFCASSYSPGAQILFFGSGTQLSVL	TRBJ1-4	TRBV6-2	14	-5.306
CAAGACAGAGAGCTGGGTTCCACTGCCAAAAAACAGTCCAACACCTCTTGGCCCGAACGCGCTGCAGAGATATATGCTGCTGTCTTCAGGGCTC	SPEDSSIYLCSAFGPRGVGLFFGSGTQLSVL	TRBJ1-4	TRBV29-1	4	-5.85
CAAGACAGAGAGCTGGGTTCCACTGCCAAAAAACAGTCCCAAAACCCTGCTCGCACTGCAGATGTAGAAGCTGCTGTCTTCAGGATGGGCACTG	SAHPEDSSFYICSASRVLGLFFGSGTQLSVL	TRBJ1-4	TRBV20-1	13	-5.338
CAAGACAGAGAGCTGGGTTCCACTGCCAAAAAACAGTCCCCCTGCCCCCAGGAAAGCAAGGCTGGCACAGAGGTACATAGATGTCTGGTTGGTG	TNQTSMYLCASLAFLGAGGLFFGSGTQLSVL	TRBJ1-4	TRBV28	2	-6.151
CAAGACAGAGAGCTGGGTTCCACTGCCAAAAAACAGTCCCCCTGGGCCATCCAAACTGCTGGCACAGAGGTACATAGATGTCTGGTTGGTGCTG	STNQTSMYLCASSLDGPGGLFFGSGTQLSVL	TRBJ1-4	TRBV28	8	-5.549
CAAGACAGAGAGCTGGGTTCCACTGCCAAAAAACAGTCCCGTGTCCTTAGCTACGCTGCTGGCACAGAAATACAAAGCTGAGTCCCCCAGCTCC	ELGDSALYFCASSVAKDTGLFFGSGTQLSVL	TRBJ1-4	TRBV9	10	-5.452
CAAGACAGAGAGCTGGGTTCCACTGCCAAAAAACAGTCCCTTTTCATTAGGACCGGGCGACGGGCTGCTGGCGCAGAGATACAGGGCCGAGTCT	DSALYLCASSPSPGPNEKGLFFGSGTQLSVL	TRBJ1-4	TRBV4-3	8	-5.549
CAAGACAGAGAGCTGGGTTCCACTGCCAAAAAACAGTCCGAAACCGTAGCTGCTGGCACAGAGATACACGGCCGAGTCCTCCTGCTGTGTGCGC	RTQQEDSAVYLCASSYGFGLFFGSGTQLSVL	TRBJ1-4	TRBV7-2	12	-5.373
CAAGACAGAGAGCTGGGTTCCACTGCCAAAAAACAGTCCGGCCACTGCGGGGGCACTGCTGGCACAGAAGTACACAGATGTCTGGGAGGGAGCA	APSQTSVYFCASSAPAVAGLFFGSGTQLSVL	TRBJ1-4	TRBV6-6	5	-5.753
CAAGACAGAGAGCTGGGTTCCACTGCCAAAAAACAGTCCTAGAGGCCCCTCTTGGCTGCTGGCACAGAAATACACAGCAGAGTCACCAAGCTCC	ELGDSAVYFCASSQEGPLGLFFGSGTQLSVL	TRBJ1-4	TRBV3-1	3	-5.975
CAAGACAGAGAGCTGGGTTCCACTGCCAAAAAACAGTCCTCCCGGCCTTCCTGGAGAGGTGCTGGCACAGAGATACACGGCCGAGTCCTCCTGC	QEDSAVYLCASTSPGRPGGLFFGSGTQLSVL	TRBJ1-4	TRBV7-2	4	-5.85
CAAGACAGAGAGCTGGGTTCCACTGCCAAAAAACAGTCCTCCGATTTCACAGCGCTGGCGCAAAGATAAAGGGCCGAGTCCCCCAGCTCCAAGG	LGAGGLGPLSLRQRCEIGGLFFGSGTQLSVL	TRBJ1-4	TRBV5-1	3	-5.975
CAAGACAGAGAGCTGGGTTCCACTGCCAAAAAACAGTCGACCTGTCCACGGGCTGCTGGCACAGAAATAAACTCCAGAATCCTCCAGTTCTGCA	AELEDSGVYFCASSPWTGRLFFGSGTQLSVL	TRBJ1-4	TRBV14	12	-5.373
CAAGACAGAGAGCTGGGTTCCACTGCCAAAAAACAGTCGGGCCCCGATCAATCTGCTGGCACAGAAGTACACAGATGTTTGGGAGGGAGCAGCC	AAPSQTSVYFCASRLIGARLFFGSGTQLSVL	TRBJ1-4	TRBV6-2	9	-5.497
CAAGACAGAGAGCTGGGTTCCACTGCCAAAAAACAGTCGTAAGGGGTTGGATAAACTGCTGGCACAGAGGTACATAGATGTCTGGTTGGTGCTG	STNQTSMYLCASSLSNPLRLFFGSGTQLSVL	TRBJ1-4	TRBV28	12	-5.373
CAAGACAGAGAGCTGGGTTCCACTGCCAAAAAACAGTCTCGGGGCCGGGCCTAAGCTGCTGGCACAGAAGTACAGGGCTGAGTCCCCCAGCTCC	ELGDSALYFCASSLGPAPRLFFGSGTQLSVL	TRBJ1-4	TRBV13	2	-6.151
CAAGACAGAGAGCTGGGTTCCACTGCCAAAAAACAGTCTCTCCCTGGTCCCCTGTCCTGTGCTGGCACAGAAGTACACAGATGTTTGGGAGGGA	PSQTSVYFCASTGQGTRERLFFGSGTQLSVL	TRBJ1-4	TRBV6-2	5	-5.753
CAAGACAGAGAGCTGGGTTCCACTGCCAAAAAACAGTCTGTTTCGGGCTAAGCTGCTGGCACAGAGATACACGGCCGAGTCCTCAAGCTTTGCA	AKLEDSAVYLCASSLARNRLFFGSGTQLSVL	TRBJ1-4	TRBV11-2	3	-5.975
CAAGACAGAGAGCTGGGTTCCACTGCCAAAAAACAGTCTTATCCCCCTTAGGCTGCTGGCACAGAAATAAACTCCAGAATCCTCCAGTTCTGCA	AELEDSGVYFCASSLRGIRLFFGSGTQLSVL	TRBJ1-4	TRBV14	11	-5.41
CAAGACAGAGAGCTGGGTTCCACTGCCAAAAAACAGTCTTGCCCTGTCCTGACTGCTGGCACAGAGATACACGGCCGAGTCCTCAAGCTTTGCA	AKLEDSAVYLCASSQDRARLFFGSGTQLSVL	TRBJ1-4	TRBV11-2	4	-5.85
CAAGACAGAGAGCTGGGTTCCACTGCCAAAAAACAGTCTTGCTCCTGGGGCAGCACTGCAGATGTAGAAGCTGCTGTCTTCAGGATGGGCACTG	SAHPEDSSFYICSAAPGARLFFGSGTQLSVL	TRBJ1-4	TRBV20-1	5	-5.753
CAAGACAGAGAGCTGGGTTCCACTGCCAAAAAACAGTGGGCTGCCGCTATTTAAACTGCTGGCACAGAGGTACATAGATGTCTGGTTGGTGCTG	STNQTSMYLCASSLNSGSPLFFGSGTQLSVL	TRBJ1-4	TRBV28	2	-6.151
CAAGACAGAGAGCTGGGTTCCACTGCCAAAAAACAGTTATCTTGATGCCCCAGGAAGCTGCTGGCACGGAGATACACGGCTGAGTCCCCCTGCT	AGGLSRVSPCQQLPGASR*LFFGSGTQLSVL	TRBJ1-4	TRBV7-3	6	-5.674
CAAGACAGAGAGCTGGGTTCCACTGCCAAAAAACAGTTATTTCCCTGGAATGGCACAGAAGTACACAGATGTCTGGGAGCTGGTAGCGGACTCC	ESATSSQTSVYFCAIPGK*LFFGSGTQLSVL	TRBJ1-4	TRBV10-3	4	-5.85
CAAGACAGAGAGCTGGGTTCCACTGCCAAAAAACAGTTCAGCTGTCACACTACCTGGGCTGCTGGCACAGCGATACATGGCCGAGTCCCGCTGC	QRDSAMYRCASSPGSVTAELFFGSGTQLSVL	TRBJ1-4	TRBV7-6	4	-5.85
CAAGACAGAGAGCTGGGTTCCACTGCCAAAAAACAGTTCATTCGGCCCAGATTCCGACGAGCTGGCACAGAAGTACATGGCTGAGTCCTCCAGC	LEDSAMYFCASSSESGPNELFFGSGTQLSVL	TRBJ1-4	TRBV2	3	-5.975
CAAGACAGAGAGCTGGGTTCCACTGCCAAAAAACAGTTCCACCAATTCACTGCTGGCACAGAAGTACATGGCTGAGTCCTCCAGCTTTGTGGAC	STKLEDSAMYFCASSELVELFFGSGTQLSVL	TRBJ1-4	TRBV2	10	-5.452
CAAGACAGAGAGCTGGGTTCCACTGCCAAAAAACAGTTCCAGCGCCTGAGGTAGTAAGCTGCTGGCACAGAAGTACATGGCTGAGTCCTCCAGC	LEDSAMYFCASSLLPQALELFFGSGTQLSVL	TRBJ1-4	TRBV2	5	-5.753
CAAGACAGAGAGCTGGGTTCCACTGCCAAAAAACAGTTCCCACCCTGTCCCGGCCCTAGCACTGCAGATGTAGAAGCTGCTGTCTTCAGGATGG	HPEDSSFYICSARAGTGWELFFGSGTQLSVL	TRBJ1-4	TRBV20-1	5	-5.753
CAAGACAGAGAGCTGGGTTCCACTGCCAAAAAACAGTTCCCCAACCTGCTCCCCGCTGGCACAGAAGTACATGGCTGAGTCCTCCAGCTTTGTG	TKLEDSAMYFCASGEQVGELFFGSGTQLSVL	TRBJ1-4	TRBV2	11	-5.41
CAAGACAGAGAGCTGGGTTCCACTGCCAAAAAACAGTTCCCCAGACGCCGATCTTCTAGCACTGCAGATGTAGAAGCTGCTGTCTTCAGGATGG	HPEDSSFYICSARRSASGELFFGSGTQLSVL	TRBJ1-4	TRBV20-1	4	-5.85
CAAGACAGAGAGCTGGGTTCCACTGCCAAAAAACAGTTCCCCGTAGATACTGCCCCGATCTCTAGCACTGCAGATGTAGAAGCTGCTGTCTTCA	EDSSFYICSARDRGSIYGELFFGSGTQLSVL	TRBJ1-4	TRBV20-1	6	-5.674
CAAGACAGAGAGCTGGGTTCCACTGCCAAAAAACAGTTCCCCTCCCTGTCCCGGGGCACTGCAGATGTAGAAGCTGCTGTCTTCAGGATGGGCA	AHPEDSSFYICSAPGQGGELFFGSGTQLSVL	TRBJ1-4	TRBV20-1	30	-4.975
CAAGACAGAGAGCTGGGTTCCACTGCCAAAAAACAGTTCCCCTGTCCCGTAGAAACTGCTGGCACAGAAGTACAGAGAGGTCTGGTTGGGGCTG	SPNQTSLYFCASSFYGTGELFFGSGTQLSVL	TRBJ1-4	TRBV27	5	-5.753
CAAGACAGAGAGCTGGGTTCCACTGCCAAAAAACAGTTCCCTTCCGAACCAGCTGCTGGCACAGAGATACAGGGCCGAGTCCCCCAGCAACAAG	LLLGDSALYLCASSWFGRELFFGSGTQLSVL	TRBJ1-4	TRBV5-5	2	-6.151
CAAGACAGAGAGCTGGGTTCCACTGCCAAAAAACAGTTCCGCACGACCTGTCCCGGTCGTCGAGCTGCTGGCACAGAGATACACGGCCGAGTCC	DSAVYLCASSSTTGTGRAELFFGSGTQLSVL	TRBJ1-4	TRBV11-2	12	-5.373
CAAGACAGAGAGCTGGGTTCCACTGCCAAAAAACAGTTCCGCCCTCCCCAACCCAGGGCTGCTGGCACAGAGATACACGGCCGAGTCCTCCTGC	QEDSAVYLCASSPGLGRAELFFGSGTQLSVL	TRBJ1-4	TRBV7-2	8	-5.549
CAAGACAGAGAGCTGGGTTCCACTGCCAAAAAACAGTTCCGCCCTGTCCAAAGCACTGCAGATGTAGAAGCTGCTGTCTTCAGGATGGGCACTG	SAHPEDSSFYICSALDRAELFFGSGTQLSVL	TRBJ1-4	TRBV20-1	4	-5.85
CAAGACAGAGAGCTGGGTTCCACTGCCAAAAAACAGTTCCGCCGAAAGTCCGTCCCTCGAGCTGCTGGCACAGAGATACACGGCCGAGTCCTCC	EDSAVYLCASSSRDGLSAELFFGSGTQLSVL	TRBJ1-4	TRBV7-2	6	-5.674
CAAGACAGAGAGCTGGGTTCCACTGCCAAAAAACAGTTCCGCGGCGTAACTGCTGGCACAGAAGTACACAGATGTCTGGGAGGGAGCAGCCGAC	SAAPSQTSVYFCASSYAAELFFGSGTQLSVL	TRBJ1-4	TRBV6-5	4	-5.85
CAAGACAGAGAGCTGGGTTCCACTGCCAAAAAACAGTTCCTGCCCTTGGCTGCTGGCACAGAAATACACAGCAGAGTCACCAAGCTCCAGGGAA	SLELGDSAVYFCASSQGQELFFGSGTQLSVL	TRBJ1-4	TRBV3-1	6	-5.674
CAAGACAGAGAGCTGGGTTCCACTGCCAAAAAACAGTTCCTTCGCACTAGGGAGTCCCGGGCTGCTGGCGCAAAGATAAAGGGCCGAGTCCCCN	GDSALYLCASSPGLPSAKELFFGSGTQLSVL	TRBJ1-4	TRBV5-1	2	-6.151
CAAGACAGAGAGCTGGGTTCCACTGCCAAAAAACAGTTCGAAATACCCTGTCCCGGTGCTGCTGGCACAGAAATAAACTCCAGAATCCTCCAGT	LEDSGVYFCASSTGTGYFELFFGSGTQLSVL	TRBJ1-4	TRBV14	6	-5.674
CAAGACAGAGAGCTGGGTTCCACTGCCAAAAAACAGTTCGCCCACCCCTTGGCTGCTGGCACAGAAATACACAGCAGAGTCACCAAGCTCCAGG	LELGDSAVYFCASSQGVGELFFGSGTQLSVL	TRBJ1-4	TRBV3-1	2	-6.151
CAAGACAGAGAGCTGGGTTCCACTGCCAAAAAACAGTTCGGAGTTCCCTCCCAAGGGGGGTCTGCTGGCACAGAAGTACACAGATGTCTGGGAG	SQTSVYFCASRPPLGGNSELFFGSGTQLSVL	TRBJ1-4	TRBV6-6	7	-5.607
CAAGACAGAGAGCTGGGTTCCACTGCCAAAAAACAGTTCTAGTCTAGAGGCACTGCAGATGTAGAAGCTGCTGTCTTCAGGATGGGCACTGGTC	TSAHPEDSSFYICSASRLELFFGSGTQLSVL	TRBJ1-4	TRBV20-1	16	-5.248
CAAGACAGAGAGCTGGGTTCCACTGCCAAAAAACAGTTCTCTTCGCGGTGTCCCATCCAAGCTGCTGGCACAGAGATACAGGGCCGAGTCCTCC	EDSALYLCASSLDGTPRRELFFGSGTQLSVL	TRBJ1-4	TRBV5-8	5	-5.753
CAAGACAGAGAGCTGGGTTCCACTGCCAAAAAACAGTTCTGTCCGGGGGCTGCTGGCACAGAGATACACGGCCGAGTCCTCAAGCTTTGCAGGC	PAKLEDSAVYLCASSPRTELFFGSGTQLSVL	TRBJ1-4	TRBV11-2	3	-5.975
CAAGACAGAGAGCTGGGTTCCACTGCCAAAAAACAGTTCTTTCGGCCGTCCCGGGAAGCTGCTGGCACAGAGATACAGGGCCGAGTCCCCCAGC	LGDSALYLCASSFPGRPKELFFGSGTQLSVL	TRBJ1-4	TRBV5-5	4	-5.85
CAAGACAGAGAGCTGGGTTCCACTGCCAAAAAACAGTTGACGGAGCCCCCCGAAACTGCTGGCACAGAAGTACACAGCTGAGTCCCTGGGTTCT	EPRDSAVYFCASSFGGLRQLFFGSGTQLSVL	TRBJ1-4	TRBV12-3; TRBV12-4	4	-5.85
CAAGACAGAGAGCTGGGTTCCACTGCCAAAAAACAGTTGAGAAGTATCCCTGTAGCTGCTGGCACAGCGATACATGGCCGAGTCCCGCTGCTCT	EQRDSAMYRCASSYRDTSQLFFGSGTQLSVL	TRBJ1-4	TRBV7-6	4	-5.85
CAAGACAGAGAGCTGGGTTCCACTGCCAAAAAACAGTTGCCCCGCTACCTCTAAGCTGCTGGCACAGCGATACATGGCCGAGTCCCGCTGCTCT	EQRDSAMYRCASSLEVAGQLFFGSGTQLSVL	TRBJ1-4	TRBV7-6	5	-5.753
CAAGACAGAGAGCTGGGTTCCACTGCCAAAAAACAGTTGCCTTTTCGAGTAACTGCTGGCACAGAAGTACACAGATGTCTGGGAGGGAGCAGCC	AAPSQTSVYFCASSYSKRQLFFGSGTQLSVL	TRBJ1-4	TRBV6-6	13	-5.338
CAAGACAGAGAGCTGGGTTCCACTGCCAAAAAACAGTTGGACTGGGACCCCTGGGGGGCTGCTGGCACAGAAGTACACAGATGTCTGGGAGGGA	PSQTSVYFCASSPPGVPVQLFFGSGTQLSVL	TRBJ1-4	TRBV6-5	5	-5.753
CAAGACAGAGAGCTGGGTTCCACTGCCAAAAAACAGTTGGATAAAACCCGCTTGGCTGCTGGCGCAGAGATACAGGGCTGAGTCTTCTGGCTGC	QPEDSALYLCASSQAGFIQLFFGSGTQLSVL	TRBJ1-4	TRBV4-1	13	-5.338
CAAGACAGAGAGCTGGGTTCCACTGCCAAAAAACAGTTGGCCCACCACGCCGCTAGGGCTGCTGGCACAGAGATACATGGCCGAGTCCCCCTGC	QGDSAMYLCASSPSGVVGQLFFGSGTQLSVL	TRBJ1-4	TRBV7-9	3	-5.975
CAAGACAGAGAGCTGGGTTCCACTGCCAAAAAACAGTTGTCCCCGAACCAAGCTGCTGGCACAGAGATACAGGGCCGAGTCCTCCAGCTCCAAG	LELEDSALYLCASSLVRGQLFFGSGTQLSVL	TRBJ1-4	TRBV5-8	4	-5.85
CAAGACAGAGAGCTGGGTTCCACTGCCAAAAAACAGTTTAAGCTGTCCTTGAGGACTACTGGCACAGAGATAGAAAGCTGTCGGGTTCTTTTGG	QKNPTAFYLCASSPQGQLKLFFGSGTQLSVL	TRBJ1-4	TRBV19	3	-5.975
CAAGACAGAGAGCTGGGTTCCACTGCCAAAAAACAGTTTACCCTGATCTTGGCTGCTGGCACAGAAATACACAGCAGAGTCACCAAGCTCCAGG	LELGDSAVYFCASSQDQGKLFFGSGTQLSVL	TRBJ1-4	TRBV3-1	10	-5.452
CAAGACAGAGAGCTGGGTTCCACTGCCAAAAAACAGTTTACGGTTGTCTGATGGATCTCTAGCACTGCAGATGTAGAAGCTGCTGTCTTCAGGA	PEDSSFYICSARDPSDNRKLFFGSGTQLSVL	TRBJ1-4	TRBV20-1	10	-5.452
CAAGACAGAGAGCTGGGTTCCACTGCCAAAAAACAGTTTACTCATCTCAACGTGGCTGGTTAACCTCTCACTGCTGGCACAGAAGTACATGGCT	AMYFCASSERLTSHVEMSKLFFGSGTQLSVL	TRBJ1-4	TRBV2	5	-5.753
CAAGACAGAGAGCTGGGTTCCACTGCCAAAAAACAGTTTAGACCGAGGAGAACTGCTGGCACAGAAGTACATGGCTGAGTCCTCCAGCTTTGTG	TKLEDSAMYFCASSSPRSKLFFGSGTQLSVL	TRBJ1-4	TRBV2	4	-5.85
CAAGACAGAGAGCTGGGTTCCACTGCCAAAAAACAGTTTAGGCCCCCCTAAGCTGCTGGCACAGAGATACATGGCCGAGTCCCCCTGCTCTGTG	TEQGDSAMYLCASSLGGPKLFFGSGTQLSVL	TRBJ1-4	TRBV7-9	7	-5.607
CAAGACAGAGAGCTGGGTTCCACTGCCAAAAAACAGTTTAGGCGGTCCTCCGGGTTCTCTGCTGGCACAGAAGTACACAGATGTTTGGGAGGGA	PSQTSVYFCASREPGGPPKLFFGSGTQLSVL	TRBJ1-4	TRBV6-2	15	-5.276
CAAGACAGAGAGCTGGGTTCCACTGCCAAAAAACAGTTTATCCCTGTCTCTAGCACTGCAGATGTAGAAGCTGCTGTCTTCAGGATGGGCACTG	SAHPEDSSFYICSARDRDKLFFGSGTQLSVL	TRBJ1-4	TRBV20-1	10	-5.452
CAAGACAGAGAGCTGGGTTCCACTGCCAAAAAACAGTTTATCCGACTGGGTTCGACCGGAACCACTAGCACAAAAATACACAGCTGAGTCCCTG	RDSAVYFCASGSGRTQSDKLFFGSGTQLSVL	TRBJ1-4	TRBV12-5	2	-6.151
CAAGACAGAGAGCTGGGTTCCACTGCCAAAAAACAGTTTATCGCCCCCTGTCTCGTCTACGCTGCAGAGATATATGCTGCTGTCTTCAGGGCTC	SPEDSSIYLCSVDETGGDKLFFGSGTQLSVL	TRBJ1-4	TRBV29-1	5	-5.753
CAAGACAGAGAGCTGGGTTCCACTGCCAAAAAACAGTTTCACCCCCCTTACACTCCAGGCACAGAGATAGAAGCCAGAGTCACTGAGAAGGAGC	LLLSDSGFYLCAWSVRGVKLFFGSGTQLSVL	TRBJ1-4	TRBV30	7	-5.607
CAAGACAGAGAGCTGGGTTCCACTGCCAAAAAACAGTTTCACCCCCTGTCTTACGCTGCTGGCACAGAGATACACGGCCGAGTCCTCCTGCTGT	QQEDSAVYLCASSVRQGVKLFFGSGTQLSVL	TRBJ1-4	TRBV7-2	8	-5.549
CAAGACAGAGAGCTGGGTTCCACTGCCAAAAAACAGTTTCACCCCGTCTGGGCTGCTGGCACAGAGATACACGGCTGAGTCCCCCCGCTCTGTG	TERGDSAVYLCASSPDGVKLFFGSGTQLSVL	TRBJ1-4	TRBV7-3	13	-5.338
CAAGACAGAGAGCTGGGTTCCACTGCCAAAAAACAGTTTCACCTGCCCTGTCCAACTGCTGGCACAGAAGTACACAGATGTTTGGGAGGGAGCA	APSQTSVYFCASSWTGQVKLFFGSGTQLSVL	TRBJ1-4	TRBV6-2	3	-5.975
CAAGACAGAGAGCTGGGTTCCACTGCCAAAAAACAGTTTCACTACCAACCGTCTGGTGGTGAGCTGGCACAGAAATAAGCTGCCGAATCTCCTC	RRFGSLFLCQLTTRRLVVKLFFGSGTQLSVL	TRBJ1-4	TRBV18	4	-5.85
CAAGACAGAGAGCTGGGTTCCACTGCCAAAAAACAGTTTCAGGAGAGTGGCGCTGCTGGCACAGAAGTACATGGCTGAGTCCTCCAGCTTTGTG	TKLEDSAMYFCASSATLLKLFFGSGTQLSVL	TRBJ1-4	TRBV2	31	-4.96
CAAGACAGAGAGCTGGGTTCCACTGCCAAAAAACAGTTTCAGGCTCTGGGGTCCTACGCTGCTGGCACAGAAATACAAAGCTGAGTCCCCCAGC	LGDSALYFCASSVGPQSLKLFFGSGTQLSVL	TRBJ1-4	TRBV9	4	-5.85
CAAGACAGAGAGCTGGGTTCCACTGCCAAAAAACAGTTTCATCCCTGTCGAGGAGCTGCTGGCACAGAGATACACGGCCGAGTCCTCAAGCTTT	KLEDSAVYLCASSSSTGMKLFFGSGTQLSVL	TRBJ1-4	TRBV11-2	5	-5.753
CAAGACAGAGAGCTGGGTTCCACTGCCAAAAAACAGTTTCATTGGTACCCGCCCGTCGCTGCTGGCGCAAAGATAAAGGGCCGAGTCCCCCAGC	LGDSALYLCASSDGRVPMKLFFGSGTQLSVL	TRBJ1-4	TRBV5-1	3	-5.975
CAAGACAGAGAGCTGGGTTCCACTGCCAAAAAACAGTTTCCAAGGGGGCCCGGAACTAGCACTGCAGATGTAGAAGCTGCTGTCTTCAGGATGG	HPEDSSFYICSASSGPPWKLFFGSGTQLSVL	TRBJ1-4	TRBV20-1	7	-5.607
CAAGACAGAGAGCTGGGTTCCACTGCCAAAAAACAGTTTCCATATCTCTCCCTGTCTAGCACTGCAGATGTAGAAGCTGCTGTCTTCAGGATGG	HPEDSSFYICSARQGEIWKLFFGSGTQLSVL	TRBJ1-4	TRBV20-1	22	-5.109
CAAGACAGAGAGCTGGGTTCCACTGCCAAAAAACAGTTTCCCAAGAGTGCCTGAAACACTGCAGATGTAGAAGCTGCTGTCTTCAGGATGGGCA	AHPEDSSFYICSVSGTLGKLFFGSGTQLSVL	TRBJ1-4	TRBV20-1	17	-5.221
CAAGACAGAGAGCTGGGTTCCACTGCCAAAAAACAGTTTCCCACCCACCGACTCACTGATGGCACAGAAGTACACAGATGTCTGGGAGCCGGTA	TGSQTSVYFCAISESVGGKLFFGSGTQLSVL	TRBJ1-4	TRBV10-3	7	-5.607
CAAGACAGAGAGCTGGGTTCCACTGCCAAAAAACAGTTTCCCACCCTGAAGACTGCTGGCACAGAAGTACAGAGAGGTCTGGTTGGGGCTGGGC	PSPNQTSLYFCASSLQGGKLFFGSGTQLSVL	TRBJ1-4	TRBV27	11	-5.41
CAAGACAGAGAGCTGGGTTCCACTGCCAAAAAACAGTTTCCCACCTCCGTTCCCTTCAACGCTGCAGAGATATATGCTGCTGTCTTCAGGGCTC	SPEDSSIYLCSVEGNGGGKLFFGSGTQLSVL	TRBJ1-4	TRBV29-1	13	-5.338
CAAGACAGAGAGCTGGGTTCCACTGCCAAAAAACAGTTTCCCAGACCGCCCATCTTGGCTGCTGGCGCAGAGATACAGGGCTGAGTCTTCTGGC	PEDSALYLCASSQDGRSGKLFFGSGTQLSVL	TRBJ1-4	TRBV4-1	6	-5.674
CAAGACAGAGAGCTGGGTTCCACTGCCAAAAAACAGTTTCCCAGGATGGCCTGGTGAGCTGGCACAGAAATAAGCTGCCGAATCTCCTCGCACT	VRGDSAAYFCASSPGHPGKLFFGSGTQLSVL	TRBJ1-4	TRBV18	4	-5.85
CAAGACAGAGAGCTGGGTTCCACTGCCAAAAAACAGTTTCCCCAGACCCCCTGTCGAGTCTCTAGCACTGCAGATGTAGAAGCTGCTGTCTTCA	EDSSFYICSARDSTGGLGKLFFGSGTQLSVL	TRBJ1-4	TRBV20-1	11	-5.41
CAAGACAGAGAGCTGGGTTCCACTGCCAAAAAACAGTTTCCCCAGGGCACCGTTCCCCCCACTGATGGCACAGAAGTACACAGATGTCTGGGAG	SQTSVYFCAISGGNGALGKLFFGSGTQLSVL	TRBJ1-4	TRBV10-3	4	-5.85
CAAGACAGAGAGCTGGGTTCCACTGCCAAAAAACAGTTTCCCCAGTGTTGACCGTTCACTGCTGGCACAGAAGTACATGGCTGAGTCCTCCAGC	LEDSAMYFCASSERSTLGKLFFGSGTQLSVL	TRBJ1-4	TRBV2	15	-5.276
CAAGACAGAGAGCTGGGTTCCACTGCCAAAAAACAGTTTCCCCATCAGCCCGCTGCAGAGATATATGCTGCTGTCTTCAGGGCTCATGTTGCTC	SNMSPEDSSIYLCSGLMGKLFFGSGTQLSVL	TRBJ1-4	TRBV29-1	10	-5.452
CAAGACAGAGAGCTGGGTTCCACTGCCAAAAAACAGTTTCCCCATGGGACCCGGCTCGCTGGCACAGAGGTACATAGATGTCTGGTTGGTGCTG	STNQTSMYLCASEPGPMGKLFFGSGTQLSVL	TRBJ1-4	TRBV28	4	-5.85
CAAGACAGAGAGCTGGGTTCCACTGCCAAAAAACAGTTTCCCCCCGGCGGTGCTGGCACAGAGATACACGGCCGAGTCCTCAAGCTTTGCAGGC	PAKLEDSAVYLCASTAGGKLFFGSGTQLSVL	TRBJ1-4	TRBV11-2	20	-5.151
CAAGACAGAGAGCTGGGTTCCACTGCCAAAAAACAGTTTCCCCCCTGAGAGTCCCCTCAGCTCAACGCTGCAGAGATATATGCTGCTGTCTTCA	EDSSIYLCSVELRGLSGGKLFFGSGTQLSVL	TRBJ1-4	TRBV29-1	6	-5.674
CAAGACAGAGAGCTGGGTTCCACTGCCAAAAAACAGTTTCCCCCCTTCGCCGGCACTGCAGATGTAGAAGCTGCTGTCTTCAGGATGGGCACTG	SAHPEDSSFYICSAGEGGKLFFGSGTQLSVL	TRBJ1-4	TRBV20-1	9	-5.497
CAAGACAGAGAGCTGGGTTCCACTGCCAAAAAACAGTTTCCCCCTACCCTGAGTCTTTAAACTGCTGGCACAGAAGTACACAGCTGAGTCCCTG	RDSAVYFCASSLKTQGRGKLFFGSGTQLSVL	TRBJ1-4	TRBV12-3; TRBV12-4	3	-5.975
CAAGACAGAGAGCTGGGTTCCACTGCCAAAAAACAGTTTCCCCCTCTCTTCTTGGCTGCTGGCACAGAAATAAACTCCAGAATCCTCCAGTTCT	ELEDSGVYFCASSQEERGKLFFGSGTQLSVL	TRBJ1-4	TRBV14	3	-5.975
CAAGACAGAGAGCTGGGTTCCACTGCCAAAAAACAGTTTCCCCGCTAGTGGTGAGCTGGCACAGAAATAAGCTGCCGAATCTCCTCGCACTACC	VVRGDSAAYFCASSPLAGKLFFGSGTQLSVL	TRBJ1-4	TRBV18	3	-5.975
CAAGACAGAGAGCTGGGTTCCACTGCCAAAAAACAGTTTCCCCTCCCGACGTCTAGCACTGCAGATGTAGAAGCTGCTGTCTTCAGGATGGGCA	AHPEDSSFYICSARRREGKLFFGSGTQLSVL	TRBJ1-4	TRBV20-1	33	-4.933
CAAGACAGAGAGCTGGGTTCCACTGCCAAAAAACAGTTTCCCGCCCAATCCCCCGCGACTAGCACTGCAGATGTAGAAGCTGCTGTCTTCAGGA	PEDSSFYICSASRGGLGGKLFFGSGTQLSVL	TRBJ1-4	TRBV20-1	4	-5.85
CAAGACAGAGAGCTGGGTTCCACTGCCAAAAAACAGTTTCCCGCCCGCGAGCTCTAAGGAGCTGCTGGCACAGAAGTACACAGCTGAGTCCCTG	RDSAVYFCASSSLELAGGKLFFGSGTQLSVL	TRBJ1-4	TRBV12-3; TRBV12-4	7	-5.607
CAAGACAGAGAGCTGGGTTCCACTGCCAAAAAACAGTTTCCCGCGTCCCTGTCCACTGCTGGCACAGAGGTACTGAGAGGTATGTGAGGGCCTG	RPSHTSQYLCASSGQGRGKLFFGSGTQLSVL	TRBJ1-4	TRBV25-1	3	-5.975
CAAGACAGAGAGCTGGGTTCCACTGCCAAAAAACAGTTTCCCGTCTACGGCCCCTGATACGCTGGCACAGAGGTACATAGATGTCTGGTTGGTG	TNQTSMYLCASVSGAVDGKLFFGSGTQLSVL	TRBJ1-4	TRBV28	11	-5.41
CAAGACAGAGAGCTGGGTTCCACTGCCAAAAAACAGTTTCCCTAAGGGGGGTTCTCTAGCACTGCAGATGTAGAAGCTGCTGTCTTCAGGATGG	HPEDSSFYICSAREPPLGKLFFGSGTQLSVL	TRBJ1-4	TRBV20-1	4	-5.85
CAAGACAGAGAGCTGGGTTCCACTGCCAAAAAACAGTTTCCCTACGCCCCCTGTATCGGGTAAACTGCTGGCACAGAGGTACATAGATGTCTGG	QTSMYLCASSLPDTGGVGKLFFGSGTQLSVL	TRBJ1-4	TRBV28	7	-5.607
CAAGACAGAGAGCTGGGTTCCACTGCCAAAAAACAGTTTCCCTAGGCCTGTCGGGCTGCTGGCACAGAGATACACGGCCGAGTCCTCAAGCTTT	KLEDSAVYLCASSPTGLGKLFFGSGTQLSVL	TRBJ1-4	TRBV11-2	7	-5.607
CAAGACAGAGAGCTGGGTTCCACTGCCAAAAAACAGTTTCCCTCCTGGTTCAGGAGCACTGCAGATGTAGAAGCTGCTGTCTTCAGGATGGGCA	AHPEDSSFYICSAPEPGGKLFFGSGTQLSVL	TRBJ1-4	TRBV20-1	4	-5.85
CAAGACAGAGAGCTGGGTTCCACTGCCAAAAAACAGTTTCCCTGGGCCTGTCTGTTGGCTGCTGGCACAGAAATAAACTCCAGAATCCTCCAGT	LEDSGVYFCASSQQTGPGKLFFGSGTQLSVL	TRBJ1-4	TRBV14	16	-5.248
CAAGACAGAGAGCTGGGTTCCACTGCCAAAAAACAGTTTCCCTGTCAAACTGCTGGCACAGAAGTACACAGATGTTTGGGAGGGAGCAGCCGAC	SAAPSQTSVYFCASSLTGKLFFGSGTQLSVL	TRBJ1-4	TRBV6-2	2	-6.151
CAAGACAGAGAGCTGGGTTCCACTGCCAAAAAACAGTTTCCCTTGCCCCTGTCGGCTGGCACAGAGGTACATAGATGTCTGGTTGGTGCTGGCG	ASTNQTSMYLCASRQGQGKLFFGSGTQLSVL	TRBJ1-4	TRBV28	11	-5.41
CAAGACAGAGAGCTGGGTTCCACTGCCAAAAAACAGTTTCCGCAGTCCAATTCCCTCACTGATGGCACAGAAGTACACAGATGTCTGGGAGCTG	SSQTSVYFCAISEGIGLRKLFFGSGTQLSVL	TRBJ1-4	TRBV10-3	21	-5.13
CAAGACAGAGAGCTGGGTTCCACTGCCAAAAAACAGTTTCCTCCCCTGAGCCCCAAATAAGCTGCTGGCACAGAGATACACGGCCGAGTCCTCC	EDSAVYLCASSLFGAQGRKLFFGSGTQLSVL	TRBJ1-4	TRBV7-2	10	-5.452
CAAGACAGAGAGCTGGGTTCCACTGCCAAAAAACAGTTTCCTCTCGGAACTGCTGGCACAGAGATACATGGCCGAGTCCCCCTGCTCTGTGCGC	RTEQGDSAMYLCASSSERKLFFGSGTQLSVL	TRBJ1-4	TRBV7-9	4	-5.85
CAAGACAGAGAGCTGGGTTCCACTGCCAAAAAACAGTTTCGAGCCCTGTCCCGGGGTACTACTGGCACAGAGATAGAAAGCTGTCGGGTTCTTT	KNPTAFYLCASSTPGQGSKLFFGSGTQLSVL	TRBJ1-4	TRBV19	11	-5.41
CAAGACAGAGAGCTGGGTTCCACTGCCAAAAAACAGTTTCGAGGCCCGTCCGAAGGGTCTGCTGGCACAGAGGTACTGAGAGGTATGTGAGGGC	PSHTSQYLCASRPFGRASKLFFGSGTQLSVL	TRBJ1-4	TRBV25-1	6	-5.674
CAAGACAGAGAGCTGGGTTCCACTGCCAAAAAACAGTTTCGATTGGGTGTCCCGGTTCCAGGCACAGAGATAGAAGCCAGAGTCACTGAGAAGG	LLSDSGFYLCAWNRDTQSKLFFGSGTQLSVL	TRBJ1-4	TRBV30	3	-5.975
CAAGACAGAGAGCTGGGTTCCACTGCCAAAAAACAGTTTCGTCCCTTCGAGCGTCTGGGGGCTGCTGGCGCAGAGATACAGGGCTGAGTCTTCT	EDSALYLCASSPQTLEGTKLFFGSGTQLSVL	TRBJ1-4	TRBV4-1	2	-6.151
CAAGACAGAGAGCTGGGTTCCACTGCCAAAAAACAGTTTCTCCCCCCGTCTAGCACTGCAGATGTAGAAGCTGCTGTCTTCAGGATGGGCACTG	SAHPEDSSFYICSARRGEKLFFGSGTQLSVL	TRBJ1-4	TRBV20-1	11	-5.41
CAAGACAGAGAGCTGGGTTCCACTGCCAAAAAACAGTTTCTCCCCGACCCTGTTCCTTCTAGCACTGCAGATGTAGAAGCTGCTGTCTTCAGGA	PEDSSFYICSARRNRVGEKLFFGSGTQLSVL	TRBJ1-4	TRBV20-1	3	-5.975
CAAGACAGAGAGCTGGGTTCCACTGCCAAAAAACAGTTTCTCGTCACCTGTCCCAGCCAAGCTGCTGGCGCAAAGATAAAGGGCCGAGTCCCCC	GDSALYLCASSLAGTGDEKLFFGSGTQLSVL	TRBJ1-4	TRBV5-1	3	-5.975
CAAGACAGAGAGCTGGGTTCCACTGCCAAAAAACAGTTTCTTGCCCCCTGTCCCGACGCTTGGACTGCTGGCACAGAGATACATGGCCGAGTCC	DSAMYLCASSPSVGTGGKKLFFGSGTQLSVL	TRBJ1-4	TRBV7-9	4	-5.85
CAAGACAGAGAGCTGGGTTCCACTGCCAAAAAACAGTTTCTTGGAGGGAGAGTCTGAGCTGCTGGCACAGAGATACACGGCCGAGTCCTCCTGC	QEDSAVYLCASSSDSPSKKLFFGSGTQLSVL	TRBJ1-4	TRBV7-2	14	-5.306
CAAGACAGAGAGCTGGGTTCCACTGCCAAAAAACAGTTTGAAAGCGTGGTCCCGGGAACTGCTGGCACAGAAGTACACAGATGTTTGGGAGGGA	PSQTSVYFCASSSRDHAFKLFFGSGTQLSVL	TRBJ1-4	TRBV6-2	4	-5.85
CAAGACAGAGAGCTGGGTTCCACTGCCAAAAAACAGTTTGACCCCCTGGGTTTTACTGCTGGCACAGAAGTACACAGATGTCTGGGAGGGAGCA	APSQTSVYFCASSKTQGVKLFFGSGTQLSVL	TRBJ1-4	TRBV6-1	4	-5.85
CAAGACAGAGAGCTGGGTTCCACTGCCAAAAAACAGTTTGCCACCCTGTCCCCCATCTTCAACGCTGCAGAGATATATGCTGCTGTCTTCAGGG	PEDSSIYLCSVEDGGQGGKLFFGSGTQLSVL	TRBJ1-4	TRBV29-1	4	-5.85
CAAGACAGAGAGCTGGGTTCCACTGCCAAAAAACAGTTTGCCCCCCTGTCCCCCATCACTGCTGGCACAGAAGTACATGGCTGAGTCCTCCAGC	LEDSAMYFCASSDGGQGGKLFFGSGTQLSVL	TRBJ1-4	TRBV2	5	-5.753
CAAGACAGAGAGCTGGGTTCCACTGCCAAAAAACAGTTTGCCCGGGTTCTTCCCCTGTATACTAGCACTGCAGATGTAGAAGCTGCTGTCTTCA	EDSSFYICSASIQGKNPGKLFFGSGTQLSVL	TRBJ1-4	TRBV20-1	4	-5.85
CAAGACAGAGAGCTGGGTTCCACTGCCAAAAAACAGTTTGCCCTGGACCGAGGGGCTGCTGGCACAGAAATACACAGCAGAGTCACCAAGCTCC	ELGDSAVYFCASSPSVQGKLFFGSGTQLSVL	TRBJ1-4	TRBV3-1	2	-6.151
CAAGACAGAGAGCTGGGTTCCACTGCCAAAAAACAGTTTGCGACCTTGATCTGCGCTCTGTCGGCGGCTGCTGGCACAGAGGTACATAGATGTC	TSMYLCASSRRQSADQGRKLFFGSGTQLSVL	TRBJ1-4	TRBV28	2	-6.151
CAAGACAGAGAGCTGGGTTCCACTGCCAAAAAACAGTTTGCGGCCTGTCGTAAGGTCTTGGCTGCTGGCGCAGAGATACAGGGCCGAGTCTTCT	EDSALYLCASSQDLTTGRKLFFGSGTQLSVL	TRBJ1-4	TRBV4-3	9	-5.497
CAAGACAGAGAGCTGGGTTCCACTGCCAAAAAACAGTTTGGCCCCGTCCTCTAAGCTGCTGGCACAGAGATACACGGCCGAGTCCTCCTGCTGT	QQEDSAVYLCASSLEDGAKLFFGSGTQLSVL	TRBJ1-4	TRBV7-2	11	-5.41
CAAGACAGAGAGCTGGGTTCCACTGCCAAAAAACAGTTTGGGGTTCGACCCCGTCCGAAGACTGCTGGCACAGAAGTACACAGCTGAGTCCCTG	RDSAVYFCASSLRTGSNPKLFFGSGTQLSVL	TRBJ1-4	TRBV12-3; TRBV12-4	4	-5.85
CAAGACAGAGAGCTGGGTTCCACTGCCAAAAAACAGTTTGTCTCCCCCTGTCCCTGGGCTGCTGGCGCAAAGATAAAGGGCCGAGTCCCCCAGC	LGDSALYLCASSPGTGGDKLFFGSGTQLSVL	TRBJ1-4	TRBV5-1	9	-5.497
CAAGACAGAGAGCTGGGTTCCACTGCCAAAAAACAGTTTTAACGGGGTCAACGCTGCAGAGATATATGCTGCTGTCTTCAGGGCTCATGTTGCT	AT*ALKTAAYISAALTPLKLFFGSGTQLSVL	TRBJ1-4	TRBV29-1	2	-6.151
CAAGACAGAGAGCTGGGTTCCACTGCCAAAAAACAGTTTTAAGGTAGTGCCCCCTCCGAGGCTGCTGGCACAGAAGTACACAGCTGAGTCCCTG	RDSAVYFCASSLGGGTTLKLFFGSGTQLSVL	TRBJ1-4	TRBV12-3; TRBV12-4	5	-5.753
CAAGACAGAGAGCTGGGTTCCACTGCCAAAAAACAGTTTTACCAGGGTCCCCTTGCTGGCACAGAGGTACATAGATGTCTGGTTGGTGCTGGCG	ASTNQTSMYLCASKGTLVKLFFGSGTQLSVL	TRBJ1-4	TRBV28	14	-5.306
CAAGACAGAGAGCTGGGTTCCACTGCCAAAAAACAGTTTTACCATCGGGGCACTGCTGGCACAGAGGTACATAGATGTCTGGTTGGTGCTGGCG	ASTNQTSMYLCASSAPMVKLFFGSGTQLSVL	TRBJ1-4	TRBV28	6	-5.674
CAAGACAGAGAGCTGGGTTCCACTGCCAAAAAACAGTTTTACCCCCTGCAGGCCACCCCTGTCCGAAGCACTGCAGATGTAGAAGCTGCTGTCT	DSSFYICSASDRGGLQGVKLFFGSGTQLSVL	TRBJ1-4	TRBV20-1	3	-5.975
CAAGACAGAGAGCTGGGTTCCACTGCCAAAAAACAGTTTTACGACAGGAGACCCTGTGCCAGCACTGCAGATGTAGAAGCTGCTGTCTTCAGGA	PEDSSFYICSAGTGSPVVKLFFGSGTQLSVL	TRBJ1-4	TRBV20-1	10	-5.452
CAAGACAGAGAGCTGGGTTCCACTGCCAAAAAACAGTTTTACGCCCCTCCGCTGATCTAAGCTGCTGGCACAGAGATACACGGCCGAGTCCTCA	EDSAVYLCASSLDQRRGVKLFFGSGTQLSVL	TRBJ1-4	TRBV11-2	5	-5.753
CAAGACAGAGAGCTGGGTTCCACTGCCAAAAAACAGTTTTACGGTGTCTCCACTACTGGCACAGAGATAGAAAGCTGTCGGGTTCTTTTGGGCC	AQKNPTAFYLCASSGDTVKLFFGSGTQLSVL	TRBJ1-4	TRBV19	7	-5.607
CAAGACAGAGAGCTGGGTTCCACTGCCAAAAAACAGTTTTACTCCTCCCTGTCCCGGATCTCTAGCACTGCAGATGTAGAAGCTGCTGTCTTCA	EDSSFYICSARDPGQGGVKLFFGSGTQLSVL	TRBJ1-4	TRBV20-1	19	-5.173
CAAGACAGAGAGCTGGGTTCCACTGCCAAAAAACAGTTTTAGACGGCCCCTGTCCAAAGCACTGCAGATGTAGAAGCTGCTGTCTTCAGGATGG	HPEDSSFYICSALDRGRLKLFFGSGTQLSVL	TRBJ1-4	TRBV20-1	4	-5.85
CAAGACAGAGAGCTGGGTTCCACTGCCAAAAAACAGTTTTAGCCCCTGCCCGACAACGCTGCAGAGATATATGCTGCTGTCTTCAGGGCTCATG	MSPEDSSIYLCSVVGQGLKLFFGSGTQLSVL	TRBJ1-4	TRBV29-1	23	-5.09
CAAGACAGAGAGCTGGGTTCCACTGCCAAAAAACAGTTTTAGCTGTGAGTTGGGGCTGCTGGCACAGAGATACACGGCCGAGTCCTCCTGCTGT	QQEDSAVYLCASSPNSQLKLFFGSGTQLSVL	TRBJ1-4	TRBV7-2	12	-5.373
CAAGACAGAGAGCTGGGTTCCACTGCCAAAAAACAGTTTTAGGCTGGTTTGGCTGCTGGCGCAGAGATACAGGGCTGAGTCTTCTGGCTGCAGG	LQPEDSALYLCASSQTSLKLFFGSGTQLSVL	TRBJ1-4	TRBV4-1	12	-5.373
CAAGACAGAGAGCTGGGTTCCACTGCCAAAAAACAGTTTTCCAAAACCCTGTCCTAAGCTGCTGGCACAGAGATACACGGCGGAGTCCTCCTGC	QEDSAVYLCASSLGQGFGKLFFGSGTQLSVL	TRBJ1-4	TRBV7-8	6	-5.674
CAAGACAGAGAGCTGGGTTCCACTGCCAAAAAACAGTTTTCCAAAGTCCCGGCTGCTGGCACAGAGATACATGGCCGAGTCCCCCTGCTCTGTG	TEQGDSAMYLCASSRDFGKLFFGSGTQLSVL	TRBJ1-4	TRBV7-9	8	-5.549
CAAGACAGAGAGCTGGGTTCCACTGCCAAAAAACAGTTTTCCAACCGCCCCTGGAACTTGGCTGCTGGCACAGAGATACAGGGCCGAGTCTTCT	EDSALYLCASSQVPGAVGKLFFGSGTQLSVL	TRBJ1-4	TRBV4-2	7	-5.607
CAAGACAGAGAGCTGGGTTCCACTGCCAAAAAACAGTTTTCCAACTCCGCCCTGGCTGCTGGCACAGAAATACACAGCAGAGTCACCAAGCTCC	ELGDSAVYFCASSQGGVGKLFFGSGTQLSVL	TRBJ1-4	TRBV3-1	4	-5.85
CAAGACAGAGAGCTGGGTTCCACTGCCAAAAAACAGTTTTCCAACTGTCCCACTCTCTTGGCTGCTGGCACAGAAATACACAGCAGAGTCACCA	GDSAVYFCASSQESGTVGKLFFGSGTQLSVL	TRBJ1-4	TRBV3-1	8	-5.549
CAAGACAGAGAGCTGGGTTCCACTGCCAAAAAACAGTTTTCCAAGGCGCCCTGCGGCGGAACTACTGGCACAGAGATAGAAAGCTGTCGGGTTC	NPTAFYLCASSSAAGRLGKLFFGSGTQLSVL	TRBJ1-4	TRBV19	5	-5.753
CAAGACAGAGAGCTGGGTTCCACTGCCAAAAAACAGTTTTCCAAGGCGGTGTCCCGGTCGACTACTGGCACAGAGATAGAAAGCTGTCGGGTTC	NPTAFYLCASSRPGHRLGKLFFGSGTQLSVL	TRBJ1-4	TRBV19	11	-5.41
CAAGACAGAGAGCTGGGTTCCACTGCCAAAAAACAGTTTTCCACCAAGGAGACCCGGGGTCATGCTGGCACAGAAGTACACAGATGTCTGGGAG	SQTSVYFCASMTPGLLGGKLFFGSGTQLSVL	TRBJ1-4	TRBV6-5	6	-5.674
CAAGACAGAGAGCTGGGTTCCACTGCCAAAAAACAGTTTTCCACCCCTGTCTCCCAAACTGCTGGCACAGAGGTACATAGATGTCTGGTTGGTG	TNQTSMYLCASSLGDRGGKLFFGSGTQLSVL	TRBJ1-4	TRBV28	5	-5.753
CAAGACAGAGAGCTGGGTTCCACTGCCAAAAAACAGTTTTCCACCCTGTCCTGTACTGCTGGCACAGAAGTACACAGCTGAGTCCCTGGGTTCT	EPRDSAVYFCASSTGQGGKLFFGSGTQLSVL	TRBJ1-4	TRBV12-3; TRBV12-4	10	-5.452
CAAGACAGAGAGCTGGGTTCCACTGCCAAAAAACAGTTTTCCACGGGGTTGGCTGCTGGCACAGAAATACACAGCAGAGTCACCAAGCTCCAGG	LELGDSAVYFCASSQPRGKLFFGSGTQLSVL	TRBJ1-4	TRBV3-1	12	-5.373
CAAGACAGAGAGCTGGGTTCCACTGCCAAAAAACAGTTTTCCACTTAAACCCTGTCTAGCACTGCAGATGTAGAAGCTGCTGTCTTCAGGATGG	HPEDSSFYICSARQGLSGKLFFGSGTQLSVL	TRBJ1-4	TRBV20-1	4	-5.85
CAAGACAGAGAGCTGGGTTCCACTGCCAAAAAACAGTTTTCCACTTCCCCCTCCTTGGCTGCTGGCGCAGAGATACAGGGCCGAGTCTTCTGGC	PEDSALYLCASSQGGGSGKLFFGSGTQLSVL	TRBJ1-4	TRBV4-3	8	-5.549
CAAGACAGAGAGCTGGGTTCCACTGCCAAAAAACAGTTTTCCAGACTCTTCAACGCTGCAGAGATATATGCTGCTGTCTTCAGGGCTCATGTTG	NMSPEDSSIYLCSVEESGKLFFGSGTQLSVL	TRBJ1-4	TRBV29-1	5	-5.753
CAAGACAGAGAGCTGGGTTCCACTGCCAAAAAACAGTTTTCCAGCACTCCCGTCCCTGGTGCTGGCACAGAAGTACACAGATGTCTGGGAGGGA	PSQTSVYFCASTRDGSAGKLFFGSGTQLSVL	TRBJ1-4	TRBV6-6	2	-6.151
CAAGACAGAGAGCTGGGTTCCACTGCCAAAAAACAGTTTTCCAGCGACCCTGTCCAGTCGGCTGGCACAGAAGTACACAGCTGAGTCCCTGGGT	PRDSAVYFCASRLDRVAGKLFFGSGTQLSVL	TRBJ1-4	TRBV12-3; TRBV12-4	2	-6.151
CAAGACAGAGAGCTGGGTTCCACTGCCAAAAAACAGTTTTCCAGGCCCCCTGTCCGGGGCACTGCAGATGTAGAAGCTGCTGTCTTCAGGATGG	HPEDSSFYICSAPDRGPGKLFFGSGTQLSVL	TRBJ1-4	TRBV20-1	17	-5.221
CAAGACAGAGAGCTGGGTTCCACTGCCAAAAAACAGTTTTCCAGTCCCCAAAGGGCTGCTGGCACAGAAGTACAGAGAGGTCTGGTTGGGGCTG	SPNQTSLYFCASSPLGTGKLFFGSGTQLSVL	TRBJ1-4	TRBV27	5	-5.753
CAAGACAGAGAGCTGGGTTCCACTGCCAAAAAACAGTTTTCCAGTCCCGGTCCCGGTCATGGGGCTGCTGGCACAGAGATACACGGCCGAGTCC	DSAVYLCASSPMTGTGTGKLFFGSGTQLSVL	TRBJ1-4	TRBV11-2	4	-5.85
CAAGACAGAGAGCTGGGTTCCACTGCCAAAAAACAGTTTTCCCAAGACCTGTCCCGGGCTGCTGGCACAGAGATACACGGCCGAGTCCTCAAGC	LEDSAVYLCASSPGQVLGKLFFGSGTQLSVL	TRBJ1-4	TRBV11-2	3	-5.975
CAAGACAGAGAGCTGGGTTCCACTGCCAAAAAACAGTTTTCCCACGACACTCCAGGCACAGAGATAGAAGCCAGAGTCACTGAGAAGGAGCTTC	KLLLSDSGFYLCAWSVVGKLFFGSGTQLSVL	TRBJ1-4	TRBV30	3	-5.975
CAAGACAGAGAGCTGGGTTCCACTGCCAAAAAACAGTTTTCCCACTCCCGATCCCCAAATGGGGCCTTTGGCACTGCAGATGTAGAAGCTGCTG	SSFYICSAKGPIWGSGVGKLFFGSGTQLSVL	TRBJ1-4	TRBV20-1	2	-6.151
CAAGACAGAGAGCTGGGTTCCACTGCCAAAAAACAGTTTTCCCAGTCCGGAACTGCTGGCACAGAGATAGAGGGCCGAGTCCCCCAGCAACAAG	LLLGDSALYLCASSSGLGKLFFGSGTQLSVL	TRBJ1-4	TRBV5-6	2	-6.151
CAAGACAGAGAGCTGGGTTCCACTGCCAAAAAACAGTTTTCCCATAACGGCTGCTAAACTGCTGGCACAGAGGTACATAGATGTCTGGTTGGTG	TNQTSMYLCASSLAAVMGKLFFGSGTQLSVL	TRBJ1-4	TRBV28	6	-5.674
CAAGACAGAGAGCTGGGTTCCACTGCCAAAAAACAGTTTTCCCCAAACTTGGCTGCTGGCACAGAAATAAACTCCAGAATCCTCCAGTTCTGCA	AELEDSGVYFCASSQVWGKLFFGSGTQLSVL	TRBJ1-4	TRBV14	5	-5.753
CAAGACAGAGAGCTGGGTTCCACTGCCAAAAAACAGTTTTCCCCACCGATCTCTGCTGGTGGCACACAGGTACATGGCTGCGTCCCCCAGGCCT	GLGDAAMYLCATSRDRWGKLFFGSGTQLSVL	TRBJ1-4	TRBV15	6	-5.674
CAAGACAGAGAGCTGGGTTCCACTGCCAAAAAACAGTTTTCCCCAGGCCTGTCCGGAGGAACTGCTGGCACAGAAGTACACAGATGTCTGGGAG	SQTSVYFCASSSSGQAWGKLFFGSGTQLSVL	TRBJ1-4	TRBV6-1	6	-5.674
CAAGACAGAGAGCTGGGTTCCACTGCCAAAAAACAGTTTTCCCCCAGCACTAGCACTGCAGATGTAGAAGCTGCTGTCTTCAGGATGGGCACTG	SAHPEDSSFYICSASAGGKLFFGSGTQLSVL	TRBJ1-4	TRBV20-1	71	-4.6
CAAGACAGAGAGCTGGGTTCCACTGCCAAAAAACAGTTTTCCCCCAGGCCCCCCATTGTCCACGCTGCAGAGATATATGCTGCTGTCTTCAGGG	PEDSSIYLCSVDNGGPGGKLFFGSGTQLSVL	TRBJ1-4	TRBV29-1	5	-5.753
CAAGACAGAGAGCTGGGTTCCACTGCCAAAAAACAGTTTTCCCCCCATCAGCTCAACGCTGCAGAGATATATGCTGCTGTCTTCAGGGCTCATG	MSPEDSSIYLCSVELMGGKLFFGSGTQLSVL	TRBJ1-4	TRBV29-1	12	-5.373
CAAGACAGAGAGCTGGGTTCCACTGCCAAAAAACAGTTTTCCCCCCCCTGTCCCGAGATCCAAGCTGCTGGCACAGAGATACAGGGCCGAGTCC	DSALYLCASSLDLGTGGGKLFFGSGTQLSVL	TRBJ1-4	TRBV5-5	6	-5.674
CAAGACAGAGAGCTGGGTTCCACTGCCAAAAAACAGTTTTCCCCCCGGGCTGCTGGCACAGAAATAAACTCCAGAATCCTCCAGTTCTGCAGGC	PAELEDSGVYFCASSPGGKLFFGSGTQLSVL	TRBJ1-4	TRBV14	6	-5.674
CAAGACAGAGAGCTGGGTTCCACTGCCAAAAAACAGTTTTCCCCCCTCCGAGCTGCTGGCACAGAGATACATGGCCGAGTCCCCCTGCTCTGTG	TEQGDSAMYLCASSSEGGKLFFGSGTQLSVL	TRBJ1-4	TRBV7-9	6	-5.674
CAAGACAGAGAGCTGGGTTCCACTGCCAAAAAACAGTTTTCCCCCCTCTAAACTGCTGGCACAGAGGTACATAGATGTCTGGTTGGTGCTGGCG	ASTNQTSMYLCASSLEGGKLFFGSGTQLSVL	TRBJ1-4	TRBV28	18	-5.196
CAAGACAGAGAGCTGGGTTCCACTGCCAAAAAACAGTTTTCCCCCCTGCCTAAGTAAACTGCTGGCACAGAAGTACACAGCTGAGTCCCTGGGT	PRDSAVYFCASSLLRQGGKLFFGSGTQLSVL	TRBJ1-4	TRBV12-3; TRBV12-4	13	-5.338
CAAGACAGAGAGCTGGGTTCCACTGCCAAAAAACAGTTTTCCCCCCTGTCCCGGGCTGCTGGCACAGAGATACAGGGCCGAGTCGTCCAGCTCC	ELDDSALYLCASSPGQGGKLFFGSGTQLSVL	TRBJ1-4	TRBV5-4	3	-5.975
CAAGACAGAGAGCTGGGTTCCACTGCCAAAAAACAGTTTTCCCCCGAGCGCCCATCTGCTGGCACAGAGGTACTGAGAGGTATGTGAGGGCCTG	RPSHTSQYLCASRWALGGKLFFGSGTQLSVL	TRBJ1-4	TRBV25-1	3	-5.975
CAAGACAGAGAGCTGGGTTCCACTGCCAAAAAACAGTTTTCCCCCGATCCCATCGGCGCTGCAGAGATATATGCTGCTGTCTTCAGGGCTCATG	MSPEDSSIYLCSADGIGGKLFFGSGTQLSVL	TRBJ1-4	TRBV29-1	3	-5.975
CAAGACAGAGAGCTGGGTTCCACTGCCAAAAAACAGTTTTCCCCCTCCCTCCTGGCTGCTGGCACAGAAGTACAGGGCTGAGTCCCCCAGCTCC	ELGDSALYFCASSQEGGGKLFFGSGTQLSVL	TRBJ1-4	TRBV13	16	-5.248
CAAGACAGAGAGCTGGGTTCCACTGCCAAAAAACAGTTTTCCCCCTGTCCCGGCGGAACTGCTGGCACAGAAGTACAGAGAGGTCTGGTTGGGG	PNQTSLYFCASSSAGTGGKLFFGSGTQLSVL	TRBJ1-4	TRBV27	3	-5.975
CAAGACAGAGAGCTGGGTTCCACTGCCAAAAAACAGTTTTCCCCCTTCCAAGCTGCTGGCGCAAAGATAAAGGGCCGAGTCCCCCAGCTCCAAG	LELGDSALYLCASSLEGGKLFFGSGTQLSVL	TRBJ1-4	TRBV5-1	4	-5.85
CAAGACAGAGAGCTGGGTTCCACTGCCAAAAAACAGTTTTCCCCCTTCCTTGTCTTGGCTGCTGGCACAGAAATACACAGCAGAGTCACCAAGC	LGDSAVYFCASSQDKEGGKLFFGSGTQLSVL	TRBJ1-4	TRBV3-1	19	-5.173
CAAGACAGAGAGCTGGGTTCCACTGCCAAAAAACAGTTTTCCCCGAGTCTGGGAACTGCTGGCACAGAAGTACACAGATGTCTGGGAGGGAGCA	APSQTSVYFCASSSQTRGKLFFGSGTQLSVL	TRBJ1-4	TRBV6-6	14	-5.306
CAAGACAGAGAGCTGGGTTCCACTGCCAAAAAACAGTTTTCCCCGGGTGGTGCTGGCACAGAGGTACATAGATGTCTGGTTGGTGCTGGCGGAC	SASTNQTSMYLCASTTRGKLFFGSGTQLSVL	TRBJ1-4	TRBV28	42	-4.828
CAAGACAGAGAGCTGGGTTCCACTGCCAAAAAACAGTTTTCCCCTACCACCTGCAAGGTCGATGGCACTGCAGATGTAGAAGCTGCTGTCTTCA	EDSSFYICSAIDLAGGRGKLFFGSGTQLSVL	TRBJ1-4	TRBV20-1	6	-5.674
CAAGACAGAGAGCTGGGTTCCACTGCCAAAAAACAGTTTTCCCCTATCTAACTGCTGGCACAGAAGTACACAGATGTCTGGGAGGGAGCAGCCA	GCSLPDICVLLCQQLDRGKLFFGSGTQLSVL	TRBJ1-4	TRBV6-6	7	-5.607
CAAGACAGAGAGCTGGGTTCCACTGCCAAAAAACAGTTTTCCCCTATGACTGCTGGCACAGAGGTACATAGATGTCTGGTTGGTGCTGGCGGAC	SASTNQTSMYLCASSHRGKLFFGSGTQLSVL	TRBJ1-4	TRBV28	9	-5.497
CAAGACAGAGAGCTGGGTTCCACTGCCAAAAAACAGTTTTCCCCTCCCCTGCGGGCTAGCACTGCAGATGTAGAAGCTGCTGTCTTCAGGATGG	HPEDSSFYICSASPQGRGKLFFGSGTQLSVL	TRBJ1-4	TRBV20-1	8	-5.549
CAAGACAGAGAGCTGGGTTCCACTGCCAAAAAACAGTTTTCCCCTCGAGTAACTGCTGGCACAGAAGTACACAGATGTCTGGGAGGGAGCAGCC	AAPSQTSVYFCASSYSRGKLFFGSGTQLSVL	TRBJ1-4	TRBV6-5	4	-5.85
CAAGACAGAGAGCTGGGTTCCACTGCCAAAAAACAGTTTTCCCCTGTCGCCGATACTACTGGCACAGAGATAGAAAGCTGTCGGGTTCTTTTGG	QKNPTAFYLCASSIGDRGKLFFGSGTQLSVL	TRBJ1-4	TRBV19	3	-5.975
CAAGACAGAGAGCTGGGTTCCACTGCCAAAAAACAGTTTTCCCCTTGTCCCTGAGAGAACGCTGCAGAGATATATGCTGCTGTCTTCAGGGCTC	SPEDSSIYLCSVLSGTRGKLFFGSGTQLSVL	TRBJ1-4	TRBV29-1	8	-5.549
CAAGACAGAGAGCTGGGTTCCACTGCCAAAAAACAGTTTTCCCGACCCCCTGCCGCTAGCACTGCAGATGTAGAAGCTGCTGTCTTCAGGATGG	HPEDSSFYICSASGRGSGKLFFGSGTQLSVL	TRBJ1-4	TRBV20-1	4	-5.85
CAAGACAGAGAGCTGGGTTCCACTGCCAAAAAACAGTTTTCCCGACTGCCCCCGGCCACTAGCACTGCAGATGTAGAAGCTGCTGTCTTCAGGA	PEDSSFYICSASGRGQSGKLFFGSGTQLSVL	TRBJ1-4	TRBV20-1	12	-5.373
CAAGACAGAGAGCTGGGTTCCACTGCCAAAAAACAGTTTTCCCGAGAAGCTGTCTGCCGAGTCGTAACTGCTGGCACAGAAGTACACAGATGTC	TSVYFCASSYDSADSFSGKLFFGSGTQLSVL	TRBJ1-4	TRBV6-5	4	-5.85
CAAGACAGAGAGCTGGGTTCCACTGCCAAAAAACAGTTTTCCCGAGCCCTCTTCAACGCTGCAGAGATATATGCTGCTGTCTTCAGGGCTCATG	MSPEDSSIYLCSVEEGSGKLFFGSGTQLSVL	TRBJ1-4	TRBV29-1	4	-5.85
CAAGACAGAGAGCTGGGTTCCACTGCCAAAAAACAGTTTTCCCGCCTCCCCTGTTACACTGCTGGCACAGAAGTACACAGATGTCTGGGAGGGA	PSQTSVYFCASSVTGEAGKLFFGSGTQLSVL	TRBJ1-4	TRBV6-5	9	-5.497
CAAGACAGAGAGCTGGGTTCCACTGCCAAAAAACAGTTTTCCCGCCTGTCCAAAACTGCTGGCACAGAAGTACACAGATGTTTGGGAGGGAGCA	APSQTSVYFCASSFGQAGKLFFGSGTQLSVL	TRBJ1-4	TRBV6-2	6	-5.674
CAAGACAGAGAGCTGGGTTCCACTGCCAAAAAACAGTTTTCCCGGAGGGTATTCAACGCTGCAGAGATATATGCTGCTGTCTTCAGGGCTCATG	MSPEDSSIYLCSVEYPPGKLFFGSGTQLSVL	TRBJ1-4	TRBV29-1	8	-5.549
CAAGACAGAGAGCTGGGTTCCACTGCCAAAAAACAGTTTTCCCGGTCCTACCCCCTCCTTGGGTCTGCTGGCACAGAAGTACACAGATGTTTGG	QTSVYFCASRPKEGVGPGKLFFGSGTQLSVL	TRBJ1-4	TRBV6-2	3	-5.975
CAAGACAGAGAGCTGGGTTCCACTGCCAAAAAACAGTTTTCCCGTTAAGACGACGGGTAGCTGGCTGCTGGCACAGAAATAAATTCCAGAATCC	DSGIYFCASSQLPVVLTGKLFFGSGTQLSVL	TRBJ1-4	TRBV14	4	-5.85
CAAGACAGAGAGCTGGGTTCCACTGCCAAAAAACAGTTTTCCCTCCCCGGCGCTGCAGAGATATATGCTGCTGTCTTCAGGGCTCATGTTGCTC	SNMSPEDSSIYLCSAGEGKLFFGSGTQLSVL	TRBJ1-4	TRBV29-1	6	-5.674
CAAGACAGAGAGCTGGGTTCCACTGCCAAAAAACAGTTTTCCCTCCCCTTGGGCGGCACTGCAGATGTAGAAGCTGCTGTCTTCAGGATGGGCA	AHPEDSSFYICSAAQGEGKLFFGSGTQLSVL	TRBJ1-4	TRBV20-1	5	-5.753
CAAGACAGAGAGCTGGGTTCCACTGCCAAAAAACAGTTTTCCCTCCCGGCTTAAGCTGCTGGCACAGAGATACACGGCCGAGTCCTCCTGCTGT	QQEDSAVYLCASSLSREGKLFFGSGTQLSVL	TRBJ1-4	TRBV7-2	4	-5.85
CAAGACAGAGAGCTGGGTTCCACTGCCAAAAAACAGTTTTCCCTCCCTGTCCCTGGGAGAGCTGGCACAGAGGTACATAGATGTCTGGTTGGTG	TNQTSMYLCASSPRDREGKLFFGSGTQLSVL	TRBJ1-4	TRBV28	5	-5.753
CAAGACAGAGAGCTGGGTTCCACTGCCAAAAAACAGTTTTCCCTCCGACCTCCTCCCTGTCCCATCCCTGCTGGCACAGAGATACACGGCCGAG	SAVYLCASRDGTGRRSEGKLFFGSGTQLSVL	TRBJ1-4	TRBV7-2	7	-5.607
CAAGACAGAGAGCTGGGTTCCACTGCCAAAAAACAGTTTTCCCTCGTTGGCCCCCCATCCTAAGCTGCTGGCACAGCGATACATGGCCGAGTCC	DSAMYRCASSLGWGANEGKLFFGSGTQLSVL	TRBJ1-4	TRBV7-6	3	-5.975
CAAGACAGAGAGCTGGGTTCCACTGCCAAAAAACAGTTTTCCCTCTCTACCCCCCAATGGGCTGCTGGCACAGCGATACATGGCCGAGTCCCGC	RDSAMYRCASSPLGGREGKLFFGSGTQLSVL	TRBJ1-4	TRBV7-6	3	-5.975
CAAGACAGAGAGCTGGGTTCCACTGCCAAAAAACAGTTTTCCCTCTGCCCCAGCACTGCAGATGTAGAAGCTGCTGTCTTCAGGATGGGCACTG	SAHPEDSSFYICSAGAEGKLFFGSGTQLSVL	TRBJ1-4	TRBV20-1	7	-5.607
CAAGACAGAGAGCTGGGTTCCACTGCCAAAAAACAGTTTTCCCTGGAAGGAGTCCTGGGGATCTTGGCTGCTGGCACAGAAATAAACTCCAGAA	SGVYFCASSQDPQDSFQGKLFFGSGTQLSVL	TRBJ1-4	TRBV14	2	-6.151
CAAGACAGAGAGCTGGGTTCCACTGCCAAAAAACAGTTTTCCCTGGGACCCCCGTCCGTGGCTGCTGGCGCAAAGATAAAGGGCCGAGTCCCCC	GDSALYLCASSHGRGSQGKLFFGSGTQLSVL	TRBJ1-4	TRBV5-1	3	-5.975
CAAGACAGAGAGCTGGGTTCCACTGCCAAAAAACAGTTTTCCCTTCCCCCCCACGCTGCTGGCACAGAGATACACGGCCGAGTCCTCCTGCTGT	QQEDSAVYLCASSVGGKGKLFFGSGTQLSVL	TRBJ1-4	TRBV7-2	6	-5.674
CAAGACAGAGAGCTGGGTTCCACTGCCAAAAAACAGTTTTCCCTTCCCTGTCCCGGGCGCTGCTGGCACAGAAATACAAAGCTGAGTCCCCCAG	WGTQLCISVPAAPGTGKGKLFFGSGTQLSVL	TRBJ1-4	TRBV9	2	-6.151
CAAGACAGAGAGCTGGGTTCCACTGCCAAAAAACAGTTTTCCGAAAGGGCCCTCGGTCGTCCCTGTCTCAGAACTGCTGGCACAGAAGTACACA	VYFCASSSETGTTEGPFGKLFFGSGTQLSVL	TRBJ1-4	TRBV12-3; TRBV12-4	2	-6.151
CAAGACAGAGAGCTGGGTTCCACTGCCAAAAAACAGTTTTCCGACCGTCGCCTGTCCCCAGCTGCTGGCACAGAGATACACGGCCGAGTCCTCC	EDSAVYLCASSWGQATVGKLFFGSGTQLSVL	TRBJ1-4	TRBV7-2	3	-5.975
CAAGACAGAGAGCTGGGTTCCACTGCCAAAAAACAGTTTTCCGAGGGGTGTCCCCACCCCACTCGGGCTGCTGGCACAGAGGTACATAGATGTC	TSMYLCASSPSGVGTPLGKLFFGSGTQLSVL	TRBJ1-4	TRBV28	5	-5.753
CAAGACAGAGAGCTGGGTTCCACTGCCAAAAAACAGTTTTCCGCCACCCTGTCCCTCAACGCTGCAGAGATATATGCTGCTGTCTTCAGGGCTC	SPEDSSIYLCSVEGQGGGKLFFGSGTQLSVL	TRBJ1-4	TRBV29-1	26	-5.037
CAAGACAGAGAGCTGGGTTCCACTGCCAAAAAACAGTTTTCCGCCCCACCCCTGTTGTGTATAGGGGCTGCTGGCACAGAGATACATGGCCGAG	SAMYLCASSPYTQQGWGGKLFFGSGTQLSVL	TRBJ1-4	TRBV7-9	2	-6.151
CAAGACAGAGAGCTGGGTTCCACTGCCAAAAAACAGTTTTCCGCCCCCTGCCACCGTAGCGCTGCAGAGATATATGCTGCTGTCTTCAGGGCTC	SPEDSSIYLCSATVAGGGKLFFGSGTQLSVL	TRBJ1-4	TRBV29-1	20	-5.151
CAAGACAGAGAGCTGGGTTCCACTGCCAAAAAACAGTTTTCCGCCCCCTGTAAGTTTGCTGGCACAGAAGTACACAGATGTCTGGGAGGGAGCA	APSQTSVYFCASKLTGGGKLFFGSGTQLSVL	TRBJ1-4	TRBV6-5	5	-5.753
CAAGACAGAGAGCTGGGTTCCACTGCCAAAAAACAGTTTTCCGCCCCCTGTCCCGGTATCGCTGGCACAGAGATAGAAAGCTGTCGGGTTCTTT	KNPTAFYLCASDTGTGGGKLFFGSGTQLSVL	TRBJ1-4	TRBV19	61	-4.666
CAAGACAGAGAGCTGGGTTCCACTGCCAAAAAACAGTTTTCCGCCCGTGCTGCTGGCACAGAAGTACATGGCTGAGTCCTCCAGCTTTGTGGAC	STKLEDSAMYFCASSTGGKLFFGSGTQLSVL	TRBJ1-4	TRBV2	8	-5.549
CAAGACAGAGAGCTGGGTTCCACTGCCAAAAAACAGTTTTCCGCCCTGCCCAGAGCTGATGGCACAGAAGTACACAGATGTCTGGGAGCTGGTA	TSSQTSVYFCAISSGQGGKLFFGSGTQLSVL	TRBJ1-4	TRBV10-3	8	-5.549
CAAGACAGAGAGCTGGGTTCCACTGCCAAAAAACAGTTTTCCGCCCTGCTGCACGCGGCTGCTGGCACAGAAGTACACAGATGTCTGGGAGGGA	PSQTSVYFCASSRVQQGGKLFFGSGTQLSVL	TRBJ1-4	TRBV6-6	3	-5.975
CAAGACAGAGAGCTGGGTTCCACTGCCAAAAAACAGTTTTCCGCCCTGTCCAGCACTGCTGGCACAGAAGTACACAGATGTCTGGGAGGGAGCA	APSQTSVYFCASSAGQGGKLFFGSGTQLSVL	TRBJ1-4	TRBV6-5	6	-5.674
CAAGACAGAGAGCTGGGTTCCACTGCCAAAAAACAGTTTTCCGCCCTGTTCGGTAATTTTGGCACTGCAGATGTAGAAGCTGCTGTCTTCAGGA	PEDSSFYICSAKITEQGGKLFFGSGTQLSVL	TRBJ1-4	TRBV20-1	4	-5.85
CAAGACAGAGAGCTGGGTTCCACTGCCAAAAAACAGTTTTCCGCCGGACCCGGAATGTTCGAATGTACTACTGGCACAGAGATAGAAAGCTGTC	TAFYLCASSTFEHSGSGGKLFFGSGTQLSVL	TRBJ1-4	TRBV19	2	-6.151
CAAGACAGAGAGCTGGGTTCCACTGCCAAAAAACAGTTTTCCGCTCTGGACCCCCCCCCTTTTTGCACTGCAGATGTAGAAGCTGCTGTCTTCN	EDSSFYICSAKRGGVQSGKLFFGSGTQLSVL	TRBJ1-4	TRBV20-1	2	-6.151
CAAGACAGAGAGCTGGGTTCCACTGCCAAAAAACAGTTTTCCGGAGGCGCCCCCTGTCCCTAAACTGCTGGCACAGAGGTACATAGATGTCTGG	QTSMYLCASSLGTGGASGKLFFGSGTQLSVL	TRBJ1-4	TRBV28	5	-5.753
CAAGACAGAGAGCTGGGTTCCACTGCCAAAAAACAGTTTTCCGGCCCAGGGGACGGGACTGCTGGCACAGAAGTACACAGATGTCTGGGAGGGA	PSQTSVYFCASSPVPWAGKLFFGSGTQLSVL	TRBJ1-4	TRBV6-5	14	-5.306
CAAGACAGAGAGCTGGGTTCCACTGCCAAAAAACAGTTTTCCGGCCCCCAAATCTCTAGCACTGCAGATGTAGAAGCTGCTGTCTTCAGGATGG	HPEDSSFYICSARDLGAGKLFFGSGTQLSVL	TRBJ1-4	TRBV20-1	7	-5.607
CAAGACAGAGAGCTGGGTTCCACTGCCAAAAAACAGTTTTCCGGCGCCGACCCTTTCCAAGCTGCTGGCGCAAAGATAAAGGGCCGAGTCCCCC	GDSALYLCASSLERVGAGKLFFGSGTQLSVL	TRBJ1-4	TRBV5-1	6	-5.674
CAAGACAGAGAGCTGGGTTCCACTGCCAAAAAACAGTTTTCCGGTATATCCGTGATCTCTAGCACTGCAGATGTAGAAGCTGCTGTCTTCAGGA	PEDSSFYICSARDHGYTGKLFFGSGTQLSVL	TRBJ1-4	TRBV20-1	3	-5.975
CAAGACAGAGAGCTGGGTTCCACTGCCAAAAAACAGTTTTCCGGTCGCCCCTGTCCCCCCGCTGCAGAGATATATGCTGCTGTCTTCAGGGCTC	SPEDSSIYLCSGGTGATGKLFFGSGTQLSVL	TRBJ1-4	TRBV29-1	10	-5.452
CAAGACAGAGAGCTGGGTTCCACTGCCAAAAAACAGTTTTCCGTCCACTGCGCTGCTGGCACAGAGATACATGGCCGAGTCCCCCTGCTCTGTG	TEQGDSAMYLCASSAVDGKLFFGSGTQLSVL	TRBJ1-4	TRBV7-9	9	-5.497
CAAGACAGAGAGCTGGGTTCCACTGCCAAAAAACAGTTTTCCGTCTGGCCTCGAGTAACTGCTGGCACAGAAGTACACAGATGTCTGGGAGGGA	PSQTSVYFCASSYSRPDGKLFFGSGTQLSVL	TRBJ1-4	TRBV6-6	14	-5.306
CAAGACAGAGAGCTGGGTTCCACTGCCAAAAAACAGTTTTCCGTCTGTCAAGTTGCTGCTGGCGCAAAGATAAAGGGCCGAGTCCCCCAGCTCC	ELGDSALYLCASSNLTDGKLFFGSGTQLSVL	TRBJ1-4	TRBV5-1	11	-5.41
CAAGACAGAGAGCTGGGTTCCACTGCCAAAAAACAGTTTTCCGTTTCCTTCTCCTCTAGCACTGCAGATGTAGAAGCTGCTGTCTTCAGGATGG	HPEDSSFYICSARGEGNGKLFFGSGTQLSVL	TRBJ1-4	TRBV20-1	9	-5.497
CAAGACAGAGAGCTGGGTTCCACTGCCAAAAAACAGTTTTCCGTTTGACAAACTGCTGGCACAGAAGTACACAGCTGAGTCCCTGGGTTCTGAG	SEPRDSAVYFCASSLSNGKLFFGSGTQLSVL	TRBJ1-4	TRBV12-3; TRBV12-4	4	-5.85
CAAGACAGAGAGCTGGGTTCCACTGCCAAAAAACAGTTTTCCTAAACTTCCCCTCTGGGCGCTGCAGAGATATATGCTGCTGTCTTCAGGGCTC	SPEDSSIYLCSAQRGSLGKLFFGSGTQLSVL	TRBJ1-4	TRBV29-1	9	-5.497
CAAGACAGAGAGCTGGGTTCCACTGCCAAAAAACAGTTTTCCTAAGCTGCTGGCACAGAGATACACGGCCGAGTCCTCCTGCTGTGTGCGCTGG	QRTQQEDSAVYLCASSLGKLFFGSGTQLSVL	TRBJ1-4	TRBV7-2	5	-5.753
CAAGACAGAGAGCTGGGTTCCACTGCCAAAAAACAGTTTTCCTAAGGGGGTCAAACTGCTGGCACAGAAGTACACAGCTGAGTCCCTGGGTTCT	EPRDSAVYFCASSLTPLGKLFFGSGTQLSVL	TRBJ1-4	TRBV12-3; TRBV12-4	3	-5.975
CAAGACAGAGAGCTGGGTTCCACTGCCAAAAAACAGTTTTCCTACGCCCCGGCTGGCACAGAAGTACACAGATGTCTGGGAGGGAGCAGCCAAC	LAAPSQTSVYFCASRGVGKLFFGSGTQLSVL	TRBJ1-4	TRBV6-6	4	-5.85
CAAGACAGAGAGCTGGGTTCCACTGCCAAAAAACAGTTTTCCTCCCCTGTCCCAGCTGCTGGCGCAAAGATAAAGGGCCGAGTCCCCCAGCTCC	ELGDSALYLCASSWDRGGKLFFGSGTQLSVL	TRBJ1-4	TRBV5-1	8	-5.549
CAAGACAGAGAGCTGGGTTCCACTGCCAAAAAACAGTTTTCCTCGGCTCTGCTCCTTAGACGCGCAGAAATACACAGATGTCTGGGAGCGGGTA	TRSQTSVYFCASKEQSRGKLFFGSGTQLSVL	TRBJ1-4	TRBV10-2	3	-5.975
CAAGACAGAGAGCTGGGTTCCACTGCCAAAAAACAGTTTTCCTCTTCCCCTGTCCCGGCTGCTGGCACAGAGATACACGGCCGAGTCCTCCTGC	QEDSAVYLCASSRDRGRGKLFFGSGTQLSVL	TRBJ1-4	TRBV7-2	4	-5.85
CAAGACAGAGAGCTGGGTTCCACTGCCAAAAAACAGTTTTCCTGCCCCCTTCCCGGTGCTGGCACAGAAATACACAGCAGAGTCACCAAGCTCC	ELGDSAVYFCASTGKGAGKLFFGSGTQLSVL	TRBJ1-4	TRBV3-1	7	-5.607
CAAGACAGAGAGCTGGGTTCCACTGCCAAAAAACAGTTTTCCTGCCGCCCCCTTCAGCCTGCTGGCACAGAGGTACATAGATGTCTGGTTGGTG	TNQTSMYLCASRLKGAAGKLFFGSGTQLSVL	TRBJ1-4	TRBV28	9	-5.497
CAAGACAGAGAGCTGGGTTCCACTGCCAAAAAACAGTTTTCCTGCTGTAATCTTACTGCTGGCACAGAAGTACATGGCTGAGTCCTCCAGCTTT	KLEDSAMYFCASSKITAGKLFFGSGTQLSVL	TRBJ1-4	TRBV2	3	-5.975
CAAGACAGAGAGCTGGGTTCCACTGCCAAAAAACAGTTTTCCTGCTTCACTGCTGGCACAGAAGTACATGGCTGAGTCCTCCAGCTTTGTGGAC	STKLEDSAMYFCASSEAGKLFFGSGTQLSVL	TRBJ1-4	TRBV2	3	-5.975
CAAGACAGAGAGCTGGGTTCCACTGCCAAAAAACAGTTTTCCTTCCCCCTGCTGATCAACGCTGCAGAGATATATGCTGCTGTCTTCAGGGCTC	SPEDSSIYLCSVDQQGEGKLFFGSGTQLSVL	TRBJ1-4	TRBV29-1	5	-5.753
CAAGACAGAGAGCTGGGTTCCACTGCCAAAAAACAGTTTTCCTTCCCGAAACTCTAGGCTGGCACAGAGGTACATAGATGTCTGGTTGGTGCTG	STNQTSMYLCASLEFREGKLFFGSGTQLSVL	TRBJ1-4	TRBV28	5	-5.753
CAAGACAGAGAGCTGGGTTCCACTGCCAAAAAACAGTTTTCCTTCCCTGTCTTCACTGATGGCACAGAAGTACACAGATGTCTGGGAGCTGGTA	TSSQTSVYFCAISEDREGKLFFGSGTQLSVL	TRBJ1-4	TRBV10-3	3	-5.975
CAAGACAGAGAGCTGGGTTCCACTGCCAAAAAACAGTTTTCCTTCGGGCCGGGTGCTGGCACAGAAGTACATGGCTGAGTCCTCCAGCTTTGTG	TKLEDSAMYFCASTRPEGKLFFGSGTQLSVL	TRBJ1-4	TRBV2	5	-5.753
CAAGACAGAGAGCTGGGTTCCACTGCCAAAAAACAGTTTTCCTTCGTAGCCGGTTTCACTGCTGGCACAGAAGTACATGGCTGAGTCCTCCAGC	LEDSAMYFCASSETGYEGKLFFGSGTQLSVL	TRBJ1-4	TRBV2	3	-5.975
CAAGACAGAGAGCTGGGTTCCACTGCCAAAAAACAGTTTTCCTTCTTTCTGTCCTTGTGAGCTGGCACAGAAATAAGCTGCCGAATCTCCTCGC	RGDSAAYFCASSQGQKEGKLFFGSGTQLSVL	TRBJ1-4	TRBV18	4	-5.85
CAAGACAGAGAGCTGGGTTCCACTGCCAAAAAACAGTTTTCGAAGGTCCTTGCTGGCACAGAAGTACACAGATGTTTGGGAGGGAGCAGCCGAC	SAAPSQTSVYFCASKDLRKLFFGSGTQLSVL	TRBJ1-4	TRBV6-2	2	-6.151
CAAGACAGAGAGCTGGGTTCCACTGCCAAAAAACAGTTTTCGACCCCCTGTCCCAAGAACGCTGCAGAGATATATGCTGCTGTCTTCAGGGCTC	SPEDSSIYLCSVLGTGGRKLFFGSGTQLSVL	TRBJ1-4	TRBV29-1	10	-5.452
CAAGACAGAGAGCTGGGTTCCACTGCCAAAAAACAGTTTTCGACTTGTCCCGGGTCCTCGGCTGCTGGCGCAGAGATACAGGGCTGAGTCTTCT	EDSALYLCASSRGPGTSRKLFFGSGTQLSVL	TRBJ1-4	TRBV4-1	4	-5.85
CAAGACAGAGAGCTGGGTTCCACTGCCAAAAAACAGTTTTCGAGATTCTAAGCTGCTGGCACAGAGATACACGGCCGAGTCCTCCTGCTGTGTG	TQQEDSAVYLCASSLESRKLFFGSGTQLSVL	TRBJ1-4	TRBV7-2	4	-5.85
CAAGACAGAGAGCTGGGTTCCACTGCCAAAAAACAGTTTTCGAGCCCTGTCCTCTCTGCTGGTGGCACACAGGTACATGGCTGCGTCCCCCAGG	LGDAAMYLCATSREDRARKLFFGSGTQLSVL	TRBJ1-4	TRBV15	4	-5.85
CAAGACAGAGAGCTGGGTTCCACTGCCAAAAAACAGTTTTCGATTGAAACTGCTGGCACAGAGGTACATAGATGTCTGGTTGGTGCTGGCGGAC	SASTNQTSMYLCASSFNRKLFFGSGTQLSVL	TRBJ1-4	TRBV28	4	-5.85
CAAGACAGAGAGCTGGGTTCCACTGCCAAAAAACAGTTTTCGCCTGTCCCCACTGCTGGCACAGAAGTACACAGCTGAGTCCCTGGGTTCTGAG	SEPRDSAVYFCASSGDRRKLFFGSGTQLSVL	TRBJ1-4	TRBV12-3; TRBV12-4	19	-5.173
CAAGACAGAGAGCTGGGTTCCACTGCCAAAAAACAGTTTTCGGGAAGGGCTGCTGGCACAGAGATACACGGCCGAGTCCTCCTGCTGTGTGCGC	RTQQEDSAVYLCASSPSRKLFFGSGTQLSVL	TRBJ1-4	TRBV7-2	12	-5.373
CAAGACAGAGAGCTGGGTTCCACTGCCAAAAAACAGTTTTCGGGACTCGGCTGTCCCAGAATAGCTGCTGGCACAGAAGTACACAGATGTTTGG	QTSVYFCASSYSGTAESRKLFFGSGTQLSVL	TRBJ1-4	TRBV6-2	4	-5.85
CAAGACAGAGAGCTGGGTTCCACTGCCAAAAAACAGTTTTCGGGCAGAGACCCCGGAGCTGCTGGCACAGAGATACACGGCCGAGTCCTCAAGC	LEDSAVYLCASSSGVSARKLFFGSGTQLSVL	TRBJ1-4	TRBV11-2	13	-5.338
CAAGACAGAGAGCTGGGTTCCACTGCCAAAAAACAGTTTTCGGGCGCCCTGCTGGCTGCTGGCGCAAAGATAAAGGGCCGAGTCCCCCAGCTCC	ELGDSALYLCASSQQGARKLFFGSGTQLSVL	TRBJ1-4	TRBV5-1	2	-6.151
CAAGACAGAGAGCTGGGTTCCACTGCCAAAAAACAGTTTTCGGTCCCCTGTTGAAAGGCTGCTGGCACAGAGATACACGGCGGAGTCCTCCTGC	QEDSAVYLCASSLSTGDRKLFFGSGTQLSVL	TRBJ1-4	TRBV7-8	3	-5.975
CAAGACAGAGAGCTGGGTTCCACTGCCAAAAAACAGTTTTCGGTCCGACCCAGCACTGCAGATGTAGAAGCTGCTGTCTTCAGGATGGGCACTG	SAHPEDSSFYICSAGSDRKLFFGSGTQLSVL	TRBJ1-4	TRBV20-1	16	-5.248
CAAGACAGAGAGCTGGGTTCCACTGCCAAAAAACAGTTTTCGTCCAACTCCGCCCTCATCACTGCTGGCACAGAAGTACATGGCTGAGTCCTCC	EDSAMYFCASSDEGGVGRKLFFGSGTQLSVL	TRBJ1-4	TRBV2	5	-5.753
CAAGACAGAGAGCTGGGTTCCACTGCCAAAAAACAGTTTTCGTCCCTGTCCCATGTCGCGGGGCCTGGCGCAAAGATAAAGGGCCGAGTCCCCC	GDSALYLCARPRDMGQGRKLFFGSGTQLSVL	TRBJ1-4	TRBV5-1	3	-5.975
CAAGACAGAGAGCTGGGTTCCACTGCCAAAAAACAGTTTTCTCACCCCTACTGGACTTAAACTGCTGGCACAGAGGTACATAGATGTCTGGTTG	NQTSMYLCASSLSPVGVRKLFFGSGTQLSVL	TRBJ1-4	TRBV28	7	-5.607
CAAGACAGAGAGCTGGGTTCCACTGCCAAAAAACAGTTTTCTCACGTCATCCCTTTGATCTCTAGCACTGCAGATGTAGAAGCTGCTGTCTTCA	EDSSFYICSARDQRDDVRKLFFGSGTQLSVL	TRBJ1-4	TRBV20-1	6	-5.674
CAAGACAGAGAGCTGGGTTCCACTGCCAAAAAACAGTTTTCTCCTGGAGCCGCTGCTGGCACAGAGATACACGGCCGAGTCCTCCTGCTGTGTG	TQQEDSAVYLCASSGSRRKLFFGSGTQLSVL	TRBJ1-4	TRBV7-2	7	-5.607
CAAGACAGAGAGCTGGGTTCCACTGCCAAAAAACAGTTTTCTCGAAACCCCTGAGTGATAACTGCTGGCACAGAAGTACACAGATGTCTGGGAG	SQTSVYFCASSYHSGVSRKLFFGSGTQLSVL	TRBJ1-4	TRBV6-5	9	-5.497
CAAGACAGAGAGCTGGGTTCCACTGCCAAAAAACAGTTTTCTCTCTCTGCCTAAACTGCTGGCACAGAGGTACATAGATGTCTGGTTGGTGCTG	STNQTSMYLCASSLGRERKLFFGSGTQLSVL	TRBJ1-4	TRBV28	4	-5.85
CAAGACAGAGAGCTGGGTTCCACTGCCAAAAAACAGTTTTCTTAGGCCCCCTCCGGCACGACTGCTGGCACAGAGATACACGGCCGAGTCCTCC	EDSAVYLCASSRAGGGLRKLFFGSGTQLSVL	TRBJ1-4	TRBV7-2	3	-5.975
CAAGACAGAGAGCTGGGTTCCACTGCCAAAAAACAGTTTTCTTCCGTCCCCAACGCTGCAGAGATATATGCTGCTGTCTTCAGGGCTCATGTTG	NMSPEDSSIYLCSVGDGRKLFFGSGTQLSVL	TRBJ1-4	TRBV29-1	18	-5.196
CAAGACAGAGAGCTGGGTTCCACTGCCAAAAAACAGTTTTCTTGTGATGGCACAGAAGTACACAGATGTCTGGGAGCTGGTAGCGGACTCCAGA	LESATSSQTSVYFCAITRKLFFGSGTQLSVL	TRBJ1-4	TRBV10-3	21	-5.13
CAAGACAGAGAGCTGGGTTCCACTGCCAAAAAACAGTTTTCTTTCCCTAGGCCCGCTGGCACAGAGGTACATAGATGTCTGGTTGGTGCTGGCG	ASTNQTSMYLCASGPRERKLFFGSGTQLSVL	TRBJ1-4	TRBV28	12	-5.373
CAAGACAGAGAGCTGGGTTCCACTGCCAAAAAACAGTTTTGAAGATAGGCGGTCCCCGGAGGTACTGGCACAGAGATAGAAAGCTGTCGGGTTC	NPTAFYLCASTSGDRLSSKLFFGSGTQLSVL	TRBJ1-4	TRBV19	10	-5.452
CAAGACAGAGAGCTGGGTTCCACTGCCAAAAAACAGTTTTGACGTCCCAGATAAGCTGCTGGCACAGAGATACACGGCTGAGTCCCCCCGCTCT	ERGDSAVYLCASSLSGTSKLFFGSGTQLSVL	TRBJ1-4	TRBV7-3	5	-5.753
CAAGACAGAGAGCTGGGTTCCACTGCCAAAAAACAGTTTTGCAAAAGGATTTGCCCTTTCGCTGCTGGCACAGCGATACATGGCCGAGTCCCGC	RDSAMYRCASSERANPFAKLFFGSGTQLSVL	TRBJ1-4	TRBV7-6	6	-5.674
CAAGACAGAGAGCTGGGTTCCACTGCCAAAAAACAGTTTTGCACGGGACTCCAAGCTGCTGGCACAGAGATACAGGGCCGAGTCCCCCAGCAAC	LLGDSALYLCASSLESRAKLFFGSGTQLSVL	TRBJ1-4	TRBV5-5	3	-5.975
CAAGACAGAGAGCTGGGTTCCACTGCCAAAAAACAGTTTTGCAGAGGTAGTCCCAATTTCACTGCTGGCACAGAAGTACATGGCTGAGTCCTCC	EDSAMYFCASSEIGTTSAKLFFGSGTQLSVL	TRBJ1-4	TRBV2	4	-5.85
CAAGACAGAGAGCTGGGTTCCACTGCCAAAAAACAGTTTTGCCATCCTTAAACTGCTGGCACAGAGGTACATAGATGTCTGGTTGGTGCTGGCN	ASTNQTSMYLCASSLRMAKLFFGSGTQLSVL	TRBJ1-4	TRBV28	2	-6.151
CAAGACAGAGAGCTGGGTTCCACTGCCAAAAAACAGTTTTGCCCCCTGTGTCTGTTGGCTGCTGGCACAGAAATACACAGCAGAGTCACCAAGC	LGDSAVYFCASSQQTQGAKLFFGSGTQLSVL	TRBJ1-4	TRBV3-1	2	-6.151
CAAGACAGAGAGCTGGGTTCCACTGCCAAAAAACAGTTTTGCCTCCTTTTTAAACTCCTAGCTGCTGGCACAGAGATACACAGCTGAGTCCCCC	GDSAVYLCASS*EFKKEAKLFFGSGTQLSVL	TRBJ1-4	TRBV7-4	446	-3.802
CAAGACAGAGAGCTGGGTTCCACTGCCAAAAAACAGTTTTGCCTCCTTTTTAAACTCCTAGCTGCTGGCACAGAGTGGAGACGGATCTCTCAGG	LRDPSPLCASS*EFKKEAKLFFGSGTQLSVL	TRBJ1-4	TRBV7-4	2	-6.151
CAAGACAGAGAGCTGGGTTCCACTGCCAAAAAACAGTTTTGCGACACCGACTGTCTTTAAACTGCTGGCACAGAGGTACATAGATGTCTGGTTG	NQTSMYLCASSLKTVGVAKLFFGSGTQLSVL	TRBJ1-4	TRBV28	6	-5.674
CAAGACAGAGAGCTGGGTTCCACTGCCAAAAAACAGTTTTGCGGGGATCCCCTGTTGGCTGCTGGCGCAGAGATACAGGGCTGAGTCTTCTGGC	PEDSALYLCASSQQGIPAKLFFGSGTQLSVL	TRBJ1-4	TRBV4-1	3	-5.975
CAAGACAGAGAGCTGGGTTCCACTGCCAAAAAACAGTTTTGCGTCAGCCCCGGGGATAAGGCTGCTGGCGCAAAGATAAAGGGCCGAGTCCCCC	GDSALYLCASSLIPGADAKLFFGSGTQLSVL	TRBJ1-4	TRBV5-1	4	-5.85
CAAGACAGAGAGCTGGGTTCCACTGCCAAAAAACAGTTTTGCTGCCCGTTCACTGCTGGCACAGAAGTACACAGATGTCTGGGAGGGAGCAGCC	AAPSQTSVYFCASSERAAKLFFGSGTQLSVL	TRBJ1-4	TRBV6-1	8	-5.549
CAAGACAGAGAGCTGGGTTCCACTGCCAAAAAACAGTTTTGGCCCTGCCTGAAAATCTTGGCTGCTGGCGCAGAGATACAGGGCCGAGTCTTCT	EDSALYLCASSQDFQAGPKLFFGSGTQLSVL	TRBJ1-4	TRBV4-3	2	-6.151
CAAGACAGAGAGCTGGGTTCCACTGCCAAAAAACAGTTTTGGCCCTGTCCCGGAGTGGCTGCTGGCACAGAGATACACGGCCGAGTCCTCAAGC	LEDSAVYLCASSHSGTGPKLFFGSGTQLSVL	TRBJ1-4	TRBV11-2	4	-5.85
CAAGACAGAGAGCTGGGTTCCACTGCCAAAAAACAGTTTTGGGAGTGCCCCCTGTCGCCTCCAGGCACAGAGATAGAAGCCAGAGTCACTGAGA	LSDSGFYLCAWRRQGALPKLFFGSGTQLSVL	TRBJ1-4	TRBV30	2	-6.151
CAAGACAGAGAGCTGGGTTCCACTGCCAAAAAACAGTTTTGGGCCTATGCCCCCCGGGGTGCTGGCACAGAGGTACATAGATGTCTGGTTGGTN	TNQTSMYLCASTPGGIGPKLFFGSGTQLSVL	TRBJ1-4	TRBV28	4	-5.85
CAAGACAGAGAGCTGGGTTCCACTGCCAAAAAACAGTTTTGGGGCCCCCCCTCCTAAGCTGCTGGCACAGAGATACACGGCCGAGTCCTCCTGC	QEDSAVYLCASSLGGGAPKLFFGSGTQLSVL	TRBJ1-4	TRBV7-2	15	-5.276
CAAGACAGAGAGCTGGGTTCCACTGCCAAAAAACAGTTTTGTCGGGTCTAAGCTGCTGGCACAGAGATACACGGCCGAGTCCTCAAGCTTTGCA	AKLEDSAVYLCASSLDPTKLFFGSGTQLSVL	TRBJ1-4	TRBV11-2	5	-5.753
CAAGACAGAGAGCTGGGTTCCACTGCCAAAAAACAGTTTTTAAAATAGCCCCCTGTAGAATGCTGGCACAGAGATACACGGCCGAGTCCTCCTG	RRTRPCISVPAFYRGLF*KLFFGSGTQLSVL	TRBJ1-4	TRBV7-2	4	-5.85
CAAGACAGAGAGCTGGGTTCCACTGCCAAAAAACAGTTTTTCAAAAAAGCCCCCTGACAACCTTCTTGCACTGCAGATGTAGAAGCTGCTGTCT	DSSFYICSARRLSGGFFEKLFFGSGTQLSVL	TRBJ1-4	TRBV20-1	9	-5.497
CAAGACAGAGAGCTGGGTTCCACTGCCAAAAAACAGTTTTTCAAAAGCGCTGTCCTGGCTGCTGGCACAGAGATACATGGCCGAGTCCCCCTGC	QGDSAMYLCASSQDSAFEKLFFGSGTQLSVL	TRBJ1-4	TRBV7-9	4	-5.85
CAAGACAGAGAGCTGGGTTCCACTGCCAAAAAACAGTTTTTCAAAAGCTGTCCGCCTGCTGGCACAGAAGTACACAGATGTCTGGGAGGGAGCA	APSQTSVYFCASRRTAFEKLFFGSGTQLSVL	TRBJ1-4	TRBV6-5	23	-5.09
CAAGACAGAGAGCTGGGTTCCACTGCCAAAAAACAGTTTTTCAAAATTCGCCCCAGTAGCAATTAAGCTGCTGGCACAGAGATACACGGCCGAG	SAVYLCASSLIATGANFEKLFFGSGTQLSVL	TRBJ1-4	TRBV7-2	4	-5.85
CAAGACAGAGAGCTGGGTTCCACTGCCAAAAAACAGTTTTTCAAACCCCAGGGGGCTGCTGGCACAGAGATACACGGCCGAGTCCTCAAGCTTT	KLEDSAVYLCASSPLGFEKLFFGSGTQLSVL	TRBJ1-4	TRBV11-2	8	-5.549
CAAGACAGAGAGCTGGGTTCCACTGCCAAAAAACAGTTTTTCAAACCCCCTGTCGTGGCTGCTGGCACAGAAATAAACTCCAGAATCCTCCAGT	LEDSGVYFCASSHDRGFEKLFFGSGTQLSVL	TRBJ1-4	TRBV14	8	-5.549
CAAGACAGAGAGCTGGGTTCCACTGCCAAAAAACAGTTTTTCAAACCCCTGGTCACTGATGGCACAGAAGTACACAGATGTCTGGGAGCTGGTA	TSSQTSVYFCAISDQGFEKLFFGSGTQLSVL	TRBJ1-4	TRBV10-3	2	-6.151
CAAGACAGAGAGCTGGGTTCCACTGCCAAAAAACAGTTTTTCAAACCCCTGTCCGGGTGGTGAGCTGGCACAGAAATAAGCTGCCGAATCTCCT	GDSAAYFCASSPPGQGFEKLFFGSGTQLSVL	TRBJ1-4	TRBV18	4	-5.85
CAAGACAGAGAGCTGGGTTCCACTGCCAAAAAACAGTTTTTCAAACCCTACTTGGCTGCTGGCACAGAAATACACAGCAGAGTCACCAAGCTCC	ELGDSAVYFCASSQVGFEKLFFGSGTQLSVL	TRBJ1-4	TRBV3-1	8	-5.549
CAAGACAGAGAGCTGGGTTCCACTGCCAAAAAACAGTTTTTCAAACCCTCCCTGGGGAACGGCACTGCAGATGTAGAAGCTGCTGTCTTCAGGA	PEDSSFYICSAVPQGGFEKLFFGSGTQLSVL	TRBJ1-4	TRBV20-1	2	-6.151
CAAGACAGAGAGCTGGGTTCCACTGCCAAAAAACAGTTTTTCAAACCCTGTCCCGCCTAATAAACTGCTGGCACAGAGGTACATAGATGTCTGG	QTSMYLCASSLLGGTGFEKLFFGSGTQLSVL	TRBJ1-4	TRBV28	2	-6.151
CAAGACAGAGAGCTGGGTTCCACTGCCAAAAAACAGTTTTTCAAACCTCGGGAGTTGTGGGCCGCTGGCACAGAAGTACATGGCTGAGTCCTCC	EDSAMYFCASGPQLPRFEKLFFGSGTQLSVL	TRBJ1-4	TRBV2	6	-5.674
CAAGACAGAGAGCTGGGTTCCACTGCCAAAAAACAGTTTTTCAAACGCCCCTGGAGGTGGTGAGCTGGCACAGAAATAAGCTGCCGAATCTCCT	GDSAAYFCASSPPPGAFEKLFFGSGTQLSVL	TRBJ1-4	TRBV18	4	-5.85
CAAGACAGAGAGCTGGGTTCCACTGCCAAAAAACAGTTTTTCAAACGTCCCCTTGGGGTGGGAGCTGCTGGCACAGAGATACAGGGCCGAGTCC	DSALYLCASSSHPKGTFEKLFFGSGTQLSVL	TRBJ1-4	TRBV5-5	2	-6.151
CAAGACAGAGAGCTGGGTTCCACTGCCAAAAAACAGTTTTTCAAACTGCCTCCTAGCACTGCAGATGTAGAAGCTGCTGTCTTCAGGATGGGCA	AHPEDSSFYICSARRQFEKLFFGSGTQLSVL	TRBJ1-4	TRBV20-1	6	-5.674
CAAGACAGAGAGCTGGGTTCCACTGCCAAAAAACAGTTTTTCAAACTTCCCCCCCTCCAAGCTGCTGGCGCAAAGATAAAGGGCCGAGTCCCCC	GDSALYLCASSLEGGKFEKLFFGSGTQLSVL	TRBJ1-4	TRBV5-1	4	-5.85
CAAGACAGAGAGCTGGGTTCCACTGCCAAAAAACAGTTTTTCAAAGCCCCCTGAGGGGCCGCTGGCACAGAAGTACAGAGAGGTCTGGTTGGGG	PNQTSLYFCASGPSGGFEKLFFGSGTQLSVL	TRBJ1-4	TRBV27	14	-5.306
CAAGACAGAGAGCTGGGTTCCACTGCCAAAAAACAGTTTTTCAAAGCCCCCTGTGCTAGCACTGCAGATGTAGAAGCTGCTGTCTTCAGGATGG	HPEDSSFYICSASTGGFEKLFFGSGTQLSVL	TRBJ1-4	TRBV20-1	11	-5.41
CAAGACAGAGAGCTGGGTTCCACTGCCAAAAAACAGTTTTTCAAAGCCCTGTCCCGGACTGCTGGCACAGAAGTACACAGCTGAGTCCCTGGGT	PRDSAVYFCASSPGQGFEKLFFGSGTQLSVL	TRBJ1-4	TRBV12-3; TRBV12-4	52	-4.736
CAAGACAGAGAGCTGGGTTCCACTGCCAAAAAACAGTTTTTCAAAGCCGCCCCCCCAGACGCTGCAGAGATATATGCTGCTGTCTTCAGGGCTC	SPEDSSIYLCSVWGGGFEKLFFGSGTQLSVL	TRBJ1-4	TRBV29-1	14	-5.306
CAAGACAGAGAGCTGGGTTCCACTGCCAAAAAACAGTTTTTCAAAGGGTTCTTGTCTTGAGCTGCTGGCACAGAGATACATGGCCGAGTCCCCC	GDSAMYLCASSSRQEPFEKLFFGSGTQLSVL	TRBJ1-4	TRBV7-9	4	-5.85
CAAGACAGAGAGCTGGGTTCCACTGCCAAAAAACAGTTTTTCAAAGGTGATTGTCCCTTGGCTGCTGGCGCAAGGATAAAGGGCCGAGTCCCCC	GDSALYPCASSQGTITFEKLFFGSGTQLSVL	TRBJ1-4	TRBV5-1	2	-6.151
CAAGACAGAGAGCTGGGTTCCACTGCCAAAAAACAGTTTTTCAAAGTCGCCCCCTCGAATACTACTGGCACAGAGATAGAAAGCTGTCGGGTTC	NPTAFYLCASSIRGGDFEKLFFGSGTQLSVL	TRBJ1-4	TRBV19	3	-5.975
CAAGACAGAGAGCTGGGTTCCACTGCCAAAAAACAGTTTTTCAAATACCCCTGTCTGGCTGCTGGCACAGAGATACACGGCCGAGTCCTCAAGC	LEDSAVYLCASSQTGVFEKLFFGSGTQLSVL	TRBJ1-4	TRBV11-2	9	-5.497
CAAGACAGAGAGCTGGGTTCCACTGCCAAAAAACAGTTTTTCAAATAGGACCCCTGTGCCGACGCTGCAGAGATATATGCTGCTGTCTTCAGGG	PEDSSIYLCSVGTGVLFEKLFFGSGTQLSVL	TRBJ1-4	TRBV29-1	18	-5.196
CAAGACAGAGAGCTGGGTTCCACTGCCAAAAAACAGTTTTTCAAATATCCCCTGTCCCAAGCTGCTGGCGCAAAGATAAAGGGCCGAGTCCCCC	GDSALYLCASSLGQGIFEKLFFGSGTQLSVL	TRBJ1-4	TRBV5-1	5	-5.753
CAAGACAGAGAGCTGGGTTCCACTGCCAAAAAACAGTTTTTCAAATTCCGTCCCGGGTCCGCTGGCGCAAAGATAAAGGGCCGAGTCCCCCAGC	LGDSALYLCASGPGTEFEKLFFGSGTQLSVL	TRBJ1-4	TRBV5-1	14	-5.306
CAAGACAGAGAGCTGGGTTCCACTGCCAAAAAACAGTTTTTCAAATTTTCCCTGTCCTTGGCTGCTGGCACAGAGATACACGGCCGAGTCCTCC	EDSAVYLCASSQGQGKFEKLFFGSGTQLSVL	TRBJ1-4	TRBV7-2	4	-5.85
CAAGACAGAGAGCTGGGTTCCACTGCCAAAAAACAGTTTTTCAACAACCCAAGGGCTGCTGGCACAGAAGTACACAGCTGAGTCCCTGGGTTCT	EPRDSAVYFCASSPWVVEKLFFGSGTQLSVL	TRBJ1-4	TRBV12-3; TRBV12-4	9	-5.497
CAAGACAGAGAGCTGGGTTCCACTGCCAAAAAACAGTTTTTCAACACCAGTCCCTGTCGGGCTGCTGGCGCAAAGATAAAGGGCCGAGTCCCCC	GDSALYLCASSPTGTGVEKLFFGSGTQLSVL	TRBJ1-4	TRBV5-1	4	-5.85
CAAGACAGAGAGCTGGGTTCCACTGCCAAAAAACAGTTTTTCAACAGGCCCTGTCGGTCTTCTACGCTGCTGGCACAGAAATACAAAGCTGAGT	LSFVFLCQQRRRPTGPVEKLFFGSGTQLSVL	TRBJ1-4	TRBV9	9	-5.497
CAAGACAGAGAGCTGGGTTCCACTGCCAAAAAACAGTTTTTCAACCACGGAGGTTCCTGTCCCGGATTTTATTCTGGCACAGAAATACACAGCA	AVYFCARIKSGTGTSVVEKLFFGSGTQLSVL	TRBJ1-4	TRBV3-1	2	-6.151
CAAGACAGAGAGCTGGGTTCCACTGCCAAAAAACAGTTTTTCAACCACGGGCCCGGCGCTGGCACAGAGGTACATAGATGTCTGGTTGGTGCTG	STNQTSMYLCASAGPVVEKLFFGSGTQLSVL	TRBJ1-4	TRBV28	5	-5.753
CAAGACAGAGAGCTGGGTTCCACTGCCAAAAAACAGTTTTTCAACCAGCCCCCTCCGTGCACTCCAGGCACAGAGATAGAAGCCAGAGTCACTG	SDSGFYLCAWSARRGLVEKLFFGSGTQLSVL	TRBJ1-4	TRBV30	6	-5.674
CAAGACAGAGAGCTGGGTTCCACTGCCAAAAAACAGTTTTTCAACCAGCCCTGTCGTCCGGCTGCTGGCACAGAAATACAAAGCTGAGTCCCCC	GDSALYFCASSRTTGLVEKLFFGSGTQLSVL	TRBJ1-4	TRBV9	3	-5.975
CAAGACAGAGAGCTGGGTTCCACTGCCAAAAAACAGTTTTTCAACCATGCCCCTCAAACTGCTGGCACAGAAGTACACAGCTGAGTCCCTGGGT	PRDSAVYFCASSLRGMVEKLFFGSGTQLSVL	TRBJ1-4	TRBV12-3; TRBV12-4	2	-6.151
CAAGACAGAGAGCTGGGTTCCACTGCCAAAAAACAGTTTTTCAACCCCATTTCTGCTGCTGGCACAGAGATACATGGCCGAGTCCCCCTGCTCT	EQGDSAMYLCASSRNGVEKLFFGSGTQLSVL	TRBJ1-4	TRBV7-9	5	-5.753
CAAGACAGAGAGCTGGGTTCCACTGCCAAAAAACAGTTTTTCAACCCCCTGTTCGACAACGCTGCAGAGATATATGCTGCTGTCTTCAGGGCTC	SPEDSSIYLCSVVEQGVEKLFFGSGTQLSVL	TRBJ1-4	TRBV29-1	23	-5.09
CAAGACAGAGAGCTGGGTTCCACTGCCAAAAAACAGTTTTTCAACCCCGGCCTCACTGATGGCACAGAAGTACACAGATGTCTGGGAGCTGGTA	TSSQTSVYFCAISEAGVEKLFFGSGTQLSVL	TRBJ1-4	TRBV10-3	21	-5.13
CAAGACAGAGAGCTGGGTTCCACTGCCAAAAAACAGTTTTTCAACCCCGTGGGGCTGCTGGCACAGAGATACACGGCCGAGTCCTCAAGCTTTG	KA*GLGRVSLCQQPHGVEKLFFGSGTQLSVL	TRBJ1-4	TRBV11-2	3	-5.975
CAAGACAGAGAGCTGGGTTCCACTGCCAAAAAACAGTTTTTCAACCCCGTGGGGTCTGCTGGCGCAGAGATACAGGGCTGAGTCTTCTGGCTGC	QPEDSALYLCASRPHGVEKLFFGSGTQLSVL	TRBJ1-4	TRBV4-1	3	-5.975
CAAGACAGAGAGCTGGGTTCCACTGCCAAAAAACAGTTTTTCAACCCCTGCTGTCCGTAAACTGCTGGCACAGAGGTACATAGATGTCTGGTTG	NQTSMYLCASSLRTAGVEKLFFGSGTQLSVL	TRBJ1-4	TRBV28	3	-5.975
CAAGACAGAGAGCTGGGTTCCACTGCCAAAAAACAGTTTTTCAACCCCTGGCGTTTCACTGCTGGCACAGAAGTACATGGCTGAGTCCTCCAGC	LEDSAMYFCASSETPGVEKLFFGSGTQLSVL	TRBJ1-4	TRBV2	10	-5.452
CAAGACAGAGAGCTGGGTTCCACTGCCAAAAAACAGTTTTTCAACCCCTGTCCCGAGCGCTAAGCTGCTGGCACAGAGATACATGGCCGAGTCC	DSAMYLCASSLALGTGVEKLFFGSGTQLSVL	TRBJ1-4	TRBV7-9	5	-5.753
CAAGACAGAGAGCTGGGTTCCACTGCCAAAAAACAGTTTTTCAACCCCTGTCCCGGAGTAACTGCTGGCACAGAAGTACACAGATGTCTGGGAG	SQTSVYFCASSYSGTGVEKLFFGSGTQLSVL	TRBJ1-4	TRBV6-6	9	-5.497
CAAGACAGAGAGCTGGGTTCCACTGCCAAAAAACAGTTTTTCAACCCCTGTCCCGGCCCTGCTGGCACAGAGATACATGGCCGAGTCCCCCTGC	QGDSAMYLCASRAGTGVEKLFFGSGTQLSVL	TRBJ1-4	TRBV7-9	2	-6.151
CAAGACAGAGAGCTGGGTTCCACTGCCAAAAAACAGTTTTTCAACCCGCCCTGTTGTAAGGCTGCTGGCACAGAGATACAGGGCCGAGTCTTCT	EDSALYLCASSLTTGRVEKLFFGSGTQLSVL	TRBJ1-4	TRBV4-2	4	-5.85
CAAGACAGAGAGCTGGGTTCCACTGCCAAAAAACAGTTTTTCAACCCGGTATTCGCTACTACTGGCACAGAGATAGAAAGCTGTCGGGTTCTTT	KNPTAFYLCASSSEYRVEKLFFGSGTQLSVL	TRBJ1-4	TRBV19	8	-5.549
CAAGACAGAGAGCTGGGTTCCACTGCCAAAAAACAGTTTTTCAACCCTGCTGCTGGTGGCACACAGGTACATGGCTGCGTCCCCCAGGCCTGGT	PGLGDAAMYLCATSSRVEKLFFGSGTQLSVL	TRBJ1-4	TRBV15	2	-6.151
CAAGACAGAGAGCTGGGTTCCACTGCCAAAAAACAGTTTTTCAACCCTGTGCCGGGGATCTCTGCTGGTGGCACACAGGTACATGGCTGCGTCC	DAAMYLCATSRDPRHRVEKLFFGSGTQLSVL	TRBJ1-4	TRBV15	4	-5.85
CAAGACAGAGAGCTGGGTTCCACTGCCAAAAAACAGTTTTTCAACCGCCCCCCCCTTTGTGGTGCTGGCACAGAAGTACACAGATGTCTGGGAG	SQTSVYFCASTTKGGAVEKLFFGSGTQLSVL	TRBJ1-4	TRBV6-6	8	-5.549
CAAGACAGAGAGCTGGGTTCCACTGCCAAAAAACAGTTTTTCAACCGGCGGTGAGCTGCTGGCGCAAAGATAAAGGGCCGAGTCCCCCAGCTCC	ELGDSALYLCASSSPPVEKLFFGSGTQLSVL	TRBJ1-4	TRBV5-1	10	-5.452
CAAGACAGAGAGCTGGGTTCCACTGCCAAAAAACAGTTTTTCAACCGTCTCTTGTGAGCTGGCACAGAAATAAGCTGCCGAATCTCCTCGCACT	VRGDSAAYFCASSQETVEKLFFGSGTQLSVL	TRBJ1-4	TRBV18	4	-5.85
CAAGACAGAGAGCTGGGTTCCACTGCCAAAAAACAGTTTTTCAACCTGACCCCGACTGCTGGCACAGAAGTACACAGATGTCTGGGAGGGAGCA	APSQTSVYFCASSRGQVEKLFFGSGTQLSVL	TRBJ1-4	TRBV6-5	4	-5.85
CAAGACAGAGAGCTGGGTTCCACTGCCAAAAAACAGTTTTTCAACCTTCCTGCCCAAGCTGCTGGCACAGAGATAGAGGGCCGAGTCCCCCAGC	LGDSALYLCASSLGRKVEKLFFGSGTQLSVL	TRBJ1-4	TRBV5-6	3	-5.975
CAAGACAGAGAGCTGGGTTCCACTGCCAAAAAACAGTTTTTCAACGACCTCACTGCTGGCACAGAGGTACATAGATGTCTGGTTGGTGCTGGCG	ASTNQTSMYLCASSEVVEKLFFGSGTQLSVL	TRBJ1-4	TRBV28	33	-4.933
CAAGACAGAGAGCTGGGTTCCACTGCCAAAAAACAGTTTTTCAACGACCTCCCCCCTTCCTAAAGCACTGCAGATGTAGAAGCTGCTGTCTTCA	EDSSFYICSALGRGEVVEKLFFGSGTQLSVL	TRBJ1-4	TRBV20-1	5	-5.753
CAAGACAGAGAGCTGGGTTCCACTGCCAAAAAACAGTTTTTCAACGACGAAAAATCCCCTGTCAGCAAACTGCTGGCACAGAGGTACATAGATG	IYVPLCQQFADRGFFVVEKLFFGSGTQLSVL	TRBJ1-4	TRBV28	3	-5.975
CAAGACAGAGAGCTGGGTTCCACTGCCAAAAAACAGTTTTTCAACGATTGTGCGACTGCTGGCACAGAAGTACACAGATGTCTGGGAGGGAGCA	APSQTSVYFCASSRTIVEKLFFGSGTQLSVL	TRBJ1-4	TRBV6-6	13	-5.338
CAAGACAGAGAGCTGGGTTCCACTGCCAAAAAACAGTTTTTCAACGCCCGGGGAACTGCTGGCACAGAAGTACAGAGAGGTCTGGTTGGGGCTG	SPNQTSLYFCASSSPGVEKLFFGSGTQLSVL	TRBJ1-4	TRBV27	3	-5.975
CAAGACAGAGAGCTGGGTTCCACTGCCAAAAAACAGTTTTTCAACGCTCCTACCGCTAGCACTGCAGATGTAGAAGCTGCTGTCTTCAGGATGG	HPEDSSFYICSASGRSVEKLFFGSGTQLSVL	TRBJ1-4	TRBV20-1	15	-5.276
CAAGACAGAGAGCTGGGTTCCACTGCCAAAAAACAGTTTTTCAACGGCCCGACCCCTGTCGCTGCTGGCACAGAAGTACACAGATGTCTGGGAG	SQTSVYFCASSDRGRAVEKLFFGSGTQLSVL	TRBJ1-4	TRBV6-6	4	-5.85
CAAGACAGAGAGCTGGGTTCCACTGCCAAAAAACAGTTTTTCAACGGGACTAGCACTGCAGATGTAGAAGCTGCTGTCTTCAGGATGGGCACTG	SAHPEDSSFYICSASPVEKLFFGSGTQLSVL	TRBJ1-4	TRBV20-1	4	-5.85
CAAGACAGAGAGCTGGGTTCCACTGCCAAAAAACAGTTTTTCAACGTAGCCCCCGCCGGATGGGCTGCTGGCACAGAGATACACGGCCGAGTCC	DSAVYLCASSPSGGGYVEKLFFGSGTQLSVL	TRBJ1-4	TRBV11-2	3	-5.975
CAAGACAGAGAGCTGGGTTCCACTGCCAAAAAACAGTTTTTCAACGTCCCTGGCACTGCAGATGTAGAAGCTGCTGTCTTCAGGATGGGCACTG	SAHPEDSSFYICSARDVEKLFFGSGTQLSVL	TRBJ1-4	TRBV20-1	7	-5.607
CAAGACAGAGAGCTGGGTTCCACTGCCAAAAAACAGTTTTTCAACGTGCCCACTGCTGGCACAGAAGTACATGGCTGAGTCCTCCAGCTTTGTG	TKLEDSAMYFCASSGHVEKLFFGSGTQLSVL	TRBJ1-4	TRBV2	5	-5.753
CAAGACAGAGAGCTGGGTTCCACTGCCAAAAAACAGTTTTTCAACTCCCTGTCCAGAGTAACTGCTGGCACAGAAGTACACAGATGTCTGGGAG	SQTSVYFCASSYSGQGVEKLFFGSGTQLSVL	TRBJ1-4	TRBV6-5	7	-5.607
CAAGACAGAGAGCTGGGTTCCACTGCCAAAAAACAGTTTTTCAACTCCCTGTCCGAGATCTCTAGCACTGCAGATGTAGAAGCTGCTGTCTTCA	EDSSFYICSARDLGQGVEKLFFGSGTQLSVL	TRBJ1-4	TRBV20-1	10	-5.452
CAAGACAGAGAGCTGGGTTCCACTGCCAAAAAACAGTTTTTCAACTCCTCCCTGAGGACTGCTGGCACAGAAGTACACAGCTGAGTCCCTGGGT	PRDSAVYFCASSPQGGVEKLFFGSGTQLSVL	TRBJ1-4	TRBV12-3; TRBV12-4	3	-5.975
CAAGACAGAGAGCTGGGTTCCACTGCCAAAAAACAGTTTTTCAACTCGCCCCCTGTCCCCTAAGCTGCTGGCACAGAGATACACGGCCGAGTCC	DSAVYLCASSLGDRGRVEKLFFGSGTQLSVL	TRBJ1-4	TRBV11-2	2	-6.151
CAAGACAGAGAGCTGGGTTCCACTGCCAAAAAACAGTTTTTCAACTCGCCCCCTTCTGCTGGCACAGAAGTACATGGCTGAGTCCTCCAGCTTT	KLEDSAMYFCASRRGRVEKLFFGSGTQLSVL	TRBJ1-4	TRBV2	14	-5.306
CAAGACAGAGAGCTGGGTTCCACTGCCAAAAAACAGTTTTTCAACTCGCGCCCCGATCAAGCTGCTGGCACAGAGATACACGGCCGAGTCCTCA	EDSAVYLCASSLIGARVEKLFFGSGTQLSVL	TRBJ1-4	TRBV11-2	7	-5.607
CAAGACAGAGAGCTGGGTTCCACTGCCAAAAAACAGTTTTTCAACTCTGCTTTCGGTGCTGGCACAGAAGTACATGGCTGAGTCCTCCAGCTTT	KLEDSAMYFCASTESRVEKLFFGSGTQLSVL	TRBJ1-4	TRBV2	7	-5.607
CAAGACAGAGAGCTGGGTTCCACTGCCAAAAAACAGTTTTTCAACTGAAACAGTGCTGGCACAGAAGTACATGGCTGAGTCCTCCAGCTTTGTG	TKLEDSAMYFCASTVSVEKLFFGSGTQLSVL	TRBJ1-4	TRBV2	3	-5.975
CAAGACAGAGAGCTGGGTTCCACTGCCAAAAAACAGTTTTTCAACTGTCCCCCATAAACTGCTGGCACAGAGGTACATAGATGTCTGGTTGGTG	TNQTSMYLCASSLWGTVEKLFFGSGTQLSVL	TRBJ1-4	TRBV28	7	-5.607
CAAGACAGAGAGCTGGGTTCCACTGCCAAAAAACAGTTTTTCAACTGTCCCCTTATTGCTGGCACAGAAGTACATGGCTGAGTCCTCCAGCTTT	KLEDSAMYFCASNKGTVEKLFFGSGTQLSVL	TRBJ1-4	TRBV2	2	-6.151
CAAGACAGAGAGCTGGGTTCCACTGCCAAAAAACAGTTTTTCAACTTGCCCCCTGTAAAGGGCGCTGCAGAGATATATGCTGCTGTCTTCAGGG	PEDSSIYLCSALYRGQVEKLFFGSGTQLSVL	TRBJ1-4	TRBV29-1	3	-5.975
CAAGACAGAGAGCTGGGTTCCACTGCCAAAAAACAGTTTTTCAAGAAAACCGTCCCGAGTCTGACTGCTGGCACAGAAGTACAGAGAGGTCTGG	QTSLYFCASSQTRDGFLEKLFFGSGTQLSVL	TRBJ1-4	TRBV27	24	-5.072
CAAGACAGAGAGCTGGGTTCCACTGCCAAAAAACAGTTTTTCAAGCACCCCGTGGCTGCTGGCACAGAAATACACAGCAGAGTCACCAAGCTCC	ELGDSAVYFCASSHGVLEKLFFGSGTQLSVL	TRBJ1-4	TRBV3-1	5	-5.753
CAAGACAGAGAGCTGGGTTCCACTGCCAAAAAACAGTTTTTCAAGCACTCTCCCCCCACTGCTGGCACAGAAGTACATGGCTGAGTCCTCCAGC	LEDSAMYFCASSGGRVLEKLFFGSGTQLSVL	TRBJ1-4	TRBV2	7	-5.607
CAAGACAGAGAGCTGGGTTCCACTGCCAAAAAACAGTTTTTCAAGCCCATCTTGGCTGCTGGCACAGAAATACACAGCAGAGTCACCAAGCTCC	ELGDSAVYFCASSQDGLEKLFFGSGTQLSVL	TRBJ1-4	TRBV3-1	11	-5.41
CAAGACAGAGAGCTGGGTTCCACTGCCAAAAAACAGTTTTTCAAGCCCCTTCTCTCTAGCACTGCAGATGTAGAAGCTGCTGTCTTCAGGATGG	HPEDSSFYICSAREKGLEKLFFGSGTQLSVL	TRBJ1-4	TRBV20-1	7	-5.607
CAAGACAGAGAGCTGGGTTCCACTGCCAAAAAACAGTTTTTCAAGCTGTCCGGGTGAGCTGGCACAGAAATAAGCTGCCGAATCTCCTCGCACT	VRGDSAAYFCASSPGQLEKLFFGSGTQLSVL	TRBJ1-4	TRBV18	15	-5.276
CAAGACAGAGAGCTGGGTTCCACTGCCAAAAAACAGTTTTTCAAGCTGTGCAACGCTGCAGAGATATATGCTGCTGTCTTCAGGGCTCATGTTG	NMSPEDSSIYLCSVAQLEKLFFGSGTQLSVL	TRBJ1-4	TRBV29-1	6	-5.674
CAAGACAGAGAGCTGGGTTCCACTGCCAAAAAACAGTTTTTCAAGGCTGTCCCGGAGGCTGCTGGCACAGAAATACACAGCAGAGTCACCAAGC	LGDSAVYFCASSLRDSLEKLFFGSGTQLSVL	TRBJ1-4	TRBV3-1	3	-5.975
CAAGACAGAGAGCTGGGTTCCACTGCCAAAAAACAGTTTTTCAAGGGCCGTCCTAGCGCTGCAGAGATATATGCTGCTGTCTTCAGGGCTCATG	MSPEDSSIYLCSARTALEKLFFGSGTQLSVL	TRBJ1-4	TRBV29-1	3	-5.975
CAAGACAGAGAGCTGGGTTCCACTGCCAAAAAACAGTTTTTCAAGGGGAATAGGGGAGGGGGCCAAATAACTGCTGGCACAGAAGTACACAGAT	SVYFCASSYLAPSPIPLEKLFFGSGTQLSVL	TRBJ1-4	TRBV6-5	322	-3.944
CAAGACAGAGAGCTGGGTTCCACTGCCAAAAAACAGTTTTTCAAGGGGGGTTTTTCTAGCACTGCAGATGTAGAAGCTGCTGTCTTCAGGATGG	HPEDSSFYICSARKTPLEKLFFGSGTQLSVL	TRBJ1-4	TRBV20-1	6	-5.674
CAAGACAGAGAGCTGGGTTCCACTGCCAAAAAACAGTTTTTCAAGTCCCCCTGCTACTTGGCTGCTGGCGCAGAGATACAGGGCTGAGTCTTCT	EDSALYLCASSQVAGGLEKLFFGSGTQLSVL	TRBJ1-4	TRBV4-1	3	-5.975
CAAGACAGAGAGCTGGGTTCCACTGCCAAAAAACAGTTTTTCAATAAACTGTCCGGGGCTGCTGGCACAGAAGTACAGAGAGGTCTGGTTGGGG	PNQTSLYFCASSPGQFIEKLFFGSGTQLSVL	TRBJ1-4	TRBV27	8	-5.549
CAAGACAGAGAGCTGGGTTCCACTGCCAAAAAACAGTTTTTCAATAATCGCCTGGTCCGATCTGCTGGCACAGAAGTACACAGATGTTTGGGAG	SQTSVYFCASRSDQAIIEKLFFGSGTQLSVL	TRBJ1-4	TRBV6-2	5	-5.753
CAAGACAGAGAGCTGGGTTCCACTGCCAAAAAACAGTTTTTCAATCACTGTCCCGGGACTGCTGGCACAGAAGTACACAGATGTCTGGGAGGGA	PSQTSVYFCASSPGTVIEKLFFGSGTQLSVL	TRBJ1-4	TRBV6-5	4	-5.85
CAAGACAGAGAGCTGGGTTCCACTGCCAAAAAACAGTTTTTCAATCAGCCTGTCCCCCCTTCTGCTGGCACAGAAGTACATGGCTGAGTCCTCC	EDSAMYFCASRRGDRLIEKLFFGSGTQLSVL	TRBJ1-4	TRBV2	3	-5.975
CAAGACAGAGAGCTGGGTTCCACTGCCAAAAAACAGTTTTTCAATCCCCCCTGCAAATTCACTGCTGGCACAGAGGTACTGAGAGGTATGTGAG	SHTSQYLCASSEFAGGIEKLFFGSGTQLSVL	TRBJ1-4	TRBV25-1	4	-5.85
CAAGACAGAGAGCTGGGTTCCACTGCCAAAAAACAGTTTTTCAATCCCCGTAAAGCCCCCTGTCATCAAGCTGCTGGCACAGAGATACACGGCC	AVYLCASSLMTGGFTGIEKLFFGSGTQLSVL	TRBJ1-4	TRBV11-2	3	-5.975
CAAGACAGAGAGCTGGGTTCCACTGCCAAAAAACAGTTTTTCAATCGCCCCTGTCCATTTGCTGCTGGCGCAAAGATAAAGGGCCGAGTCCCCC	GDSALYLCASSKWTGAIEKLFFGSGTQLSVL	TRBJ1-4	TRBV5-1	10	-5.452
CAAGACAGAGAGCTGGGTTCCACTGCCAAAAAACAGTTTTTCAATCGCCTGTCCCGGTCGGCCACTGCAGATGTAGAAGCTGCTGTCTTCAGGA	PEDSSFYICSGRPGQAIEKLFFGSGTQLSVL	TRBJ1-4	TRBV20-1	12	-5.373
CAAGACAGAGAGCTGGGTTCCACTGCCAAAAAACAGTTTTTCAATGCCCCCTGTCTGAAGACTGCTGGCACAGAAATACACAGCAGAGTCACCN	GDSAVYFCASSLQTGGIEKLFFGSGTQLSVL	TRBJ1-4	TRBV3-1	2	-6.151
CAAGACAGAGAGCTGGGTTCCACTGCCAAAAAACAGTTTTTCAATGCCCTGTCCCGGCGGGCTGCTGGCACAGAGATAGAGGGCCGAGTCCCCC	GDSALYLCASSPPGQGIEKLFFGSGTQLSVL	TRBJ1-4	TRBV5-6	4	-5.85
CAAGACAGAGAGCTGGGTTCCACTGCCAAAAAACAGTTTTTCAATGCGACCCGTCCCGGGCCTGCTGGCACAGAGGTACATAGATGTCTGGTTG	NQTSMYLCASRPGTGRIEKLFFGSGTQLSVL	TRBJ1-4	TRBV28	4	-5.85
CAAGACAGAGAGCTGGGTTCCACTGCCAAAAAACAGTTTTTCAATGGGCTGTCCTGATAACCTGCTGGCACAGAAGTACACAGATGTCTGGGAG	SQTSVYFCASRLSGQPIEKLFFGSGTQLSVL	TRBJ1-4	TRBV6-5	4	-5.85
CAAGACAGAGAGCTGGGTTCCACTGCCAAAAAACAGTTTTTCAATTAAACCCCCGCCGACCCGATCTTGGCTGCTGGCACAGAAATAAACTCCA	GVYFCASSQDRVGGGLIEKLFFGSGTQLSVL	TRBJ1-4	TRBV14	3	-5.975
CAAGACAGAGAGCTGGGTTCCACTGCCAAAAAACAGTTTTTCACAACAAACCCCCCAGTTGACAACTGCTGGCACAGAAGTACACAGATGTCTG	RHLCTSVPAVVNWGVCCEKLFFGSGTQLSVL	TRBJ1-4	TRBV6-5	8	-5.549
CAAGACAGAGAGCTGGGTTCCACTGCCAAAAAACAGTTTTTCACCAAAAAAGGCTAGGCCCCCCCCCGGGCTGCTGGCACAGAAATACAAAGCT	ALYFCASSPGGGLAFFGEKLFFGSGTQLSVL	TRBJ1-4	TRBV9	4	-5.85
CAAGACAGAGAGCTGGGTTCCACTGCCAAAAAACAGTTTTTCACCAAACAAACTGCTGGCACAGAAGTACAGAGAGGTCTGGTTGGGGCTGGGC	PSPNQTSLYFCASSLFGEKLFFGSGTQLSVL	TRBJ1-4	TRBV27	3	-5.975
CAAGACAGAGAGCTGGGTTCCACTGCCAAAAAACAGTTTTTCACCAAACCCCACGTTGCTGCTGGCACAGAGGTACATAGATGTCTGGTTGGTG	TNQTSMYLCASSNVGFGEKLFFGSGTQLSVL	TRBJ1-4	TRBV28	10	-5.452
CAAGACAGAGAGCTGGGTTCCACTGCCAAAAAACAGTTTTTCACCAAACCCCGGGTCGGGGGAGCTGGCACAGAAATAAGCTGCCGAATCTCCT	GDSAAYFCASSPDPGFGEKLFFGSGTQLSVL	TRBJ1-4	TRBV18	3	-5.975
CAAGACAGAGAGCTGGGTTCCACTGCCAAAAAACAGTTTTTCACCAAATTGGCCCACTCGGGGGCTGCTGGCACAGAAATACACAGCAGAGTCA	DSAVYFCASSPRVGQFGEKLFFGSGTQLSVL	TRBJ1-4	TRBV3-1	5	-5.753
CAAGACAGAGAGCTGGGTTCCACTGCCAAAAAACAGTTTTTCACCAACAACCCCCTGTTCCAAGCTGCTGGCACAGAGATAGAGGGCCGAGTCC	DSALYLCASSLEQGVVGEKLFFGSGTQLSVL	TRBJ1-4	TRBV5-6	6	-5.674
CAAGACAGAGAGCTGGGTTCCACTGCCAAAAAACAGTTTTTCACCAACCAAGCCCTTTGAGTAACTGCTGGCACAGAAGTACACAGATGTCTGG	QTSVYFCASSYSKGLVGEKLFFGSGTQLSVL	TRBJ1-4	TRBV6-6	8	-5.549
CAAGACAGAGAGCTGGGTTCCACTGCCAAAAAACAGTTTTTCACCAACCCCTGCCCCATTTTTGCTGGCACAGAAGTACACAGATGTCTGGGAG	SQTSVYFCASKNGAGVGEKLFFGSGTQLSVL	TRBJ1-4	TRBV6-5	3	-5.975
CAAGACAGAGAGCTGGGTTCCACTGCCAAAAAACAGTTTTTCACCAACCGCCCTGACTTGGCTGCTGGCACAGAAGTACACAGATGTTTGGGAG	SQTSVYFCASSQVRAVGEKLFFGSGTQLSVL	TRBJ1-4	TRBV6-2	5	-5.753
CAAGACAGAGAGCTGGGTTCCACTGCCAAAAAACAGTTTTTCACCAACTCCACCCAAGCTGCTGGCGCAAAGATAAAGGGCCGAGTCCCCCAGC	LGDSALYLCASSLGGVGEKLFFGSGTQLSVL	TRBJ1-4	TRBV5-1	3	-5.975
CAAGACAGAGAGCTGGGTTCCACTGCCAAAAAACAGTTTTTCACCAACTGTCCCGATCGAGCTGCTGGCACAGAGATACACGGCGGAGTCCTCC	EDSAVYLCASSSIGTVGEKLFFGSGTQLSVL	TRBJ1-4	TRBV7-8	3	-5.975
CAAGACAGAGAGCTGGGTTCCACTGCCAAAAAACAGTTTTTCACCAAGCCCCGTCAACCTAGTGCTGGCACAGAGATAGAAAGCTGTCGGGTTC	NPTAFYLCASTRLTGLGEKLFFGSGTQLSVL	TRBJ1-4	TRBV19	3	-5.975
CAAGACAGAGAGCTGGGTTCCACTGCCAAAAAACAGTTTTTCACCAATAAAACCCGGCTGGCTGCTGGCACAGAGATACAGGGCCGAGTCTTCT	EDSALYLCASSQPGFIGEKLFFGSGTQLSVL	TRBJ1-4	TRBV4-2	9	-5.497
CAAGACAGAGAGCTGGGTTCCACTGCCAAAAAACAGTTTTTCACCAATACCCCTGTTCAAAGCACTGCAGATGTAGAAGCTGCTGTCTTCAGGA	PEDSSFYICSALNRGIGEKLFFGSGTQLSVL	TRBJ1-4	TRBV20-1	47	-4.78
CAAGACAGAGAGCTGGGTTCCACTGCCAAAAAACAGTTTTTCACCAATCCCTGGGGGGCTGCTGGCACAGAGATACACGGCCGAGTCCTCAAGC	LEDSAVYLCASSPPGIGEKLFFGSGTQLSVL	TRBJ1-4	TRBV11-2	6	-5.674
CAAGACAGAGAGCTGGGTTCCACTGCCAAAAAACAGTTTTTCACCACCCCCCCAAAGACTGCTGGCACAGAAGTACAGAGAGGTCTGGTTGGGG	PNQTSLYFCASSLWGGGEKLFFGSGTQLSVL	TRBJ1-4	TRBV27	2	-6.151
CAAGACAGAGAGCTGGGTTCCACTGCCAAAAAACAGTTTTTCACCACCCCTGTCGAGTGCACTGCAGATGTAGAAGCTGCTGTCTTCAGGATGG	HPEDSSFYICSALDRGGEKLFFGSGTQLSVL	TRBJ1-4	TRBV20-1	7	-5.607
CAAGACAGAGAGCTGGGTTCCACTGCCAAAAAACAGTTTTTCACCACCCTCTCACAGGGCTGCTGGCACAGAGATACACGGCTGAGTCCCCCCG	GGTQPCISVPAAL*EGGEKLFFGSGTQLSVL	TRBJ1-4	TRBV7-3	5	-5.753
CAAGACAGAGAGCTGGGTTCCACTGCCAAAAAACAGTTTTTCACCACCCTGCCACCCATTACTGCTGGCACAGAAGTACAGGGCTGAGTCCCCC	GDSALYFCASSNGWQGGEKLFFGSGTQLSVL	TRBJ1-4	TRBV13	4	-5.85
CAAGACAGAGAGCTGGGTTCCACTGCCAAAAAACAGTTTTTCACCACCCTGCCCCCGGGCAACGCTGCAGAGATATATGCTGCTGTCTTCAGGG	PEDSSIYLCSVARGQGGEKLFFGSGTQLSVL	TRBJ1-4	TRBV29-1	3	-5.975
CAAGACAGAGAGCTGGGTTCCACTGCCAAAAAACAGTTTTTCACCACCCTGTAAGTCTCTGCTGGCACAGAAGTACACAGATGTCTGGGAGGGA	PSQTSVYFCASRDLQGGEKLFFGSGTQLSVL	TRBJ1-4	TRBV6-1	4	-5.85
CAAGACAGAGAGCTGGGTTCCACTGCCAAAAAACAGTTTTTCACCACCCTGTCCACTGCTGGCACAGAAGTACACAGATGTCTGGGAGGGAGCA	APSQTSVYFCASSGQGGEKLFFGSGTQLSVL	TRBJ1-4	TRBV6-6	5	-5.753
CAAGACAGAGAGCTGGGTTCCACTGCCAAAAAACAGTTTTTCACCACCCTGTTCGCTGATGGCACAGAAGTACACAGATGTCTGGGAGCTGGTA	TSSQTSVYFCAISEQGGEKLFFGSGTQLSVL	TRBJ1-4	TRBV10-3	4	-5.85
CAAGACAGAGAGCTGGGTTCCACTGCCAAAAAACAGTTTTTCACCACCCTTTTCGTGTCCCGGTTGGCTGGCACAGAAATAAACTCCAGAATCC	DSGVYFCASQPGHEKGGEKLFFGSGTQLSVL	TRBJ1-4	TRBV14	6	-5.674
CAAGACAGAGAGCTGGGTTCCACTGCCAAAAAACAGTTTTTCACCACCGGTTAGGGGGCTGCTGGCACAGAAATACACAGCAGAGTCACCAAGC	LGDSAVYFCASSPLTGGEKLFFGSGTQLSVL	TRBJ1-4	TRBV3-1	3	-5.975
CAAGACAGAGAGCTGGGTTCCACTGCCAAAAAACAGTTTTTCACCACCTGTCCCGATTCTACTGCTGGCACAGAAGTACACAGCTGAGTCCCTG	RDSAVYFCASSRIGTGGEKLFFGSGTQLSVL	TRBJ1-4	TRBV12-3; TRBV12-4	4	-5.85
CAAGACAGAGAGCTGGGTTCCACTGCCAAAAAACAGTTTTTCACCACCTGTCCCGGTGGTTCTGCTGGCACAGAAGTACAGAGAGGTCTGGTTG	NQTSLYFCASRTTGTGGEKLFFGSGTQLSVL	TRBJ1-4	TRBV27	18	-5.196
CAAGACAGAGAGCTGGGTTCCACTGCCAAAAAACAGTTTTTCACCACCTTCGTCCGCGCTGCAGAGATATATGCTGCTGTCTTCAGGGCTCATG	MSPEDSSIYLCSADEGGEKLFFGSGTQLSVL	TRBJ1-4	TRBV29-1	12	-5.373
CAAGACAGAGAGCTGGGTTCCACTGCCAAAAAACAGTTTTTCACCACGCCCTGGGTCGTTGCTGGCACAGAAGTACACAGATGTTTGGGAGGGA	PSQTSVYFCASNDPGRGEKLFFGSGTQLSVL	TRBJ1-4	TRBV6-2	4	-5.85
CAAGACAGAGAGCTGGGTTCCACTGCCAAAAAACAGTTTTTCACCACTCTGACGGCTGCTGGCACAGAGATACACGGCCGAGTCCTCCTGCTGT	QQEDSAVYLCASSRQSGEKLFFGSGTQLSVL	TRBJ1-4	TRBV7-2	4	-5.85
CAAGACAGAGAGCTGGGTTCCACTGCCAAAAAACAGTTTTTCACCACTGCCCCCAGAGTAACTGCTGGCACAGAAGTACACAGATGTCTGGGAG	SQTSVYFCASSYSGGSGEKLFFGSGTQLSVL	TRBJ1-4	TRBV6-5	5	-5.753
CAAGACAGAGAGCTGGGTTCCACTGCCAAAAAACAGTTTTTCACCAGAAACATATAAGCTGCTGGCACAGAGATACATGGCCGAGTCCCCCTGC	QGDSAMYLCASSLYVSGEKLFFGSGTQLSVL	TRBJ1-4	TRBV7-9	5	-5.753
CAAGACAGAGAGCTGGGTTCCACTGCCAAAAAACAGTTTTTCACCAGAATCCCCTATCGCCTGGCTGCTGGCACAGAAATAAACTCCAGAATCC	DSGVYFCASSQAIGDSGEKLFFGSGTQLSVL	TRBJ1-4	TRBV14	17	-5.221
CAAGACAGAGAGCTGGGTTCCACTGCCAAAAAACAGTTTTTCACCAGCCGTCCCCGGGCTGCTGGCGCAGAAATATACAGATGTCTGGGAGGAG	SSQTSVYFCASSPGTAGEKLFFGSGTQLSVL	TRBJ1-4	TRBV10-1	3	-5.975
CAAGACAGAGAGCTGGGTTCCACTGCCAAAAAACAGTTTTTCACCAGCGGGAATACTGCTGGCACAGAAGTACATGGCTGAGTCCTCCAGCTTT	KLEDSAMYFCASSIPAGEKLFFGSGTQLSVL	TRBJ1-4	TRBV2	4	-5.85
CAAGACAGAGAGCTGGGTTCCACTGCCAAAAAACAGTTTTTCACCAGGCCCCTGTGCGACGCTGCAGAGATATATGCTGCTGTCTTCAGGGCTC	SPEDSSIYLCSVAQGPGEKLFFGSGTQLSVL	TRBJ1-4	TRBV29-1	25	-5.054
CAAGACAGAGAGCTGGGTTCCACTGCCAAAAAACAGTTTTTCACCATAACGACTAGCACTGCAGATGTAGAAGCTGCTGTCTTCAGGATGGGCA	AHPEDSSFYICSASRYGEKLFFGSGTQLSVL	TRBJ1-4	TRBV20-1	11	-5.41
CAAGACAGAGAGCTGGGTTCCACTGCCAAAAAACAGTTTTTCACCATCCAGGCTCAGATCTTCAACGCTGCAGAGATATATGCTGCTGTCTTCA	EDSSIYLCSVEDLSLDGEKLFFGSGTQLSVL	TRBJ1-4	TRBV29-1	26	-5.037
CAAGACAGAGAGCTGGGTTCCACTGCCAAAAAACAGTTTTTCACCATCCCCTGTATTTCTAGCACTGCAGATGTAGAAGCTGCTGTCTTCAGGA	PEDSSFYICSARNTGDGEKLFFGSGTQLSVL	TRBJ1-4	TRBV20-1	6	-5.674
CAAGACAGAGAGCTGGGTTCCACTGCCAAAAAACAGTTTTTCACCATCCCCTGTCCACAAGCTGCTGGCGCAAAGATAAAGGGCCGAGTCCCCC	GDSALYLCASSLWTGDGEKLFFGSGTQLSVL	TRBJ1-4	TRBV5-1	4	-5.85
CAAGACAGAGAGCTGGGTTCCACTGCCAAAAAACAGTTTTTCACCATCCCGGGACCGACTGGCACAGAAGTACACAGATGTCTGGGAGGGAGCA	APSQTSVYFCASRSRDGEKLFFGSGTQLSVL	TRBJ1-4	TRBV6-6	13	-5.338
CAAGACAGAGAGCTGGGTTCCACTGCCAAAAAACAGTTTTTCACCATCCCTGTCCCCACTGGCACAGAGATAGAAAGCTGTCGGGTTCTTTTGG	QKNPTAFYLCASGDRDGEKLFFGSGTQLSVL	TRBJ1-4	TRBV19	4	-5.85
CAAGACAGAGAGCTGGGTTCCACTGCCAAAAAACAGTTTTTCACCATCCTGTCCCGGGTCTCTAGCACTGCAGATGTAGAAGCTGCTGTCTTCA	EDSSFYICSARDPGQDGEKLFFGSGTQLSVL	TRBJ1-4	TRBV20-1	18	-5.196
CAAGACAGAGAGCTGGGTTCCACTGCCAAAAAACAGTTTTTCACCATTCCCTGCCCGGGATAAACTGCTGGCACAGAAGTACAGAGAGGTCTGG	QTSLYFCASSLSRAGNGEKLFFGSGTQLSVL	TRBJ1-4	TRBV27	2	-6.151
CAAGACAGAGAGCTGGGTTCCACTGCCAAAAAACAGTTTTTCACCATTTGAGCTGGCACAGAAATAAGCTGCCGAATCTCCTCGCACTACCTGC	QVVRGDSAAYFCASSNGEKLFFGSGTQLSVL	TRBJ1-4	TRBV18	10	-5.452
CAAGACAGAGAGCTGGGTTCCACTGCCAAAAAACAGTTTTTCACCCAAAGAGCCCGAGCTGCTGGCACAGAGATACACGGCCGAGTCCTCCTGC	QEDSAVYLCASSSGSLGEKLFFGSGTQLSVL	TRBJ1-4	TRBV7-2	3	-5.975
CAAGACAGAGAGCTGGGTTCCACTGCCAAAAAACAGTTTTTCACCCAAATTGGCACTCTCCGCGGTGCAGAGATATATGCTGCTGTCTTCAGGG	PEDSSIYLCTAESANLGEKLFFGSGTQLSVL	TRBJ1-4	TRBV29-1	16	-5.248
CAAGACAGAGAGCTGGGTTCCACTGCCAAAAAACAGTTTTTCACCCAACCCCGAAGTTAAGCTGCTGGCACAGAGATACATGGCCGAGTCCCCC	GDSAMYLCASSLTSGLGEKLFFGSGTQLSVL	TRBJ1-4	TRBV7-9	5	-5.753
CAAGACAGAGAGCTGGGTTCCACTGCCAAAAAACAGTTTTTCACCCAACCCCTGTTTAGCGCTGCAGAGATATATGCTGCTGTCTTCAGGGCTC	SPEDSSIYLCSAKQGLGEKLFFGSGTQLSVL	TRBJ1-4	TRBV29-1	6	-5.674
CAAGACAGAGAGCTGGGTTCCACTGCCAAAAAACAGTTTTTCACCCAACGCCCCCCGACTGCTGGCACAGAAGTACACAGATGTCTGGGAGGGA	PSQTSVYFCASSRGALGEKLFFGSGTQLSVL	TRBJ1-4	TRBV6-5	3	-5.975
CAAGACAGAGAGCTGGGTTCCACTGCCAAAAAACAGTTTTTCACCCAAGTAGAGTCCTGTCCCTCCGCTAGAGCTGCTGGCACAGCGATACATG	MYRCASSSSGGTGLYLGEKLFFGSGTQLSVL	TRBJ1-4	TRBV7-6	2	-6.151
CAAGACAGAGAGCTGGGTTCCACTGCCAAAAAACAGTTTTTCACCCAATCCCTGTGACTTGCTGGCACAGAAGTACAGAGAGGTCTGGTTGGGG	PNQTSLYFCASKSQGLGEKLFFGSGTQLSVL	TRBJ1-4	TRBV27	8	-5.549
CAAGACAGAGAGCTGGGTTCCACTGCCAAAAAACAGTTTTTCACCCAATGCTGTCCCCCTGCTGGCACAGAAGTACAGAGAGGTCTGGTTGGGG	PNQTSLYFCASRGTALGEKLFFGSGTQLSVL	TRBJ1-4	TRBV27	4	-5.85
CAAGACAGAGAGCTGGGTTCCACTGCCAAAAAACAGTTTTTCACCCACACCCTGTCCCGAACTGCTGGCACAGAAGTACACAGCTGAGTCCCTG	RDSAVYFCASSSGQGVGEKLFFGSGTQLSVL	TRBJ1-4	TRBV12-3; TRBV12-4	2	-6.151
CAAGACAGAGAGCTGGGTTCCACTGCCAAAAAACAGTTTTTCACCCACAGCCCCCACTCTAGCACTGCAGATGTAGAAGCTGCTGTCTTCAGGA	PEDSSFYICSARVGAVGEKLFFGSGTQLSVL	TRBJ1-4	TRBV20-1	4	-5.85
CAAGACAGAGAGCTGGGTTCCACTGCCAAAAAACAGTTTTTCACCCACCAAAACAACGCTGCAGAGATATATGCTGCTGTCTTCAGGGCTCATG	MSPEDSSIYLCSVVLVGEKLFFGSGTQLSVL	TRBJ1-4	TRBV29-1	6	-5.674
CAAGACAGAGAGCTGGGTTCCACTGCCAAAAAACAGTTTTTCACCCACCCCGGTCTCCCTGGGGCTGCTGGCACAGAGATACAGGGCCGAGTCG	DSALYLCASSPRETGVGEKLFFGSGTQLSVL	TRBJ1-4	TRBV5-4	3	-5.975
CAAGACAGAGAGCTGGGTTCCACTGCCAAAAAACAGTTTTTCACCCACCCCTGAGGGGTAACTGCTGGCACAGAAGTACACAGATGTCTGGGAG	SQTSVYFCASSYPSGVGEKLFFGSGTQLSVL	TRBJ1-4	TRBV6-6	14	-5.306
CAAGACAGAGAGCTGGGTTCCACTGCCAAAAAACAGTTTTTCACCCACGACACCCTGTCCGTTTGAACTGCTGGCACAGAGGTACATAGATGTC	TSMYLCASSSNGQGVVGEKLFFGSGTQLSVL	TRBJ1-4	TRBV28	4	-5.85
CAAGACAGAGAGCTGGGTTCCACTGCCAAAAAACAGTTTTTCACCCACGGGTCGGCTGCTGGCACAGAGATACATGGCCGAGTCCCCCTGCTCT	EQGDSAMYLCASSRPVGEKLFFGSGTQLSVL	TRBJ1-4	TRBV7-9	3	-5.975
CAAGACAGAGAGCTGGGTTCCACTGCCAAAAAACAGTTTTTCACCCACTGTCCCCTGGTAACTGCTGGCACAGAAGTACACAGATGTCTGGGAG	SQTSVYFCASSYQGTVGEKLFFGSGTQLSVL	TRBJ1-4	TRBV6-5	4	-5.85
CAAGACAGAGAGCTGGGTTCCACTGCCAAAAAACAGTTTTTCACCCACTGTCGAAGTGGCACAGAAGTACATGGCTGAGTCCTCCAGCTTTGTG	TKLEDSAMYFCATSTVGEKLFFGSGTQLSVL	TRBJ1-4	TRBV2	3	-5.975
CAAGACAGAGAGCTGGGTTCCACTGCCAAAAAACAGTTTTTCACCCAGACCCCCTACGCTGCTGGCACAGAAATACAAAGCTGAGTCCCCCAGC	LGDSALYFCASSVGGLGEKLFFGSGTQLSVL	TRBJ1-4	TRBV9	2	-6.151
CAAGACAGAGAGCTGGGTTCCACTGCCAAAAAACAGTTTTTCACCCAGCAGGGTTATACTACTGGCACAGAGATAGAAAGCTGTCGGGTTCTTT	KNPTAFYLCASSITLLGEKLFFGSGTQLSVL	TRBJ1-4	TRBV19	6	-5.674
CAAGACAGAGAGCTGGGTTCCACTGCCAAAAAACAGTTTTTCACCCAGCCCGACGAGGCTGCTGGCACAGAAGTACATGGCTGAGTCCTCCAGC	LEDSAMYFCASSLVGLGEKLFFGSGTQLSVL	TRBJ1-4	TRBV2	2	-6.151
CAAGACAGAGAGCTGGGTTCCACTGCCAAAAAACAGTTTTTCACCCAGTCCGGGTGAGCTGGCACAGAAATAAGCTGCCGAATCTCCTCGCACT	VRGDSAAYFCASSPGLGEKLFFGSGTQLSVL	TRBJ1-4	TRBV18	4	-5.85
CAAGACAGAGAGCTGGGTTCCACTGCCAAAAAACAGTTTTTCACCCATATCCCGACCTCCCACGACGCTGCAGAGATATATGCTGCTGTCTTCA	EDSSIYLCSVVGGRDMGEKLFFGSGTQLSVL	TRBJ1-4	TRBV29-1	12	-5.373
CAAGACAGAGAGCTGGGTTCCACTGCCAAAAAACAGTTTTTCACCCATCCCCTGTAAACTTCTGCTGGCACAGAAGTACACAGATGTCTGGGAG	SQTSVYFCASRSLQGMGEKLFFGSGTQLSVL	TRBJ1-4	TRBV6-5	4	-5.85
CAAGACAGAGAGCTGGGTTCCACTGCCAAAAAACAGTTTTTCACCCATCCTTGTCGAGTAACTGCTGGCACAGAAGTACACAGATGTCTGGGAG	SQTSVYFCASSYSTRMGEKLFFGSGTQLSVL	TRBJ1-4	TRBV6-5	20	-5.151
CAAGACAGAGAGCTGGGTTCCACTGCCAAAAAACAGTTTTTCACCCATCGGTCCCGGGGTACTGCTGGCACAGAGATACACGGCCGAGTCCTCC	EDSAVYLCASSTPGPMGEKLFFGSGTQLSVL	TRBJ1-4	TRBV7-2	11	-5.41
CAAGACAGAGAGCTGGGTTCCACTGCCAAAAAACAGTTTTTCACCCATGTGGCTGCTGGCACAGAAATACACAGCAGAGTCACCAAGCTCCAGG	LELGDSAVYFCASSHMGEKLFFGSGTQLSVL	TRBJ1-4	TRBV3-1	2	-6.151
CAAGACAGAGAGCTGGGTTCCACTGCCAAAAAACAGTTTTTCACCCATTCCCCCGAATTCTTGGCTGCTGGCACAGAAATACACAGCAGAGTCG	DSAVYFCASSQEFGGMGEKLFFGSGTQLSVL	TRBJ1-4	TRBV3-1	3	-5.975
CAAGACAGAGAGCTGGGTTCCACTGCCAAAAAACAGTTTTTCACCCATTCCTAAGCTGCTGGCACAGAGATACACGGCCGAGTCCTCCTGCTGT	QQEDSAVYLCASSLGMGEKLFFGSGTQLSVL	TRBJ1-4	TRBV7-2	6	-5.674
CAAGACAGAGAGCTGGGTTCCACTGCCAAAAAACAGTTTTTCACCCATTTCCCTGGGCAAGCTGCTGGCACAGAGATACAGGGCCGAGTCGTCC	DDSALYLCASSLPREMGEKLFFGSGTQLSVL	TRBJ1-4	TRBV5-4	3	-5.975
CAAGACAGAGAGCTGGGTTCCACTGCCAAAAAACAGTTTTTCACCCATTTTTGTCCCGGTGCTGCTGGCACAGAGGTACATAGATGTCTGGTTG	NQTSMYLCASSTGTKMGEKLFFGSGTQLSVL	TRBJ1-4	TRBV28	5	-5.753
CAAGACAGAGAGCTGGGTTCCACTGCCAAAAAACAGTTTTTCACCCCAAGAATCTTGGCTGCTGGCACAGAAATACACAGCAGAGTCACCAAGC	LGDSAVYFCASSQDSWGEKLFFGSGTQLSVL	TRBJ1-4	TRBV3-1	3	-5.975
CAAGACAGAGAGCTGGGTTCCACTGCCAAAAAACAGTTTTTCACCCCAGCCCTCTTGGCTGCTGGCACAGAAATAAACTCCAGAATCCTCCAGT	LEDSGVYFCASSQEGWGEKLFFGSGTQLSVL	TRBJ1-4	TRBV14	16	-5.248
CAAGACAGAGAGCTGGGTTCCACTGCCAAAAAACAGTTTTTCACCCCATGCAGAAGTAACGCTGCAGAGATATATGCTGCTGTCTTCAGGGCTC	SPEDSSIYLCSVTSAWGEKLFFGSGTQLSVL	TRBJ1-4	TRBV29-1	12	-5.373
CAAGACAGAGAGCTGGGTTCCACTGCCAAAAAACAGTTTTTCACCCCCATTCCCCGCTAAGCTGCTGGCACAGAGATACACGGCCGAGTCCTCC	EDSAVYLCASSLAGNGGEKLFFGSGTQLSVL	TRBJ1-4	TRBV7-2	3	-5.975
CAAGACAGAGAGCTGGGTTCCACTGCCAAAAAACAGTTTTTCACCCCCCCCAGTCCGTGCACTGCAGATGTAGAAGCTGCTGTCTTCAGGATGG	HPEDSSFYICSARTGGGEKLFFGSGTQLSVL	TRBJ1-4	TRBV20-1	4	-5.85
CAAGACAGAGAGCTGGGTTCCACTGCCAAAAAACAGTTTTTCACCCCCCCCGAGGTTAGTGCTGCTGGCACAGAGGTACATAGATGTCTGGTTG	NQTSMYLCASSTNLGGGEKLFFGSGTQLSVL	TRBJ1-4	TRBV28	3	-5.975
CAAGACAGAGAGCTGGGTTCCACTGCCAAAAAACAGTTTTTCACCCCCCCTGGGGCTGATGGCACAGAAGTACACAGATGTCTGGGAGCTGGTA	TSSQTSVYFCAISPRGGEKLFFGSGTQLSVL	TRBJ1-4	TRBV10-3	6	-5.674
CAAGACAGAGAGCTGGGTTCCACTGCCAAAAAACAGTTTTTCACCCCCCGCATCAAGGAGCCTGCTGCTGGCACAGAAGTACACAGCTGAGTCC	DSAVYFCASSRLLDAGGEKLFFGSGTQLSVL	TRBJ1-4	TRBV12-3; TRBV12-4	4	-5.85
CAAGACAGAGAGCTGGGTTCCACTGCCAAAAAACAGTTTTTCACCCCCCGCCGCCAAATCTTGGCTGCTGGCGCAGAGATACAGGGCTGAGTCT	DSALYLCASSQDLAAGGEKLFFGSGTQLSVL	TRBJ1-4	TRBV4-1	2	-6.151
CAAGACAGAGAGCTGGGTTCCACTGCCAAAAAACAGTTTTTCACCCCCCGGGACGTAACTGCTGGCACAGAAGTACACAGATGTCTGGGAGGGA	PSQTSVYFCASSYVPGGEKLFFGSGTQLSVL	TRBJ1-4	TRBV6-5	10	-5.452
CAAGACAGAGAGCTGGGTTCCACTGCCAAAAAACAGTTTTTCACCCCCCGTGCTACTCTAGCACTGCAGATGTAGAAGCTGCTGTCTTCAGGAT	S*RQQLLHLQC*SSTGGEKLFFGSGTQLSVL	TRBJ1-4	TRBV20-1	9	-5.497
CAAGACAGAGAGCTGGGTTCCACTGCCAAAAAACAGTTTTTCACCCCCCTGCCCTATATCACTGCTGGCACAGAGGTACTGAGAGGTATGTGAG	SHTSQYLCASSDIGQGGEKLFFGSGTQLSVL	TRBJ1-4	TRBV25-1	2	-6.151
CAAGACAGAGAGCTGGGTTCCACTGCCAAAAAACAGTTTTTCACCCCCCTGTCCCACAACGCTGCAGAGATATATGCTGCTGTCTTCAGGGCTC	SPEDSSIYLCSVVGQGGEKLFFGSGTQLSVL	TRBJ1-4	TRBV29-1	10	-5.452
CAAGACAGAGAGCTGGGTTCCACTGCCAAAAAACAGTTTTTCACCCCCCTGTCCGGAACCGCTGCAGAGATATATGCTGCTGTCTTCAGGGCTC	SPEDSSIYLCSGSGQGGEKLFFGSGTQLSVL	TRBJ1-4	TRBV29-1	12	-5.373
CAAGACAGAGAGCTGGGTTCCACTGCCAAAAAACAGTTTTTCACCCCCCTGTCCGTCTGGACTGCTGGCACAGAGGTACATAGATGTCTGGTTG	NQTSMYLCASSPDGQGGEKLFFGSGTQLSVL	TRBJ1-4	TRBV28	8	-5.549
CAAGACAGAGAGCTGGGTTCCACTGCCAAAAAACAGTTTTTCACCCCCCTGTCGATCACTGCTGGCACAGAAGTACACAGATGTTTGGGAGGGA	PSQTSVYFCASSDRQGGEKLFFGSGTQLSVL	TRBJ1-4	TRBV6-2	5	-5.753
CAAGACAGAGAGCTGGGTTCCACTGCCAAAAAACAGTTTTTCACCCCCCTGTTGTTCAACGCTGCAGAGATATATGCTGCTGTCTTCAGGGCTC	SPEDSSIYLCSVEQQGGEKLFFGSGTQLSVL	TRBJ1-4	TRBV29-1	15	-5.276
CAAGACAGAGAGCTGGGTTCCACTGCCAAAAAACAGTTTTTCACCCCCGGCTCTGCTGGCACAGAAGTACATGGCTGAGTCCTCCAGCTTTGTG	TKLEDSAMYFCASRAGGEKLFFGSGTQLSVL	TRBJ1-4	TRBV2	3	-5.975
CAAGACAGAGAGCTGGGTTCCACTGCCAAAAAACAGTTTTTCACCCCCTAAGCCTTTGAAGCTGCTGGCACAGAGATACACGGCCGAGTCCTCC	EDSAVYLCASSFKGLGGEKLFFGSGTQLSVL	TRBJ1-4	TRBV7-2	7	-5.607
CAAGACAGAGAGCTGGGTTCCACTGCCAAAAAACAGTTTTTCACCCCCTCCCCTGTTGACGCTGCAGAGATATATGCTGCTGTCTTCAGGGCTC	SPEDSSIYLCSVNRGGGEKLFFGSGTQLSVL	TRBJ1-4	TRBV29-1	5	-5.753
CAAGACAGAGAGCTGGGTTCCACTGCCAAAAAACAGTTTTTCACCCCCTCCCTGTTCGGTGCTGGCACAGAAGTACATGGCTGAGTCCTCCAGN	LEDSAMYFCASTEQGGGEKLFFGSGTQLSVL	TRBJ1-4	TRBV2	2	-6.151
CAAGACAGAGAGCTGGGTTCCACTGCCAAAAAACAGTTTTTCACCCCCTCCGAAGCTGCTGGCACAGAAATACACAGCAGAGTCACCAAGCTCC	ELGDSAVYFCASSFGGGEKLFFGSGTQLSVL	TRBJ1-4	TRBV3-1	3	-5.975
CAAGACAGAGAGCTGGGTTCCACTGCCAAAAAACAGTTTTTCACCCCCTCCTTGGGGGCTGCTGGCACAGAGATACATGGCCGAGTCCCCCTGC	QGDSAMYLCASSPQGGGEKLFFGSGTQLSVL	TRBJ1-4	TRBV7-9	4	-5.85
CAAGACAGAGAGCTGGGTTCCACTGCCAAAAAACAGTTTTTCACCCCCTGCCATATCTAAGCTGCTGGCACAGAGATACACGGCCGAGTCCTCC	EDSAVYLCASSLDMAGGEKLFFGSGTQLSVL	TRBJ1-4	TRBV7-2	3	-5.975
CAAGACAGAGAGCTGGGTTCCACTGCCAAAAAACAGTTTTTCACCCCCTGCCCCCCTCAAATCTTGGCTGCTGGCGCAGAGATACAGGGCCGAG	SALYLCASSQDLRGAGGEKLFFGSGTQLSVL	TRBJ1-4	TRBV4-3	2	-6.151
CAAGACAGAGAGCTGGGTTCCACTGCCAAAAAACAGTTTTTCACCCCCTGCTCTGCTGGCACAGAAGTACACAGATGTCTGGGAGGGAGCAGCC	AAPSQTSVYFCASRAGGEKLFFGSGTQLSVL	TRBJ1-4	TRBV6-6	11	-5.41
CAAGACAGAGAGCTGGGTTCCACTGCCAAAAAACAGTTTTTCACCCCCTGTCCACCTTAGAGGCGGAGCACTGCAGATGTAGAAGCTGCTGTCT	DSSFYICSAPPLRWTGGEKLFFGSGTQLSVL	TRBJ1-4	TRBV20-1	14	-5.306
CAAGACAGAGAGCTGGGTTCCACTGCCAAAAAACAGTTTTTCACCCCCTGTCCCGGAGTCACTGCTGGCACAGAAGTACATGGCTGAGTCCTCC	EDSAMYFCASSDSGTGGEKLFFGSGTQLSVL	TRBJ1-4	TRBV2	3	-5.975
CAAGACAGAGAGCTGGGTTCCACTGCCAAAAAACAGTTTTTCACCCCCTGTCCCGGTTCGCCCCAAGCTGCTGGCACAGAGATACAGGGCCGAG	SALYLCASSLGRTGTGGEKLFFGSGTQLSVL	TRBJ1-4	TRBV5-4	3	-5.975
CAAGACAGAGAGCTGGGTTCCACTGCCAAAAAACAGTTTTTCACCCCCTGTCCCGGTTGCGCTGCTGGCGCAAAGATAAAGGGCCGAGTCCCCC	GDSALYLCASSATGTGGEKLFFGSGTQLSVL	TRBJ1-4	TRBV5-1	4	-5.85
CAAGACAGAGAGCTGGGTTCCACTGCCAAAAAACAGTTTTTCACCCCCTGTCCTCCTACTGGCACAGAGATAGAAAGCTGTCGGGTTCTTTTGG	QKNPTAFYLCASRRTGGEKLFFGSGTQLSVL	TRBJ1-4	TRBV19	2	-6.151
CAAGACAGAGAGCTGGGTTCCACTGCCAAAAAACAGTTTTTCACCCCCTGTCTCTCTAGCACTGCAGATGTAGAAGCTGCTGTCTTCAGGATGG	HPEDSSFYICSARETGGEKLFFGSGTQLSVL	TRBJ1-4	TRBV20-1	5	-5.753
CAAGACAGAGAGCTGGGTTCCACTGCCAAAAAACAGTTTTTCACCCCGACCCTGTCCTCGGCTGCTGGCACAGAAGTACACAGATGTCTGGGAG	SQTSVYFCASSRGQGRGEKLFFGSGTQLSVL	TRBJ1-4	TRBV6-5	3	-5.975
CAAGACAGAGAGCTGGGTTCCACTGCCAAAAAACAGTTTTTCACCCCGAGAATCCCCCATACTACTGGCACAGAGATAGAAAGCTGTCGGGTTC	NPTAFYLCASSMGDSRGEKLFFGSGTQLSVL	TRBJ1-4	TRBV19	4	-5.85
CAAGACAGAGAGCTGGGTTCCACTGCCAAAAAACAGTTTTTCACCCCGATCCCCCCCACTCCAGGCACAGAGATAGAAGCCAGAGTCACTGAGA	LSDSGFYLCAWSGGDRGEKLFFGSGTQLSVL	TRBJ1-4	TRBV30	2	-6.151
CAAGACAGAGAGCTGGGTTCCACTGCCAAAAAACAGTTTTTCACCCCGATTGGCGCTGGCACAGAGATACATGGCCGAGTCCCCCTGCTCTGTG	TEQGDSAMYLCASANRGEKLFFGSGTQLSVL	TRBJ1-4	TRBV7-9	6	-5.674
CAAGACAGAGAGCTGGGTTCCACTGCCAAAAAACAGTTTTTCACCCCGCCCCCCGTAACTGCTGGCACAGAAGTACAGAGAGGTCTGGTTGGGG	PNQTSLYFCASSYGGRGEKLFFGSGTQLSVL	TRBJ1-4	TRBV27	7	-5.607
CAAGACAGAGAGCTGGGTTCCACTGCCAAAAAACAGTTTTTCACCCCGCCCTGCTTCCAAGCTGCTGGCGCAAAGATAAAGGGCCGAGTCCCCC	GDSALYLCASSLEAGRGEKLFFGSGTQLSVL	TRBJ1-4	TRBV5-1	2	-6.151
CAAGACAGAGAGCTGGGTTCCACTGCCAAAAAACAGTTTTTCACCCCGCGCCCCCAAACAAGCACTGCAGATGTAGAAGCTGCTGTCTTCAGGA	PEDSSFYICSACLGARGEKLFFGSGTQLSVL	TRBJ1-4	TRBV20-1	6	-5.674
CAAGACAGAGAGCTGGGTTCCACTGCCAAAAAACAGTTTTTCACCCCGGAATCCCTCACTGCTGGCACAGAAGTACATGGCTGAGTCCTCCAGC	LEDSAMYFCASSEGFRGEKLFFGSGTQLSVL	TRBJ1-4	TRBV2	3	-5.975
CAAGACAGAGAGCTGGGTTCCACTGCCAAAAAACAGTTTTTCACCCCGTAATGTGCTGCTGGCACAGAGATACACGGCCGAGTCCTCCTGCTGT	QQEDSAVYLCASSTLRGEKLFFGSGTQLSVL	TRBJ1-4	TRBV7-2	6	-5.674
CAAGACAGAGAGCTGGGTTCCACTGCCAAAAAACAGTTTTTCACCCCGTCCGTCCATCACACTGCTGGCACAGAAGTACAGAGAGGTCTGGTTG	NQTSLYFCASSVMDGRGEKLFFGSGTQLSVL	TRBJ1-4	TRBV27	4	-5.85
CAAGACAGAGAGCTGGGTTCCACTGCCAAAAAACAGTTTTTCACCCCGTCTAGCACTGCAGATGTAGAAGCTGCTGTCTTCAGGATGGGCACTG	SAHPEDSSFYICSARRGEKLFFGSGTQLSVL	TRBJ1-4	TRBV20-1	7	-5.607
CAAGACAGAGAGCTGGGTTCCACTGCCAAAAAACAGTTTTTCACCCCTGTCAGCGTAGCTGCTGGCACAGAGATACATGGCCGAGTCCCCCTGC	QGDSAMYLCASSYADRGEKLFFGSGTQLSVL	TRBJ1-4	TRBV7-9	6	-5.674
CAAGACAGAGAGCTGGGTTCCACTGCCAAAAAACAGTTTTTCACCCCTGTCAGGGGTGATGGCACAGAAGTACACAGATGTCTGGGAGCTGGTA	TSSQTSVYFCAITPDRGEKLFFGSGTQLSVL	TRBJ1-4	TRBV10-3	5	-5.753
CAAGACAGAGAGCTGGGTTCCACTGCCAAAAAACAGTTTTTCACCCCTGTCCCGAGTACTGGCACAGAGATAGAAAGCTGTCGGGTTCTTTTGG	QKNPTAFYLCASTRDRGEKLFFGSGTQLSVL	TRBJ1-4	TRBV19	4	-5.85
CAAGACAGAGAGCTGGGTTCCACTGCCAAAAAACAGTTTTTCACCCCTGTCCCGCTCAACGCTGCAGAGATATATGCTGCTGTCTTCAGGGCTC	SPEDSSIYLCSVERDRGEKLFFGSGTQLSVL	TRBJ1-4	TRBV29-1	5	-5.753
CAAGACAGAGAGCTGGGTTCCACTGCCAAAAAACAGTTTTTCACCCCTGTCCCGGTTACTGCTGGCACAGAAGTACACAGATGTCTGGGAGGGA	PSQTSVYFCASSNRDRGEKLFFGSGTQLSVL	TRBJ1-4	TRBV6-6	14	-5.306
CAAGACAGAGAGCTGGGTTCCACTGCCAAAAAACAGTTTTTCACCCCTGTCCCGGTTACTGCTGGCACAGAGGTACTGAGAGGTATGTGAGGGC	PSHTSQYLCASSNRDRGEKLFFGSGTQLSVL	TRBJ1-4	TRBV25-1	6	-5.674
CAAGACAGAGAGCTGGGTTCCACTGCCAAAAAACAGTTTTTCACCCCTGTCCCTGCTGGCACAGAAGTACACAGATGTCTGGGAGGGAGCAGCC	AAPSQTSVYFCASRDRGEKLFFGSGTQLSVL	TRBJ1-4	TRBV6-5	5	-5.753
CAAGACAGAGAGCTGGGTTCCACTGCCAAAAAACAGTTTTTCACCCCTGTCCCTGCTGGTGGCACACAGGTACATGGCTGCGTCCCCCAGGCCT	GLGDAAMYLCATSRDRGEKLFFGSGTQLSVL	TRBJ1-4	TRBV15	10	-5.452
CAAGACAGAGAGCTGGGTTCCACTGCCAAAAAACAGTTTTTCACCCCTGTCCGCGCTGCTGGCACAGAAATACAAAGCTGAGTCCCCCAGCTCC	ELGDSALYFCASSADRGEKLFFGSGTQLSVL	TRBJ1-4	TRBV9	5	-5.753
CAAGACAGAGAGCTGGGTTCCACTGCCAAAAAACAGTTTTTCACCCCTGTCGATGCTGGCACAGAGGTACATAGATGTCTGGTTGGTGCTGGCG	ASTNQTSMYLCASIDRGEKLFFGSGTQLSVL	TRBJ1-4	TRBV28	2	-6.151
CAAGACAGAGAGCTGGGTTCCACTGCCAAAAAACAGTTTTTCACCCCTGTCTAAACTGCTGGCACAGAAGTACACAGCTGAGTCCCTGGGTTCT	EPRDSAVYFCASSLDRGEKLFFGSGTQLSVL	TRBJ1-4	TRBV12-3; TRBV12-4	4	-5.85
CAAGACAGAGAGCTGGGTTCCACTGCCAAAAAACAGTTTTTCACCCCTGTTTAAGCTGCTGGCACAGAGATACACGGCCGAGTCCTCCTGCTGT	QQEDSAVYLCASSLNRGEKLFFGSGTQLSVL	TRBJ1-4	TRBV7-2	7	-5.607
CAAGACAGAGAGCTGGGTTCCACTGCCAAAAAACAGTTTTTCACCCCTTCCAGTTGGGCGGCTGGCACAGAAATAAGCTGCCGAATCTCCTCGC	RGDSAAYFCASRPTGRGEKLFFGSGTQLSVL	TRBJ1-4	TRBV18	7	-5.607
CAAGACAGAGAGCTGGGTTCCACTGCCAAAAAACAGTTTTTCACCCCTTGAAGACGTCAAGCTGCTGGCGCAAAGATAAAGGGCCGAGTCCCCC	GDSALYLCASSLTSSRGEKLFFGSGTQLSVL	TRBJ1-4	TRBV5-1	2	-6.151
CAAGACAGAGAGCTGGGTTCCACTGCCAAAAAACAGTTTTTCACCCGACGGTCCTAAGCGGCTGGCACAGAAGTACACAGATGTCTGGGAGGGA	PSQTSVYFCASRLGPSGEKLFFGSGTQLSVL	TRBJ1-4	TRBV6-5	5	-5.753
CAAGACAGAGAGCTGGGTTCCACTGCCAAAAAACAGTTTTTCACCCGACTCACTGATGGCACAGAAGTACACAGATGTCTGGGAGCTGGTAGCG	ATSSQTSVYFCAISESGEKLFFGSGTQLSVL	TRBJ1-4	TRBV10-3	6	-5.674
CAAGACAGAGAGCTGGGTTCCACTGCCAAAAAACAGTTTTTCACCCGATGTCTGTGTGTAACTGCTGGCACAGAAGTACACAGATGTCTGGGAG	SQTSVYFCASSYTQTSGEKLFFGSGTQLSVL	TRBJ1-4	TRBV6-5	9	-5.497
CAAGACAGAGAGCTGGGTTCCACTGCCAAAAAACAGTTTTTCACCCGCAGGGAGTGCACTGCTGGCACAGAAATACATGGCTGAGTCCTCCAGC	LEDSAMYFCASSALPAGEKLFFGSGTQLSVL	TRBJ1-4	TRBV2	3	-5.975
CAAGACAGAGAGCTGGGTTCCACTGCCAAAAAACAGTTTTTCACCCGCCAGTAGGCCCTGTCGTCCACTACTGGCACAGAGATAGAAAGCTGTC	TAFYLCASSGRQGLLAGEKLFFGSGTQLSVL	TRBJ1-4	TRBV19	5	-5.753
CAAGACAGAGAGCTGGGTTCCACTGCCAAAAAACAGTTTTTCACCCGCCCCCCCTGAGCTGGCACAGAAGTACACAGATGTCTGGGAGGGAGCA	APSQTSVYFCASSGGAGEKLFFGSGTQLSVL	TRBJ1-4	TRBV6-6	6	-5.674
CAAGACAGAGAGCTGGGTTCCACTGCCAAAAAACAGTTTTTCACCCGCCCCCTGTTCCTGTTGGCTGCTGGCGCAGAGATACAGGGCCGAGTCT	DSALYLCASSQQEQGAGEKLFFGSGTQLSVL	TRBJ1-4	TRBV4-3	3	-5.975
CAAGACAGAGAGCTGGGTTCCACTGCCAAAAAACAGTTTTTCACCCGCCCCTCCACCTCCGAAACTGCTGGCACAGAAGTACACAGATGTCTGG	QTSVYFCASSFGGGGAGEKLFFGSGTQLSVL	TRBJ1-4	TRBV6-5	7	-5.607
CAAGACAGAGAGCTGGGTTCCACTGCCAAAAAACAGTTTTTCACCCGCCCCTGTCCTCAAGCTGCTGGCACAGAGATACATGGCCGAGTCCCCC	GDSAMYLCASSLRTGAGEKLFFGSGTQLSVL	TRBJ1-4	TRBV7-9	3	-5.975
CAAGACAGAGAGCTGGGTTCCACTGCCAAAAAACAGTTTTTCACCCGCCCCTGTCGGGAGACTGCTGGCACAGAGGTACATAGATGTCTGGTTG	NQTSMYLCASSLPTGAGEKLFFGSGTQLSVL	TRBJ1-4	TRBV28	3	-5.975
CAAGACAGAGAGCTGGGTTCCACTGCCAAAAAACAGTTTTTCACCCGCCCCTGTCGGGCTGCTGGCACAGAAATACACAGCAGAGTCACCAAGC	LGDSAVYFCASSPTGAGEKLFFGSGTQLSVL	TRBJ1-4	TRBV3-1	6	-5.674
CAAGACAGAGAGCTGGGTTCCACTGCCAAAAAACAGTTTTTCACCCGCCCTCAGTGAGGTGCTGGCACAGAGATACACGGCCGAGTCCTCCTGC	QEDSAVYLCASTSLRAGEKLFFGSGTQLSVL	TRBJ1-4	TRBV7-2	27	-5.02
CAAGACAGAGAGCTGGGTTCCACTGCCAAAAAACAGTTTTTCACCCGCCGGACTGCTGGCACAGAAGTACATGGCTGAGTCCTCCAGCTTTGTG	TKLEDSAMYFCASSPAGEKLFFGSGTQLSVL	TRBJ1-4	TRBV2	2	-6.151
CAAGACAGAGAGCTGGGTTCCACTGCCAAAAAACAGTTTTTCACCCGCGCCCCCTGTAGTAGCACTGCAGATGTAGAAGCTGCTGTCTTCAGGA	PEDSSFYICSATTGGAGEKLFFGSGTQLSVL	TRBJ1-4	TRBV20-1	10	-5.452
CAAGACAGAGAGCTGGGTTCCACTGCCAAAAAACAGTTTTTCACCCGCGCCCTGTTTTGCGCTGCAGAGATATATGCTGCTGTCTTCAGGGCTN	SPEDSSIYLCSAKQGAGEKLFFGSGTQLSVL	TRBJ1-4	TRBV29-1	2	-6.151
CAAGACAGAGAGCTGGGTTCCACTGCCAAAAAACAGTTTTTCACCCGCGGTGTCCTCCTCTGGAGCTGCTGGCACAGAGATACACGGCTGAGTC	TQPCISVPAAPEEDTAGEKLFFGSGTQLSVL	TRBJ1-4	TRBV7-3	5	-5.753
CAAGACAGAGAGCTGGGTTCCACTGCCAAAAAACAGTTTTTCACCCGCTATCGCACTGCTGGCACAGAAGTACACAGATGTCTGAGAGGGTACA	VPSQTSVYFCASSAIAGEKLFFGSGTQLSVL	TRBJ1-4	TRBV6-4	3	-5.975
CAAGACAGAGAGCTGGGTTCCACTGCCAAAAAACAGTTTTTCACCCGGACCCCACTCTAAGCTGCTGGCACAGAGATACATGGCCGAGTCCCCC	GDSAMYLCASSLEWGPGEKLFFGSGTQLSVL	TRBJ1-4	TRBV7-9	3	-5.975
CAAGACAGAGAGCTGGGTTCCACTGCCAAAAAACAGTTTTTCACCCGGACTCTCGATACTGGCACAGAGATAGAAAGCTGTCGGGTTCTTTTGG	QKNPTAFYLCASIESPGEKLFFGSGTQLSVL	TRBJ1-4	TRBV19	7	-5.607
CAAGACAGAGAGCTGGGTTCCACTGCCAAAAAACAGTTTTTCACCCGGAGATCTAGCACTGCAGATGTAGAAGCTGCTGTCTTCAGGATGGGCA	AHPEDSSFYICSARSPGEKLFFGSGTQLSVL	TRBJ1-4	TRBV20-1	28	-5.005
CAAGACAGAGAGCTGGGTTCCACTGCCAAAAAACAGTTTTTCACCCGGATAACCATGGCTGCTGGCGCAGAGATACAGGGCTGAGTCTTCTGGC	PEDSALYLCASSHGYPGEKLFFGSGTQLSVL	TRBJ1-4	TRBV4-1	9	-5.497
CAAGACAGAGAGCTGGGTTCCACTGCCAAAAAACAGTTTTTCACCCGGCGCCCCCCCCCTGAAGCTGCTGGCACAGAGATACACGGCCGAGTCC	DSAVYLCASSFRGGAPGEKLFFGSGTQLSVL	TRBJ1-4	TRBV7-2	3	-5.975
CAAGACAGAGAGCTGGGTTCCACTGCCAAAAAACAGTTTTTCACCCGGGGGGCTGCTGGCACAGAAATAAACTCCAGAATCCTCCAGTTCTGCN	AELEDSGVYFCASSPPGEKLFFGSGTQLSVL	TRBJ1-4	TRBV14	2	-6.151
CAAGACAGAGAGCTGGGTTCCACTGCCAAAAAACAGTTTTTCACCCGTCCTGTCGCTGGCACAGAAGTACATGGCTGAGTCCTCCAGCTTTGTG	TKLEDSAMYFCASDRTGEKLFFGSGTQLSVL	TRBJ1-4	TRBV2	3	-5.975
CAAGACAGAGAGCTGGGTTCCACTGCCAAAAAACAGTTTTTCACCCGTGCCCGGTCCTTGGCTGCTGGCGCAGAGATACAGGGCTGAGTCTTCT	EDSALYLCASSQGPGTGEKLFFGSGTQLSVL	TRBJ1-4	TRBV4-1	4	-5.85
CAAGACAGAGAGCTGGGTTCCACTGCCAAAAAACAGTTTTTCACCCGTTCCACTGCTGGCACAGAAGTACACAGATGTCTGGGAGGGAGCAGCC	AAPSQTSVYFCASSGTGEKLFFGSGTQLSVL	TRBJ1-4	TRBV6-5	6	-5.674
CAAGACAGAGAGCTGGGTTCCACTGCCAAAAAACAGTTTTTCACCCTCCCCATTCAAACTGCTGGCACAGAAGTACACAGATGTCTGGGAGGGA	PSQTSVYFCASSLNGEGEKLFFGSGTQLSVL	TRBJ1-4	TRBV6-5	8	-5.549
CAAGACAGAGAGCTGGGTTCCACTGCCAAAAAACAGTTTTTCACCCTCCCCGGTTCTGATGGCACAGAAGTACACAGATGTCTGGGAGCTGGTA	TSSQTSVYFCAIRTGEGEKLFFGSGTQLSVL	TRBJ1-4	TRBV10-3	9	-5.497
CAAGACAGAGAGCTGGGTTCCACTGCCAAAAAACAGTTTTTCACCCTCCCCTGTCAATCTGCTGGCACAGAGATACACGGCCGAGTCCTCAAGC	LEDSAVYLCASRLTGEGEKLFFGSGTQLSVL	TRBJ1-4	TRBV11-2	10	-5.452
CAAGACAGAGAGCTGGGTTCCACTGCCAAAAAACAGTTTTTCACCCTCCCGGCGACCGCTGGCACAGAAGTACACAGATGTCTGGGAGGGAGCA	APSQTSVYFCASGRREGEKLFFGSGTQLSVL	TRBJ1-4	TRBV6-6	2	-6.151
CAAGACAGAGAGCTGGGTTCCACTGCCAAAAAACAGTTTTTCACCCTCCCTAGCCACGCTGCTGGCACAGAGATACATGGCCGAGTCCCCCTGC	QGDSAMYLCASSVAREGEKLFFGSGTQLSVL	TRBJ1-4	TRBV7-9	11	-5.41
CAAGACAGAGAGCTGGGTTCCACTGCCAAAAAACAGTTTTTCACCCTCCCTGTCCGGTGCACTGCAGATGTAGAAGCTGCTGTCTTCAGGATGG	HPEDSSFYICSAPDREGEKLFFGSGTQLSVL	TRBJ1-4	TRBV20-1	5	-5.753
CAAGACAGAGAGCTGGGTTCCACTGCCAAAAAACAGTTTTTCACCCTCCCTGTCGACACTGCTGGCACAGAAGTACACAGATGTCTGGGAGGGA	PSQTSVYFCASSVDREGEKLFFGSGTQLSVL	TRBJ1-4	TRBV6-5	35	-4.908
CAAGACAGAGAGCTGGGTTCCACTGCCAAAAAACAGTTTTTCACCCTCCGACCGGCGGCTGCTGGCACAGAAGTACACAGATGTCTGGGAGGGN	PSQTSVYFCASSRRSEGEKLFFGSGTQLSVL	TRBJ1-4	TRBV6-5	2	-6.151
CAAGACAGAGAGCTGGGTTCCACTGCCAAAAAACAGTTTTTCACCCTCCGGACTATGAGCACTGCTGGCACAGAAGTACACAGATGTCTGGGAG	SQTSVYFCASSAHSPEGEKLFFGSGTQLSVL	TRBJ1-4	TRBV6-6	7	-5.607
CAAGACAGAGAGCTGGGTTCCACTGCCAAAAAACAGTTTTTCACCCTCCGTCGGGTTTGTGCTGCTGGCACAGAAGTACACAGATGTCTGGGAG	SQTSVYFCASSTNPTEGEKLFFGSGTQLSVL	TRBJ1-4	TRBV6-1	3	-5.975
CAAGACAGAGAGCTGGGTTCCACTGCCAAAAAACAGTTTTTCACCCTCTCCCTCAATTCACTGCTGGCACAGAGGTACTGAGAGGTATGTGAGG	LTYLSVPLCQQ*IEGEGEKLFFGSGTQLSVL	TRBJ1-4	TRBV25-1	10	-5.452
CAAGACAGAGAGCTGGGTTCCACTGCCAAAAAACAGTTTTTCACCCTCTGTCCCGTCACTGATGGCACAGAAGTACACAGATGTCTGGGAGCTG	SSQTSVYFCAISDGTEGEKLFFGSGTQLSVL	TRBJ1-4	TRBV10-3	6	-5.674
CAAGACAGAGAGCTGGGTTCCACTGCCAAAAAACAGTTTTTCACCCTGACGTGACTCACTGATGGCACAGAAGTACACAGATGTCTGGGAGCTG	SSQTSVYFCAISESRQGEKLFFGSGTQLSVL	TRBJ1-4	TRBV10-3	6	-5.674
CAAGACAGAGAGCTGGGTTCCACTGCCAAAAAACAGTTTTTCACCCTGAGGCCCAGAGTAACTGCTGGCACAGAAGTACACAGATGTCTGGGAG	SQTSVYFCASSYSGPQGEKLFFGSGTQLSVL	TRBJ1-4	TRBV6-5	11	-5.41
CAAGACAGAGAGCTGGGTTCCACTGCCAAAAAACAGTTTTTCACCCTGCAAGCTGCTGGCGCAAAGATAAAGGGCCGAGTCCCCCAGCTCCAAN	LELGDSALYLCASSLQGEKLFFGSGTQLSVL	TRBJ1-4	TRBV5-1	2	-6.151
CAAGACAGAGAGCTGGGTTCCACTGCCAAAAAACAGTTTTTCACCCTGCCCCCTGTTAACGCTGCAGAGATATATGCTGCTGTCTTCAGGGCTC	SPEDSSIYLCSVNRGQGEKLFFGSGTQLSVL	TRBJ1-4	TRBV29-1	5	-5.753
CAAGACAGAGAGCTGGGTTCCACTGCCAAAAAACAGTTTTTCACCCTGCCCCCTTCCCGTTAAGCTGCTGGCACAGAGATACACGGCTGAGTCC	DSAVYLCASSLTGRGQGEKLFFGSGTQLSVL	TRBJ1-4	TRBV7-3	3	-5.975
CAAGACAGAGAGCTGGGTTCCACTGCCAAAAAACAGTTTTTCACCCTGCCCTGTCCGTTTCTTGCTGGCACAGAAGTACACAGCTGAGTCCCTG	RDSAVYFCASKKRTGQGEKLFFGSGTQLSVL	TRBJ1-4	TRBV12-3; TRBV12-4	4	-5.85
CAAGACAGAGAGCTGGGTTCCACTGCCAAAAAACAGTTTTTCACCCTGCCCTGTCCTGGCGCTGCAGAGATATATGCTGCTGTCTTCAGGGCTC	SPEDSSIYLCSARTGQGEKLFFGSGTQLSVL	TRBJ1-4	TRBV29-1	28	-5.005
CAAGACAGAGAGCTGGGTTCCACTGCCAAAAAACAGTTTTTCACCCTGGAGGTTACCCTGTCCCAAGTAACTGCTGGCACAGAAGTACACAGAT	SVYFCASSYLGQGNLQGEKLFFGSGTQLSVL	TRBJ1-4	TRBV6-5	4	-5.85
CAAGACAGAGAGCTGGGTTCCACTGCCAAAAAACAGTTTTTCACCCTGGAGGTTACCCTGTCCCAAGTAACTGCTGGGAGACATTGTAGCCATT	MATMSPSSYLGQGNLQGEKLFFGSGTQLSVL	TRBJ1-4	TRBV6-5	10	-5.452
CAAGACAGAGAGCTGGGTTCCACTGCCAAAAAACAGTTTTTCACCCTGGGCCCCTGTAATGCTGGTGGCACACAGGTACATGGCTGCGTCCCCC	GDAAMYLCATSITGAQGEKLFFGSGTQLSVL	TRBJ1-4	TRBV15	4	-5.85
CAAGACAGAGAGCTGGGTTCCACTGCCAAAAAACAGTTTTTCACCCTGTCCGAGAAGGAAACTGCTGGCACAGAGGTACATAGATGTCTGGTTG	NQTSMYLCASSFLLGQGEKLFFGSGTQLSVL	TRBJ1-4	TRBV28	2	-6.151
CAAGACAGAGAGCTGGGTTCCACTGCCAAAAAACAGTTTTTCACCCTGTCCGGGGTAACTGCTGGCACAGAAGTACACAGATGTCTGGGAGGGA	PSQTSVYFCASSYPGQGEKLFFGSGTQLSVL	TRBJ1-4	TRBV6-6	7	-5.607
CAAGACAGAGAGCTGGGTTCCACTGCCAAAAAACAGTTTTTCACCCTTCCCTGTCCCGGCGCTGCAGAGATATATGCTGCTGTCTTCAGGGCTC	SPEDSSIYLCSAGTGKGEKLFFGSGTQLSVL	TRBJ1-4	TRBV29-1	9	-5.497
CAAGACAGAGAGCTGGGTTCCACTGCCAAAAAACAGTTTTTCACCCTTCCCTGTCTGACTGCTGGCACAGAAGTACACAGATGTCTGGGAGGGA	PSQTSVYFCASSQTGKGEKLFFGSGTQLSVL	TRBJ1-4	TRBV6-5	13	-5.338
CAAGACAGAGAGCTGGGTTCCACTGCCAAAAAACAGTTTTTCACCGAACCTGTCCGCTAAGCTGCTGGCACAGAGATACATGGCCGAGTCCCCC	GDSAMYLCASSLADRFGEKLFFGSGTQLSVL	TRBJ1-4	TRBV7-9	2	-6.151
CAAGACAGAGAGCTGGGTTCCACTGCCAAAAAACAGTTTTTCACCGAAGCCTGTCCAGTAAACGCTGCAGAGATATATGCTGCTGTCTTCAGGG	PEDSSIYLCSVYWTGFGEKLFFGSGTQLSVL	TRBJ1-4	TRBV29-1	5	-5.753
CAAGACAGAGAGCTGGGTTCCACTGCCAAAAAACAGTTTTTCACCGAAGGAAGTGGACCCCCAGACGCTGCAGAGATATATGCTGCTGTCTTCA	EDSSIYLCSVWGSTSFGEKLFFGSGTQLSVL	TRBJ1-4	TRBV29-1	5	-5.753
CAAGACAGAGAGCTGGGTTCCACTGCCAAAAAACAGTTTTTCACCGAATCCTTCATCTTGGCTGCTGGCACAGAAATACACAGCAGAGTCACCA	GDSAVYFCASSQDEGFGEKLFFGSGTQLSVL	TRBJ1-4	TRBV3-1	6	-5.674
CAAGACAGAGAGCTGGGTTCCACTGCCAAAAAACAGTTTTTCACCGACCCCCCTCGGAGGACTACTGGCACAGAGATAGAAAGCTGTCGGGTTC	NPTAFYLCASSPPRGVGEKLFFGSGTQLSVL	TRBJ1-4	TRBV19	20	-5.151
CAAGACAGAGAGCTGGGTTCCACTGCCAAAAAACAGTTTTTCACCGACCCCCGGGGCCAAGCTGCTGGCGCAAAGATAAAGGGCCGAGTCCCCC	GDSALYLCASSLAPGVGEKLFFGSGTQLSVL	TRBJ1-4	TRBV5-1	3	-5.975
CAAGACAGAGAGCTGGGTTCCACTGCCAAAAAACAGTTTTTCACCGACCCCCTGTAAGCTGCTGGCACAGAGATACACGGCCGAGTCCTCCTGC	QEDSAVYLCASSLQGVGEKLFFGSGTQLSVL	TRBJ1-4	TRBV7-2	2	-6.151
CAAGACAGAGAGCTGGGTTCCACTGCCAAAAAACAGTTTTTCACCGACCCCTGTCTCCCTAGCACTGCAGATGTAGAAGCTGCTGTCTTCAGGA	PEDSSFYICSARETGVGEKLFFGSGTQLSVL	TRBJ1-4	TRBV20-1	6	-5.674
CAAGACAGAGAGCTGGGTTCCACTGCCAAAAAACAGTTTTTCACCGACGGACAAACTGCTGGCACAGAAGTACACAGATGTTTGGGAGGGAGCA	APSQTSVYFCASSLSVGEKLFFGSGTQLSVL	TRBJ1-4	TRBV6-2	6	-5.674
CAAGACAGAGAGCTGGGTTCCACTGCCAAAAAACAGTTTTTCACCGAGCCCCCAATTTCTAGCACTGCAGATGTAGAAGCTGCTGTCTTCAGGA	PEDSSFYICSARNWGLGEKLFFGSGTQLSVL	TRBJ1-4	TRBV20-1	3	-5.975
CAAGACAGAGAGCTGGGTTCCACTGCCAAAAAACAGTTTTTCACCGAGGGGATCGGGGCTGCTGGCACAGAAATAAACTCCAGAATCCTCCAGT	LEDSGVYFCASSPDPLGEKLFFGSGTQLSVL	TRBJ1-4	TRBV14	8	-5.549
CAAGACAGAGAGCTGGGTTCCACTGCCAAAAAACAGTTTTTCACCGAGGTACCCTGTCCCGGGACTGCTGGCACAGAGGTACATAGATGTCTGG	QTSMYLCASSPGTGYLGEKLFFGSGTQLSVL	TRBJ1-4	TRBV28	4	-5.85
CAAGACAGAGAGCTGGGTTCCACTGCCAAAAAACAGTTTTTCACCGAGTGAGGTGCTGGCACAGAGGTACATAGATGTCTGGTTGGTGCTGGCG	ASTNQTSMYLCASTSLGEKLFFGSGTQLSVL	TRBJ1-4	TRBV28	6	-5.674
CAAGACAGAGAGCTGGGTTCCACTGCCAAAAAACAGTTTTTCACCGCCCCCCACCCCGGGGCTGCTGGCACAGAGATACACGGCCGAGTCCTCC	EDSAVYLCASSPGVGGGEKLFFGSGTQLSVL	TRBJ1-4	TRBV7-2	2	-6.151
CAAGACAGAGAGCTGGGTTCCACTGCCAAAAAACAGTTTTTCACCGCCCCCCCAACGGCTGCTGGCACAGAAATAAACTCCAGAATCCTCCAGT	LEDSGVYFCASSRWGGGEKLFFGSGTQLSVL	TRBJ1-4	TRBV14	6	-5.674
CAAGACAGAGAGCTGGGTTCCACTGCCAAAAAACAGTTTTTCACCGCCCCCCGAGGCACAGAAGTACACAGATGTCTGGGAGGGAGCAGCCAAC	LAAPSQTSVYFCASGGGEKLFFGSGTQLSVL	TRBJ1-4	TRBV6-6	4	-5.85
CAAGACAGAGAGCTGGGTTCCACTGCCAAAAAACAGTTTTTCACCGCCCCCTGTCCCGGGAGAACTGCTGGCACAGAAGTACAGAGAGGTCTGG	QTSLYFCASSSPGTGGGEKLFFGSGTQLSVL	TRBJ1-4	TRBV27	2	-6.151
CAAGACAGAGAGCTGGGTTCCACTGCCAAAAAACAGTTTTTCACCGCCCCCTTTTTGGCTGCTGGCACAGAAATACACAGCAGAGTCACCAAGC	LGDSAVYFCASSQKGGGEKLFFGSGTQLSVL	TRBJ1-4	TRBV3-1	2	-6.151
CAAGACAGAGAGCTGGGTTCCACTGCCAAAAAACAGTTTTTCACCGCCCCTGTCCTTAGGGCTGCTGGCACAAAAATACACTGCTGAATCCTCA	EDSAVYFCASSPKDRGGEKLFFGSGTQLSVL	TRBJ1-4	TRBV16	2	-6.151
CAAGACAGAGAGCTGGGTTCCACTGCCAAAAAACAGTTTTTCACCGCCCTGTCCCGAACTCCCTCTAGCACTGCAGATGTAGAAGCTGCTGTCT	DSSFYICSARGSSGQGGEKLFFGSGTQLSVL	TRBJ1-4	TRBV20-1	7	-5.607
CAAGACAGAGAGCTGGGTTCCACTGCCAAAAAACAGTTTTTCACCGCCTCCCCTTAAGCTGCTGGCACAGAAGTACAGGGCTGAGTCCCCCAGC	LGDSALYFCASSLRGGGEKLFFGSGTQLSVL	TRBJ1-4	TRBV13	3	-5.975
CAAGACAGAGAGCTGGGTTCCACTGCCAAAAAACAGTTTTTCACCGCCTGTCCCCAAACGTCTCCAGGCACAGAGATAGAAGCCAGAGTCACTG	SDSGFYLCAWRRLGTGGEKLFFGSGTQLSVL	TRBJ1-4	TRBV30	5	-5.753
CAAGACAGAGAGCTGGGTTCCACTGCCAAAAAACAGTTTTTCACCGCCTGTCTCCTTACTGGCACAGAGATAGAAAGCTGTCGGGTTCTTTTGG	QKNPTAFYLCASKETGGEKLFFGSGTQLSVL	TRBJ1-4	TRBV19	3	-5.975
CAAGACAGAGAGCTGGGTTCCACTGCCAAAAAACAGTTTTTCACCGCCTTTACTGCTGGCACAGAAGTACAGAGAGGTCTGGTTGGGGCTGGGC	PSPNQTSLYFCASSKGGEKLFFGSGTQLSVL	TRBJ1-4	TRBV27	5	-5.753
CAAGACAGAGAGCTGGGTTCCACTGCCAAAAAACAGTTTTTCACCGCGCACCAAATAACTGCTGGCACAGAAGTACACAGATGTCTGGGAGGGA	PSQTSVYFCASSYLVRGEKLFFGSGTQLSVL	TRBJ1-4	TRBV6-5	10	-5.452
CAAGACAGAGAGCTGGGTTCCACTGCCAAAAAACAGTTTTTCACCGCGCCCCCATAACGATGAGCTGGCACAGAAATAAGCTGCCGAATCTCCT	GDSAAYFCASSSLWGRGEKLFFGSGTQLSVL	TRBJ1-4	TRBV18	5	-5.753
CAAGACAGAGAGCTGGGTTCCACTGCCAAAAAACAGTTTTTCACCGCGCCCCCTGAACAAGCTGCTGGCGCAAAGATAAAGGGCCGAGTCCCCC	GDSALYLCASSLFRGRGEKLFFGSGTQLSVL	TRBJ1-4	TRBV5-1	4	-5.85
CAAGACAGAGAGCTGGGTTCCACTGCCAAAAAACAGTTTTTCACCGCTCCCGGTGCTGGCACAGAAGTACATGGCTGAGTCCTCCAGCTTTGTG	TKLEDSAMYFCASTGSGEKLFFGSGTQLSVL	TRBJ1-4	TRBV2	10	-5.452
CAAGACAGAGAGCTGGGTTCCACTGCCAAAAAACAGTTTTTCACCGCTCGCTCCCAGTTGGCTGCTGGCACAGAAATAAACTCCAGAATCCTCC	EDSGVYFCASSQLGASGEKLFFGSGTQLSVL	TRBJ1-4	TRBV14	83	-4.533
CAAGACAGAGAGCTGGGTTCCACTGCCAAAAAACAGTTTTTCACCGGACGGGGAACTGCTGGCACAGAAGTACACAGATGTTTGGGAGGGAGCA	APSQTSVYFCASSSPSGEKLFFGSGTQLSVL	TRBJ1-4	TRBV6-2	4	-5.85
CAAGACAGAGAGCTGGGTTCCACTGCCAAAAAACAGTTTTTCACCGGAGCCCGCGGGGCTGCTGGCACAGAAGTACACAGATGTCTGGGAGGGA	PSQTSVYFCASSPAGSGEKLFFGSGTQLSVL	TRBJ1-4	TRBV6-6	10	-5.452
CAAGACAGAGAGCTGGGTTCCACTGCCAAAAAACAGTTTTTCACCGGATGTCCAGAAACTGCTGGCACAGAAGTACACAGCTGAGTCCCTGGGT	PRDSAVYFCASSFWTSGEKLFFGSGTQLSVL	TRBJ1-4	TRBV12-3; TRBV12-4	3	-5.975
CAAGACAGAGAGCTGGGTTCCACTGCCAAAAAACAGTTTTTCACCGGCATGGAAACTGCTGGCACAGAAGTACACAGCTGAGTCCCTGGGTTCT	EPRDSAVYFCASSFHAGEKLFFGSGTQLSVL	TRBJ1-4	TRBV12-3; TRBV12-4	2	-6.151
CAAGACAGAGAGCTGGGTTCCACTGCCAAAAAACAGTTTTTCACCGGCCCCCCCCAAGCTGCTGGCGCAAAGATAAAGGGCCGAGTCCCCCAGC	LGDSALYLCASSLGGAGEKLFFGSGTQLSVL	TRBJ1-4	TRBV5-1	5	-5.753
CAAGACAGAGAGCTGGGTTCCACTGCCAAAAAACAGTTTTTCACCGGCCCCCTGTTTTCTGCTGGCACAGAAGTACACAGATGTCTGGGAGGGA	PSQTSVYFCASRKQGAGEKLFFGSGTQLSVL	TRBJ1-4	TRBV6-5	11	-5.41
CAAGACAGAGAGCTGGGTTCCACTGCCAAAAAACAGTTTTTCACCGGGGCCCCTGTCCCCTAAACTGCTGGCACAGAAGTACACAGCTGAGTCC	DSAVYFCASSLGDRGPGEKLFFGSGTQLSVL	TRBJ1-4	TRBV12-3; TRBV12-4	3	-5.975
CAAGACAGAGAGCTGGGTTCCACTGCCAAAAAACAGTTTTTCACCGGGTGGTGAGCTGGCACAGAAATAAGCTGCCGAATCTCCTCGCACTACC	VVRGDSAAYFCASSPPGEKLFFGSGTQLSVL	TRBJ1-4	TRBV18	5	-5.753
CAAGACAGAGAGCTGGGTTCCACTGCCAAAAAACAGTTTTTCACCGTACCCCTGCAGGGCCTGGCTGCTGGCGCAGAGATACAGGGCTGAGTCT	DSALYLCASSQALQGYGEKLFFGSGTQLSVL	TRBJ1-4	TRBV4-1	5	-5.753
CAAGACAGAGAGCTGGGTTCCACTGCCAAAAAACAGTTTTTCACCGTAGCCCTGTAAACTGCTGGCACAGAAGTACAGAGAGGTCTGGTTGGGG	PNQTSLYFCASSLQGYGEKLFFGSGTQLSVL	TRBJ1-4	TRBV27	3	-5.975
CAAGACAGAGAGCTGGGTTCCACTGCCAAAAAACAGTTTTTCACCGTATCCCTGGGTCGACCTGCTGGCACAGAAGTACACAGCTGAGTCCCTG	RDSAVYFCASRSTQGYGEKLFFGSGTQLSVL	TRBJ1-4	TRBV12-3; TRBV12-4	3	-5.975
CAAGACAGAGAGCTGGGTTCCACTGCCAAAAAACAGTTTTTCACCGTCAGGTGAGCTGGCACAGAAATAAGCTGCCGAATCTCCTCGCACTACC	VVRGDSAAYFCASSPDGEKLFFGSGTQLSVL	TRBJ1-4	TRBV18	3	-5.975
CAAGACAGAGAGCTGGGTTCCACTGCCAAAAAACAGTTTTTCACCGTCCCCTGTCGGGATGGCACAGAAGTACATGGCTGAGTCCTCCAGCTTT	KLEDSAMYFCAIPTGDGEKLFFGSGTQLSVL	TRBJ1-4	TRBV2	10	-5.452
CAAGACAGAGAGCTGGGTTCCACTGCCAAAAAACAGTTTTTCACCGTCCCGGGTTCCCCTAGCACTGCAGATGTAGAAGCTGCTGTCTTCAGGA	PEDSSFYICSARGTRDGEKLFFGSGTQLSVL	TRBJ1-4	TRBV20-1	8	-5.549
CAAGACAGAGAGCTGGGTTCCACTGCCAAAAAACAGTTTTTCACCGTCCCTCCCCGCGGTGCAGAGATATATGCTGCTGTCTTCAGGGCTCATG	MSPEDSSIYLCTAGRDGEKLFFGSGTQLSVL	TRBJ1-4	TRBV29-1	24	-5.072
CAAGACAGAGAGCTGGGTTCCACTGCCAAAAAACAGTTTTTCACCGTCCCTGTCCAGAGCACTGCAGATGTAGAAGCTGCTGTCTTCAGGATGG	HPEDSSFYICSALDRDGEKLFFGSGTQLSVL	TRBJ1-4	TRBV20-1	7	-5.607
CAAGACAGAGAGCTGGGTTCCACTGCCAAAAAACAGTTTTTCACCGTCCGGAGCACTGCAGATGTAGAAGCTGCTGTCTTCAGGATGGGCACTG	SAHPEDSSFYICSAPDGEKLFFGSGTQLSVL	TRBJ1-4	TRBV20-1	19	-5.173
CAAGACAGAGAGCTGGGTTCCACTGCCAAAAAACAGTTTTTCACCGTCCGGCCGGTTACTAGCACTGCAGATGTAGAAGCTGCTGTCTTCAGGA	PEDSSFYICSASNRPDGEKLFFGSGTQLSVL	TRBJ1-4	TRBV20-1	7	-5.607
CAAGACAGAGAGCTGGGTTCCACTGCCAAAAAACAGTTTTTCACCGTCCTGCGCTAAGCTGCTGGCACAGAGATACATGGCCGAGTCCCCCTGC	QGDSAMYLCASSLAQDGEKLFFGSGTQLSVL	TRBJ1-4	TRBV7-9	4	-5.85
CAAGACAGAGAGCTGGGTTCCACTGCCAAAAAACAGTTTTTCACCGTCTGTCCCACGAAATAAGCTGCTGGCACAGAGATACATGGCCGAGTCC	DSAMYLCASSLFRGTDGEKLFFGSGTQLSVL	TRBJ1-4	TRBV7-9	8	-5.549
CAAGACAGAGAGCTGGGTTCCACTGCCAAAAAACAGTTTTTCACCGTGACCGCCCGGGAGGATGGCACAGAGGTACATAGATGTCTGGTTGGTG	TNQTSMYLCAILPGGHGEKLFFGSGTQLSVL	TRBJ1-4	TRBV28	4	-5.85
CAAGACAGAGAGCTGGGTTCCACTGCCAAAAAACAGTTTTTCACCGTTAGTACCAACGCTGCAGAGATATATGCTGCTGTCTTCAGGGCTCATG	MSPEDSSIYLCSVGTNGEKLFFGSGTQLSVL	TRBJ1-4	TRBV29-1	10	-5.452
CAAGACAGAGAGCTGGGTTCCACTGCCAAAAAACAGTTTTTCACCGTTCCCCGAGACTCGACTACTGGCACAGAGATAGAAAGCTGTCGGGTTC	NPTAFYLCASSRVSGNGEKLFFGSGTQLSVL	TRBJ1-4	TRBV19	6	-5.674
CAAGACAGAGAGCTGGGTTCCACTGCCAAAAAACAGTTTTTCACCGTTCCCGCCCGAGTAACTGCTGGCACAGAAGTACACAGATGTTTGGGAG	SQTSVYFCASSYSGGNGEKLFFGSGTQLSVL	TRBJ1-4	TRBV6-2	4	-5.85
CAAGACAGAGAGCTGGGTTCCACTGCCAAAAAACAGTTTTTCACCTACGCCCAACACAAAACTGCTGGCACAGAAGTACACAGCTGAGTCCCTG	RDSAVYFCASSFVLGVGEKLFFGSGTQLSVL	TRBJ1-4	TRBV12-3; TRBV12-4	3	-5.975
CAAGACAGAGAGCTGGGTTCCACTGCCAAAAAACAGTTTTTCACCTACTAGTCCCGAGGCTATACTACTGGCACAGAGATAGAAAGCTGTCGGG	PTAFYLCASSIASGLVGEKLFFGSGTQLSVL	TRBJ1-4	TRBV19	3	-5.975
CAAGACAGAGAGCTGGGTTCCACTGCCAAAAAACAGTTTTTCACCTACTCCCTTCTTGCTGGCACAGAAGTACATGGCTGAGTCCTCCAGCTTT	KLEDSAMYFCASKKGVGEKLFFGSGTQLSVL	TRBJ1-4	TRBV2	3	-5.975
CAAGACAGAGAGCTGGGTTCCACTGCCAAAAAACAGTTTTTCACCTAGGCCCTGTAGGCTGCTGGCGCAAAGATAAAGGGCCGAGTCCCCCAGC	LGDSALYLCASSLQGLGEKLFFGSGTQLSVL	TRBJ1-4	TRBV5-1	5	-5.753
CAAGACAGAGAGCTGGGTTCCACTGCCAAAAAACAGTTTTTCACCTAGTAAACTGCTGGCACAGAAGTACAGAGAGGTCTGGTTGGGGCTGGGC	PSPNQTSLYFCASSLLGEKLFFGSGTQLSVL	TRBJ1-4	TRBV27	4	-5.85
CAAGACAGAGAGCTGGGTTCCACTGCCAAAAAACAGTTTTTCACCTATCCCGGATCCTTTTAGGCTGCTGGCACAGAAATACACAGCAGAGTCA	DSAVYFCASSLKGSGIGEKLFFGSGTQLSVL	TRBJ1-4	TRBV3-1	4	-5.85
CAAGACAGAGAGCTGGGTTCCACTGCCAAAAAACAGTTTTTCACCTCCACCCTGGGGGGTGCTGGCACAGAGATACATGGCCGAGTCCCCCTGC	QGDSAMYLCASTPQGGGEKLFFGSGTQLSVL	TRBJ1-4	TRBV7-9	18	-5.196
CAAGACAGAGAGCTGGGTTCCACTGCCAAAAAACAGTTTTTCACCTCCATACGTCTCGACGCTGCAGAGATATATGCTGCTGTCTTCAGGGCTC	SPEDSSIYLCSVETYGGEKLFFGSGTQLSVL	TRBJ1-4	TRBV29-1	13	-5.338
CAAGACAGAGAGCTGGGTTCCACTGCCAAAAAACAGTTTTTCACCTCCATCTTCAACGCTGCAGAGATATATGCTGCTGTCTTCAGGGCTCATG	MSPEDSSIYLCSVEDGGEKLFFGSGTQLSVL	TRBJ1-4	TRBV29-1	26	-5.037
CAAGACAGAGAGCTGGGTTCCACTGCCAAAAAACAGTTTTTCACCTCCCCCCTGTTGGTTAACGCTGCAGAGATATATGCTGCTGTCTTCAGGG	PEDSSIYLCSVNQQGGGEKLFFGSGTQLSVL	TRBJ1-4	TRBV29-1	6	-5.674
CAAGACAGAGAGCTGGGTTCCACTGCCAAAAAACAGTTTTTCACCTCCCCCGCCTACTGATTTACTGCTGGCACAGAAGTACACAGATGTCTGG	QTSVYFCASSKSVGGGGEKLFFGSGTQLSVL	TRBJ1-4	TRBV6-6	10	-5.452
CAAGACAGAGAGCTGGGTTCCACTGCCAAAAAACAGTTTTTCACCTCCCCCTCCGAATCTGCTGGCACAGAAGTACACAGATGTCTGGGAGGGA	PSQTSVYFCASRFGGGGEKLFFGSGTQLSVL	TRBJ1-4	TRBV6-6	3	-5.975
CAAGACAGAGAGCTGGGTTCCACTGCCAAAAAACAGTTTTTCACCTCCCCTCTGCTCTCTGCTGGCACAGAGGTACATAGATGTCTGGTTGGTG	TNQTSMYLCASREQRGGEKLFFGSGTQLSVL	TRBJ1-4	TRBV28	7	-5.607
CAAGACAGAGAGCTGGGTTCCACTGCCAAAAAACAGTTTTTCACCTCCCGGTGTGGACTGGCTGCTGGCACAGAAATAAACTCCAGAATCCTCC	EDSGVYFCASSQSTPGGEKLFFGSGTQLSVL	TRBJ1-4	TRBV14	2	-6.151
CAAGACAGAGAGCTGGGTTCCACTGCCAAAAAACAGTTTTTCACCTCCCGTTGAATTGCTGCTGGCGCAAAGATAAAGGGCCGAGTCCCCCAGC	LGDSALYLCASSNSTGGEKLFFGSGTQLSVL	TRBJ1-4	TRBV5-1	19	-5.173
CAAGACAGAGAGCTGGGTTCCACTGCCAAAAAACAGTTTTTCACCTCCCTGCCTGCCAACGCTGCAGAGATATATGCTGCTGTCTTCAGGGCTC	SPEDSSIYLCSVGRQGGEKLFFGSGTQLSVL	TRBJ1-4	TRBV29-1	7	-5.607
CAAGACAGAGAGCTGGGTTCCACTGCCAAAAAACAGTTTTTCACCTCCCTGTCCAATACTGCTGGCACAGAAGTACACAGATGTCTGGGAGGGA	PSQTSVYFCASSIGQGGEKLFFGSGTQLSVL	TRBJ1-4	TRBV6-6	23	-5.09
CAAGACAGAGAGCTGGGTTCCACTGCCAAAAAACAGTTTTTCACCTCCCTGTCCATCTTCAACGCTGCAGAGATATATGCTGCTGTCTTCAGGG	PEDSSIYLCSVEDGQGGEKLFFGSGTQLSVL	TRBJ1-4	TRBV29-1	18	-5.196
CAAGACAGAGAGCTGGGTTCCACTGCCAAAAAACAGTTTTTCACCTCCCTGTCCCCCTAAGCTGCTGGCACAGAGATACACGGCCGAGTCCTCC	EDSAVYLCASSLGGQGGEKLFFGSGTQLSVL	TRBJ1-4	TRBV7-2	44	-4.808
CAAGACAGAGAGCTGGGTTCCACTGCCAAAAAACAGTTTTTCACCTCCCTGTCCCTGGCTGCTGGCACAGAGATACAGGGCCGAGTCTTCTGGC	PEDSALYLCASSQGQGGEKLFFGSGTQLSVL	TRBJ1-4	TRBV4-2	4	-5.85
CAAGACAGAGAGCTGGGTTCCACTGCCAAAAAACAGTTTTTCACCTCCGAAGCCCTTTGTCCAGGCACAGAGATAGAAGCCAGAGTCACTGAGA	LSDSGFYLCAWTKGFGGEKLFFGSGTQLSVL	TRBJ1-4	TRBV30	2	-6.151
CAAGACAGAGAGCTGGGTTCCACTGCCAAAAAACAGTTTTTCACCTCCGACCCCTGTGACAACGCTGCAGAGATATATGCTGCTGTCTTCAGGG	PEDSSIYLCSVVTGVGGEKLFFGSGTQLSVL	TRBJ1-4	TRBV29-1	24	-5.072
CAAGACAGAGAGCTGGGTTCCACTGCCAAAAAACAGTTTTTCACCTCCGCCACCAACTTGGCTGCTGGCACAGAAATACACAGCAGAGTCACCN	GDSAVYFCASSQVGGGGEKLFFGSGTQLSVL	TRBJ1-4	TRBV3-1	3	-5.975
CAAGACAGAGAGCTGGGTTCCACTGCCAAAAAACAGTTTTTCACCTCCGCCCTTGTCTACGCTGCAGAGATATATGCTGCTGTCTTCAGGGCTC	SPEDSSIYLCSVDKGGGEKLFFGSGTQLSVL	TRBJ1-4	TRBV29-1	3	-5.975
CAAGACAGAGAGCTGGGTTCCACTGCCAAAAAACAGTTTTTCACCTCCGCGGCCCAATGGTCTGCTGGCACAGAAGTACAGAGAGGTCTGGTTG	NQTSLYFCASRPLGRGGEKLFFGSGTQLSVL	TRBJ1-4	TRBV27	18	-5.196
CAAGACAGAGAGCTGGGTTCCACTGCCAAAAAACAGTTTTTCACCTCCGCTGCTGGCACAGAAATAAACTCCAGAATCCTCCAGTTCTGCAGGC	PAELEDSGVYFCASSGGEKLFFGSGTQLSVL	TRBJ1-4	TRBV14	6	-5.674
CAAGACAGAGAGCTGGGTTCCACTGCCAAAAAACAGTTTTTCACCTCCGGGGACAATCTGACAGAAGTACACAGATGTCTGGGAGGGAGCAGCC	AAPSQTSVYFCQIVPGGEKLFFGSGTQLSVL	TRBJ1-4	TRBV6-5	2	-6.151
CAAGACAGAGAGCTGGGTTCCACTGCCAAAAAACAGTTTTTCACCTCCGTAGCTGGCACAGAAATAAGCTGCCGAATCTCCTCGCACTACCTGC	QVVRGDSAAYFCASYGGEKLFFGSGTQLSVL	TRBJ1-4	TRBV18	9	-5.497
CAAGACAGAGAGCTGGGTTCCACTGCCAAAAAACAGTTTTTCACCTCCTCCAGCGTAACTGCTGGCACAGAAGTACACAGATGTCTGGGAGGGA	PSQTSVYFCASSYAGGGEKLFFGSGTQLSVL	TRBJ1-4	TRBV6-6	17	-5.221
CAAGACAGAGAGCTGGGTTCCACTGCCAAAAAACAGTTTTTCACCTCCTCGCGAGCTGCTGGCACAGAGATACACGGCCGAGTCCTCCTGCTGT	QQEDSAVYLCASSSRGGEKLFFGSGTQLSVL	TRBJ1-4	TRBV7-2	3	-5.975
CAAGACAGAGAGCTGGGTTCCACTGCCAAAAAACAGTTTTTCACCTCCTGGCCGCCTAGCACTGCAGATGTAGAAGCTGCTGTCTTCAGGATGG	HPEDSSFYICSARRPGGEKLFFGSGTQLSVL	TRBJ1-4	TRBV20-1	6	-5.674
CAAGACAGAGAGCTGGGTTCCACTGCCAAAAAACAGTTTTTCACCTCCTGTCCCGGAGATACTACTGGCACAGAGATAGAAAGCTGTCGGGTTC	NPTAFYLCASSISGTGGEKLFFGSGTQLSVL	TRBJ1-4	TRBV19	6	-5.674
CAAGACAGAGAGCTGGGTTCCACTGCCAAAAAACAGTTTTTCACCTCGACCTGTCTGGGGGCTGCTGGCACAGAGATACAGGGCCGAGTCCCCC	GDSALYLCASSPQTGRGEKLFFGSGTQLSVL	TRBJ1-4	TRBV5-5	4	-5.85
CAAGACAGAGAGCTGGGTTCCACTGCCAAAAAACAGTTTTTCACCTCGATCCCCCCCGGTGGCGCAGAAATACACAGATGTCTGGGAGCGGGTA	TRSQTSVYFCATGGDRGEKLFFGSGTQLSVL	TRBJ1-4	TRBV10-2	31	-4.96
CAAGACAGAGAGCTGGGTTCCACTGCCAAAAAACAGTTTTTCACCTCGCCCCCTGTCCGCGCTGCAGAGATATATGCTGCTGTCTTCAGGGCTC	SPEDSSIYLCSADRGRGEKLFFGSGTQLSVL	TRBJ1-4	TRBV29-1	6	-5.674
CAAGACAGAGAGCTGGGTTCCACTGCCAAAAAACAGTTTTTCACCTCGCCCTGTCGCCCTGCTGGCACAGAAGTACACAGCTGAGTCCCTGGGT	PRDSAVYFCASRATGRGEKLFFGSGTQLSVL	TRBJ1-4	TRBV12-3; TRBV12-4	2	-6.151
CAAGACAGAGAGCTGGGTTCCACTGCCAAAAAACAGTTTTTCACCTCGGCCCCCGAGGAAGCTGCTGGCACAGAGATACATGGCCGAGTCCCCC	GDSAMYLCASSFLGGRGEKLFFGSGTQLSVL	TRBJ1-4	TRBV7-9	8	-5.549
CAAGACAGAGAGCTGGGTTCCACTGCCAAAAAACAGTTTTTCACCTCGGCTGCTGGCACAGAAATAAACTCCAGAATCCTCCAGTTCTGCAGGN	PAELEDSGVYFCASSRGEKLFFGSGTQLSVL	TRBJ1-4	TRBV14	2	-6.151
CAAGACAGAGAGCTGGGTTCCACTGCCAAAAAACAGTTTTTCACCTCGGGCGAAACTAGGCCCTGTCCTGGCGGTGCTGGCACAGAGGTACATA	MYLCASTARTGPSFARGEKLFFGSGTQLSVL	TRBJ1-4	TRBV28	18	-5.196
CAAGACAGAGAGCTGGGTTCCACTGCCAAAAAACAGTTTTTCACCTCTACCCCCAACGCTGCAGAGATATATGCTGCTGTCTTCAGGGCTCATG	MSPEDSSIYLCSVGGRGEKLFFGSGTQLSVL	TRBJ1-4	TRBV29-1	104	-4.435
CAAGACAGAGAGCTGGGTTCCACTGCCAAAAAACAGTTTTTCACCTCTAGAGTCGCTGCTGGCACAGAGATACACGGCCGAGTCCTCCTGCTGT	QQEDSAVYLCASSDSRGEKLFFGSGTQLSVL	TRBJ1-4	TRBV7-2	14	-5.306
CAAGACAGAGAGCTGGGTTCCACTGCCAAAAAACAGTTTTTCACCTCTAGCGCTGCAGAGATATATGCTGCTGTCTTCAGGGCTCATGTTGCTC	SNMSPEDSSIYLCSARGEKLFFGSGTQLSVL	TRBJ1-4	TRBV29-1	5	-5.753
CAAGACAGAGAGCTGGGTTCCACTGCCAAAAAACAGTTTTTCACCTCTCAGCCCCGGCTGTCCCGGGGCTGCTGGCACGGAGATACACGGCTGA	QPCISVPAAPGQPGLRGEKLFFGSGTQLSVL	TRBJ1-4	TRBV7-3	2	-6.151
CAAGACAGAGAGCTGGGTTCCACTGCCAAAAAACAGTTTTTCACCTGCCCCCCGAAAGCTGCTGGCACAGAGATACAGGGCCGAGTCCCCCAGC	LGDSALYLCASSFRGAGEKLFFGSGTQLSVL	TRBJ1-4	TRBV5-5	6	-5.674
CAAGACAGAGAGCTGGGTTCCACTGCCAAAAAACAGTTTTTCACCTGCCCCCTGTGGACTGCTGGCACAGAAGTACACAGATGTCTGGGAGGGA	PSQTSVYFCASSPQGAGEKLFFGSGTQLSVL	TRBJ1-4	TRBV6-5	17	-5.221
CAAGACAGAGAGCTGGGTTCCACTGCCAAAAAACAGTTTTTCACCTGCCGCCTGGTGATCTCTAGCACTGCAGATGTAGAAGCTGCTGTCTTCA	EDSSFYICSARDHQAAGEKLFFGSGTQLSVL	TRBJ1-4	TRBV20-1	3	-5.975
CAAGACAGAGAGCTGGGTTCCACTGCCAAAAAACAGTTTTTCACCTGCGCCCGATCTGCTGGCACAGAGATACACGGCCGAGTCCTCCTGCTGT	QQEDSAVYLCASRSGAGEKLFFGSGTQLSVL	TRBJ1-4	TRBV7-2	3	-5.975
CAAGACAGAGAGCTGGGTTCCACTGCCAAAAAACAGTTTTTCACCTTCCCCTGAAACGCTGCAGAGATATATGCTGCTGTCTTCAGGGCTCATG	MSPEDSSIYLCSVSGEGEKLFFGSGTQLSVL	TRBJ1-4	TRBV29-1	40	-4.85
CAAGACAGAGAGCTGGGTTCCACTGCCAAAAAACAGTTTTTCACCTTCCCTGGCGAAGCTGATGGCACAGAAGTACACAGATGTCTGGGAGCTG	SSQTSVYFCAISFAREGEKLFFGSGTQLSVL	TRBJ1-4	TRBV10-3	2	-6.151
CAAGACAGAGAGCTGGGTTCCACTGCCAAAAAACAGTTTTTCACCTTCCTCCCTGAGGACGCTGCAGAGATATATGCTGCTGTCTTCAGGGCTC	SPEDSSIYLCSVLREEGEKLFFGSGTQLSVL	TRBJ1-4	TRBV29-1	20	-5.151
CAAGACAGAGAGCTGGGTTCCACTGCCAAAAAACAGTTTTTCACCTTCTCTGCTGGTGGCACACAGGTACATGGCTGCGTCCCCCAGGCCTGGT	PGLGDAAMYLCATSREGEKLFFGSGTQLSVL	TRBJ1-4	TRBV15	9	-5.497
CAAGACAGAGAGCTGGGTTCCACTGCCAAAAAACAGTTTTTCACCTTCTGGCCCCCCTTCTCTGCTGGTGGCACACAGGTACATGGCTGCGTCC	DAAMYLCATSREGGPEGEKLFFGSGTQLSVL	TRBJ1-4	TRBV15	3	-5.975
CAAGACAGAGAGCTGGGTTCCACTGCCAAAAAACAGTTTTTCACCTTCTGTCCCCCCGAAGCTGCTGGCACAGAGATACAGGGCCGAGTCGTCC	DDSALYLCASSFGGTEGEKLFFGSGTQLSVL	TRBJ1-4	TRBV5-4	3	-5.975
CAAGACAGAGAGCTGGGTTCCACTGCCAAAAAACAGTTTTTCACCTTGTCCGGTACTGCTGGCACAGAAGTACACAGATGTCTGGGAGGGAGCA	APSQTSVYFCASSTGQGEKLFFGSGTQLSVL	TRBJ1-4	TRBV6-5; TRBV6-6	4	-5.85
CAAGACAGAGAGCTGGGTTCCACTGCCAAAAAACAGTTTTTCACCTTTCGCTGTCCCTTGGCTGCTGGCACAGAGATACAGGGCCGAGTCTTCT	EDSALYLCASSQGTAKGEKLFFGSGTQLSVL	TRBJ1-4	TRBV4-2	6	-5.674
CAAGACAGAGAGCTGGGTTCCACTGCCAAAAAACAGTTTTTCACCTTTGCCGGCCCTTCCTAAGCTGGCACAGAAGTACACAGATGTCTGGGAG	SQTSVYFCASLGRAGKGEKLFFGSGTQLSVL	TRBJ1-4	TRBV6-6	12	-5.373
CAAGACAGAGAGCTGGGTTCCACTGCCAAAAAACAGTTTTTCACCTTTGCCGTTAACTTCTCTAGCACTGCAGATGTAGAAGCTGCTGTCTTCA	EDSSFYICSAREVNGKGEKLFFGSGTQLSVL	TRBJ1-4	TRBV20-1	2	-6.151
CAAGACAGAGAGCTGGGTTCCACTGCCAAAAAACAGTTTTTCACGAACCCTGTCAGCAGCACTGCAGATGTAGAAGCTGCTGTCTTCAGGATGG	HPEDSSFYICSAADRVREKLFFGSGTQLSVL	TRBJ1-4	TRBV20-1	18	-5.196
CAAGACAGAGAGCTGGGTTCCACTGCCAAAAAACAGTTTTTCACGAAGCCCTGTCGGTAAAGGACTAGCACTGCAGATGTAGAAGCTGCTGTCT	DSSFYICSASPLPTGLREKLFFGSGTQLSVL	TRBJ1-4	TRBV20-1	4	-5.85
CAAGACAGAGAGCTGGGTTCCACTGCCAAAAAACAGTTTTTCACGACCAAGGGCACTGCAGATGTAGAAGCTGCTGTCTTCAGGATGGGCACTG	SAHPEDSSFYICSALGREKLFFGSGTQLSVL	TRBJ1-4	TRBV20-1	5	-5.753
CAAGACAGAGAGCTGGGTTCCACTGCCAAAAAACAGTTTTTCACGACCCTGGGGTGGTGAGCTGGCACAGAAATAAGCTGCCGAATCTCCTCGC	RGDSAAYFCASSPPQGREKLFFGSGTQLSVL	TRBJ1-4	TRBV18	4	-5.85
CAAGACAGAGAGCTGGGTTCCACTGCCAAAAAACAGTTTTTCACGACCCTGTCCCACCGGGGGAACACTGCAGATGTAGAAGCTGCTGTCTTCA	EDSSFYICSVPPVGQGREKLFFGSGTQLSVL	TRBJ1-4	TRBV20-1	77	-4.565
CAAGACAGAGAGCTGGGTTCCACTGCCAAAAAACAGTTTTTCACGACCTGTCCCGGACAAGCTGGCACAGAAATAAGCTGCCGAATCTCCTCGC	RGDSAAYFCASLSGTGREKLFFGSGTQLSVL	TRBJ1-4	TRBV18	4	-5.85
CAAGACAGAGAGCTGGGTTCCACTGCCAAAAAACAGTTTTTCACGAGAAGACTCCCTGTCCCGGTCCCTGCTGGCACAGAAGTACATGGCTGAG	SAMYFCASRDRDRESSREKLFFGSGTQLSVL	TRBJ1-4	TRBV2	10	-5.452
CAAGACAGAGAGCTGGGTTCCACTGCCAAAAAACAGTTTTTCACGAGTCCCCCGCCCGGGCCCGCTGGCACAGAGATACACGGCCGAGTCCTCC	EDSAVYLCASGPGRGTREKLFFGSGTQLSVL	TRBJ1-4	TRBV7-2	4	-5.85
CAAGACAGAGAGCTGGGTTCCACTGCCAAAAAACAGTTTTTCACGATCCCCTAAGGCACTGCTGGCACAGAAGTACACAGATGTCTGGGAGGGA	PSQTSVYFCASSALGDREKLFFGSGTQLSVL	TRBJ1-4	TRBV6-1	5	-5.753
CAAGACAGAGAGCTGGGTTCCACTGCCAAAAAACAGTTTTTCACGCAGCCCCCTCCTGCTGGCACAGAAGTACACAGATGTCTGGGAGGGAGCA	APSQTSVYFCASRRGLREKLFFGSGTQLSVL	TRBJ1-4	TRBV6-5	7	-5.607
CAAGACAGAGAGCTGGGTTCCACTGCCAAAAAACAGTTTTTCACGCCAGTCGAGGGTGTCCTGGCTGCTGGCGCAGAGATACAGGGCCGAGTCT	DSALYLCASSQDTLDWREKLFFGSGTQLSVL	TRBJ1-4	TRBV4-3	5	-5.753
CAAGACAGAGAGCTGGGTTCCACTGCCAAAAAACAGTTTTTCACGCCCACCCAGGGTGCTGGCACAGAGGTACATAGATGTCTGGTTGGTGCTG	STNQTSMYLCASTLGGREKLFFGSGTQLSVL	TRBJ1-4	TRBV28	4	-5.85
CAAGACAGAGAGCTGGGTTCCACTGCCAAAAAACAGTTTTTCACGCCCCTGTCCTGAGCTGCTGGCACAGAGATACACGGCGGAGTCCTCCTGC	QEDSAVYLCASSSGQGREKLFFGSGTQLSVL	TRBJ1-4	TRBV7-8	2	-6.151
CAAGACAGAGAGCTGGGTTCCACTGCCAAAAAACAGTTTTTCACGCCCTGTCCCGCGTAAGCTGCTGGCACAGAGATACACGGCCGAGTCCTCA	EDSAVYLCASSLRGTGREKLFFGSGTQLSVL	TRBJ1-4	TRBV11-2	16	-5.248
CAAGACAGAGAGCTGGGTTCCACTGCCAAAAAACAGTTTTTCACGCCCTGTTATCTTCCAAGCCCCGGCACAGAGATACACGGCCGAGTCCTCC	EDSAVYLCAGAWKITGREKLFFGSGTQLSVL	TRBJ1-4	TRBV7-2	3	-5.975
CAAGACAGAGAGCTGGGTTCCACTGCCAAAAAACAGTTTTTCACGCCCTTGTCCTCTAGCACTGCAGATGTAGAAGCTGCTGTCTTCAGGATGG	HPEDSSFYICSARGQGREKLFFGSGTQLSVL	TRBJ1-4	TRBV20-1	32	-4.947
CAAGACAGAGAGCTGGGTTCCACTGCCAAAAAACAGTTTTTCACGCGCCCCGCCGTAACTGCTGGCACAGAAGTACACAGATGTTTGGGAGGGA	PSQTSVYFCASSYGGAREKLFFGSGTQLSVL	TRBJ1-4	TRBV6-2	14	-5.306
CAAGACAGAGAGCTGGGTTCCACTGCCAAAAAACAGTTTTTCACGCGCTAGAGCACTGCAGATGTAGAAGCTGCTGTCTTCAGGATGGGCACTG	SAHPEDSSFYICSALAREKLFFGSGTQLSVL	TRBJ1-4	TRBV20-1	8	-5.549
CAAGACAGAGAGCTGGGTTCCACTGCCAAAAAACAGTTTTTCACGCGGCCCCGGTCCCGGCGTAGCTGCTGGCACGGAGATACACGGCTGAGTC	TQPCISVPAATPGPGPREKLFFGSGTQLSVL	TRBJ1-4	TRBV7-3	4	-5.85
CAAGACAGAGAGCTGGGTTCCACTGCCAAAAAACAGTTTTTCACGCTCCCCTGTCCCAACGCTGCTGGCGCAAAGATAAAGGGCCGAGTCCCCC	GDSALYLCASSVGTGEREKLFFGSGTQLSVL	TRBJ1-4	TRBV5-1	4	-5.85
CAAGACAGAGAGCTGGGTTCCACTGCCAAAAAACAGTTTTTCACGGAATTCCCCCGGTGAGCTGGCACAGAAATAAGCTGCCGAATCTCCTCGC	RGDSAAYFCASSPGEFREKLFFGSGTQLSVL	TRBJ1-4	TRBV18	3	-5.975
CAAGACAGAGAGCTGGGTTCCACTGCCAAAAAACAGTTTTTCACGGAGGTAACCACTGCTGGCACAGAAGTACATGGCTGAGTCCTCCAGCTTT	KLEDSAMYFCASSGYLREKLFFGSGTQLSVL	TRBJ1-4	TRBV2	3	-5.975
CAAGACAGAGAGCTGGGTTCCACTGCCAAAAAACAGTTTTTCACGGATGCCCCCTGAGCTGCTGGCACAGAAGTACACAGATGTCTGGGAGGGA	PSQTSVYFCASSSGGIREKLFFGSGTQLSVL	TRBJ1-4	TRBV6-5	4	-5.85
CAAGACAGAGAGCTGGGTTCCACTGCCAAAAAACAGTTTTTCACGGCCCCCTCCCCAATCTTGGCTGCTGGCACAGAGATACAGGGCCGAGTCT	DSALYLCASSQDWGGGREKLFFGSGTQLSVL	TRBJ1-4	TRBV4-2	5	-5.753
CAAGACAGAGAGCTGGGTTCCACTGCCAAAAAACAGTTTTTCACGGCTGTCCCGGGAACTGCTGGCACAGAAGTACACAGATGTCTGGGAGGGA	PSQTSVYFCASSSRDSREKLFFGSGTQLSVL	TRBJ1-4	TRBV6-1	7	-5.607
CAAGACAGAGAGCTGGGTTCCACTGCCAAAAAACAGTTTTTCACGGTCCCCTGATACCGACTCACTGATGGCACAGAAGTACACAGATGTCTGG	QTSVYFCAISESVSGDREKLFFGSGTQLSVL	TRBJ1-4	TRBV10-3	11	-5.41
CAAGACAGAGAGCTGGGTTCCACTGCCAAAAAACAGTTTTTCACGGTCCGCGGTACTGCAGATGTAGAAGCTGCTGTCTTCAGGATGGGCACTG	SAHPEDSSFYICSTADREKLFFGSGTQLSVL	TRBJ1-4	TRBV20-1	20	-5.151
CAAGACAGAGAGCTGGGTTCCACTGCCAAAAAACAGTTTTTCACGGTCGACTAAGCTGCTGGCACAGAGATACATGGCCGAGTCCCCCTGCTCT	EQGDSAMYLCASSLVDREKLFFGSGTQLSVL	TRBJ1-4	TRBV7-9	5	-5.753
CAAGACAGAGAGCTGGGTTCCACTGCCAAAAAACAGTTTTTCACGTACACTCCAGGCACAGAGATAGAAGCCAGAGTCACTGAGAAGGAGCTTC	KLLLSDSGFYLCAWSVREKLFFGSGTQLSVL	TRBJ1-4	TRBV30	2	-6.151
CAAGACAGAGAGCTGGGTTCCACTGCCAAAAAACAGTTTTTCACGTCCCCTGCCCGAGTAACTGCTGGCACAGAAGTACACAGATGTTTGGGAG	SQTSVYFCASSYSGRGREKLFFGSGTQLSVL	TRBJ1-4	TRBV6-2	6	-5.674
CAAGACAGAGAGCTGGGTTCCACTGCCAAAAAACAGTTTTTCACGTCCCGGTTGGCTGCTGGCGCAGAGATACAGGGCTGAGTCTTCTGGCTGC	QPEDSALYLCASSQPGREKLFFGSGTQLSVL	TRBJ1-4	TRBV4-1	3	-5.975
CAAGACAGAGAGCTGGGTTCCACTGCCAAAAAACAGTTTTTCACGTCCCTGTCCCGTAGCCGAGCTGGCACAGAAATAAGCTGCCGAATCTCCT	GDSAAYFCASSATGQGREKLFFGSGTQLSVL	TRBJ1-4	TRBV18	8	-5.549
CAAGACAGAGAGCTGGGTTCCACTGCCAAAAAACAGTTTTTCACGTCCGCTGGCACAGAAGTACACAGATGTTTGGGAGGGAGCAGCCGACTCC	ESAAPSQTSVYFCASGREKLFFGSGTQLSVL	TRBJ1-4	TRBV6-2	11	-5.41
CAAGACAGAGAGCTGGGTTCCACTGCCAAAAAACAGTTTTTCACGTCGCCCCTCATTCGCGCTGCTGGCACAGAGATACACGGCCGAGTCCTCA	EDSAVYLCASSANEGRREKLFFGSGTQLSVL	TRBJ1-4	TRBV11-2	3	-5.975
CAAGACAGAGAGCTGGGTTCCACTGCCAAAAAACAGTTTTTCACTAAAACCAACCAACCCTGTCGAACTTGAGGTGCTGGCACAGAGATACATG	MYLCASTSSSTGLVGFSEKLFFGSGTQLSVL	TRBJ1-4	TRBV7-9	7	-5.607
CAAGACAGAGAGCTGGGTTCCACTGCCAAAAAACAGTTTTTCACTAAAGCCCTGTCCTCCGCTGGCACAGAGGTACATAGATGTCTGGTTGGTG	TNQTSMYLCASGGQGFSEKLFFGSGTQLSVL	TRBJ1-4	TRBV28	2	-6.151
CAAGACAGAGAGCTGGGTTCCACTGCCAAAAAACAGTTTTTCACTAAGCCCTGTTGGCTTGCTGGCACAGAAGTACACAGATGTCTGGGAGGGA	PSQTSVYFCASKPTGLSEKLFFGSGTQLSVL	TRBJ1-4	TRBV6-1	4	-5.85
CAAGACAGAGAGCTGGGTTCCACTGCCAAAAAACAGTTTTTCACTACCATCTCTAGCACTGCAGATGTAGAAGCTGCTGTCTTCAGGATGGGCA	AHPEDSSFYICSARDGSEKLFFGSGTQLSVL	TRBJ1-4	TRBV20-1	5	-5.753
CAAGACAGAGAGCTGGGTTCCACTGCCAAAAAACAGTTTTTCACTACCCCCCTGTTCAACACTGCTGGCACAGAAGTACATGGCTGAGTCCTCC	EDSAMYFCASSVEQGGSEKLFFGSGTQLSVL	TRBJ1-4	TRBV2	6	-5.674
CAAGACAGAGAGCTGGGTTCCACTGCCAAAAAACAGTTTTTCACTACCCTGTCCCCCGCTGCTGGCACAGAAATACAAAGCTGAGTCCCCCAGC	LGDSALYFCASSGGQGSEKLFFGSGTQLSVL	TRBJ1-4	TRBV9	4	-5.85
CAAGACAGAGAGCTGGGTTCCACTGCCAAAAAACAGTTTTTCACTACCCTGTCCCGGGGCGCTGCTGGCACAGAGGTACATAGATGTCTGGTTG	NQTSMYLCASSAPGQGSEKLFFGSGTQLSVL	TRBJ1-4	TRBV28	3	-5.975
CAAGACAGAGAGCTGGGTTCCACTGCCAAAAAACAGTTTTTCACTACCTCCCCACGATCTAGCACTGCAGATGTAGAAGCTGCTGTCTTCAGGA	PEDSSFYICSARSWGGSEKLFFGSGTQLSVL	TRBJ1-4	TRBV20-1	16	-5.248
CAAGACAGAGAGCTGGGTTCCACTGCCAAAAAACAGTTTTTCACTACGCCCCCCGTCTCTAGCACTGCAGATGTAGAAGCTGCTGTCTTCAGGA	PEDSSFYICSARDGGRSEKLFFGSGTQLSVL	TRBJ1-4	TRBV20-1	5	-5.753
CAAGACAGAGAGCTGGGTTCCACTGCCAAAAAACAGTTTTTCACTATCCCTGTCCTTCCGGCTGCTGGCACAGAGGTACATAGATGTCCGGTTG	NRTSMYLCASSRKDRDSEKLFFGSGTQLSVL	TRBJ1-4	TRBV28	3	-5.975
CAAGACAGAGAGCTGGGTTCCACTGCCAAAAAACAGTTTTTCACTATCCGACCCTCCGAAGCTGCTGGCACAGAGATACATGGCCGAGTCCCCC	GDSAMYLCASSFGGSDSEKLFFGSGTQLSVL	TRBJ1-4	TRBV7-9	3	-5.975
CAAGACAGAGAGCTGGGTTCCACTGCCAAAAAACAGTTTTTCACTATCCTCCCCATCCAAGCTGCTGGCGCAAAGATAAAGGGCCGAGTCCCCC	GDSALYLCASSLDGEDSEKLFFGSGTQLSVL	TRBJ1-4	TRBV5-1	3	-5.975
CAAGACAGAGAGCTGGGTTCCACTGCCAAAAAACAGTTTTTCACTATCTCCGTGGAGACCTAAGCTGCTGGCACAGAGATACACGGCCGAGTCC	DSAVYLCASSLGLHGDSEKLFFGSGTQLSVL	TRBJ1-4	TRBV7-2	8	-5.549
CAAGACAGAGAGCTGGGTTCCACTGCCAAAAAACAGTTTTTCACTATCTTCCTCAACGCTGCAGAGATATATGCTGCTGTCTTCAGGGCTCATG	MSPEDSSIYLCSVEEDSEKLFFGSGTQLSVL	TRBJ1-4	TRBV29-1	22	-5.109
CAAGACAGAGAGCTGGGTTCCACTGCCAAAAAACAGTTTTTCACTATTTAGTCCCCGCAAACTGCTGGCACAGAAGTACAGAGAGGTCTGGTTG	NQTSLYFCASSLRGLNSEKLFFGSGTQLSVL	TRBJ1-4	TRBV27	4	-5.85
CAAGACAGAGAGCTGGGTTCCACTGCCAAAAAACAGTTTTTCACTCAAAAATCCGATACTGGCACAGAGATAGAAAGCTGTCGGGTTCTTTTGG	QKNPTAFYLCASIGFLSEKLFFGSGTQLSVL	TRBJ1-4	TRBV19	2	-6.151
CAAGACAGAGAGCTGGGTTCCACTGCCAAAAAACAGTTTTTCACTCAACCCCCCCTGTCCCGGAGCACTGCAGATGTAGAAGCTGCTGTCTTCN	EDSSFYICSAPGQGGLSEKLFFGSGTQLSVL	TRBJ1-4	TRBV20-1	2	-6.151
CAAGACAGAGAGCTGGGTTCCACTGCCAAAAAACAGTTTTTCACTCAATCCGCCCCCTGTCCCGGTCAATACTCCGCTGCAGAGATATATGCTG	SIYLCSGVLTGTGGGLSEKLFFGSGTQLSVL	TRBJ1-4	TRBV29-1	4	-5.85
CAAGACAGAGAGCTGGGTTCCACTGCCAAAAAACAGTTTTTCACTCACGCCCCCACTTGGACCAGCACTGCAGATGTAGAAGCTGCTGTCTTCA	EDSSFYICSAGPSGGVSEKLFFGSGTQLSVL	TRBJ1-4	TRBV20-1	4	-5.85
CAAGACAGAGAGCTGGGTTCCACTGCCAAAAAACAGTTTTTCACTCACTCCCTGGAAAGAACTGCTGGCACAGAAGTACAGAGAGGTCTGGTTG	NQTSLYFCASSSFQGVSEKLFFGSGTQLSVL	TRBJ1-4	TRBV27	4	-5.85
CAAGACAGAGAGCTGGGTTCCACTGCCAAAAAACAGTTTTTCACTCAGGCCCCCTGTTAAGCTGCTGGCGCAAAGATAAAGGGCCGAGTCCCCC	GDSALYLCASSLTGGLSEKLFFGSGTQLSVL	TRBJ1-4	TRBV5-1	2	-6.151
CAAGACAGAGAGCTGGGTTCCACTGCCAAAAAACAGTTTTTCACTCATTCCCCCCTTACTGCTGGCACAGAGGTACATAGATGTCTGGTTGGTN	TNQTSMYLCASSKGGMSEKLFFGSGTQLSVL	TRBJ1-4	TRBV28	2	-6.151
CAAGACAGAGAGCTGGGTTCCACTGCCAAAAAACAGTTTTTCACTCCACCCCTGTCGGGGACTGCTGGCACAGAAGTACACAGCTGAGTCCCTG	RDSAVYFCASSPRQGWSEKLFFGSGTQLSVL	TRBJ1-4	TRBV12-3; TRBV12-4	2	-6.151
CAAGACAGAGAGCTGGGTTCCACTGCCAAAAAACAGTTTTTCACTCCACCCTGGACCTAAGCTGCTGGCACAGAAGTACAGGGCTGAGTCCCCC	GDSALYFCASSLGPGWSEKLFFGSGTQLSVL	TRBJ1-4	TRBV13	13	-5.338
CAAGACAGAGAGCTGGGTTCCACTGCCAAAAAACAGTTTTTCACTCCATCCCTGTGAACTGCTGGCACAGAAGTACAGAGAGGTCTGGTTGGGG	PNQTSLYFCASSSQGWSEKLFFGSGTQLSVL	TRBJ1-4	TRBV27	68	-4.619
CAAGACAGAGAGCTGGGTTCCACTGCCAAAAAACAGTTTTTCACTCCCAAAGGCGCTGATGGCACAGAAGTACACAGATGTCTGGGAGCTGGTA	TSSQTSVYFCAISAFGSEKLFFGSGTQLSVL	TRBJ1-4	TRBV10-3	12	-5.373
CAAGACAGAGAGCTGGGTTCCACTGCCAAAAAACAGTTTTTCACTCCCAACATCCCTAGCACTGCAGATGTAGAAGCTGCTGTCTTCAGGATGG	HPEDSSFYICSARDVGSEKLFFGSGTQLSVL	TRBJ1-4	TRBV20-1	7	-5.607
CAAGACAGAGAGCTGGGTTCCACTGCCAAAAAACAGTTTTTCACTCCCACTGTGTCCTGCCGCACTGCAGATGTAGAAGCTGCTGTCTTCAGGA	PEDSSFYICSAAGHSGSEKLFFGSGTQLSVL	TRBJ1-4	TRBV20-1	12	-5.373
CAAGACAGAGAGCTGGGTTCCACTGCCAAAAAACAGTTTTTCACTCCCAGTTTCGGGACTAGCACTGCAGATGTAGAAGCTGCTGTCTTCAGGA	PEDSSFYICSASPETGSEKLFFGSGTQLSVL	TRBJ1-4	TRBV20-1	10	-5.452
CAAGACAGAGAGCTGGGTTCCACTGCCAAAAAACAGTTTTTCACTCCCCCCCTGCCAACTGCTGGCACAGAAGTACATGGCTGAGTCCTCCAGC	LEDSAMYFCASSWQGGSEKLFFGSGTQLSVL	TRBJ1-4	TRBV2	5	-5.753
CAAGACAGAGAGCTGGGTTCCACTGCCAAAAAACAGTTTTTCACTCCCCCTGTCGCTCCTACTGGCACAGAGATAGAAAGCTGTCGGGTTCTTT	KNPTAFYLCASRSDRGSEKLFFGSGTQLSVL	TRBJ1-4	TRBV19	4	-5.85
CAAGACAGAGAGCTGGGTTCCACTGCCAAAAAACAGTTTTTCACTCCCCGCCTGTCCATCGGCGCTGCAGAGATATATGCTGCTGTCTTCAGGG	PEDSSIYLCSADGQAGSEKLFFGSGTQLSVL	TRBJ1-4	TRBV29-1	5	-5.753
CAAGACAGAGAGCTGGGTTCCACTGCCAAAAAACAGTTTTTCACTCCCCGGGGTAGGGTTGCTGCTGGCACAGAAATAAACTCCAGAATCCTCC	EDSGVYFCASSNPTPGSEKLFFGSGTQLSVL	TRBJ1-4	TRBV14	25	-5.054
CAAGACAGAGAGCTGGGTTCCACTGCCAAAAAACAGTTTTTCACTCCCCTCAGCCTCACTGATGGCACAGAAGTACACAGATGTCTGGGAGCTG	SSQTSVYFCAISEAEGSEKLFFGSGTQLSVL	TRBJ1-4	TRBV10-3	5	-5.753
CAAGACAGAGAGCTGGGTTCCACTGCCAAAAAACAGTTTTTCACTCCCCTGCCCGGGGGATGGAGCACTGCAGATGTAGAAGCTGCTGTCTTCA	EDSSFYICSAPSPGQGSEKLFFGSGTQLSVL	TRBJ1-4	TRBV20-1	14	-5.306
CAAGACAGAGAGCTGGGTTCCACTGCCAAAAAACAGTTTTTCACTCCCCTGTATACTACTGGCACAGAGATAGAAAGCTGTCGGGTTCTTTTGG	QKNPTAFYLCASSIQGSEKLFFGSGTQLSVL	TRBJ1-4	TRBV19	4	-5.85
CAAGACAGAGAGCTGGGTTCCACTGCCAAAAAACAGTTTTTCACTCCCCTGTCCAAGGCGAGTGCTGGCACAGAGGTACATAGATGTCTGGTTG	NQTSMYLCASTRLGQGSEKLFFGSGTQLSVL	TRBJ1-4	TRBV28	3	-5.975
CAAGACAGAGAGCTGGGTTCCACTGCCAAAAAACAGTTTTTCACTCCCCTGTCCCCAACTGCTGGCACAGAAGTACACAGCTGAGTCCCTGGGN	PRDSAVYFCASSWGQGSEKLFFGSGTQLSVL	TRBJ1-4	TRBV12-3; TRBV12-4	2	-6.151
CAAGACAGAGAGCTGGGTTCCACTGCCAAAAAACAGTTTTTCACTCCCCTGTCCGGATCTGCTGGCACAGAGGTACATAGATGTCTGGTTGGTG	TNQTSMYLCASRSGQGSEKLFFGSGTQLSVL	TRBJ1-4	TRBV28	9	-5.497
CAAGACAGAGAGCTGGGTTCCACTGCCAAAAAACAGTTTTTCACTCCCCTGTCGCCCGGATAAGCTGCTGGCACAGAGATACATGGCCGAGTCC	DSAMYLCASSLSGRQGSEKLFFGSGTQLSVL	TRBJ1-4	TRBV7-9	6	-5.674
CAAGACAGAGAGCTGGGTTCCACTGCCAAAAAACAGTTTTTCACTCCCCTGTTTCTCAACGCTGCAGAGATATATGCTGCTGTCTTCAGGGCTC	SPEDSSIYLCSVEKQGSEKLFFGSGTQLSVL	TRBJ1-4	TRBV29-1	8	-5.549
CAAGACAGAGAGCTGGGTTCCACTGCCAAAAAACAGTTTTTCACTCCCCTTTCCTGTCGAGGTGCTGGCACAGAAGTACATGGCTGAGTCCTCC	EDSAMYFCASTSTGKGSEKLFFGSGTQLSVL	TRBJ1-4	TRBV2	5	-5.753
CAAGACAGAGAGCTGGGTTCCACTGCCAAAAAACAGTTTTTCACTCCCTCCCGAGTAACTGCTGGCACAGAAGTACACAGATGTCTGGGAGGGA	PSQTSVYFCASSYSGGSEKLFFGSGTQLSVL	TRBJ1-4	TRBV6-6	12	-5.373
CAAGACAGAGAGCTGGGTTCCACTGCCAAAAAACAGTTTTTCACTCCCTCTTGAACTGCTGGCACAGAAGTACACAGATGTCTGGGAGGGAGCA	APSQTSVYFCASSSRGSEKLFFGSGTQLSVL	TRBJ1-4	TRBV6-6	3	-5.975
CAAGACAGAGAGCTGGGTTCCACTGCCAAAAAACAGTTTTTCACTCCCTGTCCCCACCTTCAAACTGCTGGCACAGAGGTACATAGATGTCTGG	QTSMYLCASSLKVGTGSEKLFFGSGTQLSVL	TRBJ1-4	TRBV28	5	-5.753
CAAGACAGAGAGCTGGGTTCCACTGCCAAAAAACAGTTTTTCACTCCCTGTCCCCCTAGGGCTGCTGGCGCAAAGATAAAGGGCCGAGTCCCCC	GDSALYLCASSPRGTGSEKLFFGSGTQLSVL	TRBJ1-4	TRBV5-1	2	-6.151
CAAGACAGAGAGCTGGGTTCCACTGCCAAAAAACAGTTTTTCACTCCCTGTCCCGGGTGAGCTGGCACAGAAATAAGCTGCCGAATCTCCTCGC	RGDSAAYFCASSPGTGSEKLFFGSGTQLSVL	TRBJ1-4	TRBV18	5	-5.753
CAAGACAGAGAGCTGGGTTCCACTGCCAAAAAACAGTTTTTCACTCCCTGTCCCGTGTTGGCTGCTGGCACAGAAATACACAGCAGAGTCACCA	GDSAVYFCASSQHGTGSEKLFFGSGTQLSVL	TRBJ1-4	TRBV3-1	6	-5.674
CAAGACAGAGAGCTGGGTTCCACTGCCAAAAAACAGTTTTTCACTCCCTGTCCCTCGTGGGCTGCTGGCACAGAGATACATGGCCGAGTCCCCC	GDSAMYLCASSPRGTGSEKLFFGSGTQLSVL	TRBJ1-4	TRBV7-9	19	-5.173
CAAGACAGAGAGCTGGGTTCCACTGCCAAAAAACAGTTTTTCACTCCGAGAAGTCCATAAACTGCTGGCACAGAGGTACATAGATGTCTGGTTG	NQTSMYLCASSLWTSRSEKLFFGSGTQLSVL	TRBJ1-4	TRBV28	8	-5.549
CAAGACAGAGAGCTGGGTTCCACTGCCAAAAAACAGTTTTTCACTCCGATCGCCCCCTGGGGTAGCACTGCAGATGTAGAAGCTGCTGTCTTCA	EDSSFYICSATPGGDRSEKLFFGSGTQLSVL	TRBJ1-4	TRBV20-1	11	-5.41
CAAGACAGAGAGCTGGGTTCCACTGCCAAAAAACAGTTTTTCACTCCGATGCCCCCCTCCGGGTCTAGCACTGCAGATGTAGAAGCTGCTGTCT	DSSFYICSARPGGGHRSEKLFFGSGTQLSVL	TRBJ1-4	TRBV20-1	5	-5.753
CAAGACAGAGAGCTGGGTTCCACTGCCAAAAAACAGTTTTTCACTCCGGTGACCCGCTAAGCTGCTGGCACAGAGATACACGGCGGAGTCCTCC	EDSAVYLCASSLAGHRSEKLFFGSGTQLSVL	TRBJ1-4	TRBV7-8	4	-5.85
CAAGACAGAGAGCTGGGTTCCACTGCCAAAAAACAGTTTTTCACTCCTCCCAATCCTGCTGGTGGCACACAGGTACATGGCTGCGTCCCCCAGG	LGDAAMYLCATSRIGRSEKLFFGSGTQLSVL	TRBJ1-4	TRBV15	3	-5.975
CAAGACAGAGAGCTGGGTTCCACTGCCAAAAAACAGTTTTTCACTCCTCCCCGGTCATCACTGCTGGCACAGAAGTACATGGCTGAGTCCTCCA	GGLSHVLLCQQ**PGRSEKLFFGSGTQLSVL	TRBJ1-4	TRBV2	2	-6.151
CAAGACAGAGAGCTGGGTTCCACTGCCAAAAAACAGTTTTTCACTCCTCCCCTGCAAGTGTCGGGAGCTGCTGGCACAGAGATACACGGCCGAG	SAVYLCASSSRHLQGRSEKLFFGSGTQLSVL	TRBJ1-4	TRBV7-2	3	-5.975
CAAGACAGAGAGCTGGGTTCCACTGCCAAAAAACAGTTTTTCACTCCTCCCCTGTAAAGTTTGTTGGCTGCTGGCACAGAAGTACACAGATGTC	TSVYFCASSQQTLQGRSEKLFFGSGTQLSVL	TRBJ1-4	TRBV6-5	6	-5.674
CAAGACAGAGAGCTGGGTTCCACTGCCAAAAAACAGTTTTTCACTCCTCCCCTGTCCCGCACTCCAGGCACAGAGATAGAAGCCAGAGTCACTG	SDSGFYLCAWSAGQGRSEKLFFGSGTQLSVL	TRBJ1-4	TRBV30	4	-5.85
CAAGACAGAGAGCTGGGTTCCACTGCCAAAAAACAGTTTTTCACTCGAAAACGCCCCCTGCATACTACTGGCACAGAGATAGAAAGCTGTCGGG	PTAFYLCASSMQGAFSSEKLFFGSGTQLSVL	TRBJ1-4	TRBV19	8	-5.549
CAAGACAGAGAGCTGGGTTCCACTGCCAAAAAACAGTTTTTCACTCGACCCCGGTGGTGAGCTGGCACAGAAATAAGCTGCCGAATCTCCTCGC	RGDSAAYFCASSPPGSSEKLFFGSGTQLSVL	TRBJ1-4	TRBV18	2	-6.151
CAAGACAGAGAGCTGGGTTCCACTGCCAAAAAACAGTTTTTCACTCGCACCCGCACTAGCACTGCAGATGTAGAAGCTGCTGTCTTCAGGATGG	HPEDSSFYICSASAGASEKLFFGSGTQLSVL	TRBJ1-4	TRBV20-1	3	-5.975
CAAGACAGAGAGCTGGGTTCCACTGCCAAAAAACAGTTTTTCACTCGCCCCCTGTACGGTGAAGCTGCTGGCGCAAAGATAAAGGGCCGAGTCC	DSALYLCASSFTVQGASEKLFFGSGTQLSVL	TRBJ1-4	TRBV5-1	3	-5.975
CAAGACAGAGAGCTGGGTTCCACTGCCAAAAAACAGTTTTTCACTCGCCCCGCTCCAGGCACAGAGATAGAAGCCAGAGTCACTGAGAAGGAGC	LLLSDSGFYLCAWSGASEKLFFGSGTQLSVL	TRBJ1-4	TRBV30	4	-5.85
CAAGACAGAGAGCTGGGTTCCACTGCCAAAAAACAGTTTTTCACTCGCGCCCCCTACCAAGCTGCTGGCACAGAGATACAGGGCCGAGTCGTCC	DDSALYLCASSLVGGASEKLFFGSGTQLSVL	TRBJ1-4	TRBV5-4	3	-5.975
CAAGACAGAGAGCTGGGTTCCACTGCCAAAAAACAGTTTTTCACTCGCGGCTGTCGTATCTCTGCTGGCACAGAAGTACACAGATGTTTGGGAG	SQTSVYFCASRDTTAASEKLFFGSGTQLSVL	TRBJ1-4	TRBV6-2	16	-5.248
CAAGACAGAGAGCTGGGTTCCACTGCCAAAAAACAGTTTTTCACTCGCGGGGCGGCTGGCACAGAAGTACATGGCTGAGTCCTCCAGCTTTGTG	TKLEDSAMYFCASRPASEKLFFGSGTQLSVL	TRBJ1-4	TRBV2	5	-5.753
CAAGACAGAGAGCTGGGTTCCACTGCCAAAAAACAGTTTTTCACTCGGGCCCCATCTTGAGCTGCTGGCACAGAGATACACGGCCGAGTCCTCC	EDSAVYLCASSSRWGPSEKLFFGSGTQLSVL	TRBJ1-4	TRBV7-2	4	-5.85
CAAGACAGAGAGCTGGGTTCCACTGCCAAAAAACAGTTTTTCACTCGTCCTAAAGGCTAAGCTGCTGGCACAGAGATACACGGCCGAGTCCTCC	EDSAVYLCASSLAFRTSEKLFFGSGTQLSVL	TRBJ1-4	TRBV7-2	4	-5.85
CAAGACAGAGAGCTGGGTTCCACTGCCAAAAAACAGTTTTTCACTCTCCCCGCTTTTACTGCTGGCACAGAAGTACACAGATGTCTGGGAGGGA	PSQTSVYFCASSKSGESEKLFFGSGTQLSVL	TRBJ1-4	TRBV6-5	21	-5.13
CAAGACAGAGAGCTGGGTTCCACTGCCAAAAAACAGTTTTTCACTCTCCCGTCCTGACACTTGGCTGCTGGCACAGAAATAAACTCCAGAATCC	DSGVYFCASSQVSGRESEKLFFGSGTQLSVL	TRBJ1-4	TRBV14	2	-6.151
CAAGACAGAGAGCTGGGTTCCACTGCCAAAAAACAGTTTTTCACTCTCCCTGTCACTGATAACGCTGCAGAGATATATGCTGCTGTCTTCAGGG	PEDSSIYLCSVISDRESEKLFFGSGTQLSVL	TRBJ1-4	TRBV29-1	9	-5.497
CAAGACAGAGAGCTGGGTTCCACTGCCAAAAAACAGTTTTTCACTCTGCAGACCCTGTCCGTCTGAGCTGCTGGCACAGAAGTACACAGATGTC	TSVYFCASSSDGQGLQSEKLFFGSGTQLSVL	TRBJ1-4	TRBV6-5	9	-5.497
CAAGACAGAGAGCTGGGTTCCACTGCCAAAAAACAGTTTTTCACTCTGTCCGTCCGAGCTGGCACAGAAATAAGCTGCCGAATCTCCTCGCACT	VRGDSAAYFCASSDGQSEKLFFGSGTQLSVL	TRBJ1-4	TRBV18	5	-5.753
CAAGACAGAGAGCTGGGTTCCACTGCCAAAAAACAGTTTTTCACTCTGTCTCGCTCTAGCACTGCAGATGTAGAAGCTGCTGTCTTCAGGATGG	HPEDSSFYICSARARQSEKLFFGSGTQLSVL	TRBJ1-4	TRBV20-1	30	-4.975
CAAGACAGAGAGCTGGGTTCCACTGCCAAAAAACAGTTTTTCACTCTTCCTCCCCGCAGCTTGGCTGCTGGCACAGAAATACACAGCAGAGTCA	DSAVYFCASSQAAGRKSEKLFFGSGTQLSVL	TRBJ1-4	TRBV3-1	11	-5.41
CAAGACAGAGAGCTGGGTTCCACTGCCAAAAAACAGTTTTTCACTGAGATCGCCGAAACTGCTGGCACAGAGGTACATAGATGTCTGGTTGGTG	TNQTSMYLCASSFGDLSEKLFFGSGTQLSVL	TRBJ1-4	TRBV28	3	-5.975
CAAGACAGAGAGCTGGGTTCCACTGCCAAAAAACAGTTTTTCACTGATTCGAAAGCTGCTGGCACAGAGATTGGCCGAGTCCCCCTGCTCTGTG	TEQGDSANLCASSFRISEKLFFGSGTQLSVL	TRBJ1-4	TRBV7-9	4	-5.85
CAAGACAGAGAGCTGGGTTCCACTGCCAAAAAACAGTTTTTCACTGCCCCCTGTCCGGGTAGCACTGCAGATGTAGAAGCTGCTGTCTTCAGGA	PEDSSFYICSATRTGGSEKLFFGSGTQLSVL	TRBJ1-4	TRBV20-1	4	-5.85
CAAGACAGAGAGCTGGGTTCCACTGCCAAAAAACAGTTTTTCACTGCCCCTGTCCTGGCTGCTGGCGCAAAGATAAAGGGCCGAGTCCCCCAGC	LGDSALYLCASSQDRGSEKLFFGSGTQLSVL	TRBJ1-4	TRBV5-1	7	-5.607
CAAGACAGAGAGCTGGGTTCCACTGCCAAAAAACAGTTTTTCACTGCTGATTATGGGGAAGGGACTCCAGGCACAGAGATAGAAGCCAGAGTCA	DSGFYLCAWSPFPIISSEKLFFGSGTQLSVL	TRBJ1-4	TRBV30	3	-5.975
CAAGACAGAGAGCTGGGTTCCACTGCCAAAAAACAGTTTTTCACTGGCATCGCCGAAGCTGCTGGCACAGAGATACATGGCCGAGTCCCCCTGC	QGDSAMYLCASSFGDASEKLFFGSGTQLSVL	TRBJ1-4	TRBV7-9	3	-5.975
CAAGACAGAGAGCTGGGTTCCACTGCCAAAAAACAGTTTTTCACTGGCCCCTGTCCGCGCACTGCAGATGTAGAAGCTGCTGTCTTCAGGATGG	HPEDSSFYICSARTGASEKLFFGSGTQLSVL	TRBJ1-4	TRBV20-1	11	-5.41
CAAGACAGAGAGCTGGGTTCCACTGCCAAAAAACAGTTTTTCACTGGTCCTAGGTCGGCTGCTGGCACAGAGATACAGGGCCGAGTCCCCCAGC	LGDSALYLCASSRPRTSEKLFFGSGTQLSVL	TRBJ1-4	TRBV5-5	3	-5.975
CAAGACAGAGAGCTGGGTTCCACTGCCAAAAAACAGTTTTTCACTGGTCGCAACCTGTCGCAAGCTGCTGGCGCAAAGATAAAGGGCCGAGTCC	DSALYLCASSLRQVATSEKLFFGSGTQLSVL	TRBJ1-4	TRBV5-1	8	-5.549
CAAGACAGAGAGCTGGGTTCCACTGCCAAAAAACAGTTTTTCACTGTACCCTAAATCACTGATGGCACAGAAGTACACAGATGTCTGGGAGCTG	SSQTSVYFCAISDLGYSEKLFFGSGTQLSVL	TRBJ1-4	TRBV10-3	7	-5.607
CAAGACAGAGAGCTGGGTTCCACTGCCAAAAAACAGTTTTTCACTGTCCAGTTCACTGCTGGCACAGAAGTACACAGATGTCTGGGAGGGAGCA	APSQTSVYFCASSELDSEKLFFGSGTQLSVL	TRBJ1-4	TRBV6-1	4	-5.85
CAAGACAGAGAGCTGGGTTCCACTGCCAAAAAACAGTTTTTCACTGTCCTCCCCGTAAACGCTGCAGAGATATATGCTGCTGTCTTCAGGGCTC	SPEDSSIYLCSVYGEDSEKLFFGSGTQLSVL	TRBJ1-4	TRBV29-1	14	-5.306
CAAGACAGAGAGCTGGGTTCCACTGCCAAAAAACAGTTTTTCACTGTCGTACGGGCTGCTGGCACAGAGATACATGGCCGAGTCCCCCTGCTCT	EQGDSAMYLCASSPYDSEKLFFGSGTQLSVL	TRBJ1-4	TRBV7-9	7	-5.607
CAAGACAGAGAGCTGGGTTCCACTGCCAAAAAACAGTTTTTCACTTAACCCCCTGTCGATCTGGGCACTGCAGATGTAGAAGCTGCTGTCTTCA	EDSSFYICSAQIDRGLSEKLFFGSGTQLSVL	TRBJ1-4	TRBV20-1	16	-5.248
CAAGACAGAGAGCTGGGTTCCACTGCCAAAAAACAGTTTTTCACTTATCCTGTCTTGACTGCTGGCACAGAAGTACAGAGAGGTCTGGTTGGGG	PNQTSLYFCASSQDRISEKLFFGSGTQLSVL	TRBJ1-4	TRBV27	7	-5.607
CAAGACAGAGAGCTGGGTTCCACTGCCAAAAAACAGTTTTTCACTTATTCCTCCACCCCCGTAACTGCTGGCACAGAAGTACACAGATGTCTGG	QTSVYFCASSYGGGGISEKLFFGSGTQLSVL	TRBJ1-4	TRBV6-6	7	-5.607
CAAGACAGAGAGCTGGGTTCCACTGCCAAAAAACAGTTTTTCACTTCCCCCTGTAATGCTGCTGGCGCAAAGATAAAGGGCCGAGTCCCCCAGC	LGDSALYLCASSITGGSEKLFFGSGTQLSVL	TRBJ1-4	TRBV5-1	4	-5.85
CAAGACAGAGAGCTGGGTTCCACTGCCAAAAAACAGTTTTTCACTTCCCCGGTCTAAGCTGCTGGCACAGAGATACATGGCCGAGTCCCCCTGC	QGDSAMYLCASSLDRGSEKLFFGSGTQLSVL	TRBJ1-4	TRBV7-9	4	-5.85
CAAGACAGAGAGCTGGGTTCCACTGCCAAAAAACAGTTTTTCACTTCCCCTGTCAATGCGGGAGCTGCTGGCACAGAGATACATGGCCGAGTCC	DSAMYLCASSSRIDRGSEKLFFGSGTQLSVL	TRBJ1-4	TRBV7-9	4	-5.85
CAAGACAGAGAGCTGGGTTCCACTGCCAAAAAACAGTTTTTCACTTCCCCTGTCCGAGTAACTGCTGGCACAGAAGTACACAGATGTCTGGGAG	SQTSVYFCASSYSDRGSEKLFFGSGTQLSVL	TRBJ1-4	TRBV6-5	5	-5.753
CAAGACAGAGAGCTGGGTTCCACTGCCAAAAAACAGTTTTTCACTTCCCTGTCCCGGGAATTGGCTGCTGGCACAGAAATACACAGCAGAGTCA	DSAVYFCASSQFPGQGSEKLFFGSGTQLSVL	TRBJ1-4	TRBV3-1	4	-5.85
CAAGACAGAGAGCTGGGTTCCACTGCCAAAAAACAGTTTTTCACTTCCCTGTCCCGGTTTATAAGCACTGCAGATGTAGAAGCTGCTGTCTTCA	EDSSFYICSAYKPGQGSEKLFFGSGTQLSVL	TRBJ1-4	TRBV20-1	3	-5.975
CAAGACAGAGAGCTGGGTTCCACTGCCAAAAAACAGTTTTTCACTTCCCTGTCCCTTTTCAACGCTGCAGAGATATATGCTGCTGTCTTCAGGG	PEDSSIYLCSVEKGQGSEKLFFGSGTQLSVL	TRBJ1-4	TRBV29-1	15	-5.276
CAAGACAGAGAGCTGGGTTCCACTGCCAAAAAACAGTTTTTCACTTCCGCCGTGAACGGGAGCACTGCAGATGTAGAAGCTGCTGTCTTCAGGA	PEDSSFYICSAPVHGGSEKLFFGSGTQLSVL	TRBJ1-4	TRBV20-1	13	-5.338
CAAGACAGAGAGCTGGGTTCCACTGCCAAAAAACAGTTTTTCACTTCGCCACTGTAGGGCGCTGCTGGCACAGAGATACACGGCCGAGTCCTCA	EDSAVYLCASSALQWRSEKLFFGSGTQLSVL	TRBJ1-4	TRBV11-2	3	-5.975
CAAGACAGAGAGCTGGGTTCCACTGCCAAAAAACAGTTTTTCACTTCGCCCCTGTCGGCTGCTGGCACAGAAGTACATGGCTGAGTCCTCCAGC	LEDSAMYFCASSRQGRSEKLFFGSGTQLSVL	TRBJ1-4	TRBV2	7	-5.607
CAAGACAGAGAGCTGGGTTCCACTGCCAAAAAACAGTTTTTCACTTCGGCTGTCCCTCGCACTGCAGATGTAGAAGCTGCTGTCTTCAGGATGG	HPEDSSFYICSARDSRSEKLFFGSGTQLSVL	TRBJ1-4	TRBV20-1	8	-5.549
CAAGACAGAGAGCTGGGTTCCACTGCCAAAAAACAGTTTTTCACTTCTGTCCACAACGCTGCAGAGATATATGCTGCTGTCTTCAGGGCTCATG	MSPEDSSIYLCSVVDRSEKLFFGSGTQLSVL	TRBJ1-4	TRBV29-1	5	-5.753
CAAGACAGAGAGCTGGGTTCCACTGCCAAAAAACAGTTTTTCACTTGACCCTGTCCCGCCACTGATGGCACAGAAGTACACAGATGTCTGGGAG	SQTSVYFCAISGGTGSSEKLFFGSGTQLSVL	TRBJ1-4	TRBV10-3	4	-5.85
CAAGACAGAGAGCTGGGTTCCACTGCCAAAAAACAGTTTTTCACTTGCCCCCTGTCGCCTTCGGCTGCTGGCACAGAGATACATGGCCGAGTCC	DSAMYLCASSRRRQGASEKLFFGSGTQLSVL	TRBJ1-4	TRBV7-9	5	-5.753
CAAGACAGAGAGCTGGGTTCCACTGCCAAAAAACAGTTTTTCACTTGCTCTAGCACTGCAGATGTAGAAGCTGCTGTCTTCAGGATGGGCACTG	SAHPEDSSFYICSARASEKLFFGSGTQLSVL	TRBJ1-4	TRBV20-1	10	-5.452
CAAGACAGAGAGCTGGGTTCCACTGCCAAAAAACAGTTTTTCACTTTGCCCCCTGAAACTGCTGGCACAGAAGTACACAGCTGAGTCCCTGGGT	PRDSAVYFCASSFRGQSEKLFFGSGTQLSVL	TRBJ1-4	TRBV12-3; TRBV12-4	7	-5.607
CAAGACAGAGAGCTGGGTTCCACTGCCAAAAAACAGTTTTTCACTTTGCCCCTGTGAAGGTGAGCTGGCACAGAAATAAGCTGCCGAATCTCCT	GDSAAYFCASSPSQGQSEKLFFGSGTQLSVL	TRBJ1-4	TRBV18	6	-5.674
CAAGACAGAGAGCTGGGTTCCACTGCCAAAAAACAGTTTTTCACTTTGTCTTAGTTCAACGCTGCAGAGATATATGCTGCTGTCTTCAGGGCTC	SPEDSSIYLCSVELRQSEKLFFGSGTQLSVL	TRBJ1-4	TRBV29-1	8	-5.549
CAAGACAGAGAGCTGGGTTCCACTGCCAAAAAACAGTTTTTCAGAAACCATCCCCGAGTAACTGCTGGCACAGAAGTACACAGATGTCTGGGAG	SQTSVYFCASSYSGMVSEKLFFGSGTQLSVL	TRBJ1-4	TRBV6-5	3	-5.975
CAAGACAGAGAGCTGGGTTCCACTGCCAAAAAACAGTTTTTCAGAACCTGAGAAACTGCTGGCACAGAAGTACACAGCTGAGTCCCTGGGTTCT	EPRDSAVYFCASSFSGSEKLFFGSGTQLSVL	TRBJ1-4	TRBV12-3; TRBV12-4	2	-6.151
CAAGACAGAGAGCTGGGTTCCACTGCCAAAAAACAGTTTTTCAGAACCTGGATCTAAGCTGCTGGCACAGAGATACACGGCCGAGTCCTCCTGC	QEDSAVYLCASSLDPGSEKLFFGSGTQLSVL	TRBJ1-4	TRBV7-2	10	-5.452
CAAGACAGAGAGCTGGGTTCCACTGCCAAAAAACAGTTTTTCAGAACGGGCGGGCCTCCTTTCGGTGCTGGCACAGAAGTACACAGATGTCTGG	QTSVYFCASTERRPARSEKLFFGSGTQLSVL	TRBJ1-4	TRBV6-5	15	-5.276
CAAGACAGAGAGCTGGGTTCCACTGCCAAAAAACAGTTTTTCAGAACTGTCCCGGGGGCTGCTGGCACAGAAATAAACTCCAGAATCCTCCAGT	LEDSGVYFCASSPRDSSEKLFFGSGTQLSVL	TRBJ1-4	TRBV14	5	-5.753
CAAGACAGAGAGCTGGGTTCCACTGCCAAAAAACAGTTTTTCAGAAGCGGACACTTCACTGCTGGCACAGAAGTACATGGCTGAGTCCTCCAGC	LEDSAMYFCASSEVSASEKLFFGSGTQLSVL	TRBJ1-4	TRBV2	7	-5.607
CAAGACAGAGAGCTGGGTTCCACTGCCAAAAAACAGTTTTTCAGAAGGTCCCTGACTGGCACAGAGGTACTGAGAGGTATGTGAGGGCCTGGCA	ARPSHTSQYLCASQGPSEKLFFGSGTQLSVL	TRBJ1-4	TRBV25-1	3	-5.975
CAAGACAGAGAGCTGGGTTCCACTGCCAAAAAACAGTTTTTCAGAATCACCCCTGATGGCACAGAAGTACACAGATGTCTGGGAGCTGGTAGCG	ATSSQTSVYFCAIRGDSEKLFFGSGTQLSVL	TRBJ1-4	TRBV10-3	2	-6.151
CAAGACAGAGAGCTGGGTTCCACTGCCAAAAAACAGTTTTTCAGACACCCCCATTAAACTGCTGGCACAGAGGTACATAGATGTCTGGTTGGTG	TNQTSMYLCASSLMGVSEKLFFGSGTQLSVL	TRBJ1-4	TRBV28	2	-6.151
CAAGACAGAGAGCTGGGTTCCACTGCCAAAAAACAGTTTTTCAGACCAACTGTCTGGGCTGCTGGCACAGAGATACATGGCCGAGTCCCCCTGC	QGDSAMYLCASSPDSWSEKLFFGSGTQLSVL	TRBJ1-4	TRBV7-9	4	-5.85
CAAGACAGAGAGCTGGGTTCCACTGCCAAAAAACAGTTTTTCAGACCCCCCGTAACTGCTGGCACAGAAGTACACAGATGTCTGGGAGGGAGCA	APSQTSVYFCASSYGGSEKLFFGSGTQLSVL	TRBJ1-4	TRBV6-5	25	-5.054
CAAGACAGAGAGCTGGGTTCCACTGCCAAAAAACAGTTTTTCAGACCCCCGATCGGGGCTGCTGGCACAGAAGTACACAGATGTCTGGGAGGGA	PSQTSVYFCASSPDRGSEKLFFGSGTQLSVL	TRBJ1-4	TRBV6-5	5	-5.753
CAAGACAGAGAGCTGGGTTCCACTGCCAAAAAACAGTTTTTCAGACCCTCCCTCAACGCTGCAGAGATATATGCTGCTGTCTTCAGGGCTCATG	MSPEDSSIYLCSVEGGSEKLFFGSGTQLSVL	TRBJ1-4	TRBV29-1	13	-5.338
CAAGACAGAGAGCTGGGTTCCACTGCCAAAAAACAGTTTTTCAGACCCTGCCCCCAAATCTCTAGCACTGCAGATGTAGAAGCTGCTGTCTTCA	EDSSFYICSARDLGAGSEKLFFGSGTQLSVL	TRBJ1-4	TRBV20-1	8	-5.549
CAAGACAGAGAGCTGGGTTCCACTGCCAAAAAACAGTTTTTCAGACCGCGTCGCGGAATCTTGGCTGCTGGCGCAGAGATACAGGGCCGAGTCT	DSALYLCASSQDSATRSEKLFFGSGTQLSVL	TRBJ1-4	TRBV4-3	2	-6.151
CAAGACAGAGAGCTGGGTTCCACTGCCAAAAAACAGTTTTTCAGACCGGCCCGAGCTGCTGGCACAGAGATACATGGCCGAGTCCCCCTGCTCT	EQGDSAMYLCASSSGRSEKLFFGSGTQLSVL	TRBJ1-4	TRBV7-9	4	-5.85
CAAGACAGAGAGCTGGGTTCCACTGCCAAAAAACAGTTTTTCAGACCTTGTCCGATCGTAACTGCTGGCACAGAAGTACACAGATGTCTGGGAG	SQTSVYFCASSYDRTRSEKLFFGSGTQLSVL	TRBJ1-4	TRBV6-5	5	-5.753
CAAGACAGAGAGCTGGGTTCCACTGCCAAAAAACAGTTTTTCAGACCTTGTTTGATAGGTCCTGGGGCTGCTGGCACAGAAATACACAGCAGAN	SAVYFCASSPRTYQTRSEKLFFGSGTQLSVL	TRBJ1-4	TRBV3-1	2	-6.151
CAAGACAGAGAGCTGGGTTCCACTGCCAAAAAACAGTTTTTCAGAGACCCTCCCACTGCTGGCACAGAAGTACATGGCTGAGTCCTCCAGCTTT	KLEDSAMYFCASSGRVSEKLFFGSGTQLSVL	TRBJ1-4	TRBV2	4	-5.85
CAAGACAGAGAGCTGGGTTCCACTGCCAAAAAACAGTTTTTCAGAGAGCGCTCCGGGCCCTCTAGCACTGCAGATGTAGAAGCTGCTGTCTTCA	EDSSFYICSARGPGALSEKLFFGSGTQLSVL	TRBJ1-4	TRBV20-1	5	-5.753
CAAGACAGAGAGCTGGGTTCCACTGCCAAAAAACAGTTTTTCAGAGGACCCCCCCACAACGCTGCAGAGATATATGCTGCTGTCTTCAGGGCTC	SPEDSSIYLCSVVGGSSEKLFFGSGTQLSVL	TRBJ1-4	TRBV29-1	2	-6.151
CAAGACAGAGAGCTGGGTTCCACTGCCAAAAAACAGTTTTTCAGAGGTCCTGTCCCCCGGGCTGCTGGCACAGAAATACACAGCAGAGTCACCA	GDSAVYFCASSPGDRTSEKLFFGSGTQLSVL	TRBJ1-4	TRBV3-1	4	-5.85
CAAGACAGAGAGCTGGGTTCCACTGCCAAAAAACAGTTTTTCAGAGTCAGAGCTGGCACAGAAATAAGCTGCCGAATCTCCTCGCACTACCTGC	QVVRGDSAAYFCASSDSEKLFFGSGTQLSVL	TRBJ1-4	TRBV18	6	-5.674
CAAGACAGAGAGCTGGGTTCCACTGCCAAAAAACAGTTTTTCAGATCCCCTGTCCCGGCTGCTGGCACAGAGATACACGGCCGAGTCCTCAAGC	LEDSAVYLCASSRDRGSEKLFFGSGTQLSVL	TRBJ1-4	TRBV11-2	2	-6.151
CAAGACAGAGAGCTGGGTTCCACTGCCAAAAAACAGTTTTTCAGATGAAAACCCCGGCGAGCTGGCACAGAAGTACATGGCTGAGTCCTCCAGC	LEDSAMYFCASSPGFSSEKLFFGSGTQLSVL	TRBJ1-4	TRBV2	4	-5.85
CAAGACAGAGAGCTGGGTTCCACTGCCAAAAAACAGTTTTTCAGATTGGCTGCTGGCACAGAAGTACACAGATGTCTGGGAGGGAGCAGCCAAC	LAAPSQTSVYFCASSQSEKLFFGSGTQLSVL	TRBJ1-4	TRBV6-6	16	-5.248
CAAGACAGAGAGCTGGGTTCCACTGCCAAAAAACAGTTTTTCAGATTGTCCTCGGCTGCTGGCGCAAAGATAAAGGGCCGAGTCCCCCAGCTCC	ELGDSALYLCASSRGQSEKLFFGSGTQLSVL	TRBJ1-4	TRBV5-1	7	-5.607
CAAGACAGAGAGCTGGGTTCCACTGCCAAAAAACAGTTTTTCAGCAAACCCTGTCCGGCTGCTGGCACAGAAGTACACAGATGTCTGGGAGGGA	PSQTSVYFCASSRTGFAEKLFFGSGTQLSVL	TRBJ1-4	TRBV6-5	7	-5.607
CAAGACAGAGAGCTGGGTTCCACTGCCAAAAAACAGTTTTTCAGCACCCAGGTTGGGTTCTACGCTGCTGGCACAGAAATACAAAGCTGAGTCC	DSALYFCASSVEPNLGAEKLFFGSGTQLSVL	TRBJ1-4	TRBV9	8	-5.549
CAAGACAGAGAGCTGGGTTCCACTGCCAAAAAACAGTTTTTCAGCACCCCCCTGGTAACTGCTGGCACAGAGGTACATAGATGTCTGGTTGGTG	TNQTSMYLCASSYQGGAEKLFFGSGTQLSVL	TRBJ1-4	TRBV28	13	-5.338
CAAGACAGAGAGCTGGGTTCCACTGCCAAAAAACAGTTTTTCAGCATTCACCAAACAAGCTGCTGGCGCAAAGATAAAGGGCCGAGTCCCCCAG	WGTRPFIFAPAACLVNAEKLFFGSGTQLSVL	TRBJ1-4	TRBV5-1	2	-6.151
CAAGACAGAGAGCTGGGTTCCACTGCCAAAAAACAGTTTTTCAGCCAGCCCCCGATTTTCACTGCTGGCACAGAGGTACTGAGAGGTATGTGAG	SHTSQYLCASSENRGLAEKLFFGSGTQLSVL	TRBJ1-4	TRBV25-1	18	-5.196
CAAGACAGAGAGCTGGGTTCCACTGCCAAAAAACAGTTTTTCAGCCCCCTGTCCGATAAGGCTGCTGGCACAGAAATAAACTCCAGAATCCTCC	EDSGVYFCASSLIGQGAEKLFFGSGTQLSVL	TRBJ1-4	TRBV14	17	-5.221
CAAGACAGAGAGCTGGGTTCCACTGCCAAAAAACAGTTTTTCAGCCCCGAGGTCCTGGCTGCTGGCACAGAAGTACACAGATGTCTGGGAGGGA	PSQTSVYFCASSQDLGAEKLFFGSGTQLSVL	TRBJ1-4	TRBV6-5	5	-5.753
CAAGACAGAGAGCTGGGTTCCACTGCCAAAAAACAGTTTTTCAGCCCCTAAAGTTTGGGTGCTGGCACAGAAGTACATGGCTGAGTCCTCCAGC	LEDSAMYFCASTQTLGAEKLFFGSGTQLSVL	TRBJ1-4	TRBV2	7	-5.607
CAAGACAGAGAGCTGGGTTCCACTGCCAAAAAACAGTTTTTCAGCCCCTGTACAACTCACTGATGGCACAGAAGTACACAGATGTCTGGGAGCT	APRHLCTSVPSVSCTGAEKLFFGSGTQLSVL	TRBJ1-4	TRBV10-3	3	-5.975
CAAGACAGAGAGCTGGGTTCCACTGCCAAAAAACAGTTTTTCAGCCCCTGTCGCCCCCATGGTGCTGGCACAGAGGTACATAGATGTCTGGTTG	NQTSMYLCASTMGATGAEKLFFGSGTQLSVL	TRBJ1-4	TRBV28	4	-5.85
CAAGACAGAGAGCTGGGTTCCACTGCCAAAAAACAGTTTTTCAGCCCGACCCTGTCTTGCGCTGCAGAGATATATGCTGCTGTCTTCAGGGCTC	SPEDSSIYLCSARQGRAEKLFFGSGTQLSVL	TRBJ1-4	TRBV29-1	8	-5.549
CAAGACAGAGAGCTGGGTTCCACTGCCAAAAAACAGTTTTTCAGCCCGATCTCTGCTGGTGGCACACAGGTACATGGCTGCGTCCCCCAGGCCT	GLGDAAMYLCATSRDRAEKLFFGSGTQLSVL	TRBJ1-4	TRBV15	4	-5.85
CAAGACAGAGAGCTGGGTTCCACTGCCAAAAAACAGTTTTTCAGCCCGTCCCGGGCTGCTGGCACAGAGATAGAGGGCCGAGTCCCCCAGCAAC	LLGDSALYLCASSPGRAEKLFFGSGTQLSVL	TRBJ1-4	TRBV5-6	3	-5.975
CAAGACAGAGAGCTGGGTTCCACTGCCAAAAAACAGTTTTTCAGCCCTGCTCGAGTAACTGCTGGCACAGAAGTACACAGATGTCTGGGAGGGA	PSQTSVYFCASSYSSRAEKLFFGSGTQLSVL	TRBJ1-4	TRBV6-5	10	-5.452
CAAGACAGAGAGCTGGGTTCCACTGCCAAAAAACAGTTTTTCAGCCGCCCCCTGTGATTGAGCACTGCAGATGTAGAAGCTGCTGTCTTCAGGA	PEDSSFYICSAQSQGAAEKLFFGSGTQLSVL	TRBJ1-4	TRBV20-1	14	-5.306
CAAGACAGAGAGCTGGGTTCCACTGCCAAAAAACAGTTTTTCAGCCGGCCCCAAGGCACTGCAGAGATATATGCTGCTGTCTTCAGGGCTCATG	MSPEDSSIYLCSALGPAEKLFFGSGTQLSVL	TRBJ1-4	TRBV29-1	292	-3.986
CAAGACAGAGAGCTGGGTTCCACTGCCAAAAAACAGTTTTTCAGCCGTCCCGGCATTCCAGGCACAGAGATAGAAGCCAGAGTCACTGAGAAGG	LLSDSGFYLCAWNAGTAEKLFFGSGTQLSVL	TRBJ1-4	TRBV30	2	-6.151
CAAGACAGAGAGCTGGGTTCCACTGCCAAAAAACAGTTTTTCAGCCGTGCCCCCCGACTCACTGATGGCACAGAAGTACACAGATGTCTGGGAG	SQTSVYFCAISESGGTAEKLFFGSGTQLSVL	TRBJ1-4	TRBV10-3	2	-6.151
CAAGACAGAGAGCTGGGTTCCACTGCCAAAAAACAGTTTTTCAGCCTCCCCTGCACTCTTGGCTGCTGGCGCAGAGATACAGGGCTGAGTCTTC	KTQPCISAPAAKSAGEAEKLFFGSGTQLSVL	TRBJ1-4	TRBV4-1	3	-5.975
CAAGACAGAGAGCTGGGTTCCACTGCCAAAAAACAGTTTTTCAGCGAACCCCTGTCCGTTGCTGGCACAGAAGTACACAGATGTTTGGGAGGGA	PSQTSVYFCASNGQGFAEKLFFGSGTQLSVL	TRBJ1-4	TRBV6-2	5	-5.753
CAAGACAGAGAGCTGGGTTCCACTGCCAAAAAACAGTTTTTCAGCGACTATCCCGGAAACGCTGCAGAGATATATGCTGCTGTCTTCAGGGCTC	SPEDSSIYLCSVSGIVAEKLFFGSGTQLSVL	TRBJ1-4	TRBV29-1	3	-5.975
CAAGACAGAGAGCTGGGTTCCACTGCCAAAAAACAGTTTTTCAGCGAGGGCCCCTGGGACTCTAGCACTGCAGATGTAGAAGCTGCTGTCTTCA	EDSSFYICSARVPGALAEKLFFGSGTQLSVL	TRBJ1-4	TRBV20-1	2	-6.151
CAAGACAGAGAGCTGGGTTCCACTGCCAAAAAACAGTTTTTCAGCGCCCCTGTCTCTTCTAGCACTGCAGATGTAGAAGCTGCTGTCTTCAGGA	PEDSSFYICSARRDRGAEKLFFGSGTQLSVL	TRBJ1-4	TRBV20-1	24	-5.072
CAAGACAGAGAGCTGGGTTCCACTGCCAAAAAACAGTTTTTCAGCGCCCTCCCCCAAGCTGCTGGCGCAAAGATAAAGGGCCGAGTCCCCCAGC	LGDSALYLCASSLGEGAEKLFFGSGTQLSVL	TRBJ1-4	TRBV5-1	2	-6.151
CAAGACAGAGAGCTGGGTTCCACTGCCAAAAAACAGTTTTTCAGCGCCCTGTCCGGGGCTGCTGGCACAGAGATACACGGCCGAGTCCTCAAGC	LEDSAVYLCASSPGQGAEKLFFGSGTQLSVL	TRBJ1-4	TRBV11-2	5	-5.753
CAAGACAGAGAGCTGGGTTCCACTGCCAAAAAACAGTTTTTCAGCGCGCCCCCTGAAGCTGCTGGCACAGAGATACACGGCCGAGTCCTCCTGC	QEDSAVYLCASSFRGRAEKLFFGSGTQLSVL	TRBJ1-4	TRBV7-2	5	-5.753
CAAGACAGAGAGCTGGGTTCCACTGCCAAAAAACAGTTTTTCAGCGCTGACCCCTTCCTCGGCACTGCAGATGTAGAAGCTGCTGTCTTCAGGA	PEDSSFYICSAEEGVSAEKLFFGSGTQLSVL	TRBJ1-4	TRBV20-1	7	-5.607
CAAGACAGAGAGCTGGGTTCCACTGCCAAAAAACAGTTTTTCAGCGGCCGGCTTGAGACTGCTGGCACAGAAGTACAGAGAGGTCTGGTTGGGG	PNQTSLYFCASSLKPAAEKLFFGSGTQLSVL	TRBJ1-4	TRBV27	11	-5.41
CAAGACAGAGAGCTGGGTTCCACTGCCAAAAAACAGTTTTTCAGCGGTCGAGAAACTGCTGGCACAGAAGTACACAGCTGAGTCCCTGGGTTCT	EPRDSAVYFCASSFSTAEKLFFGSGTQLSVL	TRBJ1-4	TRBV12-3; TRBV12-4	8	-5.549
CAAGACAGAGAGCTGGGTTCCACTGCCAAAAAACAGTTTTTCAGCTCCCTGTCCCGCAGGGCTGCTGGCACAGAGATACACGGCCGAGTCCTCC	EDSAVYLCASSPAGQGAEKLFFGSGTQLSVL	TRBJ1-4	TRBV7-2	3	-5.975
CAAGACAGAGAGCTGGGTTCCACTGCCAAAAAACAGTTTTTCAGCTCCTGTCCCGGGGCTGCTGGCACAGAGATACACGGCCGAGTCCTCAAGC	LEDSAVYLCASSPGTGAEKLFFGSGTQLSVL	TRBJ1-4	TRBV11-2	3	-5.975
CAAGACAGAGAGCTGGGTTCCACTGCCAAAAAACAGTTTTTCAGCTCTGGCCCCTCCCCTGTCTTGGACACTGCAGATGTAGAAGCTGCTGTCT	DSSFYICSVQDRGGARAEKLFFGSGTQLSVL	TRBJ1-4	TRBV20-1	6	-5.674
CAAGACAGAGAGCTGGGTTCCACTGCCAAAAAACAGTTTTTCAGCTCTGTCCCGGTCGGAAAGCTGCTGGCGCAAAGATAAAGGGCCGAGTCCC	GLGPLSLRQQLSDRDRAEKLFFGSGTQLSVL	TRBJ1-4	TRBV5-1	3	-5.975
CAAGACAGAGAGCTGGGTTCCACTGCCAAAAAACAGTTTTTCAGCTGCGCCCCCTGAACTGCTGGCACAGAAGTACAGAGAGGTCTGGTTGGGG	PNQTSLYFCASSSGGAAEKLFFGSGTQLSVL	TRBJ1-4	TRBV27	2	-6.151
CAAGACAGAGAGCTGGGTTCCACTGCCAAAAAACAGTTTTTCAGCTGTCCCCCTGCTGGCACAGAAGTACACAGATGTCTGGGAGGGAGCAGCC	AAPSQTSVYFCASRGTAEKLFFGSGTQLSVL	TRBJ1-4	TRBV6-5	5	-5.753
CAAGACAGAGAGCTGGGTTCCACTGCCAAAAAACAGTTTTTCAGCTTCGCCTAGACCGCTGGCACAGAGATACACGGCCGAGTCCTCAAGCTTT	KLEDSAVYLCASGLGEAEKLFFGSGTQLSVL	TRBJ1-4	TRBV11-2	3	-5.975
CAAGACAGAGAGCTGGGTTCCACTGCCAAAAAACAGTTTTTCAGGAAAGGCTGGGCCGGGCTTGCTGGCACAGAGATACACGGCCGAGTCCTCC	EDSAVYLCASKPGPAFPEKLFFGSGTQLSVL	TRBJ1-4	TRBV7-2	2	-6.151
CAAGACAGAGAGCTGGGTTCCACTGCCAAAAAACAGTTTTTCAGGAAGCCCTTTCCAACTGCTGGCACAGAAGTACACAGATGTCTGGGAGGGA	PSQTSVYFCASSWKGLPEKLFFGSGTQLSVL	TRBJ1-4	TRBV6-5	14	-5.306
CAAGACAGAGAGCTGGGTTCCACTGCCAAAAAACAGTTTTTCAGGAATGCCCCCCGAGCTGCTGGCGCAAAGATAAAGGGCCGAGTCCCCCAGC	LGDSALYLCASSSGGIPEKLFFGSGTQLSVL	TRBJ1-4	TRBV5-1	13	-5.338
CAAGACAGAGAGCTGGGTTCCACTGCCAAAAAACAGTTTTTCAGGAGATCCCTGAGTATCTTTCACGCTGCAGAGATATATGCTGCTGTCTTCA	EDSSIYLCSVKDTQGSPEKLFFGSGTQLSVL	TRBJ1-4	TRBV29-1	3	-5.975
CAAGACAGAGAGCTGGGTTCCACTGCCAAAAAACAGTTTTTCAGGATCCCCACCACGATCTCTAGCACTGCAGATGTAGAAGCTGCTGTCTTCA	EDSSFYICSARDRGGDPEKLFFGSGTQLSVL	TRBJ1-4	TRBV20-1	11	-5.41
CAAGACAGAGAGCTGGGTTCCACTGCCAAAAAACAGTTTTTCAGGATCCCTGTCTGGAGCACTGCAGATGTAGAAGCTGCTGTCTTCAGGATGG	HPEDSSFYICSAPDRDPEKLFFGSGTQLSVL	TRBJ1-4	TRBV20-1	17	-5.221
CAAGACAGAGAGCTGGGTTCCACTGCCAAAAAACAGTTTTTCAGGCCGGCCCCAGTAACTGCTGGCACAGAAGTACACAGATGTCTGGGAGGGA	PSQTSVYFCASSYWGRPEKLFFGSGTQLSVL	TRBJ1-4	TRBV6-5	11	-5.41
CAAGACAGAGAGCTGGGTTCCACTGCCAAAAAACAGTTTTTCAGGCCTCGAGCTGCTGGCACAGAGATACACGGCCGAGTCCTCCTGCTGTGTG	TQQEDSAVYLCASSSRPEKLFFGSGTQLSVL	TRBJ1-4	TRBV7-2	5	-5.753
CAAGACAGAGAGCTGGGTTCCACTGCCAAAAAACAGTTTTTCAGGGACCTCAATTGGGCTGCTGGCACAGAGATACATGGCCGAGTCCCCCTGC	QGDSAMYLCASSPIEVPEKLFFGSGTQLSVL	TRBJ1-4	TRBV7-9	4	-5.85
CAAGACAGAGAGCTGGGTTCCACTGCCAAAAAACAGTTTTTCAGGGGCCCCTGGGCGGCTGCTGGCACAGAGATACATGGCCGAGTCCCCCTGC	QGDSAMYLCASSRPGAPEKLFFGSGTQLSVL	TRBJ1-4	TRBV7-9	3	-5.975
CAAGACAGAGAGCTGGGTTCCACTGCCAAAAAACAGTTTTTCAGGGTTCCCGTCGCTGGCACACAAGTACACAGATGTCTGGGAGGGAGCAGCC	AAPSQTSVYLCASDGNPEKLFFGSGTQLSVL	TRBJ1-4	TRBV6-8	20	-5.151
CAAGACAGAGAGCTGGGTTCCACTGCCAAAAAACAGTTTTTCAGGGTTCGAGGATAAACTGCTGGCACAGAGGTACATAGATGTCTGGTTGGTG	TNQTSMYLCASSLSSNPEKLFFGSGTQLSVL	TRBJ1-4	TRBV28	13	-5.338
CAAGACAGAGAGCTGGGTTCCACTGCCAAAAAACAGTTTTTCAGGTATCCCATTAAGGGACGGACTGCTGGCACAGAAGTACAGAGAGGTCTGG	QTSLYFCASSPSLNGIPEKLFFGSGTQLSVL	TRBJ1-4	TRBV27	3	-5.975
CAAGACAGAGAGCTGGGTTCCACTGCCAAAAAACAGTTTTTCAGGTGCTTGACTGCTGGCACAGAGGTACATAGATGTCTGGTTGGTGCTGGCG	ASTNQTSMYLCASSQAPEKLFFGSGTQLSVL	TRBJ1-4	TRBV28	4	-5.85
CAAGACAGAGAGCTGGGTTCCACTGCCAAAAAACAGTTTTTCAGGTGGGTGGTCCGGTCTGCTGGCACAGAAATAAACTCCAGAATCCTCCAGT	LEDSGVYFCASRPDHPPEKLFFGSGTQLSVL	TRBJ1-4	TRBV14	9	-5.497
CAAGACAGAGAGCTGGGTTCCACTGCCAAAAAACAGTTTTTCAGTAAACTGTCCAATTCGGACGCTGCTGGCACAGAAATAAACTCCAGAATCC	DSGVYFCASSVRIGQFTEKLFFGSGTQLSVL	TRBJ1-4	TRBV14	9	-5.497
CAAGACAGAGAGCTGGGTTCCACTGCCAAAAAACAGTTTTTCAGTACCCTGAACAACAACGCTGCAGAGATATATGCTGCTGTCTTCAGGGCTC	SPEDSSIYLCSVVVQGTEKLFFGSGTQLSVL	TRBJ1-4	TRBV29-1	7	-5.607
CAAGACAGAGAGCTGGGTTCCACTGCCAAAAAACAGTTTTTCAGTACTCCCGGGCGAACTGCTGGCACAGAGGTACATAGATGTCTGGTTGGTG	TNQTSMYLCASSSPGSTEKLFFGSGTQLSVL	TRBJ1-4	TRBV28	3	-5.975
CAAGACAGAGAGCTGGGTTCCACTGCCAAAAAACAGTTTTTCAGTATAGCCCCCTGCGGTGCTGCTGGCACAGAGATACACGGCCGAGTCCTCC	EDSAVYLCASSTAGGYTEKLFFGSGTQLSVL	TRBJ1-4	TRBV7-2	4	-5.85
CAAGACAGAGAGCTGGGTTCCACTGCCAAAAAACAGTTTTTCAGTATGGCCCCCGATCCTTGGTGAGCTGGCACAGAAATAAGCTGCCGAATCN	DSAAYFCASSPRIGGHTEKLFFGSGTQLSVL	TRBJ1-4	TRBV18	2	-6.151
CAAGACAGAGAGCTGGGTTCCACTGCCAAAAAACAGTTTTTCAGTATTATCAGAGGAGCTGGCACAGAAGTACATGGCTGAGTCCTCCAGCTTN	KLEDSAMYFCASSSDNTEKLFFGSGTQLSVL	TRBJ1-4	TRBV2	2	-6.151
CAAGACAGAGAGCTGGGTTCCACTGCCAAAAAACAGTTTTTCAGTCACCGAGCCTCCGACGAAGCTGCTGGCACAGAGATACACGGCCGAGTCC	DSAVYLCASSFVGGSVTEKLFFGSGTQLSVL	TRBJ1-4	TRBV7-2	9	-5.497
CAAGACAGAGAGCTGGGTTCCACTGCCAAAAAACAGTTTTTCAGTCCCAACCCCGCTCCATAAACTGCTGGCACAGAAGTACAGAGAGGTCTGG	QTSLYFCASSLWSGVGTEKLFFGSGTQLSVL	TRBJ1-4	TRBV27	3	-5.975
CAAGACAGAGAGCTGGGTTCCACTGCCAAAAAACAGTTTTTCAGTCCCACCCTGCGGTCTGCTGGCACAGAAGTACACAGATGTTTGGGAGGGA	PSQTSVYFCASRPQGGTEKLFFGSGTQLSVL	TRBJ1-4	TRBV6-2	6	-5.674
CAAGACAGAGAGCTGGGTTCCACTGCCAAAAAACAGTTTTTCAGTCCCCCCTGTCCGTGCACTGCAGATGTAGAAGCTGCTGTCTTCAGGATGG	HPEDSSFYICSARTGGTEKLFFGSGTQLSVL	TRBJ1-4	TRBV20-1	4	-5.85
CAAGACAGAGAGCTGGGTTCCACTGCCAAAAAACAGTTTTTCAGTCCCCCCTGTCCTTTGGCTGCTGGCACAGAAATACACAGCAGAGTCACCA	GDSAVYFCASSQRTGGTEKLFFGSGTQLSVL	TRBJ1-4	TRBV3-1	3	-5.975
CAAGACAGAGAGCTGGGTTCCACTGCCAAAAAACAGTTTTTCAGTCCCCCTGTCCCTAACGGCACAGAGGTACATAGATGTCTGGTTGGTGCTG	STNQTSMYLCAVRDRGTEKLFFGSGTQLSVL	TRBJ1-4	TRBV28	5	-5.753
CAAGACAGAGAGCTGGGTTCCACTGCCAAAAAACAGTTTTTCAGTCCCCTGTCCCAGCAAACTGCTGGCACAGAAGTACAGAGAGGTCTGGTTG	NQTSLYFCASSLLGQGTEKLFFGSGTQLSVL	TRBJ1-4	TRBV27	6	-5.674
CAAGACAGAGAGCTGGGTTCCACTGCCAAAAAACAGTTTTTCAGTCCCCTGTCCCCACGCTTCACTGCTGGCACAGAAGTACACAGATGTCTGG	QTSVYFCASSEAWGQGTEKLFFGSGTQLSVL	TRBJ1-4	TRBV6-1	2	-6.151
CAAGACAGAGAGCTGGGTTCCACTGCCAAAAAACAGTTTTTCAGTCCCCTGTCCCCGACTGCTGGCACAGAGATACATGGCCGAGTCCCCCTGC	QGDSAMYLCASSRGQGTEKLFFGSGTQLSVL	TRBJ1-4	TRBV7-9	6	-5.674
CAAGACAGAGAGCTGGGTTCCACTGCCAAAAAACAGTTTTTCAGTCCCCTGTCCCGAGTAACTGCTGGCACAGAAGTACACAGATGTCTGGGAG	SQTSVYFCASSYSGQGTEKLFFGSGTQLSVL	TRBJ1-4	TRBV6-5	22	-5.109
CAAGACAGAGAGCTGGGTTCCACTGCCAAAAAACAGTTTTTCAGTCCCGAGGTCACTGCTGGCACAGAAGTACATGGCTGAGTCCTCCAGCTTT	KLEDSAMYFCASSDLGTEKLFFGSGTQLSVL	TRBJ1-4	TRBV2	10	-5.452
CAAGACAGAGAGCTGGGTTCCACTGCCAAAAAACAGTTTTTCAGTCCCTGACGCGGAGCTGCTGGCGCAAAGATAAAGGGCCGAGTCCCCCAGC	LGDSALYLCASSSASGTEKLFFGSGTQLSVL	TRBJ1-4	TRBV5-1	11	-5.41
CAAGACAGAGAGCTGGGTTCCACTGCCAAAAAACAGTTTTTCAGTCCCTGCCCTGCTGGCACAGAAGTACACAGATGTCTGGGAGGGAGCAGCC	AAPSQTSVYFCASRAGTEKLFFGSGTQLSVL	TRBJ1-4	TRBV6-6	2	-6.151
CAAGACAGAGAGCTGGGTTCCACTGCCAAAAAACAGTTTTTCAGTCCCTGTCCCGAAATCTTGGCTGCTGGCGCAGAGATACAGGGCTGAGTCT	DSALYLCASSQDFGTGTEKLFFGSGTQLSVL	TRBJ1-4	TRBV4-1	11	-5.41
CAAGACAGAGAGCTGGGTTCCACTGCCAAAAAACAGTTTTTCAGTCCCTGTCCCGGTGCTGCTGGCACAGAGATACATGGCCGAGTCCCCCTGC	QGDSAMYLCASSTGTGTEKLFFGSGTQLSVL	TRBJ1-4	TRBV7-9	6	-5.674
CAAGACAGAGAGCTGGGTTCCACTGCCAAAAAACAGTTTTTCAGTCCCTGTTATACTACTGGCACAGAGATAGAAAGCTGTCGGGTTCTTTTGG	QKNPTAFYLCASSITGTEKLFFGSGTQLSVL	TRBJ1-4	TRBV19	4	-5.85
CAAGACAGAGAGCTGGGTTCCACTGCCAAAAAACAGTTTTTCAGTCCTCCCTGTCCCGGTTCTACTGCTGGCACAGAGGTACATAGATGTCTGG	QTSMYLCASSRTGTGRTEKLFFGSGTQLSVL	TRBJ1-4	TRBV28	2	-6.151
CAAGACAGAGAGCTGGGTTCCACTGCCAAAAAACAGTTTTTCAGTCCTCGTAGCGGGGTCACTGCTGGCACAGAAGTACATGGCTGAGTCCTCC	EDSAMYFCASSDPATRTEKLFFGSGTQLSVL	TRBJ1-4	TRBV2	2	-6.151
CAAGACAGAGAGCTGGGTTCCACTGCCAAAAAACAGTTTTTCAGTCCTTATGGCACTGTCCCCTTGGCTGCTGGCACAGAGATACAGGGCCGAG	SALYLCASSQGDSAIRTEKLFFGSGTQLSVL	TRBJ1-4	TRBV4-2	4	-5.85
CAAGACAGAGAGCTGGGTTCCACTGCCAAAAAACAGTTTTTCAGTCGCTCCTGTCCCGGTGTTCCTGCTGGCACAGAAGTACACAGCTGAGTCC	DSAVYFCASRNTGTGATEKLFFGSGTQLSVL	TRBJ1-4	TRBV12-3; TRBV12-4	5	-5.753
CAAGACAGAGAGCTGGGTTCCACTGCCAAAAAACAGTTTTTCAGTGCGGGTCCGAACGCTGCAGAGATATATGCTGCTGTCTTCAGGGCTCATG	MSPEDSSIYLCSVRTRTEKLFFGSGTQLSVL	TRBJ1-4	TRBV29-1	3	-5.975
CAAGACAGAGAGCTGGGTTCCACTGCCAAAAAACAGTTTTTCAGTGCTGCCTGTCGGTCTGCTGGCACAGAGATACATGGCCGAGTCCCCCTGC	QGDSAMYLCASRPTGSTEKLFFGSGTQLSVL	TRBJ1-4	TRBV7-9	6	-5.674
CAAGACAGAGAGCTGGGTTCCACTGCCAAAAAACAGTTTTTCAGTGGTGTCCCGCAAGCTGCTGGCGCAAAGATAAAGGGCCGAGTCCCCCAGC	LGDSALYLCASSLRDTTEKLFFGSGTQLSVL	TRBJ1-4	TRBV5-1	9	-5.497
CAAGACAGAGAGCTGGGTTCCACTGCCAAAAAACAGTTTTTCAGTGTGGTCCATGGCGCTGCAGAGATATATGCTGCTGTCTTCAGGGCTCATG	MSPEDSSIYLCSAMDHTEKLFFGSGTQLSVL	TRBJ1-4	TRBV29-1	13	-5.338
CAAGACAGAGAGCTGGGTTCCACTGCCAAAAAACAGTTTTTCAGTGTTTGAGCTGCTGGCACAGAGATACATGGCCGAGTCCCCCTGCTCTGTG	TEQGDSAMYLCASSSNTEKLFFGSGTQLSVL	TRBJ1-4	TRBV7-9	9	-5.497
CAAGACAGAGAGCTGGGTTCCACTGCCAAAAAACAGTTTTTCAGTTCCCCTGTCCCTACTGCTGGCGCAAAGATAAAGGGCCGAGTCCCCCAGC	LGDSALYLCASSRDRGTEKLFFGSGTQLSVL	TRBJ1-4	TRBV5-1	3	-5.975
CAAGACAGAGAGCTGGGTTCCACTGCCAAAAAACAGTTTTTCAGTTCCCTGTCCTGCAACGCTGCAGAGATATATGCTGCTGTCTTCAGGGCTC	SPEDSSIYLCSVAGQGTEKLFFGSGTQLSVL	TRBJ1-4	TRBV29-1	8	-5.549
CAAGACAGAGAGCTGGGTTCCACTGCCAAAAAACAGTTTTTCAGTTCCCTGTCCTGGTGAGCTGGCACAGAAATAAGCTGCCGAATCTCCTCGC	RGDSAAYFCASSPGQGTEKLFFGSGTQLSVL	TRBJ1-4	TRBV18	4	-5.85
CAAGACAGAGAGCTGGGTTCCACTGCCAAAAAACAGTTTTTCATAAAAACCGCCAACAATCGAGTAACTGCTGGCACAGAAGTACACAGATGTC	TSVYFCASSYSIVGGFYEKLFFGSGTQLSVL	TRBJ1-4	TRBV6-5	10	-5.452
CAAGACAGAGAGCTGGGTTCCACTGCCAAAAAACAGTTTTTCATAAAAACTACTGGCACAGAGATAGAAAGCTGTCGGGTTCTTTTGGGCCGAT	SAQKNPTAFYLCASSFYEKLFFGSGTQLSVL	TRBJ1-4	TRBV19	5	-5.753
CAAGACAGAGAGCTGGGTTCCACTGCCAAAAAACAGTTTTTCATAAAAGCCCCCTGCCCCTAAGCTGCTGGCACAGAGATACACGGCCGAGTCC	DSAVYLCASSLGAGGFYEKLFFGSGTQLSVL	TRBJ1-4	TRBV7-2	6	-5.674
CAAGACAGAGAGCTGGGTTCCACTGCCAAAAAACAGTTTTTCATAAAATCGCCCCCTGTCCGTAGCACTGCAGATGTAGAAGCTGCTGTCTTCA	EDSSFYICSATDRGRFYEKLFFGSGTQLSVL	TRBJ1-4	TRBV20-1	6	-5.674
CAAGACAGAGAGCTGGGTTCCACTGCCAAAAAACAGTTTTTCATAAACCTGTCCTGTGGCACAGAGGTACATAGATGTCTGGTTGGTGCTGGCG	ASTNQTSMYLCATGQVYEKLFFGSGTQLSVL	TRBJ1-4	TRBV28	14	-5.306
CAAGACAGAGAGCTGGGTTCCACTGCCAAAAAACAGTTTTTCATAAAGTAGCTGTGAACTGCTGGCACAGAGGTACATAGATGTCTGGTTGGTG	TNQTSMYLCASSSQLLYEKLFFGSGTQLSVL	TRBJ1-4	TRBV28	2	-6.151
CAAGACAGAGAGCTGGGTTCCACTGCCAAAAAACAGTTTTTCATAACCAGGGTTCCGGGTACTGCTGGCACAGAAGTACACAGATGTTTGGGAG	SQTSVYFCASSTRNPGYEKLFFGSGTQLSVL	TRBJ1-4	TRBV6-2	9	-5.497
CAAGACAGAGAGCTGGGTTCCACTGCCAAAAAACAGTTTTTCATAACCCCCTGTCGGGAGGGCTGTCGGGTTCTTTTGGGCCGATGTCACAGTG	TVTSAQKNPTALPTGGYEKLFFGSGTQLSVL	TRBJ1-4	TRBV19	7	-5.607
CAAGACAGAGAGCTGGGTTCCACTGCCAAAAAACAGTTTTTCATAACCCTGTAAAGCACTGCAGATGTAGAAGCTGCTGTCTTCAGGATGGGCA	AHPEDSSFYICSALQGYEKLFFGSGTQLSVL	TRBJ1-4	TRBV20-1	3	-5.975
CAAGACAGAGAGCTGGGTTCCACTGCCAAAAAACAGTTTTTCATAACCCTGTCCGGCAGCACTGCAGATGTAGAAGCTGCTGTCTTCAGGATGG	HPEDSSFYICSAAGQGYEKLFFGSGTQLSVL	TRBJ1-4	TRBV20-1	3	-5.975
CAAGACAGAGAGCTGGGTTCCACTGCCAAAAAACAGTTTTTCATAACCGCTGTCCCGGCTGCTGGCACAGAGATACAGGGCCGAGTCCCCCAGC	LGDSALYLCASSRDSGYEKLFFGSGTQLSVL	TRBJ1-4	TRBV5-5	6	-5.674
CAAGACAGAGAGCTGGGTTCCACTGCCAAAAAACAGTTTTTCATAACCTCTGTCCAAGCTGCTGGCACAGAGATAGAGGGCCGAGTCCCCCAGC	LGDSALYLCASSLDRGYEKLFFGSGTQLSVL	TRBJ1-4	TRBV5-6	5	-5.753
CAAGACAGAGAGCTGGGTTCCACTGCCAAAAAACAGTTTTTCATAACCTGTCCTAGAGAAACTGCTGGCACAGAGGTACATAGATGTCTGGTTG	NQTSMYLCASSFSRTGYEKLFFGSGTQLSVL	TRBJ1-4	TRBV28	6	-5.674
CAAGACAGAGAGCTGGGTTCCACTGCCAAAAAACAGTTTTTCATAACTCTGTCCCGGGCTGCTGGCACAGAAATAAACTCCAGAATCCTCCAGT	LEDSGVYFCASSPGQSYEKLFFGSGTQLSVL	TRBJ1-4	TRBV14	17	-5.221
CAAGACAGAGAGCTGGGTTCCACTGCCAAAAAACAGTTTTTCATAACTGCCCGATAAACTGCTGGCACAGAAGTACAGAGAGGTCTGGTTGGGG	PNQTSLYFCASSLSGSYEKLFFGSGTQLSVL	TRBJ1-4	TRBV27	5	-5.753
CAAGACAGAGAGCTGGGTTCCACTGCCAAAAAACAGTTTTTCATAACTTCTGTCCCGGAGGGGGCTGCTGGCACAGAGATACACGGCCGAGTCC	DSAVYLCASSPLRDRSYEKLFFGSGTQLSVL	TRBJ1-4	TRBV11-2	3	-5.975
CAAGACAGAGAGCTGGGTTCCACTGCCAAAAAACAGTTTTTCATAAGATGGACTTGTACTGCTGGCACAGAAGTACATGGCTGAGTCCTCCAGC	LEDSAMYFCASSTSPSYEKLFFGSGTQLSVL	TRBJ1-4	TRBV2	4	-5.85
CAAGACAGAGAGCTGGGTTCCACTGCCAAAAAACAGTTTTTCATAAGCCAAGTCCCCTGAGCTGCTGGCACAGAGATACATGGCCGAGTCCCCC	GDSAMYLCASSSGDLAYEKLFFGSGTQLSVL	TRBJ1-4	TRBV7-9	2	-6.151
CAAGACAGAGAGCTGGGTTCCACTGCCAAAAAACAGTTTTTCATAAGCCCGGTTCCTACTGGCACAGAGGTACATAGATGTCTGGTTGGTGCTG	STNQTSMYLCASRNRAYEKLFFGSGTQLSVL	TRBJ1-4	TRBV28	7	-5.607
CAAGACAGAGAGCTGGGTTCCACTGCCAAAAAACAGTTTTTCATAAGCCGAGACAGGAGCACTGCAGATGTAGAAGCTGCTGTCTTCAGGATGG	HPEDSSFYICSAPVSAYEKLFFGSGTQLSVL	TRBJ1-4	TRBV20-1	6	-5.674
CAAGACAGAGAGCTGGGTTCCACTGCCAAAAAACAGTTTTTCATAATAATCTGTCTTCACGCTGCAGAGATATATGCTGCTGTCTTCAGGGCTC	SPEDSSIYLCSVKTDYYEKLFFGSGTQLSVL	TRBJ1-4	TRBV29-1	7	-5.607
CAAGACAGAGAGCTGGGTTCCACTGCCAAAAAACAGTTTTTCATAATCCCTGGGTCCTCGATGGCTGCTGGCACAGAAATACACAGCAGAGTCA	DSAVYFCASSHRGPRDYEKLFFGSGTQLSVL	TRBJ1-4	TRBV3-1	2	-6.151
CAAGACAGAGAGCTGGGTTCCACTGCCAAAAAACAGTTTTTCATAATCGCGCCCCCGCCCCTCTCTAGCACTGCAGATGTAGAAGCTGCTGTCT	DSSFYICSAREGRGRDYEKLFFGSGTQLSVL	TRBJ1-4	TRBV20-1	7	-5.607
CAAGACAGAGAGCTGGGTTCCACTGCCAAAAAACAGTTTTTCATAATTCCTGAACCTACTGGCACAGAGATAGAAAGCTGTCGGGTTCTTTTGG	QKNPTAFYLCASRFRNYEKLFFGSGTQLSVL	TRBJ1-4	TRBV19	9	-5.497
CAAGACAGAGAGCTGGGTTCCACTGCCAAAAAACAGTTTTTCATAATTGTCCCGGATATGACTGCTGGCACAGAAATAAACTCCAGAATCCTCC	EDSGVYFCASSHIRDNYEKLFFGSGTQLSVL	TRBJ1-4	TRBV14	9	-5.497
CAAGACAGAGAGCTGGGTTCCACTGCCAAAAAACAGTTTTTCATAATTTCCTCTGGCTAAGCTGCTGGCACAGAGATACACGGCCGAGTCCTCC	EDSAVYLCASSLARGNYEKLFFGSGTQLSVL	TRBJ1-4	TRBV7-2	5	-5.753
CAAGACAGAGAGCTGGGTTCCACTGCCAAAAAACAGTTTTTCATACAGTGGGCCCCCTGTCCCGTATCCACTGCTGGCACAGAGGTACTGAGAG	SQYLCASSGYGTGGPLYEKLFFGSGTQLSVL	TRBJ1-4	TRBV25-1	3	-5.975
CAAGACAGAGAGCTGGGTTCCACTGCCAAAAAACAGTTTTTCATACATCCCCCCTGAGTTGCTAGCACTGCAGATGTAGAAGCTGCTGTCTTCA	EDSSFYICSASNSGGMYEKLFFGSGTQLSVL	TRBJ1-4	TRBV20-1	3	-5.975
CAAGACAGAGAGCTGGGTTCCACTGCCAAAAAACAGTTTTTCATACCCCCCTGCCGAGCTGCTGGCACAGAGATACACGGCCGAGTCCTCCTGC	QEDSAVYLCASSSAGGYEKLFFGSGTQLSVL	TRBJ1-4	TRBV7-2	4	-5.85
CAAGACAGAGAGCTGGGTTCCACTGCCAAAAAACAGTTTTTCATACCCCGACTCTTCAACGCTGCAGAGATATATGCTGCTGTCTTCAGGGCTC	SPEDSSIYLCSVEESGYEKLFFGSGTQLSVL	TRBJ1-4	TRBV29-1	5	-5.753
CAAGACAGAGAGCTGGGTTCCACTGCCAAAAAACAGTTTTTCATACCCCGCAGATGTCCCTGAACTGCTGGCACAGAAGTACAGAGAGGTCTGG	QTSLYFCASSSGTSAGYEKLFFGSGTQLSVL	TRBJ1-4	TRBV27	8	-5.549
CAAGACAGAGAGCTGGGTTCCACTGCCAAAAAACAGTTTTTCATACCCCTCCGCCAAGCTGCTGGCGCAAAGATAAAGGGCCGAGTCCCCCAGC	LGDSALYLCASSLAEGYEKLFFGSGTQLSVL	TRBJ1-4	TRBV5-1	3	-5.975
CAAGACAGAGAGCTGGGTTCCACTGCCAAAAAACAGTTTTTCATACCCCTGTCCGTAACTGCTGGCACAGAAGTACACAGATGTCTGGGAGGGA	PSQTSVYFCASSYGQGYEKLFFGSGTQLSVL	TRBJ1-4	TRBV6-5	6	-5.674
CAAGACAGAGAGCTGGGTTCCACTGCCAAAAAACAGTTTTTCATACCCCTGTTCCTTGCTGGCACAGAAGTACACAGCTGAGTCCCTGGGTTCT	EPRDSAVYFCASKEQGYEKLFFGSGTQLSVL	TRBJ1-4	TRBV12-3; TRBV12-4	2	-6.151
CAAGACAGAGAGCTGGGTTCCACTGCCAAAAAACAGTTTTTCATACCCGGTCCCGGATGCGGCACTGCAGATGTAGAAGCTGCTGTCTTCAGGA	PEDSSFYICSAASGTGYEKLFFGSGTQLSVL	TRBJ1-4	TRBV20-1	9	-5.497
CAAGACAGAGAGCTGGGTTCCACTGCCAAAAAACAGTTTTTCATACCCTCGTTCTCTAGCACTGCAGATGTAGAAGCTGCTGTCTTCAGGATGG	HPEDSSFYICSARERGYEKLFFGSGTQLSVL	TRBJ1-4	TRBV20-1	16	-5.248
CAAGACAGAGAGCTGGGTTCCACTGCCAAAAAACAGTTTTTCATACCCTGCCCACTCTCTAGCACAAAAATACACAGCTGAGTCCCTGGGTTCT	EPRDSAVYFCAREWAGYEKLFFGSGTQLSVL	TRBJ1-4	TRBV12-5	5	-5.753
CAAGACAGAGAGCTGGGTTCCACTGCCAAAAAACAGTTTTTCATACCCTGTCCCGGACGATTCTTCGTAACTGCTGGCACAGAAGTACACAGAT	SVYFCASSYEESSGTGYEKLFFGSGTQLSVL	TRBJ1-4	TRBV6-2	2	-6.151
CAAGACAGAGAGCTGGGTTCCACTGCCAAAAAACAGTTTTTCATACCCTGTCCCGGGTTGGCTGCTGGCACAGAAATAAACTCCAGAATCCTCC	EDSGVYFCASSQPGTGYEKLFFGSGTQLSVL	TRBJ1-4	TRBV14	7	-5.607
CAAGACAGAGAGCTGGGTTCCACTGCCAAAAAACAGTTTTTCATACCCTGTCCCGGTGCTGCTGGCACAGAGATACACGGCCGAGTCCTCAAGC	LEDSAVYLCASSTGTGYEKLFFGSGTQLSVL	TRBJ1-4	TRBV11-2	3	-5.975
CAAGACAGAGAGCTGGGTTCCACTGCCAAAAAACAGTTTTTCATACCGCCCCTGTCCTGGGCTGCTGGCACAGAGATACACGGCCGAGTCCTCC	EDSAVYLCASSPGQGRYEKLFFGSGTQLSVL	TRBJ1-4	TRBV7-2	10	-5.452
CAAGACAGAGAGCTGGGTTCCACTGCCAAAAAACAGTTTTTCATACCGGGTTCTCCCGTCGCCCAGACTGCTGGCACAGAGGTACATAGATGTC	TSMYLCASSLGDGRTRYEKLFFGSGTQLSVL	TRBJ1-4	TRBV28	6	-5.674
CAAGACAGAGAGCTGGGTTCCACTGCCAAAAAACAGTTTTTCATACCTCTCCCCCGGGGCCCTAGCACTGCAGATGTAGAAGCTGCTGTCTTCA	EDSSFYICSARAPGERYEKLFFGSGTQLSVL	TRBJ1-4	TRBV20-1	22	-5.109
CAAGACAGAGAGCTGGGTTCCACTGCCAAAAAACAGTTTTTCATACGAGTCCGATTCTTGGCTGCTGGCACAGAGATACAGGGCCGAGTCTTCT	EDSALYLCASSQESDSYEKLFFGSGTQLSVL	TRBJ1-4	TRBV4-2	3	-5.975
CAAGACAGAGAGCTGGGTTCCACTGCCAAAAAACAGTTTTTCATACGTAGCACTAAAACTGCTGGCACAGAAGTACACAGCTGAGTCCCTGGGT	PRDSAVYFCASSFSATYEKLFFGSGTQLSVL	TRBJ1-4	TRBV12-3; TRBV12-4	3	-5.975
CAAGACAGAGAGCTGGGTTCCACTGCCAAAAAACAGTTTTTCATACTCCATACTTCCCGATCTAATACTGGCACAGAGATAGAAAGCTGTCGGG	PTAFYLCASIRSGSMEYEKLFFGSGTQLSVL	TRBJ1-4	TRBV19	3	-5.975
CAAGACAGAGAGCTGGGTTCCACTGCCAAAAAACAGTTTTTCATACTGAGTCCTAGCACTGCAGATGTAGAAGCTGCTGTCTTCAGGATGGGCA	AHPEDSSFYICSARTQYEKLFFGSGTQLSVL	TRBJ1-4	TRBV20-1	4	-5.85
CAAGACAGAGAGCTGGGTTCCACTGCCAAAAAACAGTTTTTCATACTGCAAAGATCACTGCTGGCACAGAAGTACATGGCTGAGTCCTCCAGCT	AGGLSHVLLCQQ*SLQYEKLFFGSGTQLSVL	TRBJ1-4	TRBV2	4	-5.85
CAAGACAGAGAGCTGGGTTCCACTGCCAAAAAACAGTTTTTCATACTGCCCTGGTGAGCTGGCACAGAAATAAGCTGCCGAATCTCCTCGCACT	VRGDSAAYFCASSPGQYEKLFFGSGTQLSVL	TRBJ1-4	TRBV18	3	-5.975
CAAGACAGAGAGCTGGGTTCCACTGCCAAAAAACAGTTTTTCATACTGCGCCGCGCTAAAATCTTGGCTGCTGGCGCAGAGATACAGGGCTGAG	SALYLCASSQDFSAAQYEKLFFGSGTQLSVL	TRBJ1-4	TRBV4-1	15	-5.276
CAAGACAGAGAGCTGGGTTCCACTGCCAAAAAACAGTTTTTCATACTGTCCCGGTGTGCTGGCACAGAGGTACATAGATGTCTGGTTGGTGCTG	STNQTSMYLCASTPGQYEKLFFGSGTQLSVL	TRBJ1-4	TRBV28	6	-5.674
CAAGACAGAGAGCTGGGTTCCACTGCCAAAAAACAGTTTTTCATAGAACCCTACTTCTAAGCTGCTGGCACAGAGATACATGGCCGAGTCCCCC	GDSAMYLCASSLEVGFYEKLFFGSGTQLSVL	TRBJ1-4	TRBV7-9	8	-5.549
CAAGACAGAGAGCTGGGTTCCACTGCCAAAAAACAGTTTTTCATAGAAGCCCCCTTCCTCTCGGCTGCTGGCACAGAAGTACACAGATGTCTGG	QTSVYFCASSREEGGFYEKLFFGSGTQLSVL	TRBJ1-4	TRBV6-6	9	-5.497
CAAGACAGAGAGCTGGGTTCCACTGCCAAAAAACAGTTTTTCATAGACGGCTTGGCTGCTGGCACAGAAATAAACTCCAGAATCCTCCAGTTCT	ELEDSGVYFCASSQAVYEKLFFGSGTQLSVL	TRBJ1-4	TRBV14	10	-5.452
CAAGACAGAGAGCTGGGTTCCACTGCCAAAAAACAGTTTTTCATAGATACCGACATGGCTGCTGGCACAGAAATAAACTCCAGAATCCTCCAGT	LEDSGVYFCASSHVGIYEKLFFGSGTQLSVL	TRBJ1-4	TRBV14	4	-5.85
CAAGACAGAGAGCTGGGTTCCACTGCCAAAAAACAGTTTTTCATAGATGCGCCCCCCTTCGGAACTGCTGGCACAGAGGTACATAGATGTCTGG	QTSMYLCASSSEGGRIYEKLFFGSGTQLSVL	TRBJ1-4	TRBV28	5	-5.753
CAAGACAGAGAGCTGGGTTCCACTGCCAAAAAACAGTTTTTCATAGCCCCTGCTCCTACTGCTGGCACAGAGATACAGGGCCGAGTCTTCTGGC	PEDSALYLCASSRSRGYEKLFFGSGTQLSVL	TRBJ1-4	TRBV4-2	4	-5.85
CAAGACAGAGAGCTGGGTTCCACTGCCAAAAAACAGTTTTTCATAGCTCCCTCGGGCGCTGCTGGCACAGAGATACACGGCCGAGTCCTCCTGC	QEDSAVYLCASSARGSYEKLFFGSGTQLSVL	TRBJ1-4	TRBV7-2	4	-5.85
CAAGACAGAGAGCTGGGTTCCACTGCCAAAAAACAGTTTTTCATAGGAACTGCTGGCACAGAAGTACACAGATGTCTGGGAGGGAGCAGCCAAC	LAAPSQTSVYFCASSSYEKLFFGSGTQLSVL	TRBJ1-4	TRBV6-6	8	-5.549
CAAGACAGAGAGCTGGGTTCCACTGCCAAAAAACAGTTTTTCATAGGAGGTCCCCTGGGTGCTGGCACAGAAGTACACAGATGTTTGGGAGGGA	PSQTSVYFCASTQGTSYEKLFFGSGTQLSVL	TRBJ1-4	TRBV6-2	5	-5.753
CAAGACAGAGAGCTGGGTTCCACTGCCAAAAAACAGTTTTTCATAGGCGTCCCCTCTAGCACTGCAGATGTAGAAGCTGCTGTCTTCAGGATGG	HPEDSSFYICSARGDAYEKLFFGSGTQLSVL	TRBJ1-4	TRBV20-1	9	-5.497
CAAGACAGAGAGCTGGGTTCCACTGCCAAAAAACAGTTTTTCATAGGCTGTCCGGCTGGCACAGAAGTACACAGATGTCTGGGAGGGAGCAGCC	AAPSQTSVYFCASRTAYEKLFFGSGTQLSVL	TRBJ1-4	TRBV6-5	3	-5.975
CAAGACAGAGAGCTGGGTTCCACTGCCAAAAAACAGTTTTTCATAGGGCCCCCGGAAGGCGCTGGCACAGAGATAGAGGGCCGAGTCCCCCAGC	LGDSALYLCASAFRGPYEKLFFGSGTQLSVL	TRBJ1-4	TRBV5-6	4	-5.85
CAAGACAGAGAGCTGGGTTCCACTGCCAAAAAACAGTTTTTCATAGTCCGAACCAACGCTGCAGAGATATATGCTGCTGTCTTCAGGGCTCATG	MSPEDSSIYLCSVGSDYEKLFFGSGTQLSVL	TRBJ1-4	TRBV29-1	10	-5.452
CAAGACAGAGAGCTGGGTTCCACTGCCAAAAAACAGTTTTTCATAGTCCTGCCGACTAGCACTGCAGATGTAGAAGCTGCTGTCTTCAGGATGG	HPEDSSFYICSASRQDYEKLFFGSGTQLSVL	TRBJ1-4	TRBV20-1	11	-5.41
CAAGACAGAGAGCTGGGTTCCACTGCCAAAAAACAGTTTTTCATAGTTCCCTGTCGGAGGGCTGCTGGCACAGAAATACACAGCAGAGTCACCA	GDSAVYFCASSPPTGNYEKLFFGSGTQLSVL	TRBJ1-4	TRBV3-1	5	-5.753
CAAGACAGAGAGCTGGGTTCCACTGCCAAAAAACAGTTTTTCATAGTTGTCCCGGCGGTTGACGCTGCAGAGATATATGCTGCTGTCTTCAGGG	PEDSSIYLCSVNRRDNYEKLFFGSGTQLSVL	TRBJ1-4	TRBV29-1	29	-4.989
CAAGACAGAGAGCTGGGTTCCACTGCCAAAAAACAGTTTTTCATATAGGCCCTGTCGGAGGCTGCTGGCACAGAAATACACAGCAGAGTCACCA	GDSAVYFCASSLRQGLYEKLFFGSGTQLSVL	TRBJ1-4	TRBV3-1	7	-5.607
CAAGACAGAGAGCTGGGTTCCACTGCCAAAAAACAGTTTTTCATATCCCTGTCCCGGAGAGAAGCTGCTGGCGCAAAGATAAAGGGCCGAGTCC	DSALYLCASSFSPGQGYEKLFFGSGTQLSVL	TRBJ1-4	TRBV5-1	5	-5.753
CAAGACAGAGAGCTGGGTTCCACTGCCAAAAAACAGTTTTTCATATCCCTGTCCCGTTTGGCTGCTGGCGCAGAGATACAGGGCTGAGTCTTCT	EDSALYLCASSQTGQGYEKLFFGSGTQLSVL	TRBJ1-4	TRBV4-1	3	-5.975
CAAGACAGAGAGCTGGGTTCCACTGCCAAAAAACAGTTTTTCATATCTACTCCCCGCCGGTCTTCTAGCACTGCAGATGTAGAAGCTGCTGTCT	DSSFYICSARRPAGSRYEKLFFGSGTQLSVL	TRBJ1-4	TRBV20-1	4	-5.85
CAAGACAGAGAGCTGGGTTCCACTGCCAAAAAACAGTTTTTCATATCTTATACTACTGGCACAGAGATAGAAAGCTGTCGGGTTCTTTTGGGCC	AQKNPTAFYLCASSIRYEKLFFGSGTQLSVL	TRBJ1-4	TRBV19	2	-6.151
CAAGACAGAGAGCTGGGTTCCACTGCCAAAAAACAGTTTTTCATATGAACCCTGTATGCTGCTGGCACAGAGATACAGGGCCGAGTCCCCCAGC	LGDSALYLCASSIQGSYEKLFFGSGTQLSVL	TRBJ1-4	TRBV5-5	7	-5.607
CAAGACAGAGAGCTGGGTTCCACTGCCAAAAAACAGTTTTTCATATTCAACTGATGAGCCTTGTCCCAAGCTGCTGGCGCAAAGATAAAGGGCC	ALYLCASSLGQGSSVEYEKLFFGSGTQLSVL	TRBJ1-4	TRBV5-1	4	-5.85
CAAGACAGAGAGCTGGGTTCCACTGCCAAAAAACAGTTTTTCATATTGCGCCCCGGCACAGAAGTACATGGCTGAGTCCTCCAGCTTTGTGGAC	STKLEDSAMYFCAGAQYEKLFFGSGTQLSVL	TRBJ1-4	TRBV2	15	-5.276
CAAGACAGAGAGCTGGGTTCCACTGCCAAAAAACAGTTTTTCATCAAAACTAAGCCCCACGGCGCTGGCACAGAGATACATGGCCGAGTCCCCC	GDSAMYLCASAVGLSFDEKLFFGSGTQLSVL	TRBJ1-4	TRBV7-9	3	-5.975
CAAGACAGAGAGCTGGGTTCCACTGCCAAAAAACAGTTTTTCATCAAATCCCCTAACGCTGCAGAGATATATGCTGCTGTCTTCAGGGCTCATG	MSPEDSSIYLCSVRGFDEKLFFGSGTQLSVL	TRBJ1-4	TRBV29-1	8	-5.549
CAAGACAGAGAGCTGGGTTCCACTGCCAAAAAACAGTTTTTCATCAACCCCTCTTTGGCTGCTGGCACAGAAATACACAGCAGAGTCACCAAGC	LGDSAVYFCASSQRGVDEKLFFGSGTQLSVL	TRBJ1-4	TRBV3-1	5	-5.753
CAAGACAGAGAGCTGGGTTCCACTGCCAAAAAACAGTTTTTCATCACCAGCGCCCGGGGCACTGCAGATGTAGAAGCTGCTGTCTTCAGGATGG	HPEDSSFYICSAPGAGDEKLFFGSGTQLSVL	TRBJ1-4	TRBV20-1	20	-5.151
CAAGACAGAGAGCTGGGTTCCACTGCCAAAAAACAGTTTTTCATCACCCCCGGATCCGCTGCAGAGATATATGCTGCTGTCTTCAGGGCTCATG	MSPEDSSIYLCSGSGGDEKLFFGSGTQLSVL	TRBJ1-4	TRBV29-1	30	-4.975
CAAGACAGAGAGCTGGGTTCCACTGCCAAAAAACAGTTTTTCATCACCCCCTGTCATCCCGCTGCAGAGATATATGCTGCTGTCTTCAGGGCTC	SPEDSSIYLCSGMTGGDEKLFFGSGTQLSVL	TRBJ1-4	TRBV29-1	29	-4.989
CAAGACAGAGAGCTGGGTTCCACTGCCAAAAAACAGTTTTTCATCACCCCCTGTCGCGCTGCAGAGATATATGCTGCTGTCTTCAGGGCTCATG	MSPEDSSIYLCSATGGDEKLFFGSGTQLSVL	TRBJ1-4	TRBV29-1	9	-5.497
CAAGACAGAGAGCTGGGTTCCACTGCCAAAAAACAGTTTTTCATCACCCCGCCCCGTCCCGATGGCACAGAAGTACACAGATGTCTGGGAGCTG	SSQTSVYFCAIGTGRGDEKLFFGSGTQLSVL	TRBJ1-4	TRBV10-3	3	-5.975
CAAGACAGAGAGCTGGGTTCCACTGCCAAAAAACAGTTTTTCATCACCCCGGTCAATAGGTCTGCTGGCACAGAAGTACACAGATGTCTGGGAG	SQTSVYFCASRPIDRGDEKLFFGSGTQLSVL	TRBJ1-4	TRBV6-5	6	-5.674
CAAGACAGAGAGCTGGGTTCCACTGCCAAAAAACAGTTTTTCATCACCCCTCCTCGGACTACTGGCACAGAGATAGAAAGCTGTCGGGTTCTTT	KNPTAFYLCASSPRRGDEKLFFGSGTQLSVL	TRBJ1-4	TRBV19	3	-5.975
CAAGACAGAGAGCTGGGTTCCACTGCCAAAAAACAGTTTTTCATCACCCCTCTGTCGATTACTGCTGGCACAGAAGTACAGAGAGGTCTGGTTG	NQTSLYFCASSNRQRGDEKLFFGSGTQLSVL	TRBJ1-4	TRBV27	4	-5.85
CAAGACAGAGAGCTGGGTTCCACTGCCAAAAAACAGTTTTTCATCACCCCTTACGCTGCAGAGATATATGCTGCTGTCTTCAGGGCTCATGTTG	NMSPEDSSIYLCSVRGDEKLFFGSGTQLSVL	TRBJ1-4	TRBV29-1	18	-5.196
CAAGACAGAGAGCTGGGTTCCACTGCCAAAAAACAGTTTTTCATCACCCGTCCCGGGTAAACTGCTGGCACAGAGGTACATAGATGTCTGGTTG	NQTSMYLCASSLPGTGDEKLFFGSGTQLSVL	TRBJ1-4	TRBV28	3	-5.975
CAAGACAGAGAGCTGGGTTCCACTGCCAAAAAACAGTTTTTCATCACCCTGCCCATCACTGCTGGCACAGAAGTACATGGCTGAGTCCTCCAGC	LEDSAMYFCASSDGQGDEKLFFGSGTQLSVL	TRBJ1-4	TRBV2	3	-5.975
CAAGACAGAGAGCTGGGTTCCACTGCCAAAAAACAGTTTTTCATCACCCTGGCTAGCACTGCAGATGTAGAAGCTGCTGTCTTCAGGATGGGCA	AHPEDSSFYICSASQGDEKLFFGSGTQLSVL	TRBJ1-4	TRBV20-1	24	-5.072
CAAGACAGAGAGCTGGGTTCCACTGCCAAAAAACAGTTTTTCATCACCCTGTCCCGAGGTACTGCTGGCACAGAGGTACATAGATGTCTGGTTG	NQTSMYLCASSTSGQGDEKLFFGSGTQLSVL	TRBJ1-4	TRBV28	5	-5.753
CAAGACAGAGAGCTGGGTTCCACTGCCAAAAAACAGTTTTTCATCACCCTGTCCCGGACTGCTGGCGCAAAGATAAAGGGCCGAGTCCCCCAGC	LGDSALYLCASSPGQGDEKLFFGSGTQLSVL	TRBJ1-4	TRBV5-1	8	-5.549
CAAGACAGAGAGCTGGGTTCCACTGCCAAAAAACAGTTTTTCATCACCCTGTCCGTTCGAGTAACTGCTGGCACAGAAGTACACAGATGTTTGG	QTSVYFCASSYSNGQGDEKLFFGSGTQLSVL	TRBJ1-4	TRBV6-2	6	-5.674
CAAGACAGAGAGCTGGGTTCCACTGCCAAAAAACAGTTTTTCATCACCCTGTCGGTCACCTCCAACGCTGCAGAGATATATGCTGCTGTCTTCA	EDSSIYLCSVGGDRQGDEKLFFGSGTQLSVL	TRBJ1-4	TRBV29-1	10	-5.452
CAAGACAGAGAGCTGGGTTCCACTGCCAAAAAACAGTTTTTCATCACCCTGTGGATCTCTAGCACTGCAGATGTAGAAGCTGCTGTCTTCAGGA	PEDSSFYICSARDPQGDEKLFFGSGTQLSVL	TRBJ1-4	TRBV20-1	14	-5.306
CAAGACAGAGAGCTGGGTTCCACTGCCAAAAAACAGTTTTTCATCACCGCCCCCGAAACTGCTGGCACAGAGGTACATAGATGTCTGGTTGGTG	TNQTSMYLCASSFGGGDEKLFFGSGTQLSVL	TRBJ1-4	TRBV28	6	-5.674
CAAGACAGAGAGCTGGGTTCCACTGCCAAAAAACAGTTTTTCATCACCTCCCTGTCGAGCACTGCAGATGTAGAAGCTGCTGTCTTCAGGATGG	HPEDSSFYICSARQGGDEKLFFGSGTQLSVL	TRBJ1-4	TRBV20-1	6	-5.674
CAAGACAGAGAGCTGGGTTCCACTGCCAAAAAACAGTTTTTCATCACCTCCCTTCGCGCTGCAGAGATATATGCTGCTGTCTTCAGGGCTCATG	MSPEDSSIYLCSAKGGDEKLFFGSGTQLSVL	TRBJ1-4	TRBV29-1	5	-5.753
CAAGACAGAGAGCTGGGTTCCACTGCCAAAAAACAGTTTTTCATCACCTGTCCCCTTTTCTCTAGCACTGCAGATGTAGAAGCTACTGTCTTCA	EDSSFYICSAREKGTGDEKLFFGSGTQLSVL	TRBJ1-4	TRBV20-1	14	-5.306
CAAGACAGAGAGCTGGGTTCCACTGCCAAAAAACAGTTTTTCATCACTCCCCCAATCTTGGCTGCTGGCACAGAGATACAGGGCCGAGTCTTCT	EDSALYLCASSQDWGSDEKLFFGSGTQLSVL	TRBJ1-4	TRBV4-2	5	-5.753
CAAGACAGAGAGCTGGGTTCCACTGCCAAAAAACAGTTTTTCATCACTGTCTCGATCTAAGCTGCTGGCACAGAGATACATGGCCGAGTCCCCC	GDSAMYLCASSLDRDSDEKLFFGSGTQLSVL	TRBJ1-4	TRBV7-9	7	-5.607
CAAGACAGAGAGCTGGGTTCCACTGCCAAAAAACAGTTTTTCATCACTGTCTGTGGAGCTGCTGGCGCAAAGATAAAGGGCCGAGTCCCCCAGC	LGDSALYLCASSSTDSDEKLFFGSGTQLSVL	TRBJ1-4	TRBV5-1	2	-6.151
CAAGACAGAGAGCTGGGTTCCACTGCCAAAAAACAGTTTTTCATCACTTCCCCTTGTGGCACAGAAGTACACAGATGTCTGGGAGGGAGCAGCC	AAPSQTSVYFCATRGSDEKLFFGSGTQLSVL	TRBJ1-4	TRBV6-5	24	-5.072
CAAGACAGAGAGCTGGGTTCCACTGCCAAAAAACAGTTTTTCATCACTTGGGTCATCGGCGCTGCAGAGATATATGCTGCTGTCTTCAGGGCTC	SPEDSSIYLCSADDPSDEKLFFGSGTQLSVL	TRBJ1-4	TRBV29-1	11	-5.41
CAAGACAGAGAGCTGGGTTCCACTGCCAAAAAACAGTTTTTCATCAGCCATTTGCCCGCTGGCACAGAGGTACATAGATGTCTGGTTGGTGCTG	STNQTSMYLCASGQMADEKLFFGSGTQLSVL	TRBJ1-4	TRBV28	5	-5.753
CAAGACAGAGAGCTGGGTTCCACTGCCAAAAAACAGTTTTTCATCAGCCCCAGTGCTGCTGGCACAGAGATACAGGGCCGAGTCGTCCAGCTCC	ELDDSALYLCASSTGADEKLFFGSGTQLSVL	TRBJ1-4	TRBV5-4	3	-5.975
CAAGACAGAGAGCTGGGTTCCACTGCCAAAAAACAGTTTTTCATCAGCCCTGTTATCTCTAGCACTGCAGATGTAGAAGCTGCTGTCTTCAGGA	PEDSSFYICSARDNRADEKLFFGSGTQLSVL	TRBJ1-4	TRBV20-1	6	-5.674
CAAGACAGAGAGCTGGGTTCCACTGCCAAAAAACAGTTTTTCATCAGCCTGTAAGGCGCTGCAGAGATATATGCTGCTGTCTTCAGGGCTCATG	MSPEDSSIYLCSALQADEKLFFGSGTQLSVL	TRBJ1-4	TRBV29-1	13	-5.338
CAAGACAGAGAGCTGGGTTCCACTGCCAAAAAACAGTTTTTCATCAGCCTGTCGAACGCTGCAGAGATATATGCTGCTGTCTTCAGGGCTCATG	MSPEDSSIYLCSVRQADEKLFFGSGTQLSVL	TRBJ1-4	TRBV29-1	20	-5.151
CAAGACAGAGAGCTGGGTTCCACTGCCAAAAAACAGTTTTTCATCAGGGGCCCCCATTAAGCTGCTGGCACAGAGATACATGGCCGAGTCCCCC	GDSAMYLCASSLMGAPDEKLFFGSGTQLSVL	TRBJ1-4	TRBV7-9	12	-5.373
CAAGACAGAGAGCTGGGTTCCACTGCCAAAAAACAGTTTTTCATCATAACCCGCTGTCGCACTGCTGGCACAGAAGTACATGGCTGAGTCCTCC	EDSAMYFCASSATAGYDEKLFFGSGTQLSVL	TRBJ1-4	TRBV2	3	-5.975
CAAGACAGAGAGCTGGGTTCCACTGCCAAAAAACAGTTTTTCATCATAGCCCCGCGTCGAGTAACTGCTGGCACAGAAGTACACAGATGTCTGG	QTSVYFCASSYSTRGYDEKLFFGSGTQLSVL	TRBJ1-4	TRBV6-6	66	-4.632
CAAGACAGAGAGCTGGGTTCCACTGCCAAAAAACAGTTTTTCATCATAGGCACTGCTGGCACAGAAGTACACAGATGTCTGGGAGGGAGCAGCC	AAPSQTSVYFCASSAYDEKLFFGSGTQLSVL	TRBJ1-4	TRBV6-1	3	-5.975
CAAGACAGAGAGCTGGGTTCCACTGCCAAAAAACAGTTTTTCATCCAACCCCCATCGGAGAGTAGAGCTGCTGGCACAGAAATAAACTCCAGAA	SGVYFCASSSTLRWGLDEKLFFGSGTQLSVL	TRBJ1-4	TRBV14	15	-5.276
CAAGACAGAGAGCTGGGTTCCACTGCCAAAAAACAGTTTTTCATCCAACCCCTGACGCGGACTGATGGCACAGAAGTACACAGATGTCTGGGAG	SQTSVYFCAISPRQGLDEKLFFGSGTQLSVL	TRBJ1-4	TRBV10-3	3	-5.975
CAAGACAGAGAGCTGGGTTCCACTGCCAAAAAACAGTTTTTCATCCAACCCTCTGCTGGTGGCACACAGGTACATGGCTGCGTCCCCCAGGCCT	GLGDAAMYLCATSRGLDEKLFFGSGTQLSVL	TRBJ1-4	TRBV15	7	-5.607
CAAGACAGAGAGCTGGGTTCCACTGCCAAAAAACAGTTTTTCATCCAACGGCTGATGCCCTCTAGCACTGCAGATGTAGAAGCTGCTGTCTTCA	EDSSFYICSARGHQPLDEKLFFGSGTQLSVL	TRBJ1-4	TRBV20-1	5	-5.753
CAAGACAGAGAGCTGGGTTCCACTGCCAAAAAACAGTTTTTCATCCAAGTGCCGGTAACTGCTGGCACAGAAGTACACAGATGTTTGGGAGGGA	PSQTSVYFCASSYRHLDEKLFFGSGTQLSVL	TRBJ1-4	TRBV6-2	3	-5.975
CAAGACAGAGAGCTGGGTTCCACTGCCAAAAAACAGTTTTTCATCCACTGTCCCCACTAAGCTGCTGGCACAGAGATACACGGCCGAGTCCTCC	EDSAVYLCASSLVGTVDEKLFFGSGTQLSVL	TRBJ1-4	TRBV7-2	40	-4.85
CAAGACAGAGAGCTGGGTTCCACTGCCAAAAAACAGTTTTTCATCCACTGTCCCCACTAGGCTGCTGGCACAGAGATACACGGCCGAGTCCTCC	EDSAVYLCASSLVGTVDEKLFFGSGTQLSVL	TRBJ1-4	TRBV7-2	164	-4.237
CAAGACAGAGAGCTGGGTTCCACTGCCAAAAAACAGTTTTTCATCCAGCCCCCGACCTTTGGCGCTGCAGAGATATATGCTGCTGTCTTCAGGG	PEDSSIYLCSAKGRGLDEKLFFGSGTQLSVL	TRBJ1-4	TRBV29-1	12	-5.373
CAAGACAGAGAGCTGGGTTCCACTGCCAAAAAACAGTTTTTCATCCAGGGGGACACTCCAGGCACAGAGATAGAAGCCAGAGTCACTGAGAAGG	LLSDSGFYLCAWSVPLDEKLFFGSGTQLSVL	TRBJ1-4	TRBV30	2	-6.151
CAAGACAGAGAGCTGGGTTCCACTGCCAAAAAACAGTTTTTCATCCAGTCCTGAGTAACTGCTGGCACAGAAGTACACAGATGTCTGGGAGGGA	PSQTSVYFCASSYSGLDEKLFFGSGTQLSVL	TRBJ1-4	TRBV6-5	4	-5.85
CAAGACAGAGAGCTGGGTTCCACTGCCAAAAAACAGTTTTTCATCCAGTTGAACGTACCAGGCTGTTAAACTGCTGGCACAGAAGTACACAGCT	AVYFCASSLTAWYVQLDEKLFFGSGTQLSVL	TRBJ1-4	TRBV12-3; TRBV12-4	10	-5.452
CAAGACAGAGAGCTGGGTTCCACTGCCAAAAAACAGTTTTTCATCCATCCCCCTGCCACTGCAGATGTAGAAGCTGCTGTCTTCAGGATGGGCA	AHPEDSSFYICSGRGMDEKLFFGSGTQLSVL	TRBJ1-4	TRBV20-1	10	-5.452
CAAGACAGAGAGCTGGGTTCCACTGCCAAAAAACAGTTTTTCATCCATCCCTGTCCAGCTGCTGGCACAGAGATACATGGCCGAGTCCCCCTGC	QGDSAMYLCASSWTGMDEKLFFGSGTQLSVL	TRBJ1-4	TRBV7-9	3	-5.975
CAAGACAGAGAGCTGGGTTCCACTGCCAAAAAACAGTTTTTCATCCATGAGGGTCCGACTCCAGGCACAGAGATAGAAGCCAGAGTCACTGAGA	LSDSGFYLCAWSRTLMDEKLFFGSGTQLSVL	TRBJ1-4	TRBV30	9	-5.497
CAAGACAGAGAGCTGGGTTCCACTGCCAAAAAACAGTTTTTCATCCATTCCCCCAAGAGGTCTGCTGGCACAGAAGTACAGAGAGGTCTGGTTG	NQTSLYFCASRPLGGMDEKLFFGSGTQLSVL	TRBJ1-4	TRBV27	6	-5.674
CAAGACAGAGAGCTGGGTTCCACTGCCAAAAAACAGTTTTTCATCCATTCCCTTTCCGCTGGCACAGAAATACAAAGCTGAGTCCCCCAGCTCC	ELGDSALYFCASGKGMDEKLFFGSGTQLSVL	TRBJ1-4	TRBV9	3	-5.975
CAAGACAGAGAGCTGGGTTCCACTGCCAAAAAACAGTTTTTCATCCCAAACGCTGCAGAGATATATGCTGCTGTCTTCAGGGCTCATGTTGCTC	SNMSPEDSSIYLCSVWDEKLFFGSGTQLSVL	TRBJ1-4	TRBV29-1	19	-5.173
CAAGACAGAGAGCTGGGTTCCACTGCCAAAAAACAGTTTTTCATCCCAAGGTAAACTGCTGGCACAGAAGTACACAGATGTTTGGGAGGGAGCA	APSQTSVYFCASSLPWDEKLFFGSGTQLSVL	TRBJ1-4	TRBV6-2	4	-5.85
CAAGACAGAGAGCTGGGTTCCACTGCCAAAAAACAGTTTTTCATCCCAAGTAATTTCCCCTCTAGCACTGCAGATGTAGAAGCTGCTGTCTTCA	EDSSFYICSARGEITWDEKLFFGSGTQLSVL	TRBJ1-4	TRBV20-1	6	-5.674
CAAGACAGAGAGCTGGGTTCCACTGCCAAAAAACAGTTTTTCATCCCACCCTCCACTGCTGGCACAGAAGTACACAGATGTCTGGGAGGGAGCA	APSQTSVYFCASSGGWDEKLFFGSGTQLSVL	TRBJ1-4	TRBV6-5	5	-5.753
CAAGACAGAGAGCTGGGTTCCACTGCCAAAAAACAGTTTTTCATCCCAGGAGGAGAAGCTGCTGGCACAGAAATACAAAGCTGAGTCCCCCAGC	LGDSALYFCASSFSSWDEKLFFGSGTQLSVL	TRBJ1-4	TRBV9	2	-6.151
CAAGACAGAGAGCTGGGTTCCACTGCCAAAAAACAGTTTTTCATCCCATAGTCCATCGCCCCTAGCACTGCAGATGTAGAAGCTGCTGTCTTCA	EDSSFYICSARGDGLWDEKLFFGSGTQLSVL	TRBJ1-4	TRBV20-1	5	-5.753
CAAGACAGAGAGCTGGGTTCCACTGCCAAAAAACAGTTTTTCATCCCATCCCAGGTTGGCACTACTGGCACAGAGATAGAAAGCTGTCGGGTTC	NPTAFYLCASSANLGWDEKLFFGSGTQLSVL	TRBJ1-4	TRBV19	12	-5.373
CAAGACAGAGAGCTGGGTTCCACTGCCAAAAAACAGTTTTTCATCCCATTTGACGGGGAGGCTACTGGCACAGAGATAGAAAGCTGTCGGGTTC	NPTAFYLCASSLPVKWDEKLFFGSGTQLSVL	TRBJ1-4	TRBV19	8	-5.549
CAAGACAGAGAGCTGGGTTCCACTGCCAAAAAACAGTTTTTCATCCCCAACCCGGGAGCTGCTGGCACAGAGATACACGGCCGAGTCCTCCTGC	QEDSAVYLCASSSRVGDEKLFFGSGTQLSVL	TRBJ1-4	TRBV7-2	8	-5.549
CAAGACAGAGAGCTGGGTTCCACTGCCAAAAAACAGTTTTTCATCCCCACCCTGCCGGGACCTGCTGGCACAGAAGTACACAGATGTCTGGGAG	SQTSVYFCASRSRQGGDEKLFFGSGTQLSVL	TRBJ1-4	TRBV6-6	15	-5.276
CAAGACAGAGAGCTGGGTTCCACTGCCAAAAAACAGTTTTTCATCCCCACTAAGGACGCTGCAGAGATATATGCTGCTGTCTTCAGGGCTCATG	MSPEDSSIYLCSVLSGDEKLFFGSGTQLSVL	TRBJ1-4	TRBV29-1	13	-5.338
CAAGACAGAGAGCTGGGTTCCACTGCCAAAAAACAGTTTTTCATCCCCAGAGGCGAAACTGCTGGCACAGAAGTACACAGCTGAGTCCCTGGGT	PRDSAVYFCASSFASGDEKLFFGSGTQLSVL	TRBJ1-4	TRBV12-3; TRBV12-4	3	-5.975
CAAGACAGAGAGCTGGGTTCCACTGCCAAAAAACAGTTTTTCATCCCCCCAGGCCATCCCCAAGCTGCTGGCACAGAGATACATGGCCGAGTCC	DSAMYLCASSLGMAWGDEKLFFGSGTQLSVL	TRBJ1-4	TRBV7-9	6	-5.674
CAAGACAGAGAGCTGGGTTCCACTGCCAAAAAACAGTTTTTCATCCCCCCCCTGTTCCGCACTGCAGATGTAGAAGCTGCTGTCTTCAGGATGG	HPEDSSFYICSAEQGGDEKLFFGSGTQLSVL	TRBJ1-4	TRBV20-1	5	-5.753
CAAGACAGAGAGCTGGGTTCCACTGCCAAAAAACAGTTTTTCATCCCCCCCGCGGCTGCTGGCGCAAAGATAAAGGGCCGAGTCCCCCAGCTCC	ELGDSALYLCASSRGGDEKLFFGSGTQLSVL	TRBJ1-4	TRBV5-1	6	-5.674
CAAGACAGAGAGCTGGGTTCCACTGCCAAAAAACAGTTTTTCATCCCCCCCTGTTTCACTGCTGGCACAGAAGTACATGGCTGAGTCCTCCAGC	LEDSAMYFCASSETGGDEKLFFGSGTQLSVL	TRBJ1-4	TRBV2	7	-5.607
CAAGACAGAGAGCTGGGTTCCACTGCCAAAAAACAGTTTTTCATCCCCCCCTTCAACGCTGCAGAGATATATGCTGCTGTCTTCAGGGCTCATG	MSPEDSSIYLCSVEGGDEKLFFGSGTQLSVL	TRBJ1-4	TRBV29-1	10	-5.452
CAAGACAGAGAGCTGGGTTCCACTGCCAAAAAACAGTTTTTCATCCCCCCGCCGGTAACTGCTGGCACAGAAGTACACAGATGTCTGGGAGGGA	PSQTSVYFCASSYRRGDEKLFFGSGTQLSVL	TRBJ1-4	TRBV6-5	4	-5.85
CAAGACAGAGAGCTGGGTTCCACTGCCAAAAAACAGTTTTTCATCCCCCCTGTCCCAGGTGCTGCTGGCACAGAGATACAGGGCCGAGTCCCCC	GDSALYLCASSTWDRGDEKLFFGSGTQLSVL	TRBJ1-4	TRBV5-5	10	-5.452
CAAGACAGAGAGCTGGGTTCCACTGCCAAAAAACAGTTTTTCATCCCCCGAACCAACGCTGCAGAGATATATGCTGCTGTCTTCAGGGCTCATG	MSPEDSSIYLCSVGSGDEKLFFGSGTQLSVL	TRBJ1-4	TRBV29-1	11	-5.41
CAAGACAGAGAGCTGGGTTCCACTGCCAAAAAACAGTTTTTCATCCCCCGCTACCGCCCCACTTCGAGTGCTGGCGCAGAGATACAGGGCTGAG	SALYLCASTRSGAVAGDEKLFFGSGTQLSVL	TRBJ1-4	TRBV4-1	3	-5.975
CAAGACAGAGAGCTGGGTTCCACTGCCAAAAAACAGTTTTTCATCCCCCGTCAAGGGGCTCAGGCTGCTGGCACAGAGATACACGGCCGAGTCC	DSAVYLCASSLSPLTGDEKLFFGSGTQLSVL	TRBJ1-4	TRBV7-2	3	-5.975
CAAGACAGAGAGCTGGGTTCCACTGCCAAAAAACAGTTTTTCATCCCCCGTCTGGCTGCTGGCACAGAAGTACACAGATGTCTGGGAGGGAGCA	APSQTSVYFCASSQTGDEKLFFGSGTQLSVL	TRBJ1-4	TRBV6-6	2	-6.151
CAAGACAGAGAGCTGGGTTCCACTGCCAAAAAACAGTTTTTCATCCCCCTGTACAACGCTGCAGAGATATATGCTGCTGTCTTCAGGGCTCATG	MSPEDSSIYLCSVVQGDEKLFFGSGTQLSVL	TRBJ1-4	TRBV29-1	13	-5.338
CAAGACAGAGAGCTGGGTTCCACTGCCAAAAAACAGTTTTTCATCCCCCTGTCCCGAGCTGCTGGCGCAGAGATACAGGGCTGAGTCTTCTGGC	PEDSALYLCASSSGQGDEKLFFGSGTQLSVL	TRBJ1-4	TRBV4-1	7	-5.607
CAAGACAGAGAGCTGGGTTCCACTGCCAAAAAACAGTTTTTCATCCCCCTGTCCCGGTGAACTGCTGGCACAGAAGTACAGAGAGGTCTGGTTG	NQTSLYFCASSSPGQGDEKLFFGSGTQLSVL	TRBJ1-4	TRBV27	3	-5.975
CAAGACAGAGAGCTGGGTTCCACTGCCAAAAAACAGTTTTTCATCCCCCTGTCCTAAGACGCTGCAGAGATATATGCTGCTGTCTTCAGGGCTC	SPEDSSIYLCSVLGQGDEKLFFGSGTQLSVL	TRBJ1-4	TRBV29-1	13	-5.338
CAAGACAGAGAGCTGGGTTCCACTGCCAAAAAACAGTTTTTCATCCCCGCCCCCGAAGATCTGGCTGCTGGCGCAGAGATACAGGGCCGAGTCT	DSALYLCASSQIFGGGDEKLFFGSGTQLSVL	TRBJ1-4	TRBV4-3	8	-5.549
CAAGACAGAGAGCTGGGTTCCACTGCCAAAAAACAGTTTTTCATCCCCGCTCAAACCCCCACTGCTGGCACAGAAGTACACAGATGTCTGGGAG	SQTSVYFCASSGGLSGDEKLFFGSGTQLSVL	TRBJ1-4	TRBV6-1	8	-5.549
CAAGACAGAGAGCTGGGTTCCACTGCCAAAAAACAGTTTTTCATCCCCGGACCCACTGCTGGCACAGAAGTACATGGCTGAGTCCTCCAGCTTT	KLEDSAMYFCASSGSGDEKLFFGSGTQLSVL	TRBJ1-4	TRBV2	4	-5.85
CAAGACAGAGAGCTGGGTTCCACTGCCAAAAAACAGTTTTTCATCCCCGGCCACCAAGCTGCTGGCGCAAAGATAAAGGGCCGAGTCCCCCAGC	LGDSALYLCASSLVAGDEKLFFGSGTQLSVL	TRBJ1-4	TRBV5-1	4	-5.85
CAAGACAGAGAGCTGGGTTCCACTGCCAAAAAACAGTTTTTCATCCCCGGCCACGCTGCTGGCACAGAAATACAAAGCTGAGTCCCCCAGCTCC	ELGDSALYFCASSVAGDEKLFFGSGTQLSVL	TRBJ1-4	TRBV9	7	-5.607
CAAGACAGAGAGCTGGGTTCCACTGCCAAAAAACAGTTTTTCATCCCCTAGGTGCTGTCGTCTGCTGGCGCAGAGATACAGGGCTGAGTCTTCT	EDSALYLCASRRQHLGDEKLFFGSGTQLSVL	TRBJ1-4	TRBV4-1	5	-5.753
CAAGACAGAGAGCTGGGTTCCACTGCCAAAAAACAGTTTTTCATCCCCTCCGGTCCAGGAGCTGCTGGCACAGAGATACACGGCGGAGTCCTCC	EDSAVYLCASSSWTGGDEKLFFGSGTQLSVL	TRBJ1-4	TRBV7-8	7	-5.607
CAAGACAGAGAGCTGGGTTCCACTGCCAAAAAACAGTTTTTCATCCCCTCCTCTAGCACTGCAGATGTAGAAGCTGCTGTCTTCAGGATGGGCA	AHPEDSSFYICSARGGDEKLFFGSGTQLSVL	TRBJ1-4	TRBV20-1	16	-5.248
CAAGACAGAGAGCTGGGTTCCACTGCCAAAAAACAGTTTTTCATCCCCTCGGCCCCGGGGAGTGCTGGCACAGAAGTACACAGCTGAGTCCCTG	RDSAVYFCASTPRGRGDEKLFFGSGTQLSVL	TRBJ1-4	TRBV12-3; TRBV12-4	7	-5.607
CAAGACAGAGAGCTGGGTTCCACTGCCAAAAAACAGTTTTTCATCCCCTCTGCTGGCACAGAGGTACATAGATGTCTGGTTGGTGCTGGCGGAC	SASTNQTSMYLCASRGDEKLFFGSGTQLSVL	TRBJ1-4	TRBV28	3	-5.975
CAAGACAGAGAGCTGGGTTCCACTGCCAAAAAACAGTTTTTCATCCCCTGATAAGTAACTGCTGGCACAGAAGTACACAGATGTCTGGGAGGGA	PSQTSVYFCASSYLSGDEKLFFGSGTQLSVL	TRBJ1-4	TRBV6-5	12	-5.373
CAAGACAGAGAGCTGGGTTCCACTGCCAAAAAACAGTTTTTCATCCCCTGCAACGCTGCAGAGATATATGCTGCTGTCTTCAGGGCTCATGTTG	NMSPEDSSIYLCSVAGDEKLFFGSGTQLSVL	TRBJ1-4	TRBV29-1	14	-5.306
CAAGACAGAGAGCTGGGTTCCACTGCCAAAAAACAGTTTTTCATCCCCTGCCCCCCTTCTAGCACTGCAGATGTAGAAGCTGCTGTCTTCAGGN	PEDSSFYICSARRGAGDEKLFFGSGTQLSVL	TRBJ1-4	TRBV20-1	2	-6.151
CAAGACAGAGAGCTGGGTTCCACTGCCAAAAAACAGTTTTTCATCCCCTGTCAGTACTCTAGCACTGCAGATGTAGAAGCTGCTGTCTTCAGGA	PEDSSFYICSARVLTGDEKLFFGSGTQLSVL	TRBJ1-4	TRBV20-1	14	-5.306
CAAGACAGAGAGCTGGGTTCCACTGCCAAAAAACAGTTTTTCATCCCCTGTCCAAGGGTAACTGCTGGCACAGAAGTACACAGATGTCTGGGAG	SQTSVYFCASSYPWTGDEKLFFGSGTQLSVL	TRBJ1-4	TRBV6-5	7	-5.607
CAAGACAGAGAGCTGGGTTCCACTGCCAAAAAACAGTTTTTCATCCCCTGTCCCCGGATCTCTAGCACTGCAGATGTAGAAGCTGCTGTCTTCA	EDSSFYICSARDPGTGDEKLFFGSGTQLSVL	TRBJ1-4	TRBV20-1	6	-5.674
CAAGACAGAGAGCTGGGTTCCACTGCCAAAAAACAGTTTTTCATCCCCTGTCCCGGCACTGCTGGCACAGAAGTACACAGCTGAGTCCCTGGGT	PRDSAVYFCASSAGTGDEKLFFGSGTQLSVL	TRBJ1-4	TRBV12-3; TRBV12-4	11	-5.41
CAAGACAGAGAGCTGGGTTCCACTGCCAAAAAACAGTTTTTCATCCCCTGTCCCGGCCAAGCTGCTGGCGCAAAGATAAAGGGCCGAGTCCCCC	GDSALYLCASSLAGTGDEKLFFGSGTQLSVL	TRBJ1-4	TRBV5-1	3	-5.975
CAAGACAGAGAGCTGGGTTCCACTGCCAAAAAACAGTTTTTCATCCCCTGTCCCGGGGCTGCTGGCGCAAAGATAAAGGGCCGAGTCCCCCAGC	LGDSALYLCASSPGTGDEKLFFGSGTQLSVL	TRBJ1-4	TRBV5-1	7	-5.607
CAAGACAGAGAGCTGGGTTCCACTGCCAAAAAACAGTTTTTCATCCCCTGTCCCTCGGTAACTGCTGGCACAGAAGTACACAGATGTCTGGGAG	SQTSVYFCASSYRGTGDEKLFFGSGTQLSVL	TRBJ1-4	TRBV6-5	8	-5.549
CAAGACAGAGAGCTGGGTTCCACTGCCAAAAAACAGTTTTTCATCCCCTGTCGAAACGCTGCAGAGATATATGCTGCTGTCTTCAGGGCTCATG	MSPEDSSIYLCSVSTGDEKLFFGSGTQLSVL	TRBJ1-4	TRBV29-1	8	-5.549
CAAGACAGAGAGCTGGGTTCCACTGCCAAAAAACAGTTTTTCATCCCCTGTCGCTACGGCGCTGCAGAGATATATGCTGCTGTCTTCAGGGCTC	SPEDSSIYLCSAVATGDEKLFFGSGTQLSVL	TRBJ1-4	TRBV29-1	8	-5.549
CAAGACAGAGAGCTGGGTTCCACTGCCAAAAAACAGTTTTTCATCCCCTGTCGGGGTACTGGCACAGAGATAGAAAGCTGTCGGGTTCTTTTGG	QKNPTAFYLCASTPTGDEKLFFGSGTQLSVL	TRBJ1-4	TRBV19	5	-5.753
CAAGACAGAGAGCTGGGTTCCACTGCCAAAAAACAGTTTTTCATCCCCTGTGAAACGTGGGGATTCACTGCTGGCACAGAAGTACATGGCTGAG	SAMYFCASSESPRFTGDEKLFFGSGTQLSVL	TRBJ1-4	TRBV2	2	-6.151
CAAGACAGAGAGCTGGGTTCCACTGCCAAAAAACAGTTTTTCATCCCCTTTAAACGCGCTGCAGAGATATATGCTGCTGTCTTCAGGGCTCATG	MSPEDSSIYLCSAFKGDEKLFFGSGTQLSVL	TRBJ1-4	TRBV29-1	6	-5.674
CAAGACAGAGAGCTGGGTTCCACTGCCAAAAAACAGTTTTTCATCCCGACCCCCTGTGACTCTGCTGGCACAGAGATACATGGCCGAGTCCCCC	GDSAMYLCASRVTGGRDEKLFFGSGTQLSVL	TRBJ1-4	TRBV7-9	8	-5.549
CAAGACAGAGAGCTGGGTTCCACTGCCAAAAAACAGTTTTTCATCCCGACGTTTACTGCTGGCACAGAAGTACAGAGAGGTCTGGTTGGGGCTG	SPNQTSLYFCASSKRRDEKLFFGSGTQLSVL	TRBJ1-4	TRBV27	3	-5.975
CAAGACAGAGAGCTGGGTTCCACTGCCAAAAAACAGTTTTTCATCCCGAGGTCCCGGTCTGCTGGCACAGAAATACACAGCAGAGTCACCAAGC	LGDSAVYFCASRPGPRDEKLFFGSGTQLSVL	TRBJ1-4	TRBV3-1	3	-5.975
CAAGACAGAGAGCTGGGTTCCACTGCCAAAAAACAGTTTTTCATCCCGCCCCCCGCGGGTGCTGGCACAGAGGTACATAGATGTCTGGTTGGTG	TNQTSMYLCASTRGGRDEKLFFGSGTQLSVL	TRBJ1-4	TRBV28	6	-5.674
CAAGACAGAGAGCTGGGTTCCACTGCCAAAAAACAGTTTTTCATCCCGCCCCGACCTTGGTGAGCTGGCACAGAAATAAGCTGCCGAATCTCCT	GDSAAYFCASSPRSGRDEKLFFGSGTQLSVL	TRBJ1-4	TRBV18	6	-5.674
CAAGACAGAGAGCTGGGTTCCACTGCCAAAAAACAGTTTTTCATCCCGCCCTGTCCAAGGGCTGCTGGCACAGAAATACACAGCAGAGTCACCA	GDSAVYFCASSPWTGRDEKLFFGSGTQLSVL	TRBJ1-4	TRBV3-1	5	-5.753
CAAGACAGAGAGCTGGGTTCCACTGCCAAAAAACAGTTTTTCATCCCGCTGGCCCACACTGCAGATGTAGAAGCTGCTGTCTTCAGGATGGGCA	AHPEDSSFYICSVGQRDEKLFFGSGTQLSVL	TRBJ1-4	TRBV20-1	3	-5.975
CAAGACAGAGAGCTGGGTTCCACTGCCAAAAAACAGTTTTTCATCCCGGAGGGCCAAGCTGCTGGCGCAAAGATAAAGGGCCGAGTCCCCCAGC	LGDSALYLCASSLALRDEKLFFGSGTQLSVL	TRBJ1-4	TRBV5-1	4	-5.85
CAAGACAGAGAGCTGGGTTCCACTGCCAAAAAACAGTTTTTCATCCCGGCCGACCAAGCTGCTGGCACAGAGATAGAGGGCCGAGTCCCCCAGC	LGDSALYLCASSLVGRDEKLFFGSGTQLSVL	TRBJ1-4	TRBV5-6	9	-5.497
CAAGACAGAGAGCTGGGTTCCACTGCCAAAAAACAGTTTTTCATCCCGGCCGCCAAACAAGCTGCTGGCGCAAAGATAAAGGGCCGAGTCCCCC	GDSALYLCASSLFGGRDEKLFFGSGTQLSVL	TRBJ1-4	TRBV5-1	8	-5.549
CAAGACAGAGAGCTGGGTTCCACTGCCAAAAAACAGTTTTTCATCCCGGGAGGCCCTGCTGGCACAGAAGTACATGGCTGAGTCCTCCAGCTTT	KLEDSAMYFCASRASRDEKLFFGSGTQLSVL	TRBJ1-4	TRBV2	44	-4.808
CAAGACAGAGAGCTGGGTTCCACTGCCAAAAAACAGTTTTTCATCCCGGGTCCCGGTGGCTTGGCTGCTGGCACAGAAATACACAGCAGAGTCA	DSAVYFCASSQATGTRDEKLFFGSGTQLSVL	TRBJ1-4	TRBV3-1	3	-5.975
CAAGACAGAGAGCTGGGTTCCACTGCCAAAAAACAGTTTTTCATCCCGTCCGAAGCTGCTGGCGCAAAGATAAAGGGCCGAGTCCCCCAGCTCC	ELGDSALYLCASSFGRDEKLFFGSGTQLSVL	TRBJ1-4	TRBV5-1	3	-5.975
CAAGACAGAGAGCTGGGTTCCACTGCCAAAAAACAGTTTTTCATCCCTACCCCCGCGGGGGCTGCTGGCACAGAGATACATGGCCGAGTCCCCC	GDSAMYLCASSPRGGRDEKLFFGSGTQLSVL	TRBJ1-4	TRBV7-9	3	-5.975
CAAGACAGAGAGCTGGGTTCCACTGCCAAAAAACAGTTTTTCATCCCTCCCGGCCGGGCTGCTGGCACAGAAATACACAGCAGAGTCACCAAGC	LGDSAVYFCASSPAGRDEKLFFGSGTQLSVL	TRBJ1-4	TRBV3-1	9	-5.497
CAAGACAGAGAGCTGGGTTCCACTGCCAAAAAACAGTTTTTCATCCCTCCCTGTCAAGACGCTGCAGAGATATATGCTGCTGTCTTCAGGGCTC	SPEDSSIYLCSVLTGRDEKLFFGSGTQLSVL	TRBJ1-4	TRBV29-1	3	-5.975
CAAGACAGAGAGCTGGGTTCCACTGCCAAAAAACAGTTTTTCATCCCTCCCTGTCCGAGTGCTGCTGGCACAGAGATACATGGCCGAGTCCCCC	GDSAMYLCASSTRTGRDEKLFFGSGTQLSVL	TRBJ1-4	TRBV7-9	3	-5.975
CAAGACAGAGAGCTGGGTTCCACTGCCAAAAAACAGTTTTTCATCCCTCTCTCGGGTGGCACAGAAGTACATGGCTGAGTCCTCCAGCTTTGTG	TKLEDSAMYFCATRERDEKLFFGSGTQLSVL	TRBJ1-4	TRBV2	4	-5.85
CAAGACAGAGAGCTGGGTTCCACTGCCAAAAAACAGTTTTTCATCCCTGCGGAGTTGGCTGGCGCAGAGATACAGGGCTGAGTCTTCTGGCTGC	QPEDSALYLCASQLRRDEKLFFGSGTQLSVL	TRBJ1-4	TRBV4-1	5	-5.753
CAAGACAGAGAGCTGGGTTCCACTGCCAAAAAACAGTTTTTCATCCCTGGGTTTGTAACTGCTGGCACAGAAGTACACAGATGTCTGGGAGGGA	PSQTSVYFCASSYKPRDEKLFFGSGTQLSVL	TRBJ1-4	TRBV6-5	6	-5.674
CAAGACAGAGAGCTGGGTTCCACTGCCAAAAAACAGTTTTTCATCCCTGTCCAGGACGCTTGCACTGCAGATGTAGAAGCTGCTGTCTTCAGGA	PEDSSFYICSASVLDRDEKLFFGSGTQLSVL	TRBJ1-4	TRBV20-1	13	-5.338
CAAGACAGAGAGCTGGGTTCCACTGCCAAAAAACAGTTTTTCATCCCTGTCCCCAGCAGCACTGCAGATGTAGAAGCTGCTGTCTTCAGGATGG	HPEDSSFYICSAAGDRDEKLFFGSGTQLSVL	TRBJ1-4	TRBV20-1	10	-5.452
CAAGACAGAGAGCTGGGTTCCACTGCCAAAAAACAGTTTTTCATCCCTGTCCCGGGAGCTGCTGGCACAGAGATAGAGGGCCGAGTCCCCCAGC	LGDSALYLCASSSRDRDEKLFFGSGTQLSVL	TRBJ1-4	TRBV5-6	3	-5.975
CAAGACAGAGAGCTGGGTTCCACTGCCAAAAAACAGTTTTTCATCCCTGTCCCGTAAGCTGCTGGCACAGAGATACACGGCGGAGTCCTCCTGC	QEDSAVYLCASSLRDRDEKLFFGSGTQLSVL	TRBJ1-4	TRBV7-8	5	-5.753
CAAGACAGAGAGCTGGGTTCCACTGCCAAAAAACAGTTTTTCATCCCTGTGTAAACTGCTGGCACAGAAGTACAGAGAGGTCTGGTTGGGGCTG	SPNQTSLYFCASSLHRDEKLFFGSGTQLSVL	TRBJ1-4	TRBV27	5	-5.753
CAAGACAGAGAGCTGGGTTCCACTGCCAAAAAACAGTTTTTCATCCGAACCGTCGAAGCTGCTGGCACAGAGATACATGGCCGAGTCCCCCTGC	QGDSAMYLCASSFDGSDEKLFFGSGTQLSVL	TRBJ1-4	TRBV7-9	4	-5.85
CAAGACAGAGAGCTGGGTTCCACTGCCAAAAAACAGTTTTTCATCCGAAGCCCTGTACATGCTGGCACAGAAATAAACTCCAGAATCCTCCAGT	LEDSGVYFCASMYRASDEKLFFGSGTQLSVL	TRBJ1-4	TRBV14	4	-5.85
CAAGACAGAGAGCTGGGTTCCACTGCCAAAAAACAGTTTTTCATCCGACCAAAGTCCGCTGCAGAGATATATGCTGCTGTCTTCAGGGCTCATG	MSPEDSSIYLCSGLWSDEKLFFGSGTQLSVL	TRBJ1-4	TRBV29-1	16	-5.248
CAAGACAGAGAGCTGGGTTCCACTGCCAAAAAACAGTTTTTCATCCGACCCCGTACCCAAGCTGCTGGCGCAAAGATAAAGGGCCGAGTCCCCC	GDSALYLCASSLGTGSDEKLFFGSGTQLSVL	TRBJ1-4	TRBV5-1	4	-5.85
CAAGACAGAGAGCTGGGTTCCACTGCCAAAAAACAGTTTTTCATCCGCACCCGCCCTAGAGCTGGTGGCACACAGGTACATGGCTGCGTCCCCC	GDAAMYLCATSSRAGADEKLFFGSGTQLSVL	TRBJ1-4	TRBV15	3	-5.975
CAAGACAGAGAGCTGGGTTCCACTGCCAAAAAACAGTTTTTCATCCGCCAATCTCCAGGCACAGAGATAGAAGCCAGAGTCACTGAGAAGGAGC	LLLSDSGFYLCAWRLADEKLFFGSGTQLSVL	TRBJ1-4	TRBV30	6	-5.674
CAAGACAGAGAGCTGGGTTCCACTGCCAAAAAACAGTTTTTCATCCGCCCCCTGGGAGCTGCTGGCACAGAGATAGAGGGCCGAGTCCCCCAGC	LGDSALYLCASSSQGADEKLFFGSGTQLSVL	TRBJ1-4	TRBV5-6	4	-5.85
CAAGACAGAGAGCTGGGTTCCACTGCCAAAAAACAGTTTTTCATCCGCCCCCTGTGTAATACTGCTGGCACAGAGGTACATAGATGTCTGGTTG	NQTSMYLCASSITQGADEKLFFGSGTQLSVL	TRBJ1-4	TRBV28	9	-5.497
CAAGACAGAGAGCTGGGTTCCACTGCCAAAAAACAGTTTTTCATCCGCCCCTGTATAGGTGCTGGCACAGAAGTACATGGCTGAGTCCTCCAGC	LEDSAMYFCASTYTGADEKLFFGSGTQLSVL	TRBJ1-4	TRBV2	16	-5.248
CAAGACAGAGAGCTGGGTTCCACTGCCAAAAAACAGTTTTTCATCCGCCCCTGTCCGGGGGGGATCTCTGCTGGTGGCACACAGGTACATGGCT	AMYLCATSRDPPRTGADEKLFFGSGTQLSVL	TRBJ1-4	TRBV15	4	-5.85
CAAGACAGAGAGCTGGGTTCCACTGCCAAAAAACAGTTTTTCATCCGCCCCTGTGGGGCTGATGGCACAGAAGTACACAGATGTCTGGGAGCTG	SSQTSVYFCAISPTGADEKLFFGSGTQLSVL	TRBJ1-4	TRBV10-3	6	-5.674
CAAGACAGAGAGCTGGGTTCCACTGCCAAAAAACAGTTTTTCATCCGCCGCCCCTGTGCTGCTGGCGCAAAGATAAAGGGCCGAGTCCCCCAGC	LGDSALYLCASSTGAADEKLFFGSGTQLSVL	TRBJ1-4	TRBV5-1	5	-5.753
CAAGACAGAGAGCTGGGTTCCACTGCCAAAAAACAGTTTTTCATCCGCTCCCCTGTCCCGGGAGTGGTGCTGGCACAGAAGTACACAGCTGAGN	LSCVLLCQHHSRDRGADEKLFFGSGTQLSVL	TRBJ1-4	TRBV12-3; TRBV12-4	2	-6.151
CAAGACAGAGAGCTGGGTTCCACTGCCAAAAAACAGTTTTTCATCCGCTCGGCCCTGCCACCTAGCACTGCAGATGTAGAAGCTGCTGTCTTCA	EDSSFYICSARWQGRADEKLFFGSGTQLSVL	TRBJ1-4	TRBV20-1	13	-5.338
CAAGACAGAGAGCTGGGTTCCACTGCCAAAAAACAGTTTTTCATCCGCTGTCCTTGCACTGCAGATGTAGAAGCTGCTGTCTTCAGGATGGGCA	AHPEDSSFYICSARTADEKLFFGSGTQLSVL	TRBJ1-4	TRBV20-1	5	-5.753
CAAGACAGAGAGCTGGGTTCCACTGCCAAAAAACAGTTTTTCATCCGCTGTCTCGGGGCTGCTGGCACAGAAGTACACAGATGTCTGGGAGGGA	PSQTSVYFCASSPETADEKLFFGSGTQLSVL	TRBJ1-4	TRBV6-5	5	-5.753
CAAGACAGAGAGCTGGGTTCCACTGCCAAAAAACAGTTTTTCATCCGGACCGCCGCTGCTGGCACAGAAATACAAAGCTGAGTCCCCCAGCTCC	ELGDSALYFCASSGGPDEKLFFGSGTQLSVL	TRBJ1-4	TRBV9	4	-5.85
CAAGACAGAGAGCTGGGTTCCACTGCCAAAAAACAGTTTTTCATCCGGAGCCGAGGTCACGCTGCAGAGATATATGCTGCTGTCTTCAGGGCTC	SPEDSSIYLCSVTSAPDEKLFFGSGTQLSVL	TRBJ1-4	TRBV29-1	34	-4.92
CAAGACAGAGAGCTGGGTTCCACTGCCAAAAAACAGTTTTTCATCCGGCGCTGTCCCAACGCTGCAGAGATATATGCTGCTGTCTTCAGGGCTC	SPEDSSIYLCSVGTAPDEKLFFGSGTQLSVL	TRBJ1-4	TRBV29-1	3	-5.975
CAAGACAGAGAGCTGGGTTCCACTGCCAAAAAACAGTTTTTCATCCGGTGTCCCGGTCCGCCTGCTGGCACAGAAGTACACAGATGTCTGGGAG	SQTSVYFCASRRTGTPDEKLFFGSGTQLSVL	TRBJ1-4	TRBV6-5	6	-5.674
CAAGACAGAGAGCTGGGTTCCACTGCCAAAAAACAGTTTTTCATCCGTCCCCTGCAAGCTGCTGGCACAGAGATAGAGGGCCGAGTCCCCCAGC	LGDSALYLCASSLQGTDEKLFFGSGTQLSVL	TRBJ1-4	TRBV5-6	10	-5.452
CAAGACAGAGAGCTGGGTTCCACTGCCAAAAAACAGTTTTTCATCCGTGCGCCCCCTTTTACTACTGGCACAGAGATAGAAAGCTGTCGGGTTC	NPTAFYLCASSKRGRTDEKLFFGSGTQLSVL	TRBJ1-4	TRBV19	3	-5.975
CAAGACAGAGAGCTGGGTTCCACTGCCAAAAAACAGTTTTTCATCCGTGTCCGCTACGCTGCAGAGATATATGCTGCTGTCTTCAGGGCTCATG	MSPEDSSIYLCSVADTDEKLFFGSGTQLSVL	TRBJ1-4	TRBV29-1	7	-5.607
CAAGACAGAGAGCTGGGTTCCACTGCCAAAAAACAGTTTTTCATCCTCCCCCTGTCTCAGTGCGCTGCAGAGATATATGCTGCTGTCTTCAGGG	PEDSSIYLCSALRQGEDEKLFFGSGTQLSVL	TRBJ1-4	TRBV29-1	17	-5.221
CAAGACAGAGAGCTGGGTTCCACTGCCAAAAAACAGTTTTTCATCCTCCCCTGTCCTGGTAGAGCTGGCACAGAAATAAGCTGCCGAATCTCCT	GDSAAYFCASSTRTGEDEKLFFGSGTQLSVL	TRBJ1-4	TRBV18	7	-5.607
CAAGACAGAGAGCTGGGTTCCACTGCCAAAAAACAGTTTTTCATCCTCCCGGCTGCTGGCGCAAAGATAAAGGGCCGAGTCCCCCAGCTCCAAG	LELGDSALYLCASSREDEKLFFGSGTQLSVL	TRBJ1-4	TRBV5-1	4	-5.85
CAAGACAGAGAGCTGGGTTCCACTGCCAAAAAACAGTTTTTCATCCTCCTGGTCGGCTGCTGGCACAGAGATACATGGCCGAGTCCCCCTGCTC	SRGTRPCISVPAADQEDEKLFFGSGTQLSVL	TRBJ1-4	TRBV7-9	20	-5.151
CAAGACAGAGAGCTGGGTTCCACTGCCAAAAAACAGTTTTTCATCCTCGACGCTGCAGAGATATATGCTGCTGTCTTCAGGGCTCATGTTGCTC	SNMSPEDSSIYLCSVEDEKLFFGSGTQLSVL	TRBJ1-4	TRBV29-1	13	-5.338
CAAGACAGAGAGCTGGGTTCCACTGCCAAAAAACAGTTTTTCATCCTCGAGCTTAGCACTGCAGATGTAGAAGCTGCTGTCTTCAGGATGGGCA	AHPEDSSFYICSAKLEDEKLFFGSGTQLSVL	TRBJ1-4	TRBV20-1	10	-5.452
CAAGACAGAGAGCTGGGTTCCACTGCCAAAAAACAGTTTTTCATCCTCTCTGCTACTGGCACAGAGATAGAAAGCTGTCGGGTTCTTTTGGGCC	AQKNPTAFYLCASSREDEKLFFGSGTQLSVL	TRBJ1-4	TRBV19	7	-5.607
CAAGACAGAGAGCTGGGTTCCACTGCCAAAAAACAGTTTTTCATCCTCTGCCCAGTCCCCGCTGGCACAGAAGTACACAGATGTCTGGGAGGGA	PSQTSVYFCASGDWAEDEKLFFGSGTQLSVL	TRBJ1-4	TRBV6-6	9	-5.497
CAAGACAGAGAGCTGGGTTCCACTGCCAAAAAACAGTTTTTCATCCTGTCCGTAGCTGCTGGCACAGAGATACATGGCCGAGTCCCCCTGCTCT	EQGDSAMYLCASSYGQDEKLFFGSGTQLSVL	TRBJ1-4	TRBV7-9	4	-5.85
CAAGACAGAGAGCTGGGTTCCACTGCCAAAAAACAGTTTTTCATCCTGTCGGCGGCTGGCACAGAGGTACATAGATGTCTGGTTGGTGCTGGCG	ASTNQTSMYLCASRRQDEKLFFGSGTQLSVL	TRBJ1-4	TRBV28	7	-5.607
CAAGACAGAGAGCTGGGTTCCACTGCCAAAAAACAGTTTTTCATCCTTCCCTGTAGTTTGGCTGCTGGCACAGAAATACACAGCAGAGTCACCA	GDSAVYFCASSQTTGKDEKLFFGSGTQLSVL	TRBJ1-4	TRBV3-1	9	-5.497
CAAGACAGAGAGCTGGGTTCCACTGCCAAAAAACAGTTTTTCATCCTTCTTTGCCCCCGAGCTGCTGGCACAGAGATACAGGGCCGAGTCGTCC	DDSALYLCASSSGAKKDEKLFFGSGTQLSVL	TRBJ1-4	TRBV5-4	3	-5.975
CAAGACAGAGAGCTGGGTTCCACTGCCAAAAAACAGTTTTTCATCCTTGCCGTGTTCACTGATGGCACAGAAGTACACAGATGTCTGGGAGCTG	SSQTSVYFCAISEHGKDEKLFFGSGTQLSVL	TRBJ1-4	TRBV10-3	8	-5.549
CAAGACAGAGAGCTGGGTTCCACTGCCAAAAAACAGTTTTTCATCCTTGCTCCCGACGCTGCAGAGATATATGCTGCTGTCTTCAGGGCTCATG	MSPEDSSIYLCSVGSKDEKLFFGSGTQLSVL	TRBJ1-4	TRBV29-1	9	-5.497
CAAGACAGAGAGCTGGGTTCCACTGCCAAAAAACAGTTTTTCATCGAAGCCTCCCAAGCTGCTGGCGCAAAGATAAAGGGCCGAGTCCCCCAGN	LGDSALYLCASSLGGFDEKLFFGSGTQLSVL	TRBJ1-4	TRBV5-1	2	-6.151
CAAGACAGAGAGCTGGGTTCCACTGCCAAAAAACAGTTTTTCATCGAATGATACGCTGCTGGCACAGAAATACAAAGCTGAGTCCCCCAGCTCC	ELGDSALYFCASSVSFDEKLFFGSGTQLSVL	TRBJ1-4	TRBV9	2	-6.151
CAAGACAGAGAGCTGGGTTCCACTGCCAAAAAACAGTTTTTCATCGACCACCCCGGGACTGCTGGCACAGAAGTACACAGATGTCTGGGAGGGA	PSQTSVYFCASSPGVVDEKLFFGSGTQLSVL	TRBJ1-4	TRBV6-5	6	-5.674
CAAGACAGAGAGCTGGGTTCCACTGCCAAAAAACAGTTTTTCATCGACCCCGGGTGAGCTGGCACAGAAATAAGCTGCCGAATCTCCTCGCACT	VRGDSAAYFCASSPGVDEKLFFGSGTQLSVL	TRBJ1-4	TRBV18	3	-5.975
CAAGACAGAGAGCTGGGTTCCACTGCCAAAAAACAGTTTTTCATCGACCCTGCTGGCACAGAGGTACATAGATGTCTGGTTGGTGCTGGCGGAC	SASTNQTSMYLCASRVDEKLFFGSGTQLSVL	TRBJ1-4	TRBV28	8	-5.549
CAAGACAGAGAGCTGGGTTCCACTGCCAAAAAACAGTTTTTCATCGACCGTGTTTTCTAAGCTGCTGGCACAGAGATACATGGCCGAGTCCCCC	GDSAMYLCASSLENTVDEKLFFGSGTQLSVL	TRBJ1-4	TRBV7-9	5	-5.753
CAAGACAGAGAGCTGGGTTCCACTGCCAAAAAACAGTTTTTCATCGACCTGTCCCATCGCTTCACTGCTGGCACAGAAGTACACAGATGTCTGN	QTSVYFCASSEAMGQVDEKLFFGSGTQLSVL	TRBJ1-4	TRBV6-1	5	-5.753
CAAGACAGAGAGCTGGGTTCCACTGCCAAAAAACAGTTTTTCATCGACTGTCCCGGTACTACTGGCACAGAGATAGAAAGCTGTCGGGTTCTTT	KNPTAFYLCASSTGTVDEKLFFGSGTQLSVL	TRBJ1-4	TRBV19	7	-5.607
CAAGACAGAGAGCTGGGTTCCACTGCCAAAAAACAGTTTTTCATCGATCGCCTCTCTGCTGGTGGCACACAGGTACATGGCTGCGTCCCCCAGG	LGDAAMYLCATSREAIDEKLFFGSGTQLSVL	TRBJ1-4	TRBV15	8	-5.549
CAAGACAGAGAGCTGGGTTCCACTGCCAAAAAACAGTTTTTCATCGATGATTCCCCGAGGCCCGCTGCAGAGATATATGCTGCTGTCTTCAGGG	PEDSSIYLCSGPRGIIDEKLFFGSGTQLSVL	TRBJ1-4	TRBV29-1	5	-5.753
CAAGACAGAGAGCTGGGTTCCACTGCCAAAAAACAGTTTTTCATCGATTCCCCTGTCTTGACTGATGGCACAGAAGTACACAGATGTCTGGGAG	SQTSVYFCAISQDRGIDEKLFFGSGTQLSVL	TRBJ1-4	TRBV10-3	5	-5.753
CAAGACAGAGAGCTGGGTTCCACTGCCAAAAAACAGTTTTTCATCGCCAACCCTGTACCCGCTGGCACAGAAGTACACAGATGTTTGGGAGGGA	PSQTSVYFCASGYRVGDEKLFFGSGTQLSVL	TRBJ1-4	TRBV6-2	7	-5.607
CAAGACAGAGAGCTGGGTTCCACTGCCAAAAAACAGTTTTTCATCGCCCCCCGGATCTTGGCTGCTGGCGCAGAGATACAGGGCCGAGTCTTCT	EDSALYLCASSQDPGGDEKLFFGSGTQLSVL	TRBJ1-4	TRBV4-3	8	-5.549
CAAGACAGAGAGCTGGGTTCCACTGCCAAAAAACAGTTTTTCATCGCCCCCCGGGAACTTCCGCGCGGCACAGAAGTACACAGATGTCTGGGAG	SQTSVYFCAARKFPGGDEKLFFGSGTQLSVL	TRBJ1-4	TRBV6-1; TRBV6-5	4	-5.85
CAAGACAGAGAGCTGGGTTCCACTGCCAAAAAACAGTTTTTCATCGCCCCCTCCTAAAAAACTGCTGGCACAGAGGTACATAGATGTCTGGTTG	NQTSMYLCASSFLGGGDEKLFFGSGTQLSVL	TRBJ1-4	TRBV28	2	-6.151
CAAGACAGAGAGCTGGGTTCCACTGCCAAAAAACAGTTTTTCATCGCCCCCTGTTAAGCCGCTGCAGAGATATATGCTGCTGTCTTCAGGGCTC	SPEDSSIYLCSGLTGGDEKLFFGSGTQLSVL	TRBJ1-4	TRBV29-1	27	-5.02
CAAGACAGAGAGCTGGGTTCCACTGCCAAAAAACAGTTTTTCATCGCCCCCTTTGCTGGCACAGAAGTACATGGCTGAGTCCTCCAGCTTTGTG	TKLEDSAMYFCASKGGDEKLFFGSGTQLSVL	TRBJ1-4	TRBV2	10	-5.452
CAAGACAGAGAGCTGGGTTCCACTGCCAAAAAACAGTTTTTCATCGCCCTGTAATAACACGCTGCAGAGATATATGCTGCTGTCTTCAGGGCTC	SPEDSSIYLCSVLLQGDEKLFFGSGTQLSVL	TRBJ1-4	TRBV29-1	22	-5.109
CAAGACAGAGAGCTGGGTTCCACTGCCAAAAAACAGTTTTTCATCGCCGCCTGAGCTGGCGCAGAGATACAGGGCTGAGTCTTCTGGCTGCAGG	LQPEDSALYLCASSGGDEKLFFGSGTQLSVL	TRBJ1-4	TRBV4-1	3	-5.975
CAAGACAGAGAGCTGGGTTCCACTGCCAAAAAACAGTTTTTCATCGCCTGTCTCCAAGCTGCTGGCGCAAAGATAAAGGGCCGAGTCCCCCAGC	LGDSALYLCASSLETGDEKLFFGSGTQLSVL	TRBJ1-4	TRBV5-1	5	-5.753
CAAGACAGAGAGCTGGGTTCCACTGCCAAAAAACAGTTTTTCATCGCGCCCCCCTAAACTGCTGGCACAGAGGTACATAGATGTCTGGTTGGTG	TNQTSMYLCASSLGGRDEKLFFGSGTQLSVL	TRBJ1-4	TRBV28	3	-5.975
CAAGACAGAGAGCTGGGTTCCACTGCCAAAAAACAGTTTTTCATCGCGCCCCCTCCTTGGCTGCTGGCGCAGAGATACAGGGCTGAGTCTTCTG	RRLSPVSLRQQPRRGRDEKLFFGSGTQLSVL	TRBJ1-4	TRBV4-1	8	-5.549
CAAGACAGAGAGCTGGGTTCCACTGCCAAAAAACAGTTTTTCATCGCTCCCCCGTTGGCTGCTGGCACAGAAATACACAGCAGAGTCACCAAGC	LGDSAVYFCASSQRGSDEKLFFGSGTQLSVL	TRBJ1-4	TRBV3-1	4	-5.85
CAAGACAGAGAGCTGGGTTCCACTGCCAAAAAACAGTTTTTCATCGCTCCCGACAACGCTGCAGAGATATATGCTGCTGTCTTCAGGGCTCATG	MSPEDSSIYLCSVVGSDEKLFFGSGTQLSVL	TRBJ1-4	TRBV29-1	33	-4.933
CAAGACAGAGAGCTGGGTTCCACTGCCAAAAAACAGTTTTTCATCGCTCCCTGGTCCTTGGCTGCTGGCACAGAAATACACAGCAGAGTCACCA	GDSAVYFCASSQGPGSDEKLFFGSGTQLSVL	TRBJ1-4	TRBV3-1	4	-5.85
CAAGACAGAGAGCTGGGTTCCACTGCCAAAAAACAGTTTTTCATCGCTCGCGACTATACTACTGGCACAGAGATAGAAAGCTGTCGGGTTCTTT	KNPTAFYLCASSIVASDEKLFFGSGTQLSVL	TRBJ1-4	TRBV19	4	-5.85
CAAGACAGAGAGCTGGGTTCCACTGCCAAAAAACAGTTTTTCATCGGAACTCCCAAGGCTGCTGGCACAGAGGTACATAGATGTCTGGTTGGTG	TNQTSMYLCASSLGSSDEKLFFGSGTQLSVL	TRBJ1-4	TRBV28	5	-5.753
CAAGACAGAGAGCTGGGTTCCACTGCCAAAAAACAGTTTTTCATCGGACGCCGTCCAGGGGGAACTGCTGGCACAGAGGTACATAGATGTCTGG	QTSMYLCASSSPWTASDEKLFFGSGTQLSVL	TRBJ1-4	TRBV28	18	-5.196
CAAGACAGAGAGCTGGGTTCCACTGCCAAAAAACAGTTTTTCATCGGCCCCCTGTTCACTGCTGGCACAGAAGTACATGGCTGAGTCCTCCAGC	LEDSAMYFCASSEQGADEKLFFGSGTQLSVL	TRBJ1-4	TRBV2	22	-5.109
CAAGACAGAGAGCTGGGTTCCACTGCCAAAAAACAGTTTTTCATCGGCCCGGTTGTTGCTGCTGGCGCAAAGATAAAGGGCCGAGTCCCCCAGC	LGDSALYLCASSNNRADEKLFFGSGTQLSVL	TRBJ1-4	TRBV5-1	9	-5.497
CAAGACAGAGAGCTGGGTTCCACTGCCAAAAAACAGTTTTTCATCGGCCCTGTCCCGGCTGCTGGCACAGAGATACATGGCCGAGTCCCCCTGC	QGDSAMYLCASSRDRADEKLFFGSGTQLSVL	TRBJ1-4	TRBV7-9	19	-5.173
CAAGACAGAGAGCTGGGTTCCACTGCCAAAAAACAGTTTTTCATCGGCGCCCCCGCCGGAAAGGGAGCTGGCACAGAAATAAGCTGCCGAATCT	DSAAYFCASSLSGGGADEKLFFGSGTQLSVL	TRBJ1-4	TRBV18	5	-5.753
CAAGACAGAGAGCTGGGTTCCACTGCCAAAAAACAGTTTTTCATCGGCTAGTCCCGGGCTGCTGGCACAGAAGTACACAGCTGAGTCCCTGGGT	PRDSAVYFCASSPGLADEKLFFGSGTQLSVL	TRBJ1-4	TRBV12-3; TRBV12-4	4	-5.85
CAAGACAGAGAGCTGGGTTCCACTGCCAAAAAACAGTTTTTCATCGGTCGTGAACAAGCTGCTGGCGCAAAGATAAAGGGCCGAGTCCCCCAGC	LGDSALYLCASSLFTTDEKLFFGSGTQLSVL	TRBJ1-4	TRBV5-1	6	-5.674
CAAGACAGAGAGCTGGGTTCCACTGCCAAAAAACAGTTTTTCATCGGTTGTCCGTGGGCTGCTGGCACAGAGATACATGGCCGAGTCCCCCTGC	QGDSAMYLCASSPRTTDEKLFFGSGTQLSVL	TRBJ1-4	TRBV7-9	20	-5.151
CAAGACAGAGAGCTGGGTTCCACTGCCAAAAAACAGTTTTTCATCGTCCCCCCCGCTGGCGCAGAAATATACAGATGTCTGGGAGGAGGCAGCA	AASSQTSVYFCASGGDDEKLFFGSGTQLSVL	TRBJ1-4	TRBV10-1	2	-6.151
CAAGACAGAGAGCTGGGTTCCACTGCCAAAAAACAGTTTTTCATCGTCCCGACTGCTGGCACAGAGGTACATAGATGTCTGGTTGGTGCTGGCG	ASTNQTSMYLCASSRDDEKLFFGSGTQLSVL	TRBJ1-4	TRBV28	2	-6.151
CAAGACAGAGAGCTGGGTTCCACTGCCAAAAAACAGTTTTTCATCGTCCGTCCGGAGAGCACTGCAGATGTAGAAGCTGCTGTCTTCAGGATGG	HPEDSSFYICSALRTDDEKLFFGSGTQLSVL	TRBJ1-4	TRBV20-1	7	-5.607
CAAGACAGAGAGCTGGGTTCCACTGCCAAAAAACAGTTTTTCATCGTTAGCCCCCTGTAGGCTGCTGGCACAGAGATACATGGCCGAGTCCCCC	GDSAMYLCASSLQGANDEKLFFGSGTQLSVL	TRBJ1-4	TRBV7-9	7	-5.607
CAAGACAGAGAGCTGGGTTCCACTGCCAAAAAACAGTTTTTCATCGTTGTAGCTGCTGGCACAGAGATACATGGCCGAGTCCCCCTGCTCTGTG	TEQGDSAMYLCASSYNDEKLFFGSGTQLSVL	TRBJ1-4	TRBV7-9	2	-6.151
CAAGACAGAGAGCTGGGTTCCACTGCCAAAAAACAGTTTTTCATCTATTCCCTCATCTCTAGCACTGCAGATGTAGAAGCTGCTGTCTTCAGGA	PEDSSFYICSARDEGIDEKLFFGSGTQLSVL	TRBJ1-4	TRBV20-1	3	-5.975
CAAGACAGAGAGCTGGGTTCCACTGCCAAAAAACAGTTTTTCATCTCCAACCCCTGTTTGACTGCTGGCACAGAGGTACATAGATGTCTGGTTG	NQTSMYLCASSQTGVGDEKLFFGSGTQLSVL	TRBJ1-4	TRBV28	7	-5.607
CAAGACAGAGAGCTGGGTTCCACTGCCAAAAAACAGTTTTTCATCTCCAAGAAGTTTACTACTGGCACAGAGATAGAAAGCTGTCGGGTTCTTT	KNPTAFYLCASSKLLGDEKLFFGSGTQLSVL	TRBJ1-4	TRBV19	22	-5.109
CAAGACAGAGAGCTGGGTTCCACTGCCAAAAAACAGTTTTTCATCTCCCCCCCATCCGAAGCTGCTGGCGCAAAGATAAAGGGCCGAGTCCCCC	GDSALYLCASSFGWGGDEKLFFGSGTQLSVL	TRBJ1-4	TRBV5-1	4	-5.85
CAAGACAGAGAGCTGGGTTCCACTGCCAAAAAACAGTTTTTCATCTCCCCCCTGTCGACTGCTGGCACAGAAGTACACAGATGTCTGGGAGGGA	PSQTSVYFCASSRQGGDEKLFFGSGTQLSVL	TRBJ1-4	TRBV6-6	3	-5.975
CAAGACAGAGAGCTGGGTTCCACTGCCAAAAAACAGTTTTTCATCTCCCCGGGTCACGCTGCAGAGATATATGCTGCTGTCTTCAGGGCTCATG	MSPEDSSIYLCSVTRGDEKLFFGSGTQLSVL	TRBJ1-4	TRBV29-1	3	-5.975
CAAGACAGAGAGCTGGGTTCCACTGCCAAAAAACAGTTTTTCATCTCCCCTGTCCCTGCTGGCACAGAAATACACAGCAGAGTCACCAAGCTCC	ELGDSAVYFCASRDRGDEKLFFGSGTQLSVL	TRBJ1-4	TRBV3-1	4	-5.85
CAAGACAGAGAGCTGGGTTCCACTGCCAAAAAACAGTTTTTCATCTCCCGGCCCCGTAGAGCTGCTGGCACAGAGATACACGGCCGAGTCCTCC	EDSAVYLCASSSTGPGDEKLFFGSGTQLSVL	TRBJ1-4	TRBV7-2	19	-5.173
CAAGACAGAGAGCTGGGTTCCACTGCCAAAAAACAGTTTTTCATCTCCCTGGAGAACGCTGCAGAGATATATGCTGCTGTCTTCAGGGCTCATG	MSPEDSSIYLCSVLQGDEKLFFGSGTQLSVL	TRBJ1-4	TRBV29-1	11	-5.41
CAAGACAGAGAGCTGGGTTCCACTGCCAAAAAACAGTTTTTCATCTCCGCCCCTGTCGTTGCTGGCACAGAAGTACACAGATGTTTGGGAGGGA	PSQTSVYFCASNDRGGDEKLFFGSGTQLSVL	TRBJ1-4	TRBV6-2	5	-5.753
CAAGACAGAGAGCTGGGTTCCACTGCCAAAAAACAGTTTTTCATCTCCGCCGCCTTGTGGTGAGCTGGCACAGAAATAAGCTGCCGAATCTCCT	GDSAAYFCASSPQGGGDEKLFFGSGTQLSVL	TRBJ1-4	TRBV18	6	-5.674
CAAGACAGAGAGCTGGGTTCCACTGCCAAAAAACAGTTTTTCATCTCCGGCCTGTAAGGTTGCTTCACTGCTGGCACAGAAGTACACAGATGTC	TSVYFCASSEATLQAGDEKLFFGSGTQLSVL	TRBJ1-4	TRBV6-1	8	-5.549
CAAGACAGAGAGCTGGGTTCCACTGCCAAAAAACAGTTTTTCATCTCCTATGTCCCTTCTGCTGGCGCAAAGATAAAGGGCCGAGTCCCCCAGC	LGDSALYLCASRRDIGDEKLFFGSGTQLSVL	TRBJ1-4	TRBV5-1	3	-5.975
CAAGACAGAGAGCTGGGTTCCACTGCCAAAAAACAGTTTTTCATCTCCTCCCCCGCGTTGGCTGCTGGCACAGAAATACACAGCAGAGTCACCA	GDSAVYFCASSQRGGGDEKLFFGSGTQLSVL	TRBJ1-4	TRBV3-1	7	-5.607
CAAGACAGAGAGCTGGGTTCCACTGCCAAAAAACAGTTTTTCATCTCCTCCCCGGCTGCTGGCACAGAAGTACACAGATGTTTGGGAGGGAGCA	APSQTSVYFCASSRGGDEKLFFGSGTQLSVL	TRBJ1-4	TRBV6-2	7	-5.607
CAAGACAGAGAGCTGGGTTCCACTGCCAAAAAACAGTTTTTCATCTCCTGTTTGCTCACTGATGGCACAGAAGTACACAGATGTCTGGGAGCTG	SSQTSVYFCAISEQTGDEKLFFGSGTQLSVL	TRBJ1-4	TRBV10-3	39	-4.861
CAAGACAGAGAGCTGGGTTCCACTGCCAAAAAACAGTTTTTCATCTCGCCCAATTAAGCTGCTGGCACAGAGATACATGGCCGAGTCCCCCTGC	QGDSAMYLCASSLIGRDEKLFFGSGTQLSVL	TRBJ1-4	TRBV7-9	5	-5.753
CAAGACAGAGAGCTGGGTTCCACTGCCAAAAAACAGTTTTTCATCTCGCCCCCTGTAACTGCTGGCACAGAGGTACATAGATGTCTGGTTGGTG	TNQTSMYLCASSYRGRDEKLFFGSGTQLSVL	TRBJ1-4	TRBV28	3	-5.975
CAAGACAGAGAGCTGGGTTCCACTGCCAAAAAACAGTTTTTCATCTCGCGCCCCCTGTCCCAATAAACTGCTGGCACAGAAGTACAGAGAGGTC	TSLYFCASSLLGQGARDEKLFFGSGTQLSVL	TRBJ1-4	TRBV27	2	-6.151
CAAGACAGAGAGCTGGGTTCCACTGCCAAAAAACAGTTTTTCATCTCTCTTTGAACTCGCTCCAACGCTGCAGAGATATATGCTGCTGTCTTCA	EDSSIYLCSVGASSKRDEKLFFGSGTQLSVL	TRBJ1-4	TRBV29-1	10	-5.452
CAAGACAGAGAGCTGGGTTCCACTGCCAAAAAACAGTTTTTCATCTCTTAGGACCCCTGTGATGCTGCTGGCACAGAAGTACACAGCTGAGTCC	DSAVYFCASSITGVLRDEKLFFGSGTQLSVL	TRBJ1-4	TRBV12-3; TRBV12-4	3	-5.975
CAAGACAGAGAGCTGGGTTCCACTGCCAAAAAACAGTTTTTCATCTGACCCTGTCGTGATGGCACAGAAGTACACAGATGTCTGGGAGCTGGTA	TSSQTSVYFCAITTGSDEKLFFGSGTQLSVL	TRBJ1-4	TRBV10-3	4	-5.85
CAAGACAGAGAGCTGGGTTCCACTGCCAAAAAACAGTTTTTCATCTGCCACCTGGCTGCTGGCACAGAGATACAGGGCCGAGTCTTCTGGCTGC	QPEDSALYLCASSQVADEKLFFGSGTQLSVL	TRBJ1-4	TRBV4-2	3	-5.975
CAAGACAGAGAGCTGGGTTCCACTGCCAAAAAACAGTTTTTCATCTGCCAGCTCACTGCTGGCACAGAAGTACACAGATGTCTGGGAGGGAGCA	APSQTSVYFCASSELADEKLFFGSGTQLSVL	TRBJ1-4	TRBV6-1	7	-5.607
CAAGACAGAGAGCTGGGTTCCACTGCCAAAAAACAGTTTTTCATCTGCCGAATATACGCTGCAGAGATATATGCTGCTGTCTTCAGGGCTCATG	MSPEDSSIYLCSVYSADEKLFFGSGTQLSVL	TRBJ1-4	TRBV29-1	16	-5.248
CAAGACAGAGAGCTGGGTTCCACTGCCAAAAAACAGTTTTTCATCTGGGAGAGGTGAGCTGGCACAGAAATAAGCTGCCGAATCTCCTCGCACT	VRGDSAAYFCASSPLPDEKLFFGSGTQLSVL	TRBJ1-4	TRBV18	3	-5.975
CAAGACAGAGAGCTGGGTTCCACTGCCAAAAAACAGTTTTTCATCTGTCCCCCCCCTGCTGGCACAGAGGTACATAGATGTCTGGTTGGTGCTG	STNQTSMYLCASRGGTDEKLFFGSGTQLSVL	TRBJ1-4	TRBV28	14	-5.306
CAAGACAGAGAGCTGGGTTCCACTGCCAAAAAACAGTTTTTCATCTGTCCCGTACAAGCTGCTGGCGCAAAGATAAAGGGCCGAGTCCCCCAGC	LGDSALYLCASSLYGTDEKLFFGSGTQLSVL	TRBJ1-4	TRBV5-1	4	-5.85
CAAGACAGAGAGCTGGGTTCCACTGCCAAAAAACAGTTTTTCATCTGTCTCCGCTTGGCTGCTGGCGCAGAGATACGGGGCTGAGTCTTCTGGC	PEDSAPYLCASSQAETDEKLFFGSGTQLSVL	TRBJ1-4	TRBV4-1	6	-5.674
CAAGACAGAGAGCTGGGTTCCACTGCCAAAAAACAGTTTTTCATCTGTGTCCGTGCCGTAGGGACTGCTGGCACAGAAGTACAGAGAGGTCTGG	QTSLYFCASSPYGTDTDEKLFFGSGTQLSVL	TRBJ1-4	TRBV27	13	-5.338
CAAGACAGAGAGCTGGGTTCCACTGCCAAAAAACAGTTTTTCATCTTCAACGCTGCAGAGATATATGCTGCTGTCTTCAGGGCTCATGTTGCTC	SNMSPEDSSIYLCSVEDEKLFFGSGTQLSVL	TRBJ1-4	TRBV29-1	8	-5.549
CAAGACAGAGAGCTGGGTTCCACTGCCAAAAAACAGTTTTTCATCTTCCCCCTGTCCGGGTGGCACAGAGATAGAAAGCTGTCGGGTTCTTTTG	KRTRQLSISVPPGQGEDEKLFFGSGTQLSVL	TRBJ1-4	TRBV19	6	-5.674
CAAGACAGAGAGCTGGGTTCCACTGCCAAAAAACAGTTTTTCATCTTCCCTACTGCTGGCACAGAAGTACATGGCTGAGTCCTCCAGCTTTGTG	TKLEDSAMYFCASSREDEKLFFGSGTQLSVL	TRBJ1-4	TRBV2	4	-5.85
CAAGACAGAGAGCTGGGTTCCACTGCCAAAAAACAGTTTTTCATCTTCCCTGGGCCCGAAGCTGCTGGCGCAAAGATAAAGGGCCGAGTCCCCC	GDSALYLCASSFGPREDEKLFFGSGTQLSVL	TRBJ1-4	TRBV5-1	5	-5.753
CAAGACAGAGAGCTGGGTTCCACTGCCAAAAAACAGTTTTTCATCTTCTCCTTTCCCTGTCCCACTAGCACTGCAGATGTAGAAGCTGCTGTCT	DSSFYICSASGTGKGEDEKLFFGSGTQLSVL	TRBJ1-4	TRBV20-1	15	-5.276
CAAGACAGAGAGCTGGGTTCCACTGCCAAAAAACAGTTTTTCATCTTGCCCCCTGTAGGTACTGCTGGCACAGAAGTACACAGATGTTTGGGAG	SQTSVYFCASSTYRGQDEKLFFGSGTQLSVL	TRBJ1-4	TRBV6-2	3	-5.975
CAAGACAGAGAGCTGGGTTCCACTGCCAAAAAACAGTTTTTCATGACCCAGGACGGTCCCGGATCCTGAGCTGCTGGCACAGAGATACATGGCC	AMYLCASSSGSGTVLGHEKLFFGSGTQLSVL	TRBJ1-4	TRBV7-9	4	-5.85
CAAGACAGAGAGCTGGGTTCCACTGCCAAAAAACAGTTTTTCATGACCCTGTCCCAGGCTGCTGGCACAGAAATACACAGCAGAGTCACCAAGC	LGDSAVYFCASSLGQGHEKLFFGSGTQLSVL	TRBJ1-4	TRBV3-1	6	-5.674
CAAGACAGAGAGCTGGGTTCCACTGCCAAAAAACAGTTTTTCATGACCTCCACCCTCCGCAACGCTGCAGAGATATATGCTGCTGTCTTCAGGG	PEDSSIYLCSVAEGGGHEKLFFGSGTQLSVL	TRBJ1-4	TRBV29-1	11	-5.41
CAAGACAGAGAGCTGGGTTCCACTGCCAAAAAACAGTTTTTCATGACTGCCCCCTGAGCTGCTGGCACAGAGATACATGGCCGAGTCCCCCTGC	QGDSAMYLCASSSGGSHEKLFFGSGTQLSVL	TRBJ1-4	TRBV7-9	7	-5.607
CAAGACAGAGAGCTGGGTTCCACTGCCAAAAAACAGTTTTTCATGATAGGAGCTGCTGGCACAGAGATACATGGCCGAGTCCCCCTGCTCTGTG	TEQGDSAMYLCASSSYHEKLFFGSGTQLSVL	TRBJ1-4	TRBV7-9	4	-5.85
CAAGACAGAGAGCTGGGTTCCACTGCCAAAAAACAGTTTTTCATGATATCGGTGCTGGCCCCGTGGGGGCACAGAAGTACACAGATGTCTGGGA	PRHLCTSVPPRGQHRYHEKLFFGSGTQLSVL	TRBJ1-4	TRBV10-3	3	-5.975
CAAGACAGAGAGCTGGGTTCCACTGCCAAAAAACAGTTTTTCATGATGCAACTGTCCCGGAGGTGAGCTGGCACAGAAATAAGCTGCCGAATCT	DSAAYFCASSPPGQLHHEKLFFGSGTQLSVL	TRBJ1-4	TRBV18	14	-5.306
CAAGACAGAGAGCTGGGTTCCACTGCCAAAAAACAGTTTTTCATGCACCCCGAACCGGATTATACTACTGGCACAGAGATAGAAAGCTGTCGGG	PTAFYLCASSIIRFGVHEKLFFGSGTQLSVL	TRBJ1-4	TRBV19	4	-5.85
CAAGACAGAGAGCTGGGTTCCACTGCCAAAAAACAGTTTTTCATGCAGCCCCCGCTCTTCACTGCTGGCACAGAGGTACTGAGAGGTATGTGAG	SHTSQYLCASSEERGLHEKLFFGSGTQLSVL	TRBJ1-4	TRBV25-1	62	-4.659
CAAGACAGAGAGCTGGGTTCCACTGCCAAAAAACAGTTTTTCATGCCCACTGCTGGCACAGAAGTACATGGCTGAGTCCTCCAGCTTTGTGGAC	STKLEDSAMYFCASSGHEKLFFGSGTQLSVL	TRBJ1-4	TRBV2	5	-5.753
CAAGACAGAGAGCTGGGTTCCACTGCCAAAAAACAGTTTTTCATGCCCCCTGTCCCGAGCACTGCAGATGTAGAAGCTGCTGTCTTCAGGATGG	HPEDSSFYICSARDRGHEKLFFGSGTQLSVL	TRBJ1-4	TRBV20-1	8	-5.549
CAAGACAGAGAGCTGGGTTCCACTGCCAAAAAACAGTTTTTCATGCCCCCTTGTGCTGGCACAGAAGTACACAGATGTCTGGGAGGGAGCAGCC	AAPSQTSVYFCASTRGHEKLFFGSGTQLSVL	TRBJ1-4	TRBV6-6	6	-5.674
CAAGACAGAGAGCTGGGTTCCACTGCCAAAAAACAGTTTTTCATGCCCGGGTTCTCCTTGCAAAGAGAATGGTGAGCTGGCACAGAAATAAGCT	AYFCASSPFSLQGEPGHEKLFFGSGTQLSVL	TRBJ1-4	TRBV18	4	-5.85
CAAGACAGAGAGCTGGGTTCCACTGCCAAAAAACAGTTTTTCATGCGAAGCGCCTGGGCTGCTGGCACAGAGATACACGGCCGAGTCCTCAAGC	LEDSAVYLCASSPGASHEKLFFGSGTQLSVL	TRBJ1-4	TRBV11-2	3	-5.975
CAAGACAGAGAGCTGGGTTCCACTGCCAAAAAACAGTTTTTCATGCGCCCCCCACAAACTGCTGGCACAGAAGTACAGAGAGGTCTGGTTGGGG	PNQTSLYFCASSLWGAHEKLFFGSGTQLSVL	TRBJ1-4	TRBV27	9	-5.497
CAAGACAGAGAGCTGGGTTCCACTGCCAAAAAACAGTTTTTCATGCGCCCGGAGACTGCTGGCACAGAAGTACACAGATGTCTGGGAGGGAGCA	APSQTSVYFCASSLRAHEKLFFGSGTQLSVL	TRBJ1-4	TRBV6-5	7	-5.607
CAAGACAGAGAGCTGGGTTCCACTGCCAAAAAACAGTTTTTCATGCGGTCCCGGGCCCCAGGCACAGAGATAGAAGCCAGAGTCACTGAGAAGG	LLSDSGFYLCAWGPGPHEKLFFGSGTQLSVL	TRBJ1-4	TRBV30	4	-5.85
CAAGACAGAGAGCTGGGTTCCACTGCCAAAAAACAGTTTTTCATGCGGTCCCTCACTGCTGGCACAGAAGTACATGGCTGAGTCCTCCAGCTTT	KLEDSAMYFCASSEGPHEKLFFGSGTQLSVL	TRBJ1-4	TRBV2	7	-5.607
CAAGACAGAGAGCTGGGTTCCACTGCCAAAAAACAGTTTTTCATGCTCCAGTCCCTTGCTGGTGGCACACAGGTACATGGCTGCGTCCCCCAGG	LGDAAMYLCATSKGLEHEKLFFGSGTQLSVL	TRBJ1-4	TRBV15	14	-5.306
CAAGACAGAGAGCTGGGTTCCACTGCCAAAAAACAGTTTTTCATGGAGGCGTAAACTGCTGGCACAGAAGTACAGAGAGGTCTGGTTGGGGCTG	SPNQTSLYFCASSLRLHEKLFFGSGTQLSVL	TRBJ1-4	TRBV27	6	-5.674
CAAGACAGAGAGCTGGGTTCCACTGCCAAAAAACAGTTTTTCATGGATGGCCGGGGGTAGGGTACTGCTGGCACAGAAGTACACAGATGTTTGG	QTSVYFCASSTLPPAIHEKLFFGSGTQLSVL	TRBJ1-4	TRBV6-2	7	-5.607
CAAGACAGAGAGCTGGGTTCCACTGCCAAAAAACAGTTTTTCATGGCCCGCCCGATCTCTAGCACTGCAGATGTAGAAGCTGCTGTCTTCAGGA	PEDSSFYICSARDRAGHEKLFFGSGTQLSVL	TRBJ1-4	TRBV20-1	6	-5.674
CAAGACAGAGAGCTGGGTTCCACTGCCAAAAAACAGTTTTTCATGGCCCTGGAAACTGCTGGCACAGAGGTACATAGATGTCTGGTTGGTGCTG	STNQTSMYLCASSFQGHEKLFFGSGTQLSVL	TRBJ1-4	TRBV28	4	-5.85
CAAGACAGAGAGCTGGGTTCCACTGCCAAAAAACAGTTTTTCATGGCCTGCCCCTTCAACGCTGCAGAGATATATGCTGCTGTCTTCAGGGCTC	SPEDSSIYLCSVEGAGHEKLFFGSGTQLSVL	TRBJ1-4	TRBV29-1	5	-5.753
CAAGACAGAGAGCTGGGTTCCACTGCCAAAAAACAGTTTTTCATGGCGCCCCTGTCGTCCGGCACAGAAGTACACAGATGTCTGGGAGGGAGCA	APSQTSVYFCAGRQGRHEKLFFGSGTQLSVL	TRBJ1-4	TRBV6-1	9	-5.497
CAAGACAGAGAGCTGGGTTCCACTGCCAAAAAACAGTTTTTCATGGCTTGTCCCGGTATGTACGCTGCAGAGATATATGCTGCTGTCTTCAGGG	PEDSSIYLCSVHTGTSHEKLFFGSGTQLSVL	TRBJ1-4	TRBV29-1	11	-5.41
CAAGACAGAGAGCTGGGTTCCACTGCCAAAAAACAGTTTTTCATGGGACGGCCCGCCCCTGCTGGCACAGAAGTACACAGATGTTTGGGAGGGA	PSQTSVYFCASRGGPSHEKLFFGSGTQLSVL	TRBJ1-4	TRBV6-2	4	-5.85
CAAGACAGAGAGCTGGGTTCCACTGCCAAAAAACAGTTTTTCATGGGACGTCCCGGCCAAGCTGCTGGCGCAAAGATAAAGGGCCGAGTCCCCC	GDSALYLCASSLAGTSHEKLFFGSGTQLSVL	TRBJ1-4	TRBV5-1	2	-6.151
CAAGACAGAGAGCTGGGTTCCACTGCCAAAAAACAGTTTTTCATGGGAGAGAGGCTGTCTAGCACTGCAGATGTAGAAGCTGCTGTCTTCAGGA	PEDSSFYICSARQPLSHEKLFFGSGTQLSVL	TRBJ1-4	TRBV20-1	12	-5.373
CAAGACAGAGAGCTGGGTTCCACTGCCAAAAAACAGTTTTTCATGGGCCCCTGCCGTCGCTACCGATAAACTGCTGGCACAGAAGTACAGAGAG	SLYFCASSLSVATAGAHEKLFFGSGTQLSVL	TRBJ1-4	TRBV27	45	-4.799
CAAGACAGAGAGCTGGGTTCCACTGCCAAAAAACAGTTTTTCATGGGCCGGGACAGCTAAGCTGCTGGCACAGAGATACATGGCCGAGTCCCCC	GDSAMYLCASSLAVPAHEKLFFGSGTQLSVL	TRBJ1-4	TRBV7-9	5	-5.753
CAAGACAGAGAGCTGGGTTCCACTGCCAAAAAACAGTTTTTCATGGGCTGGACTCACAGCACTGCAGATGTAGAAGCTGCTGTCTTCAGGATGG	HPEDSSFYICSAVSPAHEKLFFGSGTQLSVL	TRBJ1-4	TRBV20-1	8	-5.549
CAAGACAGAGAGCTGGGTTCCACTGCCAAAAAACAGTTTTTCATGGGCTGTCGAGTAACTGCTGGCACAGAAGTACACAGATGTCTGGGAGGGA	PSQTSVYFCASSYSTAHEKLFFGSGTQLSVL	TRBJ1-4	TRBV6-6	7	-5.607
CAAGACAGAGAGCTGGGTTCCACTGCCAAAAAACAGTTTTTCATGGGGGTGTCCTAAACTGCTGGCACAGAAGTACAGAGAGGTCTGGTTGGGG	PNQTSLYFCASSLGHPHEKLFFGSGTQLSVL	TRBJ1-4	TRBV27	4	-5.85
CAAGACAGAGAGCTGGGTTCCACTGCCAAAAAACAGTTTTTCATGGGGGTTTAAGCTGCTGGCACAGAGATACACGGCCGAGTCCTCAAGCTTT	KLEDSAVYLCASSLNPHEKLFFGSGTQLSVL	TRBJ1-4	TRBV11-2	13	-5.338
CAAGACAGAGAGCTGGGTTCCACTGCCAAAAAACAGTTTTTCATGGGGTGAGTAACTGCTGGCACAGAAGTACACAGATGTCTGGGAGGGAGCA	APSQTSVYFCASSYSPHEKLFFGSGTQLSVL	TRBJ1-4	TRBV6-5	14	-5.306
CAAGACAGAGAGCTGGGTTCCACTGCCAAAAAACAGTTTTTCATGGGTGGGTCCCGGTATGAAACTGCTGGCACAGAAGTACACAGCTGAGTCC	DSAVYFCASSFIPGPTHEKLFFGSGTQLSVL	TRBJ1-4	TRBV12-3; TRBV12-4	5	-5.753
CAAGACAGAGAGCTGGGTTCCACTGCCAAAAAACAGTTTTTCATGGGTGTCCCGGTGACTGGCACAGAGATAGAAAGCTGTCGGGTTCTTTTGG	QKNPTAFYLCASHRDTHEKLFFGSGTQLSVL	TRBJ1-4	TRBV19	7	-5.607
CAAGACAGAGAGCTGGGTTCCACTGCCAAAAAACAGTTTTTCATGGTAACCGCTGCGGCTGGCACAGAGGTACATAGATGTCTGGTTGGTGCTG	STNQTSMYLCASRSGYHEKLFFGSGTQLSVL	TRBJ1-4	TRBV28	3	-5.975
CAAGACAGAGAGCTGGGTTCCACTGCCAAAAAACAGTTTTTCATGGTACAGGGTTTGGCTGCTGGCACAGAAATAAACTCCAGAATCCTCCAGT	LEDSGVYFCASSQTLYHEKLFFGSGTQLSVL	TRBJ1-4	TRBV14	10	-5.452
CAAGACAGAGAGCTGGGTTCCACTGCCAAAAAACAGTTTTTCATGGTCTTGGTAGGAGTAACTGCTGGCACAGAAGTACACAGATGTCTGGGAG	SQTSVYFCASSYSYQDHEKLFFGSGTQLSVL	TRBJ1-4	TRBV6-5	4	-5.85
CAAGACAGAGAGCTGGGTTCCACTGCCAAAAAACAGTTTTTCATGGTGGCCGAAAGTAGTGCTGGCACAGAGGTACATAGATGTCTGGTTGGTG	TNQTSMYLCASTTFGHHEKLFFGSGTQLSVL	TRBJ1-4	TRBV28	9	-5.497
CAAGACAGAGAGCTGGGTTCCACTGCCAAAAAACAGTTTTTCATGGTTACCCGGGCGTCGGCCTTCATCTCTGCTGGTGGCACACAGGTACATN	MYLCATSRDEGRRPGNHEKLFFGSGTQLSVL	TRBJ1-4	TRBV15	2	-6.151
CAAGACAGAGAGCTGGGTTCCACTGCCAAAAAACAGTTTTTCATGGTTCTGGCTGGGAACCAAGCTGCTGGCGCAAAGATAAAGGGCCGAGTCC	DSALYLCASSLVPSQNHEKLFFGSGTQLSVL	TRBJ1-4	TRBV5-1	5	-5.753
CAAGACAGAGAGCTGGGTTCCACTGCCAAAAAACAGTTTTTCATGTAGAAGTCTAGCACTGCAGATGTAGAAGCTGCTGTCTTCAGGATGGGCA	AHPEDSSFYICSARLLHEKLFFGSGTQLSVL	TRBJ1-4	TRBV20-1	8	-5.549
CAAGACAGAGAGCTGGGTTCCACTGCCAAAAAACAGTTTTTCATGTCCCGGGTTAGCACTGCAGATGTAGAAGCTGCTGTCTTCAGGATGGGCA	AHPEDSSFYICSANPGHEKLFFGSGTQLSVL	TRBJ1-4	TRBV20-1	7	-5.607
CAAGACAGAGAGCTGGGTTCCACTGCCAAAAAACAGTTTTTCATGTCCTGTCCCGGTCCAGAAACTGCTGGCACAGAAGTACACAGCTGAGTCC	DSAVYFCASSFWTGTGHEKLFFGSGTQLSVL	TRBJ1-4	TRBV12-3; TRBV12-4	4	-5.85
CAAGACAGAGAGCTGGGTTCCACTGCCAAAAAACAGTTTTTCATGTCTTCCCTGTATTAAGCTGCTGGCACAGAGATACATGGCCGAGTCCCCC	GDSAMYLCASSLIQGRHEKLFFGSGTQLSVL	TRBJ1-4	TRBV7-9	4	-5.85
CAAGACAGAGAGCTGGGTTCCACTGCCAAAAAACAGTTTTTCATGTGAGGTGAAGGTAGCACTGCAGATGTAGAAGCTGCTGTCTTCAGGATGG	HPEDSSFYICSATFTSHEKLFFGSGTQLSVL	TRBJ1-4	TRBV20-1	71	-4.6
CAAGACAGAGAGCTGGGTTCCACTGCCAAAAAACAGTTTTTCATGTGCGGCCTTTGAAGGTTCGTGGCTGCTGGCACAGAAATAAACTCCAGAA	SGVYFCASSHEPSKAAHEKLFFGSGTQLSVL	TRBJ1-4	TRBV14	10	-5.452
CAAGACAGAGAGCTGGGTTCCACTGCCAAAAAACAGTTTTTCATGTGCGTCCGGCCCCACGAAACTGCTGGCACAGAGGTACATAGATGTCTGG	QTSMYLCASSFVGPDAHEKLFFGSGTQLSVL	TRBJ1-4	TRBV28	6	-5.674
CAAGACAGAGAGCTGGGTTCCACTGCCAAAAAACAGTTTTTCATGTTGTCCCGTAGGGTAACTGCTGGCACAGAAGTACACAGATGTTTGGGAG	SQTSVYFCASSYPTGQHEKLFFGSGTQLSVL	TRBJ1-4	TRBV6-2	2	-6.151
CAAGACAGAGAGCTGGGTTCCACTGCCAAAAAACAGTTTTTCATTAAAACCCCGGGAACTGCTGGCACAGAAGTACACAGCTGAGTCCCTGGGT	PRDSAVYFCASSSRGFNEKLFFGSGTQLSVL	TRBJ1-4	TRBV12-3; TRBV12-4	4	-5.85
CAAGACAGAGAGCTGGGTTCCACTGCCAAAAAACAGTTTTTCATTAAAACCCTGTAGGGCACTGCAGATGTAGAAGCTGCTGTCTTCAGGATGG	HPEDSSFYICSALQGFNEKLFFGSGTQLSVL	TRBJ1-4	TRBV20-1	8	-5.549
CAAGACAGAGAGCTGGGTTCCACTGCCAAAAAACAGTTTTTCATTAAAACCTCCTTCTTGGCTGCTGGCACAGAAATACACAGCAGAGTCACCA	GDSAVYFCASSQEGGFNEKLFFGSGTQLSVL	TRBJ1-4	TRBV3-1	2	-6.151
CAAGACAGAGAGCTGGGTTCCACTGCCAAAAAACAGTTTTTCATTAAAACCTGTCCCCGCACTGCAGATGTAGAAGCTGCTGTCTTCAGGATGG	HPEDSSFYICSAGTGFNEKLFFGSGTQLSVL	TRBJ1-4	TRBV20-1	4	-5.85
CAAGACAGAGAGCTGGGTTCCACTGCCAAAAAACAGTTTTTCATTAAAACCTTGACTGAGTGAGCTGGCACAGAAATAAGCTGCCGAATCTCCT	GDSAAYFCASSLSQGFNEKLFFGSGTQLSVL	TRBJ1-4	TRBV18	2	-6.151
CAAGACAGAGAGCTGGGTTCCACTGCCAAAAAACAGTTTTTCATTAAAACTCCGACTATCTCTAGCACTGCAGATGTAGAAGCTGCTGTCTTCA	EDSSFYICSARDSRSFNEKLFFGSGTQLSVL	TRBJ1-4	TRBV20-1	4	-5.85
CAAGACAGAGAGCTGGGTTCCACTGCCAAAAAACAGTTTTTCATTAAAACTCTGTCCGGAGCTGGCACAGAGATAGAAAGCTGTCGGGTTCTTT	KNPTAFYLCASSGQSFNEKLFFGSGTQLSVL	TRBJ1-4	TRBV19	5	-5.753
CAAGACAGAGAGCTGGGTTCCACTGCCAAAAAACAGTTTTTCATTAAAACTGGAACTGCTGGCACAGAGGTACATAGATGTCTGGTTGGTGCTG	STNQTSMYLCASSSSFNEKLFFGSGTQLSVL	TRBJ1-4	TRBV28	6	-5.674
CAAGACAGAGAGCTGGGTTCCACTGCCAAAAAACAGTTTTTCATTAAACACCCCTTGTCTGCTGGCACAGAAGTACATGGCTGAGTCCTCCAGC	LEDSAMYFCASRQGVFNEKLFFGSGTQLSVL	TRBJ1-4	TRBV2	5	-5.753
CAAGACAGAGAGCTGGGTTCCACTGCCAAAAAACAGTTTTTCATTAAACAGCCCGTAACTGCTGGCACAGAAGTACACAGATGTCTGGGAGGGA	PSQTSVYFCASSYGLFNEKLFFGSGTQLSVL	TRBJ1-4	TRBV6-6	2	-6.151
CAAGACAGAGAGCTGGGTTCCACTGCCAAAAAACAGTTTTTCATTAAACCAGGCACTGCAGATGTAGAAGCTGCTGTCTTCAGGATGGGCACTG	SAHPEDSSFYICSAWFNEKLFFGSGTQLSVL	TRBJ1-4	TRBV20-1	9	-5.497
CAAGACAGAGAGCTGGGTTCCACTGCCAAAAAACAGTTTTTCATTAAACCCCCCACCCGCGGTGCTGGCACAGAGGTACATAGATGTCTGGTTG	NQTSMYLCASTAGGGFNEKLFFGSGTQLSVL	TRBJ1-4	TRBV28	3	-5.975
CAAGACAGAGAGCTGGGTTCCACTGCCAAAAAACAGTTTTTCATTAAACCCTGTAATAGCACTGCAGATGTAGAAGCTGCTGTCTTCAGGATGG	HPEDSSFYICSAITGFNEKLFFGSGTQLSVL	TRBJ1-4	TRBV20-1	2	-6.151
CAAGACAGAGAGCTGGGTTCCACTGCCAAAAAACAGTTTTTCATTAAACCCTGTATTAGAGCTGCTGGCACAGAGATACACGGCCGAGTCCTCC	EDSAVYLCASSSNTGFNEKLFFGSGTQLSVL	TRBJ1-4	TRBV7-2	4	-5.85
CAAGACAGAGAGCTGGGTTCCACTGCCAAAAAACAGTTTTTCATTAAACCCTGTCAGGCCCCATTCTTGGCTGCTGGCGCAGAGATACAGGGCT	ALYLCASSQEWGLTGFNEKLFFGSGTQLSVL	TRBJ1-4	TRBV4-1	7	-5.607
CAAGACAGAGAGCTGGGTTCCACTGCCAAAAAACAGTTTTTCATTAAACCCTGTCAGTGAGCTGCTGGCACAGAGATACACGGCCGAGTCCTCA	EDSAVYLCASSSLTGFNEKLFFGSGTQLSVL	TRBJ1-4	TRBV11-2	2	-6.151
CAAGACAGAGAGCTGGGTTCCACTGCCAAAAAACAGTTTTTCATTAAACCCTGTCCCGCTGCTGGCACAGAGATACATGGCCGAGTCCCCCTGC	QGDSAMYLCASSGTGFNEKLFFGSGTQLSVL	TRBJ1-4	TRBV7-9	5	-5.753
CAAGACAGAGAGCTGGGTTCCACTGCCAAAAAACAGTTTTTCATTAAACCCTGTCCTCTGCTCACTGATGGCACAGAAGTACACAGATGTCTGG	QTSVYFCAISEQRTGFNEKLFFGSGTQLSVL	TRBJ1-4	TRBV10-3	3	-5.975
CAAGACAGAGAGCTGGGTTCCACTGCCAAAAAACAGTTTTTCATTAAACCCTTTACGGGGGCTGCTGGCACAGAAATACACAGCAGAGTCACCA	GDSAVYFCASSPRKGFNEKLFFGSGTQLSVL	TRBJ1-4	TRBV3-1	2	-6.151
CAAGACAGAGAGCTGGGTTCCACTGCCAAAAAACAGTTTTTCATTAAACCGCCCGGACGTTTCGCTGCTGGCGCAAAGATAAAGGGCCGAGTCC	DSALYLCASSETSGRFNEKLFFGSGTQLSVL	TRBJ1-4	TRBV5-1	5	-5.753
CAAGACAGAGAGCTGGGTTCCACTGCCAAAAAACAGTTTTTCATTAAACCGGAACCTGCTGGCACAGAAGTACACAGCTGAGTCCCTGGGTTCT	EPRDSAVYFCASRFRFNEKLFFGSGTQLSVL	TRBJ1-4	TRBV12-3; TRBV12-4	3	-5.975
CAAGACAGAGAGCTGGGTTCCACTGCCAAAAAACAGTTTTTCATTAAACCTGTCAGCAACGCTGCAGAGATATATGCTGCTGTCTTCAGGGCTC	SPEDSSIYLCSVADRFNEKLFFGSGTQLSVL	TRBJ1-4	TRBV29-1	23	-5.09
CAAGACAGAGAGCTGGGTTCCACTGCCAAAAAACAGTTTTTCATTAAACGCCCCCCAGAAGCTGCTGGCGCAAAGATAAAGGGCCGAGTCCCCC	GDSALYLCASSFWGAFNEKLFFGSGTQLSVL	TRBJ1-4	TRBV5-1	3	-5.975
CAAGACAGAGAGCTGGGTTCCACTGCCAAAAAACAGTTTTTCATTAAACGCCCTGTCGCCGCTGGCACAGAAGTACAGAGAGGTCTGGTTGGGG	PNQTSLYFCASGDRAFNEKLFFGSGTQLSVL	TRBJ1-4	TRBV27	10	-5.452
CAAGACAGAGAGCTGGGTTCCACTGCCAAAAAACAGTTTTTCATTAAACTGCCCTTGGCTGCTGGCGCAGAGATACAGGGCCGAGTCTTCTGGC	PEDSALYLCASSQGQFNEKLFFGSGTQLSVL	TRBJ1-4	TRBV4-3	3	-5.975
CAAGACAGAGAGCTGGGTTCCACTGCCAAAAAACAGTTTTTCATTAAACTGCGTAAGAGGGCTGCTGGCACAGAGATACATGGCCGAGTCCCCC	GDSAMYLCASSPLTQFNEKLFFGSGTQLSVL	TRBJ1-4	TRBV7-9	2	-6.151
CAAGACAGAGAGCTGGGTTCCACTGCCAAAAAACAGTTTTTCATTAAACTGTCCCTGTAAGCTGCTGGCACAGAGATACATGGCCGAGTCCCCC	GDSAMYLCASSLQGQFNEKLFFGSGTQLSVL	TRBJ1-4	TRBV7-9	3	-5.975
CAAGACAGAGAGCTGGGTTCCACTGCCAAAAAACAGTTTTTCATTAAAGACCCCTGGAACTGCTGGCACAGAAGTACAGAGAGGTCTGGTTGGG	PTRPLCTSVPAVPGVFNEKLFFGSGTQLSVL	TRBJ1-4	TRBV27	6	-5.674
CAAGACAGAGAGCTGGGTTCCACTGCCAAAAAACAGTTTTTCATTAAAGACTGTACCACTGCAGATGTAGAAGCTGCTGTCTTCAGGATGGGCA	AHPEDSSFYICSGTVFNEKLFFGSGTQLSVL	TRBJ1-4	TRBV20-1	6	-5.674
CAAGACAGAGAGCTGGGTTCCACTGCCAAAAAACAGTTTTTCATTAAAGCCCTGTCCTTGGCTGCTGGCACAGAGATACAGGGCCGAGTCGTCC	DDSALYLCASSQGQGFNEKLFFGSGTQLSVL	TRBJ1-4	TRBV5-4	9	-5.497
CAAGACAGAGAGCTGGGTTCCACTGCCAAAAAACAGTTTTTCATTAAAGCCTGAAGCACTGCAGATGTAGAAGCTGCTGTCTTCAGGATGGGCA	AHPEDSSFYICSASGFNEKLFFGSGTQLSVL	TRBJ1-4	TRBV20-1	14	-5.306
CAAGACAGAGAGCTGGGTTCCACTGCCAAAAAACAGTTTTTCATTAAAGCTGTAACTGCTGGCACAGAAGTACACAGATGTCTGGGAGGGAGCA	APSQTSVYFCASSYSFNEKLFFGSGTQLSVL	TRBJ1-4	TRBV6-5	37	-4.884
CAAGACAGAGAGCTGGGTTCCACTGCCAAAAAACAGTTTTTCATTAAAGCTGTCTCGATTGCTGGCACAGAAGTACACAGATGTTTGGGAGGGA	PSQTSVYFCASNRDSFNEKLFFGSGTQLSVL	TRBJ1-4	TRBV6-2	12	-5.373
CAAGACAGAGAGCTGGGTTCCACTGCCAAAAAACAGTTTTTCATTAAAGGAAGACGGGCTGCTGGCACAGAGATACACGGCCGAGTCCTCCTGC	QEDSAVYLCASSPSSFNEKLFFGSGTQLSVL	TRBJ1-4	TRBV7-2	3	-5.975
CAAGACAGAGAGCTGGGTTCCACTGCCAAAAAACAGTTTTTCATTAAAGGAGGAACTGTCCCGAGCACTGCAGATGTAGAAGCTGCTGTCTTCA	EDSSFYICSARDSSSFNEKLFFGSGTQLSVL	TRBJ1-4	TRBV20-1	8	-5.549
CAAGACAGAGAGCTGGGTTCCACTGCCAAAAAACAGTTTTTCATTAAAGGCCGGCAAACCTGTCACGCTGCTGGCGCAGAGATACAGGGCTGAG	SALYLCASSVTGLPAFNEKLFFGSGTQLSVL	TRBJ1-4	TRBV4-1	3	-5.975
CAAGACAGAGAGCTGGGTTCCACTGCCAAAAAACAGTTTTTCATTAAAGGCGGAAAGTGAGCTGGCACAGAAATAAGCTGCCGAATCTCCTCGC	RGDSAAYFCASSLSAFNEKLFFGSGTQLSVL	TRBJ1-4	TRBV18	12	-5.373
CAAGACAGAGAGCTGGGTTCCACTGCCAAAAAACAGTTTTTCATTAAATACCCCAAAGGCACTGCTGGCACAGAGGTACATAGATGTCTGGTTG	NQTSMYLCASSAFGVFNEKLFFGSGTQLSVL	TRBJ1-4	TRBV28	11	-5.41
CAAGACAGAGAGCTGGGTTCCACTGCCAAAAAACAGTTTTTCATTAAATCCATCTTGGCTGCTGGCACAGAAATAAACTCCAGAATCCTCCAGT	LEDSGVYFCASSQDGFNEKLFFGSGTQLSVL	TRBJ1-4	TRBV14	3	-5.975
CAAGACAGAGAGCTGGGTTCCACTGCCAAAAAACAGTTTTTCATTAAATCCCGCGGGGGAACTGCTGGCACAGAGGTACATAGATGTCTGGTTG	NQTSMYLCASSSPAGFNEKLFFGSGTQLSVL	TRBJ1-4	TRBV28	5	-5.753
CAAGACAGAGAGCTGGGTTCCACTGCCAAAAAACAGTTTTTCATTAAATCCCGTCCTCGAGGCACTACTGGCACAGAGATAGAAAGCTGTCGGG	PTAFYLCASSASRTGFNEKLFFGSGTQLSVL	TRBJ1-4	TRBV19	2	-6.151
CAAGACAGAGAGCTGGGTTCCACTGCCAAAAAACAGTTTTTCATTAAATCCTCTTCTGCTGGCGCAAAGATAAAGGGCCGAGTCCCCCAGCTCC	ELGDSALYLCASRRGFNEKLFFGSGTQLSVL	TRBJ1-4	TRBV5-1	7	-5.607
CAAGACAGAGAGCTGGGTTCCACTGCCAAAAAACAGTTTTTCATTAAATCCTGTCCCACTGCTGGCACAGAGGTACTGAGAGGTATGTGAGGGC	PSHTSQYLCASSGTGFNEKLFFGSGTQLSVL	TRBJ1-4	TRBV25-1	3	-5.975
CAAGACAGAGAGCTGGGTTCCACTGCCAAAAAACAGTTTTTCATTAAATCTGTCCGAACTGCTGGCACAGAAGTACACAGATGTCTGGGAGGGA	PSQTSVYFCASSSDRFNEKLFFGSGTQLSVL	TRBJ1-4	TRBV6-5	24	-5.072
CAAGACAGAGAGCTGGGTTCCACTGCCAAAAAACAGTTTTTCATTAAATCTGTCTTCAACGCTGCAGAGATATATGCTGCTGTCTTCAGGGCTC	SPEDSSIYLCSVEDRFNEKLFFGSGTQLSVL	TRBJ1-4	TRBV29-1	6	-5.674
CAAGACAGAGAGCTGGGTTCCACTGCCAAAAAACAGTTTTTCATTAAATGAGAAACTCAAGCTGCTGGCACAGAGATACAGGGCCGAGTCCTCC	EDSALYLCASSLSFSFNEKLFFGSGTQLSVL	TRBJ1-4	TRBV5-8	3	-5.975
CAAGACAGAGAGCTGGGTTCCACTGCCAAAAAACAGTTTTTCATTAAATGTCGGGCTGCTGGCACAGAAATACACAGCAGAGTCACCAAGCTCC	ELGDSAVYFCASSPTFNEKLFFGSGTQLSVL	TRBJ1-4	TRBV3-1	2	-6.151
CAAGACAGAGAGCTGGGTTCCACTGCCAAAAAACAGTTTTTCATTAAATGTCTGCAAGCTGCTGGCGCAAAGATAAAGGGCCGAGTCCCCCAGC	LGDSALYLCASSLQTFNEKLFFGSGTQLSVL	TRBJ1-4	TRBV5-1	5	-5.753
CAAGACAGAGAGCTGGGTTCCACTGCCAAAAAACAGTTTTTCATTAAATTCCCGGTAACTGCTGGCACAGAAGTACACAGATGTCTGGGAGGGA	PSQTSVYFCASSYREFNEKLFFGSGTQLSVL	TRBJ1-4	TRBV6-6	7	-5.607
CAAGACAGAGAGCTGGGTTCCACTGCCAAAAAACAGTTTTTCATTAAATTCGAGCTGCGCGCTGCAGAGATATATGCTGCTGTCTTCAGGGCTC	SPEDSSIYLCSAQLEFNEKLFFGSGTQLSVL	TRBJ1-4	TRBV29-1	14	-5.306
CAAGACAGAGAGCTGGGTTCCACTGCCAAAAAACAGTTTTTCATTAACAAGCCCCTGCCCAACGCTGCAGAGATATATGCTGCTGTCTTCAGGG	PEDSSIYLCSVGQGLVNEKLFFGSGTQLSVL	TRBJ1-4	TRBV29-1	9	-5.497
CAAGACAGAGAGCTGGGTTCCACTGCCAAAAAACAGTTTTTCATTAACAATCCCTGTAGATCTACTGGCACAGAGATAGAAAGCTGTCGGGTTC	NPTAFYLCASRSTGIVNEKLFFGSGTQLSVL	TRBJ1-4	TRBV19	3	-5.975
CAAGACAGAGAGCTGGGTTCCACTGCCAAAAAACAGTTTTTCATTAACCAGCCCCCTGTCGCTGCTGGCACAGAAGTACAGAGAGGTCTGGTTG	NQTSLYFCASSDRGLVNEKLFFGSGTQLSVL	TRBJ1-4	TRBV27	8	-5.549
CAAGACAGAGAGCTGGGTTCCACTGCCAAAAAACAGTTTTTCATTAACCATAAGTCGAGCACTGCAGATGTAGAAGCTGCTGTCTTCAGGATGG	HPEDSSFYICSARLMVNEKLFFGSGTQLSVL	TRBJ1-4	TRBV20-1	11	-5.41
CAAGACAGAGAGCTGGGTTCCACTGCCAAAAAACAGTTTTTCATTAACCCAAACAGGGCTGCTGGCACAGAAGTACATGGCTGAGTCCTCCAGC	LEDSAMYFCASSPVWVNEKLFFGSGTQLSVL	TRBJ1-4	TRBV2	9	-5.497
CAAGACAGAGAGCTGGGTTCCACTGCCAAAAAACAGTTTTTCATTAACCCACAGTCGGGATGCACTACTGGCACAGAGATAGAAAGCTGTCGGG	PTAFYLCASSASRLWVNEKLFFGSGTQLSVL	TRBJ1-4	TRBV19	11	-5.41
CAAGACAGAGAGCTGGGTTCCACTGCCAAAAAACAGTTTTTCATTAACCCCCCCGAATGCAACGCTGCAGAGATATATGCTGCTGTCTTCAGGG	PEDSSIYLCSVAFGGVNEKLFFGSGTQLSVL	TRBJ1-4	TRBV29-1	15	-5.276
CAAGACAGAGAGCTGGGTTCCACTGCCAAAAAACAGTTTTTCATTAACCCCCCGAACGCTGCAGAGATATATGCTGCTGTCTTCAGGGCTCATG	MSPEDSSIYLCSVRGVNEKLFFGSGTQLSVL	TRBJ1-4	TRBV29-1	4	-5.85
CAAGACAGAGAGCTGGGTTCCACTGCCAAAAAACAGTTTTTCATTAACCCCCTGCAAGCTGCTGGCGCAAAGATAAAGGGCCGAGTCCCCCAGC	LGDSALYLCASSLQGVNEKLFFGSGTQLSVL	TRBJ1-4	TRBV5-1	5	-5.753
CAAGACAGAGAGCTGGGTTCCACTGCCAAAAAACAGTTTTTCATTAACCCCCTGGGGGTCTAAGCTGCTGGCGCAAAGATAAAGGGCCGAGTCC	DSALYLCASSLDPQGVNEKLFFGSGTQLSVL	TRBJ1-4	TRBV5-1	16	-5.248
CAAGACAGAGAGCTGGGTTCCACTGCCAAAAAACAGTTTTTCATTAACCCCCTGTCCATAGCTGCTGGCACAGAAGTACACAGATGTCTGGGAN	SQTSVYFCASSYGQGVNEKLFFGSGTQLSVL	TRBJ1-4	TRBV6-5	2	-6.151
CAAGACAGAGAGCTGGGTTCCACTGCCAAAAAACAGTTTTTCATTAACCCCGAGGGGGCTGCTGGCACAGAGATACATGGCCGAGTCCCCCTGC	QGDSAMYLCASSPLGVNEKLFFGSGTQLSVL	TRBJ1-4	TRBV7-9	5	-5.753
CAAGACAGAGAGCTGGGTTCCACTGCCAAAAAACAGTTTTTCATTAACCCCGTATACACTCCAGGCACAGAGATAGAAGCCAGAGTCACTGAGA	LSDSGFYLCAWSVYGVNEKLFFGSGTQLSVL	TRBJ1-4	TRBV30	4	-5.85
CAAGACAGAGAGCTGGGTTCCACTGCCAAAAAACAGTTTTTCATTAACCCCGTCCGAACTGCTGGCACAGAAGTACACAGATGTCTGGGAGGGA	PSQTSVYFCASSSDGVNEKLFFGSGTQLSVL	TRBJ1-4	TRBV6-5	9	-5.497
CAAGACAGAGAGCTGGGTTCCACTGCCAAAAAACAGTTTTTCATTAACCCCGTCCTTGCTGCTGGCACAGAGATACATGGCCGAGTCCCCCTGC	QGDSAMYLCASSKDGVNEKLFFGSGTQLSVL	TRBJ1-4	TRBV7-9	7	-5.607
CAAGACAGAGAGCTGGGTTCCACTGCCAAAAAACAGTTTTTCATTAACCCCGTCTCTAGCACTGCAGATGTAGAAGCTGCTGTCTTCAGGATGG	HPEDSSFYICSARDGVNEKLFFGSGTQLSVL	TRBJ1-4	TRBV20-1	11	-5.41
CAAGACAGAGAGCTGGGTTCCACTGCCAAAAAACAGTTTTTCATTAACCCCTGATGTTGAGGCACAGAGGTACATAGATGTCTGGTTGGTGCTG	STNQTSMYLCASTSGVNEKLFFGSGTQLSVL	TRBJ1-4	TRBV28	10	-5.452
CAAGACAGAGAGCTGGGTTCCACTGCCAAAAAACAGTTTTTCATTAACCCCTGTCCCGCTGCAGAGATATATGCTGCTGTCTTCAGGGCTCATG	MSPEDSSIYLCSGTGVNEKLFFGSGTQLSVL	TRBJ1-4	TRBV29-1	32	-4.947
CAAGACAGAGAGCTGGGTTCCACTGCCAAAAAACAGTTTTTCATTAACCCCTGTCCGAGCCGAACTGCTGGCACAGAGGTACATAGATGTCTGG	QTSMYLCASSSARTGVNEKLFFGSGTQLSVL	TRBJ1-4	TRBV28	6	-5.674
CAAGACAGAGAGCTGGGTTCCACTGCCAAAAAACAGTTTTTCATTAACCCCTGTCCTACTGCTGGCACAGAGGTACATAGATGTCTGGTTGGTG	TNQTSMYLCASSRTGVNEKLFFGSGTQLSVL	TRBJ1-4	TRBV28	7	-5.607
CAAGACAGAGAGCTGGGTTCCACTGCCAAAAAACAGTTTTTCATTAACCCCTGTCGTAACGCTGCAGAGATATATGCTGCTGTCTTCAGGGCTC	SPEDSSIYLCSVTTGVNEKLFFGSGTQLSVL	TRBJ1-4	TRBV29-1	61	-4.666
CAAGACAGAGAGCTGGGTTCCACTGCCAAAAAACAGTTTTTCATTAACCCCTGTTTGTGGTGAGCTGGCACAGAAATAAGCTGCCGAATCTCCT	GDSAAYFCASSPQTGVNEKLFFGSGTQLSVL	TRBJ1-4	TRBV18	3	-5.975
CAAGACAGAGAGCTGGGTTCCACTGCCAAAAAACAGTTTTTCATTAACCCGACTAGACGGCGGGGGGCTGCTGGCACAGAAGTACACAGATGTC	TSVYFCASSPPPSSRVNEKLFFGSGTQLSVL	TRBJ1-4	TRBV6-6	4	-5.85
CAAGACAGAGAGCTGGGTTCCACTGCCAAAAAACAGTTTTTCATTAACCCGTCCGCTTTGGCTGCTGGCACAGAGATAGAGGGCCGAGTCCCCC	GDSALYLCASSQSGRVNEKLFFGSGTQLSVL	TRBJ1-4	TRBV5-6	13	-5.338
CAAGACAGAGAGCTGGGTTCCACTGCCAAAAAACAGTTTTTCATTAACCCTGTCCTGAGCACTGCAGATGTAGAAGCTGCTGTCTTCAGGATGG	HPEDSSFYICSAQDRVNEKLFFGSGTQLSVL	TRBJ1-4	TRBV20-1	6	-5.674
CAAGACAGAGAGCTGGGTTCCACTGCCAAAAAACAGTTTTTCATTAACCGCGGAGTGGCTGGCACAGAGGTACATAGATGTCTGGTTGGTGCTG	STNQTSMYLCASHSAVNEKLFFGSGTQLSVL	TRBJ1-4	TRBV28	3	-5.975
CAAGACAGAGAGCTGGGTTCCACTGCCAAAAAACAGTTTTTCATTAACCGGCCCCTGTCGTCCAATACTACTGGCACAGAGATAGAAAGCTGTC	TAFYLCASSIGRQGPVNEKLFFGSGTQLSVL	TRBJ1-4	TRBV19	2	-6.151
CAAGACAGAGAGCTGGGTTCCACTGCCAAAAAACAGTTTTTCATTAACCGTCCCGGATAAACTGCTGGCACAGAAGTACAGAGAGGTCTGGTTG	NQTSLYFCASSLSGTVNEKLFFGSGTQLSVL	TRBJ1-4	TRBV27	13	-5.338
CAAGACAGAGAGCTGGGTTCCACTGCCAAAAAACAGTTTTTCATTAACCGTCCCGGGGCTGCTGGCACAGAGATACACGGCCGAGTCCTCCTGC	QEDSAVYLCASSPGTVNEKLFFGSGTQLSVL	TRBJ1-4	TRBV7-2	4	-5.85
CAAGACAGAGAGCTGGGTTCCACTGCCAAAAAACAGTTTTTCATTAACCTCCCCGTAGAGGTCCGAGGCACAGAGATAGAAGCCAGAGTCACTG	SDSGFYLCASDLYGEVNEKLFFGSGTQLSVL	TRBJ1-4	TRBV30	7	-5.607
CAAGACAGAGAGCTGGGTTCCACTGCCAAAAAACAGTTTTTCATTAACCTCCTGTGGTGAGCTGGCACAGAAATAAGCTGCCGAATCTCCTCGC	RGDSAAYFCASSPQEVNEKLFFGSGTQLSVL	TRBJ1-4	TRBV18	4	-5.85
CAAGACAGAGAGCTGGGTTCCACTGCCAAAAAACAGTTTTTCATTAACCTCTAGACTGCTGGCACAGAAGTACATGGCTGAGTCCTCCAGCTTT	KLEDSAMYFCASSLEVNEKLFFGSGTQLSVL	TRBJ1-4	TRBV2	7	-5.607
CAAGACAGAGAGCTGGGTTCCACTGCCAAAAAACAGTTTTTCATTAACCTGTCCCGCGGGGGCTGCTGGCACAGAAATACACAGCAGAGTCACC	VTLLCISVPAAPAGQVNEKLFFGSGTQLSVL	TRBJ1-4	TRBV3-2	5	-5.753
CAAGACAGAGAGCTGGGTTCCACTGCCAAAAAACAGTTTTTCATTAACCTGTCCCGCTACGCTGCAGAGATATATGCTGCTGTCTTCAGGGCTC	SPEDSSIYLCSVAGQVNEKLFFGSGTQLSVL	TRBJ1-4	TRBV29-1	16	-5.248
CAAGACAGAGAGCTGGGTTCCACTGCCAAAAAACAGTTTTTCATTAACCTGTCCCGTCTGGCTGCTGGCACAGAGATACAGGGCCGAGTCTTCT	EDSALYLCASSQTGQVNEKLFFGSGTQLSVL	TRBJ1-4	TRBV4-2	2	-6.151
CAAGACAGAGAGCTGGGTTCCACTGCCAAAAAACAGTTTTTCATTAACGCGCCCCCTGTCCCGGCTGCTGGCACAGAAATAAACTCCAGAATCC	DSGVYFCASSRDRGRVNEKLFFGSGTQLSVL	TRBJ1-4	TRBV14	3	-5.975
CAAGACAGAGAGCTGGGTTCCACTGCCAAAAAACAGTTTTTCATTAACGGCCCCCTGACCTCTGCTGGTGGCACACAGGTACATGGCTGCGTCC	DAAMYLCATSRGQGAVNEKLFFGSGTQLSVL	TRBJ1-4	TRBV15	9	-5.497
CAAGACAGAGAGCTGGGTTCCACTGCCAAAAAACAGTTTTTCATTAACGGCCTGCCCCATACTACTGGCACAGAGATAGAAAGCTGTCGGGTTC	NPTAFYLCASSMGQAVNEKLFFGSGTQLSVL	TRBJ1-4	TRBV19	4	-5.85
CAAGACAGAGAGCTGGGTTCCACTGCCAAAAAACAGTTTTTCATTAACGTGTCCCCCTCTAGCACTGCAGATGTAGAAGCTGCTGTCTTCAGGA	PEDSSFYICSARGGHVNEKLFFGSGTQLSVL	TRBJ1-4	TRBV20-1	3	-5.975
CAAGACAGAGAGCTGGGTTCCACTGCCAAAAAACAGTTTTTCATTAACGTGTCCTTGGCTGCTGGCACAGAAATACACAGCAGAGTCACCAAGC	LGDSAVYFCASSQGHVNEKLFFGSGTQLSVL	TRBJ1-4	TRBV3-1	3	-5.975
CAAGACAGAGAGCTGGGTTCCACTGCCAAAAAACAGTTTTTCATTAACTCCCCCGAACGTGCTGGCACAGAGGTACTGAGAGGTATGTGAGGGC	PSHTSQYLCASTFGGVNEKLFFGSGTQLSVL	TRBJ1-4	TRBV25-1	3	-5.975
CAAGACAGAGAGCTGGGTTCCACTGCCAAAAAACAGTTTTTCATTAACTCCCCTAAAACTGCTGGCACAGAGGTACATAGATGTCTGGTTGGTG	TNQTSMYLCASSFRGVNEKLFFGSGTQLSVL	TRBJ1-4	TRBV28	32	-4.947
CAAGACAGAGAGCTGGGTTCCACTGCCAAAAAACAGTTTTTCATTAACTCCCCTGATACTACTGGCACAGAGATAGAAAGCTGTCGGGTTCTTT	KNPTAFYLCASSIRGVNEKLFFGSGTQLSVL	TRBJ1-4	TRBV19	4	-5.85
CAAGACAGAGAGCTGGGTTCCACTGCCAAAAAACAGTTTTTCATTAACTGCCGCTTGGCTGCTGGCGCAGAGATACAGGGCTGAGTCTTCTGGC	PEDSALYLCASSQAAVNEKLFFGSGTQLSVL	TRBJ1-4	TRBV4-1	10	-5.452
CAAGACAGAGAGCTGGGTTCCACTGCCAAAAAACAGTTTTTCATTAACTGCCTCCTGGCTGCTGGCACAGAAATACACAGCAGAGTCACCAAGC	LGDSAVYFCASSQEAVNEKLFFGSGTQLSVL	TRBJ1-4	TRBV3-1	6	-5.674
CAAGACAGAGAGCTGGGTTCCACTGCCAAAAAACAGTTTTTCATTAACTGTCCAGCTGCTGGCACAGAGATACACGGCCGAGTCCTCCTGCTGT	QQEDSAVYLCASSWTVNEKLFFGSGTQLSVL	TRBJ1-4	TRBV7-2	24	-5.072
CAAGACAGAGAGCTGGGTTCCACTGCCAAAAAACAGTTTTTCATTAACTGTCCAGTGGCTGCTGGCACAGAGATACATGGCCGAGTCCCCCTGC	QGDSAMYLCASSHWTVNEKLFFGSGTQLSVL	TRBJ1-4	TRBV7-9	4	-5.85
CAAGACAGAGAGCTGGGTTCCACTGCCAAAAAACAGTTTTTCATTAACTGTCCCCAAACTGCTGGCACAGAAGTACAGAGAGGTCTGGTTGGGG	PNQTSLYFCASSLGTVNEKLFFGSGTQLSVL	TRBJ1-4	TRBV27	4	-5.85
CAAGACAGAGAGCTGGGTTCCACTGCCAAAAAACAGTTTTTCATTAACTGTCCCGGCGACTAAGCTGCTGGCACAGAGATACACGGCCGAGTCC	DSAVYLCASSLVAGTVNEKLFFGSGTQLSVL	TRBJ1-4	TRBV7-2	4	-5.85
CAAGACAGAGAGCTGGGTTCCACTGCCAAAAAACAGTTTTTCATTAAGAACCCTGTCCTGTTGGCTGCTGGCGCAGAGATACAGGGCCGAGTCT	DSALYLCASSQQDRVLNEKLFFGSGTQLSVL	TRBJ1-4	TRBV4-3	3	-5.975
CAAGACAGAGAGCTGGGTTCCACTGCCAAAAAACAGTTTTTCATTAAGAAGATCCTCACTGCTGGCACAGAGGTACTGAGAGGTATGTGAGGGC	PSHTSQYLCASSEDLLNEKLFFGSGTQLSVL	TRBJ1-4	TRBV25-1	3	-5.975
CAAGACAGAGAGCTGGGTTCCACTGCCAAAAAACAGTTTTTCATTAAGACCAGCACCCGGGCTGCTGGCACAGAGGTACATAGATGTCTGGTTG	NQTSMYLCASSPGAGLNEKLFFGSGTQLSVL	TRBJ1-4	TRBV28	3	-5.975
CAAGACAGAGAGCTGGGTTCCACTGCCAAAAAACAGTTTTTCATTAAGACCATTTCTAGCACTGCAGATGTAGAAGCTGCTGTCTTCAGGATGG	HPEDSSFYICSARNGLNEKLFFGSGTQLSVL	TRBJ1-4	TRBV20-1	5	-5.753
CAAGACAGAGAGCTGGGTTCCACTGCCAAAAAACAGTTTTTCATTAAGACCTGTCAAACTGCTGGCACAGAAATACAAAGCTGAGTCCCCCAGC	LGDSALYFCASSLTGLNEKLFFGSGTQLSVL	TRBJ1-4	TRBV9	4	-5.85
CAAGACAGAGAGCTGGGTTCCACTGCCAAAAAACAGTTTTTCATTAAGCCCCCAATCTTGGCTGCTGGCGCAGAGATACAGGGCTGAGTCTTCT	EDSALYLCASSQDWGLNEKLFFGSGTQLSVL	TRBJ1-4	TRBV4-1	3	-5.975
CAAGACAGAGAGCTGGGTTCCACTGCCAAAAAACAGTTTTTCATTAAGCCCCCCCTGACCGCTGCTGGCGCAAAGATAAAGGGCCGAGTCCCCN	GDSALYLCASSGQGGLNEKLFFGSGTQLSVL	TRBJ1-4	TRBV5-1	3	-5.975
CAAGACAGAGAGCTGGGTTCCACTGCCAAAAAACAGTTTTTCATTAAGCCCCCTGTGAGGGCTGCTGGCACAGAAGTACACAGATGTCTGGGAG	SQTSVYFCASSPHRGLNEKLFFGSGTQLSVL	TRBJ1-4	TRBV6-5	7	-5.607
CAAGACAGAGAGCTGGGTTCCACTGCCAAAAAACAGTTTTTCATTAAGCCCCCTGTTTGTACTGGCACAGAGATAGAAAGCTGTCGGGTTCTTN	KNPTAFYLCASTNRGLNEKLFFGSGTQLSVL	TRBJ1-4	TRBV19	2	-6.151
CAAGACAGAGAGCTGGGTTCCACTGCCAAAAAACAGTTTTTCATTAAGCCCCTGTCGTTTTCTGCTGGCACAGAAGTACAGAGAGGTCTGGTTG	NQTSLYFCASRKRQGLNEKLFFGSGTQLSVL	TRBJ1-4	TRBV27	2	-6.151
CAAGACAGAGAGCTGGGTTCCACTGCCAAAAAACAGTTTTTCATTAAGCCCTCCACTGCTGGCACAGAAGTACACAGATGTCTGGGAGGGAGCA	APSQTSVYFCASSGGLNEKLFFGSGTQLSVL	TRBJ1-4	TRBV6-5	26	-5.037
CAAGACAGAGAGCTGGGTTCCACTGCCAAAAAACAGTTTTTCATTAAGCCCTGAACTGCTGGCACAGAGATACACGGCCGAGTCCTCCTGCTGT	QQEDSAVYLCASSSGLNEKLFFGSGTQLSVL	TRBJ1-4	TRBV7-2	4	-5.85
CAAGACAGAGAGCTGGGTTCCACTGCCAAAAAACAGTTTTTCATTAAGCCCTGCCAAGCTGCTGGCGCAAAGATAAAGGGCCGAGTCCCCCAGC	LGDSALYLCASSLAGLNEKLFFGSGTQLSVL	TRBJ1-4	TRBV5-1	5	-5.753
CAAGACAGAGAGCTGGGTTCCACTGCCAAAAAACAGTTTTTCATTAAGCCCTGGCGAGTAACTGCTGGCACAGAAGTACACAGATGTCTGGGAG	SQTSVYFCASSYSPGLNEKLFFGSGTQLSVL	TRBJ1-4	TRBV6-6	14	-5.306
CAAGACAGAGAGCTGGGTTCCACTGCCAAAAAACAGTTTTTCATTAAGCCCTGTCCGAGCACTGCAGATGTAGAAGCTGCTGTCTTCAGGATGG	HPEDSSFYICSARTGLNEKLFFGSGTQLSVL	TRBJ1-4	TRBV20-1	7	-5.607
CAAGACAGAGAGCTGGGTTCCACTGCCAAAAAACAGTTTTTCATTAAGCCGTCCCGGCCTGCTGGCACAGAAGTACATGGCTGAGTCCTCCAGC	LEDSAMYFCASRPGRLNEKLFFGSGTQLSVL	TRBJ1-4	TRBV2	4	-5.85
CAAGACAGAGAGCTGGGTTCCACTGCCAAAAAACAGTTTTTCATTAAGCCTGGCTGGTGAGCTGGCACAGAAATAAGCTGCCGAATCTCCTCGC	RGDSAAYFCASSPARLNEKLFFGSGTQLSVL	TRBJ1-4	TRBV18	4	-5.85
CAAGACAGAGAGCTGGGTTCCACTGCCAAAAAACAGTTTTTCATTAAGCGAATCCCGGGTGCTGGCACAGAAGTACACAGATGTCTGGGAGGGA	PSQTSVYFCASTRDSLNEKLFFGSGTQLSVL	TRBJ1-4	TRBV6-1	4	-5.85
CAAGACAGAGAGCTGGGTTCCACTGCCAAAAAACAGTTTTTCATTAAGCGGTCCCCCCGGGGTGCTGGCACAGAGATACACGGCCGAGTCCTCC	EDSAVYLCASTPGGPLNEKLFFGSGTQLSVL	TRBJ1-4	TRBV7-2	7	-5.607
CAAGACAGAGAGCTGGGTTCCACTGCCAAAAAACAGTTTTTCATTAAGCTGCCCACTGATGGCACAGAAGTACACAGATGTCTGGGAGCTGGTA	TSSQTSVYFCAISGQLNEKLFFGSGTQLSVL	TRBJ1-4	TRBV10-3	12	-5.373
CAAGACAGAGAGCTGGGTTCCACTGCCAAAAAACAGTTTTTCATTAAGCTGCCGTGAGCTGGCACAGAAATAAGCTGCCGAATCTCCTCGCACT	VRGDSAAYFCASSRQLNEKLFFGSGTQLSVL	TRBJ1-4	TRBV18	6	-5.674
CAAGACAGAGAGCTGGGTTCCACTGCCAAAAAACAGTTTTTCATTAAGCTGTCCCACCAAACTGCTGGCACAGAGGTACATAGATGTCTGGTTG	NQTSMYLCASSLVGQLNEKLFFGSGTQLSVL	TRBJ1-4	TRBV28	2	-6.151
CAAGACAGAGAGCTGGGTTCCACTGCCAAAAAACAGTTTTTCATTAAGCTGTCCCGGGCCTTTTGTGCTGGCACAGAAGTACACAGATGTCTGG	QTSVYFCASTKGPGQLNEKLFFGSGTQLSVL	TRBJ1-4	TRBV6-6	10	-5.452
CAAGACAGAGAGCTGGGTTCCACTGCCAAAAAACAGTTTTTCATTAAGCTGTCCCGTTTGGCTGCTGGCACAGAAATACACAGCAGAGTCACCA	GDSAVYFCASSQTGQLNEKLFFGSGTQLSVL	TRBJ1-4	TRBV3-1	3	-5.975
CAAGACAGAGAGCTGGGTTCCACTGCCAAAAAACAGTTTTTCATTAAGCTGTCCTGTGTGGCTGCTGGCGCAGAGATACAGGGCCGAGTCTTCT	EDSALYLCASSHTGQLNEKLFFGSGTQLSVL	TRBJ1-4	TRBV4-3	34	-4.92
CAAGACAGAGAGCTGGGTTCCACTGCCAAAAAACAGTTTTTCATTAAGCTGTTCCATAGCACTGCAGATGTAGAAGCTGCTGTCTTCAGGATGG	HPEDSSFYICSAMEQLNEKLFFGSGTQLSVL	TRBJ1-4	TRBV20-1	9	-5.497
CAAGACAGAGAGCTGGGTTCCACTGCCAAAAAACAGTTTTTCATTAAGGAAGCCCCGGTAACTGCTGGCACAGAAGTACACAGATGTCTGGGAG	SQTSVYFCASSYRGFLNEKLFFGSGTQLSVL	TRBJ1-4	TRBV6-6	9	-5.497
CAAGACAGAGAGCTGGGTTCCACTGCCAAAAAACAGTTTTTCATTAAGGATCGTAGCACTGCAGATGTAGAAGCTGCTGTCTTCAGGATGGGCA	AHPEDSSFYICSATILNEKLFFGSGTQLSVL	TRBJ1-4	TRBV20-1	7	-5.607
CAAGACAGAGAGCTGGGTTCCACTGCCAAAAAACAGTTTTTCATTAAGGCCCCGGTACGGTTGACTGCTGGCACAGAGGTACTGAGAGGTATGT	HTSQYLCASSQPYRGLNEKLFFGSGTQLSVL	TRBJ1-4	TRBV25-1	3	-5.975
CAAGACAGAGAGCTGGGTTCCACTGCCAAAAAACAGTTTTTCATTAAGGCCCCTGGGCTTTTCAGCACTGCAGATGTAGAAGCTGCTGTCTTCA	EDSSFYICSAEKPRGLNEKLFFGSGTQLSVL	TRBJ1-4	TRBV20-1	7	-5.607
CAAGACAGAGAGCTGGGTTCCACTGCCAAAAAACAGTTTTTCATTAAGGCCGACTCTAGCACTGCAGATGTAGAAGCTGCTGTCTTCAGGATGG	HPEDSSFYICSARVGLNEKLFFGSGTQLSVL	TRBJ1-4	TRBV20-1	2	-6.151
CAAGACAGAGAGCTGGGTTCCACTGCCAAAAAACAGTTTTTCATTAAGGCCGGGGCCCGATATGCTGGCACAGAAGTACACAGATGTCTGGGAG	SQTSVYFCASISGPGLNEKLFFGSGTQLSVL	TRBJ1-4	TRBV6-1	11	-5.41
CAAGACAGAGAGCTGGGTTCCACTGCCAAAAAACAGTTTTTCATTAAGGCCTGTCCGGCTGCTGGCACAGAGATACACGGCCGAGTCCTCCTGC	QEDSAVYLCASSRTGLNEKLFFGSGTQLSVL	TRBJ1-4	TRBV7-2	8	-5.549
CAAGACAGAGAGCTGGGTTCCACTGCCAAAAAACAGTTTTTCATTAAGGCGTGAGCTGGCACAGAAATAAGCTGCCGAATCTCCTCGCACTACC	VVRGDSAAYFCASSRLNEKLFFGSGTQLSVL	TRBJ1-4	TRBV18	7	-5.607
CAAGACAGAGAGCTGGGTTCCACTGCCAAAAAACAGTTTTTCATTAAGGCTGACCCTGCTGGCGCAAAGATAAAGGGCCGAGTCCCCCAGCTCC	ELGDSALYLCASRVSLNEKLFFGSGTQLSVL	TRBJ1-4	TRBV5-1	2	-6.151
CAAGACAGAGAGCTGGGTTCCACTGCCAAAAAACAGTTTTTCATTAAGGCTGCCCCTGGGGTGGCTGCTGGCACAGAGATACACGGCCGAGTCC	DSAVYLCASSHPRGSLNEKLFFGSGTQLSVL	TRBJ1-4	TRBV11-2	4	-5.85
CAAGACAGAGAGCTGGGTTCCACTGCCAAAAAACAGTTTTTCATTAAGGCTGCTGGCACAGAAGTACACAGATGTCTGGGAGGGAGCAGCCAAC	LAAPSQTSVYFCASSLNEKLFFGSGTQLSVL	TRBJ1-4	TRBV6-6	27	-5.02
CAAGACAGAGAGCTGGGTTCCACTGCCAAAAAACAGTTTTTCATTAAGGGAGAGATCTCTAGCACTGCAGATGTAGAAGCTGCTGTCTTCAGGA	PEDSSFYICSARDLSLNEKLFFGSGTQLSVL	TRBJ1-4	TRBV20-1	6	-5.674
CAAGACAGAGAGCTGGGTTCCACTGCCAAAAAACAGTTTTTCATTAAGGGCCCTTGCGCTGGCACAGAGGTACATAGATGTCTGGTTGGTGCTG	STNQTSMYLCASARALNEKLFFGSGTQLSVL	TRBJ1-4	TRBV28	4	-5.85
CAAGACAGAGAGCTGGGTTCCACTGCCAAAAAACAGTTTTTCATTAAGGGCGGTCTTGATGGCACAGAAGTACACAGATGTCTGGGAGCTGGTA	TSSQTSVYFCAIKTALNEKLFFGSGTQLSVL	TRBJ1-4	TRBV10-3	4	-5.85
CAAGACAGAGAGCTGGGTTCCACTGCCAAAAAACAGTTTTTCATTAAGGGTCCCTGTCCCCGTCGGGCTGCTGGCGCAAAGATAAAGGGCCGAG	SALYLCASSPTGTGTLNEKLFFGSGTQLSVL	TRBJ1-4	TRBV5-1	5	-5.753
CAAGACAGAGAGCTGGGTTCCACTGCCAAAAAACAGTTTTTCATTAAGGTATTGCAAACTGCTGGCACAGAGGTACATAGATGTCTGGTTGGTG	TNQTSMYLCASSLQYLNEKLFFGSGTQLSVL	TRBJ1-4	TRBV28	3	-5.975
CAAGACAGAGAGCTGGGTTCCACTGCCAAAAAACAGTTTTTCATTAAGGTCCCCTCCCGGTAGCAGACTGCTGGCACAGAAGTACATGGCTGAG	SAMYFCASSLLPGGDLNEKLFFGSGTQLSVL	TRBJ1-4	TRBV2	6	-5.674
CAAGACAGAGAGCTGGGTTCCACTGCCAAAAAACAGTTTTTCATTAAGGTCTGGGCTGCTGGCACAGAGGTACATAGATGTCTGGTTGGTGCTG	STNQTSMYLCASSPDLNEKLFFGSGTQLSVL	TRBJ1-4	TRBV28	4	-5.85
CAAGACAGAGAGCTGGGTTCCACTGCCAAAAAACAGTTTTTCATTAAGTACCCCTAGGGCGCTGCTGGCACAGAGATACATGGCCGAGTCCCCC	GDSAMYLCASSALGVLNEKLFFGSGTQLSVL	TRBJ1-4	TRBV7-9	2	-6.151
CAAGACAGAGAGCTGGGTTCCACTGCCAAAAAACAGTTTTTCATTAAGTACCCTTCGGCTGCTGCTGGCACAGAGATACACGGCCGAGTCCTCC	EDSAVYLCASSSRRVLNEKLFFGSGTQLSVL	TRBJ1-4	TRBV7-2	7	-5.607
CAAGACAGAGAGCTGGGTTCCACTGCCAAAAAACAGTTTTTCATTAAGTACGCTGTCGGGACTGCTGGCACAGAAGTACACAGATGTTTGGGAG	SQTSVYFCASSPDSVLNEKLFFGSGTQLSVL	TRBJ1-4	TRBV6-2	4	-5.85
CAAGACAGAGAGCTGGGTTCCACTGCCAAAAAACAGTTTTTCATTAAGTCCCGGGGCCTGGCTGCTGGCACAGAAATAAACTCCAGAATCCTCC	EDSGVYFCASSQAPGLNEKLFFGSGTQLSVL	TRBJ1-4	TRBV14	8	-5.549
CAAGACAGAGAGCTGGGTTCCACTGCCAAAAAACAGTTTTTCATTAAGTCCCTCGCTAGCACTGCAGATGTAGAAGCTGCTGTCTTCAGGATGG	HPEDSSFYICSASEGLNEKLFFGSGTQLSVL	TRBJ1-4	TRBV20-1	8	-5.549
CAAGACAGAGAGCTGGGTTCCACTGCCAAAAAACAGTTTTTCATTAAGTCCGTCCCGGTAGCTGCTGGCACAGAAGTACACAGCTGAGTCCCTG	RDSAVYFCASSYRDGLNEKLFFGSGTQLSVL	TRBJ1-4	TRBV12-3; TRBV12-4	6	-5.674
CAAGACAGAGAGCTGGGTTCCACTGCCAAAAAACAGTTTTTCATTAAGTCGAGCTAAGGTGCTGGCACAGAAGTACACAGATGTCTGGGAGGGA	PSQTSVYFCASTLARLNEKLFFGSGTQLSVL	TRBJ1-4	TRBV6-6	2	-6.151
CAAGACAGAGAGCTGGGTTCCACTGCCAAAAAACAGTTTTTCATTAAGTCGCCCAACGCTGCAGAGATATATGCTGCTGTCTTCAGGGCTCATG	MSPEDSSIYLCSVGRLNEKLFFGSGTQLSVL	TRBJ1-4	TRBV29-1	16	-5.248
CAAGACAGAGAGCTGGGTTCCACTGCCAAAAAACAGTTTTTCATTAAGTCGGGTTTCACCACGACTGCTGGCACAGAAGTACACAGATGTCTGG	QTSVYFCASSRGETRLNEKLFFGSGTQLSVL	TRBJ1-4	TRBV6-5	6	-5.674
CAAGACAGAGAGCTGGGTTCCACTGCCAAAAAACAGTTTTTCATTAAGTCTATCGCTGGTGGCACACAGGTACATGGCTGCGTCCCCCAGGCCT	GLGDAAMYLCATSDRLNEKLFFGSGTQLSVL	TRBJ1-4	TRBV15	7	-5.607
CAAGACAGAGAGCTGGGTTCCACTGCCAAAAAACAGTTTTTCATTAAGTCTGTCAAGACTGGCACAGAGGTACATAGATGTCTGGTTGGTGCTG	STNQTSMYLCASLDRLNEKLFFGSGTQLSVL	TRBJ1-4	TRBV28	84	-4.527
CAAGACAGAGAGCTGGGTTCCACTGCCAAAAAACAGTTTTTCATTAAGTCTGTCCGAGCTGCTGGCACAGAGATACATGGCCGAGTCCCCCTGC	QGDSAMYLCASSSDRLNEKLFFGSGTQLSVL	TRBJ1-4	TRBV7-9	6	-5.674
CAAGACAGAGAGCTGGGTTCCACTGCCAAAAAACAGTTTTTCATTAAGTCTGTGCGCTTGGCTGCTGGCACAGAAATACACAGCAGAGTCACCA	GDSAVYFCASSQAHRLNEKLFFGSGTQLSVL	TRBJ1-4	TRBV3-1	4	-5.85
CAAGACAGAGAGCTGGGTTCCACTGCCAAAAAACAGTTTTTCATTAAGTGAGTCCTGAAGTCTGCTGGTGGCACACAGGTACATGGCTGCGTCC	DAAMYLCATSRLQDSLNEKLFFGSGTQLSVL	TRBJ1-4	TRBV15	3	-5.975
CAAGACAGAGAGCTGGGTTCCACTGCCAAAAAACAGTTTTTCATTAAGTGTCCCGTAACTGCTGGCACAGAAGTACACAGATGTCTGGGAGGGA	PSQTSVYFCASSYGTLNEKLFFGSGTQLSVL	TRBJ1-4	TRBV6-5; TRBV6-6	26	-5.037
CAAGACAGAGAGCTGGGTTCCACTGCCAAAAAACAGTTTTTCATTAAGTTCCCCCTTTGCACTGCAGATGTAGAAGCTGCTGTCTTCAGGATGG	HPEDSSFYICSAKGELNEKLFFGSGTQLSVL	TRBJ1-4	TRBV20-1	6	-5.674
CAAGACAGAGAGCTGGGTTCCACTGCCAAAAAACAGTTTTTCATTAATAACCCCCCCTGAGGCACAGAAGTACACAGCTGAGTCCCTGGGTTCT	EPRDSAVYFCASGGVINEKLFFGSGTQLSVL	TRBJ1-4	TRBV12-3; TRBV12-4	3	-5.975
CAAGACAGAGAGCTGGGTTCCACTGCCAAAAAACAGTTTTTCATTAATACCAGGGCTGCTGGCACAGAGATACACGGCCGAGTCCTCCTGCTGT	QQEDSAVYLCASSPGINEKLFFGSGTQLSVL	TRBJ1-4	TRBV7-2	5	-5.753
CAAGACAGAGAGCTGGGTTCCACTGCCAAAAAACAGTTTTTCATTAATACCCCGGATGGCACAGAGGTACATAGATGTCTGGTTGGTGCTGGCG	ASTNQTSMYLCAIRGINEKLFFGSGTQLSVL	TRBJ1-4	TRBV28	4	-5.85
CAAGACAGAGAGCTGGGTTCCACTGCCAAAAAACAGTTTTTCATTAATACCCTGTCCAACGCTGCAGAGATATATGCTGCTGTCTTCAGGGCTC	SPEDSSIYLCSVGQGINEKLFFGSGTQLSVL	TRBJ1-4	TRBV29-1	7	-5.607
CAAGACAGAGAGCTGGGTTCCACTGCCAAAAAACAGTTTTTCATTAATACTACTGCTGGCACAGAAGTACACAGATGTCTGGGAGGGAGCAGCC	AAPSQTSVYFCASSSINEKLFFGSGTQLSVL	TRBJ1-4	TRBV6-5	8	-5.549
CAAGACAGAGAGCTGGGTTCCACTGCCAAAAAACAGTTTTTCATTAATATTCCTGTCCGGACTGCTGGCACAGAGGTACATAGATGTCTGGTTG	NQTSMYLCASSPDRNINEKLFFGSGTQLSVL	TRBJ1-4	TRBV28	5	-5.753
CAAGACAGAGAGCTGGGTTCCACTGCCAAAAAACAGTTTTTCATTAATCAACGATCCACTGCTGGCACAGAAGTACATGGCTGAGTCCTCCAGC	LEDSAMYFCASSGSLINEKLFFGSGTQLSVL	TRBJ1-4	TRBV2	4	-5.85
CAAGACAGAGAGCTGGGTTCCACTGCCAAAAAACAGTTTTTCATTAATCCCCGACGGGCTGCTGGCACAGAAGTACACAGCTGAGTCCCTGGGT	PRDSAVYFCASSPSGINEKLFFGSGTQLSVL	TRBJ1-4	TRBV12-3; TRBV12-4	4	-5.85
CAAGACAGAGAGCTGGGTTCCACTGCCAAAAAACAGTTTTTCATTAATCCCCTCAACGCTGCTGGCACAGAAATACAAAGCTGAGTCCCCCAGC	LGDSALYFCASSVEGINEKLFFGSGTQLSVL	TRBJ1-4	TRBV9	4	-5.85
CAAGACAGAGAGCTGGGTTCCACTGCCAAAAAACAGTTTTTCATTAATCCCCTCATCTTGGCTGCTGGCACAGAAATACACAGCAGAGTCACCA	GDSAVYFCASSQDEGINEKLFFGSGTQLSVL	TRBJ1-4	TRBV3-1	7	-5.607
CAAGACAGAGAGCTGGGTTCCACTGCCAAAAAACAGTTTTTCATTAATCCCCTGGGGATCTCTAGCACTGCAGATGTAGAAGCTGCTGTCTTCA	EDSSFYICSARDPQGINEKLFFGSGTQLSVL	TRBJ1-4	TRBV20-1	11	-5.41
CAAGACAGAGAGCTGGGTTCCACTGCCAAAAAACAGTTTTTCATTAATCCCGGAGTTTAAGCTGCTGGCACAGAGATACATGGCCGAGTCCCCC	GDSAMYLCASSLNSGINEKLFFGSGTQLSVL	TRBJ1-4	TRBV7-9	5	-5.753
CAAGACAGAGAGCTGGGTTCCACTGCCAAAAAACAGTTTTTCATTAATCCCTCGATTGCTGGCACAGAGGTACATAGATGTCTGGTTGGTGCTG	STNQTSMYLCASNRGINEKLFFGSGTQLSVL	TRBJ1-4	TRBV28	11	-5.41
CAAGACAGAGAGCTGGGTTCCACTGCCAAAAAACAGTTTTTCATTAATCCGGCTAGCACTGCAGATGTAGAAGCTGCTGTCTTCAGGATGGGCA	AHPEDSSFYICSASRINEKLFFGSGTQLSVL	TRBJ1-4	TRBV20-1	21	-5.13
CAAGACAGAGAGCTGGGTTCCACTGCCAAAAAACAGTTTTTCATTAATCCGTCCCCCGGGGCTGCTGGCACAGAGGTACATAGATGTCTGGTTG	NQTSMYLCASSPGGRINEKLFFGSGTQLSVL	TRBJ1-4	TRBV28	2	-6.151
CAAGACAGAGAGCTGGGTTCCACTGCCAAAAAACAGTTTTTCATTAATCCGTCCCTCTTGGCTGCTGGCACAGAAATACACAGCAGAGTCACCA	GDSAVYFCASSQEGRINEKLFFGSGTQLSVL	TRBJ1-4	TRBV3-1	3	-5.975
CAAGACAGAGAGCTGGGTTCCACTGCCAAAAAACAGTTTTTCATTAATCCGTCCGGAGCCCCTGCTGGCACAGAAGTACACAGATGTTTGGGAG	SQTSVYFCASRGSGRINEKLFFGSGTQLSVL	TRBJ1-4	TRBV6-2	12	-5.373
CAAGACAGAGAGCTGGGTTCCACTGCCAAAAAACAGTTTTTCATTAATCGAGCGGCTGCTGGCACAGAAATAAACTCCAGAATCCTCCAGTTCT	ELEDSGVYFCASSRSINEKLFFGSGTQLSVL	TRBJ1-4	TRBV14	62	-4.659
CAAGACAGAGAGCTGGGTTCCACTGCCAAAAAACAGTTTTTCATTAATCGCCCCCTCCGCGGGTGAGCTGGCACAGAAATAAGCTGCCGAATCT	DSAAYFCASSPAEGAINEKLFFGSGTQLSVL	TRBJ1-4	TRBV18	9	-5.497
CAAGACAGAGAGCTGGGTTCCACTGCCAAAAAACAGTTTTTCATTAATCGCCTGGCTGCTGGCGCAAAGATAAAGGGCCGAGTCCCCCAGCTCC	ELGDSALYLCASSQAINEKLFFGSGTQLSVL	TRBJ1-4	TRBV5-1	7	-5.607
CAAGACAGAGAGCTGGGTTCCACTGCCAAAAAACAGTTTTTCATTAATCTCTAAGCTGCTGGCACAGAGATACATGGCCGAGTCCCCCTGCTCT	EQGDSAMYLCASSLEINEKLFFGSGTQLSVL	TRBJ1-4	TRBV7-9	10	-5.452
CAAGACAGAGAGCTGGGTTCCACTGCCAAAAAACAGTTTTTCATTAATCTGTAAACTGCTGGCACAGAAGTACACAGCTGAGTCCCTGGGTTCT	EPRDSAVYFCASSLQINEKLFFGSGTQLSVL	TRBJ1-4	TRBV12-3; TRBV12-4	6	-5.674
CAAGACAGAGAGCTGGGTTCCACTGCCAAAAAACAGTTTTTCATTAATCTGTCCCGCGCTGCTGGCACAGAGATACATGGCCGAGTCCCCCTGC	QGDSAMYLCASSAGQINEKLFFGSGTQLSVL	TRBJ1-4	TRBV7-9	3	-5.975
CAAGACAGAGAGCTGGGTTCCACTGCCAAAAAACAGTTTTTCATTAATCTGTGACCACCGTTGGCTGCTGGCACAGAAATAAACTCCAGAATCC	DSGVYFCASSQRWSQINEKLFFGSGTQLSVL	TRBJ1-4	TRBV14	2	-6.151
CAAGACAGAGAGCTGGGTTCCACTGCCAAAAAACAGTTTTTCATTAATGACTAAGCTGCTGGCACAGAGATACACGGCCGAGTCCTCAAGCTTT	KLEDSAVYLCASSLVINEKLFFGSGTQLSVL	TRBJ1-4	TRBV11-2	4	-5.85
CAAGACAGAGAGCTGGGTTCCACTGCCAAAAAACAGTTTTTCATTAATGCCCGGTGAGCTGGCACAGAAATAAGCTGCCGAATCTCCTCGCACT	VRGDSAAYFCASSPGINEKLFFGSGTQLSVL	TRBJ1-4	TRBV18	2	-6.151
CAAGACAGAGAGCTGGGTTCCACTGCCAAAAAACAGTTTTTCATTAATGCTACTGGCACAGAGATAGAAAGCTGTCGGGTTCTTTTGGGCCGAT	SAQKNPTAFYLCASSINEKLFFGSGTQLSVL	TRBJ1-4	TRBV19	3	-5.975
CAAGACAGAGAGCTGGGTTCCACTGCCAAAAAACAGTTTTTCATTAATGTCACCGATTAAGCTGCTGGCACAGAGATACACGGCTGAGTCCCCC	GDSAVYLCASSLIGDINEKLFFGSGTQLSVL	TRBJ1-4	TRBV7-3	4	-5.85
CAAGACAGAGAGCTGGGTTCCACTGCCAAAAAACAGTTTTTCATTAATGTCGTAACTGCTGGCACAGAAGTACACAGATGTTTGGGAGGGAGCA	APSQTSVYFCASSYDINEKLFFGSGTQLSVL	TRBJ1-4	TRBV6-2	10	-5.452
CAAGACAGAGAGCTGGGTTCCACTGCCAAAAAACAGTTTTTCATTAATGTTTCCACTGCTGGCACAGAAGTACACAGATGTTTGGGAGGGAGCA	APSQTSVYFCASSGNINEKLFFGSGTQLSVL	TRBJ1-4	TRBV6-2	10	-5.452
CAAGACAGAGAGCTGGGTTCCACTGCCAAAAAACAGTTTTTCATTAATTCCCCCTGTTCTACTGGCACAGAGATAGAAAGCTGTCGGGTTCTTT	KNPTAFYLCASRTGGINEKLFFGSGTQLSVL	TRBJ1-4	TRBV19	6	-5.674
CAAGACAGAGAGCTGGGTTCCACTGCCAAAAAACAGTTTTTCATTAATTCCTCCTGGGCTGCTGGCACAGAAGTACACAGCTGAGTCCCTGGGT	PRDSAVYFCASSPGGINEKLFFGSGTQLSVL	TRBJ1-4	TRBV12-3; TRBV12-4	8	-5.549
CAAGACAGAGAGCTGGGTTCCACTGCCAAAAAACAGTTTTTCATTAATTTCCTTGGATACGCTGCAGAGATATATGCTGCTGTCTTCAGGGCTC	SPEDSSIYLCSVSKEINEKLFFGSGTQLSVL	TRBJ1-4	TRBV29-1	9	-5.497
CAAGACAGAGAGCTGGGTTCCACTGCCAAAAAACAGTTTTTCATTAATTTCTGCTGGCCTGCTGGCACAGAGGTACATAGATGTCTGGTTGGTG	TNQTSMYLCASRPAEINEKLFFGSGTQLSVL	TRBJ1-4	TRBV28	5	-5.753
CAAGACAGAGAGCTGGGTTCCACTGCCAAAAAACAGTTTTTCATTACAACCACTAGCACAAAAATACACAGCTGAGTCCCTGGGTTCTGAGGGC	PSEPRDSAVYFCASGCNEKLFFGSGTQLSVL	TRBJ1-4	TRBV12-5	3	-5.975
CAAGACAGAGAGCTGGGTTCCACTGCCAAAAAACAGTTTTTCATTACCAAAACTGCTGGCACAGAAGTACACAGCTGAGTCCCTGGGTTCTGAG	SEPRDSAVYFCASSFGNEKLFFGSGTQLSVL	TRBJ1-4	TRBV12-3; TRBV12-4	18	-5.196
CAAGACAGAGAGCTGGGTTCCACTGCCAAAAAACAGTTTTTCATTACCAAATCCCGGTACTCTTTGGCTGCTGGCGCAGAGATACAGGGCTGAG	SALYLCASSQRVPGFGNEKLFFGSGTQLSVL	TRBJ1-4	TRBV4-1	7	-5.607
CAAGACAGAGAGCTGGGTTCCACTGCCAAAAAACAGTTTTTCATTACCAGAACTGCTGGCACAGAGGTACATAGATGTCTGGTTGGTGCTGGCG	ASTNQTSMYLCASSSGNEKLFFGSGTQLSVL	TRBJ1-4	TRBV28	10	-5.452
CAAGACAGAGAGCTGGGTTCCACTGCCAAAAAACAGTTTTTCATTACCATGCGCCCCCTGGCTCAAGCTGCTGGCGCAAAGATAAAGGGCCGAG	SALYLCASSLSQGAHGNEKLFFGSGTQLSVL	TRBJ1-4	TRBV5-1	5	-5.753
CAAGACAGAGAGCTGGGTTCCACTGCCAAAAAACAGTTTTTCATTACCCAAGGAGCTGCTGGCGCAAAGATAAAGGGCCGAGTCCCCCAGCTCC	ELGDSALYLCASSSLGNEKLFFGSGTQLSVL	TRBJ1-4	TRBV5-1	3	-5.975
CAAGACAGAGAGCTGGGTTCCACTGCCAAAAAACAGTTTTTCATTACCCAAGGCTGTGCTAGCACTGCAGATGTAGAAGCTGCTGTCTTCAGGA	PEDSSFYICSASTALGNEKLFFGSGTQLSVL	TRBJ1-4	TRBV20-1	12	-5.373
CAAGACAGAGAGCTGGGTTCCACTGCCAAAAAACAGTTTTTCATTACCCACCCCCTTGGAACTGCTGGCACAGAAGTACAGAGAGGTCTGGTTG	NQTSLYFCASSSKGVGNEKLFFGSGTQLSVL	TRBJ1-4	TRBV27	5	-5.753
CAAGACAGAGAGCTGGGTTCCACTGCCAAAAAACAGTTTTTCATTACCCACCGCCTCTCTGGGGCTGCTGGCGCAGAGATACAGGGCTGAGTCT	DSALYLCASSPREAVGNEKLFFGSGTQLSVL	TRBJ1-4	TRBV4-1	3	-5.975
CAAGACAGAGAGCTGGGTTCCACTGCCAAAAAACAGTTTTTCATTACCCCAGACTCTAGCACTGCAGATGTAGAAGCTGCTGTCTTCAGGATGG	HPEDSSFYICSARVWGNEKLFFGSGTQLSVL	TRBJ1-4	TRBV20-1	9	-5.497
CAAGACAGAGAGCTGGGTTCCACTGCCAAAAAACAGTTTTTCATTACCCCCCAAACTGCTGGCACAGAGGTACATAGATGTCTGGTTGGTGCTG	STNQTSMYLCASSLGGNEKLFFGSGTQLSVL	TRBJ1-4	TRBV28	7	-5.607
CAAGACAGAGAGCTGGGTTCCACTGCCAAAAAACAGTTTTTCATTACCCCCCCGGCCTCCCGATTGGCTGCTGGCGCAGAGATACAGGGCTGAG	SALYLCASSQSGGRGGNEKLFFGSGTQLSVL	TRBJ1-4	TRBV4-1	7	-5.607
CAAGACAGAGAGCTGGGTTCCACTGCCAAAAAACAGTTTTTCATTACCCCCCCGGCTGCTGGCACAGAGATACAGGGCCGAGTCGTCCAGCTCC	ELDDSALYLCASSRGGNEKLFFGSGTQLSVL	TRBJ1-4	TRBV5-4	4	-5.85
CAAGACAGAGAGCTGGGTTCCACTGCCAAAAAACAGTTTTTCATTACCCCCCCTGTTTCCACTGCTGGCACAGAGGTACTGAGAGGTATGTGAG	SHTSQYLCASSGNRGGNEKLFFGSGTQLSVL	TRBJ1-4	TRBV25-1	3	-5.975
CAAGACAGAGAGCTGGGTTCCACTGCCAAAAAACAGTTTTTCATTACCCCCCGTCATATCTAGCACTGCAGATGTAGAAGCTGCTGTCTTCAGG	LKTAASTSAVLDMTGGNEKLFFGSGTQLSVL	TRBJ1-4	TRBV20-1	7	-5.607
CAAGACAGAGAGCTGGGTTCCACTGCCAAAAAACAGTTTTTCATTACCCCCGCCTCCACTGATGGCACAGAAGTACACAGATGTCTGGGAGCTG	SSQTSVYFCAISGGGGNEKLFFGSGTQLSVL	TRBJ1-4	TRBV10-3	13	-5.338
CAAGACAGAGAGCTGGGTTCCACTGCCAAAAAACAGTTTTTCATTACCCCCGCTGCTGGCACAGAAGTACATGGCTGAGTCCTCCAGCTTTGTN	TKLEDSAMYFCASSGGNEKLFFGSGTQLSVL	TRBJ1-4	TRBV2	3	-5.975
CAAGACAGAGAGCTGGGTTCCACTGCCAAAAAACAGTTTTTCATTACCCCCGGGTTGGCTGCTGGCGCAGAGATACAGGGCTGAGTCTTCTGGC	PEDSALYLCASSQPGGNEKLFFGSGTQLSVL	TRBJ1-4	TRBV4-1	2	-6.151
CAAGACAGAGAGCTGGGTTCCACTGCCAAAAAACAGTTTTTCATTACCCCCTGCGGGGCGACTCCAGGCACAGAGATAGAAGCCAGAGTCACTG	SDSGFYLCAWSRPAGGNEKLFFGSGTQLSVL	TRBJ1-4	TRBV30	5	-5.753
CAAGACAGAGAGCTGGGTTCCACTGCCAAAAAACAGTTTTTCATTACCCCCTGTCATCAGGCTGCTGGCGCAAAGATAAAGGGCCGAGTCCCCC	GDSALYLCASSLMTGGNEKLFFGSGTQLSVL	TRBJ1-4	TRBV5-1	8	-5.549
CAAGACAGAGAGCTGGGTTCCACTGCCAAAAAACAGTTTTTCATTACCCCCTGTCCCAGACGATAAACTGCTGGCACAGAAGTACAGAGAGGTC	TSLYFCASSLSSGTGGNEKLFFGSGTQLSVL	TRBJ1-4	TRBV27	12	-5.373
CAAGACAGAGAGCTGGGTTCCACTGCCAAAAAACAGTTTTTCATTACCCCCTGTCCCGGGTTGGCTGCTGGCACAGAAATACACAGCAGAGTCA	DSAVYFCASSQPGTGGNEKLFFGSGTQLSVL	TRBJ1-4	TRBV3-1	6	-5.674
CAAGACAGAGAGCTGGGTTCCACTGCCAAAAAACAGTTTTTCATTACCCCCTGTCCCTGCCCTAGCACTGCAGATGTAGAAGCTGCTGTCTTCA	EDSSFYICSARAGTGGNEKLFFGSGTQLSVL	TRBJ1-4	TRBV20-1	10	-5.452
CAAGACAGAGAGCTGGGTTCCACTGCCAAAAAACAGTTTTTCATTACCCCCTGTCCGACTGCTGGCACAGAAGTACACAGATGTCTGGGAGGGA	PSQTSVYFCASSRTGGNEKLFFGSGTQLSVL	TRBJ1-4	TRBV6-5	32	-4.947
CAAGACAGAGAGCTGGGTTCCACTGCCAAAAAACAGTTTTTCATTACCCCCTGTCCGTCTAGCACTGCAGATGTAGAAGCTGCTGTCTTCAGGA	PEDSSFYICSARRTGGNEKLFFGSGTQLSVL	TRBJ1-4	TRBV20-1	3	-5.975
CAAGACAGAGAGCTGGGTTCCACTGCCAAAAAACAGTTTTTCATTACCCCGGAAGTCCTCCCCTGGGCTGCTGGCACAGAAATACACAGCAGAG	SAVYFCASSPGEDFRGNEKLFFGSGTQLSVL	TRBJ1-4	TRBV3-1	19	-5.173
CAAGACAGAGAGCTGGGTTCCACTGCCAAAAAACAGTTTTTCATTACCCCGGCTGCTGGCACAGAAATAAACTCCAGAATCCTCCAGTTCTGCA	AELEDSGVYFCASSRGNEKLFFGSGTQLSVL	TRBJ1-4	TRBV14	11	-5.41
CAAGACAGAGAGCTGGGTTCCACTGCCAAAAAACAGTTTTTCATTACCCCGGTCTGAGTCACTGATGGCACAGAAGTACACAGATGTCTGGGAG	SQTSVYFCAISDSDRGNEKLFFGSGTQLSVL	TRBJ1-4	TRBV10-3	3	-5.975
CAAGACAGAGAGCTGGGTTCCACTGCCAAAAAACAGTTTTTCATTACCCCTCTTGGTGGCACAGAAGTACACAGCTGAGTCCCTGGGTTCTGAG	SEPRDSAVYFCATKRGNEKLFFGSGTQLSVL	TRBJ1-4	TRBV12-3; TRBV12-4	9	-5.497
CAAGACAGAGAGCTGGGTTCCACTGCCAAAAAACAGTTTTTCATTACCCCTGCCGCTCAAGCTGCTGGCGCAAAGATAAAGGGCCGAGTCCCCC	GDSALYLCASSLSGRGNEKLFFGSGTQLSVL	TRBJ1-4	TRBV5-1	6	-5.674
CAAGACAGAGAGCTGGGTTCCACTGCCAAAAAACAGTTTTTCATTACCCCTGCCGTCGTAACTGCTGGCACAGAAGTACACAGATGTTTGGGAG	SQTSVYFCASSYDGRGNEKLFFGSGTQLSVL	TRBJ1-4	TRBV6-2	17	-5.221
CAAGACAGAGAGCTGGGTTCCACTGCCAAAAAACAGTTTTTCATTACCCCTGGCCCCCTCAGCACTGCAGATGTAGAAGCTGCTGTCTTCAGGA	PEDSSFYICSAEGARGNEKLFFGSGTQLSVL	TRBJ1-4	TRBV20-1	3	-5.975
CAAGACAGAGAGCTGGGTTCCACTGCCAAAAAACAGTTTTTCATTACCCCTGTCCGGGGTGCTGGCACAGAAGTACATGGCTGAGTCCTCCAGC	LEDSAMYFCASTPDRGNEKLFFGSGTQLSVL	TRBJ1-4	TRBV2	3	-5.975
CAAGACAGAGAGCTGGGTTCCACTGCCAAAAAACAGTTTTTCATTACCCCTGTCCTGAACTCTAGCACTGCAGATGTAGAAGCTGCTGTCTTCA	EDSSFYICSARVQDRGNEKLFFGSGTQLSVL	TRBJ1-4	TRBV20-1	12	-5.373
CAAGACAGAGAGCTGGGTTCCACTGCCAAAAAACAGTTTTTCATTACCCCTGTCTCTACTGCTGGCACAGAAGTACACAGATGTCTGGGAGGGA	PSQTSVYFCASSRDRGNEKLFFGSGTQLSVL	TRBJ1-4	TRBV6-5	4	-5.85
CAAGACAGAGAGCTGGGTTCCACTGCCAAAAAACAGTTTTTCATTACCCCTGTTACTTCCGGCACAGAGGTACATAGATGTCTGGTTGGTGCTG	STNQTSMYLCAGSNRGNEKLFFGSGTQLSVL	TRBJ1-4	TRBV28	5	-5.753
CAAGACAGAGAGCTGGGTTCCACTGCCAAAAAACAGTTTTTCATTACCCGAAGGTCCCCTGACGGCACAGAAGTACACAGATGTCTGGGAGGGA	PSQTSVYFCAVRGPSGNEKLFFGSGTQLSVL	TRBJ1-4	TRBV6-5	9	-5.497
CAAGACAGAGAGCTGGGTTCCACTGCCAAAAAACAGTTTTTCATTACCCGCCCGAGTCGAGGGCCCTGTCCACTCTTCAACGCTGCAGAGATAT	YLCSVEEWTGPSTRAGNEKLFFGSGTQLSVL	TRBJ1-4	TRBV29-1	2	-6.151
CAAGACAGAGAGCTGGGTTCCACTGCCAAAAAACAGTTTTTCATTACCCGCCCTGCCCGAGTAACTGCTGGCACAGAAGTACACAGATGTCTGG	QTSVYFCASSYSGRAGNEKLFFGSGTQLSVL	TRBJ1-4	TRBV6-6	7	-5.607
CAAGACAGAGAGCTGGGTTCCACTGCCAAAAAACAGTTTTTCATTACCCGCCGAATATAAACTGCTGGCACAGAGGTACATAGATGTCTGGTTG	NQTSMYLCASSLYSAGNEKLFFGSGTQLSVL	TRBJ1-4	TRBV28	9	-5.497
CAAGACAGAGAGCTGGGTTCCACTGCCAAAAAACAGTTTTTCATTACCCGCCGCCTGAGGTGAGCTGGCACAGAAATAAGCTGCCGAATCTCCT	GDSAAYFCASSPQAAGNEKLFFGSGTQLSVL	TRBJ1-4	TRBV18	7	-5.607
CAAGACAGAGAGCTGGGTTCCACTGCCAAAAAACAGTTTTTCATTACCCGGCCCAGTCCTCCAGGCACAGAGATAGAAGCCAGAGTCACTGAGA	LSDSGFYLCAWRTGPGNEKLFFGSGTQLSVL	TRBJ1-4	TRBV30	6	-5.674
CAAGACAGAGAGCTGGGTTCCACTGCCAAAAAACAGTTTTTCATTACCCGTCCCCGCGCTGGCACAGAGATACATGGCCGAGTCCCCCTGCTCT	EQGDSAMYLCASAGTGNEKLFFGSGTQLSVL	TRBJ1-4	TRBV7-9	9	-5.497
CAAGACAGAGAGCTGGGTTCCACTGCCAAAAAACAGTTTTTCATTACCCTCACTGATGGCACAGAAGTACACAGATGTCTGGGAGCTGGTAGCG	ATSSQTSVYFCAISEGNEKLFFGSGTQLSVL	TRBJ1-4	TRBV10-3	11	-5.41
CAAGACAGAGAGCTGGGTTCCACTGCCAAAAAACAGTTTTTCATTACCCTCCTGTTTGACGCTGCAGAGATATATGCTGCTGTCTTCAGGGCTC	SPEDSSIYLCSVKQEGNEKLFFGSGTQLSVL	TRBJ1-4	TRBV29-1	12	-5.373
CAAGACAGAGAGCTGGGTTCCACTGCCAAAAAACAGTTTTTCATTACCCTGAGCTCTAGCACTGCAGATGTAGAAGCTGCTGTCTTCAGGATGG	HPEDSSFYICSARAQGNEKLFFGSGTQLSVL	TRBJ1-4	TRBV20-1	5	-5.753
CAAGACAGAGAGCTGGGTTCCACTGCCAAAAAACAGTTTTTCATTACCCTGCCCCCCGGGATGACTGGCACAGAGATAGAAAGCTGTCGGGTTC	NPTAFYLCASHPGGQGNEKLFFGSGTQLSVL	TRBJ1-4	TRBV19	7	-5.607
CAAGACAGAGAGCTGGGTTCCACTGCCAAAAAACAGTTTTTCATTACCCTGCGCCAAGCTGCTGGCGCAAAGATAAAGGGCCGAGTCCCCCAGC	LGDSALYLCASSLAQGNEKLFFGSGTQLSVL	TRBJ1-4	TRBV5-1	8	-5.549
CAAGACAGAGAGCTGGGTTCCACTGCCAAAAAACAGTTTTTCATTACCCTGGCCCCCCGGGGTGCGGCTGCTGGCACAGAGATACACGGCCGAG	SAVYLCASSRTPGGQGNEKLFFGSGTQLSVL	TRBJ1-4	TRBV7-2	4	-5.85
CAAGACAGAGAGCTGGGTTCCACTGCCAAAAAACAGTTTTTCATTACCCTGTACGACCCCACTGCTGGCACAGAAGTACATGGCTGAGTCCTCC	EDSAMYFCASSGVVQGNEKLFFGSGTQLSVL	TRBJ1-4	TRBV2	23	-5.09
CAAGACAGAGAGCTGGGTTCCACTGCCAAAAAACAGTTTTTCATTACCCTGTCCCCTGCTGGCACAGAGGTACATAGATGTCTGGTTGGTGCTG	STNQTSMYLCASRGQGNEKLFFGSGTQLSVL	TRBJ1-4	TRBV28	11	-5.41
CAAGACAGAGAGCTGGGTTCCACTGCCAAAAAACAGTTTTTCATTACCCTGTCCCGAGCTGGCACAGAAGTACATGGCTGAGTCCTCCAGCTTT	KLEDSAMYFCASSGQGNEKLFFGSGTQLSVL	TRBJ1-4	TRBV2	6	-5.674
CAAGACAGAGAGCTGGGTTCCACTGCCAAAAAACAGTTTTTCATTACCCTGTCGAGTGAGGCTGCTGGCACAGAGATACACGGCCGAGTCCTCA	EDSAVYLCASSLTRQGNEKLFFGSGTQLSVL	TRBJ1-4	TRBV11-2	5	-5.753
CAAGACAGAGAGCTGGGTTCCACTGCCAAAAAACAGTTTTTCATTACCCTGTCGCAACGGAGCACTGCAGATGTAGAAGCTGCTGTCTTCAGGA	PEDSSFYICSAPLRQGNEKLFFGSGTQLSVL	TRBJ1-4	TRBV20-1	8	-5.549
CAAGACAGAGAGCTGGGTTCCACTGCCAAAAAACAGTTTTTCATTACCCTGTGTGCTGGCACAGAGGTACATAGATGTCTGGTTGGTGCTGGCG	ASTNQTSMYLCASTQGNEKLFFGSGTQLSVL	TRBJ1-4	TRBV28	3	-5.975
CAAGACAGAGAGCTGGGTTCCACTGCCAAAAAACAGTTTTTCATTACCGATCCCTGGAGAGTAACTGCTGGCACAGAAGTACACAGATGTTTGG	QTSVYFCASSYSPGIGNEKLFFGSGTQLSVL	TRBJ1-4	TRBV6-2	2	-6.151
CAAGACAGAGAGCTGGGTTCCACTGCCAAAAAACAGTTTTTCATTACCGCCCTTCGAGTAACTGCTGGCACAGAAGTACACAGATGTCTGGGAG	SQTSVYFCASSYSKGGNEKLFFGSGTQLSVL	TRBJ1-4	TRBV6-6	65	-4.639
CAAGACAGAGAGCTGGGTTCCACTGCCAAAAAACAGTTTTTCATTACCGGAGGCCGACTTATAGAAGCTGCTGGCACAGAGATACACGGCCGAG	SAVYLCASSFYKSASGNEKLFFGSGTQLSVL	TRBJ1-4	TRBV7-2	10	-5.452
CAAGACAGAGAGCTGGGTTCCACTGCCAAAAAACAGTTTTTCATTACCGGGTCCTGTCCCGGGACTTTGGCTGCTGGCGCAGAGATACAGGGCC	ALYLCASSQSPGTGPGNEKLFFGSGTQLSVL	TRBJ1-4	TRBV4-3	2	-6.151
CAAGACAGAGAGCTGGGTTCCACTGCCAAAAAACAGTTTTTCATTACCGTCATAGCTGCTGGCACAGAGATACACGGCCGAGTCCTCCTGCTGT	QQEDSAVYLCASSYDGNEKLFFGSGTQLSVL	TRBJ1-4	TRBV7-2	5	-5.753
CAAGACAGAGAGCTGGGTTCCACTGCCAAAAAACAGTTTTTCATTACCGTCCCGGATGCCGAGACTGCTGGCACAGAGGTACATAGATGTCTGG	QTSMYLCASSLGIRDGNEKLFFGSGTQLSVL	TRBJ1-4	TRBV28	2	-6.151
CAAGACAGAGAGCTGGGTTCCACTGCCAAAAAACAGTTTTTCATTACCTATCGCCCCTGTGGAGCTGCTGGCGCAAAGATAAAGGGCCGAGTCN	DSALYLCASSSTGAIGNEKLFFGSGTQLSVL	TRBJ1-4	TRBV5-1	2	-6.151
CAAGACAGAGAGCTGGGTTCCACTGCCAAAAAACAGTTTTTCATTACCTCCCCCCTGTCTGGTAAGGCTGCTGGCGCAGAGATACAGGGCTGAG	SALYLCASSLTRQGGGNEKLFFGSGTQLSVL	TRBJ1-4	TRBV4-1	4	-5.85
CAAGACAGAGAGCTGGGTTCCACTGCCAAAAAACAGTTTTTCATTACCTCCTGTCACGCTGCTGGCGCAAAGATAAAGGGCCGAGTCCCCCAGC	LGDSALYLCASSVTGGNEKLFFGSGTQLSVL	TRBJ1-4	TRBV5-1	7	-5.607
CAAGACAGAGAGCTGGGTTCCACTGCCAAAAAACAGTTTTTCATTACCTGCCCCCTTGGGGGCACTGCAGATGTAGAAGCTGCTGTCTTCAGGA	PEDSSFYICSAPKGAGNEKLFFGSGTQLSVL	TRBJ1-4	TRBV20-1	16	-5.248
CAAGACAGAGAGCTGGGTTCCACTGCCAAAAAACAGTTTTTCATTACCTGCCCCTGTCTGGCTGCTGGCACAGAAATACACAGCAGAGTCACCA	GDSAVYFCASSQTGAGNEKLFFGSGTQLSVL	TRBJ1-4	TRBV3-1	3	-5.975
CAAGACAGAGAGCTGGGTTCCACTGCCAAAAAACAGTTTTTCATTACGAACCTCCCGTGGACTACTGGCACAGAGATAGAAAGCTGTCGGGTTN	NPTAFYLCASSPREVRNEKLFFGSGTQLSVL	TRBJ1-4	TRBV19	4	-5.85
CAAGACAGAGAGCTGGGTTCCACTGCCAAAAAACAGTTTTTCATTACGACCAAGATCTTCACTGCTGGCACAGAAGTACACAGATGTCTGGGAG	SQTSVYFCASSEDLGRNEKLFFGSGTQLSVL	TRBJ1-4	TRBV6-1	7	-5.607
CAAGACAGAGAGCTGGGTTCCACTGCCAAAAAACAGTTTTTCATTACGAGCCCCTCTTTCGCTGGCGCAGAGATACAGGGCTGAGTCTTCTGGC	PEDSALYLCASERGARNEKLFFGSGTQLSVL	TRBJ1-4	TRBV4-1	3	-5.975
CAAGACAGAGAGCTGGGTTCCACTGCCAAAAAACAGTTTTTCATTACGATGTAGTTCAGGACTACTGGCACAGAGATAGAAAGCTGTCGGGTTC	NPTAFYLCASSPELHRNEKLFFGSGTQLSVL	TRBJ1-4	TRBV19	4	-5.85
CAAGACAGAGAGCTGGGTTCCACTGCCAAAAAACAGTTTTTCATTACGATGTTCTCCAGTACTGCTGGCACAGAAGTACACAGATGTCTGGGAG	SQTSVYFCASSTGEHRNEKLFFGSGTQLSVL	TRBJ1-4	TRBV6-1; TRBV6-5	5	-5.753
CAAGACAGAGAGCTGGGTTCCACTGCCAAAAAACAGTTTTTCATTACGCAGCAGCCTAGCACTGCAGATGTAGAAGCTGCTGTCTTCAGGATGG	HPEDSSFYICSARLLRNEKLFFGSGTQLSVL	TRBJ1-4	TRBV20-1	4	-5.85
CAAGACAGAGAGCTGGGTTCCACTGCCAAAAAACAGTTTTTCATTACGCCAGAAGGAGAGATACACGGCCGAGTCCTCCTGCTGTGTGCGCTGG	QRTQQEDSAVYLSFWRNEKLFFGSGTQLSVL	TRBJ1-4	TRBV7-2	33	-4.933
CAAGACAGAGAGCTGGGTTCCACTGCCAAAAAACAGTTTTTCATTACGCCCTCCTAAGCCTTGGCTGCTGGCGCAGAGATACAGGGCCGAGTCT	DSALYLCASSQGLGGRNEKLFFGSGTQLSVL	TRBJ1-4	TRBV4-3	6	-5.674
CAAGACAGAGAGCTGGGTTCCACTGCCAAAAAACAGTTTTTCATTACGCCCTGTCCCTTCACTCACGCTGCAGAGATATATGCTGCTGTCTTCA	EDSSIYLCSVSEGTGRNEKLFFGSGTQLSVL	TRBJ1-4	TRBV29-1	9	-5.497
CAAGACAGAGAGCTGGGTTCCACTGCCAAAAAACAGTTTTTCATTACGCCCTGTCGGGCTGCTGGCACAGAGATACATGGCCGAGTCCCCCTGC	QGDSAMYLCASSPTGRNEKLFFGSGTQLSVL	TRBJ1-4	TRBV7-9	11	-5.41
CAAGACAGAGAGCTGGGTTCCACTGCCAAAAAACAGTTTTTCATTACGCCTGGAACCTGAAAAACTGCTGGCACAGAGGTACATAGATGTCTGG	QTSMYLCASSFSGSRRNEKLFFGSGTQLSVL	TRBJ1-4	TRBV28	8	-5.549
CAAGACAGAGAGCTGGGTTCCACTGCCAAAAAACAGTTTTTCATTACGCCTGTCCCGGGATAAACTGCTGGCACAGAAGTACAGAGAGGTCTGG	QTSLYFCASSLSRDRRNEKLFFGSGTQLSVL	TRBJ1-4	TRBV27	4	-5.85
CAAGACAGAGAGCTGGGTTCCACTGCCAAAAAACAGTTTTTCATTACGCCTGTCCCTAGCACTGCAGATGTAGAAGCTGCTGTCTTCAGGATGG	HPEDSSFYICSARDRRNEKLFFGSGTQLSVL	TRBJ1-4	TRBV20-1	12	-5.373
CAAGACAGAGAGCTGGGTTCCACTGCCAAAAAACAGTTTTTCATTACGCTGTCCCCCCCCAGCACTGCAGATGTAGAAGCTGCTGTCTTCAGGA	PEDSSFYICSAGGGQRNEKLFFGSGTQLSVL	TRBJ1-4	TRBV20-1	2	-6.151
CAAGACAGAGAGCTGGGTTCCACTGCCAAAAAACAGTTTTTCATTACGGACCGTCATCGGGCTGCTGGCGCAGAGATACAGGGCTGAGTCTTCT	EDSALYLCASSPMTVRNEKLFFGSGTQLSVL	TRBJ1-4	TRBV4-1	7	-5.607
CAAGACAGAGAGCTGGGTTCCACTGCCAAAAAACAGTTTTTCATTACGGACTCCTCCCAGGCCCAAGCTGCTGGCACAGAGATACACGGCCGAG	SAVYLCASSLGLGGVRNEKLFFGSGTQLSVL	TRBJ1-4	TRBV7-2	4	-5.85
CAAGACAGAGAGCTGGGTTCCACTGCCAAAAAACAGTTTTTCATTACGGCCCCCTCTAGCACTGCAGATGTAGAAGCTGCTGTCTTCAGGATGG	HPEDSSFYICSARGGRNEKLFFGSGTQLSVL	TRBJ1-4	TRBV20-1	8	-5.549
CAAGACAGAGAGCTGGGTTCCACTGCCAAAAAACAGTTTTTCATTACGGCGCCCCCTGCTGCTGGCACAGAAGTACAGGGCTGAGTCCCCCAGC	LGDSALYFCASSRGRRNEKLFFGSGTQLSVL	TRBJ1-4	TRBV13	8	-5.549
CAAGACAGAGAGCTGGGTTCCACTGCCAAAAAACAGTTTTTCATTACGGCTGTCCACAGCACTGCAGATGTAGAAGCTGCTGTCTTCAGGATGG	HPEDSSFYICSAVDSRNEKLFFGSGTQLSVL	TRBJ1-4	TRBV20-1	10	-5.452
CAAGACAGAGAGCTGGGTTCCACTGCCAAAAAACAGTTTTTCATTACGGGCCTCATTGGTGAGTCTGCTGGCGCAAAGATAAAGGGCCGAGTCC	DSALYLCASRLTNEARNEKLFFGSGTQLSVL	TRBJ1-4	TRBV5-1	19	-5.173
CAAGACAGAGAGCTGGGTTCCACTGCCAAAAAACAGTTTTTCATTACGGTCCCCTGAGGTGCTGGCACAGAGGTACATAGATGTCTGGTTGGTG	TNQTSMYLCASTSGDRNEKLFFGSGTQLSVL	TRBJ1-4	TRBV28	4	-5.85
CAAGACAGAGAGCTGGGTTCCACTGCCAAAAAACAGTTTTTCATTACGGTGTCCCGCGCTGCAGATGTAGAAGCTGCTGTCTTCAGGATGGGCA	AHPEDSSFYICSAGHRNEKLFFGSGTQLSVL	TRBJ1-4	TRBV20-1	5	-5.753
CAAGACAGAGAGCTGGGTTCCACTGCCAAAAAACAGTTTTTCATTACGGTGTCCCGGCACACTGCTGGCACAGAGGTACTGAGAGGTATGTGAG	SHTSQYLCASSVPGHRNEKLFFGSGTQLSVL	TRBJ1-4	TRBV25-1	3	-5.975
CAAGACAGAGAGCTGGGTTCCACTGCCAAAAAACAGTTTTTCATTACGGTTAATAAAGGTCCCGGAGACTTCACTGCTGGCACAGAAGTACACA	VYFCASSEVSGTFINRNEKLFFGSGTQLSVL	TRBJ1-4	TRBV6-1	3	-5.975
CAAGACAGAGAGCTGGGTTCCACTGCCAAAAAACAGTTTTTCATTACGTCCCCAGGAGTAACTGCTGGCACAGAAGTACACAGATGTCTGGGAG	SQTSVYFCASSYSWGRNEKLFFGSGTQLSVL	TRBJ1-4	TRBV6-5	5	-5.753
CAAGACAGAGAGCTGGGTTCCACTGCCAAAAAACAGTTTTTCATTACGTCCCCCGAGATCTCTAGCACTGCAGATGTAGAAGCTGCTGTCTTCA	EDSSFYICSARDLGGRNEKLFFGSGTQLSVL	TRBJ1-4	TRBV20-1	7	-5.607
CAAGACAGAGAGCTGGGTTCCACTGCCAAAAAACAGTTTTTCATTACGTCCCTGCCATCTAGCACTGCAGATGTAGAAGCTGCTGTCTTCAGGA	PEDSSFYICSARWQGRNEKLFFGSGTQLSVL	TRBJ1-4	TRBV20-1	5	-5.753
CAAGACAGAGAGCTGGGTTCCACTGCCAAAAAACAGTTTTTCATTACGTCCGGCTGAACTGCTGGCACAGAAGTACAGAGAGGTCTGGTTGGGG	PNQTSLYFCASSSAGRNEKLFFGSGTQLSVL	TRBJ1-4	TRBV27	9	-5.497
CAAGACAGAGAGCTGGGTTCCACTGCCAAAAAACAGTTTTTCATTACTCAGCCCCCTGTCCCGGGGACTGCTGGCACAGAAGTACACAGATGTC	TSVYFCASSPRDRGLSNEKLFFGSGTQLSVL	TRBJ1-4	TRBV6-5	7	-5.607
CAAGACAGAGAGCTGGGTTCCACTGCCAAAAAACAGTTTTTCATTACTCCCCCCTAGAGGGCTGCTGGCACAGAAATAAACTCCAGAATCCTCC	EDSGVYFCASSPLGGSNEKLFFGSGTQLSVL	TRBJ1-4	TRBV14	6	-5.674
CAAGACAGAGAGCTGGGTTCCACTGCCAAAAAACAGTTTTTCATTACTCCCCTGTTGGCTGCTGGCGCAAAGATAAAGGGCCGAGTCCCCCAGC	LGDSALYLCASSQQGSNEKLFFGSGTQLSVL	TRBJ1-4	TRBV5-1	11	-5.41
CAAGACAGAGAGCTGGGTTCCACTGCCAAAAAACAGTTTTTCATTACTCCCGGTTGCGCTGCAGAGATATATGCTGCTGTCTTCAGGGCTCATG	MSPEDSSIYLCSATGSNEKLFFGSGTQLSVL	TRBJ1-4	TRBV29-1	9	-5.497
CAAGACAGAGAGCTGGGTTCCACTGCCAAAAAACAGTTTTTCATTACTCCCGTCCCGAACGCTGCAGAGATATATGCTGCTGTCTTCAGGGCTC	SPEDSSIYLCSVRDGSNEKLFFGSGTQLSVL	TRBJ1-4	TRBV29-1	29	-4.989
CAAGACAGAGAGCTGGGTTCCACTGCCAAAAAACAGTTTTTCATTACTCCCTGTCCCCCTGCTGGCACAGAAGTACACAGATGTCTGGGAGGGA	PSQTSVYFCASRGTGSNEKLFFGSGTQLSVL	TRBJ1-4	TRBV6-5	2	-6.151
CAAGACAGAGAGCTGGGTTCCACTGCCAAAAAACAGTTTTTCATTACTCCGCCGACGACTGGCACAGAGATAGAAAGCTGTCGGGTTCTTTTGG	QKNPTAFYLCASRRRSNEKLFFGSGTQLSVL	TRBJ1-4	TRBV19	8	-5.549
CAAGACAGAGAGCTGGGTTCCACTGCCAAAAAACAGTTTTTCATTACTCCTCCCGTCTCGGCTGCTGGCGCAAAGATAAAGGGCCGAGTCCCCC	GDSALYLCASSRDGRSNEKLFFGSGTQLSVL	TRBJ1-4	TRBV5-1	3	-5.975
CAAGACAGAGAGCTGGGTTCCACTGCCAAAAAACAGTTTTTCATTACTCGCCCTGGCGGCACTGCAGATGTAGAAGCTGCTGTCTTCAGGATGG	HPEDSSFYICSAARASNEKLFFGSGTQLSVL	TRBJ1-4	TRBV20-1	6	-5.674
CAAGACAGAGAGCTGGGTTCCACTGCCAAAAAACAGTTTTTCATTACTCGCTGGAGCCAAGCTGCTGGCGCAAAGATAAAGGGCCGAGTCCCCC	GDSALYLCASSLAPASNEKLFFGSGTQLSVL	TRBJ1-4	TRBV5-1	8	-5.549
CAAGACAGAGAGCTGGGTTCCACTGCCAAAAAACAGTTTTTCATTACTCGGCCCGGTCCCAACGCTGCAGAGATATATGCTGCTGTCTTCAGGG	PEDSSIYLCSVGTGPSNEKLFFGSGTQLSVL	TRBJ1-4	TRBV29-1	7	-5.607
CAAGACAGAGAGCTGGGTTCCACTGCCAAAAAACAGTTTTTCATTACTCGTCCCAGTGTAACTGCTGGCACAGAAGTACACAGATGTTTGGGAG	SQTSVYFCASSYTGTSNEKLFFGSGTQLSVL	TRBJ1-4	TRBV6-2	7	-5.607
CAAGACAGAGAGCTGGGTTCCACTGCCAAAAAACAGTTTTTCATTACTCGTTAAACTGCTGGCACAGAGGTACATAGATGTCTGGTTGGTGCTG	STNQTSMYLCASSLTSNEKLFFGSGTQLSVL	TRBJ1-4	TRBV28	2	-6.151
CAAGACAGAGAGCTGGGTTCCACTGCCAAAAAACAGTTTTTCATTACTCTGCCCCCGGTTGATAAGGCTGCTGGCGCAAAGATAAAGGGCCGAG	SALYLCASSLINRGQSNEKLFFGSGTQLSVL	TRBJ1-4	TRBV5-1	4	-5.85
CAAGACAGAGAGCTGGGTTCCACTGCCAAAAAACAGTTTTTCATTACTCTGTCCCGGCTCACTGCTGGCGCAGAAATACACAGATGTCTGGGAG	SQTSVYFCASSEPGQSNEKLFFGSGTQLSVL	TRBJ1-4	TRBV10-2	3	-5.975
CAAGACAGAGAGCTGGGTTCCACTGCCAAAAAACAGTTTTTCATTACTCTGTCCCGGTAGTAAACTGCTGGCACAGAGGTACATAGATGTCTGG	QTSMYLCASSLLPGQSNEKLFFGSGTQLSVL	TRBJ1-4	TRBV28	61	-4.666
CAAGACAGAGAGCTGGGTTCCACTGCCAAAAAACAGTTTTTCATTACTCTGTCCTCTGCTGGTGGCACACAGGTACATGGCTGCGTCCCCCAGG	LGDAAMYLCATSRGQSNEKLFFGSGTQLSVL	TRBJ1-4	TRBV15	9	-5.497
CAAGACAGAGAGCTGGGTTCCACTGCCAAAAAACAGTTTTTCATTACTGCTCCAGGCACAGAGATAGAAGCCAGAGTCACTGAGAAGGAGCTTC	KLLLSDSGFYLCAWSSNEKLFFGSGTQLSVL	TRBJ1-4	TRBV30	4	-5.85
CAAGACAGAGAGCTGGGTTCCACTGCCAAAAAACAGTTTTTCATTACTGGATCGGCTGCTGGCACAGAGATACACGGCTGAGTCCCCCCGCTCT	ERGDSAVYLCASSRSSNEKLFFGSGTQLSVL	TRBJ1-4	TRBV7-3	6	-5.674
CAAGACAGAGAGCTGGGTTCCACTGCCAAAAAACAGTTTTTCATTACTGGCACTGCTGGCACAGAAGTACACAGATGTCTGGGAGGGAGCAGCC	AAPSQTSVYFCASSASNEKLFFGSGTQLSVL	TRBJ1-4	TRBV6-1	5	-5.753
CAAGACAGAGAGCTGGGTTCCACTGCCAAAAAACAGTTTTTCATTACTGGCCCAAAGAATACTACTGGCACAGAGATAGAAAGCTGTCGGGTTC	NPTAFYLCASSILWASNEKLFFGSGTQLSVL	TRBJ1-4	TRBV19	7	-5.607
CAAGACAGAGAGCTGGGTTCCACTGCCAAAAAACAGTTTTTCATTACTGGCCCCCTGGTTACTGCTGGCACAGAGGTACATAGATGTCTGGTTG	NQTSMYLCASSNQGASNEKLFFGSGTQLSVL	TRBJ1-4	TRBV28	5	-5.753
CAAGACAGAGAGCTGGGTTCCACTGCCAAAAAACAGTTTTTCATTACTGGCCCCGTTACTACTGGCACAGAGATAGAAAGCTGTCGGGTTCTTT	KNPTAFYLCASSNGASNEKLFFGSGTQLSVL	TRBJ1-4	TRBV19	5	-5.753
CAAGACAGAGAGCTGGGTTCCACTGCCAAAAAACAGTTTTTCATTACTGGGCCCCCTGTAACTGCTGGCACAGAAGTACACAGATGTCTGGGAG	SQTSVYFCASSYRGPSNEKLFFGSGTQLSVL	TRBJ1-4	TRBV6-5	4	-5.85
CAAGACAGAGAGCTGGGTTCCACTGCCAAAAAACAGTTTTTCATTACTGTCCCATTGGCTGCTGGCACAGAGATACAGGGCCGAGTCTTCTGGC	PEDSALYLCASSQWDSNEKLFFGSGTQLSVL	TRBJ1-4	TRBV4-2	3	-5.975
CAAGACAGAGAGCTGGGTTCCACTGCCAAAAAACAGTTTTTCATTACTGTCCCGGTAACTGCTGGCACAGAAGTACACAGATGTCTGGGAGGGA	PSQTSVYFCASSYRDSNEKLFFGSGTQLSVL	TRBJ1-4	TRBV6-6	4	-5.85
CAAGACAGAGAGCTGGGTTCCACTGCCAAAAAACAGTTTTTCATTACTGTCCCGGTTAAAGCTGCTGGCACAGAGATACATGGCCGAGTCCCCC	GDSAMYLCASSFNRDSNEKLFFGSGTQLSVL	TRBJ1-4	TRBV7-9	8	-5.549
CAAGACAGAGAGCTGGGTTCCACTGCCAAAAAACAGTTTTTCATTACTGTCCCTGTAGCTGACGCTGCAGAGATATATGCTGCTGTCTTCAGGG	PEDSSIYLCSVSYRDSNEKLFFGSGTQLSVL	TRBJ1-4	TRBV29-1	8	-5.549
CAAGACAGAGAGCTGGGTTCCACTGCCAAAAAACAGTTTTTCATTACTGTCCGAACTGCTGGCACAGAAGTACACAGATGTCTGGGAGGGAGCA	APSQTSVYFCASSSDSNEKLFFGSGTQLSVL	TRBJ1-4	TRBV6-6	4	-5.85
CAAGACAGAGAGCTGGGTTCCACTGCCAAAAAACAGTTTTTCATTACTGTCCGGGAGGAAGCTGCTGGCGCAAAGATAAAGGGCCGAGTCCCCC	GDSALYLCASSFLPDSNEKLFFGSGTQLSVL	TRBJ1-4	TRBV5-1	6	-5.674
CAAGACAGAGAGCTGGGTTCCACTGCCAAAAAACAGTTTTTCATTACTGTCGGTTGGTGAGCTGGCACAGAAATAAGCTGCCGAATCTCCTCGC	RGDSAAYFCASSPTDSNEKLFFGSGTQLSVL	TRBJ1-4	TRBV18	3	-5.975
CAAGACAGAGAGCTGGGTTCCACTGCCAAAAAACAGTTTTTCATTACTGTTTGCGTAACTGCTGGCACAGAAGTACACAGATGTCTGGGAGGGA	PSQTSVYFCASSYANSNEKLFFGSGTQLSVL	TRBJ1-4	TRBV6-5	24	-5.072
CAAGACAGAGAGCTGGGTTCCACTGCCAAAAAACAGTTTTTCATTACTTCCCCATAAGCTGCTGGCACAGAGATACATGGCCGAGTCCCCCTGC	QGDSAMYLCASSLWGSNEKLFFGSGTQLSVL	TRBJ1-4	TRBV7-9	3	-5.975
CAAGACAGAGAGCTGGGTTCCACTGCCAAAAAACAGTTTTTCATTACTTCCCCCTAAGCTGCTGGCACAGAGATACACGGCCGAGTCCTCCTGC	QEDSAVYLCASSLGGSNEKLFFGSGTQLSVL	TRBJ1-4	TRBV7-2	9	-5.497
CAAGACAGAGAGCTGGGTTCCACTGCCAAAAAACAGTTTTTCATTACTTCCCCTGCTGGCACAGAGATACAGGGCCGAGTCGTCCAGCTCCAAG	LELDDSALYLCASRGSNEKLFFGSGTQLSVL	TRBJ1-4	TRBV5-4	3	-5.975
CAAGACAGAGAGCTGGGTTCCACTGCCAAAAAACAGTTTTTCATTACTTCGTACACTCCAGGCACAGAGATAGAAGCCAGAGTCACTGAGAAGG	LLSDSGFYLCAWSVRSNEKLFFGSGTQLSVL	TRBJ1-4	TRBV30	3	-5.975
CAAGACAGAGAGCTGGGTTCCACTGCCAAAAAACAGTTTTTCATTAGAAACCATTAAGCTGCTGGCACAGAGATACACGGCCGAGTCCTCCTGC	QEDSAVYLCASSLMVSNEKLFFGSGTQLSVL	TRBJ1-4	TRBV7-2	6	-5.674
CAAGACAGAGAGCTGGGTTCCACTGCCAAAAAACAGTTTTTCATTAGAACCCCCTAGCTTGCTGGCGCAAAGATAAAGGGCCGAGTCCCCCAGC	LGDSALYLCASKLGGSNEKLFFGSGTQLSVL	TRBJ1-4	TRBV5-1	31	-4.96
CAAGACAGAGAGCTGGGTTCCACTGCCAAAAAACAGTTTTTCATTAGAACCCGCGGCGGCGCTGGCGCAAAGATAAAGGGCCGAGTCCCCCAGC	LGDSALYLCASAAAGSNEKLFFGSGTQLSVL	TRBJ1-4	TRBV5-1	4	-5.85
CAAGACAGAGAGCTGGGTTCCACTGCCAAAAAACAGTTTTTCATTAGAACCCTGTAAGCTGCTGGCACAGAGATACACGGCCGAGTCCTCCTGC	QEDSAVYLCASSLQGSNEKLFFGSGTQLSVL	TRBJ1-4	TRBV7-2	7	-5.607
CAAGACAGAGAGCTGGGTTCCACTGCCAAAAAACAGTTTTTCATTAGAACCCTGTTCCCTACTGCTGGCACAGAAGTACATGGCTGAGTCCTCC	EDSAMYFCASSREQGSNEKLFFGSGTQLSVL	TRBJ1-4	TRBV2	3	-5.975
CAAGACAGAGAGCTGGGTTCCACTGCCAAAAAACAGTTTTTCATTAGAACCTGTGAACTGCTGGCACAGAAGTACAGAGAGGTCTGGTTGGGGC	PQPDLSVLLCQQFTGSNEKLFFGSGTQLSVL	TRBJ1-4	TRBV27	4	-5.85
CAAGACAGAGAGCTGGGTTCCACTGCCAAAAAACAGTTTTTCATTAGAACGGCCTTGATCTTGGCTGCTGGCACAGAGATACAGGGCCGAGTCT	DSALYLCASSQDQGRSNEKLFFGSGTQLSVL	TRBJ1-4	TRBV4-2	10	-5.452
CAAGACAGAGAGCTGGGTTCCACTGCCAAAAAACAGTTTTTCATTAGAAGCCCCGTCCAAGCTGCTGGCGCAAAGATAAAGGGCCGAGTCCCCC	GDSALYLCASSLDGASNEKLFFGSGTQLSVL	TRBJ1-4	TRBV5-1	12	-5.373
CAAGACAGAGAGCTGGGTTCCACTGCCAAAAAACAGTTTTTCATTAGAAGCCCCTGGCGAACTGCTGGCACAGAGGTACATAGATGTCTGGTTG	NQTSMYLCASSSPGASNEKLFFGSGTQLSVL	TRBJ1-4	TRBV28	4	-5.85
CAAGACAGAGAGCTGGGTTCCACTGCCAAAAAACAGTTTTTCATTAGAAGCTGTCCCGATTTGGCTGCTGGCACAGAAATACACAGCAGAGTCA	DSAVYFCASSQIGTASNEKLFFGSGTQLSVL	TRBJ1-4	TRBV3-1	4	-5.85
CAAGACAGAGAGCTGGGTTCCACTGCCAAAAAACAGTTTTTCATTAGAAGCTGTTTCACTGCTGGCACAGAAGTACATGGCTGAGTCCTCCAGC	LEDSAMYFCASSETASNEKLFFGSGTQLSVL	TRBJ1-4	TRBV2	31	-4.96
CAAGACAGAGAGCTGGGTTCCACTGCCAAAAAACAGTTTTTCATTAGAAGGCCGAAGGCCACCATCCAAGCTGCTGGCACAGAGATAGAGGGCC	ALYLCASSLDGGLRPSNEKLFFGSGTQLSVL	TRBJ1-4	TRBV5-6	2	-6.151
CAAGACAGAGAGCTGGGTTCCACTGCCAAAAAACAGTTTTTCATTAGAAGTGTGTCCCGGACCTACGCTGCTGGCACAGAAATACAAAGCTGAG	SALYFCASSVGPGHTSNEKLFFGSGTQLSVL	TRBJ1-4	TRBV9	4	-5.85
CAAGACAGAGAGCTGGGTTCCACTGCCAAAAAACAGTTTTTCATTAGAATCCCCTTCACTGCTGGCACAGAAGTACACAGATGTCTGGGAGGGA	PSQTSVYFCASSEGDSNEKLFFGSGTQLSVL	TRBJ1-4	TRBV6-1	3	-5.975
CAAGACAGAGAGCTGGGTTCCACTGCCAAAAAACAGTTTTTCATTAGAATTCCCCGGGCTGCTGGCGCAAAGATAAAGGGCCGAGTCCCCCAGC	LGDSALYLCASSPGNSNEKLFFGSGTQLSVL	TRBJ1-4	TRBV5-1	9	-5.497
CAAGACAGAGAGCTGGGTTCCACTGCCAAAAAACAGTTTTTCATTAGACACCTCCGTGCTGGCACAGAGGTACATAGATGTCTGGTTGGTGCTG	STNQTSMYLCASTEVSNEKLFFGSGTQLSVL	TRBJ1-4	TRBV28	7	-5.607
CAAGACAGAGAGCTGGGTTCCACTGCCAAAAAACAGTTTTTCATTAGACAGCCCCGCAGGTGAGCTGGCACAGAAATAAGCTGCCGAATCTCCT	GDSAAYFCASSPAGLSNEKLFFGSGTQLSVL	TRBJ1-4	TRBV18	3	-5.975
CAAGACAGAGAGCTGGGTTCCACTGCCAAAAAACAGTTTTTCATTAGACAGCCTGTCGTAAAGGCTGCTGGCGCAAAGATAAAGGGCCGAGTCC	DSALYLCASSLYDRLSNEKLFFGSGTQLSVL	TRBJ1-4	TRBV5-1	4	-5.85
CAAGACAGAGAGCTGGGTTCCACTGCCAAAAAACAGTTTTTCATTAGACATCAGTTGTCCCGTGTCGAGACTGCAGATGTAGAAGCTGCTGTCT	DSSFYICSLDTGQLMSNEKLFFGSGTQLSVL	TRBJ1-4	TRBV20-1	3	-5.975
CAAGACAGAGAGCTGGGTTCCACTGCCAAAAAACAGTTTTTCATTAGACATGTCACCTACTCACTGCTGGCGCAGAAATACACAGATGTCTGGG	PDICVFLRQQ*VGDMSNEKLFFGSGTQLSVL	TRBJ1-4	TRBV10-2	2	-6.151
CAAGACAGAGAGCTGGGTTCCACTGCCAAAAAACAGTTTTTCATTAGACCACCCCCGGAGCTGGGCACTGCAGATGTAGAAGCTGCTGTCTTCA	EDSSFYICSAQLRGWSNEKLFFGSGTQLSVL	TRBJ1-4	TRBV20-1	5	-5.753
CAAGACAGAGAGCTGGGTTCCACTGCCAAAAAACAGTTTTTCATTAGACCACCCGGGAGTGCTGGCACAGAAATACACAGCAGAGTCACCAAGN	LGDSAVYFCASTPGWSNEKLFFGSGTQLSVL	TRBJ1-4	TRBV3-1	2	-6.151
CAAGACAGAGAGCTGGGTTCCACTGCCAAAAAACAGTTTTTCATTAGACCCCCCGACGGTGCTGGCACAGAGATAGAAAGCTGTCGGGTTCTTT	KNPTAFYLCASTVGGSNEKLFFGSGTQLSVL	TRBJ1-4	TRBV19	6	-5.674
CAAGACAGAGAGCTGGGTTCCACTGCCAAAAAACAGTTTTTCATTAGACCCCCCTTGATCTTGGCTGCTGGCACAGAGATACAGGGCCGAGTCT	DSALYLCASSQDQGGSNEKLFFGSGTQLSVL	TRBJ1-4	TRBV4-2	3	-5.975
CAAGACAGAGAGCTGGGTTCCACTGCCAAAAAACAGTTTTTCATTAGACCCCCGATATGCACGTCTGCTGGCACAGAGATACATGGCCGAGTCC	DSAMYLCASRRAYRGSNEKLFFGSGTQLSVL	TRBJ1-4	TRBV7-9	4	-5.85
CAAGACAGAGAGCTGGGTTCCACTGCCAAAAAACAGTTTTTCATTAGACCCCCTGTCGGTGCTGGCACAGAGGTACATAGATGTCTGGTTGGTG	TNQTSMYLCASTDRGSNEKLFFGSGTQLSVL	TRBJ1-4	TRBV28	8	-5.549
CAAGACAGAGAGCTGGGTTCCACTGCCAAAAAACAGTTTTTCATTAGACCCCGTTAAGCTGCTGGCACAGAGATACACGGCCGAGTCCTCCTGC	QEDSAVYLCASSLTGSNEKLFFGSGTQLSVL	TRBJ1-4	TRBV7-2	162	-4.242
CAAGACAGAGAGCTGGGTTCCACTGCCAAAAAACAGTTTTTCATTAGACCCCTCGTCCCTGGTGCTGGCACAGAAATACAAAGCTGAGTCCCCC	GDSALYFCASTRDEGSNEKLFFGSGTQLSVL	TRBJ1-4	TRBV9	5	-5.753
CAAGACAGAGAGCTGGGTTCCACTGCCAAAAAACAGTTTTTCATTAGACCCCTGTCGACTGGCACAGAGATAGAAAGCTGTCGGGTTCTTTTGG	QKNPTAFYLCASRQGSNEKLFFGSGTQLSVL	TRBJ1-4	TRBV19	6	-5.674
CAAGACAGAGAGCTGGGTTCCACTGCCAAAAAACAGTTTTTCATTAGACCCCTGTCGCGGGCTGCTGGCACAGAAATACAAAGCTGAGTCCCCC	GDSALYFCASSPRQGSNEKLFFGSGTQLSVL	TRBJ1-4	TRBV9	4	-5.85
CAAGACAGAGAGCTGGGTTCCACTGCCAAAAAACAGTTTTTCATTAGACCCCTGTCGTGCGGGATCCTGGCTGCTGGCGCAGAGATACAGGGCC	ALYLCASSQDPARQGSNEKLFFGSGTQLSVL	TRBJ1-4	TRBV4-3	11	-5.41
CAAGACAGAGAGCTGGGTTCCACTGCCAAAAAACAGTTTTTCATTAGACCCTGATATGCTGGCACAGAAGTACATGGCTGAGTCCTCCAGCTTT	KLEDSAMYFCASISGSNEKLFFGSGTQLSVL	TRBJ1-4	TRBV2	3	-5.975
CAAGACAGAGAGCTGGGTTCCACTGCCAAAAAACAGTTTTTCATTAGACCCTGTCCCGCCCGTTAAGCTGCTGGCACAGAGATACACGGCTGAG	SAVYLCASSLTGGTGSNEKLFFGSGTQLSVL	TRBJ1-4	TRBV7-3	4	-5.85
CAAGACAGAGAGCTGGGTTCCACTGCCAAAAAACAGTTTTTCATTAGACCCTGTCTCGCTGCTGGCGCAAAGATAAAGGGCCGAGTCCCCCAGC	LGDSALYLCASSETGSNEKLFFGSGTQLSVL	TRBJ1-4	TRBV5-1	3	-5.975
CAAGACAGAGAGCTGGGTTCCACTGCCAAAAAACAGTTTTTCATTAGACCCTGTTTGGCTGGCACAGAGGTACTGAGAGGTATGTGAGGGCCTG	RPSHTSQYLCASQTGSNEKLFFGSGTQLSVL	TRBJ1-4	TRBV25-1	4	-5.85
CAAGACAGAGAGCTGGGTTCCACTGCCAAAAAACAGTTTTTCATTAGACCGTCCTCTAGCACTGCAGATGTAGAAGCTGCTGTCTTCAGGATGG	HPEDSSFYICSARGRSNEKLFFGSGTQLSVL	TRBJ1-4	TRBV20-1	2	-6.151
CAAGACAGAGAGCTGGGTTCCACTGCCAAAAAACAGTTTTTCATTAGACCTCCCCTGCCCCCCCGGAGTGGCACAGAAGTACACAGATGTCTGG	QTSVYFCATPGGQGRSNEKLFFGSGTQLSVL	TRBJ1-4	TRBV10-3	3	-5.975
CAAGACAGAGAGCTGGGTTCCACTGCCAAAAAACAGTTTTTCATTAGACCTCCCTGGACCTAAGCTGCTGGCACAGAGATACATGGCCGAGTCC	DSAMYLCASSLGPGRSNEKLFFGSGTQLSVL	TRBJ1-4	TRBV7-9	7	-5.607
CAAGACAGAGAGCTGGGTTCCACTGCCAAAAAACAGTTTTTCATTAGACCTCCTGCTGGCACAGAGATACACGGCCGAGTCCTCCTGCTGTGTG	TQQEDSAVYLCASRRSNEKLFFGSGTQLSVL	TRBJ1-4	TRBV7-2	2	-6.151
CAAGACAGAGAGCTGGGTTCCACTGCCAAAAAACAGTTTTTCATTAGACCTGTCACCCAAACTGCTGGCACAGAAGTACAGAGAGGTCTGGTTG	NQTSLYFCASSLGDRSNEKLFFGSGTQLSVL	TRBJ1-4	TRBV27	4	-5.85
CAAGACAGAGAGCTGGGTTCCACTGCCAAAAAACAGTTTTTCATTAGACCTGTCGAAGCTGCTGGCACAGAGATACACGGCCGAGTCCTCCTGC	QEDSAVYLCASSFDRSNEKLFFGSGTQLSVL	TRBJ1-4	TRBV7-2	5	-5.753
CAAGACAGAGAGCTGGGTTCCACTGCCAAAAAACAGTTTTTCATTAGACGCCCTGTCTCTGCTGGCACAGAAGTACACAGATGTCTGGGAGGGA	PSQTSVYFCASRDRASNEKLFFGSGTQLSVL	TRBJ1-4	TRBV6-5	21	-5.13
CAAGACAGAGAGCTGGGTTCCACTGCCAAAAAACAGTTTTTCATTAGACGCCGCTGTCCGGATACTGCTGGCACAGAAGTACAGAGAGGTCTGG	QTSLYFCASSIRTAASNEKLFFGSGTQLSVL	TRBJ1-4	TRBV27	2	-6.151
CAAGACAGAGAGCTGGGTTCCACTGCCAAAAAACAGTTTTTCATTAGACGCGCCCCCTGGCCTCGCACTGCAGATGTAGAAGCTGCTGTCTTCA	EDSSFYICSARPGGASNEKLFFGSGTQLSVL	TRBJ1-4	TRBV20-1	10	-5.452
CAAGACAGAGAGCTGGGTTCCACTGCCAAAAAACAGTTTTTCATTAGACGGTAACCACAGATCTCTAGCACTGCAGATGTAGAAGCTGCTGTCT	DSSFYICSARDLWLPSNEKLFFGSGTQLSVL	TRBJ1-4	TRBV20-1	21	-5.13
CAAGACAGAGAGCTGGGTTCCACTGCCAAAAAACAGTTTTTCATTAGACGTACTCAGCCCAACGCTGCAGAGATATATGCTGCTGTCTTCAGGG	PEDSSIYLCSVGLSTSNEKLFFGSGTQLSVL	TRBJ1-4	TRBV29-1	26	-5.037
CAAGACAGAGAGCTGGGTTCCACTGCCAAAAAACAGTTTTTCATTAGACTCCCTGGAGCCGGCACAGAAGTACACAGATGTTTGGGAGGGAGCA	APSQTSVYFCAGSRESNEKLFFGSGTQLSVL	TRBJ1-4	TRBV6-2	7	-5.607
CAAGACAGAGAGCTGGGTTCCACTGCCAAAAAACAGTTTTTCATTAGACTCGCGACTGCTGGCACAGAAGTACACAGATGTCTGGGAGGGAGCA	APSQTSVYFCASSRESNEKLFFGSGTQLSVL	TRBJ1-4	TRBV6-1	5	-5.753
CAAGACAGAGAGCTGGGTTCCACTGCCAAAAAACAGTTTTTCATTAGACTGAACCCGTAAACTGCTGGCACAGAGGTACATAGATGTCTGGTTG	NQTSMYLCASSLRVQSNEKLFFGSGTQLSVL	TRBJ1-4	TRBV28	7	-5.607
CAAGACAGAGAGCTGGGTTCCACTGCCAAAAAACAGTTTTTCATTAGACTGGCCACGATCTCTAGCACTGCAGATGTAGAAGCTGCTGTCTTCA	EDSSFYICSARDRGQSNEKLFFGSGTQLSVL	TRBJ1-4	TRBV20-1	11	-5.41
CAAGACAGAGAGCTGGGTTCCACTGCCAAAAAACAGTTTTTCATTAGACTGGGATCTAGCACTGCAGATGTAGAAGCTGCTGTCTTCAGGATGG	HPEDSSFYICSARSQSNEKLFFGSGTQLSVL	TRBJ1-4	TRBV20-1	7	-5.607
CAAGACAGAGAGCTGGGTTCCACTGCCAAAAAACAGTTTTTCATTAGACTGTACACTGCTGGCGCAAAGATAAAGGGCCGAGTCCCCCAGCTCC	ELGDSALYLCASSVQSNEKLFFGSGTQLSVL	TRBJ1-4	TRBV5-1	5	-5.753
CAAGACAGAGAGCTGGGTTCCACTGCCAAAAAACAGTTTTTCATTAGACTGTCCAGTGGCGCAGAGATATATGCTGCTGTCTTCAGGGCTCATG	MSPEDSSIYLCATGQSNEKLFFGSGTQLSVL	TRBJ1-4	TRBV29-1	17	-5.221
CAAGACAGAGAGCTGGGTTCCACTGCCAAAAAACAGTTTTTCATTAGACTGTCCGTTACTCCAGGCACAGAGATAGAAGCCAGAGTCACTGAGA	LSDSGFYLCAWSNGQSNEKLFFGSGTQLSVL	TRBJ1-4	TRBV30	3	-5.975
CAAGACAGAGAGCTGGGTTCCACTGCCAAAAAACAGTTTTTCATTAGAGAAAGACCCTGTCCGGTCTTGGCTGCTGGCGCAGAGATACAGGGCC	ALYLCASSQDRTGSFSNEKLFFGSGTQLSVL	TRBJ1-4	TRBV4-3	4	-5.85
CAAGACAGAGAGCTGGGTTCCACTGCCAAAAAACAGTTTTTCATTAGAGACGACCCCGGGGAAACTGGCACAGAGATAGAAAGCTGTCGGGTTC	NPTAFYLCASFPGVVSNEKLFFGSGTQLSVL	TRBJ1-4	TRBV19	3	-5.975
CAAGACAGAGAGCTGGGTTCCACTGCCAAAAAACAGTTTTTCATTAGAGAGGTGCCCCAAGCTGCTGGCACAGAGATACACGGCGGAGTCCTCC	EDSAVYLCASSLGHLSNEKLFFGSGTQLSVL	TRBJ1-4	TRBV7-8	5	-5.753
CAAGACAGAGAGCTGGGTTCCACTGCCAAAAAACAGTTTTTCATTAGAGCCACCATCAACGCTGCAGAGATATATGCTGCTGTCTTCAGGGCTC	SPEDSSIYLCSVDGGSNEKLFFGSGTQLSVL	TRBJ1-4	TRBV29-1	10	-5.452
CAAGACAGAGAGCTGGGTTCCACTGCCAAAAAACAGTTTTTCATTAGAGCCAGCGGGGAAGCTGCTGGCACAGAGATACACGGCCGAGTCCTCA	EDSAVYLCASSFPAGSNEKLFFGSGTQLSVL	TRBJ1-4	TRBV11-2	2	-6.151
CAAGACAGAGAGCTGGGTTCCACTGCCAAAAAACAGTTTTTCATTAGAGCCCCCTGAACTGCTGGCACAGAGGTACATAGATGTCTGGTTGGTG	TNQTSMYLCASSSGGSNEKLFFGSGTQLSVL	TRBJ1-4	TRBV28	5	-5.753
CAAGACAGAGAGCTGGGTTCCACTGCCAAAAAACAGTTTTTCATTAGAGCCCTGTCCAGACCTGCTGGCACAGAAGTACACAGATGTCTGGGAG	SQTSVYFCASRSGQGSNEKLFFGSGTQLSVL	TRBJ1-4	TRBV6-6	4	-5.85
CAAGACAGAGAGCTGGGTTCCACTGCCAAAAAACAGTTTTTCATTAGAGCCCTGTCGACGGCTGCTGGCACAGAGATACATGGCCGAGTCCCCC	GDSAMYLCASSRRQGSNEKLFFGSGTQLSVL	TRBJ1-4	TRBV7-9	3	-5.975
CAAGACAGAGAGCTGGGTTCCACTGCCAAAAAACAGTTTTTCATTAGAGCCGTCCCTTCTGCTGGCACAGAAGTACACAGCTGAGTCCCTGGGT	PRDSAVYFCASRRDGSNEKLFFGSGTQLSVL	TRBJ1-4	TRBV12-3; TRBV12-4	2	-6.151
CAAGACAGAGAGCTGGGTTCCACTGCCAAAAAACAGTTTTTCATTAGAGCCTGCGCTATCTTGGCTGCTGGCGCAGAGATACAGGGCCGAGTCT	DSALYLCASSQDSAGSNEKLFFGSGTQLSVL	TRBJ1-4	TRBV4-3	3	-5.975
CAAGACAGAGAGCTGGGTTCCACTGCCAAAAAACAGTTTTTCATTAGAGCTCCCCCGGTTGGGGTGGCTGCTGGCGCAGAGATACAGGGCCGAG	SALYLCASSHPNRGSSNEKLFFGSGTQLSVL	TRBJ1-4	TRBV4-3	5	-5.753
CAAGACAGAGAGCTGGGTTCCACTGCCAAAAAACAGTTTTTCATTAGAGCTGCCCTTGCTGGCACAGAAGTACACAGATGTTTGGGAGGGAGCA	APSQTSVYFCASKGSSNEKLFFGSGTQLSVL	TRBJ1-4	TRBV6-2	4	-5.85
CAAGACAGAGAGCTGGGTTCCACTGCCAAAAAACAGTTTTTCATTAGAGCTGTCCAAGCTGCTGGCGCAAAGATAAAGGGCCGAGTCCCCCAGC	LGDSALYLCASSLDSSNEKLFFGSGTQLSVL	TRBJ1-4	TRBV5-1	3	-5.975
CAAGACAGAGAGCTGGGTTCCACTGCCAAAAAACAGTTTTTCATTAGAGGCCCCTGAGCTGCTGGCACAGAGATACAGGGCCGAGTCCCCCAGC	LGDSALYLCASSSGASNEKLFFGSGTQLSVL	TRBJ1-4	TRBV5-5	10	-5.452
CAAGACAGAGAGCTGGGTTCCACTGCCAAAAAACAGTTTTTCATTAGAGGCCCTGTTCAGCTTGCTGGCGCAGAGATACAGGGCTGAGTCTTCT	EDSALYLCASKLNRASNEKLFFGSGTQLSVL	TRBJ1-4	TRBV4-1	8	-5.549
CAAGACAGAGAGCTGGGTTCCACTGCCAAAAAACAGTTTTTCATTAGAGGCCGTCCCGGAGCTGGCACAGAAGTACAGAGAGGTCTGGTTGGGG	PNQTSLYFCASSGTASNEKLFFGSGTQLSVL	TRBJ1-4	TRBV27	10	-5.452
CAAGACAGAGAGCTGGGTTCCACTGCCAAAAAACAGTTTTTCATTAGAGGCGATCCCCCTAGGGAGCCTAGCACTGCAGATGTAGAAGCTGCTG	SSFYICSARLPRGIASNEKLFFGSGTQLSVL	TRBJ1-4	TRBV20-1	8	-5.549
CAAGACAGAGAGCTGGGTTCCACTGCCAAAAAACAGTTTTTCATTAGAGGCTCGCGAAACGCTGCAGAGATATATGCTGCTGTCTTCAGGGCTC	SPEDSSIYLCSVSRASNEKLFFGSGTQLSVL	TRBJ1-4	TRBV29-1	13	-5.338
CAAGACAGAGAGCTGGGTTCCACTGCCAAAAAACAGTTTTTCATTAGAGGGCCCGGGACTGCTGGCACAGAAGTACACAGATGTCTGGGAGGGA	PSQTSVYFCASSPGPSNEKLFFGSGTQLSVL	TRBJ1-4	TRBV6-5	3	-5.975
CAAGACAGAGAGCTGGGTTCCACTGCCAAAAAACAGTTTTTCATTAGAGGTACCCCCCAGGAGGCCACTAGCACAAAAATACACAGCTGAGTCC	DSAVYFCASGLLGGTSNEKLFFGSGTQLSVL	TRBJ1-4	TRBV12-5	5	-5.753
CAAGACAGAGAGCTGGGTTCCACTGCCAAAAAACAGTTTTTCATTAGAGGTACCGGTGGTGAGCTGGCACAGAAATAAGCTGCCGAATCTCCTC	RRFGSLFLCQLTTGTSNEKLFFGSGTQLSVL	TRBJ1-4	TRBV18	7	-5.607
CAAGACAGAGAGCTGGGTTCCACTGCCAAAAAACAGTTTTTCATTAGAGGTCCCAAAGCTGCTGGCACAGAGATACATGGCCGAGTCCCCCTGC	QGDSAMYLCASSFGTSNEKLFFGSGTQLSVL	TRBJ1-4	TRBV7-9	3	-5.975
CAAGACAGAGAGCTGGGTTCCACTGCCAAAAAACAGTTTTTCATTAGAGGTGTCTGTGGCACTGCAGATGTAGAAGCTGCTGTCTTCAGGATGG	HPEDSSFYICSATDTSNEKLFFGSGTQLSVL	TRBJ1-4	TRBV20-1	7	-5.607
CAAGACAGAGAGCTGGGTTCCACTGCCAAAAAACAGTTTTTCATTAGAGTCCCACACGCTGCAGAGATATATGCTGCTGTCTTCAGGGCTCATG	MSPEDSSIYLCSVWDSNEKLFFGSGTQLSVL	TRBJ1-4	TRBV29-1	7	-5.607
CAAGACAGAGAGCTGGGTTCCACTGCCAAAAAACAGTTTTTCATTAGATATCCCGTCCAAGCTGCTGGCGCAAAGATAAAGGGCCGAGTCCCCC	GDSALYLCASSLDGISNEKLFFGSGTQLSVL	TRBJ1-4	TRBV5-1	4	-5.85
CAAGACAGAGAGCTGGGTTCCACTGCCAAAAAACAGTTTTTCATTAGATCCCCCCTATCCTGCTGGCACAGAAGTACACAGATGTCTGAGAGGG	PLRHLCTSVPAG*GGSNEKLFFGSGTQLSVL	TRBJ1-4	TRBV6-4	5	-5.753
CAAGACAGAGAGCTGGGTTCCACTGCCAAAAAACAGTTTTTCATTAGATCCCCTGTGCCCTAAGGGTGGACTAGCACTGCAGATGTAGAAGCTG	SFYICSASPPLGHRGSNEKLFFGSGTQLSVL	TRBJ1-4	TRBV20-1	11	-5.41
CAAGACAGAGAGCTGGGTTCCACTGCCAAAAAACAGTTTTTCATTAGATCCCTGGGGGAGGGGGCTGCTGGCGCAGAGATACAGGGCCGAGTCT	DSALYLCASSPLPQGSNEKLFFGSGTQLSVL	TRBJ1-4	TRBV4-3	7	-5.607
CAAGACAGAGAGCTGGGTTCCACTGCCAAAAAACAGTTTTTCATTAGATCCCTGTCCTGCGCTGCAGAGATATATGCTGCTGTCTTCAGGGCTC	SPEDSSIYLCSAGQGSNEKLFFGSGTQLSVL	TRBJ1-4	TRBV29-1	8	-5.549
CAAGACAGAGAGCTGGGTTCCACTGCCAAAAAACAGTTTTTCATTAGATCCGGAAAGGGTCCTGCTGGCACAGAAGTACAGAGAGGTCTGGTTG	NQTSLYFCASRTLSGSNEKLFFGSGTQLSVL	TRBJ1-4	TRBV27	3	-5.975
CAAGACAGAGAGCTGGGTTCCACTGCCAAAAAACAGTTTTTCATTAGATCCGTCCGTGCTGCTGGCGCAAAGATAAAGGGCCGAGTCCCCCAGC	LGDSALYLCASSTDGSNEKLFFGSGTQLSVL	TRBJ1-4	TRBV5-1	3	-5.975
CAAGACAGAGAGCTGGGTTCCACTGCCAAAAAACAGTTTTTCATTAGATCTGAATCCGGCCAAGCTGCTGGCGCAAAGATAAAGGGCCGAGTCC	DSALYLCASSLAGFRSNEKLFFGSGTQLSVL	TRBJ1-4	TRBV5-1	2	-6.151
CAAGACAGAGAGCTGGGTTCCACTGCCAAAAAACAGTTTTTCATTAGATGACCCCCCGTCTTGGCTGCTGGCGCAGAGATACAGGGCCGAGTCT	DSALYLCASSQDGGSSNEKLFFGSGTQLSVL	TRBJ1-4	TRBV4-3	7	-5.607
CAAGACAGAGAGCTGGGTTCCACTGCCAAAAAACAGTTTTTCATTAGATGCCCGGCGGCCGGCACAGAAGTACATGGCTGAGTCCTCCAGCTTT	KLEDSAMYFCAGRRASNEKLFFGSGTQLSVL	TRBJ1-4	TRBV2	5	-5.753
CAAGACAGAGAGCTGGGTTCCACTGCCAAAAAACAGTTTTTCATTAGATTGCGCCGTTGAATATTCACTGCTGGCACAGAAGTACATGGCTGAG	SAMYFCASSEYSTAQSNEKLFFGSGTQLSVL	TRBJ1-4	TRBV2	2	-6.151
CAAGACAGAGAGCTGGGTTCCACTGCCAAAAAACAGTTTTTCATTAGCAAACCCTGTTCCGACGCTGCAGAGATATATGCTGCTGTCTTCAGGG	PEDSSIYLCSVGTGFANEKLFFGSGTQLSVL	TRBJ1-4	TRBV29-1	6	-5.674
CAAGACAGAGAGCTGGGTTCCACTGCCAAAAAACAGTTTTTCATTAGCAACCCCTGTGCTGCTGGCGCAAAGATAAAGGGCCGAGTCCCCCAGC	LGDSALYLCASSTGVANEKLFFGSGTQLSVL	TRBJ1-4	TRBV5-1	4	-5.85
CAAGACAGAGAGCTGGGTTCCACTGCCAAAAAACAGTTTTTCATTAGCAACCCTGGGGGTACTGCTGGCACAGAAGTACATGGCTGAGTCCTCC	EDSAMYFCASSTPRVANEKLFFGSGTQLSVL	TRBJ1-4	TRBV2	51	-4.744
CAAGACAGAGAGCTGGGTTCCACTGCCAAAAAACAGTTTTTCATTAGCAAGTAGATCCCTTGCACTGCAGATGTAGAAGCTGCTGTCTTCAGGA	PEDSSFYICSARDLLANEKLFFGSGTQLSVL	TRBJ1-4	TRBV20-1	8	-5.549
CAAGACAGAGAGCTGGGTTCCACTGCCAAAAAACAGTTTTTCATTAGCAATGACGATCCCCTTCCGGGAACTGCTGGCACAGAAGTACAGAGAG	SLYFCASSSRKGIVIANEKLFFGSGTQLSVL	TRBJ1-4	TRBV27	4	-5.85
CAAGACAGAGAGCTGGGTTCCACTGCCAAAAAACAGTTTTTCATTAGCACCACCTCGAGAGTCCCCGGTGGCACAGAAGTACACAGATGTCTGG	QTSVYFCATGDSRGGANEKLFFGSGTQLSVL	TRBJ1-4	TRBV10-3	5	-5.753
CAAGACAGAGAGCTGGGTTCCACTGCCAAAAAACAGTTTTTCATTAGCACCCCCTGCCAAGCTGCTGGCGCAAAGATAAAGGGCCGAGTCCCCC	GDSALYLCASSLAGGANEKLFFGSGTQLSVL	TRBJ1-4	TRBV5-1	3	-5.975
CAAGACAGAGAGCTGGGTTCCACTGCCAAAAAACAGTTTTTCATTAGCACCCTGACTCTTGCTGGCACAGAAGTACATGGCTGAGTCCTCCAGN	LEDSAMYFCASKSQGANEKLFFGSGTQLSVL	TRBJ1-4	TRBV2	3	-5.975
CAAGACAGAGAGCTGGGTTCCACTGCCAAAAAACAGTTTTTCATTAGCACTTTCCCACGGATCTCTAGCACTGCAGATGTAGAAGCTGCTGTCT	DSSFYICSARDPWESANEKLFFGSGTQLSVL	TRBJ1-4	TRBV20-1	7	-5.607
CAAGACAGAGAGCTGGGTTCCACTGCCAAAAAACAGTTTTTCATTAGCAGAACGACTTGTCGAGCTGCTGGCACAGAAGTACACAGATGTCTGG	QTSVYFCASSSTSRSANEKLFFGSGTQLSVL	TRBJ1-4	TRBV6-6	6	-5.674
CAAGACAGAGAGCTGGGTTCCACTGCCAAAAAACAGTTTTTCATTAGCAGCCCCTAGACTAGCACTGCAGATGTAGAAGCTGCTGTCTTCAGGA	PEDSSFYICSASLGAANEKLFFGSGTQLSVL	TRBJ1-4	TRBV20-1	3	-5.975
CAAGACAGAGAGCTGGGTTCCACTGCCAAAAAACAGTTTTTCATTAGCAGCCGGGTGATCTTGGCTGCTGGCGCAGAGATACAGGGCCGAGTCT	DSALYLCASSQDHPAANEKLFFGSGTQLSVL	TRBJ1-4	TRBV4-3	3	-5.975
CAAGACAGAGAGCTGGGTTCCACTGCCAAAAAACAGTTTTTCATTAGCAGTCCCGGTCTCGCTGCTGGCACAGAAATACAAAGCTGAGTCCCCC	GDSALYFCASSETGTANEKLFFGSGTQLSVL	TRBJ1-4	TRBV9	4	-5.85
CAAGACAGAGAGCTGGGTTCCACTGCCAAAAAACAGTTTTTCATTAGCATGACCCCCTGGGCTGCTGGCACAGAAGTACATGGCTGAGTCCTCC	EDSAMYFCASSPGGHANEKLFFGSGTQLSVL	TRBJ1-4	TRBV2	5	-5.753
CAAGACAGAGAGCTGGGTTCCACTGCCAAAAAACAGTTTTTCATTAGCATTCAATACAACGCTGCAGAGATATATGCTGCTGTCTTCAGGGCTC	SPEDSSIYLCSVVLNANEKLFFGSGTQLSVL	TRBJ1-4	TRBV29-1	9	-5.497
CAAGACAGAGAGCTGGGTTCCACTGCCAAAAAACAGTTTTTCATTAGCCAACCCACCAGTGGGACTGCTGGCACAGAAGTACACAGATGTCTGG	QTSVYFCASSPTGGLANEKLFFGSGTQLSVL	TRBJ1-4	TRBV6-5	26	-5.037
CAAGACAGAGAGCTGGGTTCCACTGCCAAAAAACAGTTTTTCATTAGCCAACCCCCGGCTGCTGGCACAGAGATACACGGCCGAGTCCTCCTGC	QEDSAVYLCASSRGLANEKLFFGSGTQLSVL	TRBJ1-4	TRBV7-2	5	-5.753
CAAGACAGAGAGCTGGGTTCCACTGCCAAAAAACAGTTTTTCATTAGCCAACCCCTGTAGTTTGCTGGCGCAAAGATAAAGGGCCGAGTCCCCC	GDSALYLCASKLQGLANEKLFFGSGTQLSVL	TRBJ1-4	TRBV5-1	4	-5.85
CAAGACAGAGAGCTGGGTTCCACTGCCAAAAAACAGTTTTTCATTAGCCAACTGTGCTCTAGCACTGCAGATGTAGAAGCTGCTGTCTTCAGGA	PEDSSFYICSARAQLANEKLFFGSGTQLSVL	TRBJ1-4	TRBV20-1	6	-5.674
CAAGACAGAGAGCTGGGTTCCACTGCCAAAAAACAGTTTTTCATTAGCCAAGCCATAGTAACTGCTGGCACAGAAGTACACAGATGTCTGGGAG	SQTSVYFCASSYYGLANEKLFFGSGTQLSVL	TRBJ1-4	TRBV6-5	7	-5.607
CAAGACAGAGAGCTGGGTTCCACTGCCAAAAAACAGTTTTTCATTAGCCACACTGCTGGCACAGAGGTACATAGATGTCTGGTTGGTGCTGGCG	ASTNQTSMYLCASSVANEKLFFGSGTQLSVL	TRBJ1-4	TRBV28	5	-5.753
CAAGACAGAGAGCTGGGTTCCACTGCCAAAAAACAGTTTTTCATTAGCCACATGGCTGCCCGCGCTGCAGAGATATATGCTGCTGTCTTCAGGG	PEDSSIYLCSAGSHVANEKLFFGSGTQLSVL	TRBJ1-4	TRBV29-1	15	-5.276
CAAGACAGAGAGCTGGGTTCCACTGCCAAAAAACAGTTTTTCATTAGCCACCCCGAGATCTTGGCTGCTGGCACAGAAATAAACTCCAGAATCC	DSGVYFCASSQDLGVANEKLFFGSGTQLSVL	TRBJ1-4	TRBV14	11	-5.41
CAAGACAGAGAGCTGGGTTCCACTGCCAAAAAACAGTTTTTCATTAGCCACCTGTCCGCCCCTGCTGGCACAGAGGTACATAGATGTCTGGTTG	NQTSMYLCASRGGQVANEKLFFGSGTQLSVL	TRBJ1-4	TRBV28	7	-5.607
CAAGACAGAGAGCTGGGTTCCACTGCCAAAAAACAGTTTTTCATTAGCCACTCCCTGGCCTCTAGCACTGCAGATGTAGAAGCTGCTGTCTTCA	EDSSFYICSARGQGVANEKLFFGSGTQLSVL	TRBJ1-4	TRBV20-1	7	-5.607
CAAGACAGAGAGCTGGGTTCCACTGCCAAAAAACAGTTTTTCATTAGCCACTGTCTTATATTCACTGCTGGCACAGAAGTACATGGCTGAGTCC	DSAMYFCASSEYKTVANEKLFFGSGTQLSVL	TRBJ1-4	TRBV2	10	-5.452
CAAGACAGAGAGCTGGGTTCCACTGCCAAAAAACAGTTTTTCATTAGCCACTTGGCTGCTGGCGCAGAGATACAGGGCCGAGTCTTCTGGCTGC	QPEDSALYLCASSQVANEKLFFGSGTQLSVL	TRBJ1-4	TRBV4-3	6	-5.674
CAAGACAGAGAGCTGGGTTCCACTGCCAAAAAACAGTTTTTCATTAGCCAGAGCCCCTCCCGGGCTGCTGGCGCAAAGATAAAGGGCCGAGTCC	DSALYLCASSPGGALANEKLFFGSGTQLSVL	TRBJ1-4	TRBV5-1	8	-5.549
CAAGACAGAGAGCTGGGTTCCACTGCCAAAAAACAGTTTTTCATTAGCCAGCCCCGCACTGCTGGCACAGAAGTACATGGCTGAGTCCTCCAGC	LEDSAMYFCASSAGLANEKLFFGSGTQLSVL	TRBJ1-4	TRBV2	12	-5.373
CAAGACAGAGAGCTGGGTTCCACTGCCAAAAAACAGTTTTTCATTAGCCAGCCCCTGTCCGTCGCGTGAGCTGGCACAGAAATAAGCTGCCGAA	SAAYFCASSRDGQGLANEKLFFGSGTQLSVL	TRBJ1-4	TRBV18	3	-5.975
CAAGACAGAGAGCTGGGTTCCACTGCCAAAAAACAGTTTTTCATTAGCCAGCCCTGTAGCGGTGCTGGCACAGAAGTACACAGATGTCTGGGAG	SQTSVYFCASTATGLANEKLFFGSGTQLSVL	TRBJ1-4	TRBV6-5	5	-5.753
CAAGACAGAGAGCTGGGTTCCACTGCCAAAAAACAGTTTTTCATTAGCCAGGCCCCCCGAGCTGCTGGCGCAAAGATAAAGGGCCGAGTCCCCC	GDSALYLCASSSGGLANEKLFFGSGTQLSVL	TRBJ1-4	TRBV5-1	3	-5.975
CAAGACAGAGAGCTGGGTTCCACTGCCAAAAAACAGTTTTTCATTAGCCAGGGACCTAACGCTGCAGAGATATATGCTGCTGTCTTCAGGGCTC	SPEDSSIYLCSVRSLANEKLFFGSGTQLSVL	TRBJ1-4	TRBV29-1	4	-5.85
CAAGACAGAGAGCTGGGTTCCACTGCCAAAAAACAGTTTTTCATTAGCCATACCCGCCATACTGCTGGCACAGAGGTACTGAGAGGTATGTGAG	SHTSQYLCASSMAGMANEKLFFGSGTQLSVL	TRBJ1-4	TRBV25-1	5	-5.753
CAAGACAGAGAGCTGGGTTCCACTGCCAAAAAACAGTTTTTCATTAGCCATTGTGCCTGTCCCGGGGGCACTGCAGATGTAGAAGCTGCTGTCT	DSSFYICSAPGTGTMANEKLFFGSGTQLSVL	TRBJ1-4	TRBV20-1	14	-5.306
CAAGACAGAGAGCTGGGTTCCACTGCCAAAAAACAGTTTTTCATTAGCCCAATCCCGACCCAAGCTGCTGGCGCAAAGATAAAGGGCCGAGTCC	DSALYLCASSLGRDWANEKLFFGSGTQLSVL	TRBJ1-4	TRBV5-1	5	-5.753
CAAGACAGAGAGCTGGGTTCCACTGCCAAAAAACAGTTTTTCATTAGCCCACGCCACGATACTGCTGGCACAGAGGTACATAGATGTCTGGTTG	NQTSMYLCASSIVAWANEKLFFGSGTQLSVL	TRBJ1-4	TRBV28	10	-5.452
CAAGACAGAGAGCTGGGTTCCACTGCCAAAAAACAGTTTTTCATTAGCCCCAGCACTGCAGATGTAGAAGCTGCTGTCTTCAGGATGGGCACTG	SAHPEDSSFYICSAGANEKLFFGSGTQLSVL	TRBJ1-4	TRBV20-1	10	-5.452
CAAGACAGAGAGCTGGGTTCCACTGCCAAAAAACAGTTTTTCATTAGCCCCAGTCTTCCCGCTGCAGAGATATATGCTGCTGTCTTCAGGGCTC	SPEDSSIYLCSGKTGANEKLFFGSGTQLSVL	TRBJ1-4	TRBV29-1	5	-5.753
CAAGACAGAGAGCTGGGTTCCACTGCCAAAAAACAGTTTTTCATTAGCCCCATAACTGCTGGCACAGAAGTACACAGATGTCTGGGAGGGAGCA	APSQTSVYFCASSYGANEKLFFGSGTQLSVL	TRBJ1-4	TRBV6-5	4	-5.85
CAAGACAGAGAGCTGGGTTCCACTGCCAAAAAACAGTTTTTCATTAGCCCCCCACTCCAAGCTGCTGGCGCAAAGATAAAGGGCCGAGTCCCCC	GDSALYLCASSLEWGANEKLFFGSGTQLSVL	TRBJ1-4	TRBV5-1	3	-5.975
CAAGACAGAGAGCTGGGTTCCACTGCCAAAAAACAGTTTTTCATTAGCCCCCCCCCCCGGTCCAAAGGCACTGCAGATGTAGAAGCTGCTGTCT	DSSFYICSAFGPGGGANEKLFFGSGTQLSVL	TRBJ1-4	TRBV20-1	3	-5.975
CAAGACAGAGAGCTGGGTTCCACTGCCAAAAAACAGTTTTTCATTAGCCCCCCCCTCTTGGCTGCTGGCACAGAAATAAACTCCAGAATCCTCC	EDSGVYFCASSQEGGANEKLFFGSGTQLSVL	TRBJ1-4	TRBV14	6	-5.674
CAAGACAGAGAGCTGGGTTCCACTGCCAAAAAACAGTTTTTCATTAGCCCCCCCGTTCGGACTGCTGGCACAGAAGTACATGGCTGAGTCCTCC	EDSAMYFCASSPNGGANEKLFFGSGTQLSVL	TRBJ1-4	TRBV2	3	-5.975
CAAGACAGAGAGCTGGGTTCCACTGCCAAAAAACAGTTTTTCATTAGCCCCCCCTATACTGGCACAGAGATAGAAAGCTGTCGGGTTCTTTTGG	QKNPTAFYLCASIGGANEKLFFGSGTQLSVL	TRBJ1-4	TRBV19	4	-5.85
CAAGACAGAGAGCTGGGTTCCACTGCCAAAAAACAGTTTTTCATTAGCCCCCCCTTCACTGCTGGCACAGAAGTACACAGATGTCTGGGAGGGA	PSQTSVYFCASSEGGANEKLFFGSGTQLSVL	TRBJ1-4	TRBV6-1	5	-5.753
CAAGACAGAGAGCTGGGTTCCACTGCCAAAAAACAGTTTTTCATTAGCCCCCCCTTGGGAGGCACAGAAGTACACAGATGTCTGGGAGCTGGTA	TSSQTSVYFCASQGGANEKLFFGSGTQLSVL	TRBJ1-4	TRBV10-3	9	-5.497
CAAGACAGAGAGCTGGGTTCCACTGCCAAAAAACAGTTTTTCATTAGCCCCCCTGGGGCTGCTGGCACAGAAGTACACAGCTGAGTCCCTGGGT	PRDSAVYFCASSPRGANEKLFFGSGTQLSVL	TRBJ1-4	TRBV12-3; TRBV12-4	14	-5.306
CAAGACAGAGAGCTGGGTTCCACTGCCAAAAAACAGTTTTTCATTAGCCCCCGTCACCCTGCTGGCGCAAAGATAAAGGGCCGAGTCCCCCAGC	LGDSALYLCASRVTGANEKLFFGSGTQLSVL	TRBJ1-4	TRBV5-1	2	-6.151
CAAGACAGAGAGCTGGGTTCCACTGCCAAAAAACAGTTTTTCATTAGCCCCCTCTAAACTGCTGGCACAGAGGTACATAGATGTCTGGTTGGTG	TNQTSMYLCASSLEGANEKLFFGSGTQLSVL	TRBJ1-4	TRBV28	25	-5.054
CAAGACAGAGAGCTGGGTTCCACTGCCAAAAAACAGTTTTTCATTAGCCCCCTGACCGGGGAGGTGGCTGCTGGCACAGAAATACACAGCAGAG	SAVYFCASSHLPGQGANEKLFFGSGTQLSVL	TRBJ1-4	TRBV3-1	7	-5.607
CAAGACAGAGAGCTGGGTTCCACTGCCAAAAAACAGTTTTTCATTAGCCCCCTGGAAACTGCTGGCACAGAAGTACAGAGAGGTCTGGTTGGGG	PNQTSLYFCASSFQGANEKLFFGSGTQLSVL	TRBJ1-4	TRBV27	9	-5.497
CAAGACAGAGAGCTGGGTTCCACTGCCAAAAAACAGTTTTTCATTAGCCCCCTGGAAGCTGCTGGCACAGAGATACAGGGCCGAGTCCCCCAGC	LGDSALYLCASSFQGANEKLFFGSGTQLSVL	TRBJ1-4	TRBV5-5	2	-6.151
CAAGACAGAGAGCTGGGTTCCACTGCCAAAAAACAGTTTTTCATTAGCCCCCTGTCCCGGTATACTGCTGGCACAGAGGTACATAGATGTCTGG	QTSMYLCASSIPGQGANEKLFFGSGTQLSVL	TRBJ1-4	TRBV28	4	-5.85
CAAGACAGAGAGCTGGGTTCCACTGCCAAAAAACAGTTTTTCATTAGCCCCCTGTCCCTTACTGCTGGCACAGAAGTACACAGATGTCTGGGAG	SQTSVYFCASSKGQGANEKLFFGSGTQLSVL	TRBJ1-4	TRBV6-5	5	-5.753
CAAGACAGAGAGCTGGGTTCCACTGCCAAAAAACAGTTTTTCATTAGCCCCGACGGGTGCAGTGGCACAGAGATAGAAAGCTGTCGGGTTCTTT	KNPTAFYLCATAPVGANEKLFFGSGTQLSVL	TRBJ1-4	TRBV19	6	-5.674
CAAGACAGAGAGCTGGGTTCCACTGCCAAAAAACAGTTTTTCATTAGCCCCGCCCAAGCTGCTGGCGCAAAGATAAAGGGCCGAGTCCCCCAGC	LGDSALYLCASSLGGANEKLFFGSGTQLSVL	TRBJ1-4	TRBV5-1	14	-5.306
CAAGACAGAGAGCTGGGTTCCACTGCCAAAAAACAGTTTTTCATTAGCCCCGGCCCCCGTCAAGCTGCTGGCGCAAAGATAAAGGGCCGAGTCC	DSALYLCASSLTGAGANEKLFFGSGTQLSVL	TRBJ1-4	TRBV5-1	6	-5.674
CAAGACAGAGAGCTGGGTTCCACTGCCAAAAAACAGTTTTTCATTAGCCCCGGCCCCCTGGGGCCTACTGGCACAGAGATAGAAAGCTGTCGGG	PTAFYLCASRPQGAGANEKLFFGSGTQLSVL	TRBJ1-4	TRBV19	3	-5.975
CAAGACAGAGAGCTGGGTTCCACTGCCAAAAAACAGTTTTTCATTAGCCCCGGGCCTCCCATCTTGGCTGCTGGCGCAGAGATACAGGGCCGAG	SALYLCASSQDGRPGANEKLFFGSGTQLSVL	TRBJ1-4	TRBV4-3	3	-5.975
CAAGACAGAGAGCTGGGTTCCACTGCCAAAAAACAGTTTTTCATTAGCCCCGTTCCTTGCACTGCAGATGTAGAAGCTGCTGTCTTCAGGATGG	HPEDSSFYICSARNGANEKLFFGSGTQLSVL	TRBJ1-4	TRBV20-1	5	-5.753
CAAGACAGAGAGCTGGGTTCCACTGCCAAAAAACAGTTTTTCATTAGCCCCTCCCTCACTGCTGGCACAGAAGTACATGGCTGAGTCCTCCAGC	LEDSAMYFCASSEGGANEKLFFGSGTQLSVL	TRBJ1-4	TRBV2	11	-5.41
CAAGACAGAGAGCTGGGTTCCACTGCCAAAAAACAGTTTTTCATTAGCCCCTCCTAACAAGCTGCTGGCGCAAAGATAAAGGGCCGAGTCCCCC	GDSALYLCASSLLGGANEKLFFGSGTQLSVL	TRBJ1-4	TRBV5-1	5	-5.753
CAAGACAGAGAGCTGGGTTCCACTGCCAAAAAACAGTTTTTCATTAGCCCCTCGGTAACTGCTGGCACAGAAGTACAGAGAGGTCTGGTTGGGG	PNQTSLYFCASSYRGANEKLFFGSGTQLSVL	TRBJ1-4	TRBV27	6	-5.674
CAAGACAGAGAGCTGGGTTCCACTGCCAAAAAACAGTTTTTCATTAGCCCCTGCCACTTGGCTGCTGGCACAGAAATACACAGCAGAGTCACCA	GDSAVYFCASSQVAGANEKLFFGSGTQLSVL	TRBJ1-4	TRBV3-1	3	-5.975
CAAGACAGAGAGCTGGGTTCCACTGCCAAAAAACAGTTTTTCATTAGCCCCTGGCCCTAAGCTGCTGGCACAGAGATACACGGCCGAGTCCTCA	EDSAVYLCASSLGPGANEKLFFGSGTQLSVL	TRBJ1-4	TRBV11-2	2	-6.151
CAAGACAGAGAGCTGGGTTCCACTGCCAAAAAACAGTTTTTCATTAGCCCCTGGGGCAACGCTGCAGAGATATATGCTGCTGTCTTCAGGGCTC	SPEDSSIYLCSVAPGANEKLFFGSGTQLSVL	TRBJ1-4	TRBV29-1	3	-5.975
CAAGACAGAGAGCTGGGTTCCACTGCCAAAAAACAGTTTTTCATTAGCCCCTGTAGCACTGCTGGCACAGAAGTACATGGCTGAGTCCTCCAGC	LEDSAMYFCASSATGANEKLFFGSGTQLSVL	TRBJ1-4	TRBV2	9	-5.497
CAAGACAGAGAGCTGGGTTCCACTGCCAAAAAACAGTTTTTCATTAGCCCCTGTCCATTCTAAGCTGCTGGCACAGAGATACACGGCGGAGTCC	DSAVYLCASSLEWTGANEKLFFGSGTQLSVL	TRBJ1-4	TRBV7-8	6	-5.674
CAAGACAGAGAGCTGGGTTCCACTGCCAAAAAACAGTTTTTCATTAGCCCCTGTCCCGGCGGCACTGATGGCACAGAAGTACACAGATGTCTGG	QTSVYFCAISAAGTGANEKLFFGSGTQLSVL	TRBJ1-4	TRBV10-3	2	-6.151
CAAGACAGAGAGCTGGGTTCCACTGCCAAAAAACAGTTTTTCATTAGCCCCTGTCCGATCTCTAGCACTGCAGATGTAGAAGCTGCTGTCTTCA	EDSSFYICSARDRTGANEKLFFGSGTQLSVL	TRBJ1-4	TRBV20-1	18	-5.196
CAAGACAGAGAGCTGGGTTCCACTGCCAAAAAACAGTTTTTCATTAGCCCCTGTCGCTGGGCTGCTGGCACAGAGATACATGGCCGAGTCCCCC	GDSAMYLCASSPATGANEKLFFGSGTQLSVL	TRBJ1-4	TRBV7-9	6	-5.674
CAAGACAGAGAGCTGGGTTCCACTGCCAAAAAACAGTTTTTCATTAGCCCCTGTTATACTGCTGGCACAGAAGTACACAGATGTCTGGGAGGGA	PSQTSVYFCASSITGANEKLFFGSGTQLSVL	TRBJ1-4	TRBV6-5	6	-5.674
CAAGACAGAGAGCTGGGTTCCACTGCCAAAAAACAGTTTTTCATTAGCCCGAAGCCCTGTAGGGCTGCTGGCACAGAGATACACGGCCGAGTCC	DSAVYLCASSPTGLRANEKLFFGSGTQLSVL	TRBJ1-4	TRBV11-2	3	-5.975
CAAGACAGAGAGCTGGGTTCCACTGCCAAAAAACAGTTTTTCATTAGCCCGAATCCTAGAAGCTGCTGGCACAGAGATACACAGCTGAGTCCCC	GTQLCISVPAASRIRANEKLFFGSGTQLSVL	TRBJ1-4	TRBV7-4	3	-5.975
CAAGACAGAGAGCTGGGTTCCACTGCCAAAAAACAGTTTTTCATTAGCCCGACGAGGGCTGCTGGCACAGAAATACACAGCAGAGTCACCAAGC	LGDSAVYFCASSPRRANEKLFFGSGTQLSVL	TRBJ1-4	TRBV3-1	16	-5.248
CAAGACAGAGAGCTGGGTTCCACTGCCAAAAAACAGTTTTTCATTAGCCCGAGCTTCACTGCTGGCACAGAAATACACAGCAGAGTCACCAAGC	LGDSAVYFCASSEARANEKLFFGSGTQLSVL	TRBJ1-4	TRBV3-1	4	-5.85
CAAGACAGAGAGCTGGGTTCCACTGCCAAAAAACAGTTTTTCATTAGCCCGCCCGTAGCTGGCACAGAGGTACATAGATGTCTGGTTGGTGCTG	STNQTSMYLCASYGRANEKLFFGSGTQLSVL	TRBJ1-4	TRBV28	5	-5.753
CAAGACAGAGAGCTGGGTTCCACTGCCAAAAAACAGTTTTTCATTAGCCCGCGCCCCCTCCCTAGCACTGCAGATGTAGAAGCTGCTGTCTTCA	EDSSFYICSAREGARANEKLFFGSGTQLSVL	TRBJ1-4	TRBV20-1	4	-5.85
CAAGACAGAGAGCTGGGTTCCACTGCCAAAAAACAGTTTTTCATTAGCCCGTCCCCATTGACCTAAGCTGCTGGCACAGAGATACACGGCCGAG	SAVYLCASSLGQWGRANEKLFFGSGTQLSVL	TRBJ1-4	TRBV7-2	14	-5.306
CAAGACAGAGAGCTGGGTTCCACTGCCAAAAAACAGTTTTTCATTAGCCCGTCCCCATTGACCTAAGCTGCTGTGTGCGCTGGATCGTCAGAGT	L*RSSAHSSLGQWGRANEKLFFGSGTQLSVL	TRBJ1-4	TRBV7-2	4	-5.85
CAAGACAGAGAGCTGGGTTCCACTGCCAAAAAACAGTTTTTCATTAGCCCTCAAGGTCCCGGAGTTGCTGGCGCAAAGATAAAGGGCCGAGTCC	DSALYLCASNSGTLRANEKLFFGSGTQLSVL	TRBJ1-4	TRBV5-1	7	-5.607
CAAGACAGAGAGCTGGGTTCCACTGCCAAAAAACAGTTTTTCATTAGCCCTCCCCTGCAAACTGCTGGCACAGAGGTACATAGATGTCTGGTTG	NQTSMYLCASSLQGRANEKLFFGSGTQLSVL	TRBJ1-4	TRBV28	3	-5.975
CAAGACAGAGAGCTGGGTTCCACTGCCAAAAAACAGTTTTTCATTAGCCCTCCGTACGGCCAAGCTGCTGGCGCAAAGATAAAGGGCCGAGTCC	DSALYLCASSLAVRRANEKLFFGSGTQLSVL	TRBJ1-4	TRBV5-1	17	-5.221
CAAGACAGAGAGCTGGGTTCCACTGCCAAAAAACAGTTTTTCATTAGCCCTCGGGCCACTAGCACAAAAATACACAGCTGAGTCCCTGGGTTCT	EPRDSAVYFCASGPRANEKLFFGSGTQLSVL	TRBJ1-4	TRBV12-5	9	-5.497
CAAGACAGAGAGCTGGGTTCCACTGCCAAAAAACAGTTTTTCATTAGCCCTGGGTCCCCTAGCACTGCAGATGTAGAAGCTGCTGTCTTCAGGA	PEDSSFYICSARGPRANEKLFFGSGTQLSVL	TRBJ1-4	TRBV20-1	5	-5.753
CAAGACAGAGAGCTGGGTTCCACTGCCAAAAAACAGTTTTTCATTAGCCCTGTCCAGGGTGCTGGCACAGAGATAGAGGGCCGAGTCCCCCAGC	LGDSALYLCASTLDRANEKLFFGSGTQLSVL	TRBJ1-4	TRBV5-6	5	-5.753
CAAGACAGAGAGCTGGGTTCCACTGCCAAAAAACAGTTTTTCATTAGCCCTGTCCGGGTTCGAGTTGCTGGCGCAAAGATAAAGGGCCGAGTCC	DSALYLCASNSNPDRANEKLFFGSGTQLSVL	TRBJ1-4	TRBV5-1	2	-6.151
CAAGACAGAGAGCTGGGTTCCACTGCCAAAAAACAGTTTTTCATTAGCCCTTCCCGGGGGGGGGCTGCTGGCACAGAAATACACAGCAGAGTCA	DSAVYFCASSPPPGRANEKLFFGSGTQLSVL	TRBJ1-4	TRBV3-1	3	-5.975
CAAGACAGAGAGCTGGGTTCCACTGCCAAAAAACAGTTTTTCATTAGCCCTTGTCCGGTAACTGCTGGCACAGAAGTACACAGATGTCTGGGAG	SQTSVYFCASSYRTRANEKLFFGSGTQLSVL	TRBJ1-4	TRBV6-5	22	-5.109
CAAGACAGAGAGCTGGGTTCCACTGCCAAAAAACAGTTTTTCATTAGCCGAAACCCCCCCGCTGGCACAGAAGTACACAGATGTCTGGGAGGGA	PSQTSVYFCASGGVSANEKLFFGSGTQLSVL	TRBJ1-4	TRBV6-1	5	-5.753
CAAGACAGAGAGCTGGGTTCCACTGCCAAAAAACAGTTTTTCATTAGCCGAAGGGGCGCTGCTGGCACAGAGATACATGGCCGAGTCCCCCTGC	QGDSAMYLCASSAPSANEKLFFGSGTQLSVL	TRBJ1-4	TRBV7-9	4	-5.85
CAAGACAGAGAGCTGGGTTCCACTGCCAAAAAACAGTTTTTCATTAGCCGACGCCGTATACCTGCTGGCACAGAAGTACACAGATGTTTGGGAG	SQTSVYFCASRYTASANEKLFFGSGTQLSVL	TRBJ1-4	TRBV6-2	9	-5.497
CAAGACAGAGAGCTGGGTTCCACTGCCAAAAAACAGTTTTTCATTAGCCGAGCCCCCGACAACGCTGCAGAGATATATGCTGCTGTCTTCAGGG	PEDSSIYLCSVVGGSANEKLFFGSGTQLSVL	TRBJ1-4	TRBV29-1	2	-6.151
CAAGACAGAGAGCTGGGTTCCACTGCCAAAAAACAGTTTTTCATTAGCCGAGCCCCCGGCGGCACAGAAGTACACAGATGTCTGGGAGCTGGTA	TSSQTSVYFCAAGGSANEKLFFGSGTQLSVL	TRBJ1-4	TRBV10-3	6	-5.674
CAAGACAGAGAGCTGGGTTCCACTGCCAAAAAACAGTTTTTCATTAGCCGATAGGGTGTATAAGCTGCTGGCACAGAGATACACGGCCGAGTCC	DSAVYLCASSLYTLSANEKLFFGSGTQLSVL	TRBJ1-4	TRBV11-2	7	-5.607
CAAGACAGAGAGCTGGGTTCCACTGCCAAAAAACAGTTTTTCATTAGCCGATCCTGCTACGCTGCTGGCACAGAAATACAAAGCTGAGTCCCCC	GDSALYFCASSVAGSANEKLFFGSGTQLSVL	TRBJ1-4	TRBV9	6	-5.674
CAAGACAGAGAGCTGGGTTCCACTGCCAAAAAACAGTTTTTCATTAGCCGCCCCACCTGTCCCGACAAGGCTGGCACAGAAGTACATGGCTGAG	SAMYFCASLVGTGGAANEKLFFGSGTQLSVL	TRBJ1-4	TRBV2	4	-5.85
CAAGACAGAGAGCTGGGTTCCACTGCCAAAAAACAGTTTTTCATTAGCCGCCCCCCTTCTGGCGCTGCAGAGATATATGCTGCTGTCTTCAGGG	PEDSSIYLCSARRGAANEKLFFGSGTQLSVL	TRBJ1-4	TRBV29-1	11	-5.41
CAAGACAGAGAGCTGGGTTCCACTGCCAAAAAACAGTTTTTCATTAGCCGCCCCCTGTCCCGGTGCGGGGCTAGCACTGCAGATGTAGAAGCTG	SFYICSASPAPGQGAANEKLFFGSGTQLSVL	TRBJ1-4	TRBV20-1	5	-5.753
CAAGACAGAGAGCTGGGTTCCACTGCCAAAAAACAGTTTTTCATTAGCCGCCCCCTGTCCTTGGCTGCTGGCGCAAAGATAAAGGGCCGAGTCC	DSALYLCASSQGQGAANEKLFFGSGTQLSVL	TRBJ1-4	TRBV5-1	5	-5.753
CAAGACAGAGAGCTGGGTTCCACTGCCAAAAAACAGTTTTTCATTAGCCGCCCCGAGATCTTGGCTGCTGGCACAGAAATACACAGCAGAGTCA	DSAVYFCASSQDLGAANEKLFFGSGTQLSVL	TRBJ1-4	TRBV3-1	12	-5.373
CAAGACAGAGAGCTGGGTTCCACTGCCAAAAAACAGTTTTTCATTAGCCGCCCTTAAACTGCTGGCACAGAGGTACATAGATGTCTGGTTGGTG	TNQTSMYLCASSLRAANEKLFFGSGTQLSVL	TRBJ1-4	TRBV28	10	-5.452
CAAGACAGAGAGCTGGGTTCCACTGCCAAAAAACAGTTTTTCATTAGCCGCCCTTAAGCTGCTGGCACAGAGATACATGGCCGAGTCCCCCTGC	QGDSAMYLCASSLRAANEKLFFGSGTQLSVL	TRBJ1-4	TRBV7-9	4	-5.85
CAAGACAGAGAGCTGGGTTCCACTGCCAAAAAACAGTTTTTCATTAGCCGCCGCTCCTCCCTCCGATCTACTGGCACAGAGATAGAAAGCTGTC	TAFYLCASRSEGGAAANEKLFFGSGTQLSVL	TRBJ1-4	TRBV19	5	-5.753
CAAGACAGAGAGCTGGGTTCCACTGCCAAAAAACAGTTTTTCATTAGCCGCGCCCCCCCGTGAGCTGCTGGCGCAAAGATAAAGGGCCGAGTCC	DSALYLCASSSRGGAANEKLFFGSGTQLSVL	TRBJ1-4	TRBV5-1	4	-5.85
CAAGACAGAGAGCTGGGTTCCACTGCCAAAAAACAGTTTTTCATTAGCCGCGCCCCCTGTCCCGCTGCAGAGATATATGCTGCTGTCTTCAGGG	PEDSSIYLCSGTGGAANEKLFFGSGTQLSVL	TRBJ1-4	TRBV29-1	10	-5.452
CAAGACAGAGAGCTGGGTTCCACTGCCAAAAAACAGTTTTTCATTAGCCGCGGCCTGGAAATCTTGGCTGCTGGCGCAGAGATACAGGGCTGAG	SALYLCASSQDFQAAANEKLFFGSGTQLSVL	TRBJ1-4	TRBV4-1	2	-6.151
CAAGACAGAGAGCTGGGTTCCACTGCCAAAAAACAGTTTTTCATTAGCCGCTCCTTGCCTCCGCTCACTGATGGCACAGAAGTACACAGATGTC	TSVYFCAISERRQGAANEKLFFGSGTQLSVL	TRBJ1-4	TRBV10-3	2	-6.151
CAAGACAGAGAGCTGGGTTCCACTGCCAAAAAACAGTTTTTCATTAGCCGCTGTCTTTACGGCACAGAAGTACACAGATGTCTGGGAGGGAGCA	APSQTSVYFCAVKTAANEKLFFGSGTQLSVL	TRBJ1-4	TRBV6-5	7	-5.607
CAAGACAGAGAGCTGGGTTCCACTGCCAAAAAACAGTTTTTCATTAGCCGGGCGCTGTGCGGGCCTGCTGGCACAGAAGTACATGGCTGAGTCC	DSAMYFCASRPAQRPANEKLFFGSGTQLSVL	TRBJ1-4	TRBV2	5	-5.753
CAAGACAGAGAGCTGGGTTCCACTGCCAAAAAACAGTTTTTCATTAGCCGGTCTAATGCTGCTGGCGCAAAGATAAAGGGCCGAGTCCCCCAGC	LGDSALYLCASSIRPANEKLFFGSGTQLSVL	TRBJ1-4	TRBV5-1	14	-5.306
CAAGACAGAGAGCTGGGTTCCACTGCCAAAAAACAGTTTTTCATTAGCCGGTGAACTAGCACTGCAGATGTAGAAGCTGCTGTCTTCAGGATGG	HPEDSSFYICSASSPANEKLFFGSGTQLSVL	TRBJ1-4	TRBV20-1	14	-5.306
CAAGACAGAGAGCTGGGTTCCACTGCCAAAAAACAGTTTTTCATTAGCCGTCCCGATGCGATGGCTGCTGGCACAGAAATACACAGCAGAGTCA	DSAVYFCASSHRIGTANEKLFFGSGTQLSVL	TRBJ1-4	TRBV3-1	6	-5.674
CAAGACAGAGAGCTGGGTTCCACTGCCAAAAAACAGTTTTTCATTAGCCGTCCCTTCTGTGGTGGCACAGAAGTACACAGATGTCTGGGAGCTG	SSQTSVYFCATTEGTANEKLFFGSGTQLSVL	TRBJ1-4	TRBV10-3	21	-5.13
CAAGACAGAGAGCTGGGTTCCACTGCCAAAAAACAGTTTTTCATTAGCCGTCCGGGGGCTGCTGGCGCAAAGATAAAGGGCCGAGTCCCCCAGC	LGDSALYLCASSPRTANEKLFFGSGTQLSVL	TRBJ1-4	TRBV5-1	3	-5.975
CAAGACAGAGAGCTGGGTTCCACTGCCAAAAAACAGTTTTTCATTAGCCTCATGCCCCCCCTCAACGCTGCAGAGATATATGCTGCTGTCTTCA	EDSSIYLCSVEGGHEANEKLFFGSGTQLSVL	TRBJ1-4	TRBV29-1	6	-5.674
CAAGACAGAGAGCTGGGTTCCACTGCCAAAAAACAGTTTTTCATTAGCCTCCAAACTACTGGCACAGAGATAGAAAGCTGTCGGGTTCTTTTGG	QKNPTAFYLCASSLEANEKLFFGSGTQLSVL	TRBJ1-4	TRBV19	5	-5.753
CAAGACAGAGAGCTGGGTTCCACTGCCAAAAAACAGTTTTTCATTAGCCTCCCCCTGTCCAACGCTGCAGAGATATATGCTGCTGTCTTCAGGG	PEDSSIYLCSVGQGEANEKLFFGSGTQLSVL	TRBJ1-4	TRBV29-1	11	-5.41
CAAGACAGAGAGCTGGGTTCCACTGCCAAAAAACAGTTTTTCATTAGCCTCGGATCCGCTGCAGAGATATATGCTGCTGTCTTCAGGGCTCATG	MSPEDSSIYLCSGSEANEKLFFGSGTQLSVL	TRBJ1-4	TRBV29-1	7	-5.607
CAAGACAGAGAGCTGGGTTCCACTGCCAAAAAACAGTTTTTCATTAGCCTCGTTGATGGCGCTGCTGGCACAGAAGTACAGAGAGGTCTGGTTG	NQTSLYFCASSAINEANEKLFFGSGTQLSVL	TRBJ1-4	TRBV27	5	-5.753
CAAGACAGAGAGCTGGGTTCCACTGCCAAAAAACAGTTTTTCATTAGCCTCTCCCCTGCCCGCACTGCAGATGTAGAAGCTGCTGTCTTCAGGA	PEDSSFYICSAGRGEANEKLFFGSGTQLSVL	TRBJ1-4	TRBV20-1	3	-5.975
CAAGACAGAGAGCTGGGTTCCACTGCCAAAAAACAGTTTTTCATTAGCCTGACCCTGTCCGCTGCTGGCGCAAAGATAAAGGGCCGAGTCCCCC	GDSALYLCASSGQGQANEKLFFGSGTQLSVL	TRBJ1-4	TRBV5-1	3	-5.975
CAAGACAGAGAGCTGGGTTCCACTGCCAAAAAACAGTTTTTCATTAGCCTGCCCCCTGAACTTGCTGGCACAGAAGTACATGGCTGAGTCCTCC	EDSAMYFCASKFRGQANEKLFFGSGTQLSVL	TRBJ1-4	TRBV2	4	-5.85
CAAGACAGAGAGCTGGGTTCCACTGCCAAAAAACAGTTTTTCATTAGCCTGCCCCCTGCTAGCACTGCAGATGTAGAAGCTGCTGTCTTCAGGA	PEDSSFYICSASRGQANEKLFFGSGTQLSVL	TRBJ1-4	TRBV20-1	6	-5.674
CAAGACAGAGAGCTGGGTTCCACTGCCAAAAAACAGTTTTTCATTAGCCTGGGGTCGGCTGCTGGCACAGAGATACATGGCCGAGTCCCCCTGC	QGDSAMYLCASSRPQANEKLFFGSGTQLSVL	TRBJ1-4	TRBV7-9	4	-5.85
CAAGACAGAGAGCTGGGTTCCACTGCCAAAAAACAGTTTTTCATTAGCCTGTCCCATAAAGCTGCTGGCACAGAGATACATGGCCGAGTCCCCC	GDSAMYLCASSFMGQANEKLFFGSGTQLSVL	TRBJ1-4	TRBV7-9	9	-5.497
CAAGACAGAGAGCTGGGTTCCACTGCCAAAAAACAGTTTTTCATTAGCCTGTCCCTTTTCAACGCTGCAGAGATATATGCTGCTGTCTTCAGGG	PEDSSIYLCSVEKGQANEKLFFGSGTQLSVL	TRBJ1-4	TRBV29-1	9	-5.497
CAAGACAGAGAGCTGGGTTCCACTGCCAAAAAACAGTTTTTCATTAGCCTGTCCTAACGACTCACTGATGGCACAGAAGTACACAGATGTCTGG	QTSVYFCAISESLGQANEKLFFGSGTQLSVL	TRBJ1-4	TRBV10-3	10	-5.452
CAAGACAGAGAGCTGGGTTCCACTGCCAAAAAACAGTTTTTCATTAGCCTTAGTCTGTCCGTGGCTGCTGGCGCAAAGATAAAGGGCCGAGTCC	DSALYLCASSHGQTKANEKLFFGSGTQLSVL	TRBJ1-4	TRBV5-1	2	-6.151
CAAGACAGAGAGCTGGGTTCCACTGCCAAAAAACAGTTTTTCATTAGCCTTGATGGCACAGAAGTACACAGATGTCTGGGAGCTGGTAGCGGAC	SATSSQTSVYFCAIKANEKLFFGSGTQLSVL	TRBJ1-4	TRBV10-3	5	-5.753
CAAGACAGAGAGCTGGGTTCCACTGCCAAAAAACAGTTTTTCATTAGCGAATGTCCCGGAACTGCTGGCACAGAAGTACACAGATGTCTGGGAG	SQTSVYFCASSSGTFANEKLFFGSGTQLSVL	TRBJ1-4	TRBV6-5	7	-5.607
CAAGACAGAGAGCTGGGTTCCACTGCCAAAAAACAGTTTTTCATTAGCGATCCCTGCGACTTGGCTGCTGGCACAGAAATACACAGCAGAGTCA	DSAVYFCASSQVAGIANEKLFFGSGTQLSVL	TRBJ1-4	TRBV3-1	4	-5.85
CAAGACAGAGAGCTGGGTTCCACTGCCAAAAAACAGTTTTTCATTAGCGCCCTGCCTTCTAGCACTGCAGATGTAGAAGCTGCTGTCTTCAGGA	PEDSSFYICSARRQGANEKLFFGSGTQLSVL	TRBJ1-4	TRBV20-1	9	-5.497
CAAGACAGAGAGCTGGGTTCCACTGCCAAAAAACAGTTTTTCATTAGCGCCTTCGGAAAAGCTGCTGGCGCAAAGATAAAGGGCCGAGTCCCCC	GDSALYLCASSFSEGANEKLFFGSGTQLSVL	TRBJ1-4	TRBV5-1	3	-5.975
CAAGACAGAGAGCTGGGTTCCACTGCCAAAAAACAGTTTTTCATTAGCGCGGGCGGCCCCCGGGGAACTGCTGGCACAGAGGTACATAGATGTC	TSMYLCASSSPGAARANEKLFFGSGTQLSVL	TRBJ1-4	TRBV28	4	-5.85
CAAGACAGAGAGCTGGGTTCCACTGCCAAAAAACAGTTTTTCATTAGCGCTCCGGCCGACCCTTTGGCTGCTGGCACAGAAATACACAGCAGAG	SAVYFCASSQRVGRSANEKLFFGSGTQLSVL	TRBJ1-4	TRBV3-1	5	-5.753
CAAGACAGAGAGCTGGGTTCCACTGCCAAAAAACAGTTTTTCATTAGCGGCCCCCTGCAAACTGCTGGCACAGAAGTACACAGATGTCTGGGAG	SQTSVYFCASSLQGAANEKLFFGSGTQLSVL	TRBJ1-4	TRBV6-5	4	-5.85
CAAGACAGAGAGCTGGGTTCCACTGCCAAAAAACAGTTTTTCATTAGCGGCCCCTGAGCTGGCACAGAAATACACAGCAGAGTCACCAAGCTCN	ELGDSAVYFCASSGAANEKLFFGSGTQLSVL	TRBJ1-4	TRBV3-1	2	-6.151
CAAGACAGAGAGCTGGGTTCCACTGCCAAAAAACAGTTTTTCATTAGCGGCCGTCGTAGCACTGCAGATGTAGAAGCTGCTGTCTTCAGGATGG	HPEDSSFYICSATTAANEKLFFGSGTQLSVL	TRBJ1-4	TRBV20-1	2	-6.151
CAAGACAGAGAGCTGGGTTCCACTGCCAAAAAACAGTTTTTCATTAGCGGCTCTTTGGAGGCTGCTGGCACAGAGATACAGGGCCGAGTCCCCC	GDSALYLCASSLQRAANEKLFFGSGTQLSVL	TRBJ1-4	TRBV5-5	4	-5.85
CAAGACAGAGAGCTGGGTTCCACTGCCAAAAAACAGTTTTTCATTAGCGGCTGTCCCCGGAGATTTACTGCTGGCACAGAAGTACACAGATGTT	TSVYFCASSKSPGTAANEKLFFGSGTQLSVL	TRBJ1-4	TRBV6-2	2	-6.151
CAAGACAGAGAGCTGGGTTCCACTGCCAAAAAACAGTTTTTCATTAGCGGCTGTCCGTCCACTAGCACAAAAATACACAGCTGAGTCCCTGGGT	PRDSAVYFCASGRTAANEKLFFGSGTQLSVL	TRBJ1-4	TRBV12-5	3	-5.975
CAAGACAGAGAGCTGGGTTCCACTGCCAAAAAACAGTTTTTCATTAGCGGTCCCGCGCTGCTGGCACAGCGATACATGGCCGAGTCCCGCTGCT	AAGLGHVSLCQQRGTANEKLFFGSGTQLSVL	TRBJ1-4	TRBV7-6	2	-6.151
CAAGACAGAGAGCTGGGTTCCACTGCCAAAAAACAGTTTTTCATTAGCGTCCCCTGCAACGCTGCAGAGATATATGCTGCTGTCTTCAGGGCTC	SPEDSSIYLCSVAGDANEKLFFGSGTQLSVL	TRBJ1-4	TRBV29-1	11	-5.41
CAAGACAGAGAGCTGGGTTCCACTGCCAAAAAACAGTTTTTCATTAGCGTCCTCCCTGTCCTCTGAGTGGGCTGCAGAGATATATGCTGCTGTN	TAAYISAAHSEDREDANEKLFFGSGTQLSVL	TRBJ1-4	TRBV29-1	2	-6.151
CAAGACAGAGAGCTGGGTTCCACTGCCAAAAAACAGTTTTTCATTAGCGTGCCCCCTTGGCGCACTGCAGATGTAGAAGCTGCTGTCTTCAGGA	PEDSSFYICSAPRGHANEKLFFGSGTQLSVL	TRBJ1-4	TRBV20-1	3	-5.975
CAAGACAGAGAGCTGGGTTCCACTGCCAAAAAACAGTTTTTCATTAGCTAACCCCTGGGAAGCACTGCAGATGTAGAAGCTGCTGTCTTCAGGA	PEDSSFYICSASQGLANEKLFFGSGTQLSVL	TRBJ1-4	TRBV20-1	9	-5.497
CAAGACAGAGAGCTGGGTTCCACTGCCAAAAAACAGTTTTTCATTAGCTAACCCTGTACGCTGCTGGCACAGAAATACAAAGCTGAGTCCCCCA	GGLSFVFLCQQRTGLANEKLFFGSGTQLSVL	TRBJ1-4	TRBV9	6	-5.674
CAAGACAGAGAGCTGGGTTCCACTGCCAAAAAACAGTTTTTCATTAGCTACCCCGGCTAAGCTGCTGGCACAGAGATACACGGCCGAGTCCTCC	EDSAVYLCASSLAGVANEKLFFGSGTQLSVL	TRBJ1-4	TRBV7-2	37	-4.884
CAAGACAGAGAGCTGGGTTCCACTGCCAAAAAACAGTTTTTCATTAGCTACTCCCCTAGAACTGCTGGCACAGAAGTACACAGATGTCTGGGAG	SQTSVYFCASSSRGVANEKLFFGSGTQLSVL	TRBJ1-4	TRBV6-6	13	-5.338
CAAGACAGAGAGCTGGGTTCCACTGCCAAAAAACAGTTTTTCATTAGCTAGACCCCTACTGCTGGCACAGAAGTACACAGATGTCTGGGAGGGA	PSQTSVYFCASSRGLANEKLFFGSGTQLSVL	TRBJ1-4	TRBV6-1	3	-5.975
CAAGACAGAGAGCTGGGTTCCACTGCCAAAAAACAGTTTTTCATTAGCTAGCTTCCGCCTCTCACTGATGGCACAGAAGTACACAGATGTCTGG	QTSVYFCAISERRKLANEKLFFGSGTQLSVL	TRBJ1-4	TRBV10-3	2	-6.151
CAAGACAGAGAGCTGGGTTCCACTGCCAAAAAACAGTTTTTCATTAGCTAGTCCCTGCAGGCTGCTGGCGCAAAGATAAAGGGCCGAGTCCCCC	GDSALYLCASSLQGLANEKLFFGSGTQLSVL	TRBJ1-4	TRBV5-1	5	-5.753
CAAGACAGAGAGCTGGGTTCCACTGCCAAAAAACAGTTTTTCATTAGCTATATCTTGGCTGCTGGCGCAGAGATACAGGGCCGAGTCTTCTGGC	PEDSALYLCASSQDIANEKLFFGSGTQLSVL	TRBJ1-4	TRBV4-3	6	-5.674
CAAGACAGAGAGCTGGGTTCCACTGCCAAAAAACAGTTTTTCATTAGCTCCAAATGGCGACGGTGAGCTGGCACAGAAATAAGCTGCCGAATCT	DSAAYFCASSPSPFGANEKLFFGSGTQLSVL	TRBJ1-4	TRBV18	3	-5.975
CAAGACAGAGAGCTGGGTTCCACTGCCAAAAAACAGTTTTTCATTAGCTCCACCCTGTAGACTGCTGGCACAGAAGTACATGGCTGAGTCCTCC	EDSAMYFCASSLQGGANEKLFFGSGTQLSVL	TRBJ1-4	TRBV2	7	-5.607
CAAGACAGAGAGCTGGGTTCCACTGCCAAAAAACAGTTTTTCATTAGCTCCCCCGATCAAGCTGCTGGCACAGAGATACAGGGCCGAGTCGTCC	DDSALYLCASSLIGGANEKLFFGSGTQLSVL	TRBJ1-4	TRBV5-4	3	-5.975
CAAGACAGAGAGCTGGGTTCCACTGCCAAAAAACAGTTTTTCATTAGCTCCCCCGTAACTGCTGGCACAGAAGTACACAGATGTCTGGGAGGGA	PSQTSVYFCASSYGGANEKLFFGSGTQLSVL	TRBJ1-4	TRBV6-5	6	-5.674
CAAGACAGAGAGCTGGGTTCCACTGCCAAAAAACAGTTTTTCATTAGCTCCCCCTCCTCCGCTGCTGGCACAGAGATACATGGCCGAGTCCCCC	GDSAMYLCASSGGGGANEKLFFGSGTQLSVL	TRBJ1-4	TRBV7-9	5	-5.753
CAAGACAGAGAGCTGGGTTCCACTGCCAAAAAACAGTTTTTCATTAGCTCCCCCTGCGTCACTGATGGCACAGAAGTACACAGATGTCTGGGAG	SQTSVYFCAISDAGGANEKLFFGSGTQLSVL	TRBJ1-4	TRBV10-3	6	-5.674
CAAGACAGAGAGCTGGGTTCCACTGCCAAAAAACAGTTTTTCATTAGCTCCCCGCGGGCTGCTGGCACAGAGATACACGGCCGAGTCCTCAAGC	LEDSAVYLCASSPRGANEKLFFGSGTQLSVL	TRBJ1-4	TRBV11-2	5	-5.753
CAAGACAGAGAGCTGGGTTCCACTGCCAAAAAACAGTTTTTCATTAGCTCCCCTGTTCCAAATGCTGCTGGCGCAAAGATAAAGGGCCGAGTCC	DSALYLCASSIWNRGANEKLFFGSGTQLSVL	TRBJ1-4	TRBV5-1	5	-5.753
CAAGACAGAGAGCTGGGTTCCACTGCCAAAAAACAGTTTTTCATTAGCTCCCCTGTTGGCAACGCTGCAGAGATATATGCTGCTGTCTTCAGGG	PEDSSIYLCSVANRGANEKLFFGSGTQLSVL	TRBJ1-4	TRBV29-1	20	-5.151
CAAGACAGAGAGCTGGGTTCCACTGCCAAAAAACAGTTTTTCATTAGCTCCCTGAGAACTGCTGGCACAGAAGTACATGGCTGAGTCCTCCAGC	LEDSAMYFCASSSQGANEKLFFGSGTQLSVL	TRBJ1-4	TRBV2	2	-6.151
CAAGACAGAGAGCTGGGTTCCACTGCCAAAAAACAGTTTTTCATTAGCTCCGCGCCCGAGGCTGCTGGCACAGAAGTACAGAGAGGTCTGGTTG	NQTSLYFCASSLGRGANEKLFFGSGTQLSVL	TRBJ1-4	TRBV27	3	-5.975
CAAGACAGAGAGCTGGGTTCCACTGCCAAAAAACAGTTTTTCATTAGCTCGACCCCCTGTCCAAAGGCTGCTGGCACAGAGATACATGGCCGAG	SAMYLCASSLWTGGRANEKLFFGSGTQLSVL	TRBJ1-4	TRBV7-9	12	-5.373
CAAGACAGAGAGCTGGGTTCCACTGCCAAAAAACAGTTTTTCATTAGCTCGCCCACTCCCTGCACAGAGATACACGGCGGAGTCCTCCTGCTGT	QQEDSAVYLCAGSGRANEKLFFGSGTQLSVL	TRBJ1-4	TRBV7-8	6	-5.674
CAAGACAGAGAGCTGGGTTCCACTGCCAAAAAACAGTTTTTCATTAGCTCGGGGGTACCTCCCCTCGCTGCTGGCACAGAAATACAAAGCTGAG	SALYFCASSEGRYPRANEKLFFGSGTQLSVL	TRBJ1-4	TRBV9	5	-5.753
CAAGACAGAGAGCTGGGTTCCACTGCCAAAAAACAGTTTTTCATTAGCTCTGTCGGGTTTAATGCTGCTGGCACAGAGATACACGGCCGAGTCC	DSAVYLCASSIKPDRANEKLFFGSGTQLSVL	TRBJ1-4	TRBV11-2	3	-5.975
CAAGACAGAGAGCTGGGTTCCACTGCCAAAAAACAGTTTTTCATTAGCTGACCCGGTAGTAAGGCTGCTGGCACAGAAATAAACTCCAGAATCC	DSGVYFCASSLTTGSANEKLFFGSGTQLSVL	TRBJ1-4	TRBV14	6	-5.674
[truncated: 146,767 more rows]
