# Supplementary material for: TCR Convergence in Individuals Treated With Immune Checkpoint Inhibition for Cancer
Source: Front Immunol. 2020 Jan 9;10:2985. doi: 10.3389/fimmu.2019.02985 (PMC6962348; doi:10.3389/fimmu.2019.02985)
Supplement: Supplementary file 7 [file Data_Sheet_4.zip › 11858_18_1.csv]

Clone_Sequence	Clone_Protein_Sequence	J_Segment_Major_Gene	V_Segment_Major_Gene	Count_01	Frequency_01
AAGCACCAGGAGCCGCGTGCCTGGCCCGAAGTACTGTGAAATCCCTGTCCCTAAGCTGCTGGCACAGAGATACACGGCGGAGTCCTCCTGCTGT	QQEDSAVYLCASSLGTGISQYFGPGTRLLVL	TRBJ2-5	TRBV7-8	4	-5.91
AAGCACTGTCAGCCGGGTGCCTGGGCCAAAATACTGCGTATCTGTCTCTCGGGCTGCACTGCAGATGTAGAAGCTGCTGTCTTCAGGATGGGCA	AHPEDSSFYICSAARETDTQYFGPGTRLTVL	TRBJ2-3	TRBV20-1	32	-5.007
CAAGACAGAGAAATACTGTACCCCTCAGGAATATCTCCTTTTTCTTTCATTTTAACATCATATGAGAAATAGATCAGCCGTAGCCCCAGACCTG	RSGATADLFLI*C*NERKRRYS*GVQYFSVL	TRBJ1-4	TRBV28	2	-6.211
CAAGACAGAGAACCGACCACTGGGCCGCCCTGATTTGTCTCGTTGAGCATCACTCTGGGAGTAAGTCAGAACCTCTGAGCCCTGCCCCAGGGTC	TLGQGSEVLTYSQSDAQRDKSGRPSGRFSVL	TRBJ1-4	TRBV7-4	34	-4.981
CAAGACAGAGAACCGATCACTGAGCAGCCTTGATTTTTCTAGTTGAGCTTCATTCTGGAAGTAAGTCAGAAACTCTGGGCCCTGCCCCAGGGTC	TLGQGPEFLTYFQNEAQLEKSRLLSDRFSVL	TRBJ1-4	TRBV7-9	12	-5.433
CAAGACAGAGACACTATAGCCATCTGAGACTTCTCCTTTGTCAGTATCTTTAACACCATATGAGTAATGGATCAGCCTCAGCCCATGCCCCGGG	PGHGLRLIHYSYGVKDTDKGEVSDGYSVSVL	TRBJ1-4	TRBV10-3	2	-6.211
CAAGACAGAGAGACGCTGTACCCTTCAGCTATATCTCCTTTCTGAAAGTCATTTACTATCTGTGAGTAGTAGATCAATCTCAGCCCTTGCCCTG	RARAEIDLLLTDSK*LSERRYS*RVQRLSVL	TRBJ1-4	TRBV19	5	-5.814
CAAGACAGAGAGACTTTGTACCCTTCAGGAACATCTCCCTTATCAGTCACCTCAACATTCATTGAATAGTAGATCTGCCTTAAGCCCAGCCCTG	RAGLKADLLFNEC*GD**GRCS*RVQSLSVL	TRBJ1-4	TRBV27	2	-6.211
CAAGACAGAGAGAGCTGTTGGGGCATTCAGGTGAGAAGCGACTTGGCACACTTTCATTTATAGAGAGTTTCTCATAGCTGTAGACAAACATGAG	SCLSTAMRNSL*MKVCQVASHLNAPTALSVL	TRBJ1-4	TRBV4-1	6	-5.734
CAAGACAGAGAGCTGAGAATCGATCAGGGAAGTTTCCTCTTCCTCTCTCTTCTTTCTCATAATACTGAAAGATAAACTGGGGCCCCTGACCCAG	WVRGPSLSFSIMRKKREEEETSLIDSQLSVL	TRBJ1-4	TRBV5-5	2	-6.211
CAAGACAGAGAGCTGGAGCCTATCTGGCACAGAAGTACACAGATGTCTGGGAGGGAGCAGCCGACAGCAGCCTGAGCGGGAAATCCTCTGTGGT	PQRISRSGCCRLLPPRHLCTSVPDRLQLSVL	TRBJ1-4	TRBV6-5	5	-5.814
CAAGACAGAGAGCTGGATCGTCAGAGTGGAGACGGATTCCCCAGTCCTCTCTGCAGAGAAGCGATCACTGGGCAGCCCTGATTTGTCTGGTGCA	APDKSGLPSDRFSAERTGESVSTLTIQLSVL	TRBJ1-4	TRBV7-2	7	-5.667
CAAGACAGAGAGCTGGATCTCCAAGGTGGAGAAAGATCCCTTAGGCCTCTCTGCAGAGAACCGATCACTGAGCAGCCTTGATTTTTCTAGTTGA	QLEKSRLLSDRFSAERPKGSFSTLEIQLSVL	TRBJ1-4	TRBV7-9	5	-5.814
CAAGACAGAGAGCTGGGATTTCGCGGCATCACTGGTGGCACAGAAGTAAAGAGCTGTCTGGTTGGGGATGGCAGACTCTAGGGACAGGGAGAAT	FSLSLESAIPNQTALYFCATSDAAKSQLSVL	TRBJ1-4	TRBV24-1	3	-6.035
CAAGACAGAGAGCTGGGTCGTCAGAGTGGAGACGGATCCCCCAGTCCTCTCTGCAGAGAAGCGATCACTGGGCAGCCCTGATTTGTCTGGTGCA	APDKSGLPSDRFSAERTGGSVSTLTTQLSVL	TRBJ1-4	TRBV7-2	6	-5.734
CAAGACAGAGAGCTGGGTTCACTGCCAAAAAACAGTTTTTCATTAGTTGCTGTTACTCTAGCACTGCAGATGTAGAAGCTGCTGTCTTCAGGAT	S*RQQLLHLQC*SNSN**KTVFWQ*TQLSVL	TRBJ1-4	TRBV20-1	3	-6.035
CAAGACAGAGAGCTGGGTTCCACCGGTATATGTGGTGGCACAGAAGTACACAGATGTCTGGGAGGGAGCAGCCGACAGCAGCCTGAGCGGGAAA	FPLRLLSAAPSQTSVYFCATTYTGGTQLSVL	TRBJ1-4	TRBV6-5	3	-6.035
CAAGACAGAGAGCTGGGTTCCACCTGTCTGGTCACTGGTGGCACAGAAGTAAAGAGCTGTCTGGTTGGGGATGGCAGACTCTAGGGACAGGGAG	SLSLESAIPNQTALYFCATSDQTGGTQLSVL	TRBJ1-4	TRBV24-1	3	-6.035
CAAGACAGAGAGCTGGGTTCCACTACAACAGTGAGCCAACTTCCCTCTCCAAAATATATGGTGTTTCCAGAGTCCCCGTACAAGCTGCTGGCGC	RQQLVRGLWKHHIFWRGKLAHCCSGTQLSVL	TRBJ1-4	TRBV5-1	3	-6.035
CAAGACAGAGAGCTGGGTTCCACTACACCGTTATTCTGAAACTGAATCAGAAGCTTTGGGCCGTGTCCCAGGATCTGCTGGTACCAGTAAAGGG	PLLVPADPGTRPKASDSVSE*RCSGTQLSVL	TRBJ1-4	TRBV11-2	3	-6.035
CAAGACAGAGAGCTGGGTTCCACTCATCTATGATATTTTCTTTCTGGAGATAAACCATGAATTTCAGACCTTCCTCTGGGAGCTGCCGATACCA	GIGSSQRKV*NSWFISRKKIS*MSGTQLSVL	TRBJ1-4	TRBV18	4	-5.91
CAAGACAGAGAGCTGGGTTCCACTCCCCTGTCCTCTAGCACTGCAGATGTAGAAGCTGCTGTCTTCAGGATGGGCACTGGTCACTGTCAGAGTG	TLTVTSAHPEDSSFYICSARGQGSGTQLSVL	TRBJ1-4	TRBV20-1	3	-6.035
CAAGACAGAGAGCTGGGTTCCACTCTCGGCGCTGCTGGCACAGAAATACAAAGCTGAGTCCCCCAGCTCCAGAGAGCTCAGGTTTAGTTCAGAG	SELNLSSLELGDSALYFCASSAESGTQLSVL	TRBJ1-4	TRBV9	2	-6.211
CAAGACAGAGAGCTGGGTTCCACTGCCAAAAAAACAGTTTTCCATGTGGGGAGTCACTGGTGGCACAGAAGTAAAGAGCTGTCTGGTTGGGGAT	SPTRQLFTSVPPVTPHMENCFFGSGTQLSVL	TRBJ1-4	TRBV24-1	4	-5.91
CAAGACAGAGAGCTGGGTTCCACTGCCAAAAAAACAGTTTTCCTTGCCCCCTCAAACTGCTGGCACAGAAGTACACAGCTGAGTCCCTGGGTTC	NPGTQLCTSVPAV*GGKENCFFGSGTQLSVL	TRBJ1-4	TRBV12-3; TRBV12-4	2	-6.211
CAAGACAGAGAGCTGGGTTCCACTGCCAAAAAAACAGTTTTTCAAACCCTGTCCGCCCTAAGCTGCTGGCACAGAGATACACGGCCGAGTCCTC	RTRPCISVPAA*GGQGLKNCFFGSGTQLSVL	TRBJ1-4	TRBV7-2	3	-6.035
CAAGACAGAGAGCTGGGTTCCACTGCCAAAAAAACAGTTTTTCAACTAAACTTGCCCCTGTTACGCTGCTGGCACAGAAATACAAAGCTGAGTC	TQLCISVPAA*QGQV*LKNCFFGSGTQLSVL	TRBJ1-4	TRBV9	3	-6.035
CAAGACAGAGAGCTGGGTTCCACTGCCAAAAAAACAGTTTTTCACCGCGCCCCCAAGCCCCACTGCTGGCACAGAAGTACACAGATGTCTGGGA	PRHLCTSVPAVGLGGAVKNCFFGSGTQLSVL	TRBJ1-4	TRBV6-5	4	-5.91
CAAGACAGAGAGCTGGGTTCCACTGCCAAAAAAACAGTTTTTCACCGGGCGCTGAGTAACTGCTGGCACAGAAGTACACAGATGTCTGGGAGGG	PPRHLCTSVPAVTQRPVKNCFFGSGTQLSVL	TRBJ1-4	TRBV6-5	4	-5.91
CAAGACAGAGAGCTGGGTTCCACTGCCAAAAAAACAGTTTTTCACCGTTGCTGCTGGCACAGAAATACACAGCAGAGTCACCAAGCTCCAGGGA	PWSLVTLLCISVPAATVKNCFFGSGTQLSVL	TRBJ1-4	TRBV3-1	2	-6.211
CAAGACAGAGAGCTGGGTTCCACTGCCAAAAAAACAGTTTTTCAGCGCCCCCGGAATCACTGGTGGCACAGAAGTAAAGAGCTGTCTGGTTGGG	PTRQLFTSVPPVIPGALKNCFFGSGTQLSVL	TRBJ1-4	TRBV24-1	3	-6.035
CAAGACAGAGAGCTGGGTTCCACTGCCAAAAAAACAGTTTTTCAGTCCATCGTACGCTGCTGGCACAGAGATACACGGCCGAGTCCTCCTGCTG	SRRTRPCISVPAAYDGLKNCFFGSGTQLSVL	TRBJ1-4	TRBV7-2	10	-5.513
CAAGACAGAGAGCTGGGTTCCACTGCCAAAAAAACAGTTTTTCAGTCCCTGTCACAGCACTGCAGATGTAGAAGCTGCTGTCTTCAGGATGGGC	PILKTAASTSAVL*QGLKNCFFGSGTQLSVL	TRBJ1-4	TRBV20-1	4	-5.91
CAAGACAGAGAGCTGGGTTCCACTGCCAAAAAAACAGTTTTTCATACTCAGCGCCCCCCAGACCTTGGCTGCTGGCGCAGAGATACAGGGCTGA	QPCISAPAAKVWGALSMKNCFFGSGTQLSVL	TRBJ1-4	TRBV4-1	5	-5.814
CAAGACAGAGAGCTGGGTTCCACTGCCAAAAAAACAGTTTTTCATCCCCTGTCCCCGGATCTCTAGCACTGCAGATGTAGAAGCTGCTGTCTTC	KTAASTSAVLEIRGQGMKNCFFGSGTQLSVL	TRBJ1-4	TRBV20-1	5	-5.814
CAAGACAGAGAGCTGGGTTCCACTGCCAAAAAAACAGTTTTTCATTAAACCCTACTTGGCTGCTGGCGCAGAGATACAGGGCTGAGTCTTCTGG	QKTQPCISAPAAK*GLMKNCFFGSGTQLSVL	TRBJ1-4	TRBV4-1	3	-6.035
CAAGACAGAGAGCTGGGTTCCACTGCCAAAAAAACAGTTTTTCATTAACTGTCCCGGTGCTGCTGGCACAGAGATACACGGCCGAGTCCTCCTG	RRTRPCISVPAAPGQLMKNCFFGSGTQLSVL	TRBJ1-4	TRBV7-2	2	-6.211
CAAGACAGAGAGCTGGGTTCCACTGCCAAAAAAACAGTTTTTCATTACCACGCCCGCTAGCACTGCAGATGTAGAAGCTGCTGTCTTCAGGATG	ILKTAASTSAVLAGVVMKNCFFGSGTQLSVL	TRBJ1-4	TRBV20-1	3	-6.035
CAAGACAGAGAGCTGGGTTCCACTGCCAAAAAAACAGTTTTTCATTACTCGATACCCTGTGGCTGCTGGCACAGAAATACACAGCAGAGTCACC	VTLLCISVPAATGYRVMKNCFFGSGTQLSVL	TRBJ1-4	TRBV3-1	5	-5.814
CAAGACAGAGAGCTGGGTTCCACTGCCAAAAAAACAGTTTTTCATTACTCTGTCCCGGCCGAAGAGCACTGCAGATGTAGAAGCTGCTGTCTTC	KTAASTSAVLFGRDRVMKNCFFGSGTQLSVL	TRBJ1-4	TRBV20-1	9	-5.558
CAAGACAGAGAGCTGGGTTCCACTGCCAAAAAAACAGTTTTTCATTAGCCCCATAACTGCTGGCACAGAAGTACACAGATGTCTGGGAGGGAGC	LPPRHLCTSVPAVMGLMKNCFFGSGTQLSVL	TRBJ1-4	TRBV6-5	6	-5.734
CAAGACAGAGAGCTGGGTTCCACTGCCAAAAAAACAGTTTTTCATTAGGCCTTCCCCCTAAACTGCTGGCACAGAGGTACATAGATGTCTGGTT	TRHLCTSVPAV*GEGLMKNCFFGSGTQLSVL	TRBJ1-4	TRBV28	4	-5.91
CAAGACAGAGAGCTGGGTTCCACTGCCAAAAAAACAGTTTTTCATTAGGTCTCTGTCCAGGGTGGGTGGCACAGAAGTACATGGCTGAGTCCTC	RTQPCTSVPPTLDRDLMKNCFFGSGTQLSVL	TRBJ1-4	TRBV2	2	-6.211
CAAGACAGAGAGCTGGGTTCCACTGCCAAAAAAACAGTTTTTCATTAGTTTTAGTTCCCTGTAGAGCACTGCAGATGTAGAAGCTGCTGTCTTC	KTAASTSAVLYRELKLMKNCFFGSGTQLSVL	TRBJ1-4	TRBV20-1	3	-6.035
CAAGACAGAGAGCTGGGTTCCACTGCCAAAAAAACAGTTTTTCATTGAATGTCCCGGGATCGGTAGCACTGCAGATGTAGAAGCTGCTGTCTTC	KTAASTSAVLPIPGHSMKNCFFGSGTQLSVL	TRBJ1-4	TRBV20-1	5	-5.814
CAAGACAGAGAGCTGGGTTCCACTGCCAAAAAAACAGTTTTTCATTGGACTGTCTTGCTTCACTGCTGGCACAGAAGTACATGGCTGAGTCCTC	RTQPCTSVPAVKQDSPMKNCFFGSGTQLSVL	TRBJ1-4	TRBV2	4	-5.91
CAAGACAGAGAGCTGGGTTCCACTGCCAAAAAAACAGTTTTTCATTTCTTGTCCCCGCACTGCTGGCACAGAAGTACACAGATGTCTGGGAGGN	PPRHLCTSVPAVRGQEMKNCFFGSGTQLSVL	TRBJ1-4	TRBV6-5	2	-6.211
CAAGACAGAGAGCTGGGTTCCACTGCCAAAAAAACAGTTTTTCCAATTCCCCCCCACCGGGGCTGCTGGCACAGAAGTACACAGATGTCTGGGA	PRHLCTSVPAAPVGGNWKNCFFGSGTQLSVL	TRBJ1-4	TRBV6-6	4	-5.91
CAAGACAGAGAGCTGGGTTCCACTGCCAAAAAAACAGTTTTTCCCTGGTACCTCCCACTCTGCTGGTGGCACACAGGTACATGGCTGCGTCCCC	GTQPCTCVPPAEWEVPGKNCFFGSGTQLSVL	TRBJ1-4	TRBV15	3	-6.035
CAAGACAGAGAGCTGGGTTCCACTGCCAAAAAAACAGTTTTTCCGCTGCCGCTACTATACTACTGGCACAGAGATAGAAAGCTGTCGGGTTCTT	RTRQLSISVPVV**RQRKNCFFGSGTQLSVL	TRBJ1-4	TRBV19	5	-5.814
CAAGACAGAGAGCTGGGTTCCACTGCCAAAAAAACAGTTTTTCCTCGCGTTTCCCTGTAGGCTCTGCACTGCAGATGTAGAAGCTGCTGTCTTC	KTAASTSAVQSLQGNARKNCFFGSGTQLSVL	TRBJ1-4	TRBV20-1	6	-5.734
CAAGACAGAGAGCTGGGTTCCACTGCCAAAAAAACAGTTTTTCTCCTCGGGGGCTGCTGGCACAGAAATACACAGCAGAGTCACCAAGCTCCAG	WSLVTLLCISVPAAPEEKNCFFGSGTQLSVL	TRBJ1-4	TRBV3-1	2	-6.211
CAAGACAGAGAGCTGGGTTCCACTGCCAAAAAAACAGTTTTTCTGTTCCCCTGTCCCCACTGATGGCACAGAAGTACACAGATGTCTGGGAGCT	APRHLCTSVPSVGTGEQKNCFFGSGTQLSVL	TRBJ1-4	TRBV10-3	3	-6.035
CAAGACAGAGAGCTGGGTTCCACTGCCAAAAAACAACCCTGTCCCGGAGTCTGCGCTGCAGAGATATATGCTGCTGTCTTCAGGGCTCATGTTG	NMSPEDSSIYLCSADSGTGLFFGSGTQLSVL	TRBJ1-4	TRBV29-1	2	-6.211
CAAGACAGAGAGCTGGGTTCCACTGCCAAAAAACAAGAAACCCTGTCTCTTGCTGCTGGCACAGAAGTACACAGCTGAGTCCCTGGGTTCTGAG	SEPRDSAVYFCASSKRQGFLFFGSGTQLSVL	TRBJ1-4	TRBV12-3; TRBV12-4	7	-5.667
CAAGACAGAGAGCTGGGTTCCACTGCCAAAAAACAAGACTCTGTAAGGCCTGGTGGCACAGAAGTAAAGAGCTGTCTGGTTGGGGATGGCAGAC	SAIPNQTALYFCATRPYRVLFFGSGTQLSVL	TRBJ1-4	TRBV24-1	3	-6.035
CAAGACAGAGAGCTGGGTTCCACTGCCAAAAAACAAGGTCGGAGGTCGACCACCCGAACTGCTGGCACAGAAGTACACAGCTGAGTCCCTGGGT	PRDSAVYFCASSSGGRPPTLFFGSGTQLSVL	TRBJ1-4	TRBV12-3; TRBV12-4	2	-6.211
CAAGACAGAGAGCTGGGTTCCACTGCCAAAAAACAATCCCTGCCAATCTCTAGCACTGCAGATGTAGAAGCTGCTGTCTTCAGGATGGGCACTG	SAHPEDSSFYICSARDWQGLFFGSGTQLSVL	TRBJ1-4	TRBV20-1	6	-5.734
CAAGACAGAGAGCTGGGTTCCACTGCCAAAAAACAATTCCCTGTCCGGAAGTTCACTGATGGCACAGAAGTACACAGATGTCTGGGAGCTGGTA	TSSQTSVYFCAISELPDRELFFGSGTQLSVL	TRBJ1-4	TRBV10-3	3	-6.035
CAAGACAGAGAGCTGGGTTCCACTGCCAAAAAACACACGGTCCCGTTGCGTACTACTGGCACAGAGATAGAAAGCTGTCGGGTTCTTTTGGGCC	AQKNPTAFYLCASSTQRDRVFFGSGTQLSVL	TRBJ1-4	TRBV19	8	-5.609
CAAGACAGAGAGCTGGGTTCCACTGCCAAAAAACACCAAATCCACCACTTGAGTACTCCAGGCACAGAGATAGAAGCCAGAGTCACTGAGAAGG	LLSDSGFYLCAWSTQVVDLVFFGSGTQLSVL	TRBJ1-4	TRBV30	5	-5.814
CAAGACAGAGAGCTGGGTTCCACTGCCAAAAAACACCATCGTCAAAGAGTGAGCCTGCCAGGGGGCACTGCAGATGTAGAAGCTGCTGTCTTCA	EDSSFYICSAPWQAHSLTMVFFGSGTQLSVL	TRBJ1-4	TRBV20-1	8	-5.609
CAAGACAGAGAGCTGGGTTCCACTGCCAAAAAACACCCTCCCTGACGAACTGCTGGCACAGAAGTACACAGATGTCTGGGAGGGAGCAGCCGAC	SAAPSQTSVYFCASSSSGRVFFGSGTQLSVL	TRBJ1-4	TRBV6-5	3	-6.035
CAAGACAGAGAGCTGGGTTCCACTGCCAAAAAACACCGATTGAACCTCACTGCTGGCACAGAAGTACATGGCTGAGTCCTCCAGCTTTGTGGAC	STKLEDSAMYFCASSEVQSVFFGSGTQLSVL	TRBJ1-4	TRBV2	4	-5.91
CAAGACAGAGAGCTGGGTTCCACTGCCAAAAAACACCGTTCGTTTTTCACCCGCTTCACTGCTGGCACAGAAGTACACAGATGTCTGGGAGGGA	PSQTSVYFCASSEAGEKRTVFFGSGTQLSVL	TRBJ1-4	TRBV6-1	6	-5.734
CAAGACAGAGAGCTGGGTTCCACTGCCAAAAAACACCTGCCCAGCACTGCAGATGTAGAAGCTGCTGTCTTCAGGATGGGCACTGGTCACTGTC	TVTSAHPEDSSFYICSAGQVFFGSGTQLSVL	TRBJ1-4	TRBV20-1	3	-6.035
CAAGACAGAGAGCTGGGTTCCACTGCCAAAAAACACCTTCGGCCCAACGGCGCTAGCACTGCAGATGTAGAAGCTGCTGTCTTCAGGATGGGCA	AHPEDSSFYICSASAVGPKVFFGSGTQLSVL	TRBJ1-4	TRBV20-1	8	-5.609
CAAGACAGAGAGCTGGGTTCCACTGCCAAAAAACACGCGGAGAGACGGCGGGCTGCTGGCACAGAAATACACAGCAGAGTCACCAAGCTCCAGG	LELGDSAVYFCASSPPSLRVFFGSGTQLSVL	TRBJ1-4	TRBV3-1	6	-5.734
CAAGACAGAGAGCTGGGTTCCACTGCCAAAAAACACTAAGGGCCCATCTTGGCTGCTGGCACAGAAATAAACTCCAGAATCCTCCAGTTCTGCA	AELEDSGVYFCASSQDGPLVFFGSGTQLSVL	TRBJ1-4	TRBV14	64	-4.706
CAAGACAGAGAGCTGGGTTCCACTGCCAAAAAACACTCCCCCTCCAACTCTAGCACTGCAGATGTAGAAGCTGCTGTCTTCAGGATGGGCACTG	SAHPEDSSFYICSARVGGGVFFGSGTQLSVL	TRBJ1-4	TRBV20-1	2	-6.211
CAAGACAGAGAGCTGGGTTCCACTGCCAAAAAACACTCTAAACCCCTGTCCCCTGCTGGCACAGAGGTACATAGATGTCTGGTTGGTGCTGGCG	ASTNQTSMYLCASRGQGFRVFFGSGTQLSVL	TRBJ1-4	TRBV28	2	-6.211
CAAGACAGAGAGCTGGGTTCCACTGCCAAAAAACACTTCCAGTCCCCCTTGGCTGCTGGCACAGAAATACACAGCAGAGTCACCAAGCTCCAGG	LELGDSAVYFCASSQGGLEVFFGSGTQLSVL	TRBJ1-4	TRBV3-1	3	-6.035
CAAGACAGAGAGCTGGGTTCCACTGCCAAAAAACAGACCCCCCGATTCACTGCTGGCACAGAAGTACATGGCTGAGTCCTCCAGCTTTGTGGAC	STKLEDSAMYFCASSESGGLFFGSGTQLSVL	TRBJ1-4	TRBV2	6	-5.734
CAAGACAGAGAGCTGGGTTCCACTGCCAAAAAACAGACCCCCCGGCCGTCCGGCATTGACACTCCAGGCACAGAGATAGAAGCCAGAGTCACTG	SDSGFYLCAWSVNAGRPGGLFFGSGTQLSVL	TRBJ1-4	TRBV30	2	-6.211
CAAGACAGAGAGCTGGGTTCCACTGCCAAAAAACAGACCCCTACCCTGGAAGTATAAACTGCTGGCACAGAGGTACATAGATGTCTGGTTGGTG	TNQTSMYLCASSLYFQGRGLFFGSGTQLSVL	TRBJ1-4	TRBV28	2	-6.211
CAAGACAGAGAGCTGGGTTCCACTGCCAAAAAACAGACCCGCCACGTCCTCGGAGGCACAGAAGTACACAGATGTCTGGGAGGGAGCAGCCGAC	SAAPSQTSVYFCASEDVAGLFFGSGTQLSVL	TRBJ1-4	TRBV6-1	5	-5.814
CAAGACAGAGAGCTGGGTTCCACTGCCAAAAAACAGACCGACATCGGAACCAGTCCCCCCTTGGCTGCTGGCGCAGAGATACAGGGCTGAGTCT	DSALYLCASSQGGTGSDVGLFFGSGTQLSVL	TRBJ1-4	TRBV4-1	3	-6.035
CAAGACAGAGAGCTGGGTTCCACTGCCAAAAAACAGACGTCCGGGTCCCGCGTCTTGGCTGCTGGCGCAGAGATACAGGGCCGAGTCTTCTGGC	PEDSALYLCASSQDAGPGRLFFGSGTQLSVL	TRBJ1-4	TRBV4-3	4	-5.91
CAAGACAGAGAGCTGGGTTCCACTGCCAAAAAACAGACTAGGTGAGGCCCGGGGCCCTAAGCTGCTGGCACAGAGATACACGGCCGAGTCCTCA	EDSAVYLCASSLGPRASPSLFFGSGTQLSVL	TRBJ1-4	TRBV11-2	3	-6.035
CAAGACAGAGAGCTGGGTTCCACTGCCAAAAAACAGAGAATACCCTGTCCCGCCCTGGGCACTGCAGATGTAGAAGCTGCTGTCTTCAGGATGG	HPEDSSFYICSAQGGTGYSLFFGSGTQLSVL	TRBJ1-4	TRBV20-1	9	-5.558
CAAGACAGAGAGCTGGGTTCCACTGCCAAAAAACAGAGTGAGAGGGGATACGCTGCTGGCACAGAAGTACATGGCTGAGTCCTCCAGCTTTGTG	TKLEDSAMYFCASSVSPLTLFFGSGTQLSVL	TRBJ1-4	TRBV2	3	-6.035
CAAGACAGAGAGCTGGGTTCCACTGCCAAAAAACAGATCCGGCGGTCGGTCCCCAAAACTGCTGGCACAGAAGTACACAGCTGAGTCCCTGGGT	PRDSAVYFCASSFGDRPPDLFFGSGTQLSVL	TRBJ1-4	TRBV12-3; TRBV12-4	3	-6.035
CAAGACAGAGAGCTGGGTTCCACTGCCAAAAAACAGCAACTTAACGGCCTCCTGGGGGAAAGGACTGCTGGCACAGAAGTACATGGCTGAGTCC	DSAMYFCASSPFPQEAVKLLFFGSGTQLSVL	TRBJ1-4	TRBV2	2	-6.211
CAAGACAGAGAGCTGGGTTCCACTGCCAAAAAACAGCACCCCTGTGCGGGCACTACTGGCACAGAGATAGAAAGCTGTCGGGTTCTTTTGGGCC	AQKNPTAFYLCASSARTGVLFFGSGTQLSVL	TRBJ1-4	TRBV19	5	-5.814
CAAGACAGAGAGCTGGGTTCCACTGCCAAAAAACAGCATACCCCGGTCGTGCTGGCTGCTGGCGCAGAGATACAGGGCTGAGTCTTCTGGCTGC	QPEDSALYLCASSQHDRGMLFFGSGTQLSVL	TRBJ1-4	TRBV4-1	5	-5.814
CAAGACAGAGAGCTGGGTTCCACTGCCAAAAAACAGCATCTGTCCCAAGCTGCTGGCACAGAGATACACGGCCGAGTCCTCCTGCTGTGTGCGC	RTQQEDSAVYLCASSLGQMLFFGSGTQLSVL	TRBJ1-4	TRBV7-2	6	-5.734
CAAGACAGAGAGCTGGGTTCCACTGCCAAAAAACAGCATTGCCCCCGAGCTGATGGCACAGAAGTACACAGATGTCTGGGAGCTGGTAGCGGAC	SATSSQTSVYFCAISSGAMLFFGSGTQLSVL	TRBJ1-4	TRBV10-3	3	-6.035
CAAGACAGAGAGCTGGGTTCCACTGCCAAAAAACAGCCAGCCCTGCCTAGCTAAGCTGCTGGCACAGAGATACACGGCCGAGTCCTCCTGCTGT	QQEDSAVYLCASSLARQGWLFFGSGTQLSVL	TRBJ1-4	TRBV7-2	6	-5.734
CAAGACAGAGAGCTGGGTTCCACTGCCAAAAAACAGCCCCCCAGGCCCCTGTCCCTTCCGGGTACTGGCACAGAGATAGAAAGCTGTCGGGTTC	NPTAFYLCASTRKGQGPGGLFFGSGTQLSVL	TRBJ1-4	TRBV19	2	-6.211
CAAGACAGAGAGCTGGGTTCCACTGCCAAAAAACAGCCCCTGGTCACTTACACTCCAGGCACAGAGATAGAAGCCAGAGTCACTGAGAAGGAGC	LLLSDSGFYLCAWSVSDQGLFFGSGTQLSVL	TRBJ1-4	TRBV30	3	-6.035
CAAGACAGAGAGCTGGGTTCCACTGCCAAAAAACAGCCCCTGTCCCGGAACAGCGACGCTGCAGAGATATATGCTGCTGTCTTCAGGGCTCATG	MSPEDSSIYLCSVAVPGQGLFFGSGTQLSVL	TRBJ1-4	TRBV29-1	8	-5.609
CAAGACAGAGAGCTGGGTTCCACTGCCAAAAAACAGCCCTCGGCCACCCCCGACTTGGCTGCTGGCGCAGAGATACAGGGCTGAGTCTTCTGGC	PEDSALYLCASSQVGGGRGLFFGSGTQLSVL	TRBJ1-4	TRBV4-1	5	-5.814
CAAGACAGAGAGCTGGGTTCCACTGCCAAAAAACAGCCGAACACCCCGGGCCCTGTCTAGAGCACTGCAGATGTAGAAGCTGCTGTCTTCAGGA	PEDSSFYICSALDRARGVRLFFGSGTQLSVL	TRBJ1-4	TRBV20-1	5	-5.814
CAAGACAGAGAGCTGGGTTCCACTGCCAAAAAACAGCCGCGAATCGGGAGGGACACGGGCACTGCAGATGTAGAAGCTGCTGTCTTCAGGATGG	HPEDSSFYICSARVPPDSRLFFGSGTQLSVL	TRBJ1-4	TRBV20-1	4	-5.91
CAAGACAGAGAGCTGGGTTCCACTGCCAAAAAACAGCCGTAATCGCCCGGGTTGGCTGCTGGCACAGAAATACACAGCAGAGTCACCAAGCTCN	ELGDSAVYFCASSQPGRLRLFFGSGTQLSVL	TRBJ1-4	TRBV3-1	2	-6.211
CAAGACAGAGAGCTGGGTTCCACTGCCAAAAAACAGCCGTGTCGGCCCAATACTACTGGCACAGAGATAGAAAGCTGTCGGGTTCTTTTGGGCC	AQKNPTAFYLCASSIGPTRLFFGSGTQLSVL	TRBJ1-4	TRBV19	2	-6.211
CAAGACAGAGAGCTGGGTTCCACTGCCAAAAAACAGCCTCATCCCGGCGTAGCTGCTGGCACAGAGGTACATAGATGTCTGGTTGGTGCTGGCG	ASTNQTSMYLCASSYAGMRLFFGSGTQLSVL	TRBJ1-4	TRBV28	3	-6.035
CAAGACAGAGAGCTGGGTTCCACTGCCAAAAAACAGCCTGCTCCCCGCCCCGTAACTGCTGGCACAGAAGTACACAGATGTCTGGGAGGGAGCA	APSQTSVYFCASSYGAGSRLFFGSGTQLSVL	TRBJ1-4	TRBV6-5	10	-5.513
CAAGACAGAGAGCTGGGTTCCACTGCCAAAAAACAGCCTTCCCCCAAGGTCTCCACTCCAGGCACAGAGATAGAAGCCAGAGTCACTGAGAAGG	LLSDSGFYLCAWSGDLGGRLFFGSGTQLSVL	TRBJ1-4	TRBV30	3	-6.035
CAAGACAGAGAGCTGGGTTCCACTGCCAAAAAACAGCCTTTCTGTCCAAATGTTCGCATTTCTACTGGCACAGAGATAGAAAGCTGTCGGGTTC	NPTAFYLCASRNANIWTERLFFGSGTQLSVL	TRBJ1-4	TRBV19	5	-5.814
CAAGACAGAGAGCTGGGTTCCACTGCCAAAAAACAGCGTCCCAACACTGCTGGCACAGAAGTACACAGATGTCTGGGAGGGAGCAGCCGACTCC	ESAAPSQTSVYFCASSVGTLFFGSGTQLSVL	TRBJ1-4	TRBV6-1	8	-5.609
CAAGACAGAGAGCTGGGTTCCACTGCCAAAAAACAGCTCTCCCTCAAATGTGAGTCCAGGTGAGCTGGCACAGAAATAAGCTGCCGAATCTCCT	GDSAAYFCASSPGLTFEGELFFGSGTQLSVL	TRBJ1-4	TRBV18	2	-6.211
CAAGACAGAGAGCTGGGTTCCACTGCCAAAAAACAGCTGAATGTCAAAACTGCTGGCACAGAAGTACACAGATGTCTGGGAGGGAGCAGCCAAC	LAAPSQTSVYFCASSFDIQLFFGSGTQLSVL	TRBJ1-4	TRBV6-6	2	-6.211
CAAGACAGAGAGCTGGGTTCCACTGCCAAAAAACAGCTGCCAACTCCCGTAACTGCTGGCACAGAAGTACACAGATGTTTTGGGAGGGAGCAGC	LLPPKTSVYFCASSYGSWQLFFGSGTQLSVL	TRBJ1-4	TRBV6-2	5	-5.814
CAAGACAGAGAGCTGGGTTCCACTGCCAAAAAACAGCTGTAGAGTCCCCTGTCCCGGTGTCCAGGCACAGAGATAGAAGCCAGAGTCACTGAGA	LSDSGFYLCAWTPGQGTLQLFFGSGTQLSVL	TRBJ1-4	TRBV30	7	-5.667
CAAGACAGAGAGCTGGGTTCCACTGCCAAAAAACAGCTGTGTGTCCCCTACCAAGCTGCTGGCACAGAGATACATGGCCGAGTCCCCCTGCTCT	EQGDSAMYLCASSLVGDTQLFFGSGTQLSVL	TRBJ1-4	TRBV7-9	4	-5.91
CAAGACAGAGAGCTGGGTTCCACTGCCAAAAAACAGCTTAGACCCCCCTGAGGCACAGAAGTACACAGATGTCTGGGAGGGAGCAGCCGACAGC	LSAAPSQTSVYFCASGGSKLFFGSGTQLSVL	TRBJ1-4	TRBV6-5	4	-5.91
CAAGACAGAGAGCTGGGTTCCACTGCCAAAAAACAGCTTCTCGAGGTTACGCCCCCAAATCTGGCTGCTGGCACAGAAATACACAGCAGAGTCA	DSAVYFCASSQIWGRNLEKLFFGSGTQLSVL	TRBJ1-4	TRBV3-1	2	-6.211
CAAGACAGAGAGCTGGGTTCCACTGCCAAAAAACAGGACGCCTGTCGAACTGCTGGCACAGAAGTACATGGCTGAGTCCTCCAGCTTTGTGGAC	STKLEDSAMYFCASSSTGVLFFGSGTQLSVL	TRBJ1-4	TRBV2	5	-5.814
CAAGACAGAGAGCTGGGTTCCACTGCCAAAAAACAGGCCGGCCGTTCCCCCCAAGCTGCTGGCGCAAAGATAAAGGGCCGAGTCCCCCAGCTCC	ELGDSALYLCASSLGGTAGLFFGSGTQLSVL	TRBJ1-4	TRBV5-1	3	-6.035
CAAGACAGAGAGCTGGGTTCCACTGCCAAAAAACAGGCCTTCAACGCTGCAGAGATATATGCTGCTGTCTTCAGGGCTCATGTTGCTCACAGTC	TVSNMSPEDSSIYLCSVEGLFFGSGTQLSVL	TRBJ1-4	TRBV29-1	6	-5.734
CAAGACAGAGAGCTGGGTTCCACTGCCAAAAAACAGGCGATCCCGAAGATTTCTGGCACAGAGATAGAAAGCTGTCGGGTTCTTTTGGGCCGAT	SAQKNPTAFYLCARNLRDRLFFGSGTQLSVL	TRBJ1-4	TRBV19	3	-6.035
CAAGACAGAGAGCTGGGTTCCACTGCCAAAAAACAGGCTCTCTAATCCTGTCGATCGGCTGCTGGCGCAGAGATACAGGGCCGAGTCTTCTGGC	PEDSALYLCASSRSTGLESLFFGSGTQLSVL	TRBJ1-4	TRBV4-3	5	-5.814
CAAGACAGAGAGCTGGGTTCCACTGCCAAAAAACAGGCTCTGGGCAATGTCCCAAGGTGAGCTGGCACAGAAATAAGCTGCCGAATCTCCTCGC	RGDSAAYFCASSPWDIAQSLFFGSGTQLSVL	TRBJ1-4	TRBV18	3	-6.035
CAAGACAGAGAGCTGGGTTCCACTGCCAAAAAACAGGCTTCCCCCGGCTTGGCTGCTGGCGCAGAGATACAGGGCTGAGTCTTCTGGCTGCAGG	LQPEDSALYLCASSQAGGSLFFGSGTQLSVL	TRBJ1-4	TRBV4-1	13	-5.399
CAAGACAGAGAGCTGGGTTCCACTGCCAAAAAACAGGTCAACCTGCCCCAAGCCTGGAGCACTGCAGATGTAGAAGCTGCTGTCTTCAGGATGG	HPEDSSFYICSAPGLGQVDLFFGSGTQLSVL	TRBJ1-4	TRBV20-1	6	-5.734
CAAGACAGAGAGCTGGGTTCCACTGCCAAAAAACAGTAAACCTTCTAAGCTGCTGGCACAGAGATACATGGCCGAGTCCCCCTGCTCTGTGCGC	RTEQGDSAMYLCASSLEGLLFFGSGTQLSVL	TRBJ1-4	TRBV7-9	9	-5.558
CAAGACAGAGAGCTGGGTTCCACTGCCAAAAAACAGTACCCCATCATCCATCGAGTAACTGCTGGCACAGAAGTACACAGATGTCTGGGAGGGA	PSQTSVYFCASSYSMDDGVLFFGSGTQLSVL	TRBJ1-4	TRBV6-5	8	-5.609
CAAGACAGAGAGCTGGGTTCCACTGCCAAAAAACAGTACCCCTGTCCCGGTGCTGGCACAGAAGTACATGGCTGAGTCCTCCAGCTTTGTGGAC	STKLEDSAMYFCASTGTGVLFFGSGTQLSVL	TRBJ1-4	TRBV2	27	-5.081
CAAGACAGAGAGCTGGGTTCCACTGCCAAAAAACAGTACCCGTTCGCCCCCTGTCAGACTGCTGGCACAGAAGTACACAGCTGAGTCCCTGGGT	PRDSAVYFCASSLTGGERVLFFGSGTQLSVL	TRBJ1-4	TRBV12-3; TRBV12-4	25	-5.115
CAAGACAGAGAGCTGGGTTCCACTGCCAAAAAACAGTACTCTTTTGGGCCCCCTCGCTATGGTGCTGGCACAGAAGTACACAGCTGAGTCCCTG	RDSAVYFCASTIARGPKRVLFFGSGTQLSVL	TRBJ1-4	TRBV12-3; TRBV12-4	3	-6.035
CAAGACAGAGAGCTGGGTTCCACTGCCAAAAAACAGTACTTCATTGACACCCATCAAGCTGCTGGCACAGAGATACATGGCCGAGTCCCCCTGC	QGDSAMYLCASSLMGVNEVLFFGSGTQLSVL	TRBJ1-4	TRBV7-9	6	-5.734
CAAGACAGAGAGCTGGGTTCCACTGCCAAAAAACAGTACTTTTCCGTCCTGTGGTCTGCTGGCGCAAAGATAAAGGGCCGAGTCCCCCAGCTCC	ELGDSALYLCASRPQDGKVLFFGSGTQLSVL	TRBJ1-4	TRBV5-1	5	-5.814
CAAGACAGAGAGCTGGGTTCCACTGCCAAAAAACAGTAGCGTCTCTCTTAAGCTGCTGGCACAGAGATACATGGCCGAGTCCCCCTGCTCTGTG	TEQGDSAMYLCASSLRETLLFFGSGTQLSVL	TRBJ1-4	TRBV7-9	2	-6.211
CAAGACAGAGAGCTGGGTTCCACTGCCAAAAAACAGTATCCCCTTTCCCCTGTCAAAGGGGCTGCTGGCACAGAAGTACACAGATGTCTGGGAG	SQTSVYFCASSPFDRGKGILFFGSGTQLSVL	TRBJ1-4	TRBV6-5	6	-5.734
CAAGACAGAGAGCTGGGTTCCACTGCCAAAAAACAGTCCACTCGTTTTCTCAACGCTGCAGAGATATATGCTGCTGTCTTCAGGGCTCATGTTG	NMSPEDSSIYLCSVEKTSGLFFGSGTQLSVL	TRBJ1-4	TRBV29-1	29	-5.05
CAAGACAGAGAGCTGGGTTCCACTGCCAAAAAACAGTCCCAACCCTTGGGGTCCCGGTAGGGAGTAACTGCTGGCACAGAAGTACACAGATGTC	TSVYFCASSYSLPGPQGLGLFFGSGTQLSVL	TRBJ1-4	TRBV6-5	16	-5.308
CAAGACAGAGAGCTGGGTTCCACTGCCAAAAAACAGTCCCCACTGCGAGGACCTGTCCCCAGCACTGCAGATGTAGAAGCTGCTGTCTTCAGGA	PEDSSFYICSAGDRSSQWGLFFGSGTQLSVL	TRBJ1-4	TRBV20-1	6	-5.734
CAAGACAGAGAGCTGGGTTCCACTGCCAAAAAACAGTCCCCCCTGCTCGACGCTGCAGAGATATATGCTGCTGTCTTCAGGGCTCATGTTGCTC	SNMSPEDSSIYLCSVEQGGLFFGSGTQLSVL	TRBJ1-4	TRBV29-1	3	-6.035
CAAGACAGAGAGCTGGGTTCCACTGCCAAAAAACAGTCCCCCTGCGTTATTTTGGCTGCTGGCACAGAAATACACAGCAGAGTCACCAAGCTCC	ELGDSAVYFCASSQNNAGGLFFGSGTQLSVL	TRBJ1-4	TRBV3-1	4	-5.91
CAAGACAGAGAGCTGGGTTCCACTGCCAAAAAACAGTCCCTCGACTGGCTGATCTCTAGCACTGCAGATGTAGAAGCTGCTGTCTTCAGGATGG	HPEDSSFYICSARDQPVEGLFFGSGTQLSVL	TRBJ1-4	TRBV20-1	3	-6.035
CAAGACAGAGAGCTGGGTTCCACTGCCAAAAAACAGTCCGACTCCGTCCCTGTCCCGACCGGCACAGAAGTACATGGCTGAGTCCTCCAGCTTT	KLEDSAMYFCAGRDRDGVGLFFGSGTQLSVL	TRBJ1-4	TRBV2	4	-5.91
CAAGACAGAGAGCTGGGTTCCACTGCCAAAAAACAGTCCGCGCCTCGAGTAACTGCTGGCACAGAAGTACACAGATGTTTGGGAGGGAGCAGCC	AAPSQTSVYFCASSYSRRGLFFGSGTQLSVL	TRBJ1-4	TRBV6-2	3	-6.035
CAAGACAGAGAGCTGGGTTCCACTGCCAAAAAACAGTCCGGATCGGTCTCTAGCACTGCAGATGTAGAAGCTGCTGTCTTCAGGATGGGCACTG	SAHPEDSSFYICSARDRSGLFFGSGTQLSVL	TRBJ1-4	TRBV20-1	6	-5.734
CAAGACAGAGAGCTGGGTTCCACTGCCAAAAAACAGTCCTAGTCCCGTCGGGTCTAAGCTGCTGGCACAGAGATACACGGCCGAGTCCTCCTGC	QEDSAVYLCASSLDPTGLGLFFGSGTQLSVL	TRBJ1-4	TRBV7-2	3	-6.035
CAAGACAGAGAGCTGGGTTCCACTGCCAAAAAACAGTCCTCCCCCCTCTGCTACGCTGCTGGCACAGAAATACAAAGCTGAGTCCCCCAGCTCC	ELGDSALYFCASSVAEGGGLFFGSGTQLSVL	TRBJ1-4	TRBV9	3	-6.035
CAAGACAGAGAGCTGGGTTCCACTGCCAAAAAACAGTCCTCTTTCCCCCTGTCCCACGCTGCAGATGTAGAAGCTGCTGTCTTCAGGATGGGCA	AHPEDSSFYICSVGQGERGLFFGSGTQLSVL	TRBJ1-4	TRBV20-1	4	-5.91
CAAGACAGAGAGCTGGGTTCCACTGCCAAAAAACAGTCCTGCGCCCCCCTCTCTAGCACTGCAGATGTAGAAGCTGCTGTCTTCAGGATGGGCA	AHPEDSSFYICSAREGGAGLFFGSGTQLSVL	TRBJ1-4	TRBV20-1	3	-6.035
CAAGACAGAGAGCTGGGTTCCACTGCCAAAAAACAGTCCTTCTCCCCCCCCTGTGATACTAGCACTGCAGATGTAGAAGCTGCTGTCTTCAGGA	PEDSSFYICSASITGGGEGLFFGSGTQLSVL	TRBJ1-4	TRBV20-1	4	-5.91
CAAGACAGAGAGCTGGGTTCCACTGCCAAAAAACAGTCCTTGCCGATCCCCTGTCGTCCTACTGGCACAGAGATAGAAAGCTGTCGGGTTCTTT	KNPTAFYLCASRTTGDRQGLFFGSGTQLSVL	TRBJ1-4	TRBV19	2	-6.211
CAAGACAGAGAGCTGGGTTCCACTGCCAAAAAACAGTCGATCCCCCAGCCCCCTGGCGCTGCAGAGATATATGCTGCTGTCTTCAGGGCTCATG	MSPEDSSIYLCSARGLGDRLFFGSGTQLSVL	TRBJ1-4	TRBV29-1	4	-5.91
CAAGACAGAGAGCTGGGTTCCACTGCCAAAAAACAGTCGCGAGTCCCCGGCTAAGCTGCTGGCACAGAGATACATGGCCGAGTCCCCCTGCTCT	EQGDSAMYLCASSLAGDSRLFFGSGTQLSVL	TRBJ1-4	TRBV7-9	3	-6.035
CAAGACAGAGAGCTGGGTTCCACTGCCAAAAAACAGTCGGCCCCCTGTCCCGGAGCTGCTGGCACAGAGATACACGGCCGAGTCCTCAAGCTTT	KLEDSAVYLCASSSGTGGRLFFGSGTQLSVL	TRBJ1-4	TRBV11-2	7	-5.667
CAAGACAGAGAGCTGGGTTCCACTGCCAAAAAACAGTCGGCCTGTCCCTCCGATGGCACAGAAGTACACAGATGTCTGGGAGCTGGTAGCGGAC	SATSSQTSVYFCAIGGTGRLFFGSGTQLSVL	TRBJ1-4	TRBV10-3	5	-5.814
CAAGACAGAGAGCTGGGTTCCACTGCCAAAAAACAGTCGGGCCCCGATCAATCTGCTGGCACAGAAGTACACAGATGTTTGGGAGGGAGCAGCC	AAPSQTSVYFCASRLIGARLFFGSGTQLSVL	TRBJ1-4	TRBV6-2	5	-5.814
CAAGACAGAGAGCTGGGTTCCACTGCCAAAAAACAGTCGTAAGGGGTTGGATAAACTGCTGGCACAGAGGTACATAGATGTCTGGTTGGTGCTG	STNQTSMYLCASSLSNPLRLFFGSGTQLSVL	TRBJ1-4	TRBV28	10	-5.513
CAAGACAGAGAGCTGGGTTCCACTGCCAAAAAACAGTCTACCCGCGTAGTGTGAGGCACAGAGATAGAAAGCTGTCGGGTTCTTTTGGGCCGAT	SAQKNPTAFYLCASHYAGRLFFGSGTQLSVL	TRBJ1-4	TRBV19	3	-6.035
CAAGACAGAGAGCTGGGTTCCACTGCCAAAAAACAGTCTACCCTCCCCGGCTAAGCTGCTGGCACAGAGATACACGGCCGAGTCCTCCTGCTGT	QQEDSAVYLCASSLAGEGRLFFGSGTQLSVL	TRBJ1-4	TRBV7-2	6	-5.734
CAAGACAGAGAGCTGGGTTCCACTGCCAAAAAACAGTCTCCCGGTCTGGAAGCTGCTGGCACAGAAATACACAGCAGAGTCACCAAGCTCCAGG	LELGDSAVYFCASSFQTGRLFFGSGTQLSVL	TRBJ1-4	TRBV3-1	5	-5.814
CAAGACAGAGAGCTGGGTTCCACTGCCAAAAAACAGTCTCCGTCTGTCCGGGGGGTTGCTGGCGCAAAGATAAAGGGCCGAGTCCCCCAGCTCC	ELGDSALYLCASNPPDRRRLFFGSGTQLSVL	TRBJ1-4	TRBV5-1	3	-6.035
CAAGACAGAGAGCTGGGTTCCACTGCCAAAAAACAGTCTCTCGGGTCCATTTCTGCTGGCACAGAGATACACGGCCGAGTCCTCCTGCTGTGTG	TQQEDSAVYLCASRNGPERLFFGSGTQLSVL	TRBJ1-4	TRBV7-2	5	-5.814
CAAGACAGAGAGCTGGGTTCCACTGCCAAAAAACAGTCTGCCTACCCCCCGGGGAGCACTGCAGATGTAGAAGCTGCTGTCTTCAGGATGGGCA	AHPEDSSFYICSAPRGVGRLFFGSGTQLSVL	TRBJ1-4	TRBV20-1	4	-5.91
CAAGACAGAGAGCTGGGTTCCACTGCCAAAAAACAGTCTGGAGGGCCCTGCAAATACGCTGCTGGCACAGAAATACAAAGCTGAGTCCCCCAGC	LGDSALYFCASSVFAGPSRLFFGSGTQLSVL	TRBJ1-4	TRBV9	7	-5.667
CAAGACAGAGAGCTGGGTTCCACTGCCAAAAAACAGTCTGTCGGGAGGTCCCGGACTGCTGGCACAGAGGTACATAGATGTCTGGTTGGTGCTG	STNQTSMYLCASSPGPPDRLFFGSGTQLSVL	TRBJ1-4	TRBV28	6	-5.734
CAAGACAGAGAGCTGGGTTCCACTGCCAAAAAACAGTCTGTTTCTGATAGCGGGGCTACTGGCACAGAGATAGAAAGCTGTCGGGTTCTTTTGG	QKNPTAFYLCASSPAIRNRLFFGSGTQLSVL	TRBJ1-4	TRBV19	3	-6.035
CAAGACAGAGAGCTGGGTTCCACTGCCAAAAAACAGTGAACCCCTGTCCCCACTGCTGGCACAGAAGTACACAGATGTCTGGGAGGGAGCAGCC	AAPSQTSVYFCASSGDRGSLFFGSGTQLSVL	TRBJ1-4	TRBV6-5	12	-5.433
CAAGACAGAGAGCTGGGTTCCACTGCCAAAAAACAGTGACTCGCCCCCTGTCCCCACCAAGCTGCTGGCGCAAAGATAAAGGGCCGAGTCCCCC	GDSALYLCASSLVGTGGESLFFGSGTQLSVL	TRBJ1-4	TRBV5-1	4	-5.91
CAAGACAGAGAGCTGGGTTCCACTGCCAAAAAACAGTGCCGGCCCCCTGTCCCTAGCACTGCAGATGTAGAAGCTGCTGTCTTCAGGATGGGCA	AHPEDSSFYICSARDRGPALFFGSGTQLSVL	TRBJ1-4	TRBV20-1	14	-5.366
CAAGACAGAGAGCTGGGTTCCACTGCCAAAAAACAGTGCTCCACGTCCTGGCCCCCCTTTGAGACTGCTGGCACAGAAGTACAGAGAGGTCTGG	QTSLYFCASSLKGGPGRGALFFGSGTQLSVL	TRBJ1-4	TRBV27	11	-5.471
CAAGACAGAGAGCTGGGTTCCACTGCCAAAAAACAGTGGCCTGTCCCGGTCTCTAGCACTGCAGATGTAGAAGCTGCTGTCTTCAGGATGGGCA	AHPEDSSFYICSARDRDRPLFFGSGTQLSVL	TRBJ1-4	TRBV20-1	7	-5.667
CAAGACAGAGAGCTGGGTTCCACTGCCAAAAAACAGTGGTACCCCTCCCTCTTGGCTGCTGGCACAGAGATACAGGGCCGAGTCTTCTGGCTGC	QPEDSALYLCASSQEGGVPLFFGSGTQLSVL	TRBJ1-4	TRBV4-2	11	-5.471
CAAGACAGAGAGCTGGGTTCCACTGCCAAAAAACAGTGTCCGACCTACACTCCAGGCACAGAGATAGAAGCCAGAGTCACTGAGAAGGAGCTTC	KLLLSDSGFYLCAWSVGRTLFFGSGTQLSVL	TRBJ1-4	TRBV30	3	-6.035
CAAGACAGAGAGCTGGGTTCCACTGCCAAAAAACAGTGTTGTCCGCGTACTACTGGCACAGAGATAGAAAGCTGTCGGGTTCTTTTGGGCCGAT	SAQKNPTAFYLCASSTRTTLFFGSGTQLSVL	TRBJ1-4	TRBV19	4	-5.91
CAAGACAGAGAGCTGGGTTCCACTGCCAAAAAACAGTTCAACACGAGGAAGTCCCGATTGTGTAGCACTGCAGATGTAGAAGCTGCTGTCTTCA	EDSSFYICSATQSGLPRVELFFGSGTQLSVL	TRBJ1-4	TRBV20-1	14	-5.366
CAAGACAGAGAGCTGGGTTCCACTGCCAAAAAACAGTTCAACCAGAGTTTCTCTAGCACTGCAGATGTAGAAGCTGCTGTCTTCAGGATGGGCA	AHPEDSSFYICSARETLVELFFGSGTQLSVL	TRBJ1-4	TRBV20-1	6	-5.734
CAAGACAGAGAGCTGGGTTCCACTGCCAAAAAACAGTTCACTGTCCTGATCTCTAGCACTGCAGATGTAGAAGCTGCTGTCTTCAGGATGGGCA	AHPEDSSFYICSARDQDSELFFGSGTQLSVL	TRBJ1-4	TRBV20-1	3	-6.035
CAAGACAGAGAGCTGGGTTCCACTGCCAAAAAACAGTTCATTGTCCCTGCCTAAGCTGCTGGCACGGAGATACACGGCTGAGTCCCCCTGCTCT	EQGDSAVYLRASSLGRDNELFFGSGTQLSVL	TRBJ1-4	TRBV7-3	4	-5.91
CAAGACAGAGAGCTGGGTTCCACTGCCAAAAAACAGTTCCACCCCTCGATCTTGGCTGCTGGCGCAGAGATACAGGGCCGAGTCTTCTGGCTGC	QPEDSALYLCASSQDRGVELFFGSGTQLSVL	TRBJ1-4	TRBV4-3	7	-5.667
CAAGACAGAGAGCTGGGTTCCACTGCCAAAAAACAGTTCCACCTGCCCCCTGCGATCTCTAGCACTGCAGATGTAGAAGCTGCTGTCTTCAGGA	PEDSSFYICSARDRRGQVELFFGSGTQLSVL	TRBJ1-4	TRBV20-1	2	-6.211
CAAGACAGAGAGCTGGGTTCCACTGCCAAAAAACAGTTCCACTGTACCGCTGGCACAGAAGTACACAGATGTCTGGGAGGGAGCAGCCAACTCC	ELAAPSQTSVYFCASGTVELFFGSGTQLSVL	TRBJ1-4	TRBV6-6	2	-6.211
CAAGACAGAGAGCTGGGTTCCACTGCCAAAAAACAGTTCCAGCGCCTGAGGTAGTAAGCTGCTGGCACAGAAGTACATGGCTGAGTCCTCCAGC	LEDSAMYFCASSLLPQALELFFGSGTQLSVL	TRBJ1-4	TRBV2	2	-6.211
CAAGACAGAGAGCTGGGTTCCACTGCCAAAAAACAGTTCCATACCCTGTCCCGCGAATGAGCTGGCACAGAAATAAGCTGCCGAATCTCCTCGC	RGDSAAYFCASSFAGQGMELFFGSGTQLSVL	TRBJ1-4	TRBV18	4	-5.91
CAAGACAGAGAGCTGGGTTCCACTGCCAAAAAACAGTTCCCAACACCCTGTAGCACTGCAGATGTAGAAGCTGCTGTCTTCAGGATGGGCACTG	SAHPEDSSFYICSATGCWELFFGSGTQLSVL	TRBJ1-4	TRBV20-1	3	-6.035
CAAGACAGAGAGCTGGGTTCCACTGCCAAAAAACAGTTCCCACCCTGTCCCGGCCCTAGCACTGCAGATGTAGAAGCTGCTGTCTTCAGGATGG	HPEDSSFYICSARAGTGWELFFGSGTQLSVL	TRBJ1-4	TRBV20-1	5	-5.814
CAAGACAGAGAGCTGGGTTCCACTGCCAAAAAACAGTTCCCCAACCCCCTGTGGTCTGCTGGCACAGAAGTACATGGCTGAGTCCTCCAGCTTT	KLEDSAMYFCASRPQGVGELFFGSGTQLSVL	TRBJ1-4	TRBV2	4	-5.91
CAAGACAGAGAGCTGGGTTCCACTGCCAAAAAACAGTTCCCCACTCTCAAGGCTGCTGGCGCAGAGATACAGGGCCGAGTCTTCTGGCTGCAGG	LQPEDSALYLCASSLESGELFFGSGTQLSVL	TRBJ1-4	TRBV4-3	8	-5.609
CAAGACAGAGAGCTGGGTTCCACTGCCAAAAAACAGTTCCCCCACCCGGTTGGAACTGCTGGCACAGAAGTACAGAGAGGTCTGGTTGGGGCTG	SPNQTSLYFCASSSNRVGELFFGSGTQLSVL	TRBJ1-4	TRBV27	4	-5.91
CAAGACAGAGAGCTGGGTTCCACTGCCAAAAAACAGTTCCCCCAGGCCGGGCCGAATACTACTGGCACAGAGATAGAAAGCTGTCGGGTTCTTT	KNPTAFYLCASSIRPGLGELFFGSGTQLSVL	TRBJ1-4	TRBV19	3	-6.035
CAAGACAGAGAGCTGGGTTCCACTGCCAAAAAACAGTTCCCCCCCCCAGGAACTGCTGGCACAGAAGTACACAGCTGAGTCCCTGGGTTCTGAG	SEPRDSAVYFCASSSWGGELFFGSGTQLSVL	TRBJ1-4	TRBV12-3; TRBV12-4	3	-6.035
CAAGACAGAGAGCTGGGTTCCACTGCCAAAAAACAGTTCCCCCCGGGGTCTGTTATCTCTAGCACTGCAGATGTAGAAGCTGCTGTCTTCAGGA	PEDSSFYICSARDNRPRGELFFGSGTQLSVL	TRBJ1-4	TRBV20-1	3	-6.035
CAAGACAGAGAGCTGGGTTCCACTGCCAAAAAACAGTTCCCCCCGTTGGGTTGACTTGCTGGCGCAGAAATACACAGATGTCTGGGAGCGGGTA	TRSQTSVYFCASKSTQRGELFFGSGTQLSVL	TRBJ1-4	TRBV10-2	9	-5.558
CAAGACAGAGAGCTGGGTTCCACTGCCAAAAAACAGTTCCCCCCTGAGGTTAGCACTGCAGATGTAGAAGCTGCTGTCTTCAGGATGGGCACTG	SAHPEDSSFYICSANLRGELFFGSGTQLSVL	TRBJ1-4	TRBV20-1	6	-5.734
CAAGACAGAGAGCTGGGTTCCACTGCCAAAAAACAGTTCCCCCGCCTCATAACTGCTGGCACAGAAGTACACAGATGTCTGGGAGGGAGCAGCC	AAPSQTSVYFCASSYEAGELFFGSGTQLSVL	TRBJ1-4	TRBV6-6	16	-5.308
CAAGACAGAGAGCTGGGTTCCACTGCCAAAAAACAGTTCCCCGATGAGGGAGCTGGCACAGAAATAAGCTGCCGAATCTCCTCGCACTACCTGN	QVVRGDSAAYFCASSLIGELFFGSGTQLSVL	TRBJ1-4	TRBV18	3	-6.035
CAAGACAGAGAGCTGGGTTCCACTGCCAAAAAACAGTTCCCCTCCCTGTCCCGGGGCACTGCAGATGTAGAAGCTGCTGTCTTCAGGATGGGCA	AHPEDSSFYICSAPGQGGELFFGSGTQLSVL	TRBJ1-4	TRBV20-1	16	-5.308
CAAGACAGAGAGCTGGGTTCCACTGCCAAAAAACAGTTCCCCTGTCCCCATACTACTGGCACAGAGATAGAAAGCTGTCGGGTTCTTTTGGGCC	AQKNPTAFYLCASSMGTGELFFGSGTQLSVL	TRBJ1-4	TRBV19	2	-6.211
CAAGACAGAGAGCTGGGTTCCACTGCCAAAAAACAGTTCCCGTGTCCCGGGGGCCACGCTGCAGAGATATATGCTGCTGTCTTCAGGGCTCATG	MSPEDSSIYLCSVAPGTRELFFGSGTQLSVL	TRBJ1-4	TRBV29-1	6	-5.734
CAAGACAGAGAGCTGGGTTCCACTGCCAAAAAACAGTTCCCTCCACTCCTGTCCGGGTAAGCTGCTGGCACAGAGATACACGGCCGAGTCCTCC	EDSAVYLCASSLPGQEWRELFFGSGTQLSVL	TRBJ1-4	TRBV7-2	5	-5.814
CAAGACAGAGAGCTGGGTTCCACTGCCAAAAAACAGTTCCCTCGCCCCTGTCCCGGGGAGTTCTCTAGCACTGCAGATGTAGAAGCTGCTGTCT	DSSFYICSARELPGTGARELFFGSGTQLSVL	TRBJ1-4	TRBV20-1	26	-5.098
CAAGACAGAGAGCTGGGTTCCACTGCCAAAAAACAGTTCCGAAAAGGTTTGGCTGCTGGCACAGAAATACACAGCAGAGTCACCAAGCTCCAGG	LELGDSAVYFCASSQTFSELFFGSGTQLSVL	TRBJ1-4	TRBV3-1	2	-6.211
CAAGACAGAGAGCTGGGTTCCACTGCCAAAAAACAGTTCCGATCTTCCTGTATGAGCGGTGCTGGCACAGAAGTACAGAGAGGTCTGGTTGGGG	PNQTSLYFCASTAHTGRSELFFGSGTQLSVL	TRBJ1-4	TRBV27	6	-5.734
CAAGACAGAGAGCTGGGTTCCACTGCCAAAAAACAGTTCCGCACGACCTGTCCCGGTCGTCGAGCTGCTGGCACAGAGATACACGGCCGAGTCC	DSAVYLCASSSTTGTGRAELFFGSGTQLSVL	TRBJ1-4	TRBV11-2	5	-5.814
CAAGACAGAGAGCTGGGTTCCACTGCCAAAAAACAGTTCCGCCCCGGAACTGCTGGCACAGAAGTACACAGCTGAGTCCCTGGGTTCTGAGGGC	PSEPRDSAVYFCASSSGAELFFGSGTQLSVL	TRBJ1-4	TRBV12-3; TRBV12-4	5	-5.814
CAAGACAGAGAGCTGGGTTCCACTGCCAAAAAACAGTTCCGCCCCTCCACTGCTGGCACAGAAGTACATGGCTGAGTCCTCCAGCTTTGTGGAC	STKLEDSAMYFCASSGGAELFFGSGTQLSVL	TRBJ1-4	TRBV2	6	-5.734
CAAGACAGAGAGCTGGGTTCCACTGCCAAAAAACAGTTCCGCCCTGTCCAAAGCACTGCAGATGTAGAAGCTGCTGTCTTCAGGATGGGCACTG	SAHPEDSSFYICSALDRAELFFGSGTQLSVL	TRBJ1-4	TRBV20-1	2	-6.211
CAAGACAGAGAGCTGGGTTCCACTGCCAAAAAACAGTTCCGCGATCCTTAAACTGCTGGCACAGAGGTACATAGATGTCTGGTTGGTGCTGGCG	ASTNQTSMYLCASSLRIAELFFGSGTQLSVL	TRBJ1-4	TRBV28	5	-5.814
CAAGACAGAGAGCTGGGTTCCACTGCCAAAAAACAGTTCCGCTGAAGGCAAGCTGCTGGCGCAAAGATAAAGGGCCGAGTCCCCCAGCTCCAAG	LELGDSALYLCASSLPSAELFFGSGTQLSVL	TRBJ1-4	TRBV5-1	2	-6.211
CAAGACAGAGAGCTGGGTTCCACTGCCAAAAAACAGTTCCGTCCGTCCGCTGGCACAGAAGTACATGGCTGAGTCCTCCAGCTTTGTGGACCGG	RSTKLEDSAMYFCASGRTELFFGSGTQLSVL	TRBJ1-4	TRBV2	2	-6.211
CAAGACAGAGAGCTGGGTTCCACTGCCAAAAAACAGTTCCTCACCGACCCTTTCCAAGCTGCTGGCGCAAAGATAAAGGGCCGAGTCCCCCAGC	LGDSALYLCASSLERVGEELFFGSGTQLSVL	TRBJ1-4	TRBV5-1	4	-5.91
CAAGACAGAGAGCTGGGTTCCACTGCCAAAAAACAGTTCCTCAGCCCCTCGTTTGCTGCTGGCACAGAAGTACACAGATGTCTGGGAGGGAGCA	APSQTSVYFCASSKRGAEELFFGSGTQLSVL	TRBJ1-4	TRBV6-6	3	-6.035
CAAGACAGAGAGCTGGGTTCCACTGCCAAAAAACAGTTCCTGCGTGAGGCTGCTGGCACAGAGATACATGGCCGAGTCCCCCTGCTCTGTGCGC	RTEQGDSAMYLCASSLTQELFFGSGTQLSVL	TRBJ1-4	TRBV7-9	3	-6.035
CAAGACAGAGAGCTGGGTTCCACTGCCAAAAAACAGTTCCTGTCCCGGCAAGCTGCTGGCGCAAAGATAAAGGGCCGAGTCCCCCAGCTCCAAG	LELGDSALYLCASSLPGQELFFGSGTQLSVL	TRBJ1-4	TRBV5-1	5	-5.814
CAAGACAGAGAGCTGGGTTCCACTGCCAAAAAACAGTTCGCCTCCCTGCCCCAAGCTGCTGGCACAGAGATAGAGGGCCGAGTCCCCCAGCAAC	LLGDSALYLCASSLGQGGELFFGSGTQLSVL	TRBJ1-4	TRBV5-6	2	-6.211
CAAGACAGAGAGCTGGGTTCCACTGCCAAAAAACAGTTCGCCTGCTTGTCTGTCACTGCTGGCGCAGAAATATACAGATGTCTGGGAGGAGGCA	ASSQTSVYFCASSDRQAGELFFGSGTQLSVL	TRBJ1-4	TRBV10-1	3	-6.035
CAAGACAGAGAGCTGGGTTCCACTGCCAAAAAACAGTTCGCGCCCGGAGCTTTGGCTGCTGGCACAGAAATACACAGCAGAGTCACCAAGCTCC	ELGDSAVYFCASSQSSGRELFFGSGTQLSVL	TRBJ1-4	TRBV3-1	2	-6.211
CAAGACAGAGAGCTGGGTTCCACTGCCAAAAAACAGTTCTAGCTGTCCTATAGCTGCTGGCACAGAGATACACGGCTGAGTCCCCCCGCTCTGT	QSGGTQPCISVPAAIGQLELFFGSGTQLSVL	TRBJ1-4	TRBV7-3	2	-6.211
CAAGACAGAGAGCTGGGTTCCACTGCCAAAAAACAGTTCTATCTCCCCTGTCCTATCTCTAGCACTGCAGATGTAGAAGCTGCTGTCTTCAGGA	PEDSSFYICSARDRTGEIELFFGSGTQLSVL	TRBJ1-4	TRBV20-1	6	-5.734
CAAGACAGAGAGCTGGGTTCCACTGCCAAAAAACAGTTCTATCTCCCCTGTCCTATCTCTAGCACTGCAGATGTAGAAGCTTGTCCTTCTCGAC	SRRTSFYICSARDRTGEIELFFGSGTQLSVL	TRBJ1-4	TRBV20-1	4	-5.91
CAAGACAGAGAGCTGGGTTCCACTGCCAAAAAACAGTTCTCCACCCGTGGTGCTGGCACAGAAGTACACAGATGTCTGGGAGGGAGCAGCCAAC	LAAPSQTSVYFCASTTGGELFFGSGTQLSVL	TRBJ1-4	TRBV6-6	11	-5.471
CAAGACAGAGAGCTGGGTTCCACTGCCAAAAAACAGTTCTCCCCTACTCTCTTGGCTGCTGGCGCAGAGATACAGGGCCGAGTCTTCTGGCTGC	QPEDSALYLCASSQESRGELFFGSGTQLSVL	TRBJ1-4	TRBV4-3	2	-6.211
CAAGACAGAGAGCTGGGTTCCACTGCCAAAAAACAGTTCTCCCCTGTATGATAAACTGCTGGCACAGAGGTACATAGATGTCTGGTTGGTGCTG	STNQTSMYLCASSLSYRGELFFGSGTQLSVL	TRBJ1-4	TRBV28	4	-5.91
CAAGACAGAGAGCTGGGTTCCACTGCCAAAAAACAGTTCTCCCGCCTGTCCTCTAGCACTGCAGATGTAGAAGCTGCTGTCTTCAGGATGGGCA	AHPEDSSFYICSARGQAGELFFGSGTQLSVL	TRBJ1-4	TRBV20-1	2	-6.211
CAAGACAGAGAGCTGGGTTCCACTGCCAAAAAACAGTTCTCCTCCCCTGTACCCATAACTGCTGGCACAGAAGTACACAGATGTCTGGGAGGGA	PSQTSVYFCASSYGYRGGELFFGSGTQLSVL	TRBJ1-4	TRBV6-5	5	-5.814
CAAGACAGAGAGCTGGGTTCCACTGCCAAAAAACAGTTCTCTCCCGTCCATGTAACTGCTGGCACAGAAGTACACAGATGTCTGGGAGGGAGCA	APSQTSVYFCASSYMDGRELFFGSGTQLSVL	TRBJ1-4	TRBV6-5	5	-5.814
CAAGACAGAGAGCTGGGTTCCACTGCCAAAAAACAGTTCTGGAGGATCTTCAACGCTGCAGAGATATATGCTGCTGTCTTCAGGGCTCATGTTG	NMSPEDSSIYLCSVEDPPELFFGSGTQLSVL	TRBJ1-4	TRBV29-1	3	-6.035
CAAGACAGAGAGCTGGGTTCCACTGCCAAAAAACAGTTCTGGGGTCCTACCTCCTACGCTGCTGGCACAGAAATACAAAGCTGAGTCCCCCAGC	LGDSALYFCASSVGGRTPELFFGSGTQLSVL	TRBJ1-4	TRBV9	3	-6.035
CAAGACAGAGAGCTGGGTTCCACTGCCAAAAAACAGTTGACTGCCCCGCCCGTCCAGGCTGGCACAGAAGTACATGGCTGAGTCCTCCAGCTTT	KLEDSAMYFCASLDGRGSQLFFGSGTQLSVL	TRBJ1-4	TRBV2	11	-5.471
CAAGACAGAGAGCTGGGTTCCACTGCCAAAAAACAGTTGATAGTCGGTATGGGGAGCACTGCAGATGTAGAAGCTGCTGTCTTCAGGATGGGCA	AHPEDSSFYICSAPHTDYQLFFGSGTQLSVL	TRBJ1-4	TRBV20-1	6	-5.734
CAAGACAGAGAGCTGGGTTCCACTGCCAAAAAACAGTTGCCCCCATTCACTGCTGGCACAGAAGTACACAGATGTCTGGGAGGGAGCAGCCGAC	SAAPSQTSVYFCASSEWGQLFFGSGTQLSVL	TRBJ1-4	TRBV6-1	7	-5.667
CAAGACAGAGAGCTGGGTTCCACTGCCAAAAAACAGTTGCCCGATTTCATCTTGGCTGCTGGCGCAGAGATACAGGGCCGAGTCTTCTGGCTGC	QPEDSALYLCASSQDEIGQLFFGSGTQLSVL	TRBJ1-4	TRBV4-3	11	-5.471
CAAGACAGAGAGCTGGGTTCCACTGCCAAAAAACAGTTGCGCCGCCTCACTGCTGGCACAGAAGTACATGGCTGAGTCCTCCAGCTTTGTGGAC	STKLEDSAMYFCASSEAAQLFFGSGTQLSVL	TRBJ1-4	TRBV2	5	-5.814
CAAGACAGAGAGCTGGGTTCCACTGCCAAAAAACAGTTGCTGCTCCAAGCTGCTGGCACAGAGATACACGGCCGAGTCCTCCTGCTGTGTGCGC	RTQQEDSAVYLCASSLEQQLFFGSGTQLSVL	TRBJ1-4	TRBV7-2	4	-5.91
CAAGACAGAGAGCTGGGTTCCACTGCCAAAAAACAGTTGGACCCCGCCGGCTTGACCGTCACTGCTGGCACAGAAGTACATGGCTGAGTCCTCC	EDSAMYFCASSDGQAGGVQLFFGSGTQLSVL	TRBJ1-4	TRBV2	2	-6.211
CAAGACAGAGAGCTGGGTTCCACTGCCAAAAAACAGTTGGGCCGCAGAACTGCTGGCACAGAGATACATGGCCGAGTCCCCCTGCTCTGTGCGC	RTEQGDSAMYLCASSSAAQLFFGSGTQLSVL	TRBJ1-4	TRBV7-9	7	-5.667
CAAGACAGAGAGCTGGGTTCCACTGCCAAAAAACAGTTGTAGTTCACTGCTGGCACAGAAGTACACAGATGTCTGGGAGGGAGCAGCCGACTCC	ESAAPSQTSVYFCASSELQLFFGSGTQLSVL	TRBJ1-4	TRBV6-1	4	-5.91
CAAGACAGAGAGCTGGGTTCCACTGCCAAAAAACAGTTTAAACCCTATAAGTTGGCTGCTGGCGCAGAGATACAGGGCTGAGTCTTCTGGCTGC	QPEDSALYLCASSQLIGFKLFFGSGTQLSVL	TRBJ1-4	TRBV4-1	5	-5.814
CAAGACAGAGAGCTGGGTTCCACTGCCAAAAAACAGTTTAACCCCTAAACTGCTGGCACAGAAGTACACAGCTGAGTCCCTGGGTTCTGAGGGC	PSEPRDSAVYFCASSLGVKLFFGSGTQLSVL	TRBJ1-4	TRBV12-3; TRBV12-4	3	-6.035
CAAGACAGAGAGCTGGGTTCCACTGCCAAAAAACAGTTTAACCCCTGTCCCGGGGAAGCTGCTGGCACAGAGATACATGGCCGAGTCCCCCTGC	QGDSAMYLCASSFPGTGVKLFFGSGTQLSVL	TRBJ1-4	TRBV7-9	7	-5.667
CAAGACAGAGAGCTGGGTTCCACTGCCAAAAAACAGTTTAAGCCCCGGGTTGATCCCACTGGCACAGAAATAAACTCCAGAATCCTCCAGTTCT	ELEDSGVYFCASGINPGLKLFFGSGTQLSVL	TRBJ1-4	TRBV14	3	-6.035
CAAGACAGAGAGCTGGGTTCCACTGCCAAAAAACAGTTTAAGCTGTCCTTGAGGACTACTGGCACAGAGATAGAAAGCTGTCGGGTTCTTTTGG	QKNPTAFYLCASSPQGQLKLFFGSGTQLSVL	TRBJ1-4	TRBV19	6	-5.734
CAAGACAGAGAGCTGGGTTCCACTGCCAAAAAACAGTTTAAGTCTGTCCGGCGAGCTGGCACAGAGATACACGGCCGAGTCCTCCTGCTGTGTG	TQQEDSAVYLCASSPDRLKLFFGSGTQLSVL	TRBJ1-4	TRBV7-2	7	-5.667
CAAGACAGAGAGCTGGGTTCCACTGCCAAAAAACAGTTTAATCTGGGCACTGCTGGCACAGAAGTACACAGATGTCTGGGAGGGAGCAGCCGAC	SAAPSQTSVYFCASSAQIKLFFGSGTQLSVL	TRBJ1-4	TRBV6-1	5	-5.814
CAAGACAGAGAGCTGGGTTCCACTGCCAAAAAACAGTTTACCCACTTCTCTAGCACTGCAGATGTAGAAGCTGCTGTCTTCAGGATGGGCACTG	SAHPEDSSFYICSAREVGKLFFGSGTQLSVL	TRBJ1-4	TRBV20-1	10	-5.513
CAAGACAGAGAGCTGGGTTCCACTGCCAAAAAACAGTTTACCCTTCCCCTGTCCCGGAGTGATGGCACTGCAGATGTAGAAGCTGCTGTCTTCA	EDSSFYICSAITPGQGKGKLFFGSGTQLSVL	TRBJ1-4	TRBV20-1	4	-5.91
CAAGACAGAGAGCTGGGTTCCACTGCCAAAAAACAGTTTACCGGCTCGATGCCTAGCACTGCAGATGTAGAAGCTGCTGTCTTCAGGATGGGCA	AHPEDSSFYICSARHRAGKLFFGSGTQLSVL	TRBJ1-4	TRBV20-1	2	-6.211
CAAGACAGAGAGCTGGGTTCCACTGCCAAAAAACAGTTTAGCGCGACCGTCCTGGGTGGGGCTGCTGGCACAGAAATACACAGCAGAGTCACCA	GDSAVYFCASSPTQDGRAKLFFGSGTQLSVL	TRBJ1-4	TRBV3-1	6	-5.734
CAAGACAGAGAGCTGGGTTCCACTGCCAAAAAACAGTTTAGGGCCCAAAGCTGTCGGGTTCTTTTGGGCCGATGTCACAGTGAGAGGAAAGGAT	SFPLTVTSAQKNPTALGPKLFFGSGTQLSVL	TRBJ1-4	TRBV19	3	-6.035
CAAGACAGAGAGCTGGGTTCCACTGCCAAAAAACAGTTTAGTTCGATCTTGGCTGCTGGCACAGAAATACACAGCAGAGTCACCAAGCTCCAGG	LELGDSAVYFCASSQDRTKLFFGSGTQLSVL	TRBJ1-4	TRBV3-1	4	-5.91
CAAGACAGAGAGCTGGGTTCCACTGCCAAAAAACAGTTTAGTTTGTCCATCAAAGCTGCTGGCACAGAGATACATGGCCGAGTCCCCCTGCTCT	EQGDSAMYLCASSFDGQTKLFFGSGTQLSVL	TRBJ1-4	TRBV7-9	2	-6.211
CAAGACAGAGAGCTGGGTTCCACTGCCAAAAAACAGTTTATCGCCGCCCTGTCCAAGACTGCTGGCACAGAAGTACACAGCTGAGTCCCTGGGT	PRDSAVYFCASSLGQGGDKLFFGSGTQLSVL	TRBJ1-4	TRBV12-3; TRBV12-4	6	-5.734
CAAGACAGAGAGCTGGGTTCCACTGCCAAAAAACAGTTTATGCCCTCCCATCCTGCTGGCACAGAAGTACATGGCTGAGTCCTCCAGCTTTGTG	TKLEDSAMYFCASRMGGHKLFFGSGTQLSVL	TRBJ1-4	TRBV2	2	-6.211
CAAGACAGAGAGCTGGGTTCCACTGCCAAAAAACAGTTTATTCCCCCCCTCTTGGCTGCTGGCGCAGAGATACAGGGCCGAGTCTTCTGGCTGC	QPEDSALYLCASSQEGGNKLFFGSGTQLSVL	TRBJ1-4	TRBV4-3	6	-5.734
CAAGACAGAGAGCTGGGTTCCACTGCCAAAAAACAGTTTATTGGAGGGCCTGTATTCTTGGCTGCTGGCGCAGAGATACAGGGCCGAGTCTTCT	EDSALYLCASSQEYRPSNKLFFGSGTQLSVL	TRBJ1-4	TRBV4-3	2	-6.211
CAAGACAGAGAGCTGGGTTCCACTGCCAAAAAACAGTTTCAACCCTGTGGCTTGGCTGCTGGCACAGAAATAAACTCCAGAATCCTCCAGTTCT	ELEDSGVYFCASSQATGLKLFFGSGTQLSVL	TRBJ1-4	TRBV14	4	-5.91
CAAGACAGAGAGCTGGGTTCCACTGCCAAAAAACAGTTTCAACCCTGTTTGCACACTGCTGGCACAGAAGTACAGAGAGGTCTGGTTGGGGCTG	SPNQTSLYFCASSVQTGLKLFFGSGTQLSVL	TRBJ1-4	TRBV27	12	-5.433
CAAGACAGAGAGCTGGGTTCCACTGCCAAAAAACAGTTTCAAGGCCCCTGTGAACTGGCTGCTGGCGCAGAGATACAGGGCTGAGTCTTCTGGC	PEDSALYLCASSQFTGALKLFFGSGTQLSVL	TRBJ1-4	TRBV4-1	3	-6.035
CAAGACAGAGAGCTGGGTTCCACTGCCAAAAAACAGTTTCAAGTCCTGGGTACTGGCACAGAGATAGAAAGCTGTCGGGTTCTTTTGGGCCGAT	SAQKNPTAFYLCASTQDLKLFFGSGTQLSVL	TRBJ1-4	TRBV19	6	-5.734
CAAGACAGAGAGCTGGGTTCCACTGCCAAAAAACAGTTTCACCCCGTCTGGGCTGCTGGCACAGAGATACACGGCTGAGTCCCCCCGCTCTGTG	TERGDSAVYLCASSPDGVKLFFGSGTQLSVL	TRBJ1-4	TRBV7-3	5	-5.814
CAAGACAGAGAGCTGGGTTCCACTGCCAAAAAACAGTTTCACCGGCCCCTGTGGTTCCGGGCTGCTGGCACAGAGATACAGGGCCGAGTCCCCC	GDSALYLCASSPEPQGPVKLFFGSGTQLSVL	TRBJ1-4	TRBV5-1	4	-5.91
CAAGACAGAGAGCTGGGTTCCACTGCCAAAAAACAGTTTCACGAGCGGTAACTGTGTATCTTGGCTGCTGGCACAGAAATAAACTCCAGAATCC	DSGVYFCASSQDTQLPLVKLFFGSGTQLSVL	TRBJ1-4	TRBV14	3	-6.035
CAAGACAGAGAGCTGGGTTCCACTGCCAAAAAACAGTTTCAGGAGAGTGGCGCTGCTGGCACAGAAGTACATGGCTGAGTCCTCCAGCTTTGTG	TKLEDSAMYFCASSATLLKLFFGSGTQLSVL	TRBJ1-4	TRBV2	68	-4.68
CAAGACAGAGAGCTGGGTTCCACTGCCAAAAAACAGTTTCCAACCCTCCGCTGAGCTGCTGGCGCAAAGATAAAGGGCCGAGTCCCCCAGCTCC	ELGDSALYLCASSSAEGWKLFFGSGTQLSVL	TRBJ1-4	TRBV5-1	4	-5.91
CAAGACAGAGAGCTGGGTTCCACTGCCAAAAAACAGTTTCCAACCGACGGGATCTCTAGCACTGCAGATGTAGAAGCTGCTGTCTTCAGGATGG	HPEDSSFYICSARDPVGWKLFFGSGTQLSVL	TRBJ1-4	TRBV20-1	12	-5.433
CAAGACAGAGAGCTGGGTTCCACTGCCAAAAAACAGTTTCCAAGGGACTGTCGCCAATTCAACGCTGCAGAGATATATGCTGCTGTCTTCAGGG	PEDSSIYLCSVELATVPWKLFFGSGTQLSVL	TRBJ1-4	TRBV29-1	5	-5.814
CAAGACAGAGAGCTGGGTTCCACTGCCAAAAAACAGTTTCCACAACCTCCCTGTCCTTAGTCCGCTGGCACAGAGGTACATAGATGTCTGGTTG	NQTSMYLCASGLRTGRLWKLFFGSGTQLSVL	TRBJ1-4	TRBV28	4	-5.91
CAAGACAGAGAGCTGGGTTCCACTGCCAAAAAACAGTTTCCACACAAGCTGTCCCTCGCTGCTGGCACAGAAATACACAGCAGAGTCACCAAGC	LGDSAVYFCASSEGQLVWKLFFGSGTQLSVL	TRBJ1-4	TRBV3-1	3	-6.035
CAAGACAGAGAGCTGGGTTCCACTGCCAAAAAACAGTTTCCACCAGCGGCCCGTCCCACCATCTTGGCTGCTGGCACAGAAATACACAGCAGAG	SAVYFCASSQDGGTGRWWKLFFGSGTQLSVL	TRBJ1-4	TRBV3-1	8	-5.609
CAAGACAGAGAGCTGGGTTCCACTGCCAAAAAACAGTTTCCACCCGGTTCTAACTCTAGCACTGCAGATGTAGAAGCTGCTGTCTTCAGGATGG	HPEDSSFYICSARVRTGWKLFFGSGTQLSVL	TRBJ1-4	TRBV20-1	2	-6.211
CAAGACAGAGAGCTGGGTTCCACTGCCAAAAAACAGTTTCCACTGTGAATTTGGTGAGCTGGCACAGAAATAAGCTGCCGAATCTCCTCGCACT	VRGDSAAYFCASSPNSQWKLFFGSGTQLSVL	TRBJ1-4	TRBV18	2	-6.211
CAAGACAGAGAGCTGGGTTCCACTGCCAAAAAACAGTTTCCATATCTCTCCCTGTCTAGCACTGCAGATGTAGAAGCTGCTGTCTTCAGGATGG	HPEDSSFYICSARQGEIWKLFFGSGTQLSVL	TRBJ1-4	TRBV20-1	12	-5.433
CAAGACAGAGAGCTGGGTTCCACTGCCAAAAAACAGTTTCCATGATCTCCCCTGAATTTCACTGCTGGCACAGAAGTACATGGCTGAGTCCTCC	EDSAMYFCASSEIQGRSWKLFFGSGTQLSVL	TRBJ1-4	TRBV2	3	-6.035
CAAGACAGAGAGCTGGGTTCCACTGCCAAAAAACAGTTTCCCAACCATGAGTCCCCCAGACCCCCTGGCACAGAAGTACACAGATGTCTGGGAG	SQTSVYFCARGSGGLMVGKLFFGSGTQLSVL	TRBJ1-4	TRBV6-1	3	-6.035
CAAGACAGAGAGCTGGGTTCCACTGCCAAAAAACAGTTTCCCAACCGGCTGTCCGTGGCTGCTGGCACAGAAGTACACAGATGTCTGGGAGGGA	PSQTSVYFCASSHGQPVGKLFFGSGTQLSVL	TRBJ1-4	TRBV6-5	3	-6.035
CAAGACAGAGAGCTGGGTTCCACTGCCAAAAAACAGTTTCCCAATTCCCCCGGTCCATAGGCTGCTGGCACAGAGGTACATAGATGTCTGGTTG	NQTSMYLCASSLWTGGIGKLFFGSGTQLSVL	TRBJ1-4	TRBV28	2	-6.211
CAAGACAGAGAGCTGGGTTCCACTGCCAAAAAACAGTTTCCCACCAGTTAGCCCCCCTGAAGAGTAACTGCTGGCACAGAAGTACACAGATGTC	TSVYFCASSYSSGGLTGGKLFFGSGTQLSVL	TRBJ1-4	TRBV6-6	3	-6.035
CAAGACAGAGAGCTGGGTTCCACTGCCAAAAAACAGTTTCCCACCATCTCTGCTGGTGGCACACAGGTACATGGCTGCGTCCCCCAGGCCTGGT	PGLGDAAMYLCATSRDGGKLFFGSGTQLSVL	TRBJ1-4	TRBV15	2	-6.211
CAAGACAGAGAGCTGGGTTCCACTGCCAAAAAACAGTTTCCCACCCACCGACTCACTGATGGCACAGAAGTACACAGATGTCTGGGAGCTGGTA	TSSQTSVYFCAISESVGGKLFFGSGTQLSVL	TRBJ1-4	TRBV10-3	3	-6.035
CAAGACAGAGAGCTGGGTTCCACTGCCAAAAAACAGTTTCCCACTGGTGATCGACTCACTGATGGCACAGAAGTACACAGATGTCTGGGAGCTG	SSQTSVYFCAISESITSGKLFFGSGTQLSVL	TRBJ1-4	TRBV10-3	6	-5.734
CAAGACAGAGAGCTGGGTTCCACTGCCAAAAAACAGTTTCCCAGACCGCCCATCTTGGCTGCTGGCGCAGAGATACAGGGCTGAGTCTTCTGGC	PEDSALYLCASSQDGRSGKLFFGSGTQLSVL	TRBJ1-4	TRBV4-1	12	-5.433
CAAGACAGAGAGCTGGGTTCCACTGCCAAAAAACAGTTTCCCAGATAGGGGCCCACTTTCACTGCTGGCACAGAAGTACACAGATGTCTGGGAG	SQTSVYFCASSESGPLSGKLFFGSGTQLSVL	TRBJ1-4	TRBV6-1	2	-6.211
CAAGACAGAGAGCTGGGTTCCACTGCCAAAAAACAGTTTCCCATCTGCAATCGGTGAGCTGGCACAGAAATAAGCTGCCGAATCTCCTCGCACT	VRGDSAAYFCASSPIADGKLFFGSGTQLSVL	TRBJ1-4	TRBV18	4	-5.91
CAAGACAGAGAGCTGGGTTCCACTGCCAAAAAACAGTTTCCCCAGACCCCCTGTCGAGTCTCTAGCACTGCAGATGTAGAAGCTGCTGTCTTCA	EDSSFYICSARDSTGGLGKLFFGSGTQLSVL	TRBJ1-4	TRBV20-1	3	-6.035
CAAGACAGAGAGCTGGGTTCCACTGCCAAAAAACAGTTTCCCCATGGGACCCGGCTCGCTGGCACAGAGGTACATAGATGTCTGGTTGGTGCTG	STNQTSMYLCASEPGPMGKLFFGSGTQLSVL	TRBJ1-4	TRBV28	12	-5.433
CAAGACAGAGAGCTGGGTTCCACTGCCAAAAAACAGTTTCCCCCCACCGAATGTCCCTGAAGGGCTGCTGGCACAGAAGTACACAGATGTCTGG	QTSVYFCASSPSGTFGGGKLFFGSGTQLSVL	TRBJ1-4	TRBV6-6	2	-6.211
CAAGACAGAGAGCTGGGTTCCACTGCCAAAAAACAGTTTCCCCCCTTCGCCGGCACTGCAGATGTAGAAGCTGCTGTCTTCAGGATGGGCACTG	SAHPEDSSFYICSAGEGGKLFFGSGTQLSVL	TRBJ1-4	TRBV20-1	3	-6.035
CAAGACAGAGAGCTGGGTTCCACTGCCAAAAAACAGTTTCCCCCGAATCGTCGTCCCGGGGCTGCTGGCACAGAAGTACACAGATGTTTGGGAG	SQTSVYFCASSPGTTIRGKLFFGSGTQLSVL	TRBJ1-4	TRBV6-2	7	-5.667
CAAGACAGAGAGCTGGGTTCCACTGCCAAAAAACAGTTTCCCCCTACCCTGAGTCTTTAAACTGCTGGCACAGAAGTACACAGCTGAGTCCCTG	RDSAVYFCASSLKTQGRGKLFFGSGTQLSVL	TRBJ1-4	TRBV12-3; TRBV12-4	3	-6.035
CAAGACAGAGAGCTGGGTTCCACTGCCAAAAAACAGTTTCCCCCTATGTGTCCCAGGGCTGCTGGCACAGAAGTACACAGATGTCTGGGAGGGA	PSQTSVYFCASSPGTHRGKLFFGSGTQLSVL	TRBJ1-4	TRBV6-6	7	-5.667
CAAGACAGAGAGCTGGGTTCCACTGCCAAAAAACAGTTTCCCCCTGTCGTCTCTAGCACTGCAGATGTAGAAGCTGCTGTCTTCAGGATGGGCA	AHPEDSSFYICSARDDRGKLFFGSGTQLSVL	TRBJ1-4	TRBV20-1	12	-5.433
CAAGACAGAGAGCTGGGTTCCACTGCCAAAAAACAGTTTCCCCGAAGGGCTTAAATCTTGGCTGCTGGCGCAGAGATACAGGGCCGAGTCTTCT	EDSALYLCASSQDLSPSGKLFFGSGTQLSVL	TRBJ1-4	TRBV4-3	2	-6.211
CAAGACAGAGAGCTGGGTTCCACTGCCAAAAAACAGTTTCCCCGCACCCAGGTTCGGACTGCTGGCACAGAAGTACACAGATGTCTGGGAGGGA	PSQTSVYFCASSPNLGAGKLFFGSGTQLSVL	TRBJ1-4	TRBV6-5	3	-6.035
CAAGACAGAGAGCTGGGTTCCACTGCCAAAAAACAGTTTCCCCGCCTCAGGAAGCTGTAAGCTGCTGGCACAGAGATACATGGCCGAGTCCCCC	GDSAMYLCASSLQLPEAGKLFFGSGTQLSVL	TRBJ1-4	TRBV7-9	2	-6.211
CAAGACAGAGAGCTGGGTTCCACTGCCAAAAAACAGTTTCCCCGGAGCCGGGCTGTCGGGGCTGCTGGCACAGAGATACATGGCCGAGTCCCCC	GDSAMYLCASSPDSPAPGKLFFGSGTQLSVL	TRBJ1-4	TRBV7-9	6	-5.734
CAAGACAGAGAGCTGGGTTCCACTGCCAAAAAACAGTTTCCCCGTAGTCCCGGACTCTCTAGCACTGCAGATGTAGAAGCTGCTGTCTTCAGGA	PEDSSFYICSARESGTTGKLFFGSGTQLSVL	TRBJ1-4	TRBV20-1	4	-5.91
CAAGACAGAGAGCTGGGTTCCACTGCCAAAAAACAGTTTCCCCGTGGAAAGGCTGCTGGCACAGAAGTACATGGCTGAGTCCTCCAGCTTTGTG	TKLEDSAMYFCASSLSTGKLFFGSGTQLSVL	TRBJ1-4	TRBV2	3	-6.035
CAAGACAGAGAGCTGGGTTCCACTGCCAAAAAACAGTTTCCCCTCCCGACGTCTAGCACTGCAGATGTAGAAGCTGCTGTCTTCAGGATGGGCA	AHPEDSSFYICSARRREGKLFFGSGTQLSVL	TRBJ1-4	TRBV20-1	44	-4.869
CAAGACAGAGAGCTGGGTTCCACTGCCAAAAAACAGTTTCCCCTGCCCGCTGGCACAGAAGTACACAGCTGAGTCCCTGGGTTCTGAGGGCTGG	QPSEPRDSAVYFCASGQGKLFFGSGTQLSVL	TRBJ1-4	TRBV12-3; TRBV12-4	2	-6.211
CAAGACAGAGAGCTGGGTTCCACTGCCAAAAAACAGTTTCCCCTGTCCGCCTGTCGAGTAACTGCTGGCACAGAAGTACACAGATGTCTGGGAG	SQTSVYFCASSYSTGGQGKLFFGSGTQLSVL	TRBJ1-4	TRBV6-6	4	-5.91
CAAGACAGAGAGCTGGGTTCCACTGCCAAAAAACAGTTTCCCCTGTCTTAAGCTGCTGGCACAGAGATACACGGCCGAGTCCTCCTGCTGTGTG	TQQEDSAVYLCASSLRQGKLFFGSGTQLSVL	TRBJ1-4	TRBV7-2	4	-5.91
CAAGACAGAGAGCTGGGTTCCACTGCCAAAAAACAGTTTCCCGAGCCCTTGCGAAATGACGTGGCTGCTGGCACAGAGATACAGGGCCGAGTCT	DSALYLCASSHVISQGLGKLFFGSGTQLSVL	TRBJ1-4	TRBV4-2	3	-6.035
CAAGACAGAGAGCTGGGTTCCACTGCCAAAAAACAGTTTCCCGCGCCCCCTCCCAACGCTGCAGAGATATATGCTGCTGTCTTCAGGGCTCATG	MSPEDSSIYLCSVGRGRGKLFFGSGTQLSVL	TRBJ1-4	TRBV29-1	3	-6.035
CAAGACAGAGAGCTGGGTTCCACTGCCAAAAAACAGTTTCCCTACGCTCACACTGCTGGCACAGAAGTACATGGCTGAGTCCTCCAGCTTTGTG	TKLEDSAMYFCASSVSVGKLFFGSGTQLSVL	TRBJ1-4	TRBV2	4	-5.91
CAAGACAGAGAGCTGGGTTCCACTGCCAAAAAACAGTTTCCCTCCAGCCCCCTGTGAGCTGCTGGCACAGAGATACACGGCCGAGTCCTCCTGC	QEDSAVYLCASSSQGAGGKLFFGSGTQLSVL	TRBJ1-4	TRBV7-2	19	-5.234
CAAGACAGAGAGCTGGGTTCCACTGCCAAAAAACAGTTTCCCTCCCTGTCTGAAGCTGCTGGCACAGAGATACATGGCCGAGTCCCCCTGCTCT	EQGDSAMYLCASSFRQGGKLFFGSGTQLSVL	TRBJ1-4	TRBV7-9	10	-5.513
CAAGACAGAGAGCTGGGTTCCACTGCCAAAAAACAGTTTCCCTGTCAAACTGCTGGCACAGAAGTACACAGATGTTTGGGAGGGAGCAGCCGAC	SAAPSQTSVYFCASSLTGKLFFGSGTQLSVL	TRBJ1-4	TRBV6-2	7	-5.667
CAAGACAGAGAGCTGGGTTCCACTGCCAAAAAACAGTTTCCGAAACCCTGTCCCGGAGAGGTCTCTAGCACTGCAGATGTAGAAGCTGCTGTCN	DSSFYICSARDLSGTGFRKLFFGSGTQLSVL	TRBJ1-4	TRBV20-1	4	-5.91
CAAGACAGAGAGCTGGGTTCCACTGCCAAAAAACAGTTTCCGAGCCCCGACCCAATCTTGGCTGCTGGCGCAGAGATACAGGGCTGAGTCTTCT	EDSALYLCASSQDWVGARKLFFGSGTQLSVL	TRBJ1-4	TRBV4-1	5	-5.814
CAAGACAGAGAGCTGGGTTCCACTGCCAAAAAACAGTTTCCGCATCCCCGGTTGGCTGCTGGCACAGAGATACACGGCCGAGTCCTCCTGCTGT	QQEDSAVYLCASSQPGMRKLFFGSGTQLSVL	TRBJ1-4	TRBV7-2	4	-5.91
CAAGACAGAGAGCTGGGTTCCACTGCCAAAAAACAGTTTCCGCGCCCCCTGCCGAGATTCACTGCTGGCACAGAAGTACATGGCTGAGTCCTCC	EDSAMYFCASSESRQGARKLFFGSGTQLSVL	TRBJ1-4	TRBV2	5	-5.814
CAAGACAGAGAGCTGGGTTCCACTGCCAAAAAACAGTTTCCGCGGATAAACTGCTGGCACAGAAGTACACAGATGTCTGGGAGGGAGCAGCCGA	RLLPPRHLCTSVPAVYPRKLFFGSGTQLSVL	TRBJ1-4	TRBV6-5	5	-5.814
CAAGACAGAGAGCTGGGTTCCACTGCCAAAAAACAGTTTCCGGAGGGGCCCTACTGACTCACTGATGGCACAGAAGTACACAGATGTCTGGGAG	SQTSVYFCAISESVGPLRKLFFGSGTQLSVL	TRBJ1-4	TRBV10-3	2	-6.211
CAAGACAGAGAGCTGGGTTCCACTGCCAAAAAACAGTTTCCGGGAGACCTCAACGCTGCAGAGATATATGCTGCTGTCTTCAGGGCTCATGTTG	NMSPEDSSIYLCSVEVSRKLFFGSGTQLSVL	TRBJ1-4	TRBV29-1	12	-5.433
CAAGACAGAGAGCTGGGTTCCACTGCCAAAAAACAGTTTCCGGTCCTGTCCGGGGAAGCTGCTGGCACAGAGATAGAGGGCCGAGTCCCCCAGC	LGDSALYLCASSFPGQDRKLFFGSGTQLSVL	TRBJ1-4	TRBV5-6	3	-6.035
CAAGACAGAGAGCTGGGTTCCACTGCCAAAAAACAGTTTCCGTCCCTGTACGCTGGCACAGAGGTACATAGATGTCTGGTTGGTGCTGGCGGAC	SASTNQTSMYLCASVQGRKLFFGSGTQLSVL	TRBJ1-4	TRBV28	2	-6.211
CAAGACAGAGAGCTGGGTTCCACTGCCAAAAAACAGTTTCCTCACCCTGGGGTCCATACTACTGGCACAGAGATAGAAAGCTGTCGGGTTCTTT	KNPTAFYLCASSMDPRVRKLFFGSGTQLSVL	TRBJ1-4	TRBV19	17	-5.282
CAAGACAGAGAGCTGGGTTCCACTGCCAAAAAACAGTTTCCTCGATCCCCCCCGGCTGCTGGCACAGAAGTACACAGATGTCTGGGAGGGAGCA	APSQTSVYFCASSRGGSRKLFFGSGTQLSVL	TRBJ1-4	TRBV6-1	5	-5.814
CAAGACAGAGAGCTGGGTTCCACTGCCAAAAAACAGTTTCCTCTTCCCTGTCCCGGTGCTGGCACAGAAGTACACAGATGTCTGGGAGGGAGCA	APSQTSVYFCASTGTGKRKLFFGSGTQLSVL	TRBJ1-4	TRBV6-5	4	-5.91
CAAGACAGAGAGCTGGGTTCCACTGCCAAAAAACAGTTTCCTTGATGGACGGTCCCCTTCACTGCTGGCACAGAAGTACATGGCTGAGTCCTCC	EDSAMYFCASSEGDRPSRKLFFGSGTQLSVL	TRBJ1-4	TRBV2	2	-6.211
CAAGACAGAGAGCTGGGTTCCACTGCCAAAAAACAGTTTCGAGCCCTGTCCCGGGGTACTACTGGCACAGAGATAGAAAGCTGTCGGGTTCTTT	KNPTAFYLCASSTPGQGSKLFFGSGTQLSVL	TRBJ1-4	TRBV19	21	-5.19
CAAGACAGAGAGCTGGGTTCCACTGCCAAAAAACAGTTTCGCCGACCCTGTAAGTTCAGCACTGCAGATGTAGAAGCTGCTGTCTTCAGGATGG	HPEDSSFYICSAELTGSAKLFFGSGTQLSVL	TRBJ1-4	TRBV20-1	4	-5.91
CAAGACAGAGAGCTGGGTTCCACTGCCAAAAAACAGTTTCTCCATCCCAACTCCACTTGCCCATTTCATACTACTGGCACAGAGATAGAAAGCT	AFYLCASSMKWASGVGMEKLFFGSGTQLSVL	TRBJ1-4	TRBV19	6	-5.734
CAAGACAGAGAGCTGGGTTCCACTGCCAAAAAACAGTTTCTCCATCCCTGTCCGGGGGCTGCTGGCACAGAGATACACGGCCGAGTCCTCCTGC	QEDSAVYLCASSPRTGMEKLFFGSGTQLSVL	TRBJ1-4	TRBV7-2	4	-5.91
CAAGACAGAGAGCTGGGTTCCACTGCCAAAAAACAGTTTCTCCATTAAGCTGCTGGCACAGAGATACATGGCCGAGTCCCCCTGCTCTGTGCGC	RTEQGDSAMYLCASSLMEKLFFGSGTQLSVL	TRBJ1-4	TRBV7-9	5	-5.814
CAAGACAGAGAGCTGGGTTCCACTGCCAAAAAACAGTTTCTCCCCCAAGCTGCTGGCACAGAGATACATGGCCGAGTCCCCCTGCTCTGTGCGC	RTEQGDSAMYLCASSLGEKLFFGSGTQLSVL	TRBJ1-4	TRBV7-9	4	-5.91
CAAGACAGAGAGCTGGGTTCCACTGCCAAAAAACAGTTTCTCCCCGAGGGTCCGCCCACTGATGGCACAGAAGTACACAGATGTCTGGGAGCTG	SSQTSVYFCAISGRTLGEKLFFGSGTQLSVL	TRBJ1-4	TRBV10-3	7	-5.667
CAAGACAGAGAGCTGGGTTCCACTGCCAAAAAACAGTTTCTCCCCGGATTCTTCAACGCTGCAGAGATATATGCTGCTGTCTTCAGGGCTCATG	MSPEDSSIYLCSVEESGEKLFFGSGTQLSVL	TRBJ1-4	TRBV29-1	8	-5.609
CAAGACAGAGAGCTGGGTTCCACTGCCAAAAAACAGTTTCTCCCCGGGGGGACTGCTGGCACAGAAGTACAGAGAGGTCTGGTTGGGGCTGGGC	PSPNQTSLYFCASSPPGEKLFFGSGTQLSVL	TRBJ1-4	TRBV27	3	-6.035
CAAGACAGAGAGCTGGGTTCCACTGCCAAAAAACAGTTTCTCCCCTTGTGAGCTGGCACAGAAATAAGCTGCCGAATCTCCTCGCACTACCTGC	QVVRGDSAAYFCASSQGEKLFFGSGTQLSVL	TRBJ1-4	TRBV18	2	-6.211
CAAGACAGAGAGCTGGGTTCCACTGCCAAAAAACAGTTTCTCCGAACCGGAGTAGGCGCTGCAGAGATATATGCTGCTGTCTTCAGGGCTCATG	MSPEDSSIYLCSAYSGSEKLFFGSGTQLSVL	TRBJ1-4	TRBV29-1	7	-5.667
CAAGACAGAGAGCTGGGTTCCACTGCCAAAAAACAGTTTCTCCGAGCTGTCCGCGGCACTGCAGATGTAGAAGCTGCTGTCTTCAGGATGGGCA	AHPEDSSFYICSAADSSEKLFFGSGTQLSVL	TRBJ1-4	TRBV20-1	21	-5.19
CAAGACAGAGAGCTGGGTTCCACTGCCAAAAAACAGTTTCTCGACGAGCGCTAAGCTGCTGGCACAGAGATACACGGCGGAGTCCTCCTGCTGT	QQEDSAVYLCASSLALVEKLFFGSGTQLSVL	TRBJ1-4	TRBV7-8	4	-5.91
CAAGACAGAGAGCTGGGTTCCACTGCCAAAAAACAGTTTCTCGAGGGAACTGCTGGCACAGAGGTACATAGATGTCTGGTTGGTGCTGGCGGAC	SASTNQTSMYLCASSSLEKLFFGSGTQLSVL	TRBJ1-4	TRBV28	2	-6.211
CAAGACAGAGAGCTGGGTTCCACTGCCAAAAAACAGTTTCTCGTCACCTGTCCCAGCCAAGCTGCTGGCGCAAAGATAAAGGGCCGAGTCCCCC	GDSALYLCASSLAGTGDEKLFFGSGTQLSVL	TRBJ1-4	TRBV5-1	2	-6.211
CAAGACAGAGAGCTGGGTTCCACTGCCAAAAAACAGTTTCTGCCCTGTCCCACCACGGCTGGCACAGAAGTACACAGATGTCTGGGAGGGAGCA	APSQTSVYFCASRGGTGQKLFFGSGTQLSVL	TRBJ1-4	TRBV6-5	6	-5.734
CAAGACAGAGAGCTGGGTTCCACTGCCAAAAAACAGTTTCTGCCCTGTCCCCTCGCTGCTGGCGCAAAGATAAAGGGCCGAGTCCCCCAGCTCC	ELGDSALYLCASSEGTGQKLFFGSGTQLSVL	TRBJ1-4	TRBV5-1	2	-6.211
CAAGACAGAGAGCTGGGTTCCACTGCCAAAAAACAGTTTCTGCTCCCCCTGTCCCAATTGGGACAAGCTGCTGGCGCAAAGATAAAGGGCCGAG	SALYLCASSLSQLGQGEQKLFFGSGTQLSVL	TRBJ1-4	TRBV5-1	3	-6.035
CAAGACAGAGAGCTGGGTTCCACTGCCAAAAAACAGTTTCTGGTATTCACTGCTGGCACAGAAGTACATGGCTGAGTCCTCCAGCTTTGTGGAC	STKLEDSAMYFCASSEYQKLFFGSGTQLSVL	TRBJ1-4	TRBV2	2	-6.211
CAAGACAGAGAGCTGGGTTCCACTGCCAAAAAACAGTTTCTGTCCAGGGTAACTGCTGGCACAGAAGTACACAGATGTTTGGGAGGGAGCAGCC	AAPSQTSVYFCASSYPGQKLFFGSGTQLSVL	TRBJ1-4	TRBV6-2	3	-6.035
CAAGACAGAGAGCTGGGTTCCACTGCCAAAAAACAGTTTCTGTCCCGGTCCGTGGTGTTCACTGCTGGCACAGAGGTACTGAGAGGTATGTGAG	SHTSQYLCASSEHHGPGQKLFFGSGTQLSVL	TRBJ1-4	TRBV25-1	3	-6.035
CAAGACAGAGAGCTGGGTTCCACTGCCAAAAAACAGTTTCTGTCCTATCTCCGGGCTGCTGGCACAGAGATACACGGCCGAGTCCTCCTGCTGT	QQEDSAVYLCASSPEIGQKLFFGSGTQLSVL	TRBJ1-4	TRBV7-2	5	-5.814
CAAGACAGAGAGCTGGGTTCCACTGCCAAAAAACAGTTTCTTAACCCCCCCGCTCGGGGTGCTGGCACAGAAGTACACAGATGTCTGGGAGGGA	PSQTSVYFCASTPSGGVKKLFFGSGTQLSVL	TRBJ1-4	TRBV6-5	5	-5.814
CAAGACAGAGAGCTGGGTTCCACTGCCAAAAAACAGTTTCTTGGAGGGAGAGTCTGAGCTGCTGGCACAGAGATACACGGCCGAGTCCTCCTGC	QEDSAVYLCASSSDSPSKKLFFGSGTQLSVL	TRBJ1-4	TRBV7-2	8	-5.609
CAAGACAGAGAGCTGGGTTCCACTGCCAAAAAACAGTTTCTTGGGGCCCTGCAGCCCCAAGCTGCTGGCACAGAGATACAGGGCCGAGTCGTCC	DDSALYLCASSLGLQGPKKLFFGSGTQLSVL	TRBJ1-4	TRBV5-4	3	-6.035
CAAGACAGAGAGCTGGGTTCCACTGCCAAAAAACAGTTTCTTGTGTCCCGTTTTTTCACTGCTGGCACAGAAGTACATGGCTGAGTCCTCCAGC	LEDSAMYFCASSEKTGHKKLFFGSGTQLSVL	TRBJ1-4	TRBV2	3	-6.035
CAAGACAGAGAGCTGGGTTCCACTGCCAAAAAACAGTTTGAAGGGGAGATGTCCCGGAGAGCTGGCACAGAGGTACATAGATGTCTGGTTGGTG	TNQTSMYLCASSPGHLPFKLFFGSGTQLSVL	TRBJ1-4	TRBV28	2	-6.211
CAAGACAGAGAGCTGGGTTCCACTGCCAAAAAACAGTTTGCCCGGGGCCAAGCTGCTGGCACAGAGATAGAGGGCCGAGTCCCCCAGCAACAAG	LLLGDSALYLCASSLAPGKLFFGSGTQLSVL	TRBJ1-4	TRBV5-6	2	-6.211
CAAGACAGAGAGCTGGGTTCCACTGCCAAAAAACAGTTTGCCGCCCCCTGTCCGGGACTCACTGCTGGCGCAGAAATACACAGATGTCTGGGAG	SQTSVYFCASSESRTGGGKLFFGSGTQLSVL	TRBJ1-4	TRBV10-2	9	-5.558
CAAGACAGAGAGCTGGGTTCCACTGCCAAAAAACAGTTTGCCGTTTCTTTCTTCACTGCTGGCACAGAAGTACATGGCTGAGTCCTCCAGCTTT	KLEDSAMYFCASSEERNGKLFFGSGTQLSVL	TRBJ1-4	TRBV2	3	-6.035
CAAGACAGAGAGCTGGGTTCCACTGCCAAAAAACAGTTTGCTCCCGGTCCGGACGCTGCAGAGATATATGCTGCTGTCTTCAGGGCTCATGTTG	NMSPEDSSIYLCSVRTGSKLFFGSGTQLSVL	TRBJ1-4	TRBV29-1	17	-5.282
CAAGACAGAGAGCTGGGTTCCACTGCCAAAAAACAGTTTGCTTAAAGTATTACTGGGTCCTCTGCTGGCACAGAAGTACACAGATGTCTGGGAG	SQTSVYFCASRGPSNTLSKLFFGSGTQLSVL	TRBJ1-4	TRBV6-1	15	-5.336
CAAGACAGAGAGCTGGGTTCCACTGCCAAAAAACAGTTTGGACGCTGACGGAGGGTAACTGCTGGCACAGAGGTACATAGATGTCTGGTTGGTG	TNQTSMYLCASSYPPSASKLFFGSGTQLSVL	TRBJ1-4	TRBV28	3	-6.035
CAAGACAGAGAGCTGGGTTCCACTGCCAAAAAACAGTTTGGCATAGCCGTCCGCGCTGCTGGCACAGAGATACACGGCCGAGTCCTCAAGCTTT	KLEDSAVYLCASSADGYAKLFFGSGTQLSVL	TRBJ1-4	TRBV11-2	4	-5.91
CAAGACAGAGAGCTGGGTTCCACTGCCAAAAAACAGTTTGGCCCTCGAAAAACTGCTGGCACAGAGGTACATAGATGTCTGGTTGGTGCTGGCG	ASTNQTSMYLCASSFSRAKLFFGSGTQLSVL	TRBJ1-4	TRBV28	4	-5.91
CAAGACAGAGAGCTGGGTTCCACTGCCAAAAAACAGTTTGGCTGGGTCCTCTGGTGAGCTGGCACAGAAATAAGCTGCCGAATCTCCTCGCACT	VRGDSAAYFCASSPEDPAKLFFGSGTQLSVL	TRBJ1-4	TRBV18	4	-5.91
CAAGACAGAGAGCTGGGTTCCACTGCCAAAAAACAGTTTGTCCCGAGGTTGGCTGCTGGCGCAGAGATACAGGGCTGAGTCTTCTGGCTGCAGG	LQPEDSALYLCASSQPRDKLFFGSGTQLSVL	TRBJ1-4	TRBV4-1	5	-5.814
CAAGACAGAGAGCTGGGTTCCACTGCCAAAAAACAGTTTGTCCCTGTCAGTGCTGGCACAGAGATAGAAAGCTGTCGGGTTCTTTTGGGCCGAT	SAQKNPTAFYLCASTDRDKLFFGSGTQLSVL	TRBJ1-4	TRBV19	2	-6.211
CAAGACAGAGAGCTGGGTTCCACTGCCAAAAAACAGTTTGTCCGGCGTCCCCCATAAACTGCTGGCACAGAGGTACATAGATGTCTGGTTGGTG	TNQTSMYLCASSLWGTPDKLFFGSGTQLSVL	TRBJ1-4	TRBV28	2	-6.211
CAAGACAGAGAGCTGGGTTCCACTGCCAAAAAACAGTTTGTCGTAACTGCTGGCACAGAAGTACACAGATGTCTGGGAGGGAGCAGCCAACTCC	ELAAPSQTSVYFCASSYDKLFFGSGTQLSVL	TRBJ1-4	TRBV6-6	15	-5.336
CAAGACAGAGAGCTGGGTTCCACTGCCAAAAAACAGTTTGTCGTTTTCAGTGCTGGCACAGAGGTACATAGATGTCTGGTTGGTGCTGGCGGAC	SASTNQTSMYLCASTENDKLFFGSGTQLSVL	TRBJ1-4	TRBV28	2	-6.211
CAAGACAGAGAGCTGGGTTCCACTGCCAAAAAACAGTTTGTCTCCCACCCGTACACTCCAGGCACAGAGATAGAAGCCAGAGTCACTGAGAAGG	LLSDSGFYLCAWSVRVGDKLFFGSGTQLSVL	TRBJ1-4	TRBV30	2	-6.211
CAAGACAGAGAGCTGGGTTCCACTGCCAAAAAACAGTTTGTCTCCCCCTGTCCCTGGGCTGCTGGCGCAAAGATAAAGGGCCGAGTCCCCCAGC	LGDSALYLCASSPGTGGDKLFFGSGTQLSVL	TRBJ1-4	TRBV5-1	6	-5.734
CAAGACAGAGAGCTGGGTTCCACTGCCAAAAAACAGTTTGTGGCCGCCGCGGCTGGCACAGAAGTACACAGATGTCTGGGAGGGAGCAGCCGAC	SAAPSQTSVYFCASRGGHKLFFGSGTQLSVL	TRBJ1-4	TRBV6-5	11	-5.471
CAAGACAGAGAGCTGGGTTCCACTGCCAAAAAACAGTTTTAACCCGTCCCGGGGACTACTGGCACAGAGATAGAAAGCTGTCGGGTTCTTTTGG	QKNPTAFYLCASSPRDGLKLFFGSGTQLSVL	TRBJ1-4	TRBV19	4	-5.91
CAAGACAGAGAGCTGGGTTCCACTGCCAAAAAACAGTTTTAACCCTGTCCCGTAACTGCTGGCACAGAAGTACACAGATGTCTGGGAGGGAGCA	APSQTSVYFCASSYGTGLKLFFGSGTQLSVL	TRBJ1-4	TRBV6-5	6	-5.734
CAAGACAGAGAGCTGGGTTCCACTGCCAAAAAACAGTTTTAACCCTGTTCCGAAGCTGCTGGCACAGAGATACATGGCCGAGTCCCCCTGCTCT	EQGDSAMYLCASSFGTGLKLFFGSGTQLSVL	TRBJ1-4	TRBV7-9	5	-5.814
CAAGACAGAGAGCTGGGTTCCACTGCCAAAAAACAGTTTTAACCTGTCGGAGCTGCTGGCACAGAGATACACGGCGGAGTCCTCCTGCTGTGTG	TQQEDSAVYLCASSSDRLKLFFGSGTQLSVL	TRBJ1-4	TRBV7-8	2	-6.211
CAAGACAGAGAGCTGGGTTCCACTGCCAAAAAACAGTTTTAAGCCAATACTACTGGCACAGAGATAGAAAGCTGTCGGGTTCTTTTGGGCCGAT	SAQKNPTAFYLCASSIGLKLFFGSGTQLSVL	TRBJ1-4	TRBV19	6	-5.734
CAAGACAGAGAGCTGGGTTCCACTGCCAAAAAACAGTTTTACAAATCCCCCGCGACTGCTGGCACAGAAGTACAGAGAGGTCTGGTTGGGGCTN	SPNQTSLYFCASSRGGFVKLFFGSGTQLSVL	TRBJ1-4	TRBV27	2	-6.211
CAAGACAGAGAGCTGGGTTCCACTGCCAAAAAACAGTTTTACCATAGTTTGACCGACCCACGGGCTGCTGGCACAGAGATACAGGGCCGAGTCT	DSALYLCASSPWVGQTMVKLFFGSGTQLSVL	TRBJ1-4	TRBV4-2	3	-6.035
CAAGACAGAGAGCTGGGTTCCACTGCCAAAAAACAGTTTTACCATCGGGGCACTGCTGGCACAGAGGTACATAGATGTCTGGTTGGTGCTGGCG	ASTNQTSMYLCASSAPMVKLFFGSGTQLSVL	TRBJ1-4	TRBV28	7	-5.667
CAAGACAGAGAGCTGGGTTCCACTGCCAAAAAACAGTTTTACCCCACCTGTCCCGGAGAGGGAACTGCTGGCACAGAAGTACACAGATGTCTGG	QTSVYFCASSSLSGTGGVKLFFGSGTQLSVL	TRBJ1-4	TRBV6-5	4	-5.91
CAAGACAGAGAGCTGGGTTCCACTGCCAAAAAACAGTTTTACCCCCGACCTGCTAGCACTGCAGATGTAGAAGCTGCTGTCTTCAGGATGGGCA	AHPEDSSFYICSASRSGVKLFFGSGTQLSVL	TRBJ1-4	TRBV20-1	7	-5.667
CAAGACAGAGAGCTGGGTTCCACTGCCAAAAAACAGTTTTACCCCCTGTCGGGGACTACTGGCACAGAGATAGAAAGCTGTCGGGTTCTTTTGG	QKNPTAFYLCASSPRQGVKLFFGSGTQLSVL	TRBJ1-4	TRBV19	4	-5.91
CAAGACAGAGAGCTGGGTTCCACTGCCAAAAAACAGTTTTACCCCTGAGAGGCTGCTGGCACAGAGATACACGGCCGAGTCCTCAAGCTTTGCA	AKLEDSAVYLCASSLSGVKLFFGSGTQLSVL	TRBJ1-4	TRBV11-2	3	-6.035
CAAGACAGAGAGCTGGGTTCCACTGCCAAAAAACAGTTTTACCCCTGTCCCCAGGCTCCAGGCACAGAGATAGAAGCCAGAGTCACTGAGAAGG	LLSDSGFYLCAWSLGTGVKLFFGSGTQLSVL	TRBJ1-4	TRBV30	2	-6.211
CAAGACAGAGAGCTGGGTTCCACTGCCAAAAAACAGTTTTACCGATGAACTGCCCTGTCGATAACTGCTGGCACAGAAGTACACAGATGTCTGG	QTSVYFCASSYRQGSSSVKLFFGSGTQLSVL	TRBJ1-4	TRBV6-5; TRBV6-6	2	-6.211
CAAGACAGAGAGCTGGGTTCCACTGCCAAAAAACAGTTTTACGCCCCCTGTCCCGCCACTGCTGGCACAGAAGTACACAGATGTCTGGGAGGGA	PSQTSVYFCASSGGTGGVKLFFGSGTQLSVL	TRBJ1-4	TRBV6-1	6	-5.734
CAAGACAGAGAGCTGGGTTCCACTGCCAAAAAACAGTTTTACGCTGCAGAGATATATGCTGCTGTCTTCAGGGCTCATGTTGCTCACAGTCAGA	LTVSNMSPEDSSIYLCSVKLFFGSGTQLSVL	TRBJ1-4	TRBV29-1	4	-5.91
CAAGACAGAGAGCTGGGTTCCACTGCCAAAAAACAGTTTTACGTTTAACCTGCCTAGGCTGCTGGCGCAAAGATAAAGGGCCGAGTCCCCCAGC	LGDSALYLCASSLGRLNVKLFFGSGTQLSVL	TRBJ1-4	TRBV5-1	2	-6.211
CAAGACAGAGAGCTGGGTTCCACTGCCAAAAAACAGTTTTACTCCCCTGCCAGTCGTGAGGCTGCTGGCACAGAAATAAACTCCAGAATCCTCC	EDSGVYFCASSLTTGRGVKLFFGSGTQLSVL	TRBJ1-4	TRBV14	2	-6.211
CAAGACAGAGAGCTGGGTTCCACTGCCAAAAAACAGTTTTACTCCCCTGTCTTTGTTGCTGCTGGCACAGAAGTACACAGCTGAGTCCCTGGGT	PRDSAVYFCASSNKDRGVKLFFGSGTQLSVL	TRBJ1-4	TRBV12-3; TRBV12-4	4	-5.91
CAAGACAGAGAGCTGGGTTCCACTGCCAAAAAACAGTTTTACTCCTCCCTGTCCCGGATCTCTAGCACTGCAGATGTAGAAGCTGCTGTCTTCA	EDSSFYICSARDPGQGGVKLFFGSGTQLSVL	TRBJ1-4	TRBV20-1	45	-4.859
CAAGACAGAGAGCTGGGTTCCACTGCCAAAAAACAGTTTTACTGGCCGTCCGCTACTACTGGCACAGAGATAGAAAGCTGTCGGGTTCTTTTGG	QKNPTAFYLCASSSGRPVKLFFGSGTQLSVL	TRBJ1-4	TRBV19	6	-5.734
CAAGACAGAGAGCTGGGTTCCACTGCCAAAAAACAGTTTTAGCCCCTGCCCGACAACGCTGCAGAGATATATGCTGCTGTCTTCAGGGCTCATG	MSPEDSSIYLCSVVGQGLKLFFGSGTQLSVL	TRBJ1-4	TRBV29-1	9	-5.558
CAAGACAGAGAGCTGGGTTCCACTGCCAAAAAACAGTTTTAGCCGCCCCCTGTCCCCTAAACTGCTGGCACAGAAGTACACAGCTGAGTCCCTG	RDSAVYFCASSLGDRGRLKLFFGSGTQLSVL	TRBJ1-4	TRBV12-3; TRBV12-4	2	-6.211
CAAGACAGAGAGCTGGGTTCCACTGCCAAAAAACAGTTTTAGGTCCCAACCCCTGTGTGAGTAACTGCTGGCACAGAAGTACACAGATGTCTGG	QTSVYFCASSYSHRGWDLKLFFGSGTQLSVL	TRBJ1-4	TRBV6-5	6	-5.734
CAAGACAGAGAGCTGGGTTCCACTGCCAAAAAACAGTTTTAGTTGTTCCCCCTGTATGCTGCTGGCACAGAGATACAGGGCCGAGTCGTCCAGC	LDDSALYLCASSIQGEQLKLFFGSGTQLSVL	TRBJ1-4	TRBV5-4	2	-6.211
CAAGACAGAGAGCTGGGTTCCACTGCCAAAAAACAGTTTTATTCGCCCCCTGAAACTGCTGGCACAGAAGTACACAGCTGAGTCCCTGGGTTCT	EPRDSAVYFCASSFRGRIKLFFGSGTQLSVL	TRBJ1-4	TRBV12-3; TRBV12-4	5	-5.814
CAAGACAGAGAGCTGGGTTCCACTGCCAAAAAACAGTTTTCCAAAACCCTGTCCTAAGCTGCTGGCACAGAGATACACGGCGGAGTCCTCCTGC	QEDSAVYLCASSLGQGFGKLFFGSGTQLSVL	TRBJ1-4	TRBV7-8	4	-5.91
CAAGACAGAGAGCTGGGTTCCACTGCCAAAAAACAGTTTTCCAAATCTATTCCCTGTCCCGAGTCTGGAAACACTGCAGATGTAGAAGCTGCTG	SSFYICSVSRLGTGNRFGKLFFGSGTQLSVL	TRBJ1-4	TRBV20-1	4	-5.91
CAAGACAGAGAGCTGGGTTCCACTGCCAAAAAACAGTTTTCCAACCCTGTCCCGATCTTCAACGCTGCAGAGATATATGCTGCTGTCTTCAGGG	PEDSSIYLCSVEDRDRVGKLFFGSGTQLSVL	TRBJ1-4	TRBV29-1	4	-5.91
CAAGACAGAGAGCTGGGTTCCACTGCCAAAAAACAGTTTTCCAACCGATTCTTCAACGCTGCAGAGATATATGCTGCTGTCTTCAGGGCTCATG	MSPEDSSIYLCSVEESVGKLFFGSGTQLSVL	TRBJ1-4	TRBV29-1	6	-5.734
CAAGACAGAGAGCTGGGTTCCACTGCCAAAAAACAGTTTTCCAATCCCTCCCAAACTGCTGGCACAGAAGTACAGAGAGGTCTGGTTGGGGCTG	SPNQTSLYFCASSLGGIGKLFFGSGTQLSVL	TRBJ1-4	TRBV27	2	-6.211
CAAGACAGAGAGCTGGGTTCCACTGCCAAAAAACAGTTTTCCAATCCTCGGGCTGCTGGCACAGAAATACACAGCAGAGTCACCAAGCTCCAGG	LELGDSAVYFCASSPRIGKLFFGSGTQLSVL	TRBJ1-4	TRBV3-1	7	-5.667
CAAGACAGAGAGCTGGGTTCCACTGCCAAAAAACAGTTTTCCAATGTCCCTGTCCCAGCTGCTGGCACAGAGGTACATAGATGTCTGGTTGGTG	TNQTSMYLCASSWDRDIGKLFFGSGTQLSVL	TRBJ1-4	TRBV28	4	-5.91
CAAGACAGAGAGCTGGGTTCCACTGCCAAAAAACAGTTTTCCAATTGAGGTCCCTTGACTGCTGGCACAGAGATACATGGCCGAGTCCCCCTGC	QGDSAMYLCASSQGTSIGKLFFGSGTQLSVL	TRBJ1-4	TRBV7-9	7	-5.667
CAAGACAGAGAGCTGGGTTCCACTGCCAAAAAACAGTTTTCCACCCCAAGAAACGCTGCAGAGATATATGCTGCTGTCTTCAGGGCTCATGTTG	NMSPEDSSIYLCSVSWGGKLFFGSGTQLSVL	TRBJ1-4	TRBV29-1	4	-5.91
CAAGACAGAGAGCTGGGTTCCACTGCCAAAAAACAGTTTTCCACCCCCAAGTCTAGCACTGCAGATGTAGAAGCTGCTGTCTTCAGGATGGGCA	AHPEDSSFYICSARLGGGKLFFGSGTQLSVL	TRBJ1-4	TRBV20-1	10	-5.513
CAAGACAGAGAGCTGGGTTCCACTGCCAAAAAACAGTTTTCCACCCCTGTCCCGAGCTGCTGGCGCAAAGATAAAGGGCCGAGTCCCCCAGCTC	SWGTRPFIFAPAARDRGGKLFFGSGTQLSVL	TRBJ1-4	TRBV5-1	5	-5.814
CAAGACAGAGAGCTGGGTTCCACTGCCAAAAAACAGTTTTCCACCCGTCAACGTAACGCTGCAGAGATATATGCTGCTGTCTTCAGGGCTCATG	MSPEDSSIYLCSVTLTGGKLFFGSGTQLSVL	TRBJ1-4	TRBV29-1	8	-5.609
CAAGACAGAGAGCTGGGTTCCACTGCCAAAAAACAGTTTTCCACCCTGTCCAGAGTAACTGCTGGCACAGAAGTACACAGATGTCTGGGAGGGA	PSQTSVYFCASSYSGQGGKLFFGSGTQLSVL	TRBJ1-4	TRBV6-5	4	-5.91
CAAGACAGAGAGCTGGGTTCCACTGCCAAAAAACAGTTTTCCACCCTGTCCCGAATCGGATCTAGCACTGCAGATGTAGAAGCTGCTGTCTTCA	EDSSFYICSARSDSGQGGKLFFGSGTQLSVL	TRBJ1-4	TRBV20-1	5	-5.814
CAAGACAGAGAGCTGGGTTCCACTGCCAAAAAACAGTTTTCCACGCCCGGCCCTGTCGCTGCTGGCACAGAGATACACGGCCGAGTCCTCCTGC	QEDSAVYLCASSDRAGRGKLFFGSGTQLSVL	TRBJ1-4	TRBV7-2	2	-6.211
CAAGACAGAGAGCTGGGTTCCACTGCCAAAAAACAGTTTTCCACTAACTCCCCAACTGCTGGCACAGAAGTACACAGATGTCTGGGAGGGAGCA	APSQTSVYFCASSWGVSGKLFFGSGTQLSVL	TRBJ1-4	TRBV6-5	6	-5.734
CAAGACAGAGAGCTGGGTTCCACTGCCAAAAAACAGTTTTCCACTCTGTACCAGGCCTTGGCTGCTGGCACAGAGATACAGGGCCGAGTCTTCT	EDSALYLCASSQGLVQSGKLFFGSGTQLSVL	TRBJ1-4	TRBV4-2	4	-5.91
CAAGACAGAGAGCTGGGTTCCACTGCCAAAAAACAGTTTTCCACTGCCTGTATAATCACTGGTGGCACAGAAGTAAAGAGCTGTCTGGTTGGGG	PNQTALYFCATSDYTGSGKLFFGSGTQLSVL	TRBJ1-4	TRBV24-1	4	-5.91
CAAGACAGAGAGCTGGGTTCCACTGCCAAAAAACAGTTTTCCACTTCCACTAACAAGGGAACTGCTGGCACAGAAGTACACAGATGTCTGGGAG	SQTSVYFCASSSLVSGSGKLFFGSGTQLSVL	TRBJ1-4	TRBV6-5	2	-6.211
CAAGACAGAGAGCTGGGTTCCACTGCCAAAAAACAGTTTTCCAGACCTGTCCAATCGACTGGCACAGAGATAGAAAGCTGTCGGGTTCTTTTGG	QKNPTAFYLCASRLDRSGKLFFGSGTQLSVL	TRBJ1-4	TRBV19	3	-6.035
CAAGACAGAGAGCTGGGTTCCACTGCCAAAAAACAGTTTTCCAGATGTTTCCCCTGTCGGGTTTAAGCTGCTGGCACAGAGATACACGGCCGAG	SAVYLCASSLNPTGETSGKLFFGSGTQLSVL	TRBJ1-4	TRBV7-2	4	-5.91
CAAGACAGAGAGCTGGGTTCCACTGCCAAAAAACAGTTTTCCAGCATCCCCTGCAACTCTAGCACTGCAGATGTAGAAGCTGCTGTCTTCAGGA	PEDSSFYICSARVAGDAGKLFFGSGTQLSVL	TRBJ1-4	TRBV20-1	2	-6.211
CAAGACAGAGAGCTGGGTTCCACTGCCAAAAAACAGTTTTCCAGCCCCCTGTCCCAGCCTGCTGGCACAGAAGTACACAGATGTCTGGGAGGGA	PSQTSVYFCASRLGQGAGKLFFGSGTQLSVL	TRBJ1-4	TRBV6-1	4	-5.91
CAAGACAGAGAGCTGGGTTCCACTGCCAAAAAACAGTTTTCCAGCCCTGTCCCTGCTGGCACAGAAGTACATGGCTGAGTCCTCCAGCTTTGTN	TKLEDSAMYFCASRDRAGKLFFGSGTQLSVL	TRBJ1-4	TRBV2	2	-6.211
CAAGACAGAGAGCTGGGTTCCACTGCCAAAAAACAGTTTTCCAGTAGTCGCTGGTATCGAGTAACTGCTGGCACAGAAGTACACAGATGTCTGG	QTSVYFCASSYSIPATTGKLFFGSGTQLSVL	TRBJ1-4	TRBV6-5	4	-5.91
CAAGACAGAGAGCTGGGTTCCACTGCCAAAAAACAGTTTTCCAGTCCCGGTGCCGGGGGTAGCACTGCAGATGTAGAAGCTGCTGTCTTCAGGA	PEDSSFYICSATPGTGTGKLFFGSGTQLSVL	TRBJ1-4	TRBV20-1	5	-5.814
CAAGACAGAGAGCTGGGTTCCACTGCCAAAAAACAGTTTTCCAGTCCGCAGGGCGCTGCTGGCACAGAGATACACGGCCGAGTCCTCAAGCTTT	KLEDSAVYLCASSALRTGKLFFGSGTQLSVL	TRBJ1-4	TRBV11-2	4	-5.91
CAAGACAGAGAGCTGGGTTCCACTGCCAAAAAACAGTTTTCCCAACCCTGTCCGTATGCTGGTGGCACACAGGTACATGGCTGCGTCCCCCAGG	LGDAAMYLCATSIRTGLGKLFFGSGTQLSVL	TRBJ1-4	TRBV15	2	-6.211
CAAGACAGAGAGCTGGGTTCCACTGCCAAAAAACAGTTTTCCCACATCTCCTGTCGTTCCAGCACTGCAGATGTAGAAGCTGCTGTCTTCAGGA	PEDSSFYICSAGTTGDVGKLFFGSGTQLSVL	TRBJ1-4	TRBV20-1	3	-6.035
CAAGACAGAGAGCTGGGTTCCACTGCCAAAAAACAGTTTTCCCAGCGCCCCCTCGTTACTGCTGGCACAGAAGTACACAGATGTCTGGGAGGGA	PSQTSVYFCASSNEGALGKLFFGSGTQLSVL	TRBJ1-4	TRBV6-1	3	-6.035
CAAGACAGAGAGCTGGGTTCCACTGCCAAAAAACAGTTTTCCCAGGCCCCCCGGAGTGCTGGCACAGAGATACAGGGCCGAGTCTTCTGGCTGC	QPEDSALYLCASTPGGLGKLFFGSGTQLSVL	TRBJ1-4	TRBV4-2	2	-6.211
CAAGACAGAGAGCTGGGTTCCACTGCCAAAAAACAGTTTTCCCAGGCCTGTCCCGCTAGCACTGCAGATGTAGAAGCTGCTGTCTTCAGGATGG	HPEDSSFYICSASGTGLGKLFFGSGTQLSVL	TRBJ1-4	TRBV20-1	3	-6.035
CAAGACAGAGAGCTGGGTTCCACTGCCAAAAAACAGTTTTCCCATGGCTTGCCCGGGAAGACTGCTGGCACAGAGGTACTGAGAGGTATGTGAG	SHTSQYLCASSLPGQAMGKLFFGSGTQLSVL	TRBJ1-4	TRBV25-1	7	-5.667
CAAGACAGAGAGCTGGGTTCCACTGCCAAAAAACAGTTTTCCCCAAAGACTGCTGGCACAGAAGTACACAGATGTCTGGGAGGGAGCAGCCGAC	SAAPSQTSVYFCASSLWGKLFFGSGTQLSVL	TRBJ1-4	TRBV6-1	4	-5.91
CAAGACAGAGAGCTGGGTTCCACTGCCAAAAAACAGTTTTCCCCAATCCCTGCCCAATTCACTGCTGGCACAGAAGTACACAGATGTCTGGGAG	SQTSVYFCASSELGRDWGKLFFGSGTQLSVL	TRBJ1-4	TRBV6-1	3	-6.035
CAAGACAGAGAGCTGGGTTCCACTGCCAAAAAACAGTTTTCCCCACGTGGAGATGCTGGCACAGAAGTACACAGATGTCTGGGAGGGAGCAGCC	AAPSQTSVYFCASISTWGKLFFGSGTQLSVL	TRBJ1-4	TRBV6-5	2	-6.211
CAAGACAGAGAGCTGGGTTCCACTGCCAAAAAACAGTTTTCCCCATTCTGTCCTGAAGCTGCTGGCACAGAGATAGAGGGCCGAGTCCCCCAGC	LGDSALYLCASSFRTEWGKLFFGSGTQLSVL	TRBJ1-4	TRBV5-6	3	-6.035
CAAGACAGAGAGCTGGGTTCCACTGCCAAAAAACAGTTTTCCCCCAGCACTAGCACTGCAGATGTAGAAGCTGCTGTCTTCAGGATGGGCACTG	SAHPEDSSFYICSASAGGKLFFGSGTQLSVL	TRBJ1-4	TRBV20-1	41	-4.9
CAAGACAGAGAGCTGGGTTCCACTGCCAAAAAACAGTTTTCCCCCATCCAGATCTTGGCTGCTGGCACAGAAATACACAGCAGAGTCACCAAGC	LGDSAVYFCASSQDLDGGKLFFGSGTQLSVL	TRBJ1-4	TRBV3-1	3	-6.035
CAAGACAGAGAGCTGGGTTCCACTGCCAAAAAACAGTTTTCCCCCCACCAAAGCTTGGCTGCTGGCACAGAAATACACAGCAGAGTCACCAAGC	LGDSAVYFCASSQALVGGKLFFGSGTQLSVL	TRBJ1-4	TRBV3-1	4	-5.91
CAAGACAGAGAGCTGGGTTCCACTGCCAAAAAACAGTTTTCCCCCCATCAGCTCAACGCTGCAGAGATATATGCTGCTGTCTTCAGGGCTCATG	MSPEDSSIYLCSVELMGGKLFFGSGTQLSVL	TRBJ1-4	TRBV29-1	37	-4.944
CAAGACAGAGAGCTGGGTTCCACTGCCAAAAAACAGTTTTCCCCCCCCTCCGGAGCTGCTGGCACAGAGATACACGGCCGAGTCCTCAAGCTTT	KLEDSAVYLCASSSGGGGKLFFGSGTQLSVL	TRBJ1-4	TRBV11-2	2	-6.211
CAAGACAGAGAGCTGGGTTCCACTGCCAAAAAACAGTTTTCCCCCCGGCGGCCATGCACTGCAGATGTAGAAGCTGCTGTCTTCAGGATGGGCA	AHPEDSSFYICSAWPPGGKLFFGSGTQLSVL	TRBJ1-4	TRBV20-1	2	-6.211
CAAGACAGAGAGCTGGGTTCCACTGCCAAAAAACAGTTTTCCCCCCTCCCCCAAACTGCTGGCACAGAAGTACACAGCTGAGTCCCTGGGTTCT	EPRDSAVYFCASSLGEGGKLFFGSGTQLSVL	TRBJ1-4	TRBV12-3; TRBV12-4	2	-6.211
CAAGACAGAGAGCTGGGTTCCACTGCCAAAAAACAGTTTTCCCCCCTCCGAGCGGCTAGCACTGCAGATGTAGAAGCTGCTGTCTTCAGGATGG	HPEDSSFYICSASRSEGGKLFFGSGTQLSVL	TRBJ1-4	TRBV20-1	9	-5.558
CAAGACAGAGAGCTGGGTTCCACTGCCAAAAAACAGTTTTCCCCCCTGTCCCCGACTGCTGGCACAGAGGTACATAGATGTCTGGTTGGTGCTG	STNQTSMYLCASSRGQGGKLFFGSGTQLSVL	TRBJ1-4	TRBV28	5	-5.814
CAAGACAGAGAGCTGGGTTCCACTGCCAAAAAACAGTTTTCCCCCGGCCCTGATTTCTTCACTGCTGGCACAGAAGTACACAGATGTCTGGGAG	SQTSVYFCASSEEIRAGGKLFFGSGTQLSVL	TRBJ1-4	TRBV6-1	2	-6.211
CAAGACAGAGAGCTGGGTTCCACTGCCAAAAAACAGTTTTCCCCCGGTATAACTGCTGGCACAGAAGTACAGAGAGGTCTGGTTGGGGCTGGGC	PSPNQTSLYFCASSYTGGKLFFGSGTQLSVL	TRBJ1-4	TRBV27	7	-5.667
CAAGACAGAGAGCTGGGTTCCACTGCCAAAAAACAGTTTTCCCCCGGTCATCCAGGCACAGAGATAGAAGCCAGAGTCACTGAGAAGGAGCTTC	KLLLSDSGFYLCAWMTGGKLFFGSGTQLSVL	TRBJ1-4	TRBV30	5	-5.814
CAAGACAGAGAGCTGGGTTCCACTGCCAAAAAACAGTTTTCCCCCGTCCTCTTGGCTGCTGGCACAGAAATACACAGCAGAGTCACCAAGCTCC	ELGDSAVYFCASSQEDGGKLFFGSGTQLSVL	TRBJ1-4	TRBV3-2	2	-6.211
CAAGACAGAGAGCTGGGTTCCACTGCCAAAAAACAGTTTTCCCCCTCCCTCCTGGCTGCTGGCACAGAAGTACAGGGCTGAGTCCCCCAGCTCC	ELGDSALYFCASSQEGGGKLFFGSGTQLSVL	TRBJ1-4	TRBV13	3	-6.035
CAAGACAGAGAGCTGGGTTCCACTGCCAAAAAACAGTTTTCCCCCTCCTGAGGTCCGTAGCACGGAGTAACTGCTGGCACAGAAGTACACAGAT	SVYFCASSYSVLRTSGGGKLFFGSGTQLSVL	TRBJ1-4	TRBV6-5	3	-6.035
CAAGACAGAGAGCTGGGTTCCACTGCCAAAAAACAGTTTTCCCCCTGAGGGTATGGCTTGGCTGCTGGCACAGAAATAAACTCCAGAATCCTCC	EDSGVYFCASSQAIPSGGKLFFGSGTQLSVL	TRBJ1-4	TRBV14	15	-5.336
CAAGACAGAGAGCTGGGTTCCACTGCCAAAAAACAGTTTTCCCCCTGTCGAGACGGGAGCACTGCAGATGTAGAAGCTGCTGTCTTCAGGATGG	HPEDSSFYICSAPVSTGGKLFFGSGTQLSVL	TRBJ1-4	TRBV20-1	5	-5.814
CAAGACAGAGAGCTGGGTTCCACTGCCAAAAAACAGTTTTCCCCCTGTGACATCTAAGCTGCTGGCACAGCGATACATGGCTGAGTCCCGCTGC	QRDSAMYRCASSLDVTGGKLFFGSGTQLSVL	TRBJ1-4	TRBV7-7	3	-6.035
CAAGACAGAGAGCTGGGTTCCACTGCCAAAAAACAGTTTTCCCCGAGTCTGGGAACTGCTGGCACAGAAGTACACAGATGTCTGGGAGGGAGCA	APSQTSVYFCASSSQTRGKLFFGSGTQLSVL	TRBJ1-4	TRBV6-6	28	-5.065
CAAGACAGAGAGCTGGGTTCCACTGCCAAAAAACAGTTTTCCCCGGGAAGACAATCTAGCACTGCAGATGTAGAAGCTGCTGTCTTCAGGATGG	HPEDSSFYICSARLSSRGKLFFGSGTQLSVL	TRBJ1-4	TRBV20-1	3	-6.035
CAAGACAGAGAGCTGGGTTCCACTGCCAAAAAACAGTTTTCCCCGGGCCCCCGACTCACTGATGGCACAGAAGTACACAGATGTCTGGGAGCTN	SSQTSVYFCAISESGARGKLFFGSGTQLSVL	TRBJ1-4	TRBV10-3	2	-6.211
CAAGACAGAGAGCTGGGTTCCACTGCCAAAAAACAGTTTTCCCCGGGTGGTGCTGGCACAGAGGTACATAGATGTCTGGTTGGTGCTGGCGGAC	SASTNQTSMYLCASTTRGKLFFGSGTQLSVL	TRBJ1-4	TRBV28	11	-5.471
CAAGACAGAGAGCTGGGTTCCACTGCCAAAAAACAGTTTTCCCCGTCCCTGTCCTGAACTGCTGGCACAGAAGTACACAGATGTCTGGGAGGGN	PSQTSVYFCASSSGQGRGKLFFGSGTQLSVL	TRBJ1-4	TRBV6-5	2	-6.211
CAAGACAGAGAGCTGGGTTCCACTGCCAAAAAACAGTTTTCCCCTCTGACTGCCCTCTAAGCTGCTGGCACAGAGATACATGGCCGAGTCCCCC	GDSAMYLCASSLEGSQRGKLFFGSGTQLSVL	TRBJ1-4	TRBV7-9	3	-6.035
CAAGACAGAGAGCTGGGTTCCACTGCCAAAAAACAGTTTTCCCCTCTGACTGTCCGAATCACTGATGGCACAGAAGTACACAGATGTCTGGGAG	SQTSVYFCAISDSDSQRGKLFFGSGTQLSVL	TRBJ1-4	TRBV10-3	6	-5.734
CAAGACAGAGAGCTGGGTTCCACTGCCAAAAAACAGTTTTCCCGAAGGGCCTGTGAAACTGCTGGCACAGAAGTACACAGCTGAGTCCCTGGGT	PRDSAVYFCASSFTGPSGKLFFGSGTQLSVL	TRBJ1-4	TRBV12-3; TRBV12-4	2	-6.211
CAAGACAGAGAGCTGGGTTCCACTGCCAAAAAACAGTTTTCCCGAAGTACTCCCAGCACTGCAGATGTAGAAGCTGCTGTCTTCAGGATGGGCA	AHPEDSSFYICSAGSTSGKLFFGSGTQLSVL	TRBJ1-4	TRBV20-1	13	-5.399
CAAGACAGAGAGCTGGGTTCCACTGCCAAAAAACAGTTTTCCCGACAGACCTCCATCAACGCTGCAGAGATATATGCTGCTGTCTTCAGGGCTC	SPEDSSIYLCSVDGGLSGKLFFGSGTQLSVL	TRBJ1-4	TRBV29-1	5	-5.814
CAAGACAGAGAGCTGGGTTCCACTGCCAAAAAACAGTTTTCCCGACGAGGTCCCGGGTGTCACGCTGCAGAGATATATGCTGCTGTCTTCAGGG	PEDSSIYLCSVTPGTSSGKLFFGSGTQLSVL	TRBJ1-4	TRBV29-1	16	-5.308
CAAGACAGAGAGCTGGGTTCCACTGCCAAAAAACAGTTTTCCCGACGCTCCCTCCTCCCGTGAGCTGGCACAGAAATAAGCTGCCGAATCTCCT	GDSAAYFCASSREEGASGKLFFGSGTQLSVL	TRBJ1-4	TRBV18	6	-5.734
CAAGACAGAGAGCTGGGTTCCACTGCCAAAAAACAGTTTTCCCGACTGCCCCCGGCCACTAGCACTGCAGATGTAGAAGCTGCTGTCTTCAGGA	PEDSSFYICSASGRGQSGKLFFGSGTQLSVL	TRBJ1-4	TRBV20-1	5	-5.814
CAAGACAGAGAGCTGGGTTCCACTGCCAAAAAACAGTTTTCCCGCAACGTTAGCACTGCAGATGTAGAAGCTGCTGTCTTCAGGATGGGCACTG	SAHPEDSSFYICSANVAGKLFFGSGTQLSVL	TRBJ1-4	TRBV20-1	6	-5.734
CAAGACAGAGAGCTGGGTTCCACTGCCAAAAAACAGTTTTCCCGGCTGGGCCCTACTGCTGGCACAGAAGTACACAGCTGAGTCCCTGGGTTCT	EPRDSAVYFCASSRAQPGKLFFGSGTQLSVL	TRBJ1-4	TRBV12-3; TRBV12-4	4	-5.91
CAAGACAGAGAGCTGGGTTCCACTGCCAAAAAACAGTTTTCCCGGGCCAACCCCCGGTATACTACTGGCACAGAGATAGAAAGCTGTCGGGTTC	NPTAFYLCASSIPGVGPGKLFFGSGTQLSVL	TRBJ1-4	TRBV19	4	-5.91
CAAGACAGAGAGCTGGGTTCCACTGCCAAAAAACAGTTTTCCCGGGCCTGTCAGGTCTCTGCTGCTGGCACAGAAATACAAAGCTGAGTCCCCC	GDSALYFCASSRDLTGPGKLFFGSGTQLSVL	TRBJ1-4	TRBV9	9	-5.558
CAAGACAGAGAGCTGGGTTCCACTGCCAAAAAACAGTTTTCCCGGTCGGGTCCCCTCGGGTAGGGCGCTGGCACAGAAGTACAGAGAGGTCTGG	QTSLYFCASALPEGTRPGKLFFGSGTQLSVL	TRBJ1-4	TRBV27	4	-5.91
CAAGACAGAGAGCTGGGTTCCACTGCCAAAAAACAGTTTTCCCGTACCCATCCCTGTCCCACTGATGGCACAGAAGTACACAGATGTCTGGGAG	SQTSVYFCAISGTGMGTGKLFFGSGTQLSVL	TRBJ1-4	TRBV10-3	4	-5.91
CAAGACAGAGAGCTGGGTTCCACTGCCAAAAAACAGTTTTCCCTCAACCTGGGATGAGTAACTGCTGGCACAGAAGTACACAGATGTCTGGGAG	SQTSVYFCASSYSSQVEGKLFFGSGTQLSVL	TRBJ1-4	TRBV6-5	5	-5.814
CAAGACAGAGAGCTGGGTTCCACTGCCAAAAAACAGTTTTCCCTCCACCGAGTAACTGCTGGCACAGAAGTACACAGATGTCTGGGAGGGAGCA	APSQTSVYFCASSYSVEGKLFFGSGTQLSVL	TRBJ1-4	TRBV6-5	12	-5.433
CAAGACAGAGAGCTGGGTTCCACTGCCAAAAAACAGTTTTCCCTCCCCTGTCCCGGGGGCCAAACTGCTGGCACAGAAGTACAGAGAGGTCTGG	QTSLYFCASSLAPGTGEGKLFFGSGTQLSVL	TRBJ1-4	TRBV27	3	-6.035
CAAGACAGAGAGCTGGGTTCCACTGCCAAAAAACAGTTTTCCCTCCGGTGGTGAGCTGGCACAGAAATAAGCTGCCGAATCTCCTCGCACTACC	VVRGDSAAYFCASSPPEGKLFFGSGTQLSVL	TRBJ1-4	TRBV18	6	-5.734
CAAGACAGAGAGCTGGGTTCCACTGCCAAAAAACAGTTTTCCCTCCTCCCTCCCGGGGGCACTGCAGATGTAGAAGCTGCTGTCTTCAGGATGG	HPEDSSFYICSAPGREEGKLFFGSGTQLSVL	TRBJ1-4	TRBV20-1	3	-6.035
CAAGACAGAGAGCTGGGTTCCACTGCCAAAAAACAGTTTTCCCTCGCCCCCTACAGAGCTGCTGGCGCAAAGATAAAGGGCCGAGTCCCCCAGC	LGDSALYLCASSSVGGEGKLFFGSGTQLSVL	TRBJ1-4	TRBV5-1	2	-6.211
CAAGACAGAGAGCTGGGTTCCACTGCCAAAAAACAGTTTTCCCTCGGGGGTTAAGCTGCTGGCACAGAGATACACGGCTGAGTCCCCCCGCTCT	ERGDSAVYLCASSLTPEGKLFFGSGTQLSVL	TRBJ1-4	TRBV7-3	4	-5.91
CAAGACAGAGAGCTGGGTTCCACTGCCAAAAAACAGTTTTCCCTCTCTAGCACTGCAGATGTAGAAGCTGCTGTCTTCAGGATGGGCACTGGTC	TSAHPEDSSFYICSAREGKLFFGSGTQLSVL	TRBJ1-4	TRBV20-1	4	-5.91
CAAGACAGAGAGCTGGGTTCCACTGCCAAAAAACAGTTTTCCCTCTGCCCCCTGGGTGCTGGCACAGAGATACACGGCTGAGTCCCCCCGCTCT	ERGDSAVYLCASTQGAEGKLFFGSGTQLSVL	TRBJ1-4	TRBV7-3	4	-5.91
CAAGACAGAGAGCTGGGTTCCACTGCCAAAAAACAGTTTTCCCTCTTGGCCTGTCCGGGTCGGATCACTGATGGCACAGAAGTACACAGATGTC	TSVYFCAISDPTRTGQEGKLFFGSGTQLSVL	TRBJ1-4	TRBV10-3	2	-6.211
CAAGACAGAGAGCTGGGTTCCACTGCCAAAAAACAGTTTTCCCTGAATCTCAGGACTGCTGGCACAGAAGTACAGAGAGGTCTGGTTGGGGCTG	SPNQTSLYFCASSPEIQGKLFFGSGTQLSVL	TRBJ1-4	TRBV27	4	-5.91
CAAGACAGAGAGCTGGGTTCCACTGCCAAAAAACAGTTTTCCCTGAGAGTAACTGCTGGCACAGAAGTACACAGATGTCTGGGAGGGAGCAGCC	AAPSQTSVYFCASSYSQGKLFFGSGTQLSVL	TRBJ1-4	TRBV6-5	6	-5.734
CAAGACAGAGAGCTGGGTTCCACTGCCAAAAAACAGTTTTCCCTGATATAAACTGCTGGCACAGAAGTACACAGCTGAGTCCCTGGGTTCTGAG	SEPRDSAVYFCASSLYQGKLFFGSGTQLSVL	TRBJ1-4	TRBV12-3; TRBV12-4	3	-6.035
CAAGACAGAGAGCTGGGTTCCACTGCCAAAAAACAGTTTTCCCTGCCCCCACAAGCTGCTGGCACAGAGATACAGGGCCGAGTCCCCCAGCAAC	LLGDSALYLCASSLWGQGKLFFGSGTQLSVL	TRBJ1-4	TRBV5-5	4	-5.91
CAAGACAGAGAGCTGGGTTCCACTGCCAAAAAACAGTTTTCCCTGCGCCCCCCCAGCCTCCTGGCTGCTGGCGCAGAGATACAGGGCCGAGTCT	DSALYLCASSQEAGGAQGKLFFGSGTQLSVL	TRBJ1-4	TRBV4-3	2	-6.211
CAAGACAGAGAGCTGGGTTCCACTGCCAAAAAACAGTTTTCCCTGGCCACTGTCCGGGGGGGCTAAACTGCTGGCACAGAAGTACACAGATGTC	TSVYFCASSLAPPDSGQGKLFFGSGTQLSVL	TRBJ1-4	TRBV6-5	5	-5.814
CAAGACAGAGAGCTGGGTTCCACTGCCAAAAAACAGTTTTCCCTGGCCGGTCCCGACGGTATTCCATTCACTGCTGGCACAGAAGTACACAGAT	SVYFCASSEWNTVGTGQGKLFFGSGTQLSVL	TRBJ1-4	TRBV6-1	5	-5.814
CAAGACAGAGAGCTGGGTTCCACTGCCAAAAAACAGTTTTCCCTGTCCAGAATCACTGCTGGCGCAGAAATATACAGATGTCTGGGAGGAGGCA	ASSQTSVYFCASSDSGQGKLFFGSGTQLSVL	TRBJ1-4	TRBV10-1	3	-6.035
CAAGACAGAGAGCTGGGTTCCACTGCCAAAAAACAGTTTTCCCTGTCGAGTAGGTCTGCTGGCACAGAGATACACGGCCGAGTCCTCCTGCTGT	QQEDSAVYLCASRPTRQGKLFFGSGTQLSVL	TRBJ1-4	TRBV7-2	8	-5.609
CAAGACAGAGAGCTGGGTTCCACTGCCAAAAAACAGTTTTCCCTTCTCTTGGCTGCTGGCGCAGAGATACAGGGCTGAGTCTTCTGGCTGCAGG	LQPEDSALYLCASSQEKGKLFFGSGTQLSVL	TRBJ1-4	TRBV4-1	4	-5.91
CAAGACAGAGAGCTGGGTTCCACTGCCAAAAAACAGTTTTCCCTTTCCTGTCCCCTGGGGGCTGCTGGCACAGAAGTACACAGATGTCTGGGAG	SQTSVYFCASSPQGTGKGKLFFGSGTQLSVL	TRBJ1-4	TRBV6-5	7	-5.667
CAAGACAGAGAGCTGGGTTCCACTGCCAAAAAACAGTTTTCCGAACCCCTGGCTGGCACAGAAGTACACAGATGTCTGGGAGGGAGCAGCCGAC	SAAPSQTSVYFCASQGFGKLFFGSGTQLSVL	TRBJ1-4	TRBV6-1	14	-5.366
CAAGACAGAGAGCTGGGTTCCACTGCCAAAAAACAGTTTTCCGAACCCTGTCGTGGAGCTGCTGGCACAGAGATACACGGCCGAGTCCTCAAGC	LEDSAVYLCASSSTTGFGKLFFGSGTQLSVL	TRBJ1-4	TRBV11-2	4	-5.91
CAAGACAGAGAGCTGGGTTCCACTGCCAAAAAACAGTTTTCCGAAGCTGTCCCGGTTGTACCCGTGACTGCTGGCACAGAAGTACACAGATGTC	TSVYFCASSHGYNRDSFGKLFFGSGTQLSVL	TRBJ1-4	TRBV6-5	3	-6.035
CAAGACAGAGAGCTGGGTTCCACTGCCAAAAAACAGTTTTCCGACCGGGCCCAAGGGGGTGGAGCTGCTGGCGCAAAGATAAAGGGCCGAGTCC	DSALYLCASSSTPLGPVGKLFFGSGTQLSVL	TRBJ1-4	TRBV5-1	3	-6.035
CAAGACAGAGAGCTGGGTTCCACTGCCAAAAAACAGTTTTCCGACCTCCCCTGTCGGGTCGCTGCTGGCACAGAGATACATGGCCGAGTCCCCC	GDSAMYLCASSDPTGEVGKLFFGSGTQLSVL	TRBJ1-4	TRBV7-9	4	-5.91
CAAGACAGAGAGCTGGGTTCCACTGCCAAAAAACAGTTTTCCGACGGAGCTGCTGGCACAGAGATACATGGCCGAGTCCCCCTGCTCTGTGCGC	RTEQGDSAMYLCASSSVGKLFFGSGTQLSVL	TRBJ1-4	TRBV7-9	5	-5.814
CAAGACAGAGAGCTGGGTTCCACTGCCAAAAAACAGTTTTCCGAGGCTTGTCCCGCCTTCAACTCTAGCACTGCAGATGTAGAAGCTGCTGTCT	DSSFYICSARVEGGTSLGKLFFGSGTQLSVL	TRBJ1-4	TRBV20-1	16	-5.308
CAAGACAGAGAGCTGGGTTCCACTGCCAAAAAACAGTTTTCCGAGTCTTTCCGTCCCAGGTCTGCTGGCACAGAAGTACACAGATGTCTGGGAG	SQTSVYFCASRPGTERLGKLFFGSGTQLSVL	TRBJ1-4	TRBV6-5	6	-5.734
CAAGACAGAGAGCTGGGTTCCACTGCCAAAAAACAGTTTTCCGATTATCCCTGTCGCGCTGCTGGCACAGAAATACACAGCAGAGTCACCAAGC	LGDSAVYFCASSATGIIGKLFFGSGTQLSVL	TRBJ1-4	TRBV3-1	5	-5.814
CAAGACAGAGAGCTGGGTTCCACTGCCAAAAAACAGTTTTCCGCCACCCTGTCCCTCAACGCTGCAGAGATATATGCTGCTGTCTTCAGGGCTC	SPEDSSIYLCSVEGQGGGKLFFGSGTQLSVL	TRBJ1-4	TRBV29-1	4	-5.91
CAAGACAGAGAGCTGGGTTCCACTGCCAAAAAACAGTTTTCCGCCCCCCCCTTCACTGCTGGCACAGAAGTACACAGATGTCTGGGAGGGAGCA	APSQTSVYFCASSEGGGGKLFFGSGTQLSVL	TRBJ1-4	TRBV6-1	4	-5.91
CAAGACAGAGAGCTGGGTTCCACTGCCAAAAAACAGTTTTCCGCCCCCCTGGTTGCTGGCACAGAAGTACACAGATGTCTGGGAGGGAGCAGCC	AAPSQTSVYFCASNQGGGKLFFGSGTQLSVL	TRBJ1-4	TRBV6-5	3	-6.035
CAAGACAGAGAGCTGGGTTCCACTGCCAAAAAACAGTTTTCCGCCCCCTGAAGCTAAGCTGCTGGCACAGAGATACATGGCCGAGTCCCCCTGC	QGDSAMYLCASSLASGGGKLFFGSGTQLSVL	TRBJ1-4	TRBV7-9	3	-6.035
CAAGACAGAGAGCTGGGTTCCACTGCCAAAAAACAGTTTTCCGCCCCCTGGGATGCTGCTGGCACAGAGATACAGGGCCGAGTCCCCCAGCAAC	LLGDSALYLCASSIPGGGKLFFGSGTQLSVL	TRBJ1-4	TRBV5-5	3	-6.035
CAAGACAGAGAGCTGGGTTCCACTGCCAAAAAACAGTTTTCCGCCCCTGTCCGGGCTGCTGGCGCAAAGATAAAGGGCCGAGTCCCCCAGCTCC	ELGDSALYLCASSPDRGGKLFFGSGTQLSVL	TRBJ1-4	TRBV5-1	5	-5.814
CAAGACAGAGAGCTGGGTTCCACTGCCAAAAAACAGTTTTCCGCCCTGTCCCGAACTGCTGGCACAGAAGTACACAGATGTCTGGGAGGGAGCA	APSQTSVYFCASSSGQGGKLFFGSGTQLSVL	TRBJ1-4	TRBV6-5	3	-6.035
CAAGACAGAGAGCTGGGTTCCACTGCCAAAAAACAGTTTTCCGCCGGACCCGGAATGTTCGAATGTACTACTGGCACAGAGATAGAAAGCTGTC	TAFYLCASSTFEHSGSGGKLFFGSGTQLSVL	TRBJ1-4	TRBV19	3	-6.035
CAAGACAGAGAGCTGGGTTCCACTGCCAAAAAACAGTTTTCCGCCTGTCCCGGCTACGTAATCTTGGCTGCTGGCGCAGAGATACAGGGCCGAG	SALYLCASSQDYVAGTGGKLFFGSGTQLSVL	TRBJ1-4	TRBV4-3	6	-5.734
CAAGACAGAGAGCTGGGTTCCACTGCCAAAAAACAGTTTTCCGCTCCCGTCTACACTCCAGGCACAGAGATAGAAGCCAGAGTCACTGAGAAGG	LLSDSGFYLCAWSVDGSGKLFFGSGTQLSVL	TRBJ1-4	TRBV30	3	-6.035
CAAGACAGAGAGCTGGGTTCCACTGCCAAAAAACAGTTTTCCGCTCCCTGTCCATTCTTGGCTGCTGGCACAGAGATACAGGGCCGAGTCTTCT	EDSALYLCASSQEWTGSGKLFFGSGTQLSVL	TRBJ1-4	TRBV4-2	58	-4.749
CAAGACAGAGAGCTGGGTTCCACTGCCAAAAAACAGTTTTCCGCTTCCTCCCAGTGCGCTGGCACAGAAGTACACAGATGTCTGGGAGGGAGCA	APSQTSVYFCASALGGSGKLFFGSGTQLSVL	TRBJ1-4	TRBV6-6	5	-5.814
CAAGACAGAGAGCTGGGTTCCACTGCCAAAAAACAGTTTTCCGCTTGGGGCTCCTAAGCTGCTGGCACAGAGATACATGGCCGAGTCCCCCTGC	QGDSAMYLCASSLGAPSGKLFFGSGTQLSVL	TRBJ1-4	TRBV7-9	4	-5.91
CAAGACAGAGAGCTGGGTTCCACTGCCAAAAAACAGTTTTCCGGAATCTGTCCCGGAGTGGCTGCTGGCGCAGAGATACAGGGCTGAGTCTTCT	EDSALYLCASSHSGTDSGKLFFGSGTQLSVL	TRBJ1-4	TRBV4-1	4	-5.91
CAAGACAGAGAGCTGGGTTCCACTGCCAAAAAACAGTTTTCCGGAGTCTCTAGCACTGCAGATGTAGAAGCTGCTGTCTTCAGGATGGGCACTG	SAHPEDSSFYICSARDSGKLFFGSGTQLSVL	TRBJ1-4	TRBV20-1	3	-6.035
CAAGACAGAGAGCTGGGTTCCACTGCCAAAAAACAGTTTTCCGGATCCCTCGTAGCTGCTGGCGCAAAGATAAAGGGCCGAGTCCCCCAGCTCC	ELGDSALYLCASSYEGSGKLFFGSGTQLSVL	TRBJ1-4	TRBV5-1	2	-6.211
CAAGACAGAGAGCTGGGTTCCACTGCCAAAAAACAGTTTTCCGGCCCCCAAATCTCTAGCACTGCAGATGTAGAAGCTGCTGTCTTCAGGATGG	HPEDSSFYICSARDLGAGKLFFGSGTQLSVL	TRBJ1-4	TRBV20-1	14	-5.366
CAAGACAGAGAGCTGGGTTCCACTGCCAAAAAACAGTTTTCCGGGCCTTCTCCCATAGTAACTGCTGGCACAGAAGTACACAGATGTCTGGGAG	SQTSVYFCASSYYGRRPGKLFFGSGTQLSVL	TRBJ1-4	TRBV6-5	5	-5.814
CAAGACAGAGAGCTGGGTTCCACTGCCAAAAAACAGTTTTCCGGGTCCCCTGTCCACACTGCTGGCACAGAAGTACATGGCTGAGTCCTCCAGC	LEDSAMYFCASSVDRGPGKLFFGSGTQLSVL	TRBJ1-4	TRBV2	5	-5.814
CAAGACAGAGAGCTGGGTTCCACTGCCAAAAAACAGTTTTCCGGTATATCCGTGATCTCTAGCACTGCAGATGTAGAAGCTGCTGTCTTCAGGA	PEDSSFYICSARDHGYTGKLFFGSGTQLSVL	TRBJ1-4	TRBV20-1	4	-5.91
CAAGACAGAGAGCTGGGTTCCACTGCCAAAAAACAGTTTTCCGGTCAAGCTCCCCTGTACAGTACTGGCACAGAGATAGAAAGCTGTCGGGTTC	NPTAFYLCASTVQGSLTGKLFFGSGTQLSVL	TRBJ1-4	TRBV19	3	-6.035
CAAGACAGAGAGCTGGGTTCCACTGCCAAAAAACAGTTTTCCGGTTTCTTGGCTGCTGGCACAGAAATACACAGCAGAGTCACCAAGCTCCAGG	LELGDSAVYFCASSQETGKLFFGSGTQLSVL	TRBJ1-4	TRBV3-1	2	-6.211
CAAGACAGAGAGCTGGGTTCCACTGCCAAAAAACAGTTTTCCGTATAAACTGCTGGCACAGAAGTACACAGCTGAGTCCCTGGGTTCTGAGGGC	PSEPRDSAVYFCASSLYGKLFFGSGTQLSVL	TRBJ1-4	TRBV12-3; TRBV12-4	3	-6.035
CAAGACAGAGAGCTGGGTTCCACTGCCAAAAAACAGTTTTCCGTCCCCCCTGGTGCGGCTGCTGGCACAGAGATACACGGCCGAGTCCTCCTGN	QEDSAVYLCASSRTRGDGKLFFGSGTQLSVL	TRBJ1-4	TRBV7-2	2	-6.211
CAAGACAGAGAGCTGGGTTCCACTGCCAAAAAACAGTTTTCCGTCCGGAGGCCCCCCAACGCTGCAGAGATATATGCTGCTGTCTTCAGGGCTC	SPEDSSIYLCSVGGPPDGKLFFGSGTQLSVL	TRBJ1-4	TRBV29-1	2	-6.211
CAAGACAGAGAGCTGGGTTCCACTGCCAAAAAACAGTTTTCCGTCTAGACGCGGGGGTAAGCTGCTGGCACAGAGATACACGGCGGAGTCCTCC	EDSAVYLCASSLPPRLDGKLFFGSGTQLSVL	TRBJ1-4	TRBV7-8	3	-6.035
CAAGACAGAGAGCTGGGTTCCACTGCCAAAAAACAGTTTTCCGTCTGTCCGGGGCGAGCTGGCACAGAAGTACACAGCTGAGTCCCTGGGTTCT	EPRDSAVYFCASSPRTDGKLFFGSGTQLSVL	TRBJ1-4	TRBV12-3; TRBV12-4	3	-6.035
CAAGACAGAGAGCTGGGTTCCACTGCCAAAAAACAGTTTTCCGTGCGCCCCTCCTGAGGGGGTACTGGCACAGAGATAGAAAGCTGTCGGGTTC	NPTAFYLCASTPSGGAHGKLFFGSGTQLSVL	TRBJ1-4	TRBV19	3	-6.035
CAAGACAGAGAGCTGGGTTCCACTGCCAAAAAACAGTTTTCCGTTAGGCTCCATAAACTTGCTGGCACAGAGGTACATAGATGTCTGGTTGGTG	TNQTSMYLCASKFMEPNGKLFFGSGTQLSVL	TRBJ1-4	TRBV28	2	-6.211
CAAGACAGAGAGCTGGGTTCCACTGCCAAAAAACAGTTTTCCGTTCCCCACGACCGAACTGGCACAGAGATAGAAAGCTGTCGGGTTCTTTTGG	QKNPTAFYLCASSVVGNGKLFFGSGTQLSVL	TRBJ1-4	TRBV19	4	-5.91
CAAGACAGAGAGCTGGGTTCCACTGCCAAAAAACAGTTTTCCGTTTCCAAAGCTGCTGGCACAGAGATACATGGCCGAGTCCCCCTGCTCTGTG	TEQGDSAMYLCASSFGNGKLFFGSGTQLSVL	TRBJ1-4	TRBV7-9	4	-5.91
CAAGACAGAGAGCTGGGTTCCACTGCCAAAAAACAGTTTTCCTAAAACCCCTGTCCCTGAGCTGGCACTGCAGATGTAGAAGCTGCTGTCTTCA	EDSSFYICSASSGTGVLGKLFFGSGTQLSVL	TRBJ1-4	TRBV20-1	7	-5.667
CAAGACAGAGAGCTGGGTTCCACTGCCAAAAAACAGTTTTCCTAAACCCCAATCTTGGCTGCTGGCACAGAAATAAACTCCAGAATCCTCCAGT	LEDSGVYFCASSQDWGLGKLFFGSGTQLSVL	TRBJ1-4	TRBV14	6	-5.734
CAAGACAGAGAGCTGGGTTCCACTGCCAAAAAACAGTTTTCCTAAGGATCCAGGGCTGCTGGCACAGAGGTACATAGATGTCTGGTTGGTGCTG	STNQTSMYLCASSPGSLGKLFFGSGTQLSVL	TRBJ1-4	TRBV28	4	-5.91
CAAGACAGAGAGCTGGGTTCCACTGCCAAAAAACAGTTTTCCTACCCCTGTCCCTGATTCAACGCTGCAGAGATATATGCTGCTGTCTTCAGGN	PEDSSIYLCSVESGTGVGKLFFGSGTQLSVL	TRBJ1-4	TRBV29-1	2	-6.211
CAAGACAGAGAGCTGGGTTCCACTGCCAAAAAACAGTTTTCCTACCCTGTCCCGATGGCTGCTGGCACAGAAATAAACTCCAGAATCCTCCAGT	LEDSGVYFCASSHRDRVGKLFFGSGTQLSVL	TRBJ1-4	TRBV14	2	-6.211
CAAGACAGAGAGCTGGGTTCCACTGCCAAAAAACAGTTTTCCTAGACCGCCACCCTCCTCAGGGCTGCTGGCACAGAGATACACGGCCGAGTCC	DSAVYLCASSPEEGGGLGKLFFGSGTQLSVL	TRBJ1-4	TRBV7-2	4	-5.91
CAAGACAGAGAGCTGGGTTCCACTGCCAAAAAACAGTTTTCCTATGCCTCCTATACTACTGGCACAGAGATAGAAAGCTGTCGGGTTCTTTTGG	QKNPTAFYLCASSIGGIGKLFFGSGTQLSVL	TRBJ1-4	TRBV19	4	-5.91
CAAGACAGAGAGCTGGGTTCCACTGCCAAAAAACAGTTTTCCTCCCCCCCTGTCCAGACTGCTGGCACAGAAGTACACAGCTGAGTCCCTGGGT	PRDSAVYFCASSLDRGGGKLFFGSGTQLSVL	TRBJ1-4	TRBV12-3; TRBV12-4	2	-6.211
CAAGACAGAGAGCTGGGTTCCACTGCCAAAAAACAGTTTTCCTCCCCGCGGTGGTGAGCTGGCACAGAAATAAGCTGCCGAATCTCCTCGCACT	VRGDSAAYFCASSPPRGGKLFFGSGTQLSVL	TRBJ1-4	TRBV18	6	-5.734
CAAGACAGAGAGCTGGGTTCCACTGCCAAAAAACAGTTTTCCTCCCTGCCCCTCTAGGCTGCTGGCACAGAGATACACGGCCGAGTCCTCCTGC	QEDSAVYLCASSLEGQGGKLFFGSGTQLSVL	TRBJ1-4	TRBV7-2	4	-5.91
CAAGACAGAGAGCTGGGTTCCACTGCCAAAAAACAGTTTTCCTCCGAGATATGCGCTGCTGGCGCAGAGATACAGGGCTGAGTCTTCTGGCTGC	QPEDSALYLCASSAYLGGKLFFGSGTQLSVL	TRBJ1-4	TRBV4-1	2	-6.211
CAAGACAGAGAGCTGGGTTCCACTGCCAAAAAACAGTTTTCCTCCGGGGCTGCTGGCGCAAAGATAAAGGGCCGAGTCCCCCAGCTCCAAGGTG	TLELGDSALYLCASSPGGKLFFGSGTQLSVL	TRBJ1-4	TRBV5-1	2	-6.211
CAAGACAGAGAGCTGGGTTCCACTGCCAAAAAACAGTTTTCCTCCTCCCTGACTAGCACTGCAGATGTAGAAGCTGCTGTCTTCAGGATGGGCA	AHPEDSSFYICSASQGGGKLFFGSGTQLSVL	TRBJ1-4	TRBV20-1	7	-5.667
CAAGACAGAGAGCTGGGTTCCACTGCCAAAAAACAGTTTTCCTCGAGGCCCTTCCAAGCTGCTGGCGCAAAGATAAAGGGCCGAGTCCCCCAGC	LGDSALYLCASSLEGPRGKLFFGSGTQLSVL	TRBJ1-4	TRBV5-1	9	-5.558
CAAGACAGAGAGCTGGGTTCCACTGCCAAAAAACAGTTTTCCTCGGGGCGGGCTGCTGGCACAGAGATACATGGCCGAGTCCCCCTGCTCTGTG	TEQGDSAMYLCASSPPRGKLFFGSGTQLSVL	TRBJ1-4	TRBV7-9	2	-6.211
CAAGACAGAGAGCTGGGTTCCACTGCCAAAAAACAGTTTTCCTCTACTGGATCCCAAGCTGCTGGCACAGAGATACAGGGCCGAGTCCCCCAGC	LGDSALYLCASSLGSSRGKLFFGSGTQLSVL	TRBJ1-4	TRBV5-5	2	-6.211
CAAGACAGAGAGCTGGGTTCCACTGCCAAAAAACAGTTTTCCTCTCCCTGTCCCCGTACTATCTCTAGCACTGCAGATGTAGAAGCTGCTGTCT	DSSFYICSARDSTGTGRGKLFFGSGTQLSVL	TRBJ1-4	TRBV20-1	5	-5.814
CAAGACAGAGAGCTGGGTTCCACTGCCAAAAAACAGTTTTCCTGAATCCGCTCCCTCCCCCCTTCTAGCACTGCAGATGTAGAAGCTGCTGTCT	DSSFYICSARRGEGADSGKLFFGSGTQLSVL	TRBJ1-4	TRBV20-1	5	-5.814
CAAGACAGAGAGCTGGGTTCCACTGCCAAAAAACAGTTTTCCTGACCCCTCTGTAACGCTGCTGGCACAGAAGTACACAGCTGAGTCCCTGGGT	PRDSAVYFCASSVTEGSGKLFFGSGTQLSVL	TRBJ1-4	TRBV12-3; TRBV12-4	3	-6.035
CAAGACAGAGAGCTGGGTTCCACTGCCAAAAAACAGTTTTCCTGAGCGCCCCTGATTGCTGGCACAGAAGTACACAGATGTCTGGGAGGGAGCA	APSQTSVYFCASNQGRSGKLFFGSGTQLSVL	TRBJ1-4	TRBV6-5	3	-6.035
CAAGACAGAGAGCTGGGTTCCACTGCCAAAAAACAGTTTTCCTGCAACGGCTGTCCCGAGGCTGCTGGCACAGAGATACACGGCCGAGTCCTCC	EDSAVYLCASSLGTAVAGKLFFGSGTQLSVL	TRBJ1-4	TRBV7-2	4	-5.91
CAAGACAGAGAGCTGGGTTCCACTGCCAAAAAACAGTTTTCCTGCCACATTGTTCTCATCTCTAGCACTGCAGATGTAGAAGCTGCTGTCTTCA	EDSSFYICSARDENNVAGKLFFGSGTQLSVL	TRBJ1-4	TRBV20-1	5	-5.814
CAAGACAGAGAGCTGGGTTCCACTGCCAAAAAACAGTTTTCCTGCCCCCTGTCCCGCGCTGATGGCACAGAAGTACACAGATGTCTGGGAGCTG	SSQTSVYFCAISAGQGAGKLFFGSGTQLSVL	TRBJ1-4	TRBV10-3	3	-6.035
CAAGACAGAGAGCTGGGTTCCACTGCCAAAAAACAGTTTTCCTGCGGTTAGGGACTCCAAGCTGCTGGCGCAAAGATAAAGGGCCGAGTCCCCC	GDSALYLCASSLESLTAGKLFFGSGTQLSVL	TRBJ1-4	TRBV5-1	7	-5.667
CAAGACAGAGAGCTGGGTTCCACTGCCAAAAAACAGTTTTCCTGCTCCCTGTCCCCACGCGATTAAACTGCTGGCACAGAAGTACACAGCTGAG	SAVYFCASSLIAWGQGAGKLFFGSGTQLSVL	TRBJ1-4	TRBV12-3; TRBV12-4	2	-6.211
CAAGACAGAGAGCTGGGTTCCACTGCCAAAAAACAGTTTTCCTGCTGCGGACTCCCGAGCACTGCAGATGTAGAAGCTGCTGTCTTCAGGATGG	HPEDSSFYICSARESAAGKLFFGSGTQLSVL	TRBJ1-4	TRBV20-1	16	-5.308
CAAGACAGAGAGCTGGGTTCCACTGCCAAAAAACAGTTTTCCTGCTTCACTGCTGGCACAGAAGTACATGGCTGAGTCCTCCAGCTTTGTGGAC	STKLEDSAMYFCASSEAGKLFFGSGTQLSVL	TRBJ1-4	TRBV2	3	-6.035
CAAGACAGAGAGCTGGGTTCCACTGCCAAAAAACAGTTTTCCTGGAACGTCGGTCCCATCCAAGCTGCTGGCGCAAAGATAAAGGGCCGAGTCC	DSALYLCASSLDGTDVPGKLFFGSGTQLSVL	TRBJ1-4	TRBV5-1	3	-6.035
CAAGACAGAGAGCTGGGTTCCACTGCCAAAAAACAGTTTTCCTGGTTCCCTGTCTTTGCTGGCACAGAAGTACACAGATGTCTGGGAGGGAGCA	APSQTSVYFCASKDREPGKLFFGSGTQLSVL	TRBJ1-4	TRBV6-5	6	-5.734
CAAGACAGAGAGCTGGGTTCCACTGCCAAAAAACAGTTTTCCTTCACCTGTCCGCCTACTGCTGGCACAGAAGTACAGAGAGGTCTGGTTGGGG	PNQTSLYFCASSRRTGEGKLFFGSGTQLSVL	TRBJ1-4	TRBV27	4	-5.91
CAAGACAGAGAGCTGGGTTCCACTGCCAAAAAACAGTTTTCCTTCCAAGAACTGGCTGCTGGCACAGAAGTACACAGCTGAGTCCCTGGGTTCT	EPRDSAVYFCASSQFLEGKLFFGSGTQLSVL	TRBJ1-4	TRBV12-3; TRBV12-4	3	-6.035
CAAGACAGAGAGCTGGGTTCCACTGCCAAAAAACAGTTTTCCTTCCACGACCCTATCTCTAGCACTGCAGATGTAGAAGCTGCTGTCTTCAGGA	PEDSSFYICSARDRVVEGKLFFGSGTQLSVL	TRBJ1-4	TRBV20-1	8	-5.609
CAAGACAGAGAGCTGGGTTCCACTGCCAAAAAACAGTTTTCCTTCCCCCCCGGTGGGGCTGCTGGCACAGAGATACAGGGCCGAGTCTTCTGGC	PEDSALYLCASSPTGGEGKLFFGSGTQLSVL	TRBJ1-4	TRBV4-2	4	-5.91
CAAGACAGAGAGCTGGGTTCCACTGCCAAAAAACAGTTTTCCTTCCCCTGTCCGGCGATCTCTAGCACTGCAGATGTAGAAGCTGCTGTCTTCA	EDSSFYICSARDRRTGEGKLFFGSGTQLSVL	TRBJ1-4	TRBV20-1	3	-6.035
CAAGACAGAGAGCTGGGTTCCACTGCCAAAAAACAGTTTTCCTTCGGAGTGGCTGCTGGCACAGAAATACACAGCAGAGTCACCAAGCTCCAGG	LELGDSAVYFCASSHSEGKLFFGSGTQLSVL	TRBJ1-4	TRBV3-1	3	-6.035
CAAGACAGAGAGCTGGGTTCCACTGCCAAAAAACAGTTTTCCTTCGGCCACAGAGCTGCTGGCACAGAGATACATGGCCGAGTCCCCAAGCTCT	ELGDSAMYLCASSSVAEGKLFFGSGTQLSVL	TRBJ1-4	TRBV11-1	3	-6.035
CAAGACAGAGAGCTGGGTTCCACTGCCAAAAAACAGTTTTCCTTCTCCTCCCTTCCCCACGCTGCAGAGATATATGCTGCTGTCTTCAGGGCTC	SPEDSSIYLCSVGKGGEGKLFFGSGTQLSVL	TRBJ1-4	TRBV29-1	3	-6.035
CAAGACAGAGAGCTGGGTTCCACTGCCAAAAAACAGTTTTCCTTCTTCAACGCTGCAGAGATATATGCTGCTGTCTTCAGGGCTCATGTTGCTC	SNMSPEDSSIYLCSVEEGKLFFGSGTQLSVL	TRBJ1-4	TRBV29-1	4	-5.91
CAAGACAGAGAGCTGGGTTCCACTGCCAAAAAACAGTTTTCCTTCTTCCCCGCCCGCTAAGCTGCTGGCACAGAGATACATGGCCGAGTCCCCC	GDSAMYLCASSLAGGEEGKLFFGSGTQLSVL	TRBJ1-4	TRBV7-9	4	-5.91
CAAGACAGAGAGCTGGGTTCCACTGCCAAAAAACAGTTTTCCTTCTTCGCTGTCCGTCGTGGCACAGAAGTACACAGATGTCTGGGAGCTGGTA	TSSQTSVYFCATTDSEEGKLFFGSGTQLSVL	TRBJ1-4	TRBV10-3	6	-5.734
CAAGACAGAGAGCTGGGTTCCACTGCCAAAAAACAGTTTTCGAAGGGCCCCTGTCCCTTTCGCACTGCAGATGTAGAAGCTGCTGTCTTCAGGA	PEDSSFYICSAKGTGALRKLFFGSGTQLSVL	TRBJ1-4	TRBV20-1	25	-5.115
CAAGACAGAGAGCTGGGTTCCACTGCCAAAAAACAGTTTTCGAGGCCCCCCCACTGTAGTACTGGCACAGAGATAGAAAGCTGTCGGGTTCTTT	KNPTAFYLCASTTVGGPRKLFFGSGTQLSVL	TRBJ1-4	TRBV19	4	-5.91
CAAGACAGAGAGCTGGGTTCCACTGCCAAAAAACAGTTTTCGCACCCCGGTCGACTCACTGATGGCACAGAAGTACACAGATGTCTGGGAGCTG	SSQTSVYFCAISESTGVRKLFFGSGTQLSVL	TRBJ1-4	TRBV10-3	4	-5.91
CAAGACAGAGAGCTGGGTTCCACTGCCAAAAAACAGTTTTCGCCCCCCTCTCACCAAGCTGCTGGCACAGAGATACAGGGCCGAGTCCCCCAGC	LGDSALYLCASSLVRGGRKLFFGSGTQLSVL	TRBJ1-4	TRBV5-5	6	-5.734
CAAGACAGAGAGCTGGGTTCCACTGCCAAAAAACAGTTTTCGCCCTGCTACGTCACTGCTGGCACAGAAGTACATGGCTGAGTCCTCCAGCTTT	KLEDSAMYFCASSDVAGRKLFFGSGTQLSVL	TRBJ1-4	TRBV2	3	-6.035
CAAGACAGAGAGCTGGGTTCCACTGCCAAAAAACAGTTTTCGCCGGGAACCTTGGCTGTTCAAGCTGCTGGCACAGAGATACAGGGCCGAGTCC	DSALYLCASSLNSQGSRRKLFFGSGTQLSVL	TRBJ1-4	TRBV5-5	4	-5.91
CAAGACAGAGAGCTGGGTTCCACTGCCAAAAAACAGTTTTCGGCCCCCTGTCCCTTGACTGCTGGCACAGAAGTACACAGATGTTTGGGAGGGA	PSQTSVYFCASSQGTGGRKLFFGSGTQLSVL	TRBJ1-4	TRBV6-2	4	-5.91
CAAGACAGAGAGCTGGGTTCCACTGCCAAAAAACAGTTTTCGGGCAGAGACCCCGGAGCTGCTGGCACAGAGATACACGGCCGAGTCCTCAAGC	LEDSAVYLCASSSGVSARKLFFGSGTQLSVL	TRBJ1-4	TRBV11-2	2	-6.211
CAAGACAGAGAGCTGGGTTCCACTGCCAAAAAACAGTTTTCGGTACCGCTCGTCCGGTCTGCTGGCACAGAAGTACAGAGAGGTCTGGTTGGGG	PNQTSLYFCASRPDERYRKLFFGSGTQLSVL	TRBJ1-4	TRBV27	3	-6.035
CAAGACAGAGAGCTGGGTTCCACTGCCAAAAAACAGTTTTCGTATCCCCTGTCCTAAACTGCTGGCACAGAAGTACAGAGAGGTCTGGTTGGGG	PNQTSLYFCASSLGQGIRKLFFGSGTQLSVL	TRBJ1-4	TRBV27	6	-5.734
CAAGACAGAGAGCTGGGTTCCACTGCCAAAAAACAGTTTTCGTCCCCTGTGTGGACTGCTGGCACAGAAGTACACAGCTGAGTCCCTGGGTTCT	EPRDSAVYFCASSPHRGRKLFFGSGTQLSVL	TRBJ1-4	TRBV12-3; TRBV12-4	3	-6.035
CAAGACAGAGAGCTGGGTTCCACTGCCAAAAAACAGTTTTCGTCCCTGTCCCATGTCGCGGGGCCTGGCGCAAAGATAAAGGGCCGAGTCCCCC	GDSALYLCARPRDMGQGRKLFFGSGTQLSVL	TRBJ1-4	TRBV5-1	43	-4.879
CAAGACAGAGAGCTGGGTTCCACTGCCAAAAAACAGTTTTCGTCTAACATTGTCCATACTACTGGCACAGAGATAGAAAGCTGTCGGGTTCTTT	KNPTAFYLCASSMDNVRRKLFFGSGTQLSVL	TRBJ1-4	TRBV19	2	-6.211
CAAGACAGAGAGCTGGGTTCCACTGCCAAAAAACAGTTTTCGTCTCCCCGTCCCCGTAAGACTAGCACTGCAGATGTAGAAGCTGCTGTCTTCA	EDSSFYICSASLTGTGRRKLFFGSGTQLSVL	TRBJ1-4	TRBV20-1	6	-5.734
CAAGACAGAGAGCTGGGTTCCACTGCCAAAAAACAGTTTTCTATTCCCCCTGTTCAAGCCAACTGCTGGCACAGAAGTACACAGATGTCTGGGA	PRHLCTSVPAVGLNRGNRKLFFGSGTQLSVL	TRBJ1-4	TRBV6-5	4	-5.91
CAAGACAGAGAGCTGGGTTCCACTGCCAAAAAACAGTTTTCTCACTCCGCCCTGTCCAGGTGAGCTGCTGGCACAGAGATACACGGCCGAGTCC	DSAVYLCASSSPGQGGVRKLFFGSGTQLSVL	TRBJ1-4	TRBV7-2	15	-5.336
CAAGACAGAGAGCTGGGTTCCACTGCCAAAAAACAGTTTTCTCCCCATAGCACTGCAGATGTAGAAGCTGCTGTCTTCAGGATGGGCACTGGTC	TSAHPEDSSFYICSAMGRKLFFGSGTQLSVL	TRBJ1-4	TRBV20-1	3	-6.035
CAAGACAGAGAGCTGGGTTCCACTGCCAAAAAACAGTTTTCTCCCTGTCCCGTGAGGCCTGCTGGCACAGAGATACACGGCCGAGTCCTCCTGC	QEDSAVYLCASRPHGTGRKLFFGSGTQLSVL	TRBJ1-4	TRBV7-2	5	-5.814
CAAGACAGAGAGCTGGGTTCCACTGCCAAAAAACAGTTTTCTCCCTGTCGCAATGCTGGCACAGAAGTACATGGCTGAGTCCTCCAGCTTTGTG	TKLEDSAMYFCASIATGRKLFFGSGTQLSVL	TRBJ1-4	TRBV2	3	-6.035
CAAGACAGAGAGCTGGGTTCCACTGCCAAAAAACAGTTTTCTCCTGGAGCCGCTGCTGGCACAGAGATACACGGCCGAGTCCTCCTGCTGTGTG	TQQEDSAVYLCASSGSRRKLFFGSGTQLSVL	TRBJ1-4	TRBV7-2	16	-5.308
CAAGACAGAGAGCTGGGTTCCACTGCCAAAAAACAGTTTTCTCGAGGTCCCGGTCTCACTGGTGGCACAGAAGTAAAGAGCTGTCTGGTTGGGN	PNQTALYFCATSETGTSRKLFFGSGTQLSVL	TRBJ1-4	TRBV24-1	3	-6.035
CAAGACAGAGAGCTGGGTTCCACTGCCAAAAAACAGTTTTCTCTCAGCCCTAACGCGATCTTGGCTGCTGGCGCAGAGATACAGGGCTGAGTCT	DSALYLCASSQDRVRAERKLFFGSGTQLSVL	TRBJ1-4	TRBV4-1	4	-5.91
CAAGACAGAGAGCTGGGTTCCACTGCCAAAAAACAGTTTTCTGCTGCCCTGTCCTTCAACGCTGCAGAGATATATGCTGCTGTCTTCAGGGCTC	SPEDSSIYLCSVEGQGSRKLFFGSGTQLSVL	TRBJ1-4	TRBV29-1	9	-5.558
CAAGACAGAGAGCTGGGTTCCACTGCCAAAAAACAGTTTTCTGGCTGTCCCGGTTCCCCTACTGGCACAGAGATAGAAAGCTGTCGGGTTCTTT	KNPTAFYLCASRGTGTARKLFFGSGTQLSVL	TRBJ1-4	TRBV19	4	-5.91
CAAGACAGAGAGCTGGGTTCCACTGCCAAAAAACAGTTTTCTTCCCGACCGTCCCGGGGTACTACTGGCACAGAGATAGAAAGCTGTCGGGTTC	NPTAFYLCASSTPGRSGRKLFFGSGTQLSVL	TRBJ1-4	TRBV19	3	-6.035
CAAGACAGAGAGCTGGGTTCCACTGCCAAAAAACAGTTTTCTTCGTAATCCCGCTATTGGGGTACTACTGGCACAGAGATAGAAAGCTGTCGGG	PTAFYLCASSTPIAGLRRKLFFGSGTQLSVL	TRBJ1-4	TRBV19	3	-6.035
CAAGACAGAGAGCTGGGTTCCACTGCCAAAAAACAGTTTTCTTGCGCTGTCCGCCCTCGGGCTGCTGGCACAGAAATACACAGCAGAGTCACCA	GDSAVYFCASSPRADSARKLFFGSGTQLSVL	TRBJ1-4	TRBV3-1	6	-5.734
CAAGACAGAGAGCTGGGTTCCACTGCCAAAAAACAGTTTTCTTTCCCCTGCCCGATCTAAGCTGCTGGCACAGAGATACATGGCCGAGTCCCCC	GDSAMYLCASSLDRAGERKLFFGSGTQLSVL	TRBJ1-4	TRBV7-9	2	-6.211
CAAGACAGAGAGCTGGGTTCCACTGCCAAAAAACAGTTTTGAAACCCCGTCCTGGGAGTAACTGCTGGCACAGAAGTACACAGATGTCTGGGAG	SQTSVYFCASSYSQDGVSKLFFGSGTQLSVL	TRBJ1-4	TRBV6-6	5	-5.814
CAAGACAGAGAGCTGGGTTCCACTGCCAAAAAACAGTTTTGAACCCCCTGTCCGGGCCCTGCTGGCACAGAAGTACACAGATGTCTGGGAGGGA	PSQTSVYFCASRARTGGSKLFFGSGTQLSVL	TRBJ1-4	TRBV6-1; TRBV6-6	2	-6.211
CAAGACAGAGAGCTGGGTTCCACTGCCAAAAAACAGTTTTGACCCAGGCCTGTCGAGGTAACTGCTGGCACAGAAGTACACAGATGTCTGGGAG	SQTSVYFCASSYLDRPGSKLFFGSGTQLSVL	TRBJ1-4	TRBV6-5	3	-6.035
CAAGACAGAGAGCTGGGTTCCACTGCCAAAAAACAGTTTTGACTGTAATAAGCTGCTGGCACAGAGATACATGGCCGAGTCCCCCTGCTCTGTG	TEQGDSAMYLCASSLLQSKLFFGSGTQLSVL	TRBJ1-4	TRBV7-9	2	-6.211
CAAGACAGAGAGCTGGGTTCCACTGCCAAAAAACAGTTTTGAGGGTATAAGTCCCGGTTCCCTAGCACTGCAGATGTAGAAGCTGCTGTCTTCA	EDSSFYICSAREPGLIPSKLFFGSGTQLSVL	TRBJ1-4	TRBV20-1	3	-6.035
CAAGACAGAGAGCTGGGTTCCACTGCCAAAAAACAGTTTTGATCTCAAATTGGGAGCGCTGGCACAGAAGTACAGAGAGGTCTGGTTGGGGCTG	SPNQTSLYFCASAPNLRSKLFFGSGTQLSVL	TRBJ1-4	TRBV27	4	-5.91
CAAGACAGAGAGCTGGGTTCCACTGCCAAAAAACAGTTTTGCCCACGACCTGTCCGGACTGCTGGCACAGAAGTACACAGCTGAGTCCCTGGGT	PRDSAVYFCASSPDRSWAKLFFGSGTQLSVL	TRBJ1-4	TRBV12-3; TRBV12-4	5	-5.814
CAAGACAGAGAGCTGGGTTCCACTGCCAAAAAACAGTTTTGCCCCATCCTGCCAGATACTACTGGCACAGAGATAGAAAGCTGTCGGGTTCTTT	KNPTAFYLCASSIWQDGAKLFFGSGTQLSVL	TRBJ1-4	TRBV19	4	-5.91
CAAGACAGAGAGCTGGGTTCCACTGCCAAAAAACAGTTTTGCCCCCTGTCCCAAGCTGCTGGCACAGAAGTACAGAGAGGTCTGGTTGGGGCTG	SPNQTSLYFCASSLGQGAKLFFGSGTQLSVL	TRBJ1-4	TRBV27	8	-5.609
CAAGACAGAGAGCTGGGTTCCACTGCCAAAAAACAGTTTTGCCCTCTCCCTTTGAGGTACACTCCAGGCACAGAGATAGAAGCCAGAGTCACTG	SDSGFYLCAWSVPQRERAKLFFGSGTQLSVL	TRBJ1-4	TRBV30	5	-5.814
CAAGACAGAGAGCTGGGTTCCACTGCCAAAAAACAGTTTTGCCCTGTAAGTTAAATCTTGGCTGCTGGCACAGAAATACACAGCAGAGTCACCA	GDSAVYFCASSQDLTYRAKLFFGSGTQLSVL	TRBJ1-4	TRBV3-1	2	-6.211
CAAGACAGAGAGCTGGGTTCCACTGCCAAAAAACAGTTTTGCCCTGTCCTGATAACTGCTGGCACAGAAGTACACAGATGTCTGGGAGGGAGCA	APSQTSVYFCASSYQDRAKLFFGSGTQLSVL	TRBJ1-4	TRBV6-5	4	-5.91
CAAGACAGAGAGCTGGGTTCCACTGCCAAAAAACAGTTTTGCCTCCTTTTTAAACTCCTAGCTGCTGGCACAGAGATACACAGCTGAGTCCCCC	GDSAVYLCASS*EFKKEAKLFFGSGTQLSVL	TRBJ1-4	TRBV7-4	223	-4.164
CAAGACAGAGAGCTGGGTTCCACTGCCAAAAAACAGTTTTGCCTCCTTTTTAAACTCCTCTCTGCAGAGAACCGACCACTGGGCCGCCCTGATT	IRAAQWSVLCREEFKKEAKLFFGSGTQLSVL	TRBJ1-4	TRBV7-4	3	-6.035
CAAGACAGAGAGCTGGGTTCCACTGCCAAAAAACAGTTTTGCGCCGTCAGACTCACTGATGGCACAGAAGTACACAGATGTCTGGGAGCTGGTA	TSSQTSVYFCAISESDGAKLFFGSGTQLSVL	TRBJ1-4	TRBV10-3	4	-5.91
CAAGACAGAGAGCTGGGTTCCACTGCCAAAAAACAGTTTTGCGGACTCCCCCTGGTCTTTGCTGGCACAGAAGTACACAGATGTCTGGGGGGGA	PPQTSVYFCASKDQGESAKLFFGSGTQLSVL	TRBJ1-4	TRBV6-5	6	-5.734
CAAGACAGAGAGCTGGGTTCCACTGCCAAAAAACAGTTTTGCGGTCCCCTGAGTCTCAAGGTCTTCAACGCTGCAGAGATATATGCTGCTGTCT	DSSIYLCSVEDLETQGTAKLFFGSGTQLSVL	TRBJ1-4	TRBV29-1	8	-5.609
CAAGACAGAGAGCTGGGTTCCACTGCCAAAAAACAGTTTTGCTAAACCCGCCTTTCGCCCCTGGGATAAACTGCTGGCACAGAGGTACATAGAT	SMYLCASSLSQGRKAGLAKLFFGSGTQLSVL	TRBJ1-4	TRBV28	3	-6.035
CAAGACAGAGAGCTGGGTTCCACTGCCAAAAAACAGTTTTGGCAACCCCTCGCGGGGGGAACTGCTGGCACAGAAGTACACAGATGTCTGGGAG	SQTSVYFCASSSPREGLPKLFFGSGTQLSVL	TRBJ1-4	TRBV6-5	5	-5.814
CAAGACAGAGAGCTGGGTTCCACTGCCAAAAAACAGTTTTGGGGCCCCCCCTCCTAAGCTGCTGGCACAGAGATACACGGCCGAGTCCTCCTGC	QEDSAVYLCASSLGGGAPKLFFGSGTQLSVL	TRBJ1-4	TRBV7-2	5	-5.814
CAAGACAGAGAGCTGGGTTCCACTGCCAAAAAACAGTTTTGGGTTTACTCCCCCACCACTGCTGGCACAGAAGTACACAGCTGAGTCCCTGGGT	PRDSAVYFCASSGGGVNPKLFFGSGTQLSVL	TRBJ1-4	TRBV12-3; TRBV12-4	9	-5.558
CAAGACAGAGAGCTGGGTTCCACTGCCAAAAAACAGTTTTGGTCCCTGTCCCGGGTCCGTGCTGCTGGCGCAAAGATAAAGGGCCGAGTCCCCC	GDSALYLCASSTDPGQGPKLFFGSGTQLSVL	TRBJ1-4	TRBV5-1	3	-6.035
CAAGACAGAGAGCTGGGTTCCACTGCCAAAAAACAGTTTTGGTCGGTTTCTGTGGGAGTCTTGGCTGCTGGCACAGAAATAAACTCCAGAATCC	DSGVYFCASSQDSHRNRPKLFFGSGTQLSVL	TRBJ1-4	TRBV14	6	-5.734
CAAGACAGAGAGCTGGGTTCCACTGCCAAAAAACAGTTTTGGTGACCCTGAGTAACTGCTGGCACAGAAGTACACAGATGTCTGGGAGGGAGCA	APSQTSVYFCASSYSGSPKLFFGSGTQLSVL	TRBJ1-4	TRBV6-6	4	-5.91
CAAGACAGAGAGCTGGGTTCCACTGCCAAAAAACAGTTTTGGTTCCCTGTCCCGGCTGCTGGCACAGAAGTACACAGATGTCTGGGAGGGAGCA	APSQTSVYFCASSRDREPKLFFGSGTQLSVL	TRBJ1-4	TRBV6-1	3	-6.035
CAAGACAGAGAGCTGGGTTCCACTGCCAAAAAACAGTTTTGTCCTTCCGACTGTTTCAACGCTGCAGAGATATATGCTGCTGTCTTCAGGGCTC	SPEDSSIYLCSVETVGRTKLFFGSGTQLSVL	TRBJ1-4	TRBV29-1	3	-6.035
CAAGACAGAGAGCTGGGTTCCACTGCCAAAAAACAGTTTTGTCGGGTCTAAGCTGCTGGCACAGAGATACACGGCCGAGTCCTCAAGCTTTGCA	AKLEDSAVYLCASSLDPTKLFFGSGTQLSVL	TRBJ1-4	TRBV11-2	7	-5.667
CAAGACAGAGAGCTGGGTTCCACTGCCAAAAAACAGTTTTGTCTGCCCACTCCAGGCACAGAGATAGAAGCCAGAGTCACTGAGAAGGAGCTTC	KLLLSDSGFYLCAWSGQTKLFFGSGTQLSVL	TRBJ1-4	TRBV30	4	-5.91
CAAGACAGAGAGCTGGGTTCCACTGCCAAAAAACAGTTTTGTTCCCTGGGGTGGGCTGCTGGCACAGAAATACAAAGCTGAGTCCCCCAGCTCC	ELGDSALYFCASSPPQGTKLFFGSGTQLSVL	TRBJ1-4	TRBV9	2	-6.211
CAAGACAGAGAGCTGGGTTCCACTGCCAAAAAACAGTTTTTCAAAAAAAATGTCCCGGTAGCTGCTGGCACAGAGATACACGGCCGAGTCCTCN	EDSAVYLCASSYRDIFFEKLFFGSGTQLSVL	TRBJ1-4	TRBV7-2	2	-6.211
CAAGACAGAGAGCTGGGTTCCACTGCCAAAAAACAGTTTTTCAAAAAAGCCCTGTCCGACGCTGCTGGCACAGAAATACAAAGCTGAGTCCCCC	GDSALYFCASSVGQGFFEKLFFGSGTQLSVL	TRBJ1-4	TRBV9	3	-6.035
CAAGACAGAGAGCTGGGTTCCACTGCCAAAAAACAGTTTTTCAAAAACCCTGTCCGAGCTGCTGGCACAGAAGTACAGAGAGGTCTGGTTGGGN	PNQTSLYFCASSSDRVFEKLFFGSGTQLSVL	TRBJ1-4	TRBV27	2	-6.211
CAAGACAGAGAGCTGGGTTCCACTGCCAAAAAACAGTTTTTCAAAAACTCCCCCTGTCTCTGCCCTAGCACTGCAGATGTAGAAGCTGCTGTCT	DSSFYICSARAETGGVFEKLFFGSGTQLSVL	TRBJ1-4	TRBV20-1	4	-5.91
CAAGACAGAGAGCTGGGTTCCACTGCCAAAAAACAGTTTTTCAAAACCCCCTGTCCGGCTGCTGGCACAGAGATACACGGCCGAGTCCTCCTGC	QEDSAVYLCASSRTGGFEKLFFGSGTQLSVL	TRBJ1-4	TRBV7-2	122	-4.426
CAAGACAGAGAGCTGGGTTCCACTGCCAAAAAACAGTTTTTCAAAACCCTCCCGCCGAAGGGTACTACTGGCACAGAGATAGAAAGCTGTCGGG	PTAFYLCASSTLRREGFEKLFFGSGTQLSVL	TRBJ1-4	TRBV19	4	-5.91
CAAGACAGAGAGCTGGGTTCCACTGCCAAAAAACAGTTTTTCAAAACCCTGTCCCACTGCACTGCAGATGTAGAAGCTGCTGTCTTCAGGATGG	HPEDSSFYICSAVGQGFEKLFFGSGTQLSVL	TRBJ1-4	TRBV20-1	2	-6.211
CAAGACAGAGAGCTGGGTTCCACTGCCAAAAAACAGTTTTTCAAAACTGCTACTACTGGCACAGAGATAGAAAGCTGTCGGGTTCTTTTGGGCC	AQKNPTAFYLCASSSSFEKLFFGSGTQLSVL	TRBJ1-4	TRBV19	21	-5.19
CAAGACAGAGAGCTGGGTTCCACTGCCAAAAAACAGTTTTTCAAAACTTGTCCCTCTAAAACTGCTGGCACAGAAGTACAGAGAGGTCTGGTTG	NQTSLYFCASSFRGTSFEKLFFGSGTQLSVL	TRBJ1-4	TRBV27	4	-5.91
CAAGACAGAGAGCTGGGTTCCACTGCCAAAAAACAGTTTTTCAAAAGCCCCTGTCCCATCACTGATGGCACAGAAGTACACAGATGTCTGGGAG	SQTSVYFCAISDGTGAFEKLFFGSGTQLSVL	TRBJ1-4	TRBV10-3	4	-5.91
CAAGACAGAGAGCTGGGTTCCACTGCCAAAAAACAGTTTTTCAAAAGGGTGTCCTCGATCTCTAGCACTGCAGATGTAGAAGCTGCTGTCTTCA	EDSSFYICSARDRGHPFEKLFFGSGTQLSVL	TRBJ1-4	TRBV20-1	3	-6.035
CAAGACAGAGAGCTGGGTTCCACTGCCAAAAAACAGTTTTTCAAAATCGCCCCCTGCATCCCGGCTGCTGGCGCAGAGATACAGGGCCGAGTCT	DSALYLCASSRDAGGDFEKLFFGSGTQLSVL	TRBJ1-4	TRBV4-3	3	-6.035
CAAGACAGAGAGCTGGGTTCCACTGCCAAAAAACAGTTTTTCAAAATCTGCTGCCCCGACCGCTCTAGCACTGCAGATGTAGAAGCTGCTGTCT	DSSFYICSARAVGAADFEKLFFGSGTQLSVL	TRBJ1-4	TRBV20-1	3	-6.035
CAAGACAGAGAGCTGGGTTCCACTGCCAAAAAACAGTTTTTCAAAATGGCTAGCACTGCAGATGTAGAAGCTGCTGTCTTCAGGATGGGCACTG	SAHPEDSSFYICSASHFEKLFFGSGTQLSVL	TRBJ1-4	TRBV20-1	9	-5.558
CAAGACAGAGAGCTGGGTTCCACTGCCAAAAAACAGTTTTTCAAAATGGGGCCGGTCCGGGCTGCTGGCACAGAAGTACACAGATGTCTGGGAG	SQTSVYFCASSPDRPHFEKLFFGSGTQLSVL	TRBJ1-4	TRBV6-5	2	-6.211
CAAGACAGAGAGCTGGGTTCCACTGCCAAAAAACAGTTTTTCAAACAGAACAATGCCTGTCCCGGCTGGTGAGCTGGCACAGAAATAAGCTGCC	AAYFCASSPAGTGIVLFEKLFFGSGTQLSVL	TRBJ1-4	TRBV18	4	-5.91
CAAGACAGAGAGCTGGGTTCCACTGCCAAAAAACAGTTTTTCAAACCCCCTGTCGTGGCTGCTGGCACAGAAATAAACTCCAGAATCCTCCAGT	LEDSGVYFCASSHDRGFEKLFFGSGTQLSVL	TRBJ1-4	TRBV14	2	-6.211
CAAGACAGAGAGCTGGGTTCCACTGCCAAAAAACAGTTTTTCAAACCCCGCCCCCGCTTGGCTGCTGGCGCAGAGATACAGGGCTGAGTCTTCT	EDSALYLCASSQAGAGFEKLFFGSGTQLSVL	TRBJ1-4	TRBV4-1	2	-6.211
CAAGACAGAGAGCTGGGTTCCACTGCCAAAAAACAGTTTTTCAAACCCTGTCCCGGTCTTAATGTCACTGCTGGCACAGAAGTACACAGATGTC	TSVYFCASSDIKTGTGFEKLFFGSGTQLSVL	TRBJ1-4	TRBV6-1	12	-5.433
CAAGACAGAGAGCTGGGTTCCACTGCCAAAAAACAGTTTTTCAAACCCTGTCCCTTCGCTGCTGGCGCAAAGATAAAGGGCCGAGTCCCCCAGC	LGDSALYLCASSEGTGFEKLFFGSGTQLSVL	TRBJ1-4	TRBV5-1	26	-5.098
CAAGACAGAGAGCTGGGTTCCACTGCCAAAAAACAGTTTTTCAAACCTCGGGAGTTGTGGGCCGCTGGCACAGAAGTACATGGCTGAGTCCTCC	EDSAMYFCASGPQLPRFEKLFFGSGTQLSVL	TRBJ1-4	TRBV2	4	-5.91
CAAGACAGAGAGCTGGGTTCCACTGCCAAAAAACAGTTTTTCAAACGACCCGACGCTGCAGAGATATATGCTGCTGTCTTCAGGGCTCATGTTG	NMSPEDSSIYLCSVGSFEKLFFGSGTQLSVL	TRBJ1-4	TRBV29-1	6	-5.734
CAAGACAGAGAGCTGGGTTCCACTGCCAAAAAACAGTTTTTCAAACGCCCCAGCGGTGGCACTGCAGATGTAGAAGCTGCTGTCTTCAGGATGG	HPEDSSFYICSATAGAFEKLFFGSGTQLSVL	TRBJ1-4	TRBV20-1	2	-6.211
CAAGACAGAGAGCTGGGTTCCACTGCCAAAAAACAGTTTTTCAAACGCCCCCGGGCTGCTGGCGCAAAGATAAAGGGCCGAGTCCCCCAGCTCC	ELGDSALYLCASSPGAFEKLFFGSGTQLSVL	TRBJ1-4	TRBV5-1	3	-6.035
CAAGACAGAGAGCTGGGTTCCACTGCCAAAAAACAGTTTTTCAAACTCCCCCAAACTAGGACTGCTGGCACAGAAGTACACAGATGTCTGGGAG	SQTSVYFCASSPSLGEFEKLFFGSGTQLSVL	TRBJ1-4	TRBV6-1	4	-5.91
CAAGACAGAGAGCTGGGTTCCACTGCCAAAAAACAGTTTTTCAAACTGCCCCGGGGGAAGGCTGCTGGCGCAGAGATACAGGGCTGAGTCTTCT	EDSALYLCASSLPPGQFEKLFFGSGTQLSVL	TRBJ1-4	TRBV4-1	6	-5.734
CAAGACAGAGAGCTGGGTTCCACTGCCAAAAAACAGTTTTTCAAACTGCCTCCTAGCACTGCAGATGTAGAAGCTGCTGTCTTCAGGATGGGCA	AHPEDSSFYICSARRQFEKLFFGSGTQLSVL	TRBJ1-4	TRBV20-1	7	-5.667
CAAGACAGAGAGCTGGGTTCCACTGCCAAAAAACAGTTTTTCAAACTTGCCCCCTGCGGTCTGTCTACTGGCACAGAGATAGAAAGCTGTCGGG	PTAFYLCASRQTAGGKFEKLFFGSGTQLSVL	TRBJ1-4	TRBV19	2	-6.211
CAAGACAGAGAGCTGGGTTCCACTGCCAAAAAACAGTTTTTCAAAGACCCCAAGGCCGATGGCACAGAGATACATGGCCGAGTCCCCCTGCTCT	EQGDSAMYLCAIGLGVFEKLFFGSGTQLSVL	TRBJ1-4	TRBV7-9	3	-6.035
CAAGACAGAGAGCTGGGTTCCACTGCCAAAAAACAGTTTTTCAAAGACCCCATAGACTTGGCTGCTGGCACAGAAATACACAGCAGAGTCACCA	GDSAVYFCASSQVYGVFEKLFFGSGTQLSVL	TRBJ1-4	TRBV3-1	2	-6.211
CAAGACAGAGAGCTGGGTTCCACTGCCAAAAAACAGTTTTTCAAAGCCCCCTGTCCGATCTTGGCTGCTGGCGCAGAGATACAGGGCTGAGTCT	DSALYLCASSQDRTGGFEKLFFGSGTQLSVL	TRBJ1-4	TRBV4-1	2	-6.211
CAAGACAGAGAGCTGGGTTCCACTGCCAAAAAACAGTTTTTCAAAGCCCTGTCCCGGACTGCTGGCACAGAAGTACACAGCTGAGTCCCTGGGT	PRDSAVYFCASSPGQGFEKLFFGSGTQLSVL	TRBJ1-4	TRBV12-3; TRBV12-4	30	-5.035
CAAGACAGAGAGCTGGGTTCCACTGCCAAAAAACAGTTTTTCAAAGCCCTTCCCCGAGTAACTGCTGGCACAGAAGTACACAGATGTCTGGGAG	SQTSVYFCASSYSGKGFEKLFFGSGTQLSVL	TRBJ1-4	TRBV6-5	3	-6.035
CAAGACAGAGAGCTGGGTTCCACTGCCAAAAAACAGTTTTTCAAAGCGCCCCTCAATGATTCCGCTGCAGAGATATATGCTGCTGTCTTCAGGG	PEDSSIYLCSGIIEGRFEKLFFGSGTQLSVL	TRBJ1-4	TRBV29-1	4	-5.91
CAAGACAGAGAGCTGGGTTCCACTGCCAAAAAACAGTTTTTCAAAGGATACCACCCCGAGTAGGGTGCTGGCACAGAAGTACACAGATGTCTGG	QTSVYFCASTLLGVVSFEKLFFGSGTQLSVL	TRBJ1-4	TRBV6-6	3	-6.035
CAAGACAGAGAGCTGGGTTCCACTGCCAAAAAACAGTTTTTCAAAGTCCCCTGTCCCGGTCGCGCTGCAGAGATATATGCTGCTGTCTTCAGGG	PEDSSIYLCSATGTGDFEKLFFGSGTQLSVL	TRBJ1-4	TRBV29-1	6	-5.734
CAAGACAGAGAGCTGGGTTCCACTGCCAAAAAACAGTTTTTCAAATAACCTACTGGCACAGAGATAGAAAGCTGTCGGGTTCTTTTGGGCCGAT	SAQKNPTAFYLCASRLFEKLFFGSGTQLSVL	TRBJ1-4	TRBV19	2	-6.211
CAAGACAGAGAGCTGGGTTCCACTGCCAAAAAACAGTTTTTCAAATACCCCCTGTCCGTCTCTAGCACTGCAGATGTAGAAGCTGCTGTCTTCA	EDSSFYICSARDGQGVFEKLFFGSGTQLSVL	TRBJ1-4	TRBV20-1	2	-6.211
CAAGACAGAGAGCTGGGTTCCACTGCCAAAAAACAGTTTTTCAAATACCCTTGTGGGGCTGCTGGCACAGAGATACACGGCGGAGTCCTCCTGC	QEDSAVYLCASSPTRVFEKLFFGSGTQLSVL	TRBJ1-4	TRBV7-8	2	-6.211
CAAGACAGAGAGCTGGGTTCCACTGCCAAAAAACAGTTTTTCAAATCCAGACCCCTGCCGTTCACTGGTGGCACAGAAGTAAAGAGCTGTCTGG	QTALYFCATSERQGSGFEKLFFGSGTQLSVL	TRBJ1-4	TRBV24-1	3	-6.035
CAAGACAGAGAGCTGGGTTCCACTGCCAAAAAACAGTTTTTCAAATCCGACCCTGTCAACGCTACTGGCACAGAGATAGAAAGCTGTCGGGTTC	NPTAFYLCASSVDRVGFEKLFFGSGTQLSVL	TRBJ1-4	TRBV19	7	-5.667
CAAGACAGAGAGCTGGGTTCCACTGCCAAAAAACAGTTTTTCAAATCGCCGACTGGGGCTGCTGGCACAGAGATACACGGCCGAGTCCTCCTGC	QEDSAVYLCASSPSRRFEKLFFGSGTQLSVL	TRBJ1-4	TRBV7-2	4	-5.91
CAAGACAGAGAGCTGGGTTCCACTGCCAAAAAACAGTTTTTCAAATTCTTCAACGTGCCCTCGACGACTGCTGGCACAGAAGTACACAGCTGAG	SAVYFCASSRRGHVEEFEKLFFGSGTQLSVL	TRBJ1-4	TRBV12-3; TRBV12-4	4	-5.91
CAAGACAGAGAGCTGGGTTCCACTGCCAAAAAACAGTTTTTCAACAAACCCTGCATTGCTGGCACAGAGGTACATAGATGTCTGGTTGGTGCTG	STNQTSMYLCASNAGFVEKLFFGSGTQLSVL	TRBJ1-4	TRBV28	5	-5.814
CAAGACAGAGAGCTGGGTTCCACTGCCAAAAAACAGTTTTTCAACACCCTGTCCTCGTGAGCTGGCGCAGAGATACAGGGCCGAGTCTTCTGGC	PEDSALYLCASSRGQGVEKLFFGSGTQLSVL	TRBJ1-4	TRBV4-3	3	-6.035
CAAGACAGAGAGCTGGGTTCCACTGCCAAAAAACAGTTTTTCAACAGCCCCCCGAGGTTTAGTGCTGGCACAGAGGTACATAGATGTCTGGTTG	NQTSMYLCASTKPRGAVEKLFFGSGTQLSVL	TRBJ1-4	TRBV28	8	-5.609
CAAGACAGAGAGCTGGGTTCCACTGCCAAAAAACAGTTTTTCAACATAACCGCCCTGCAAACTGCTGGCACAGAAGTACAGAGAGGTCTGGTTG	NQTSLYFCASSLQGGYVEKLFFGSGTQLSVL	TRBJ1-4	TRBV27	2	-6.211
CAAGACAGAGAGCTGGGTTCCACTGCCAAAAAACAGTTTTTCAACATCCCCTGTCGGTCTGCTGGCACAGAAATACACAGCAGAGTCACCAAGC	LGDSAVYFCASRPTGDVEKLFFGSGTQLSVL	TRBJ1-4	TRBV3-1	2	-6.211
CAAGACAGAGAGCTGGGTTCCACTGCCAAAAAACAGTTTTTCAACCACCCCTGTCGAGTAACTGCTGGCACAGAAGTACACAGATGTCTGGGAG	SQTSVYFCASSYSTGVVEKLFFGSGTQLSVL	TRBJ1-4	TRBV6-5	3	-6.035
CAAGACAGAGAGCTGGGTTCCACTGCCAAAAAACAGTTTTTCAACCATTCCCTCCGAGGAGCTGCTGGCGCAAAGATAAAGGGCCGAGTCCCCC	GDSALYLCASSSSEGMVEKLFFGSGTQLSVL	TRBJ1-4	TRBV5-1	4	-5.91
CAAGACAGAGAGCTGGGTTCCACTGCCAAAAAACAGTTTTTCAACCCCCCGGGAGGTGCTGGCACAGAGATACACGGCCGAGTCCTCCTGCTGT	QQEDSAVYLCASTSRGVEKLFFGSGTQLSVL	TRBJ1-4	TRBV7-2	9	-5.558
CAAGACAGAGAGCTGGGTTCCACTGCCAAAAAACAGTTTTTCAACCCCCGCCCGGCGGCTGCTGGCACAGAAGTACAGAGAGGTCTGGTTGGGG	PNQTSLYFCASSRRAGVEKLFFGSGTQLSVL	TRBJ1-4	TRBV27	5	-5.814
CAAGACAGAGAGCTGGGTTCCACTGCCAAAAAACAGTTTTTCAACCCCCGCCCGGGCTTGGCTGCTGGCACAGAAATACACAGCAGAGTCACCA	GDSAVYFCASSQARAGVEKLFFGSGTQLSVL	TRBJ1-4	TRBV3-1	2	-6.211
CAAGACAGAGAGCTGGGTTCCACTGCCAAAAAACAGTTTTTCAACCCCCTGACCTACTTGGCTGCTGGCGCAGAGATACAGGGCTGAGTCTTCT	EDSALYLCASSQVGQGVEKLFFGSGTQLSVL	TRBJ1-4	TRBV4-1	7	-5.667
CAAGACAGAGAGCTGGGTTCCACTGCCAAAAAACAGTTTTTCAACCCCCTGTCCCGGTTGACAGCTGGCGCAGAGATACAGGGCTGAGTCTTCT	EDSALYLCASCQPGQGVEKLFFGSGTQLSVL	TRBJ1-4	TRBV4-1	15	-5.336
CAAGACAGAGAGCTGGGTTCCACTGCCAAAAAACAGTTTTTCAACCCCCTGTTCGACAACGCTGCAGAGATATATGCTGCTGTCTTCAGGGCTC	SPEDSSIYLCSVVEQGVEKLFFGSGTQLSVL	TRBJ1-4	TRBV29-1	15	-5.336
CAAGACAGAGAGCTGGGTTCCACTGCCAAAAAACAGTTTTTCAACCCCGGCCTCACTGATGGCACAGAAGTACACAGATGTCTGGGAGCTGGTA	TSSQTSVYFCAISEAGVEKLFFGSGTQLSVL	TRBJ1-4	TRBV10-3	22	-5.17
CAAGACAGAGAGCTGGGTTCCACTGCCAAAAAACAGTTTTTCAACCCCTCGACTGTCTAAACTGCTGGCACAGAAGTACACAGCTGAGTCCCTG	RDSAVYFCASSLDSRGVEKLFFGSGTQLSVL	TRBJ1-4	TRBV12-3; TRBV12-4	3	-6.035
CAAGACAGAGAGCTGGGTTCCACTGCCAAAAAACAGTTTTTCAACCCCTGCTGTCCGAACGCTGGTGGCACACAGGTACATGGCTGCGTCCCCC	GDAAMYLCATSVRTAGVEKLFFGSGTQLSVL	TRBJ1-4	TRBV15	3	-6.035
CAAGACAGAGAGCTGGGTTCCACTGCCAAAAAACAGTTTTTCAACCCCTGTCCCACCAATACTACTGGCACAGAGATAGAAAGCTGTCGGGTTC	NPTAFYLCASSIGGTGVEKLFFGSGTQLSVL	TRBJ1-4	TRBV19	4	-5.91
CAAGACAGAGAGCTGGGTTCCACTGCCAAAAAACAGTTTTTCAACCCCTGTCCCCCTACTGGCACAGAGATAGAAAGCTGTCGGGTTCTTTTGG	QKNPTAFYLCASRGTGVEKLFFGSGTQLSVL	TRBJ1-4	TRBV19	2	-6.211
CAAGACAGAGAGCTGGGTTCCACTGCCAAAAAACAGTTTTTCAACCCCTGTCCCGCTGGGGGAGCTGGCGCAGAGATACAGGGCTGAGTCTTCT	EDSALYLCASSPSGTGVEKLFFGSGTQLSVL	TRBJ1-4	TRBV4-1	3	-6.035
CAAGACAGAGAGCTGGGTTCCACTGCCAAAAAACAGTTTTTCAACCCCTGTCCCGGATTCTGCGCTGCAGAGATATATGCTGCTGTCTTCAGGG	PEDSSIYLCSAESGTGVEKLFFGSGTQLSVL	TRBJ1-4	TRBV29-1	3	-6.035
CAAGACAGAGAGCTGGGTTCCACTGCCAAAAAACAGTTTTTCAACCCCTGTCTGCCTGCTGGCACAGAAGTACACAGATGTCTGGGAGGGAGCA	APSQTSVYFCASRQTGVEKLFFGSGTQLSVL	TRBJ1-4	TRBV6-5	4	-5.91
CAAGACAGAGAGCTGGGTTCCACTGCCAAAAAACAGTTTTTCAACCCCTTGGACGGAGTAACTGCTGGCACAGAAGTACACAGATGTCTGGGAG	SQTSVYFCASSYSVQGVEKLFFGSGTQLSVL	TRBJ1-4	TRBV6-5	9	-5.558
CAAGACAGAGAGCTGGGTTCCACTGCCAAAAAACAGTTTTTCAACCCGCCCCTGTGGACTGCTGGCACAGAAGTACACAGATGTCTGGGAGGGA	PSQTSVYFCASSPQGRVEKLFFGSGTQLSVL	TRBJ1-4	TRBV6-5	3	-6.035
CAAGACAGAGAGCTGGGTTCCACTGCCAAAAAACAGTTTTTCAACCCGGTATTCGCTACTACTGGCACAGAGATAGAAAGCTGTCGGGTTCTTT	KNPTAFYLCASSSEYRVEKLFFGSGTQLSVL	TRBJ1-4	TRBV19	14	-5.366
CAAGACAGAGAGCTGGGTTCCACTGCCAAAAAACAGTTTTTCAACCCTATCAAACAGGCCCCCTGTCGCGTCTCGAGCACTGCAGATGTAGAAG	FYICSARDATGGLFDRVEKLFFGSGTQLSVL	TRBJ1-4	TRBV20-1	7	-5.667
CAAGACAGAGAGCTGGGTTCCACTGCCAAAAAACAGTTTTTCAACCCTGAAGCTGCTGGCACAGAGATAGAGGGCCGAGTCCCCCAGCAACAAG	LLLGDSALYLCASSFRVEKLFFGSGTQLSVL	TRBJ1-4	TRBV5-6	3	-6.035
CAAGACAGAGAGCTGGGTTCCACTGCCAAAAAACAGTTTTTCAACCCTGTCACCCCTGCTGGCACAGAAGTACACAGCTGAGTCCCTGGGTTCT	EPRDSAVYFCASRGDRVEKLFFGSGTQLSVL	TRBJ1-4	TRBV12-3; TRBV12-4	4	-5.91
CAAGACAGAGAGCTGGGTTCCACTGCCAAAAAACAGTTTTTCAACCCTGTCCCCCCTAGCACTGCAGATGTAGAAGCTGCTGTCTTCAGGATGG	HPEDSSFYICSARGDRVEKLFFGSGTQLSVL	TRBJ1-4	TRBV20-1	3	-6.035
CAAGACAGAGAGCTGGGTTCCACTGCCAAAAAACAGTTTTTCAACCCTGTCCCTCTGGCTGCTGGCGCAAAGATAAAGGGCCGAGTCCCCCAGC	LGDSALYLCASSQRDRVEKLFFGSGTQLSVL	TRBJ1-4	TRBV5-1	2	-6.211
CAAGACAGAGAGCTGGGTTCCACTGCCAAAAAACAGTTTTTCAACCCTGTCCGTACTACTGGCACAGAGATAGAAAGCTGTCGGGTTCTTTTGG	QKNPTAFYLCASSTDRVEKLFFGSGTQLSVL	TRBJ1-4	TRBV19	3	-6.035
CAAGACAGAGAGCTGGGTTCCACTGCCAAAAAACAGTTTTTCAACCCTGTGATAGCTGCTGGCACAGAAATACACAGCAGAGTCACCAAGCTCC	ELGDSAVYFCASSYHRVEKLFFGSGTQLSVL	TRBJ1-4	TRBV3-1	2	-6.211
CAAGACAGAGAGCTGGGTTCCACTGCCAAAAAACAGTTTTTCAACCGAACCCTGTGGGGAACTGCTGGCACAGAGGTACATAGATGTCTGGTTG	NQTSMYLCASSSPQGSVEKLFFGSGTQLSVL	TRBJ1-4	TRBV28	3	-6.035
CAAGACAGAGAGCTGGGTTCCACTGCCAAAAAACAGTTTTTCAACCGCCCCCCCTTCTTGGCTGCTGGCGCAGAGATACAGGGCCGAGTCTTCT	EDSALYLCASSQEGGAVEKLFFGSGTQLSVL	TRBJ1-4	TRBV4-3	3	-6.035
CAAGACAGAGAGCTGGGTTCCACTGCCAAAAAACAGTTTTTCAACCGCCCCCTGGGTTGACAAGCTGCTGGCGCAAAGATAAAGGGCCGAGTCC	DSALYLCASSLSTQGAVEKLFFGSGTQLSVL	TRBJ1-4	TRBV5-1	2	-6.211
CAAGACAGAGAGCTGGGTTCCACTGCCAAAAAACAGTTTTTCAACCGCCCCCTGTCTAGCACTGCAGATGTAGAAGCTGCTGTCTTCAGGATGG	HPEDSSFYICSARQGAVEKLFFGSGTQLSVL	TRBJ1-4	TRBV20-1	3	-6.035
CAAGACAGAGAGCTGGGTTCCACTGCCAAAAAACAGTTTTTCAACCGTTGTCCCGGTGCTGGCACAGAAGTACATGGCTGAGTCCTCCAGCTTT	KLEDSAMYFCASTGTTVEKLFFGSGTQLSVL	TRBJ1-4	TRBV2	3	-6.035
CAAGACAGAGAGCTGGGTTCCACTGCCAAAAAACAGTTTTTCAACCTCCACCCTTGAGCTGCTGGCACAGAAATACACAGCAGAGTCACCAAGC	LGDSAVYFCASSSRVEVEKLFFGSGTQLSVL	TRBJ1-4	TRBV3-1	3	-6.035
CAAGACAGAGAGCTGGGTTCCACTGCCAAAAAACAGTTTTTCAACCTCCCCTGTCAAGCTGCTGGCACAGAGATACATGGCCGAGTCCCCCTGC	QGDSAMYLCASSLTGEVEKLFFGSGTQLSVL	TRBJ1-4	TRBV7-9	4	-5.91
CAAGACAGAGAGCTGGGTTCCACTGCCAAAAAACAGTTTTTCAACCTCCCTGTCCCTGCTGGCACAGAAGTACACAGATGTCTGGGAGGGAGCA	APSQTSVYFCASRDREVEKLFFGSGTQLSVL	TRBJ1-4	TRBV6-1; TRBV6-5	4	-5.91
CAAGACAGAGAGCTGGGTTCCACTGCCAAAAAACAGTTTTTCAACCTCGGAACTGCTGGCACAGAAGTACATGGCTGAGTCCTCCAGCTTTGTG	TKLEDSAMYFCASSSEVEKLFFGSGTQLSVL	TRBJ1-4	TRBV2	3	-6.035
CAAGACAGAGAGCTGGGTTCCACTGCCAAAAAACAGTTTTTCAACCTGCCCCCCTCCGGCACAGAAGTACATGGCTGAGTCCTCCAGCTTTGTN	TKLEDSAMYFCAGGGQVEKLFFGSGTQLSVL	TRBJ1-4	TRBV2	2	-6.211
CAAGACAGAGAGCTGGGTTCCACTGCCAAAAAACAGTTTTTCAACCTGGGGGCCTGTCCCGGACTGGCTGCTGGCGCAGAGATACAGGGCTGAG	SALYLCASSQSGTGPQVEKLFFGSGTQLSVL	TRBJ1-4	TRBV4-1	2	-6.211
CAAGACAGAGAGCTGGGTTCCACTGCCAAAAAACAGTTTTTCAACCTGTAGGGTGGGGCTGCTGGCACAGAGATACATGGCCGAGTCCCCCTGC	QGDSAMYLCASSPTLQVEKLFFGSGTQLSVL	TRBJ1-4	TRBV7-9	2	-6.211
CAAGACAGAGAGCTGGGTTCCACTGCCAAAAAACAGTTTTTCAACCTTCTGAGCACTGCAGATGTAGAAGCTGCTGTCTTCAGGATGGGCACTG	SAHPEDSSFYICSAQKVEKLFFGSGTQLSVL	TRBJ1-4	TRBV20-1	8	-5.609
CAAGACAGAGAGCTGGGTTCCACTGCCAAAAAACAGTTTTTCAACGACCTCACTGCTGGCACAGAGGTACATAGATGTCTGGTTGGTGCTGGCG	ASTNQTSMYLCASSEVVEKLFFGSGTQLSVL	TRBJ1-4	TRBV28	4	-5.91
CAAGACAGAGAGCTGGGTTCCACTGCCAAAAAACAGTTTTTCAACGACGGCGGAACTGCTGGCACAGAAGTACAGAGAGGTCTGGTTGGGGCTG	SPNQTSLYFCASSSAVVEKLFFGSGTQLSVL	TRBJ1-4	TRBV27	6	-5.734
CAAGACAGAGAGCTGGGTTCCACTGCCAAAAAACAGTTTTTCAACGAGCCCCCTGTCGGGGCTGCTGGCACAGAGATACACGGCCGAGTCCTCA	EDSAVYLCASSPDRGLVEKLFFGSGTQLSVL	TRBJ1-4	TRBV11-2	2	-6.211
CAAGACAGAGAGCTGGGTTCCACTGCCAAAAAACAGTTTTTCAACGAGCCCTGCCCGCCGGAGGCTGCAGAGATATATGCTGCTGTCTTCAGGG	PEDSSIYLCSLRRAGLVEKLFFGSGTQLSVL	TRBJ1-4	TRBV29-1	6	-5.734
CAAGACAGAGAGCTGGGTTCCACTGCCAAAAAACAGTTTTTCAACGCCCAGCTTGCGATCACTACTGGCACAGAGATAGAAAGCTGTCGGGTTC	NPTAFYLCASSDRKLGVEKLFFGSGTQLSVL	TRBJ1-4	TRBV19	3	-6.035
CAAGACAGAGAGCTGGGTTCCACTGCCAAAAAACAGTTTTTCAACGCCCCCTGTCAGGGTGCTGGCACAGAAGTACACAGCTGAGTCCCTGGGT	PRDSAVYFCASTLTGGVEKLFFGSGTQLSVL	TRBJ1-4	TRBV12-3; TRBV12-4	3	-6.035
CAAGACAGAGAGCTGGGTTCCACTGCCAAAAAACAGTTTTTCAACGCTGGCATCCCAAGAGTAACTGCTGGCACAGAAGTACACAGATGTTTGG	QTSVYFCASSYSWDASVEKLFFGSGTQLSVL	TRBJ1-4	TRBV6-2	4	-5.91
CAAGACAGAGAGCTGGGTTCCACTGCCAAAAAACAGTTTTTCAACGTCCCCCCCGCTGCTGGCGCAAAGATAAAGGGCCGAGTCCCCCAGCTCN	ELGDSALYLCASSGGDVEKLFFGSGTQLSVL	TRBJ1-4	TRBV5-1	2	-6.211
CAAGACAGAGAGCTGGGTTCCACTGCCAAAAAACAGTTTTTCAACTAAACCTGTCCTGCTGGCACAGAAGTACACAGATGTCTGGGAGGGAGCA	APSQTSVYFCASRTGLVEKLFFGSGTQLSVL	TRBJ1-4	TRBV6-5	7	-5.667
CAAGACAGAGAGCTGGGTTCCACTGCCAAAAAACAGTTTTTCAACTAGCCCTGTCCCACGACTGCTGGCACAGAAGTACACAGCTGAGTCCCTG	RDSAVYFCASSRGTGLVEKLFFGSGTQLSVL	TRBJ1-4	TRBV12-3; TRBV12-4	3	-6.035
CAAGACAGAGAGCTGGGTTCCACTGCCAAAAAACAGTTTTTCAACTCCATAACCCCGAAGCTCGAGGCTGCTGGCGCAAAGATAAAGGGCCGAG	SALYLCASSLELRGYGVEKLFFGSGTQLSVL	TRBJ1-4	TRBV5-1	3	-6.035
CAAGACAGAGAGCTGGGTTCCACTGCCAAAAAACAGTTTTTCAACTCCCCCTCCGGGGAGTCTAGCACTGCAGATGTAGAAGCTGCTGTCTTCA	EDSSFYICSARLPGGGVEKLFFGSGTQLSVL	TRBJ1-4	TRBV20-1	7	-5.667
CAAGACAGAGAGCTGGGTTCCACTGCCAAAAAACAGTTTTTCAACTCCCCCTGTTCTACTACTGGCACAGAGATAGAAAGCTGTCGGGTTCTTT	KNPTAFYLCASSRTGGVEKLFFGSGTQLSVL	TRBJ1-4	TRBV19	5	-5.814
CAAGACAGAGAGCTGGGTTCCACTGCCAAAAAACAGTTTTTCAACTGAGTCCCTGCTGGCACAGAAGTACACAGATGTCTGGGAGGGAGCAGCC	AAPSQTSVYFCASRDSVEKLFFGSGTQLSVL	TRBJ1-4	TRBV6-5	3	-6.035
CAAGACAGAGAGCTGGGTTCCACTGCCAAAAAACAGTTTTTCAACTGCTGTCCCGGTAGGGCTGCTGGCACAGAAGTACACAGATGTCTGGGAG	SQTSVYFCASSPTGTAVEKLFFGSGTQLSVL	TRBJ1-4	TRBV6-5	4	-5.91
CAAGACAGAGAGCTGGGTTCCACTGCCAAAAAACAGTTTTTCAACTGTCCCGGAGGGGGGGCTGCTGGCACAGAAATACAAAGCTGAGTCCCCC	GDSALYFCASSPPSGTVEKLFFGSGTQLSVL	TRBJ1-4	TRBV9	3	-6.035
CAAGACAGAGAGCTGGGTTCCACTGCCAAAAAACAGTTTTTCAACTGTTGCCGTCCCGGGGCGGACCCCAACGCTGCAGAGATATATGCTGCTG	SSIYLCSVGVRPGTATVEKLFFGSGTQLSVL	TRBJ1-4	TRBV29-1	3	-6.035
CAAGACAGAGAGCTGGGTTCCACTGCCAAAAAACAGTTTTTCAAGAAAACCGTCCCGAGTCTGACTGCTGGCACAGAAGTACAGAGAGGTCTGG	QTSLYFCASSQTRDGFLEKLFFGSGTQLSVL	TRBJ1-4	TRBV27	2	-6.211
CAAGACAGAGAGCTGGGTTCCACTGCCAAAAAACAGTTTTTCAAGAGTCCGCCAATCTCTAGCACTGCAGATGTAGAAGCTGCTGTCTTCAGGA	PEDSSFYICSARDWRTLEKLFFGSGTQLSVL	TRBJ1-4	TRBV20-1	16	-5.308
CAAGACAGAGAGCTGGGTTCCACTGCCAAAAAACAGTTTTTCAAGATCCACCCCGCCCTGGCTGCTGGCGCAGAGATACAGGGCTGAGTCTTCT	EDSALYLCASSQGGVDLEKLFFGSGTQLSVL	TRBJ1-4	TRBV4-1	4	-5.91
CAAGACAGAGAGCTGGGTTCCACTGCCAAAAAACAGTTTTTCAAGATCCCCCTGTCCGGGACTGCTGGCACAGAGGTACATAGATGTCTGGTTG	NQTSMYLCASSPGQGDLEKLFFGSGTQLSVL	TRBJ1-4	TRBV28	4	-5.91
CAAGACAGAGAGCTGGGTTCCACTGCCAAAAAACAGTTTTTCAAGATCTCCCTGTCCGAGGAAGACGCTGCAGAGATATATGCTGCTGTCTTCA	EDSSIYLCSVFLGQGDLEKLFFGSGTQLSVL	TRBJ1-4	TRBV29-1	2	-6.211
CAAGACAGAGAGCTGGGTTCCACTGCCAAAAAACAGTTTTTCAAGCCCATCTTGGCTGCTGGCACAGAAATACACAGCAGAGTCACCAAGCTCC	ELGDSAVYFCASSQDGLEKLFFGSGTQLSVL	TRBJ1-4	TRBV3-1	12	-5.433
CAAGACAGAGAGCTGGGTTCCACTGCCAAAAAACAGTTTTTCAAGCCCTGTCCACACCTGAACCCCAACTGCTGGCACAGAAGTACACAGATGT	HLCTSVPAVGVQVWTGLEKLFFGSGTQLSVL	TRBJ1-4	TRBV6-2	2	-6.211
CAAGACAGAGAGCTGGGTTCCACTGCCAAAAAACAGTTTTTCAAGCCGTCCCGGGGCTTTCGGTGAGCTGGCACAGAAATAAGCTGCCGAATCT	DSAAYFCASSPKAPGRLEKLFFGSGTQLSVL	TRBJ1-4	TRBV18	4	-5.91
CAAGACAGAGAGCTGGGTTCCACTGCCAAAAAACAGTTTTTCAAGCCTCCCTGCCTCGAAACTGCTGGCACAGAGGTACATAGATGTCTGGTTG	NQTSMYLCASSFEAGRLEKLFFGSGTQLSVL	TRBJ1-4	TRBV28	3	-6.035
CAAGACAGAGAGCTGGGTTCCACTGCCAAAAAACAGTTTTTCAAGCTGTCCCGCTAAGCTGCTGGCACAGAGATACATGGCCGAGTCCCCCTGC	QGDSAMYLCASSLAGQLEKLFFGSGTQLSVL	TRBJ1-4	TRBV7-9	3	-6.035
CAAGACAGAGAGCTGGGTTCCACTGCCAAAAAACAGTTTTTCAAGCTGTCCCGGAGAGCTGCTGGCACAGAGATACATGGCCGAGTCCCCCTGC	QGDSAMYLCASSSPGQLEKLFFGSGTQLSVL	TRBJ1-4	TRBV7-9	4	-5.91
CAAGACAGAGAGCTGGGTTCCACTGCCAAAAAACAGTTTTTCAAGCTGTCGAGGGTTTCCCCCCAAGCTGCTGGCACAGAGATACATGGCCGAG	SAMYLCASSLGGNPRQLEKLFFGSGTQLSVL	TRBJ1-4	TRBV7-9	3	-6.035
CAAGACAGAGAGCTGGGTTCCACTGCCAAAAAACAGTTTTTCAAGCTGTGCAACGCTGCAGAGATATATGCTGCTGTCTTCAGGGCTCATGTTG	NMSPEDSSIYLCSVAQLEKLFFGSGTQLSVL	TRBJ1-4	TRBV29-1	6	-5.734
CAAGACAGAGAGCTGGGTTCCACTGCCAAAAAACAGTTTTTCAAGGACCCCTGATAAGCTGCTGGCACAGAGATACACGGCCGAGTCCTCCTGC	QEDSAVYLCASSLSGVLEKLFFGSGTQLSVL	TRBJ1-4	TRBV7-2	2	-6.211
CAAGACAGAGAGCTGGGTTCCACTGCCAAAAAACAGTTTTTCAAGGCCCCCCCTGCTGGCACAGAAGTACACAGATGTCTGGGAGGGAGCAGCC	AAPSQTSVYFCASRGGLEKLFFGSGTQLSVL	TRBJ1-4	TRBV6-1	6	-5.734
CAAGACAGAGAGCTGGGTTCCACTGCCAAAAAACAGTTTTTCAAGGCCCCCTGTCCGCGCGCTGCTGGCACAGAGATAGAGGGCCGAGTCCCCC	GDSALYLCASSARTGGLEKLFFGSGTQLSVL	TRBJ1-4	TRBV5-6	2	-6.211
CAAGACAGAGAGCTGGGTTCCACTGCCAAAAAACAGTTTTTCAAGGCCCCCTGTCGCGGAGCTGGCACAGAAATAAGCTGCCGAATCTCCTCGN	RGDSAAYFCASSATGGLEKLFFGSGTQLSVL	TRBJ1-4	TRBV18	2	-6.211
CAAGACAGAGAGCTGGGTTCCACTGCCAAAAAACAGTTTTTCAAGGCCCCTGAGACTGCTGGCACAGAAGTACACAGATGTCTGGGAGGGAGCA	APSQTSVYFCASSLRGLEKLFFGSGTQLSVL	TRBJ1-4	TRBV6-6	5	-5.814
CAAGACAGAGAGCTGGGTTCCACTGCCAAAAAACAGTTTTTCAAGGCTGTCCCGGAGGCTGCTGGCACAGAAATACACAGCAGAGTCACCAAGC	LGDSAVYFCASSLRDSLEKLFFGSGTQLSVL	TRBJ1-4	TRBV3-1	2	-6.211
CAAGACAGAGAGCTGGGTTCCACTGCCAAAAAACAGTTTTTCAAGGGCCGGGCTACTGGCACAGAGATAGAAAGCTGTCGGGTTCTTTTGGGCC	AQKNPTAFYLCASSPALEKLFFGSGTQLSVL	TRBJ1-4	TRBV19	4	-5.91
CAAGACAGAGAGCTGGGTTCCACTGCCAAAAAACAGTTTTTCAAGGGGAATAGGGGAGGGGGCCAAATAACTGCTGGCACAGAAGTACACAGAT	SVYFCASSYLAPSPIPLEKLFFGSGTQLSVL	TRBJ1-4	TRBV6-5	20	-5.211
CAAGACAGAGAGCTGGGTTCCACTGCCAAAAAACAGTTTTTCAAGGGGGGCTTGGCTGCTGGCGCAGAGATACAGGGCTGAGTCTTCTGGCTGC	QPEDSALYLCASSQAPLEKLFFGSGTQLSVL	TRBJ1-4	TRBV4-1	4	-5.91
CAAGACAGAGAGCTGGGTTCCACTGCCAAAAAACAGTTTTTCAAGGTCCGTCCCGTAATGACTACTGGCACAGAGATAGAAAGCTGTCGGGTTC	NPTAFYLCASSHYGTDLEKLFFGSGTQLSVL	TRBJ1-4	TRBV19	2	-6.211
CAAGACAGAGAGCTGGGTTCCACTGCCAAAAAACAGTTTTTCAAGGTTGACCCCCAACCCGCCGCAGATGTAGAAGCTGCTGTCTTCAGGATGG	HPEDSSFYICGGLGVNLEKLFFGSGTQLSVL	TRBJ1-4	TRBV20-1	18	-5.257
CAAGACAGAGAGCTGGGTTCCACTGCCAAAAAACAGTTTTTCAAGTACTGTCCCGCCGCTGGCACAGAAGTACACAGATGTCTGGGAGGGAGCA	APSQTSVYFCASGGTVLEKLFFGSGTQLSVL	TRBJ1-4	TRBV6-5	3	-6.035
CAAGACAGAGAGCTGGGTTCCACTGCCAAAAAACAGTTTTTCAAGTATCGCTAAGCTGCTGGCACAGAGATACACGGCCGAGTCCTCCTGCTGT	QQEDSAVYLCASSLAILEKLFFGSGTQLSVL	TRBJ1-4	TRBV7-2	6	-5.734
CAAGACAGAGAGCTGGGTTCCACTGCCAAAAAACAGTTTTTCAAGTCCCCCCCCCCTCGAGTAACTGCTGGCACAGAAGTACACAGATGTCTGG	QTSVYFCASSYSRGGGLEKLFFGSGTQLSVL	TRBJ1-4	TRBV6-5	3	-6.035
CAAGACAGAGAGCTGGGTTCCACTGCCAAAAAACAGTTTTTCAAGTCCGGGGCTGCTGGCGCAAAGATAAAGGGCCGAGTCCCCCAGCTCCAAG	LELGDSALYLCASSPGLEKLFFGSGTQLSVL	TRBJ1-4	TRBV5-1	5	-5.814
CAAGACAGAGAGCTGGGTTCCACTGCCAAAAAACAGTTTTTCAAGTGTCCTAAAACTGCTGGCACAGAGGTACATAGATGTCTGGTTGGTGCTG	STNQTSMYLCASSFRTLEKLFFGSGTQLSVL	TRBJ1-4	TRBV28	4	-5.91
CAAGACAGAGAGCTGGGTTCCACTGCCAAAAAACAGTTTTTCAAGTTTCCTGTCCAGCGGACTGCTGGCACAGAAGTACACAGCTGAGTCCCTG	RDSAVYFCASSPLDRKLEKLFFGSGTQLSVL	TRBJ1-4	TRBV12-3; TRBV12-4	3	-6.035
CAAGACAGAGAGCTGGGTTCCACTGCCAAAAAACAGTTTTTCAATAAGCCCCCGGCCGTGGCTGCTGGCACAGAGATACATGGCCGAGTCCCCC	GDSAMYLCASSHGRGLIEKLFFGSGTQLSVL	TRBJ1-4	TRBV7-9	2	-6.211
CAAGACAGAGAGCTGGGTTCCACTGCCAAAAAACAGTTTTTCAATCAATGTCCCGACACTGCTGGCACAGAAGTACACAGATGTCTGGGAGGGA	PSQTSVYFCASSVGTLIEKLFFGSGTQLSVL	TRBJ1-4	TRBV6-1	3	-6.035
CAAGACAGAGAGCTGGGTTCCACTGCCAAAAAACAGTTTTTCAATCCCCCGCGGAACGGCACTGCAGATGTAGAAGCTGCTGTCTTCAGGATGN	HPEDSSFYICSAVPRGIEKLFFGSGTQLSVL	TRBJ1-4	TRBV20-1	4	-5.91
CAAGACAGAGAGCTGGGTTCCACTGCCAAAAAACAGTTTTTCAATCCCGCTACCTCCGCTGGCACAGAAGTACAGAGAGGTCTGGTTGGGGCTG	SPNQTSLYFCASGGSGIEKLFFGSGTQLSVL	TRBJ1-4	TRBV27	2	-6.211
CAAGACAGAGAGCTGGGTTCCACTGCCAAAAAACAGTTTTTCAATCCCTCCAACCCTAGCACTGCAGATGTAGAAGCTGCTGTCTTCAGGATGG	HPEDSSFYICSARVGGIEKLFFGSGTQLSVL	TRBJ1-4	TRBV20-1	3	-6.035
CAAGACAGAGAGCTGGGTTCCACTGCCAAAAAACAGTTTTTCAATCCCTGTCCCTCCCTTGCTGGCACAGAAGTACACAGATGTCTGGGAGGGA	PSQTSVYFCASKGGTGIEKLFFGSGTQLSVL	TRBJ1-4	TRBV6-6	3	-6.035
CAAGACAGAGAGCTGGGTTCCACTGCCAAAAAACAGTTTTTCAATCCCTGTCCGGAGTGAGCTGGCACAGAAATAAGCTGCCGAATCTCCTCGC	RGDSAAYFCASSLRTGIEKLFFGSGTQLSVL	TRBJ1-4	TRBV18	3	-6.035
CAAGACAGAGAGCTGGGTTCCACTGCCAAAAAACAGTTTTTCAATCCGCCCTGACTCACTGCTGGCGCAGAAATATACAGATGTCTGGGAGGAG	SSQTSVYFCASSESGRIEKLFFGSGTQLSVL	TRBJ1-4	TRBV10-1	2	-6.211
CAAGACAGAGAGCTGGGTTCCACTGCCAAAAAACAGTTTTTCAATCCTCCCTGGCAATAAACTGCTGGCACAGAAGTACAGAGAGGTCTGGTTG	NQTSLYFCASSLLPGRIEKLFFGSGTQLSVL	TRBJ1-4	TRBV27	3	-6.035
CAAGACAGAGAGCTGGGTTCCACTGCCAAAAAACAGTTTTTCAATCGCCCCTGCCCCGAGGCTGCTGGCACAGAGGTACATAGATGTCTGGTTG	NQTSMYLCASSLGAGAIEKLFFGSGTQLSVL	TRBJ1-4	TRBV28	3	-6.035
CAAGACAGAGAGCTGGGTTCCACTGCCAAAAAACAGTTTTTCAATCGCCTGTCCCGGTCGGCCACTGCAGATGTAGAAGCTGCTGTCTTCAGGA	PEDSSFYICSGRPGQAIEKLFFGSGTQLSVL	TRBJ1-4	TRBV20-1	4	-5.91
CAAGACAGAGAGCTGGGTTCCACTGCCAAAAAACAGTTTTTCAATCGTCCCTCCTCTGTTATCACTGATGGCACAGAAGTACACAGATGTCTGG	QTSVYFCAISDNRGGTIEKLFFGSGTQLSVL	TRBJ1-4	TRBV10-3	3	-6.035
CAAGACAGAGAGCTGGGTTCCACTGCCAAAAAACAGTTTTTCAATCTGTCCCCATTGATTATTGCTGCTGGCACAGAGATACATGGCCGAGTCC	DSAMYLCASSNNQWGQIEKLFFGSGTQLSVL	TRBJ1-4	TRBV7-9	2	-6.211
CAAGACAGAGAGCTGGGTTCCACTGCCAAAAAACAGTTTTTCAATCTGTCCCGCTGAACTGCTGGCACAGAAGTACAGAGAGGTCTGGTTGGGG	PNQTSLYFCASSSAGQIEKLFFGSGTQLSVL	TRBJ1-4	TRBV27	2	-6.211
CAAGACAGAGAGCTGGGTTCCACTGCCAAAAAACAGTTTTTCAATCTGTCGGACTTGGCTGCTGGCGCAGAGATACAGGGCTGAGTCTTCTGGC	PEDSALYLCASSQVRQIEKLFFGSGTQLSVL	TRBJ1-4	TRBV4-1	10	-5.513
CAAGACAGAGAGCTGGGTTCCACTGCCAAAAAACAGTTTTTCAATGGCCCCGCCGGCGACGCTGCAGAGATATATGCTGCTGTCTTCAGGGCTC	SPEDSSIYLCSVAGGAIEKLFFGSGTQLSVL	TRBJ1-4	TRBV29-1	4	-5.91
CAAGACAGAGAGCTGGGTTCCACTGCCAAAAAACAGTTTTTCAATGGTCCCCCCGAATAAACTGCTGGCACAGAAGTACAGAGAGGTCTGGTTG	NQTSLYFCASSLFGGTIEKLFFGSGTQLSVL	TRBJ1-4	TRBV27	4	-5.91
CAAGACAGAGAGCTGGGTTCCACTGCCAAAAAACAGTTTTTCAATGTCATGTTTCTGTGAGCTGGCACAGAAATAAGCTGCCGAATCTCCTCGC	RGDSAAYFCASSQKHDIEKLFFGSGTQLSVL	TRBJ1-4	TRBV18	3	-6.035
CAAGACAGAGAGCTGGGTTCCACTGCCAAAAAACAGTTTTTCAATGTCCCATTTTCTACTGGCACAGAGATAGAAAGCTGTCGGGTTCTTTTGG	QKNPTAFYLCASRKWDIEKLFFGSGTQLSVL	TRBJ1-4	TRBV19	3	-6.035
CAAGACAGAGAGCTGGGTTCCACTGCCAAAAAACAGTTTTTCAATGTCCCCACTGCTGGCACAGAAGTACATGGCTGAGTCCTCCAGCTTTGTG	TKLEDSAMYFCASSGDIEKLFFGSGTQLSVL	TRBJ1-4	TRBV2	3	-6.035
CAAGACAGAGAGCTGGGTTCCACTGCCAAAAAACAGTTTTTCAATTCCCCCGGGGTGGGAGCGGGGTGTCGAACAGAAGTACACAGATGTCTGG	QTSVYFCSTPRSHPGGIEKLFFGSGTQLSVL	TRBJ1-4	TRBV6-6	2	-6.211
CAAGACAGAGAGCTGGGTTCCACTGCCAAAAAACAGTTTTTCAATTCCCCGCCGACGGCTGGCACAGAGATAGAAAGCTGTCGGGTTCTTTTGG	QKNPTAFYLCASRRRGIEKLFFGSGTQLSVL	TRBJ1-4	TRBV19	5	-5.814
CAAGACAGAGAGCTGGGTTCCACTGCCAAAAAACAGTTTTTCAATTCCTCCCTCCGACTCACTGATGGCACAGAAGTACACAGATGTCTGGGAG	SQTSVYFCAISESEGGIEKLFFGSGTQLSVL	TRBJ1-4	TRBV10-3	6	-5.734
CAAGACAGAGAGCTGGGTTCCACTGCCAAAAAACAGTTTTTCAATTGCCTGTCGTTGGCTGCTGGCGCAGAGATACAGGGCTGAGTCTTCTGGC	PEDSALYLCASSQRQAIEKLFFGSGTQLSVL	TRBJ1-4	TRBV4-1	6	-5.734
CAAGACAGAGAGCTGGGTTCCACTGCCAAAAAACAGTTTTTCAATTGTCCCGTAGCTGCTGGCACAGAAGTACAGAGAGGTCTGGTTGGGGCTG	SPNQTSLYFCASSYGTIEKLFFGSGTQLSVL	TRBJ1-4	TRBV27	6	-5.734
CAAGACAGAGAGCTGGGTTCCACTGCCAAAAAACAGTTTTTCAATTTCCCCTGTTGGATCACTGGTGGCACAGAAGTAAAGAGCTGTCTGGTTG	NQTALYFCATSDPTGEIEKLFFGSGTQLSVL	TRBJ1-4	TRBV24-1	2	-6.211
CAAGACAGAGAGCTGGGTTCCACTGCCAAAAAACAGTTTTTCACAACGCTTCCATTACTTAAGCTGCTGGCACGGAGATACACGGCTGAGTCCC	GLSRVSPCQQLK*WKRCEKLFFGSGTQLSVL	TRBJ1-4	TRBV7-3	2	-6.211
CAAGACAGAGAGCTGGGTTCCACTGCCAAAAAACAGTTTTTCACAGCCCACCCCCGACAAGCTGCTGGCACGGAGATACACGGCTGAGTCCCCC	GDSAVYLRASSLSGVGCEKLFFGSGTQLSVL	TRBJ1-4	TRBV7-3	2	-6.211
CAAGACAGAGAGCTGGGTTCCACTGCCAAAAAACAGTTTTTCACCAAACCCCACGTTGCTGCTGGCACAGAGGTACATAGATGTCTGGTTGGTG	TNQTSMYLCASSNVGFGEKLFFGSGTQLSVL	TRBJ1-4	TRBV28	3	-6.035
CAAGACAGAGAGCTGGGTTCCACTGCCAAAAAACAGTTTTTCACCAAACCCTGCCTGGCTGCTGGCGCAAAGATAAAGGGCCGAGTCCCCCAGC	LGDSALYLCASSQAGFGEKLFFGSGTQLSVL	TRBJ1-4	TRBV5-1	3	-6.035
CAAGACAGAGAGCTGGGTTCCACTGCCAAAAAACAGTTTTTCACCAAACCCTGTCCGGGAACTGCTGGCACAGAGATACATGGCCGAGTCCCCC	GDSAMYLCASSSRTGFGEKLFFGSGTQLSVL	TRBJ1-4	TRBV7-9	3	-6.035
CAAGACAGAGAGCTGGGTTCCACTGCCAAAAAACAGTTTTTCACCAAACTGTCCCGGTAATCTAGCACTGCAGATGTAGAAGCTGCTGTCTTCA	EDSSFYICSARLPGQFGEKLFFGSGTQLSVL	TRBJ1-4	TRBV20-1	9	-5.558
CAAGACAGAGAGCTGGGTTCCACTGCCAAAAAACAGTTTTTCACCAAACTGTCCTCCTGAGCTGCTGGCGCAAAGATAAAGGGCCGAGTCCCCC	GDSALYLCASSSGGQFGEKLFFGSGTQLSVL	TRBJ1-4	TRBV5-1	6	-5.734
CAAGACAGAGAGCTGGGTTCCACTGCCAAAAAACAGTTTTTCACCAAATTCACTGCTGGCACAGAAGTACACAGATGTCTGGGAGGGAGCAGCC	AAPSQTSVYFCASSEFGEKLFFGSGTQLSVL	TRBJ1-4	TRBV6-5	4	-5.91
CAAGACAGAGAGCTGGGTTCCACTGCCAAAAAACAGTTTTTCACCAACCCCCAACGTCCTGCTGGCACAGAAGTACACAGATGTCTGGGAGGGA	PSQTSVYFCASRTLGVGEKLFFGSGTQLSVL	TRBJ1-4	TRBV6-5	4	-5.91
CAAGACAGAGAGCTGGGTTCCACTGCCAAAAAACAGTTTTTCACCAACCCCCTTCCTGGTGGCACAGAGATAGAAAGCTGTCGGGTTCTTTTGG	QKNPTAFYLCATRKGVGEKLFFGSGTQLSVL	TRBJ1-4	TRBV19	3	-6.035
CAAGACAGAGAGCTGGGTTCCACTGCCAAAAAACAGTTTTTCACCAACCCCTGCGCGAATACTACTGGCACAGAGATAGAAAGCTGTCGGGTTC	NPTAFYLCASSIRAGVGEKLFFGSGTQLSVL	TRBJ1-4	TRBV19	2	-6.211
CAAGACAGAGAGCTGGGTTCCACTGCCAAAAAACAGTTTTTCACCAACCCCTGGTAAACTGCTGGCACAGAAGTACAGAGAGGTCTGGTTGGGG	PNQTSLYFCASSLPGVGEKLFFGSGTQLSVL	TRBJ1-4	TRBV27	3	-6.035
CAAGACAGAGAGCTGGGTTCCACTGCCAAAAAACAGTTTTTCACCAACCCCTGTCTGACTGGCACAGAAGTACATGGCTGAGTCCTCCAGCTTT	KLEDSAMYFCASQTGVGEKLFFGSGTQLSVL	TRBJ1-4	TRBV2	4	-5.91
CAAGACAGAGAGCTGGGTTCCACTGCCAAAAAACAGTTTTTCACCAACCCTCGGCGTCGCGCTGCTGGCACAGAAGTACATGGCTGAGTCCTCN	EDSAMYFCASSATPRVGEKLFFGSGTQLSVL	TRBJ1-4	TRBV2	2	-6.211
CAAGACAGAGAGCTGGGTTCCACTGCCAAAAAACAGTTTTTCACCAACCGCCCCCTGTTCTGCACTGCAGATGTAGAAGCTGCTGTCTTCAGGA	PEDSSFYICSAEQGAVGEKLFFGSGTQLSVL	TRBJ1-4	TRBV20-1	10	-5.513
CAAGACAGAGAGCTGGGTTCCACTGCCAAAAAACAGTTTTTCACCAACCGCCCTGACTTGGCTGCTGGCACAGAAGTACACAGATGTTTGGGAG	SQTSVYFCASSQVRAVGEKLFFGSGTQLSVL	TRBJ1-4	TRBV6-2	4	-5.91
CAAGACAGAGAGCTGGGTTCCACTGCCAAAAAACAGTTTTTCACCAACCGTAGCCCCCTGTCCGGGGCTGCTGGCGCAAAGATAAAGGGCCGAG	SALYLCASSPGQGATVGEKLFFGSGTQLSVL	TRBJ1-4	TRBV5-1	3	-6.035
CAAGACAGAGAGCTGGGTTCCACTGCCAAAAAACAGTTTTTCACCAACCGTCCCCTCTCGGCTGCTGGCACAGAAGTACACAGCTGAGTCCCTG	RDSAVYFCASSREGTVGEKLFFGSGTQLSVL	TRBJ1-4	TRBV12-3; TRBV12-4	11	-5.471
CAAGACAGAGAGCTGGGTTCCACTGCCAAAAAACAGTTTTTCACCAACTGCCCCCTCTCTAGCACTGCAGATGTAGAAGCTGCTGTCTTCAGGA	PEDSSFYICSAREGAVGEKLFFGSGTQLSVL	TRBJ1-4	TRBV20-1	2	-6.211
CAAGACAGAGAGCTGGGTTCCACTGCCAAAAAACAGTTTTTCACCAACTGCCCCTGAGTTACTGGCACAGAGATAGAAAGCTGTCGGGTTCTTT	KNPTAFYLCASNSGAVGEKLFFGSGTQLSVL	TRBJ1-4	TRBV19	4	-5.91
CAAGACAGAGAGCTGGGTTCCACTGCCAAAAAACAGTTTTTCACCAAGGAAACCCTCACTGCTGGCACAGAAGTACACAGATGTCTGGGAGGGA	PSQTSVYFCASSEGFLGEKLFFGSGTQLSVL	TRBJ1-4	TRBV6-1	4	-5.91
CAAGACAGAGAGCTGGGTTCCACTGCCAAAAAACAGTTTTTCACCAAGGCTACCCCCTGGGGGACTGCTGGCACAGAGGTACATAGATGTCTGG	QTSMYLCASSPPGGSLGEKLFFGSGTQLSVL	TRBJ1-4	TRBV28	6	-5.734
CAAGACAGAGAGCTGGGTTCCACTGCCAAAAAACAGTTTTTCACCAAGGGCGGCCCCTCTATCACTGCTGGCACAGAAGTACACAGATGTCTGG	QTSVYFCASSDRGAALGEKLFFGSGTQLSVL	TRBJ1-4	TRBV6-1	2	-6.211
CAAGACAGAGAGCTGGGTTCCACTGCCAAAAAACAGTTTTTCACCAAGTCCCTGTCGGTTGCTGGCACAGAAGTACATGGCTGAGTCCTCCAGC	LEDSAMYFCASNRQGLGEKLFFGSGTQLSVL	TRBJ1-4	TRBV2	2	-6.211
CAAGACAGAGAGCTGGGTTCCACTGCCAAAAAACAGTTTTTCACCAAGTCCTGCCCGACCTACGCTGCTGGCACAGAAATACAAAGCTGAGTCC	DSALYFCASSVGRAGLGEKLFFGSGTQLSVL	TRBJ1-4	TRBV9	2	-6.211
CAAGACAGAGAGCTGGGTTCCACTGCCAAAAAACAGTTTTTCACCAATACCCCTGTTCAAAGCACTGCAGATGTAGAAGCTGCTGTCTTCAGGA	PEDSSFYICSALNRGIGEKLFFGSGTQLSVL	TRBJ1-4	TRBV20-1	36	-4.956
CAAGACAGAGAGCTGGGTTCCACTGCCAAAAAACAGTTTTTCACCAATCCCGTCATCTCTAGCACTGCAGATGTAGAAGCTGCTGTCTTCAGGA	PEDSSFYICSARDDGIGEKLFFGSGTQLSVL	TRBJ1-4	TRBV20-1	6	-5.734
CAAGACAGAGAGCTGGGTTCCACTGCCAAAAAACAGTTTTTCACCAATCTGTCGTAAGCTGCTGGCACAGAGATACACGGCCGAGTCCTCCTGC	QEDSAVYLCASSLRQIGEKLFFGSGTQLSVL	TRBJ1-4	TRBV7-2	5	-5.814
CAAGACAGAGAGCTGGGTTCCACTGCCAAAAAACAGTTTTTCACCACCCCACTCCGAGCTGCTGGCACAGAGATACATGGCCGAGTCCCCCTGC	QGDSAMYLCASSSEWGGEKLFFGSGTQLSVL	TRBJ1-4	TRBV7-9	6	-5.734
CAAGACAGAGAGCTGGGTTCCACTGCCAAAAAACAGTTTTTCACCACCCCCGGCCGTCATGCTGGCACAGAAGTACAGAGAGGTCTGGTTGGGG	PNQTSLYFCASMTAGGGEKLFFGSGTQLSVL	TRBJ1-4	TRBV27	4	-5.91
CAAGACAGAGAGCTGGGTTCCACTGCCAAAAAACAGTTTTTCACCACCCCCTGACCCCCCACGTGGACTGCTGGCACAGAGGTACATAGATGTC	TSMYLCASSPRGGSGGGEKLFFGSGTQLSVL	TRBJ1-4	TRBV28	2	-6.211
CAAGACAGAGAGCTGGGTTCCACTGCCAAAAAACAGTTTTTCACCACCCCCTGTCCGCGCAGGGCTGCTGGCACAGAAATACACAGCAGAGTCN	DSAVYFCASSPARTGGGEKLFFGSGTQLSVL	TRBJ1-4	TRBV3-1	2	-6.211
CAAGACAGAGAGCTGGGTTCCACTGCCAAAAAACAGTTTTTCACCACCCCCTGTTTCGGCGCTGCAGAGATATATGCTGCTGTCTTCAGGGCTC	SPEDSSIYLCSAETGGGEKLFFGSGTQLSVL	TRBJ1-4	TRBV29-1	5	-5.814
CAAGACAGAGAGCTGGGTTCCACTGCCAAAAAACAGTTTTTCACCACCCCGGTCACTGATGGCACAGAAGTACACAGATGTCTGGGAGCTGGTN	TSSQTSVYFCAISDRGGEKLFFGSGTQLSVL	TRBJ1-4	TRBV10-3	3	-6.035
CAAGACAGAGAGCTGGGTTCCACTGCCAAAAAACAGTTTTTCACCACCCCTCCCTGTCCCAGCACTGCAGATGTAGAAGCTGCTGTCTTCAGGA	PEDSSFYICSAGTGRGGEKLFFGSGTQLSVL	TRBJ1-4	TRBV20-1	2	-6.211
CAAGACAGAGAGCTGGGTTCCACTGCCAAAAAACAGTTTTTCACCACCCCTGTCTCTGATGGCACAGAAGTACACAGATGTCTGGGAGCTGGTA	TSSQTSVYFCAIRDRGGEKLFFGSGTQLSVL	TRBJ1-4	TRBV10-3	5	-5.814
CAAGACAGAGAGCTGGGTTCCACTGCCAAAAAACAGTTTTTCACCACCCTGATGGGTCCCCGTGCTGGCACAGAAGTACATGGCTGAGTCCTCC	EDSAMYFCASTGTHQGGEKLFFGSGTQLSVL	TRBJ1-4	TRBV2	8	-5.609
CAAGACAGAGAGCTGGGTTCCACTGCCAAAAAACAGTTTTTCACCACCCTTTTCGTGTCCCGGTTGGCTGGCACAGAAATAAACTCCAGAATCC	DSGVYFCASQPGHEKGGEKLFFGSGTQLSVL	TRBJ1-4	TRBV14	9	-5.558
CAAGACAGAGAGCTGGGTTCCACTGCCAAAAAACAGTTTTTCACCACCGATAATTTGGCTGCTGGCACAGAAATACACAGCAGAGTCACCAAGC	LGDSAVYFCASSQIIGGEKLFFGSGTQLSVL	TRBJ1-4	TRBV3-1	3	-6.035
CAAGACAGAGAGCTGGGTTCCACTGCCAAAAAACAGTTTTTCACCACCGCCGAATGTCCTTGAACTACTGGCACAGAGATAGAAAGCTGTCGGG	PTAFYLCASSSRTFGGGEKLFFGSGTQLSVL	TRBJ1-4	TRBV19	11	-5.471
CAAGACAGAGAGCTGGGTTCCACTGCCAAAAAACAGTTTTTCACCACCGGGAGTCCCGGGGCGGCTGGCACAGAAGTACACAGATGTTTGGGAG	SQTSVYFCASRPGTPGGEKLFFGSGTQLSVL	TRBJ1-4	TRBV6-2	6	-5.734
CAAGACAGAGAGCTGGGTTCCACTGCCAAAAAACAGTTTTTCACCACCTGTACTGGCACAGAGATAGAAAGCTGTCGGGTTCTTTTGGGCCGAT	SAQKNPTAFYLCASTGGEKLFFGSGTQLSVL	TRBJ1-4	TRBV19	4	-5.91
CAAGACAGAGAGCTGGGTTCCACTGCCAAAAAACAGTTTTTCACCACCTGTCCCGGTGGTTCTGCTGGCACAGAAGTACAGAGAGGTCTGGTTG	NQTSLYFCASRTTGTGGEKLFFGSGTQLSVL	TRBJ1-4	TRBV27	4	-5.91
CAAGACAGAGAGCTGGGTTCCACTGCCAAAAAACAGTTTTTCACCACGGGACTGTCGCTGGCTGCTGGCGCAGAGATACAGGGCTGAGTCTTCT	EDSALYLCASSQRQSRGEKLFFGSGTQLSVL	TRBJ1-4	TRBV4-1	9	-5.558
CAAGACAGAGAGCTGGGTTCCACTGCCAAAAAACAGTTTTTCACCACTGCCTGTCATTAAACTGCTGGCACAGAAGTACACAGCTGAGTCCCTG	RDSAVYFCASSLMTGSGEKLFFGSGTQLSVL	TRBJ1-4	TRBV12-3; TRBV12-4	8	-5.609
CAAGACAGAGAGCTGGGTTCCACTGCCAAAAAACAGTTTTTCACCAGAAACATATAAGCTGCTGGCACAGAGATACATGGCCGAGTCCCCCTGN	QGDSAMYLCASSLYVSGEKLFFGSGTQLSVL	TRBJ1-4	TRBV7-9	2	-6.211
CAAGACAGAGAGCTGGGTTCCACTGCCAAAAAACAGTTTTTCACCAGACACAATCGTCCTGCTGGCACAGAGGTACATAGATGTCTGGTTGGTG	TNQTSMYLCASRTIVSGEKLFFGSGTQLSVL	TRBJ1-4	TRBV28	5	-5.814
CAAGACAGAGAGCTGGGTTCCACTGCCAAAAAACAGTTTTTCACCAGATGCGCGGCTGCTGGCGCAAAGATAAAGGGCCGAGTCCCCCAGCTCC	ELGDSALYLCASSRASGEKLFFGSGTQLSVL	TRBJ1-4	TRBV5-1	2	-6.211
CAAGACAGAGAGCTGGGTTCCACTGCCAAAAAACAGTTTTTCACCAGCACCCCTAGCACTGCAGATGTAGAAGCTGCTGTCTTCAGGATGGGCA	AHPEDSSFYICSARGAGEKLFFGSGTQLSVL	TRBJ1-4	TRBV20-1	5	-5.814
CAAGACAGAGAGCTGGGTTCCACTGCCAAAAAACAGTTTTTCACCAGCACTCCCTCCACTGGTGGCACAGAAGTAAAGAGCTGTCTGGTTGGGG	PNQTALYFCATSGGSAGEKLFFGSGTQLSVL	TRBJ1-4	TRBV24-1	6	-5.734
CAAGACAGAGAGCTGGGTTCCACTGCCAAAAAACAGTTTTTCACCAGCCCCCTCCTTACTGGCACAGAGATAGAAAGCTGTCGGGTTCTTTTGG	QKNPTAFYLCASKEGAGEKLFFGSGTQLSVL	TRBJ1-4	TRBV19	6	-5.734
CAAGACAGAGAGCTGGGTTCCACTGCCAAAAAACAGTTTTTCACCAGCCCCCTGTCGGGCAGCACTGCAGATGTAGAAGCTGCTGTCTTCAGGA	PEDSSFYICSAARQGAGEKLFFGSGTQLSVL	TRBJ1-4	TRBV20-1	2	-6.211
CAAGACAGAGAGCTGGGTTCCACTGCCAAAAAACAGTTTTTCACCAGCCCTGTCCGGACTGCTGGCACAGAAGTACAGAGAGGTCTGGTTGGGG	PNQTSLYFCASSPDRAGEKLFFGSGTQLSVL	TRBJ1-4	TRBV27	5	-5.814
CAAGACAGAGAGCTGGGTTCCACTGCCAAAAAACAGTTTTTCACCAGCCGTCCCCGGGCTGCTGGCGCAGAAATATACAGATGTCTGGGAGGAG	SSQTSVYFCASSPGTAGEKLFFGSGTQLSVL	TRBJ1-4	TRBV10-1	5	-5.814
CAAGACAGAGAGCTGGGTTCCACTGCCAAAAAACAGTTTTTCACCAGGAACGACGGCTGTCCGACTGCTGGCGCAAAGATAAAGGGCCGAGTCC	DSALYLCASSRTAVVPGEKLFFGSGTQLSVL	TRBJ1-4	TRBV5-1	3	-6.035
CAAGACAGAGAGCTGGGTTCCACTGCCAAAAAACAGTTTTTCACCAGGCGCCCCCTGTCCCGGTCGTGAGCTGGCACAGAAATAAGCTGCCGAA	SAAYFCASSRPGQGAPGEKLFFGSGTQLSVL	TRBJ1-4	TRBV18	5	-5.814
CAAGACAGAGAGCTGGGTTCCACTGCCAAAAAACAGTTTTTCACCAGGCGCCCCTCTTCTAGCACTGCAGATGTAGAAGCTGCTGTCTTCAGGA	PEDSSFYICSARRGAPGEKLFFGSGTQLSVL	TRBJ1-4	TRBV20-1	6	-5.734
CAAGACAGAGAGCTGGGTTCCACTGCCAAAAAACAGTTTTTCACCAGGGGGCCCTGCATCTCTAGCACTGCAGATGTAGAAGCTGCTGTCTTCA	EDSSFYICSARDAGPPGEKLFFGSGTQLSVL	TRBJ1-4	TRBV20-1	8	-5.609
CAAGACAGAGAGCTGGGTTCCACTGCCAAAAAACAGTTTTTCACCAGTGGTTGGCCCCTGGCTGCTGGCACAGAGATACATGGCCGAGTCCCCC	GDSAMYLCASSQGPTTGEKLFFGSGTQLSVL	TRBJ1-4	TRBV7-9	9	-5.558
CAAGACAGAGAGCTGGGTTCCACTGCCAAAAAACAGTTTTTCACCAGTTGTCGTCCGTCCCGGGCTGCTGGCACAGAAATACACAGCAGAGTCA	DSAVYFCASSPGRTTTGEKLFFGSGTQLSVL	TRBJ1-4	TRBV3-1	2	-6.211
CAAGACAGAGAGCTGGGTTCCACTGCCAAAAAACAGTTTTTCACCATAACGACTAGCACTGCAGATGTAGAAGCTGCTGTCTTCAGGATGGGCA	AHPEDSSFYICSASRYGEKLFFGSGTQLSVL	TRBJ1-4	TRBV20-1	31	-5.021
CAAGACAGAGAGCTGGGTTCCACTGCCAAAAAACAGTTTTTCACCATCCCAAACGGCACTGCTGGCACAGAAGTACAGAGAGGTCTGGTTGGGG	PNQTSLYFCASSAVWDGEKLFFGSGTQLSVL	TRBJ1-4	TRBV27	18	-5.257
CAAGACAGAGAGCTGGGTTCCACTGCCAAAAAACAGTTTTTCACCATCCCCCGCCCGGCAGATGTAGAAGCTGCTGTCTTCAGGATGGGCACTG	SAHPEDSSFYICRAGDGEKLFFGSGTQLSVL	TRBJ1-4	TRBV20-1	7	-5.667
CAAGACAGAGAGCTGGGTTCCACTGCCAAAAAACAGTTTTTCACCATCCCCCTCCGGAGTCACGGCACAGAGATACATGGCCGAGTCCCCCTGC	QGDSAMYLCAVTPEGDGEKLFFGSGTQLSVL	TRBJ1-4	TRBV7-9	5	-5.814
CAAGACAGAGAGCTGGGTTCCACTGCCAAAAAACAGTTTTTCACCATCCCCCTGAAAGCTGCTGGCGCAAAGATAAAGGGCCGAGTCCCCCAGC	LGDSALYLCASSFQGDGEKLFFGSGTQLSVL	TRBJ1-4	TRBV5-1	9	-5.558
CAAGACAGAGAGCTGGGTTCCACTGCCAAAAAACAGTTTTTCACCATCCCGGGACCGACTGGCACAGAAGTACACAGATGTCTGGGAGGGAGCA	APSQTSVYFCASRSRDGEKLFFGSGTQLSVL	TRBJ1-4	TRBV6-6	83	-4.593
CAAGACAGAGAGCTGGGTTCCACTGCCAAAAAACAGTTTTTCACCATCGCCCCCTGTCCGGAAGCTGCTGGCGCAAAGATAAAGGGCCGAGTCC	DSALYLCASSFRTGGDGEKLFFGSGTQLSVL	TRBJ1-4	TRBV5-1	2	-6.211
CAAGACAGAGAGCTGGGTTCCACTGCCAAAAAACAGTTTTTCACCATCTCCCCCTGTCCGCGCACTGCAGATGTAGAAGCTGCTGTCTTCAGGA	PEDSSFYICSARTGGDGEKLFFGSGTQLSVL	TRBJ1-4	TRBV20-1	3	-6.035
CAAGACAGAGAGCTGGGTTCCACTGCCAAAAAACAGTTTTTCACCATTCCCTGTCCTATCACTGATGGCACAGAAGTACACAGATGTCTGGGAG	SQTSVYFCAISDRTGNGEKLFFGSGTQLSVL	TRBJ1-4	TRBV10-3	4	-5.91
CAAGACAGAGAGCTGGGTTCCACTGCCAAAAAACAGTTTTTCACCATTCTGCAAGCTGCTGGCGCAAAGATAAAGGGCCGAGTCCCCCAGCTCC	ELGDSALYLCASSLQNGEKLFFGSGTQLSVL	TRBJ1-4	TRBV5-1	4	-5.91
CAAGACAGAGAGCTGGGTTCCACTGCCAAAAAACAGTTTTTCACCCAAAACAAGATCTCTAGCACTGCAGATGTAGAAGCTGCTGTCTTCAGGA	PEDSSFYICSARDLVLGEKLFFGSGTQLSVL	TRBJ1-4	TRBV20-1	4	-5.91
CAAGACAGAGAGCTGGGTTCCACTGCCAAAAAACAGTTTTTCACCCAAAAGTCCCCCGCTGCTGGCACAGAAGTACACAGATGTCTGGGAGGGA	PSQTSVYFCASSGGLLGEKLFFGSGTQLSVL	TRBJ1-4	TRBV6-5	3	-6.035
CAAGACAGAGAGCTGGGTTCCACTGCCAAAAAACAGTTTTTCACCCAACGCCTCGACGATGGCACAGAAGTACACAGATGTCTGGGAGCTGGTA	TSSQTSVYFCAIVEALGEKLFFGSGTQLSVL	TRBJ1-4	TRBV10-3	5	-5.814
CAAGACAGAGAGCTGGGTTCCACTGCCAAAAAACAGTTTTTCACCCAAGCCCCCTGCTCCGGAGCTGCTGGCACAGAGATACATGGCCGAGTCC	DSAMYLCASSSGAGGLGEKLFFGSGTQLSVL	TRBJ1-4	TRBV7-9	3	-6.035
CAAGACAGAGAGCTGGGTTCCACTGCCAAAAAACAGTTTTTCACCCAAGGACCCGGGCGAGTAACTGCTGGCACAGAAGTACACAGATGTCTGG	QTSVYFCASSYSPGSLGEKLFFGSGTQLSVL	TRBJ1-4	TRBV6-5	31	-5.021
CAAGACAGAGAGCTGGGTTCCACTGCCAAAAAACAGTTTTTCACCCACACCCTGGAGGGAGCTGGCACAGAAGTACATGGCTGAGTCCTCCAGC	LEDSAMYFCASSLQGVGEKLFFGSGTQLSVL	TRBJ1-4	TRBV2	2	-6.211
CAAGACAGAGAGCTGGGTTCCACTGCCAAAAAACAGTTTTTCACCCACAGTTCCTGAACTGCTGGCACAGAAGTACAGAGAGGTCTGGTTGGGG	PNQTSLYFCASSSGTVGEKLFFGSGTQLSVL	TRBJ1-4	TRBV27	3	-6.035
CAAGACAGAGAGCTGGGTTCCACTGCCAAAAAACAGTTTTTCACCCACCCCGGGTGAGCTGGCACAGAAATAAGCTGCCGAATCTCCTCGCACT	VRGDSAAYFCASSPGVGEKLFFGSGTQLSVL	TRBJ1-4	TRBV18	3	-6.035
CAAGACAGAGAGCTGGGTTCCACTGCCAAAAAACAGTTTTTCACCCACGACACCCTGTCCGTTTGAACTGCTGGCACAGAGGTACATAGATGTC	TSMYLCASSSNGQGVVGEKLFFGSGTQLSVL	TRBJ1-4	TRBV28	4	-5.91
CAAGACAGAGAGCTGGGTTCCACTGCCAAAAAACAGTTTTTCACCCACGCGGGGAGCTTCACTGCTGGCACAGAAGTACATGGCTGAGTCCTCC	EDSAMYFCASSEAPRVGEKLFFGSGTQLSVL	TRBJ1-4	TRBV2	7	-5.667
CAAGACAGAGAGCTGGGTTCCACTGCCAAAAAACAGTTTTTCACCCACGGCCCTGGTACTGGCACAGAGATAGAAAGCTGTCGGGTTCTTTTGG	QKNPTAFYLCASTRAVGEKLFFGSGTQLSVL	TRBJ1-4	TRBV19	8	-5.609
CAAGACAGAGAGCTGGGTTCCACTGCCAAAAAACAGTTTTTCACCCACTCCCTGTGATGAGCTGCTGGCGCAAAGATAAAGGGCCGAGTCCCCC	GDSALYLCASSSSQGVGEKLFFGSGTQLSVL	TRBJ1-4	TRBV5-1	2	-6.211
CAAGACAGAGAGCTGGGTTCCACTGCCAAAAAACAGTTTTTCACCCACTGATCCCGTTCCGCTGGCACAGAAGTACACAGCTGAGTCCCTGGGT	PRDSAVYFCASGTGSVGEKLFFGSGTQLSVL	TRBJ1-4	TRBV12-3; TRBV12-4	21	-5.19
CAAGACAGAGAGCTGGGTTCCACTGCCAAAAAACAGTTTTTCACCCAGACCCCCGGAACTGCTGGCACAGAAGTACACAGATGTCTGGGAGGGA	PSQTSVYFCASSSGGLGEKLFFGSGTQLSVL	TRBJ1-4	TRBV6-1	6	-5.734
CAAGACAGAGAGCTGGGTTCCACTGCCAAAAAACAGTTTTTCACCCAGCAGGGTTATACTACTGGCACAGAGATAGAAAGCTGTCGGGTTCTTT	KNPTAFYLCASSITLLGEKLFFGSGTQLSVL	TRBJ1-4	TRBV19	11	-5.471
CAAGACAGAGAGCTGGGTTCCACTGCCAAAAAACAGTTTTTCACCCAGCCTCCTGTCGTTACTGGCACAGAGATAGAAAGCTGTCGGGTTCTTT	KNPTAFYLCASNDRRLGEKLFFGSGTQLSVL	TRBJ1-4	TRBV19	2	-6.211
CAAGACAGAGAGCTGGGTTCCACTGCCAAAAAACAGTTTTTCACCCAGGGCCCAACCCTGTCCGGAACGGCTGGCACAGAAGTACACAGATGTC	TSVYFCASRSGQGWALGEKLFFGSGTQLSVL	TRBJ1-4	TRBV6-1	3	-6.035
CAAGACAGAGAGCTGGGTTCCACTGCCAAAAAACAGTTTTTCACCCAGGGTCCCGAAACTGCTGGCACAGAAGTACAGAGAGGTCTGGTTGGGG	PNQTSLYFCASSFGTLGEKLFFGSGTQLSVL	TRBJ1-4	TRBV27	8	-5.609
CAAGACAGAGAGCTGGGTTCCACTGCCAAAAAACAGTTTTTCACCCAGTCCGGTGCTGGCACAGAGATACATGGCCGAGTCCCCCTGCTCTGTG	TEQGDSAMYLCASTGLGEKLFFGSGTQLSVL	TRBJ1-4	TRBV7-9	3	-6.035
CAAGACAGAGAGCTGGGTTCCACTGCCAAAAAACAGTTTTTCACCCATCCCCGTAAGCGCTTGGCTGCTGGCGCAGAGATACAGGGCTGAGTCT	DSALYLCASSQALTGMGEKLFFGSGTQLSVL	TRBJ1-4	TRBV4-1	3	-6.035
CAAGACAGAGAGCTGGGTTCCACTGCCAAAAAACAGTTTTTCACCCATCCCCTGTTGGGCGCTGCAGAGATATATGCTGCTGTCTTCAGGGCTC	SPEDSSIYLCSAQQGMGEKLFFGSGTQLSVL	TRBJ1-4	TRBV29-1	10	-5.513
CAAGACAGAGAGCTGGGTTCCACTGCCAAAAAACAGTTTTTCACCCATCCCTGTCTTACTGCTGGCACAGAAGTACACAGATGTCTGGGAGGGN	PSQTSVYFCASSKTGMGEKLFFGSGTQLSVL	TRBJ1-4	TRBV6-5	2	-6.211
CAAGACAGAGAGCTGGGTTCCACTGCCAAAAAACAGTTTTTCACCCATCGAGGTCCCGGCGCTGCTGGCACAGAGATACAGGGCCGAGTCGTCC	DDSALYLCASSAGTSMGEKLFFGSGTQLSVL	TRBJ1-4	TRBV5-4	3	-6.035
CAAGACAGAGAGCTGGGTTCCACTGCCAAAAAACAGTTTTTCACCCATCGCCCCCTGTGCGCTGCTGGCGCAAAGATAAAGGGCCGAGTCCCCC	GDSALYLCASSAQGAMGEKLFFGSGTQLSVL	TRBJ1-4	TRBV5-1	3	-6.035
CAAGACAGAGAGCTGGGTTCCACTGCCAAAAAACAGTTTTTCACCCATCGTCTGTCCGGTACTACTGGCACAGAGATAGAAAGCTGTCGGGTTC	NPTAFYLCASSTGQTMGEKLFFGSGTQLSVL	TRBJ1-4	TRBV19	3	-6.035
CAAGACAGAGAGCTGGGTTCCACTGCCAAAAAACAGTTTTTCACCCATCGTGCCCGTGCCTGGACTGCTGGCACAGAAGTACACAGCTGAGTCC	DSAVYFCASSPGTGTMGEKLFFGSGTQLSVL	TRBJ1-4	TRBV12-3; TRBV12-4	6	-5.734
CAAGACAGAGAGCTGGGTTCCACTGCCAAAAAACAGTTTTTCACCCATCTGGCCCCCTCCGCTGCAGAGATATATGCTGCTGTCTTCAGGGCTC	SPEDSSIYLCSGGGQMGEKLFFGSGTQLSVL	TRBJ1-4	TRBV29-1	5	-5.814
CAAGACAGAGAGCTGGGTTCCACTGCCAAAAAACAGTTTTTCACCCATGCCCCGTCCCGGGGCTTCACTGCTGGCACAGAAGTACATGGCTGAG	SAMYFCASSEAPGRGMGEKLFFGSGTQLSVL	TRBJ1-4	TRBV2	2	-6.211
CAAGACAGAGAGCTGGGTTCCACTGCCAAAAAACAGTTTTTCACCCCAACCTGTCCAGACGCTGCAGAGATATATGCTGCTGTCTTCAGGGCTC	SPEDSSIYLCSVWTGWGEKLFFGSGTQLSVL	TRBJ1-4	TRBV29-1	8	-5.609
CAAGACAGAGAGCTGGGTTCCACTGCCAAAAAACAGTTTTTCACCCCACCGTACACTGCAGATGTAGAAGCTGCTGTCTTCAGGATGGGCACTG	SAHPEDSSFYICSVRWGEKLFFGSGTQLSVL	TRBJ1-4	TRBV20-1	9	-5.558
CAAGACAGAGAGCTGGGTTCCACTGCCAAAAAACAGTTTTTCACCCCAGAGGGCGCTGCTGGCACAGAGATACATGGCCGAGTCCCCCTGCTCT	EQGDSAMYLCASSALWGEKLFFGSGTQLSVL	TRBJ1-4	TRBV7-9	6	-5.734
CAAGACAGAGAGCTGGGTTCCACTGCCAAAAAACAGTTTTTCACCCCAGCCTGGGGGGCTGCTGGCACAGAGATACATGGCCGAGTCCCCCTGC	QGDSAMYLCASSPPGWGEKLFFGSGTQLSVL	TRBJ1-4	TRBV7-9	6	-5.734
CAAGACAGAGAGCTGGGTTCCACTGCCAAAAAACAGTTTTTCACCCCAGTCTCCCCTCCTGCTGGCACAGAAGTACACAGCTGAGTCCCTGGGT	PRDSAVYFCASRRGDWGEKLFFGSGTQLSVL	TRBJ1-4	TRBV12-3; TRBV12-4	3	-6.035
CAAGACAGAGAGCTGGGTTCCACTGCCAAAAAACAGTTTTTCACCCCCAACCCCTGAAATACTCCGCTGGCACAGAAGTATACAGATGTCTGGG	PDICILLCQRSISGVGGEKLFFGSGTQLSVL	TRBJ1-4	TRBV6-9	4	-5.91
CAAGACAGAGAGCTGGGTTCCACTGCCAAAAAACAGTTTTTCACCCCCACCCTGTCCCGCACTGCAGATGTAGAAGCTGCTGTCTTCAGGATGG	HPEDSSFYICSAGQGGGEKLFFGSGTQLSVL	TRBJ1-4	TRBV20-1	2	-6.211
CAAGACAGAGAGCTGGGTTCCACTGCCAAAAAACAGTTTTTCACCCCCCCCAGTCCGTGCACTGCAGATGTAGAAGCTGCTGTCTTCAGGATGG	HPEDSSFYICSARTGGGEKLFFGSGTQLSVL	TRBJ1-4	TRBV20-1	8	-5.609
CAAGACAGAGAGCTGGGTTCCACTGCCAAAAAACAGTTTTTCACCCCCCCCTGTTTGACTGCTGGCACAGAAGTACAGAGAGGTCTGGTTGGGG	PNQTSLYFCASSQTGGGEKLFFGSGTQLSVL	TRBJ1-4	TRBV27	8	-5.609
CAAGACAGAGAGCTGGGTTCCACTGCCAAAAAACAGTTTTTCACCCCCCCTGTCCAAGCTGCTGGCGCAAAGATAAAGGGCCGAGTCCCCCAGC	LGDSALYLCASSLDRGGEKLFFGSGTQLSVL	TRBJ1-4	TRBV5-1	6	-5.734
CAAGACAGAGAGCTGGGTTCCACTGCCAAAAAACAGTTTTTCACCCCCCGGGGTTTATAATCCCCCCGCTGGCACAGAAGTACACAGATGTCTG	RHLCTSVPAGGL*TPGGEKLFFGSGTQLSVL	TRBJ1-4	TRBV6-6	3	-6.035
CAAGACAGAGAGCTGGGTTCCACTGCCAAAAAACAGTTTTTCACCCCCCTGTCCCGGAGGGGAGTAACTGCTGGCACAGAAGTACACAGATGTC	TSVYFCASSYSPPGQGGEKLFFGSGTQLSVL	TRBJ1-4	TRBV6-5	3	-6.035
CAAGACAGAGAGCTGGGTTCCACTGCCAAAAAACAGTTTTTCACCCCCCTGTCCGGATATGCCACTGCAGATGTAGAAGCTGCTGTCTTCAGGA	PEDSSFYICSGISGQGGEKLFFGSGTQLSVL	TRBJ1-4	TRBV20-1	4	-5.91
CAAGACAGAGAGCTGGGTTCCACTGCCAAAAAACAGTTTTTCACCCCCCTGTCCGTCTGGACTGCTGGCACAGAGGTACATAGATGTCTGGTTG	NQTSMYLCASSPDGQGGEKLFFGSGTQLSVL	TRBJ1-4	TRBV28	4	-5.91
CAAGACAGAGAGCTGGGTTCCACTGCCAAAAAACAGTTTTTCACCCCCCTGTTCGCTGCAGAGATATATGCTGCTGTCTTCAGGGCTCATGTTG	NMSPEDSSIYLCSEQGGEKLFFGSGTQLSVL	TRBJ1-4	TRBV29-1	8	-5.609
CAAGACAGAGAGCTGGGTTCCACTGCCAAAAAACAGTTTTTCACCCCCGCCCCGGAAACCTAAGCTGCTGGCACAGAGATACACGGCCGAGTCC	DSAVYLCASSLGFRGGGEKLFFGSGTQLSVL	TRBJ1-4	TRBV7-2	9	-5.558
CAAGACAGAGAGCTGGGTTCCACTGCCAAAAAACAGTTTTTCACCCCCGGCCGCGGGTGAGCTGGCACAGAAATAAGCTGCCGAATCTCCTCGC	RGDSAAYFCASSPAAGGEKLFFGSGTQLSVL	TRBJ1-4	TRBV18	3	-6.035
CAAGACAGAGAGCTGGGTTCCACTGCCAAAAAACAGTTTTTCACCCCCGGCCGTCTCGCTGCTGGCACAGCGATACATGGCCGAGTCCCGCTGC	QRDSAMYRCASSETAGGEKLFFGSGTQLSVL	TRBJ1-4	TRBV7-6	2	-6.211
CAAGACAGAGAGCTGGGTTCCACTGCCAAAAAACAGTTTTTCACCCCCGGCCTGTCGGATACTGCTGGCACAGAAGTACACAGCTGAGTCCCTG	RDSAVYFCASSIRQAGGEKLFFGSGTQLSVL	TRBJ1-4	TRBV12-3; TRBV12-4	4	-5.91
CAAGACAGAGAGCTGGGTTCCACTGCCAAAAAACAGTTTTTCACCCCCGGGACCTGAGCTGCTGGCACAGAGATACATGGCCGAGTCCCCCTGC	QGDSAMYLCASSSGPGGEKLFFGSGTQLSVL	TRBJ1-4	TRBV7-9	4	-5.91
CAAGACAGAGAGCTGGGTTCCACTGCCAAAAAACAGTTTTTCACCCCCGGGGGTGCTGGCACAGAGATACATGGCCGAGTCCCCCTGCTCTGTG	TEQGDSAMYLCASTPGGEKLFFGSGTQLSVL	TRBJ1-4	TRBV7-9	9	-5.558
CAAGACAGAGAGCTGGGTTCCACTGCCAAAAAACAGTTTTTCACCCCCGTCCCCCATGCTGGCACAGAAGTACACAGATGTCTGGGAGGGAGCA	APSQTSVYFCASMGDGGEKLFFGSGTQLSVL	TRBJ1-4	TRBV6-5; TRBV6-6	2	-6.211
CAAGACAGAGAGCTGGGTTCCACTGCCAAAAAACAGTTTTTCACCCCCGTCCTGCCCGTCAACGCTGCAGAGATATATGCTGCTGTCTTCAGGG	PEDSSIYLCSVDGQDGGEKLFFGSGTQLSVL	TRBJ1-4	TRBV29-1	4	-5.91
CAAGACAGAGAGCTGGGTTCCACTGCCAAAAAACAGTTTTTCACCCCCTAAGCCTTTGAAGCTGCTGGCACAGAGATACACGGCCGAGTCCTCC	EDSAVYLCASSFKGLGGEKLFFGSGTQLSVL	TRBJ1-4	TRBV7-2	9	-5.558
CAAGACAGAGAGCTGGGTTCCACTGCCAAAAAACAGTTTTTCACCCCCTAGCCCTCGATCTTGGCTGCTGGCGCAGAGATACAGGGCTGAGTCT	DSALYLCASSQDRGLGGEKLFFGSGTQLSVL	TRBJ1-4	TRBV4-1	7	-5.667
CAAGACAGAGAGCTGGGTTCCACTGCCAAAAAACAGTTTTTCACCCCCTCCCGTCGCGCTGCTGGCACAGAGATACATGGCCGAGTCCCCCTGC	QGDSAMYLCASSATGGGEKLFFGSGTQLSVL	TRBJ1-4	TRBV7-9	3	-6.035
CAAGACAGAGAGCTGGGTTCCACTGCCAAAAAACAGTTTTTCACCCCCTCCCGTTCTTACACTGCTGGCACAGAAGTACATGGCTGAGTCCTCC	EDSAMYFCASSVRTGGGEKLFFGSGTQLSVL	TRBJ1-4	TRBV2	2	-6.211
CAAGACAGAGAGCTGGGTTCCACTGCCAAAAAACAGTTTTTCACCCCCTCCTTGGGGGCTGCTGGCACAGAGATACATGGCCGAGTCCCCCTGC	QGDSAMYLCASSPQGGGEKLFFGSGTQLSVL	TRBJ1-4	TRBV7-9	17	-5.282
CAAGACAGAGAGCTGGGTTCCACTGCCAAAAAACAGTTTTTCACCCCCTGTCATGAAACTGCTGGCACAGAAGTACAGAGAGGTCTGGTTGGGG	PNQTSLYFCASSFMTGGEKLFFGSGTQLSVL	TRBJ1-4	TRBV27	6	-5.734
CAAGACAGAGAGCTGGGTTCCACTGCCAAAAAACAGTTTTTCACCCCCTGTCCCGACAACGCTGCAGAGATATATGCTGCTGTCTTCAGGGCTC	SPEDSSIYLCSVVGTGGEKLFFGSGTQLSVL	TRBJ1-4	TRBV29-1	8	-5.609
CAAGACAGAGAGCTGGGTTCCACTGCCAAAAAACAGTTTTTCACCCCCTGTCCCGGCGCTGCAGAGATATATGCTGCTGTCTTCAGGGCTCATN	MSPEDSSIYLCSAGTGGEKLFFGSGTQLSVL	TRBJ1-4	TRBV29-1	6	-5.734
CAAGACAGAGAGCTGGGTTCCACTGCCAAAAAACAGTTTTTCACCCCCTGTCCCGGGAGCACTGCAGATGTAGAAGCTGCTGTCTTCAGGATGG	HPEDSSFYICSAPGTGGEKLFFGSGTQLSVL	TRBJ1-4	TRBV20-1	5	-5.814
CAAGACAGAGAGCTGGGTTCCACTGCCAAAAAACAGTTTTTCACCCCCTGTCCCGGTGAAGCTGCTGGCGCAGAGATACAGGGCTGAGTCTTCT	EDSALYLCASSFTGTGGEKLFFGSGTQLSVL	TRBJ1-4	TRBV4-1	3	-6.035
CAAGACAGAGAGCTGGGTTCCACTGCCAAAAAACAGTTTTTCACCCCCTGTCCCGGTGTCACTGGTGGCACAGAAGTAAAGAGCTGTCTGGTTG	NQTALYFCATSDTGTGGEKLFFGSGTQLSVL	TRBJ1-4	TRBV24-1	6	-5.734
CAAGACAGAGAGCTGGGTTCCACTGCCAAAAAACAGTTTTTCACCCCCTGTCCCTAGGCTGCTGGCGCAAAGATAAAGGGCCGAGTCCCCCAGC	LGDSALYLCASSLGTGGEKLFFGSGTQLSVL	TRBJ1-4	TRBV5-1	5	-5.814
CAAGACAGAGAGCTGGGTTCCACTGCCAAAAAACAGTTTTTCACCCCCTGTCGTCGAGCTTCTAGCACTGCAGATGTAGAAGCTGCTGTCTTCA	EDSSFYICSARSSTTGGEKLFFGSGTQLSVL	TRBJ1-4	TRBV20-1	4	-5.91
CAAGACAGAGAGCTGGGTTCCACTGCCAAAAAACAGTTTTTCACCCCCTTCTCCCCCGGGCCTAGCACTGCAGATGTAGAAGCTGCTGTCTTCA	EDSSFYICSARPGGEGGEKLFFGSGTQLSVL	TRBJ1-4	TRBV20-1	4	-5.91
CAAGACAGAGAGCTGGGTTCCACTGCCAAAAAACAGTTTTTCACCCCGAAGTAACTCAACGCTGCAGAGATATATGCTGCTGTCTTCAGGGCTC	SPEDSSIYLCSVELLRGEKLFFGSGTQLSVL	TRBJ1-4	TRBV29-1	5	-5.814
CAAGACAGAGAGCTGGGTTCCACTGCCAAAAAACAGTTTTTCACCCCGATCCCCCTGAACGCTGCAGAGATATATGCTGCTGTCTTCAGGGCTC	SPEDSSIYLCSVQGDRGEKLFFGSGTQLSVL	TRBJ1-4	TRBV29-1	4	-5.91
CAAGACAGAGAGCTGGGTTCCACTGCCAAAAAACAGTTTTTCACCCCGATTGGCGCTGGCACAGAGATACATGGCCGAGTCCCCCTGCTCTGTG	TEQGDSAMYLCASANRGEKLFFGSGTQLSVL	TRBJ1-4	TRBV7-9	3	-6.035
CAAGACAGAGAGCTGGGTTCCACTGCCAAAAAACAGTTTTTCACCCCGCCCCCTTGAGCTGGCACAGAGGTACATAGATGTCTGGTTGGTGCTG	STNQTSMYLCASSRGRGEKLFFGSGTQLSVL	TRBJ1-4	TRBV28	2	-6.211
CAAGACAGAGAGCTGGGTTCCACTGCCAAAAAACAGTTTTTCACCCCGCCCTGCTTCCAAGCTGCTGGCGCAAAGATAAAGGGCCGAGTCCCCC	GDSALYLCASSLEAGRGEKLFFGSGTQLSVL	TRBJ1-4	TRBV5-1	4	-5.91
CAAGACAGAGAGCTGGGTTCCACTGCCAAAAAACAGTTTTTCACCCCGCGCACCAACGCTGCAGAGATATATGCTGCTGTCTTCAGGGCTCATG	MSPEDSSIYLCSVGARGEKLFFGSGTQLSVL	TRBJ1-4	TRBV29-1	11	-5.471
CAAGACAGAGAGCTGGGTTCCACTGCCAAAAAACAGTTTTTCACCCCGGCCCCCCACTCTAGCACTGCAGATGTAGAAGCTGCTGTCTTCAGGA	PEDSSFYICSARVGGRGEKLFFGSGTQLSVL	TRBJ1-4	TRBV20-1	8	-5.609
CAAGACAGAGAGCTGGGTTCCACTGCCAAAAAACAGTTTTTCACCCCGGCCCCCGCCATAGCTGGCACAGAAGTACAGAGAGGTCTGGTTGGGG	PNQTSLYFCASYGGGRGEKLFFGSGTQLSVL	TRBJ1-4	TRBV27	3	-6.035
CAAGACAGAGAGCTGGGTTCCACTGCCAAAAAACAGTTTTTCACCCCGGGAATTTAAGCTGCTGGCACAGAGATACACGGCCGAGTCCTCCTGC	QEDSAVYLCASSLNSRGEKLFFGSGTQLSVL	TRBJ1-4	TRBV7-2	3	-6.035
CAAGACAGAGAGCTGGGTTCCACTGCCAAAAAACAGTTTTTCACCCCGTACCCCGTCACTGCTGGCACAGAAGTACACAGATGTCTGGGAGGGA	PSQTSVYFCASSDGVRGEKLFFGSGTQLSVL	TRBJ1-4	TRBV6-1	3	-6.035
CAAGACAGAGAGCTGGGTTCCACTGCCAAAAAACAGTTTTTCACCCCGTCGGGGACTGCTGGCACAGAAGTACAGAGAGGTCTGGTTGGGGCTG	SPNQTSLYFCASSPRRGEKLFFGSGTQLSVL	TRBJ1-4	TRBV27	4	-5.91
CAAGACAGAGAGCTGGGTTCCACTGCCAAAAAACAGTTTTTCACCCCGTGTCCCGGAGGTACTGGCACAGAGATAGAAAGCTGTCGGGTTCTTT	KNPTAFYLCASTSGTRGEKLFFGSGTQLSVL	TRBJ1-4	TRBV19	9	-5.558
CAAGACAGAGAGCTGGGTTCCACTGCCAAAAAACAGTTTTTCACCCCTAGGGCTGCTGGCACAGAAGTACACAGATGTCTGGGAGGGAGCAGCC	AAPSQTSVYFCASSPRGEKLFFGSGTQLSVL	TRBJ1-4	TRBV6-6	6	-5.734
CAAGACAGAGAGCTGGGTTCCACTGCCAAAAAACAGTTTTTCACCCCTCCCCGCTAAGCTGCTGGCACAGAGATACACGGCCGAGTCCTCCTGC	QEDSAVYLCASSLAGRGEKLFFGSGTQLSVL	TRBJ1-4	TRBV7-2	2	-6.211
CAAGACAGAGAGCTGGGTTCCACTGCCAAAAAACAGTTTTTCACCCCTCCCTGTAGGCAGGCTACTACTGGCACAGAGATAGAAAGCTGTCGGG	PTAFYLCASSSLPTGRGEKLFFGSGTQLSVL	TRBJ1-4	TRBV19	6	-5.734
CAAGACAGAGAGCTGGGTTCCACTGCCAAAAAACAGTTTTTCACCCCTCCCTGTCGACCATGGGCTGCTGGCGCAAAGATAAAGGGCCGAGTCC	DSALYLCASSPWSTGRGEKLFFGSGTQLSVL	TRBJ1-4	TRBV5-1	3	-6.035
CAAGACAGAGAGCTGGGTTCCACTGCCAAAAAACAGTTTTTCACCCCTCGGGGTCGTAGCACTGCAGATGTAGAAGCTGCTGTCTTCAGGATGG	HPEDSSFYICSATTPRGEKLFFGSGTQLSVL	TRBJ1-4	TRBV20-1	4	-5.91
CAAGACAGAGAGCTGGGTTCCACTGCCAAAAAACAGTTTTTCACCCCTGACGAGACTGCTGGCACAGAAGTACACAGCTGAGTCCCTGGGTTCT	EPRDSAVYFCASSLVRGEKLFFGSGTQLSVL	TRBJ1-4	TRBV12-3; TRBV12-4	5	-5.814
CAAGACAGAGAGCTGGGTTCCACTGCCAAAAAACAGTTTTTCACCCCTGACTCCCGACCGACTGCTGGCACAGAAGTACACAGATGTCTGGGAG	SQTSVYFCASSRSGVRGEKLFFGSGTQLSVL	TRBJ1-4	TRBV6-5	2	-6.211
CAAGACAGAGAGCTGGGTTCCACTGCCAAAAAACAGTTTTTCACCCCTGCCACCCTGATCGCTGGCACAGAAGTACATGGCTGAGTCCTCCAGC	LEDSAMYFCASDQGGRGEKLFFGSGTQLSVL	TRBJ1-4	TRBV2	3	-6.035
CAAGACAGAGAGCTGGGTTCCACTGCCAAAAAACAGTTTTTCACCCCTGCCTGTCCTAGGCGCCTCACTGCTGGCACAGAAGTACACAGATGTC	TSVYFCASSEAPRTGRGEKLFFGSGTQLSVL	TRBJ1-4	TRBV6-1	2	-6.211
CAAGACAGAGAGCTGGGTTCCACTGCCAAAAAACAGTTTTTCACCCCTGGTCCGCGCGGAAGCACTGCAGATGTAGAAGCTGCTGTCTTCAGGA	PEDSSFYICSASARTRGEKLFFGSGTQLSVL	TRBJ1-4	TRBV20-1	4	-5.91
CAAGACAGAGAGCTGGGTTCCACTGCCAAAAAACAGTTTTTCACCCCTGTCCCAACTCCGTTGGCTGCTGGCACAGAAATACACAGCAGAGTCA	DSAVYFCASSQRSWDRGEKLFFGSGTQLSVL	TRBJ1-4	TRBV3-1	2	-6.211
CAAGACAGAGAGCTGGGTTCCACTGCCAAAAAACAGTTTTTCACCCCTGTCCCGGCTGGCACAGAGATAGAAAGCTGTCGGGTTCTTTTGGGCC	AQKNPTAFYLCASRDRGEKLFFGSGTQLSVL	TRBJ1-4	TRBV19	25	-5.115
CAAGACAGAGAGCTGGGTTCCACTGCCAAAAAACAGTTTTTCACCCCTGTCCCTAAGGCTGGCACAGAAGTACATGGCTGAGTCCTCCAGCTTT	KLEDSAMYFCASLRDRGEKLFFGSGTQLSVL	TRBJ1-4	TRBV2	4	-5.91
CAAGACAGAGAGCTGGGTTCCACTGCCAAAAAACAGTTTTTCACCCCTGTTAATACTACTGGCACAGAGATAGAAAGCTGTCGGGTTCTTTTGG	QKNPTAFYLCASSINRGEKLFFGSGTQLSVL	TRBJ1-4	TRBV19	3	-6.035
CAAGACAGAGAGCTGGGTTCCACTGCCAAAAAACAGTTTTTCACCCCTGTTCCCAGCTTGGCTGCTGGCGCAGAGATACAGGGCCGAGTCTTCT	EDSALYLCASSQAGNRGEKLFFGSGTQLSVL	TRBJ1-4	TRBV4-3	7	-5.667
CAAGACAGAGAGCTGGGTTCCACTGCCAAAAAACAGTTTTTCACCCCTTTCCCCTGATGTGTAACTGCTGGCACAGAAGTACACAGATGTCTGG	QTSVYFCASSYTSGERGEKLFFGSGTQLSVL	TRBJ1-4	TRBV6-5	4	-5.91
CAAGACAGAGAGCTGGGTTCCACTGCCAAAAAACAGTTTTTCACCCGAACCCAACGCTAAACTGCTGGCACAGAAGTACACAGCTGAGTCCCTG	RDSAVYFCASSLALGSGEKLFFGSGTQLSVL	TRBJ1-4	TRBV12-3; TRBV12-4	3	-6.035
CAAGACAGAGAGCTGGGTTCCACTGCCAAAAAACAGTTTTTCACCCGAACCTGTTGAACTGCTGGCGCAAAGATAAAGGGCCGAGTCCCCCAGC	LGDSALYLCASSSTGSGEKLFFGSGTQLSVL	TRBJ1-4	TRBV5-1	2	-6.211
CAAGACAGAGAGCTGGGTTCCACTGCCAAAAAACAGTTTTTCACCCGACCTGCCGTCCCTGCTGGCACAGAAATAAACTCCAGAATCCTCCAGT	LEDSGVYFCASRDGRSGEKLFFGSGTQLSVL	TRBJ1-4	TRBV14	2	-6.211
CAAGACAGAGAGCTGGGTTCCACTGCCAAAAAACAGTTTTTCACCCGACGACAGGGCCCGGAAACTGCTGGCACAGAGGTACATAGATGTCTGG	QTSMYLCASSFRALSSGEKLFFGSGTQLSVL	TRBJ1-4	TRBV28	3	-6.035
CAAGACAGAGAGCTGGGTTCCACTGCCAAAAAACAGTTTTTCACCCGACTCACTGATGGCACAGAAGTACACAGATGTCTGGGAGCTGGTAGCG	ATSSQTSVYFCAISESGEKLFFGSGTQLSVL	TRBJ1-4	TRBV10-3	3	-6.035
CAAGACAGAGAGCTGGGTTCCACTGCCAAAAAACAGTTTTTCACCCGAGACCCTGTTCGGGCTGCTGGCACAGAGATACACGGCCGAGTCCTCA	EDSAVYLCASSPNRVSGEKLFFGSGTQLSVL	TRBJ1-4	TRBV11-2	9	-5.558
CAAGACAGAGAGCTGGGTTCCACTGCCAAAAAACAGTTTTTCACCCGAGAGACTCGCCCCTGTCAAACTGCTGGCGCAAAGATAAAGGGCCGAG	SALYLCASSLTGASLSGEKLFFGSGTQLSVL	TRBJ1-4	TRBV5-1	3	-6.035
CAAGACAGAGAGCTGGGTTCCACTGCCAAAAAACAGTTTTTCACCCGAGCCCCGTCGGGCACTGCTGGCACAGAAGTACACAGATGTCTGGGAN	SQTSVYFCASSARRGSGEKLFFGSGTQLSVL	TRBJ1-4	TRBV6-6	2	-6.211
CAAGACAGAGAGCTGGGTTCCACTGCCAAAAAACAGTTTTTCACCCGCCATCCCTGTCCCTCCGCTGGCACAGAAATACAAAGCTGAGTCCCCC	GDSALYFCASGGTGMAGEKLFFGSGTQLSVL	TRBJ1-4	TRBV9	8	-5.609
CAAGACAGAGAGCTGGGTTCCACTGCCAAAAAACAGTTTTTCACCCGCCCCCCCACCATCTCTAGCACTGCAGATGTAGAAGCTGCTGTCTTCA	EDSSFYICSARDGGGAGEKLFFGSGTQLSVL	TRBJ1-4	TRBV20-1	2	-6.211
CAAGACAGAGAGCTGGGTTCCACTGCCAAAAAACAGTTTTTCACCCGCCCCCGGAGCCAAGCTGCTGGCGCAAAGATAAAGGGCCGAGTCCCCC	GDSALYLCASSLAPGAGEKLFFGSGTQLSVL	TRBJ1-4	TRBV5-1	7	-5.667
CAAGACAGAGAGCTGGGTTCCACTGCCAAAAAACAGTTTTTCACCCGCCCCCTGTTCAGCACTGCAGATGTAGAAGCTGCTGTCTTCAGGATGG	HPEDSSFYICSAEQGAGEKLFFGSGTQLSVL	TRBJ1-4	TRBV20-1	5	-5.814
CAAGACAGAGAGCTGGGTTCCACTGCCAAAAAACAGTTTTTCACCCGCCCCTCCACCTCCGAAACTGCTGGCACAGAAGTACACAGATGTCTGG	QTSVYFCASSFGGGGAGEKLFFGSGTQLSVL	TRBJ1-4	TRBV6-5	5	-5.814
CAAGACAGAGAGCTGGGTTCCACTGCCAAAAAACAGTTTTTCACCCGCCCCTGTCGGATCTCTAGCACTGCAGATGTAGAAGCTGCTGTCTTCA	EDSSFYICSARDPTGAGEKLFFGSGTQLSVL	TRBJ1-4	TRBV20-1	2	-6.211
CAAGACAGAGAGCTGGGTTCCACTGCCAAAAAACAGTTTTTCACCCGCCCCTGTGCTGTAACTGCTGGCACAGAAGTACACAGATGTCTGGGAG	SQTSVYFCASSYSTGAGEKLFFGSGTQLSVL	TRBJ1-4	TRBV6-5	4	-5.91
CAAGACAGAGAGCTGGGTTCCACTGCCAAAAAACAGTTTTTCACCCGCCCCTGTGTAACTGCTGGCACAGAAGTACACAGATGTCTGGGAGGGA	PSQTSVYFCASSYTGAGEKLFFGSGTQLSVL	TRBJ1-4	TRBV6-5	7	-5.667
CAAGACAGAGAGCTGGGTTCCACTGCCAAAAAACAGTTTTTCACCCGCCCTCAGTGAGGTGCTGGCACAGAGATACACGGCCGAGTCCTCCTGC	QEDSAVYLCASTSLRAGEKLFFGSGTQLSVL	TRBJ1-4	TRBV7-2	29	-5.05
CAAGACAGAGAGCTGGGTTCCACTGCCAAAAAACAGTTTTTCACCCGCCGAGTCCGGCCTGCTGGCGCAAAGATAAAGGGCCGAGTCCCCCAGC	LGDSALYLCASRPDSAGEKLFFGSGTQLSVL	TRBJ1-4	TRBV5-1	3	-6.035
CAAGACAGAGAGCTGGGTTCCACTGCCAAAAAACAGTTTTTCACCCGCCGGCGTCGAGAAACTGCTGGCACAGAGGTACATAGATGTCTGGTTG	NQTSMYLCASSFSTPAGEKLFFGSGTQLSVL	TRBJ1-4	TRBV28	3	-6.035
CAAGACAGAGAGCTGGGTTCCACTGCCAAAAAACAGTTTTTCACCCGCCGGGCCCGTGCTGCTGGCGCAAAGATAAAGGGCCGAGTCCCCCAGC	LGDSALYLCASSTGPAGEKLFFGSGTQLSVL	TRBJ1-4	TRBV5-1	5	-5.814
CAAGACAGAGAGCTGGGTTCCACTGCCAAAAAACAGTTTTTCACCCGCCGGTCCAGTTTCACCACTGCAGATGTAGAAGCTGCTGTCTTCAGGA	PEDSSFYICSGETGPAGEKLFFGSGTQLSVL	TRBJ1-4	TRBV20-1	4	-5.91
CAAGACAGAGAGCTGGGTTCCACTGCCAAAAAACAGTTTTTCACCCGCCTGGGGTCCGCTGCTGGCACAGAAATACACAGCAGAGTCACCAAGC	LGDSAVYFCASSGPQAGEKLFFGSGTQLSVL	TRBJ1-4	TRBV3-1	2	-6.211
CAAGACAGAGAGCTGGGTTCCACTGCCAAAAAACAGTTTTTCACCCGCCTGTCCAATACTGCAGAGATATATGCTGCTGTCTTCAGGGCTCATG	MSPEDSSIYLCSIGQAGEKLFFGSGTQLSVL	TRBJ1-4	TRBV29-1	2	-6.211
CAAGACAGAGAGCTGGGTTCCACTGCCAAAAAACAGTTTTTCACCCGCGCCCCCACGACTGCTGGCACAGAAGTACACAGATGTCTGGGAGGGA	PSQTSVYFCASSRGGAGEKLFFGSGTQLSVL	TRBJ1-4	TRBV6-5	5	-5.814
CAAGACAGAGAGCTGGGTTCCACTGCCAAAAAACAGTTTTTCACCCGCGCCCCCTGAGATGCTGGCACAGAAGTACATGGCTGAGTCCTCCAGC	LEDSAMYFCASISGGAGEKLFFGSGTQLSVL	TRBJ1-4	TRBV2	2	-6.211
CAAGACAGAGAGCTGGGTTCCACTGCCAAAAAACAGTTTTTCACCCGCGTTTGTCAAGCTGCTGGCGCAAAGATAAAGGGCCGAGTCCCCCAGC	LGDSALYLCASSLTNAGEKLFFGSGTQLSVL	TRBJ1-4	TRBV5-1	5	-5.814
CAAGACAGAGAGCTGGGTTCCACTGCCAAAAAACAGTTTTTCACCCGCTGACCCGCGTATACTACTGGCACAGAGATAGAAAGCTGTCGGGTTN	NPTAFYLCASSIRGSAGEKLFFGSGTQLSVL	TRBJ1-4	TRBV19	2	-6.211
CAAGACAGAGAGCTGGGTTCCACTGCCAAAAAACAGTTTTTCACCCGCTGTCGTCGGTGAGCTGGCACAGAAATAAGCTGCCGAATCTCCTCGC	RGDSAAYFCASSPTTAGEKLFFGSGTQLSVL	TRBJ1-4	TRBV18	2	-6.211
CAAGACAGAGAGCTGGGTTCCACTGCCAAAAAACAGTTTTTCACCCGCTTGCCGGGCTTGAGCACTGCAGATGTAGAAGCTGCTGTCTTCAGGA	PEDSSFYICSAQARQAGEKLFFGSGTQLSVL	TRBJ1-4	TRBV20-1	4	-5.91
CAAGACAGAGAGCTGGGTTCCACTGCCAAAAAACAGTTTTTCACCCGGCCCTCCGGCAGCCAAGCTGCTGGCGCAAAGATAAAGGGCCGAGTCC	DSALYLCASSLAAGGPGEKLFFGSGTQLSVL	TRBJ1-4	TRBV5-1	2	-6.211
CAAGACAGAGAGCTGGGTTCCACTGCCAAAAAACAGTTTTTCACCCGGGGCCCGATTGAGAGGGCTGCTGGCACAGAGATACATGGCCGAGTCC	DSAMYLCASSPLNRAPGEKLFFGSGTQLSVL	TRBJ1-4	TRBV7-9	5	-5.814
CAAGACAGAGAGCTGGGTTCCACTGCCAAAAAACAGTTTTTCACCCGGGGGGTGAGCACTGCAGATGTAGAAGCTGCTGTCTTCAGGATGGGCA	AHPEDSSFYICSAHPPGEKLFFGSGTQLSVL	TRBJ1-4	TRBV20-1	4	-5.91
CAAGACAGAGAGCTGGGTTCCACTGCCAAAAAACAGTTTTTCACCCGGTACGACTGTCAAGCTGCTGGCACAGAGATACATGGCCGAGTCCCCN	GDSAMYLCASSLTVVPGEKLFFGSGTQLSVL	TRBJ1-4	TRBV7-9	3	-6.035
CAAGACAGAGAGCTGGGTTCCACTGCCAAAAAACAGTTTTTCACCCGGTGACTCACTGCTGGCGCAGAAATATACAGATGTCTGGGAGGAGGCA	ASSQTSVYFCASSESPGEKLFFGSGTQLSVL	TRBJ1-4	TRBV10-1	5	-5.814
CAAGACAGAGAGCTGGGTTCCACTGCCAAAAAACAGTTTTTCACCCGTACGTCTTCCCGGGACTTCACTGCTGGCACAGAAGTACACAGATGTC	TSVYFCASSEVPGRRTGEKLFFGSGTQLSVL	TRBJ1-4	TRBV6-5	3	-6.035
CAAGACAGAGAGCTGGGTTCCACTGCCAAAAAACAGTTTTTCACCCGTCCCCCTGTCCGAACTGATGGCACAGAAGTACACAGATGTCTGGGAG	SQTSVYFCAISSDRGTGEKLFFGSGTQLSVL	TRBJ1-4	TRBV10-3	6	-5.734
CAAGACAGAGAGCTGGGTTCCACTGCCAAAAAACAGTTTTTCACCCTCCCAGGAAGTAATTTGGCTGCTGGCACAGAAATACACAGCAGAGTCA	DSAVYFCASSQITSWEGEKLFFGSGTQLSVL	TRBJ1-4	TRBV3-1	4	-5.91
CAAGACAGAGAGCTGGGTTCCACTGCCAAAAAACAGTTTTTCACCCTCCCCTGCGACGCTGCAGAGATATATGCTGCTGTCTTCAGGGCTCATG	MSPEDSSIYLCSVAGEGEKLFFGSGTQLSVL	TRBJ1-4	TRBV29-1	8	-5.609
CAAGACAGAGAGCTGGGTTCCACTGCCAAAAAACAGTTTTTCACCCTCCCCTGTATAGCTGCTGGCACAGAAGTACACAGATGTCTGGGAGGGA	PSQTSVYFCASSYTGEGEKLFFGSGTQLSVL	TRBJ1-4	TRBV6-6	3	-6.035
CAAGACAGAGAGCTGGGTTCCACTGCCAAAAAACAGTTTTTCACCCTCCCCTGTCAATCTGCTGGCACAGAGATACACGGCCGAGTCCTCAAGC	LEDSAVYLCASRLTGEGEKLFFGSGTQLSVL	TRBJ1-4	TRBV11-2	5	-5.814
CAAGACAGAGAGCTGGGTTCCACTGCCAAAAAACAGTTTTTCACCCTCCCTAGCCACGCTGCTGGCACAGAGATACATGGCCGAGTCCCCCTGC	QGDSAMYLCASSVAREGEKLFFGSGTQLSVL	TRBJ1-4	TRBV7-9	30	-5.035
CAAGACAGAGAGCTGGGTTCCACTGCCAAAAAACAGTTTTTCACCCTCCCTTCGGGCACTGCAGATGTAGAAGCTGCTGTCTTCAGGATGGGCA	AHPEDSSFYICSARREGEKLFFGSGTQLSVL	TRBJ1-4	TRBV20-1	3	-6.035
CAAGACAGAGAGCTGGGTTCCACTGCCAAAAAACAGTTTTTCACCCTCCGCCCGGGCGTAAGAACGGCTGCTGGCACAGAGATACACGGCCGAG	SAVYLCASSRSYARAEGEKLFFGSGTQLSVL	TRBJ1-4	TRBV11-2	5	-5.814
CAAGACAGAGAGCTGGGTTCCACTGCCAAAAAACAGTTTTTCACCCTCCGGATCTCCGTGGCTGCTGGCACAGAGATACAGGGCCGAGTCTTCT	EDSALYLCASSHGDPEGEKLFFGSGTQLSVL	TRBJ1-4	TRBV4-2	2	-6.211
CAAGACAGAGAGCTGGGTTCCACTGCCAAAAAACAGTTTTTCACCCTCCTCCCCCCTGGACCTGCTGGCACAGAGATACACGGCCGAGTCCTCC	EDSAVYLCASRSRGEEGEKLFFGSGTQLSVL	TRBJ1-4	TRBV7-2	4	-5.91
CAAGACAGAGAGCTGGGTTCCACTGCCAAAAAACAGTTTTTCACCCTCCTCCCTAGCACTGCAGATGTAGAAGCTGCTGTCTTCAGGATGGGCA	AHPEDSSFYICSAREEGEKLFFGSGTQLSVL	TRBJ1-4	TRBV20-1	9	-5.558
CAAGACAGAGAGCTGGGTTCCACTGCCAAAAAACAGTTTTTCACCCTCCTCCTGCCTTTCAACGCTGCAGAGATATATGCTGCTGTCTTCAGGG	PEDSSIYLCSVERQEEGEKLFFGSGTQLSVL	TRBJ1-4	TRBV29-1	4	-5.91
CAAGACAGAGAGCTGGGTTCCACTGCCAAAAAACAGTTTTTCACCCTCGCCCCCTGTGAAGCTGCTGGCGCAAAGATAAAGGGCCGAGTCCCCC	GDSALYLCASSFTGGEGEKLFFGSGTQLSVL	TRBJ1-4	TRBV5-1	2	-6.211
CAAGACAGAGAGCTGGGTTCCACTGCCAAAAAACAGTTTTTCACCCTCTCCCTCAATTCACTGCTGGCACAGAGGTACTGAGAGGTATGTGAGG	LTYLSVPLCQQ*IEGEGEKLFFGSGTQLSVL	TRBJ1-4	TRBV25-1	2	-6.211
CAAGACAGAGAGCTGGGTTCCACTGCCAAAAAACAGTTTTTCACCCTCTTGGTTGGTGCTGGCACAGAAGTACACAGATGTCTGGGAGGGAGCA	APSQTSVYFCASTNQEGEKLFFGSGTQLSVL	TRBJ1-4	TRBV6-1	5	-5.814
CAAGACAGAGAGCTGGGTTCCACTGCCAAAAAACAGTTTTTCACCCTGCCCCCGAGAGGCGCAAAGATAAAGGGCCGAGTCCCCCAGCTCCAAG	LELGDSALYLCASRGQGEKLFFGSGTQLSVL	TRBJ1-4	TRBV5-1	2	-6.211
CAAGACAGAGAGCTGGGTTCCACTGCCAAAAAACAGTTTTTCACCCTGCCCCCTGTAGGTTAGGCTGCTGGCGCAGAGATACAGGGCTGAGTCT	DSALYLCASSLTYRGQGEKLFFGSGTQLSVL	TRBJ1-4	TRBV4-1	2	-6.211
CAAGACAGAGAGCTGGGTTCCACTGCCAAAAAACAGTTTTTCACCCTGCCCCTGAGCGAAGCTGCTGGCACAGAGATACATGGCCGAGTCCCCC	GDSAMYLCASSFAQGQGEKLFFGSGTQLSVL	TRBJ1-4	TRBV7-9	4	-5.91
CAAGACAGAGAGCTGGGTTCCACTGCCAAAAAACAGTTTTTCACCCTGCCCTGTCCTGGCGCTGCAGAGATATATGCTGCTGTCTTCAGGGCTC	SPEDSSIYLCSARTGQGEKLFFGSGTQLSVL	TRBJ1-4	TRBV29-1	5	-5.814
CAAGACAGAGAGCTGGGTTCCACTGCCAAAAAACAGTTTTTCACCCTGCCCTGTCGAACTGCTGGCACAGAGGTACATAGATGTCTGGTTGGTG	TNQTSMYLCASSSTGQGEKLFFGSGTQLSVL	TRBJ1-4	TRBV28	2	-6.211
CAAGACAGAGAGCTGGGTTCCACTGCCAAAAAACAGTTTTTCACCCTGCGTCTGGTCTCTAGCACTGCAGATGTAGAAGCTGCTGTCTTCAGGA	PEDSSFYICSARDQTQGEKLFFGSGTQLSVL	TRBJ1-4	TRBV20-1	3	-6.035
CAAGACAGAGAGCTGGGTTCCACTGCCAAAAAACAGTTTTTCACCCTGGACCCAGCCCATTAAACTGCTGGCACAGAGGTACATAGATGTCTGG	QTSMYLCASSLMGWVQGEKLFFGSGTQLSVL	TRBJ1-4	TRBV28	2	-6.211
CAAGACAGAGAGCTGGGTTCCACTGCCAAAAAACAGTTTTTCACCCTGGGGCAGGGGAGTGCTGGCACAGAAGTACATGGCTGAGTCCTCCAGC	LEDSAMYFCASTPLPQGEKLFFGSGTQLSVL	TRBJ1-4	TRBV2	2	-6.211
CAAGACAGAGAGCTGGGTTCCACTGCCAAAAAACAGTTTTTCACCCTGTCCCCAAGCTTCAACGCTGCAGAGATATATGCTGCTGTCTTCAGGG	PEDSSIYLCSVEAWGQGEKLFFGSGTQLSVL	TRBJ1-4	TRBV29-1	3	-6.035
CAAGACAGAGAGCTGGGTTCCACTGCCAAAAAACAGTTTTTCACCCTGTCCCCCTGAACTGCTGGCACAGAAGTACACAGATGTCTGGGAGGGA	PSQTSVYFCASSSGGQGEKLFFGSGTQLSVL	TRBJ1-4	TRBV6-5; TRBV6-6	2	-6.211
CAAGACAGAGAGCTGGGTTCCACTGCCAAAAAACAGTTTTTCACCCTGTCCGGGATCTCTAGCACTGCAGATGTAGAAGCTGCTGTCTTCAGGA	PEDSSFYICSARDPGQGEKLFFGSGTQLSVL	TRBJ1-4	TRBV20-1	5	-5.814
CAAGACAGAGAGCTGGGTTCCACTGCCAAAAAACAGTTTTTCACCCTTATTCCCTAGTCCCAAGGTGCTGGCACAGAAGTACACAGCTGAGTCC	DSAVYFCASTLGLGNKGEKLFFGSGTQLSVL	TRBJ1-4	TRBV12-3; TRBV12-4	4	-5.91
CAAGACAGAGAGCTGGGTTCCACTGCCAAAAAACAGTTTTTCACCCTTCCCAGCCCCCTGTCCCAGCCTGCTGGCACAGAAGTACAGAGAGGTC	TSLYFCASRLGQGAGKGEKLFFGSGTQLSVL	TRBJ1-4	TRBV27	4	-5.91
CAAGACAGAGAGCTGGGTTCCACTGCCAAAAAACAGTTTTTCACCCTTCCCCGGGGAGGGTGAGCTGGCACAGAAATAAGCTGCCGAATCTCCT	GDSAAYFCASSPSPGKGEKLFFGSGTQLSVL	TRBJ1-4	TRBV18	3	-6.035
CAAGACAGAGAGCTGGGTTCCACTGCCAAAAAACAGTTTTTCACCCTTCCCCTGTCCAATGCTGCTGGCACAGAGATACATGGCCGAGTCCCCC	GDSAMYLCASSIGQGKGEKLFFGSGTQLSVL	TRBJ1-4	TRBV7-9	3	-6.035
CAAGACAGAGAGCTGGGTTCCACTGCCAAAAAACAGTTTTTCACCCTTTGTAGAGCTGGCACAGAAATAAGCTGCCGAATCTCCTCGCACTACC	VVRGDSAAYFCASSTKGEKLFFGSGTQLSVL	TRBJ1-4	TRBV18	5	-5.814
CAAGACAGAGAGCTGGGTTCCACTGCCAAAAAACAGTTTTTCACCCTTTTTCGTAGCACTGCAGATGTAGAAGCTGCTGTCTTCAGGATGGGCA	AHPEDSSFYICSATKKGEKLFFGSGTQLSVL	TRBJ1-4	TRBV20-1	4	-5.91
CAAGACAGAGAGCTGGGTTCCACTGCCAAAAAACAGTTTTTCACCGAAACTGCTGGCACAGAAGTACACAGATGTCTGGGAGGGAGCAGCCAAC	LAAPSQTSVYFCASSFGEKLFFGSGTQLSVL	TRBJ1-4	TRBV6-6	6	-5.734
CAAGACAGAGAGCTGGGTTCCACTGCCAAAAAACAGTTTTTCACCGAACCCCGCAACGCTGCAGAGATATATGCTGCTGTCTTCAGGGCTCATG	MSPEDSSIYLCSVAGFGEKLFFGSGTQLSVL	TRBJ1-4	TRBV29-1	11	-5.471
CAAGACAGAGAGCTGGGTTCCACTGCCAAAAAACAGTTTTTCACCGAACGCCCCCTGTCCCACACTGCTGGCACAGAGGTACTGAGAGGTATGT	HTSQYLCASSVGQGAFGEKLFFGSGTQLSVL	TRBJ1-4	TRBV25-1	3	-6.035
CAAGACAGAGAGCTGGGTTCCACTGCCAAAAAACAGTTTTTCACCGAATTCTGTCCGGGTAGCACTGCAGATGTAGAAGCTGCTGTCTTCAGGA	PEDSSFYICSATRTEFGEKLFFGSGTQLSVL	TRBJ1-4	TRBV20-1	3	-6.035
CAAGACAGAGAGCTGGGTTCCACTGCCAAAAAACAGTTTTTCACCGACACCTGTCGTATAAGCACTGCAGATGTAGAAGCTGCTGTCTTCAGGA	PEDSSFYICSAYTTGVGEKLFFGSGTQLSVL	TRBJ1-4	TRBV20-1	3	-6.035
CAAGACAGAGAGCTGGGTTCCACTGCCAAAAAACAGTTTTTCACCGACACGGACGTTTCTAGCACTGCAGATGTAGAAGCTGCTGTCTTCAGGA	PEDSSFYICSARNVRVGEKLFFGSGTQLSVL	TRBJ1-4	TRBV20-1	7	-5.667
CAAGACAGAGAGCTGGGTTCCACTGCCAAAAAACAGTTTTTCACCGACCCCTCCCCTGTAGAAGCTGCTGGCACAGAGATACACGGCCGAGTCC	DSAVYLCASSFYRGGVGEKLFFGSGTQLSVL	TRBJ1-4	TRBV7-2	5	-5.814
CAAGACAGAGAGCTGGGTTCCACTGCCAAAAAACAGTTTTTCACCGACCCTCCCCAAGCTGCTGGCGCAAAGATAAAGGGCCGAGTCCCCCAGC	LGDSALYLCASSLGRVGEKLFFGSGTQLSVL	TRBJ1-4	TRBV5-1	6	-5.734
CAAGACAGAGAGCTGGGTTCCACTGCCAAAAAACAGTTTTTCACCGACCTGCCTCGATAAACTGCTGGCACAGAAGTACAGAGAGGTCTGGTTG	NQTSLYFCASSLSRQVGEKLFFGSGTQLSVL	TRBJ1-4	TRBV27	2	-6.211
CAAGACAGAGAGCTGGGTTCCACTGCCAAAAAACAGTTTTTCACCGACGACTCCTACGACTCTGCTGGCACAGAAGTACATGGCTGAGTCCTCC	EDSAMYFCASRVVGVVGEKLFFGSGTQLSVL	TRBJ1-4	TRBV2	4	-5.91
CAAGACAGAGAGCTGGGTTCCACTGCCAAAAAACAGTTTTTCACCGACGACTTCAACGCTGCAGAGATATATGCTGCTGTCTTCAGGGCTCATG	MSPEDSSIYLCSVEVVGEKLFFGSGTQLSVL	TRBJ1-4	TRBV29-1	3	-6.035
CAAGACAGAGAGCTGGGTTCCACTGCCAAAAAACAGTTTTTCACCGACTCTAGCACTGCAGATGTAGAAGCTGCTGTCTTCAGGATGGGCACTG	SAHPEDSSFYICSARVGEKLFFGSGTQLSVL	TRBJ1-4	TRBV20-1	28	-5.065
CAAGACAGAGAGCTGGGTTCCACTGCCAAAAAACAGTTTTTCACCGAGCCCCCTCCTTTGGCTGCTGGCACAGAAATAAACTCCAGAATCCTCC	EDSGVYFCASSQRRGLGEKLFFGSGTQLSVL	TRBJ1-4	TRBV14	5	-5.814
CAAGACAGAGAGCTGGGTTCCACTGCCAAAAAACAGTTTTTCACCGAGGATCTTCTGTCCCGGCCTGCTGGCACAGAAGTACACAGATGTCTGG	QTSVYFCASRPGQKILGEKLFFGSGTQLSVL	TRBJ1-4	TRBV6-5	9	-5.558
CAAGACAGAGAGCTGGGTTCCACTGCCAAAAAACAGTTTTTCACCGAGGGCCGTTCCTAACTGGCTGCTGGCACAGAGATACAGGGCCGAGTCT	DSALYLCASSQLGTALGEKLFFGSGTQLSVL	TRBJ1-4	TRBV4-2	3	-6.035
CAAGACAGAGAGCTGGGTTCCACTGCCAAAAAACAGTTTTTCACCGAGTCCCGTGGGAGCACTGCAGATGTAGAAGCTGCTGTCTTCAGGATGG	HPEDSSFYICSAPTGLGEKLFFGSGTQLSVL	TRBJ1-4	TRBV20-1	18	-5.257
CAAGACAGAGAGCTGGGTTCCACTGCCAAAAAACAGTTTTTCACCGATCATACTCCCCTGGCGCTTGCTGGCACAGAAGTACAGAGAGGTCTGG	QTSLYFCASKRQGSMIGEKLFFGSGTQLSVL	TRBJ1-4	TRBV27	4	-5.91
CAAGACAGAGAGCTGGGTTCCACTGCCAAAAAACAGTTTTTCACCGATCCCTGCGTCAACGCTGCAGAGATATATGCTGCTGTCTTCAGGGCTC	SPEDSSIYLCSVDAGIGEKLFFGSGTQLSVL	TRBJ1-4	TRBV29-1	7	-5.667
CAAGACAGAGAGCTGGGTTCCACTGCCAAAAAACAGTTTTTCACCGATCTGCCCGTCACTGCTGGCACAGAAGTACACAGATGTTTGGGAGGGA	PSQTSVYFCASSDGQIGEKLFFGSGTQLSVL	TRBJ1-4	TRBV6-2	11	-5.471
CAAGACAGAGAGCTGGGTTCCACTGCCAAAAAACAGTTTTTCACCGATTATCCCTGTCCCAAGACTACTGGCACAGAGATAGAAAGCTGTCGGG	PTAFYLCASSLGTGIIGEKLFFGSGTQLSVL	TRBJ1-4	TRBV19	4	-5.91
CAAGACAGAGAGCTGGGTTCCACTGCCAAAAAACAGTTTTTCACCGCCACCACGCGAGGATCTACTGGCACAGAGATAGAAAGCTGTCGGGTTC	NPTAFYLCASRSSRGGGEKLFFGSGTQLSVL	TRBJ1-4	TRBV19	4	-5.91
CAAGACAGAGAGCTGGGTTCCACTGCCAAAAAACAGTTTTTCACCGCCACCCCTTCTCGCTAAGCTGCTGGCACAGAGATACACGGCCGAGTCC	DSAVYLCASSLARRGGGEKLFFGSGTQLSVL	TRBJ1-4	TRBV7-2	5	-5.814
CAAGACAGAGAGCTGGGTTCCACTGCCAAAAAACAGTTTTTCACCGCCACCTGCCCCAGAACTGCTGGCACAGAAGTACAGAGAGGTCTGGTTG	NQTSLYFCASSSGAGGGEKLFFGSGTQLSVL	TRBJ1-4	TRBV27	7	-5.667
CAAGACAGAGAGCTGGGTTCCACTGCCAAAAAACAGTTTTTCACCGCCCAGCACGGACTCACTGATGGCACAGAAGTACACAGATGTCTGGGAG	SQTSVYFCAISESVLGGEKLFFGSGTQLSVL	TRBJ1-4	TRBV10-3	2	-6.211
CAAGACAGAGAGCTGGGTTCCACTGCCAAAAAACAGTTTTTCACCGCCCCCCATGGGGCTGCTGGCACAGAAGTACACAGATGTCTGGGAGGGA	PSQTSVYFCASSPMGGGEKLFFGSGTQLSVL	TRBJ1-4	TRBV6-1	7	-5.667
CAAGACAGAGAGCTGGGTTCCACTGCCAAAAAACAGTTTTTCACCGCCCCCTGTAGGACTGCTGGCACAGAAGTACACAGCTGAGTCCCTGGGT	PRDSAVYFCASSPTGGGEKLFFGSGTQLSVL	TRBJ1-4	TRBV12-3; TRBV12-4	3	-6.035
CAAGACAGAGAGCTGGGTTCCACTGCCAAAAAACAGTTTTTCACCGCCCCCTGTCCCGGCCCAGGCACAGAGATAGAAGCCAGAGTCACTGAGA	LSDSGFYLCAWAGTGGGEKLFFGSGTQLSVL	TRBJ1-4	TRBV30	2	-6.211
CAAGACAGAGAGCTGGGTTCCACTGCCAAAAAACAGTTTTTCACCGCCCCCTGTCCCGTCTCTAGCACTGCAGATGTAGAAGCTGCTGTCTTCA	EDSSFYICSARDGTGGGEKLFFGSGTQLSVL	TRBJ1-4	TRBV20-1	3	-6.035
CAAGACAGAGAGCTGGGTTCCACTGCCAAAAAACAGTTTTTCACCGCCCCCTGTCGAAGCCACGCTGCAGAGATATATGCTGCTGTCTTCAGGG	PEDSSIYLCSVASTGGGEKLFFGSGTQLSVL	TRBJ1-4	TRBV29-1	6	-5.734
CAAGACAGAGAGCTGGGTTCCACTGCCAAAAAACAGTTTTTCACCGCCCCCTGTCGAGGCGCTGCTGGCACAGAGGTACATAGATGTCTGGTTG	NQTSMYLCASSASTGGGEKLFFGSGTQLSVL	TRBJ1-4	TRBV28	5	-5.814
CAAGACAGAGAGCTGGGTTCCACTGCCAAAAAACAGTTTTTCACCGCCCCCTGTGGGACTGCTGGCACAGAAGTACAGAGAGGTCTGGTTGGGG	PNQTSLYFCASSPTGGGEKLFFGSGTQLSVL	TRBJ1-4	TRBV27	2	-6.211
CAAGACAGAGAGCTGGGTTCCACTGCCAAAAAACAGTTTTTCACCGCCCCCTTTTTGGCTGCTGGCACAGAAATACACAGCAGAGTCACCAAGC	LGDSAVYFCASSQKGGGEKLFFGSGTQLSVL	TRBJ1-4	TRBV3-1	6	-5.734
CAAGACAGAGAGCTGGGTTCCACTGCCAAAAAACAGTTTTTCACCGCCCGGAAGCGCTAAGCTGCTGGCACAGAGATACATGGCCGAGTCCCCC	GDSAMYLCASSLALPGGEKLFFGSGTQLSVL	TRBJ1-4	TRBV7-9	2	-6.211
CAAGACAGAGAGCTGGGTTCCACTGCCAAAAAACAGTTTTTCACCGCCCTGCAGGCTGCTGGCACAGAAATACAAAGCTGAGTCCCCCAGCTCC	ELGDSALYFCASSLQGGEKLFFGSGTQLSVL	TRBJ1-4	TRBV9	3	-6.035
CAAGACAGAGAGCTGGGTTCCACTGCCAAAAAACAGTTTTTCACCGCCCTGTCCGGTGTAACTGCTGGCACAGAAGTACACAGATGTCTGGGAG	SQTSVYFCASSYTGQGGEKLFFGSGTQLSVL	TRBJ1-4	TRBV6-5	4	-5.91
CAAGACAGAGAGCTGGGTTCCACTGCCAAAAAACAGTTTTTCACCGCCCTGTGAGACAACGCTGCAGAGATATATGCTGCTGTCTTCAGGGCTC	SPEDSSIYLCSVVSQGGEKLFFGSGTQLSVL	TRBJ1-4	TRBV29-1	5	-5.814
CAAGACAGAGAGCTGGGTTCCACTGCCAAAAAACAGTTTTTCACCGCCCTGTTCTTGGCTGCTGGCACAGAGATACAGGGCCGAGTCTTCTGGC	PEDSALYLCASSQEQGGEKLFFGSGTQLSVL	TRBJ1-4	TRBV4-2	4	-5.91
CAAGACAGAGAGCTGGGTTCCACTGCCAAAAAACAGTTTTTCACCGCCGCCGCCCCTGATGGCACAGAAGTACACAGATGTCTGGGAGCTGGTA	TSSQTSVYFCAIRGGGGEKLFFGSGTQLSVL	TRBJ1-4	TRBV10-3	5	-5.814
CAAGACAGAGAGCTGGGTTCCACTGCCAAAAAACAGTTTTTCACCGCCGCCTTGGCTGCTGGCACAGAGATACACGGCCGAGTCCTCCTGCTGT	QQEDSAVYLCASSQGGGEKLFFGSGTQLSVL	TRBJ1-4	TRBV7-2	8	-5.609
CAAGACAGAGAGCTGGGTTCCACTGCCAAAAAACAGTTTTTCACCGCCGCGGCCCCCAGAGCTGCTGGCACAGAGGTACATAGATGTCTGGTTG	NQTSMYLCASSSGGRGGEKLFFGSGTQLSVL	TRBJ1-4	TRBV28	2	-6.211
CAAGACAGAGAGCTGGGTTCCACTGCCAAAAAACAGTTTTTCACCGCCGGAGTTCTGTCCGTTCAAGCTGCTGGCGCAAAGATAAAGGGCCGAG	SALYLCASSLNGQNSGGEKLFFGSGTQLSVL	TRBJ1-4	TRBV5-1	3	-6.035
CAAGACAGAGAGCTGGGTTCCACTGCCAAAAAACAGTTTTTCACCGCCGGGCCCCCCGGTTCGGCTGCTGGCGCAAAGATAAAGGGCCGAGTCC	DSALYLCASSRTGGPGGEKLFFGSGTQLSVL	TRBJ1-4	TRBV5-1	3	-6.035
CAAGACAGAGAGCTGGGTTCCACTGCCAAAAAACAGTTTTTCACCGCCGGTCACTGAGCTGCTGGCACAGAAATACAAAGCTGAGTCCCCCAGC	LGDSALYFCASSSVTGGEKLFFGSGTQLSVL	TRBJ1-4	TRBV9	3	-6.035
CAAGACAGAGAGCTGGGTTCCACTGCCAAAAAACAGTTTTTCACCGCCTGCTGTTGAACTGCTGGCACAGAAGTACACAGCTGAGTCCCTGGGT	PRDSAVYFCASSSTAGGEKLFFGSGTQLSVL	TRBJ1-4	TRBV12-3; TRBV12-4	5	-5.814
CAAGACAGAGAGCTGGGTTCCACTGCCAAAAAACAGTTTTTCACCGCCTGTCCCACTGCTGGCACAGAAGTACATGGCTGAGTCCTCCAGCTTT	KLEDSAMYFCASSGTGGEKLFFGSGTQLSVL	TRBJ1-4	TRBV2	6	-5.734
CAAGACAGAGAGCTGGGTTCCACTGCCAAAAAACAGTTTTTCACCGCCTTTACTGCTGGCACAGAAGTACAGAGAGGTCTGGTTGGGGCTGGGC	PSPNQTSLYFCASSKGGEKLFFGSGTQLSVL	TRBJ1-4	TRBV27	13	-5.399
CAAGACAGAGAGCTGGGTTCCACTGCCAAAAAACAGTTTTTCACCGCGATCCCTGTCCGGAGCACTGCAGATGTAGAAGCTGCTGTCTTCAGGA	PEDSSFYICSAPDRDRGEKLFFGSGTQLSVL	TRBJ1-4	TRBV20-1	8	-5.609
CAAGACAGAGAGCTGGGTTCCACTGCCAAAAAACAGTTTTTCACCGCGCCCCCGAGACGACAAGCTGCTGGCACAGAGATACAGGGCCGAGTCG	DSALYLCASSLSSRGRGEKLFFGSGTQLSVL	TRBJ1-4	TRBV5-4	5	-5.814
CAAGACAGAGAGCTGGGTTCCACTGCCAAAAAACAGTTTTTCACCGCGCCCCCTGGGACTGCTGGCACAGAAGTACACAGATGTCTGGGAGGGA	PSQTSVYFCASSPRGRGEKLFFGSGTQLSVL	TRBJ1-4	TRBV6-5	4	-5.91
CAAGACAGAGAGCTGGGTTCCACTGCCAAAAAACAGTTTTTCACCGCTACCTCCGTGGTTCTTCGAGTAACTGCTGGCACAGAAGTACACAGAT	SVYFCASSYSKNHGGSGEKLFFGSGTQLSVL	TRBJ1-4	TRBV6-2	4	-5.91
CAAGACAGAGAGCTGGGTTCCACTGCCAAAAAACAGTTTTTCACCGCTCCCGGTGCTGGCACAGAAGTACATGGCTGAGTCCTCCAGCTTTGTG	TKLEDSAMYFCASTGSGEKLFFGSGTQLSVL	TRBJ1-4	TRBV2	6	-5.734
CAAGACAGAGAGCTGGGTTCCACTGCCAAAAAACAGTTTTTCACCGCTCGCTCCCAGTTGGCTGCTGGCACAGAAATAAACTCCAGAATCCTCC	EDSGVYFCASSQLGASGEKLFFGSGTQLSVL	TRBJ1-4	TRBV14	7	-5.667
CAAGACAGAGAGCTGGGTTCCACTGCCAAAAAACAGTTTTTCACCGCTCTCCCTACTGCTGGCACAGAAGTACATGGCTGAGTCCTCCAGCTTT	KLEDSAMYFCASSRESGEKLFFGSGTQLSVL	TRBJ1-4	TRBV2	3	-6.035
CAAGACAGAGAGCTGGGTTCCACTGCCAAAAAACAGTTTTTCACCGCTTCCCCTGAGGGGTGAGCTGGCACAGAAATAAGCTGCCGAATCTCCT	GDSAAYFCASSPLRGSGEKLFFGSGTQLSVL	TRBJ1-4	TRBV18	4	-5.91
CAAGACAGAGAGCTGGGTTCCACTGCCAAAAAACAGTTTTTCACCGGAGGCCAACATGTTGCTGGCACAGAAGTACACAGATGTCTGGGAGGGA	PSQTSVYFCASNMLASGEKLFFGSGTQLSVL	TRBJ1-4	TRBV6-6	4	-5.91
CAAGACAGAGAGCTGGGTTCCACTGCCAAAAAACAGTTTTTCACCGGCCCCCTGGGTGCTGGCACAGAGATACATGGCCGAGTCCCCCTGCTCT	EQGDSAMYLCASTQGAGEKLFFGSGTQLSVL	TRBJ1-4	TRBV7-9	2	-6.211
CAAGACAGAGAGCTGGGTTCCACTGCCAAAAAACAGTTTTTCACCGGCCCCCTTTCTAGCACTGCAGGTGTAGAAGCTGCTGTCTTCAGGATGG	HPEDSSFYTCSARKGAGEKLFFGSGTQLSVL	TRBJ1-4	TRBV20-1	2	-6.211
CAAGACAGAGAGCTGGGTTCCACTGCCAAAAAACAGTTTTTCACCGGCCTGTCCTTGGGCACTGCAGATGTAGAAGCTGCTGTCTTCAGGATGG	HPEDSSFYICSAQGQAGEKLFFGSGTQLSVL	TRBJ1-4	TRBV20-1	4	-5.91
CAAGACAGAGAGCTGGGTTCCACTGCCAAAAAACAGTTTTTCACCGGCGCCCCCTGCCCAGGGGTTGCTGGCACAGAGATACATGGCCGAGTCC	DSAMYLCASNPWAGGAGEKLFFGSGTQLSVL	TRBJ1-4	TRBV7-9	4	-5.91
CAAGACAGAGAGCTGGGTTCCACTGCCAAAAAACAGTTTTTCACCGGCGTCACGTCCTCTGCTGGCGCAGAAATACACAGATGTCTGGGAGCGG	RSQTSVYFCASRGRDAGEKLFFGSGTQLSVL	TRBJ1-4	TRBV10-2	6	-5.734
CAAGACAGAGAGCTGGGTTCCACTGCCAAAAAACAGTTTTTCACCGGGAAACCTGTCGTTACTGGCACAGAGATAGAAAGCTGTCGGGTTCTTT	KNPTAFYLCASNDRFPGEKLFFGSGTQLSVL	TRBJ1-4	TRBV19	3	-6.035
CAAGACAGAGAGCTGGGTTCCACTGCCAAAAAACAGTTTTTCACCGGGCCCCCTGGAAGCACTGCAGATGTAGAAGCTGCTGTCTTCAGGATGG	HPEDSSFYICSASRGPGEKLFFGSGTQLSVL	TRBJ1-4	TRBV20-1	4	-5.91
CAAGACAGAGAGCTGGGTTCCACTGCCAAAAAACAGTTTTTCACCGGGCCCCCTGTTACTGCTGGCACAGAAGTACACAGCTGAGTCCCTGGGT	PRDSAVYFCASSNRGPGEKLFFGSGTQLSVL	TRBJ1-4	TRBV12-3; TRBV12-4	5	-5.814
CAAGACAGAGAGCTGGGTTCCACTGCCAAAAAACAGTTTTTCACCGGGCCCCCTGTTTAGAGTCACGCTGCAGAGATATATGCTGCTGTCTTCA	EDSSIYLCSVTLNRGPGEKLFFGSGTQLSVL	TRBJ1-4	TRBV29-1	7	-5.667
CAAGACAGAGAGCTGGGTTCCACTGCCAAAAAACAGTTTTTCACCGGGCCTGCTGCTGGCACAGAGATACACGGCCGAGTCCTCCTGCTGTGTG	TQQEDSAVYLCASSRPGEKLFFGSGTQLSVL	TRBJ1-4	TRBV7-2	5	-5.814
CAAGACAGAGAGCTGGGTTCCACTGCCAAAAAACAGTTTTTCACCGGGGCGGCCCCGGCTAATTAAGCTGCTGGCACAGAGATACACGGCTGAG	SAVYLCASSLISRGRPGEKLFFGSGTQLSVL	TRBJ1-4	TRBV7-3	2	-6.211
CAAGACAGAGAGCTGGGTTCCACTGCCAAAAAACAGTTTTTCACCGGTCCTCGAGCCACAGGCACAGAAATACACAGCAGAGTCACCAAGCTCC	ELGDSAVYFCACGSRTGEKLFFGSGTQLSVL	TRBJ1-4	TRBV3-1	2	-6.211
CAAGACAGAGAGCTGGGTTCCACTGCCAAAAAACAGTTTTTCACCGGTTCCCCTGCTGCTGGCACAGAGATACATGGCCGAGTCCCCCTGCTCT	EQGDSAMYLCASSRGTGEKLFFGSGTQLSVL	TRBJ1-4	TRBV7-9	3	-6.035
CAAGACAGAGAGCTGGGTTCCACTGCCAAAAAACAGTTTTTCACCGTAAACGGCCCTAGACTCACTGATGGCACAGAAGTACACAGATGTCTGG	QTSVYFCAISESRAVYGEKLFFGSGTQLSVL	TRBJ1-4	TRBV10-3	2	-6.211
CAAGACAGAGAGCTGGGTTCCACTGCCAAAAAACAGTTTTTCACCGTAACTGCTGGCACAGAAGTACACAGATGTCTGGGAGGGAGCAGCCAAC	LAAPSQTSVYFCASSYGEKLFFGSGTQLSVL	TRBJ1-4	TRBV6-6	6	-5.734
CAAGACAGAGAGCTGGGTTCCACTGCCAAAAAACAGTTTTTCACCGTATAATCCGCTGGCACAGAGATAGAAAGCTGTCGGGTTCTTTTGGGCC	AQKNPTAFYLCASGLYGEKLFFGSGTQLSVL	TRBJ1-4	TRBV19	4	-5.91
CAAGACAGAGAGCTGGGTTCCACTGCCAAAAAACAGTTTTTCACCGTCCCGGCTGCTGGCACAGAGATACATGGCCGAGTCCCCAAGCTCTGCA	AELGDSAMYLCASSRDGEKLFFGSGTQLSVL	TRBJ1-4	TRBV11-1	4	-5.91
CAAGACAGAGAGCTGGGTTCCACTGCCAAAAAACAGTTTTTCACCGTCCCGTCGATCTCTAGCACTGCAGATGTAGAAGCTGCTGTCTTCAGGA	PEDSSFYICSARDRRDGEKLFFGSGTQLSVL	TRBJ1-4	TRBV20-1	11	-5.471
CAAGACAGAGAGCTGGGTTCCACTGCCAAAAAACAGTTTTTCACCGTCCCTCCCCTGGCTGCTGGCGCAGAGATACAGGGCCGAGTCTTCTGGC	PEDSALYLCASSQGRDGEKLFFGSGTQLSVL	TRBJ1-4	TRBV4-3	8	-5.609
CAAGACAGAGAGCTGGGTTCCACTGCCAAAAAACAGTTTTTCACCGTCCGAGGGTGTCGACTCACTGATGGCACAGAAGTACACAGATGTCTGN	QTSVYFCAISESTPSDGEKLFFGSGTQLSVL	TRBJ1-4	TRBV10-3	2	-6.211
CAAGACAGAGAGCTGGGTTCCACTGCCAAAAAACAGTTTTTCACCGTCCTTCCTAATATACCTGCTGGCACAGAAGTACACAGATGTCTGGGAG	SQTSVYFCASRYIRKDGEKLFFGSGTQLSVL	TRBJ1-4	TRBV6-1; TRBV6-5	2	-6.211
CAAGACAGAGAGCTGGGTTCCACTGCCAAAAAACAGTTTTTCACCGTCGAAGCTGCTGGCGCAAAGATAAAGGGCCGAGTCCCCCAGCTCCAAG	LELGDSALYLCASSFDGEKLFFGSGTQLSVL	TRBJ1-4	TRBV5-1	7	-5.667
CAAGACAGAGAGCTGGGTTCCACTGCCAAAAAACAGTTTTTCACCGTCTCCACCAACGCTGCAGAGATATATGCTGCTGTCTTCAGGGCTCATG	MSPEDSSIYLCSVGGDGEKLFFGSGTQLSVL	TRBJ1-4	TRBV29-1	8	-5.609
CAAGACAGAGAGCTGGGTTCCACTGCCAAAAAACAGTTTTTCACCGTCTCTACTGCTGGCGCAAAGATAAAGGGCCGAGTCCCCCAGCTCCAAG	LELGDSALYLCASSRDGEKLFFGSGTQLSVL	TRBJ1-4	TRBV5-1	3	-6.035
CAAGACAGAGAGCTGGGTTCCACTGCCAAAAAACAGTTTTTCACCGTGACCGCCCGGGAGGATGGCACAGAGGTACATAGATGTCTGGTTGGTG	TNQTSMYLCAILPGGHGEKLFFGSGTQLSVL	TRBJ1-4	TRBV28	6	-5.734
CAAGACAGAGAGCTGGGTTCCACTGCCAAAAAACAGTTTTTCACCGTGTCCGGAACTGCTGGCACAGAGGTACATAGATGTCTGGTTGGTGCTG	STNQTSMYLCASSSGHGEKLFFGSGTQLSVL	TRBJ1-4	TRBV28	5	-5.814
CAAGACAGAGAGCTGGGTTCCACTGCCAAAAAACAGTTTTTCACCGTTCCCCCCCGAGGAGCTGCTGGCACAGAGATACACGGCCGAGTCCTCA	EDSAVYLCASSSSGGNGEKLFFGSGTQLSVL	TRBJ1-4	TRBV11-2	8	-5.609
CAAGACAGAGAGCTGGGTTCCACTGCCAAAAAACAGTTTTTCACCGTTCCCCGAGACTCGACTACTGGCACAGAGATAGAAAGCTGTCGGGTTC	NPTAFYLCASSRVSGNGEKLFFGSGTQLSVL	TRBJ1-4	TRBV19	3	-6.035
CAAGACAGAGAGCTGGGTTCCACTGCCAAAAAACAGTTTTTCACCGTTCCCCTCCAGGGGTGAGCTGGCACAGAAATAAGCTGCCGAATCTCCN	GDSAAYFCASSPLEGNGEKLFFGSGTQLSVL	TRBJ1-4	TRBV18	3	-6.035
CAAGACAGAGAGCTGGGTTCCACTGCCAAAAAACAGTTTTTCACCGTTTCCCTGAAAGCTGCTGGCGCAAAGATAAAGGGCCGAGTCCCCCAGC	LGDSALYLCASSFQGNGEKLFFGSGTQLSVL	TRBJ1-4	TRBV5-1	2	-6.211
CAAGACAGAGAGCTGGGTTCCACTGCCAAAAAACAGTTTTTCACCTAAAGCCGACAAACCTACGCTGCAGAGATATATGCTGCTGTCTTCAGGG	PEDSSIYLCSVGLSALGEKLFFGSGTQLSVL	TRBJ1-4	TRBV29-1	2	-6.211
CAAGACAGAGAGCTGGGTTCCACTGCCAAAAAACAGTTTTTCACCTAACCCGACGGCTAAGCTGCTGGCACAGAGATACACGGCCGAGTCCTCC	EDSAVYLCASSLAVGLGEKLFFGSGTQLSVL	TRBJ1-4	TRBV7-2	2	-6.211
CAAGACAGAGAGCTGGGTTCCACTGCCAAAAAACAGTTTTTCACCTAAGCCCCCTGTAAAGCTGCTGGCGCAAAGATAAAGGGCCGAGTCCCCC	GDSALYLCASSFTGGLGEKLFFGSGTQLSVL	TRBJ1-4	TRBV5-1	3	-6.035
CAAGACAGAGAGCTGGGTTCCACTGCCAAAAAACAGTTTTTCACCTAATAGGTTGCTGCTGGCACAGAGATACACGGCCGAGTCCTCCTGCTGT	QQEDSAVYLCASSNLLGEKLFFGSGTQLSVL	TRBJ1-4	TRBV7-2	4	-5.91
CAAGACAGAGAGCTGGGTTCCACTGCCAAAAAACAGTTTTTCACCTACACCCCCGCCCCCTGTAGAACTGCTGGCACAGAAGTACACAGATGTC	TSVYFCASSSTGGGGVGEKLFFGSGTQLSVL	TRBJ1-4	TRBV6-5	4	-5.91
CAAGACAGAGAGCTGGGTTCCACTGCCAAAAAACAGTTTTTCACCTACGACTGTGGTGGGTGAGCTGGCACAGAAATAAGCTGCCGAATCTCCT	GDSAAYFCASSPTTVVGEKLFFGSGTQLSVL	TRBJ1-4	TRBV18	7	-5.667
CAAGACAGAGAGCTGGGTTCCACTGCCAAAAAACAGTTTTTCACCTACTCGATCTTGGCTGCTGGCGCAGAGATACAGGGCTGAGTCTTCTGGC	PEDSALYLCASSQDRVGEKLFFGSGTQLSVL	TRBJ1-4	TRBV4-1	21	-5.19
CAAGACAGAGAGCTGGGTTCCACTGCCAAAAAACAGTTTTTCACCTAGCCCTCCTAGACTGCTGGCACAGAGATAGAGGGCCGAGTCCCCCAGC	LGDSALYLCASSLGGLGEKLFFGSGTQLSVL	TRBJ1-4	TRBV5-6	3	-6.035
CAAGACAGAGAGCTGGGTTCCACTGCCAAAAAACAGTTTTTCACCTAGGCCCTGTAGGCTGCTGGCGCAAAGATAAAGGGCCGAGTCCCCCAGC	LGDSALYLCASSLQGLGEKLFFGSGTQLSVL	TRBJ1-4	TRBV5-1	2	-6.211
CAAGACAGAGAGCTGGGTTCCACTGCCAAAAAACAGTTTTTCACCTATAGTCCTCCGTCCCGAGTAACTGCTGGCACAGAAGTACACAGATGTC	TSVYFCASSYSGRRTIGEKLFFGSGTQLSVL	TRBJ1-4	TRBV6-5	11	-5.471
CAAGACAGAGAGCTGGGTTCCACTGCCAAAAAACAGTTTTTCACCTATCCCCCGTTCAACGCTGCAGAGATATATGCTGCTGTCTTCAGGGCTC	SPEDSSIYLCSVERGIGEKLFFGSGTQLSVL	TRBJ1-4	TRBV29-1	4	-5.91
CAAGACAGAGAGCTGGGTTCCACTGCCAAAAAACAGTTTTTCACCTATCCCCTGTCCCAGCCTGCTGGCGCAAAGATAAAGGGCCGAGTCCCCC	GDSALYLCASRLGQGIGEKLFFGSGTQLSVL	TRBJ1-4	TRBV5-1	2	-6.211
CAAGACAGAGAGCTGGGTTCCACTGCCAAAAAACAGTTTTTCACCTATCCCTGTGAAGTAACTGCTGGCACAGAAGTACACAGATGTCTGGGAG	SQTSVYFCASSYFTGIGEKLFFGSGTQLSVL	TRBJ1-4	TRBV6-6	3	-6.035
CAAGACAGAGAGCTGGGTTCCACTGCCAAAAAACAGTTTTTCACCTATCTGCGCCTGGGAGGCACAGAAGTACACAGATGTCTGGGAGCTGGTA	TSSQTSVYFCASQAQIGEKLFFGSGTQLSVL	TRBJ1-4	TRBV10-3	4	-5.91
CAAGACAGAGAGCTGGGTTCCACTGCCAAAAAACAGTTTTTCACCTATGCCCCTGCCTTCAACGCTGCAGAGATATATGCTGCTGTCTTCAGGG	PEDSSIYLCSVEGRGIGEKLFFGSGTQLSVL	TRBJ1-4	TRBV29-1	4	-5.91
CAAGACAGAGAGCTGGGTTCCACTGCCAAAAAACAGTTTTTCACCTATGGCCCCCGTTGCACTGCAGATGTAGAAGCTGCTGTCTTCAGGATGG	HPEDSSFYICSATGAIGEKLFFGSGTQLSVL	TRBJ1-4	TRBV20-1	6	-5.734
CAAGACAGAGAGCTGGGTTCCACTGCCAAAAAACAGTTTTTCACCTATTCCGCCAGTTAGGCTGCTGGCACAGAGATACATGGCCGAGTCCCCC	GDSAMYLCASSLTGGIGEKLFFGSGTQLSVL	TRBJ1-4	TRBV7-9	3	-6.035
CAAGACAGAGAGCTGGGTTCCACTGCCAAAAAACAGTTTTTCACCTCCACCCTGGGGGGTGCTGGCACAGAGATACATGGCCGAGTCCCCCTGC	QGDSAMYLCASTPQGGGEKLFFGSGTQLSVL	TRBJ1-4	TRBV7-9	5	-5.814
CAAGACAGAGAGCTGGGTTCCACTGCCAAAAAACAGTTTTTCACCTCCATCTTCAACGCTGCAGAGATATATGCTGCTGTCTTCAGGGCTCATG	MSPEDSSIYLCSVEDGGEKLFFGSGTQLSVL	TRBJ1-4	TRBV29-1	49	-4.822
CAAGACAGAGAGCTGGGTTCCACTGCCAAAAAACAGTTTTTCACCTCCCCCCCTGTCCATACTGCTGGCACAGAGGTACATAGATGTCTGGTTG	NQTSMYLCASSMDRGGGEKLFFGSGTQLSVL	TRBJ1-4	TRBV28	3	-6.035
CAAGACAGAGAGCTGGGTTCCACTGCCAAAAAACAGTTTTTCACCTCCCCCCGCGTCTAAGCTGCTGGCACAGAGATACACGGCCGAGTCCTCA	EDSAVYLCASSLDAGGGEKLFFGSGTQLSVL	TRBJ1-4	TRBV11-2	3	-6.035
CAAGACAGAGAGCTGGGTTCCACTGCCAAAAAACAGTTTTTCACCTCCCCCCTGTTGGTTAACGCTGCAGAGATATATGCTGCTGTCTTCAGGG	PEDSSIYLCSVNQQGGGEKLFFGSGTQLSVL	TRBJ1-4	TRBV29-1	3	-6.035
CAAGACAGAGAGCTGGGTTCCACTGCCAAAAAACAGTTTTTCACCTCCCCCGTACAGCCTAGCACTGCAGATGTAGAAGCTGCTGTCTTCAGGA	PEDSSFYICSARLYGGGEKLFFGSGTQLSVL	TRBJ1-4	TRBV20-1	3	-6.035
CAAGACAGAGAGCTGGGTTCCACTGCCAAAAAACAGTTTTTCACCTCCCCCTGCCAATCTGCTGGCACAGAAGTACACAGATGTCTGGGAGGGA	PSQTSVYFCASRLAGGGEKLFFGSGTQLSVL	TRBJ1-4	TRBV6-5	5	-5.814
CAAGACAGAGAGCTGGGTTCCACTGCCAAAAAACAGTTTTTCACCTCCCCCTGGGCTGCTGGCGCAAAGATAAAGGGCCGAGTCCCCCAGCTCC	ELGDSALYLCASSPGGGEKLFFGSGTQLSVL	TRBJ1-4	TRBV5-1	5	-5.814
CAAGACAGAGAGCTGGGTTCCACTGCCAAAAAACAGTTTTTCACCTCCCCGTCCCGGTGAACTACTGGCACAGAGATAGAAAGCTGTCGGGTTC	NPTAFYLCASSSPGRGGEKLFFGSGTQLSVL	TRBJ1-4	TRBV19	4	-5.91
CAAGACAGAGAGCTGGGTTCCACTGCCAAAAAACAGTTTTTCACCTCCCCTCTGCTCTCTGCTGGCACAGAGGTACATAGATGTCTGGTTGGTG	TNQTSMYLCASREQRGGEKLFFGSGTQLSVL	TRBJ1-4	TRBV28	7	-5.667
CAAGACAGAGAGCTGGGTTCCACTGCCAAAAAACAGTTTTTCACCTCCCCTTGTGGCACTGCAGATGTAGAAGCTGCTGTCTTCAGGATGGGCA	AHPEDSSFYICSATRGGEKLFFGSGTQLSVL	TRBJ1-4	TRBV20-1	3	-6.035
CAAGACAGAGAGCTGGGTTCCACTGCCAAAAAACAGTTTTTCACCTCCCGGAGTCCGGAGGCTGCTGGCACAGAGATACATGGCCGAGTCCCCC	GDSAMYLCASSLRTPGGEKLFFGSGTQLSVL	TRBJ1-4	TRBV7-9	5	-5.814
CAAGACAGAGAGCTGGGTTCCACTGCCAAAAAACAGTTTTTCACCTCCCGTTGAATTGCTGCTGGCGCAAAGATAAAGGGCCGAGTCCCCCAGC	LGDSALYLCASSNSTGGEKLFFGSGTQLSVL	TRBJ1-4	TRBV5-1	13	-5.399
CAAGACAGAGAGCTGGGTTCCACTGCCAAAAAACAGTTTTTCACCTCCCTCACGGGTACTACTGGCACAGAGATAGAAAGCTGTCGGGTTCTTT	KNPTAFYLCASSTREGGEKLFFGSGTQLSVL	TRBJ1-4	TRBV19	2	-6.211
CAAGACAGAGAGCTGGGTTCCACTGCCAAAAAACAGTTTTTCACCTCCCTGCCCGACGTAACTGCTGGCACAGAGGTACATAGATGTCTGGTTG	NQTSMYLCASSYVGQGGEKLFFGSGTQLSVL	TRBJ1-4	TRBV28	3	-6.035
CAAGACAGAGAGCTGGGTTCCACTGCCAAAAAACAGTTTTTCACCTCCCTGCCTTCTACTCCAGGCACAGAGATAGAAGCCAGAGTCACTGAGA	LSDSGFYLCAWSRRQGGEKLFFGSGTQLSVL	TRBJ1-4	TRBV30	2	-6.211
CAAGACAGAGAGCTGGGTTCCACTGCCAAAAAACAGTTTTTCACCTCCCTGCGACGCTAAACTGCTGGCACAGAAGTACACAGCTGAGTCCCTG	RDSAVYFCASSLASQGGEKLFFGSGTQLSVL	TRBJ1-4	TRBV12-3; TRBV12-4	3	-6.035
CAAGACAGAGAGCTGGGTTCCACTGCCAAAAAACAGTTTTTCACCTCCCTGGTCACTGCTGGCACAGAAGTACACAGATGTCTGGGAGGGAGCA	APSQTSVYFCASSDQGGEKLFFGSGTQLSVL	TRBJ1-4	TRBV6-1	2	-6.211
CAAGACAGAGAGCTGGGTTCCACTGCCAAAAAACAGTTTTTCACCTCCCTGTCCATCTTCAACGCTGCAGAGATATATGCTGCTGTCTTCAGGG	PEDSSIYLCSVEDGQGGEKLFFGSGTQLSVL	TRBJ1-4	TRBV29-1	3	-6.035
CAAGACAGAGAGCTGGGTTCCACTGCCAAAAAACAGTTTTTCACCTCCCTGTCCCCCTAAGCTGCTGGCACAGAGATACACGGCCGAGTCCTCC	EDSAVYLCASSLGGQGGEKLFFGSGTQLSVL	TRBJ1-4	TRBV7-2	82	-4.599
CAAGACAGAGAGCTGGGTTCCACTGCCAAAAAACAGTTTTTCACCTCCCTGTCCCTGTGAGCTGGCACAGAAATAAGCTGCCGAATCTCCTCGC	RGDSAAYFCASSQGQGGEKLFFGSGTQLSVL	TRBJ1-4	TRBV18	3	-6.035
CAAGACAGAGAGCTGGGTTCCACTGCCAAAAAACAGTTTTTCACCTCCCTGTCCGGAGCTGCTGGCGCAAAGATAAAGGGCCGAGTCCCCCAGC	LGDSALYLCASSSGQGGEKLFFGSGTQLSVL	TRBJ1-4	TRBV5-1	5	-5.814
CAAGACAGAGAGCTGGGTTCCACTGCCAAAAAACAGTTTTTCACCTCCCTGTCCGTTGATACTACTGGCACAGAGATAGAAAGCTGTCGGGTTC	NPTAFYLCASSINGQGGEKLFFGSGTQLSVL	TRBJ1-4	TRBV19	2	-6.211
CAAGACAGAGAGCTGGGTTCCACTGCCAAAAAACAGTTTTTCACCTCCCTGTCGAAGAACGCTGCAGAGATATATGCTGCTGTCTTCAGGGCTC	SPEDSSIYLCSVLRQGGEKLFFGSGTQLSVL	TRBJ1-4	TRBV29-1	3	-6.035
CAAGACAGAGAGCTGGGTTCCACTGCCAAAAAACAGTTTTTCACCTCCCTGTGAGAGGCTGCTGGCGCAAAGATAAAGGGCCGAGTCCCCCAGC	LGDSALYLCASSLSQGGEKLFFGSGTQLSVL	TRBJ1-4	TRBV5-1	2	-6.211
CAAGACAGAGAGCTGGGTTCCACTGCCAAAAAACAGTTTTTCACCTCCGAATCCACTGCTGGCACAGAAGTACATGGCTGAGTCCTCCAGCTTT	KLEDSAMYFCASSGFGGEKLFFGSGTQLSVL	TRBJ1-4	TRBV2	10	-5.513
CAAGACAGAGAGCTGGGTTCCACTGCCAAAAAACAGTTTTTCACCTCCGCCCCCTCCCTTATAGGGGCTGCTGGCACAGAGATACATGGCCGAG	SAMYLCASSPYKGGGGGEKLFFGSGTQLSVL	TRBJ1-4	TRBV7-9	3	-6.035
CAAGACAGAGAGCTGGGTTCCACTGCCAAAAAACAGTTTTTCACCTCCGCGGCCCAATGGTCTGCTGGCACAGAAGTACAGAGAGGTCTGGTTG	NQTSLYFCASRPLGRGGEKLFFGSGTQLSVL	TRBJ1-4	TRBV27	4	-5.91
CAAGACAGAGAGCTGGGTTCCACTGCCAAAAAACAGTTTTTCACCTCCGGGTCCCGGTGGTGAGCTGGCACAGAAATAAGCTGCCGAATCTCCT	GDSAAYFCASSPPGPGGEKLFFGSGTQLSVL	TRBJ1-4	TRBV18	3	-6.035
CAAGACAGAGAGCTGGGTTCCACTGCCAAAAAACAGTTTTTCACCTCCGTTCAGGCTGCTGGCGCAAAGATAAAGGGCCGAGTCCCCCAGCTCC	ELGDSALYLCASSLNGGEKLFFGSGTQLSVL	TRBJ1-4	TRBV5-1	6	-5.734
CAAGACAGAGAGCTGGGTTCCACTGCCAAAAAACAGTTTTTCACCTCGACGGCCTGCAGCTAAGCTGCTGGCACAGAGATACACGGCCGAGTCC	DSAVYLCASSLAAGRRGEKLFFGSGTQLSVL	TRBJ1-4	TRBV7-2	5	-5.814
CAAGACAGAGAGCTGGGTTCCACTGCCAAAAAACAGTTTTTCACCTCGATCCCCCCCGGTGGCGCAGAAATACACAGATGTCTGGGAGCGGGTA	TRSQTSVYFCATGGDRGEKLFFGSGTQLSVL	TRBJ1-4	TRBV10-2	8	-5.609
CAAGACAGAGAGCTGGGTTCCACTGCCAAAAAACAGTTTTTCACCTCGCCCCCTTAGGGTGCTGGCACAGAAGTACACAGATGTCTGGGAGGGA	PSQTSVYFCASTLRGRGEKLFFGSGTQLSVL	TRBJ1-4	TRBV6-1	2	-6.211
CAAGACAGAGAGCTGGGTTCCACTGCCAAAAAACAGTTTTTCACCTCGCTGGTTTAAACTGCTGGCACAGAAGTACACAGCTGAGTCCCTGGGT	PRDSAVYFCASSLNQRGEKLFFGSGTQLSVL	TRBJ1-4	TRBV12-3; TRBV12-4	6	-5.734
CAAGACAGAGAGCTGGGTTCCACTGCCAAAAAACAGTTTTTCACCTCGGCCCCCGAGGAAGCTGCTGGCACAGAGATACATGGCCGAGTCCCCC	GDSAMYLCASSFLGGRGEKLFFGSGTQLSVL	TRBJ1-4	TRBV7-9	6	-5.734
CAAGACAGAGAGCTGGGTTCCACTGCCAAAAAACAGTTTTTCACCTCGGGAGCTGCTGGCGCAAAGATAAAGGGCCGAGTCCCCCAGCTCCAAG	LELGDSALYLCASSSRGEKLFFGSGTQLSVL	TRBJ1-4	TRBV5-1	4	-5.91
CAAGACAGAGAGCTGGGTTCCACTGCCAAAAAACAGTTTTTCACCTCGGGCGAAACTAGGCCCTGTCCTGGCGGTGCTGGCACAGAGGTACATA	MYLCASTARTGPSFARGEKLFFGSGTQLSVL	TRBJ1-4	TRBV28	5	-5.814
CAAGACAGAGAGCTGGGTTCCACTGCCAAAAAACAGTTTTTCACCTCGTATCCCTGCCCCAAGGGGTGAGCTGGCACAGAAATAAGCTGCCGAA	SAAYFCASSPLGAGIRGEKLFFGSGTQLSVL	TRBJ1-4	TRBV18	5	-5.814
CAAGACAGAGAGCTGGGTTCCACTGCCAAAAAACAGTTTTTCACCTCTAATGTCCCGGGCGCTGCTGGCACAGAAATACAAAGCTGAGTCCCCC	GDSALYFCASSARDIRGEKLFFGSGTQLSVL	TRBJ1-4	TRBV9	2	-6.211
CAAGACAGAGAGCTGGGTTCCACTGCCAAAAAACAGTTTTTCACCTCTACCCCCAACGCTGCAGAGATATATGCTGCTGTCTTCAGGGCTCATG	MSPEDSSIYLCSVGGRGEKLFFGSGTQLSVL	TRBJ1-4	TRBV29-1	41	-4.9
CAAGACAGAGAGCTGGGTTCCACTGCCAAAAAACAGTTTTTCACCTCTCCCTAGGTCCCTAGCACTGCAGATGTAGAAGCTGCTGTCTTCAGGA	PEDSSFYICSARDLGRGEKLFFGSGTQLSVL	TRBJ1-4	TRBV20-1	4	-5.91
CAAGACAGAGAGCTGGGTTCCACTGCCAAAAAACAGTTTTTCACCTCTCGCTCGTTCACTGCTGGCACAGAAGTACACAGATGTCTGGGAGGGA	PSQTSVYFCASSERARGEKLFFGSGTQLSVL	TRBJ1-4	TRBV6-1	5	-5.814
CAAGACAGAGAGCTGGGTTCCACTGCCAAAAAACAGTTTTTCACCTCTTCCCCCCTGTCGGCTGCTGGCACAGAGATACATGGCCGAGTCCCCC	GDSAMYLCASSRQGGRGEKLFFGSGTQLSVL	TRBJ1-4	TRBV7-9	2	-6.211
CAAGACAGAGAGCTGGGTTCCACTGCCAAAAAACAGTTTTTCACCTCTTCTGCCCCTGTTCTGACTGCTGGCACAGAAGTACACAGATGTCTGG	QTSVYFCASSQNRGRRGEKLFFGSGTQLSVL	TRBJ1-4	TRBV6-5	6	-5.734
CAAGACAGAGAGCTGGGTTCCACTGCCAAAAAACAGTTTTTCACCTCTTCTGTTTGAACTGCTGGCACAGAAGTACACAGATGTCTGGGAGGGA	PSQTSVYFCASSSNRRGEKLFFGSGTQLSVL	TRBJ1-4	TRBV6-6	4	-5.91
CAAGACAGAGAGCTGGGTTCCACTGCCAAAAAACAGTTTTTCACCTCTTTCCCCTGGGGAAGCACTGCAGATGTAGAAGCTGCTGTCTTCAGGA	PEDSSFYICSASPGERGEKLFFGSGTQLSVL	TRBJ1-4	TRBV20-1	6	-5.734
CAAGACAGAGAGCTGGGTTCCACTGCCAAAAAACAGTTTTTCACCTGAAACTGTTACATAACTGCTGGCACAGAAGTACACAGATGTCTGGGAG	SQTSVYFCASSYVTVSGEKLFFGSGTQLSVL	TRBJ1-4	TRBV6-6	4	-5.91
CAAGACAGAGAGCTGGGTTCCACTGCCAAAAAACAGTTTTTCACCTGAGCCCCCTGAGCTGCTGGCACAGAGATACATGGCCGAGTCCCCCTGC	QGDSAMYLCASSSGGSGEKLFFGSGTQLSVL	TRBJ1-4	TRBV7-9	5	-5.814
CAAGACAGAGAGCTGGGTTCCACTGCCAAAAAACAGTTTTTCACCTGCCAAGCCTGGGCAGGCACAGAGATAGAAGCCAGAGTCACTGAGAAGG	LLSDSGFYLCACPGLAGEKLFFGSGTQLSVL	TRBJ1-4	TRBV30	3	-6.035
CAAGACAGAGAGCTGGGTTCCACTGCCAAAAAACAGTTTTTCACCTGCCCCCAAAGCCTGCTCGCTGCTGGCGCAAAGATAAAGGGCCGAGTCC	DSALYLCASSEQALGAGEKLFFGSGTQLSVL	TRBJ1-4	TRBV5-1	2	-6.211
CAAGACAGAGAGCTGGGTTCCACTGCCAAAAAACAGTTTTTCACCTGCCCCCACCTCGGCGCTGCAGAGATATATGCTGCTGTCTTCAGGGCTC	SPEDSSIYLCSAEVGAGEKLFFGSGTQLSVL	TRBJ1-4	TRBV29-1	3	-6.035
CAAGACAGAGAGCTGGGTTCCACTGCCAAAAAACAGTTTTTCACCTGCCCCCCCACCGCTGCTGGCACAGAAATAAACTCCAGAATCCTCCAGT	LEDSGVYFCASSGGGAGEKLFFGSGTQLSVL	TRBJ1-4	TRBV14	2	-6.211
CAAGACAGAGAGCTGGGTTCCACTGCCAAAAAACAGTTTTTCACCTGCCCCCTGGGGTAAACTGCTGGCACAGAGGTACATAGATGTCTGGTTG	NQTSMYLCASSLPQGAGEKLFFGSGTQLSVL	TRBJ1-4	TRBV28	7	-5.667
CAAGACAGAGAGCTGGGTTCCACTGCCAAAAAACAGTTTTTCACCTGCCCCCTGGTCTATACTGCTGGCACAGAAGTACACAGATGTCTGGGAG	SQTSVYFCASSIDQGAGEKLFFGSGTQLSVL	TRBJ1-4	TRBV6-6	2	-6.211
CAAGACAGAGAGCTGGGTTCCACTGCCAAAAAACAGTTTTTCACCTGCCCCGTAATCTTGGCTGCTGGCGCAGAGATACAGGGCCGAGTCTTCT	EDSALYLCASSQDYGAGEKLFFGSGTQLSVL	TRBJ1-4	TRBV4-3	6	-5.734
CAAGACAGAGAGCTGGGTTCCACTGCCAAAAAACAGTTTTTCACCTGCCTGTCCACTAGCACTGCAGATGTAGAAGCTGCTGTCTTCAGGATGG	HPEDSSFYICSASGQAGEKLFFGSGTQLSVL	TRBJ1-4	TRBV20-1	5	-5.814
CAAGACAGAGAGCTGGGTTCCACTGCCAAAAAACAGTTTTTCACCTGCTACCTCCCCCGTCGAACTGCTGGCACAGAAGTACACAGCTGAGTCC	DSAVYFCASSSTGEVAGEKLFFGSGTQLSVL	TRBJ1-4	TRBV12-3; TRBV12-4	3	-6.035
CAAGACAGAGAGCTGGGTTCCACTGCCAAAAAACAGTTTTTCACCTGCTCCCCCGTCAACGCTGCAGAGATATATGCTGCTGTCTTCAGGGCTC	SPEDSSIYLCSVDGGAGEKLFFGSGTQLSVL	TRBJ1-4	TRBV29-1	7	-5.667
CAAGACAGAGAGCTGGGTTCCACTGCCAAAAAACAGTTTTTCACCTGCTCCTGCCGAAAAATCTCTAGCACTGCAGATGTAGAAGCTGCTGTCT	DSSFYICSARDFSAGAGEKLFFGSGTQLSVL	TRBJ1-4	TRBV20-1	4	-5.91
CAAGACAGAGAGCTGGGTTCCACTGCCAAAAAACAGTTTTTCACCTGGGGCCCCCACGGAACTGCTGGCACAGAAGTACACAGCTGAGTCCCTG	RDSAVYFCASSSVGAPGEKLFFGSGTQLSVL	TRBJ1-4	TRBV12-3; TRBV12-4	10	-5.513
CAAGACAGAGAGCTGGGTTCCACTGCCAAAAAACAGTTTTTCACCTGTCCCGCCCGAACTGGCACAGAAGTACACAGCTGAGTCCCTGGGTTCT	EPRDSAVYFCASSGGTGEKLFFGSGTQLSVL	TRBJ1-4	TRBV12-3; TRBV12-4	2	-6.211
CAAGACAGAGAGCTGGGTTCCACTGCCAAAAAACAGTTTTTCACCTGTCCCGCCTTCACTGCTGGCACAGAAGTACACAGATGTCTGGGAGGGA	PSQTSVYFCASSEGGTGEKLFFGSGTQLSVL	TRBJ1-4	TRBV6-1	9	-5.558
CAAGACAGAGAGCTGGGTTCCACTGCCAAAAAACAGTTTTTCACCTGTCCCTGCACCGGGGCTGCTGGCACAGAGATACATGGCCGAGTCCCCC	GDSAMYLCASSPGAGTGEKLFFGSGTQLSVL	TRBJ1-4	TRBV7-9	6	-5.734
CAAGACAGAGAGCTGGGTTCCACTGCCAAAAAACAGTTTTTCACCTGTGGTCCCGGGTACTGTTGTACTGGCACAGAGATAGAAAGCTGTCGGG	PTAFYLCASTTVPGTTGEKLFFGSGTQLSVL	TRBJ1-4	TRBV19	5	-5.814
CAAGACAGAGAGCTGGGTTCCACTGCCAAAAAACAGTTTTTCACCTTCCAGAGGGGAGCTGGCACAGAAATAAGCTGCCGAATCTCCTCGCACT	VRGDSAAYFCASSPLEGEKLFFGSGTQLSVL	TRBJ1-4	TRBV18	2	-6.211
CAAGACAGAGAGCTGGGTTCCACTGCCAAAAAACAGTTTTTCACCTTCCCCAGCGACGCTGCAGAGATATATGCTGCTGTCTTCAGGGCTCATG	MSPEDSSIYLCSVAGEGEKLFFGSGTQLSVL	TRBJ1-4	TRBV29-1	4	-5.91
CAAGACAGAGAGCTGGGTTCCACTGCCAAAAAACAGTTTTTCACCTTCCCTGCTGGCACAGAAGTACAGAGAGGTCTGGTTGGGGCTGGGCGAC	SPSPNQTSLYFCASREGEKLFFGSGTQLSVL	TRBJ1-4	TRBV27	3	-6.035
CAAGACAGAGAGCTGGGTTCCACTGCCAAAAAACAGTTTTTCACCTTCTATATAACTGCTGGCACAGAAGTACACAGATGTCTGGGAGGGAGCA	APSQTSVYFCASSYIEGEKLFFGSGTQLSVL	TRBJ1-4	TRBV6-5	9	-5.558
CAAGACAGAGAGCTGGGTTCCACTGCCAAAAAACAGTTTTTCACCTTGCCCCCCGGGGCTGCTGGCGCAGAAATATACAGATGTCTGGGAGGAG	SSQTSVYFCASSPGGQGEKLFFGSGTQLSVL	TRBJ1-4	TRBV10-1	3	-6.035
CAAGACAGAGAGCTGGGTTCCACTGCCAAAAAACAGTTTTTCACCTTGCCCCCTCGCAACGCTGCAGAGATATATGCTGCTGTCTTCAGGGCTC	SPEDSSIYLCSVARGQGEKLFFGSGTQLSVL	TRBJ1-4	TRBV29-1	4	-5.91
CAAGACAGAGAGCTGGGTTCCACTGCCAAAAAACAGTTTTTCACCTTGCGCCCGGGAGGTGGCACAGAGATAGAAAGCTGTCGGGTTCTTTTGG	QKNPTAFYLCATSRAQGEKLFFGSGTQLSVL	TRBJ1-4	TRBV19	5	-5.814
CAAGACAGAGAGCTGGGTTCCACTGCCAAAAAACAGTTTTTCACCTTGCTGGCCTCCTATACTACTGGCACAGAGATAGAAAGCTGTCGGGTTN	NPTAFYLCASSIGGQQGEKLFFGSGTQLSVL	TRBJ1-4	TRBV19	2	-6.211
CAAGACAGAGAGCTGGGTTCCACTGCCAAAAAACAGTTTTTCACCTTGTCCCCTGCCTACGCTGCAGAGATATATGCTGCTGTCTTCAGGGCTC	SPEDSSIYLCSVGRGQGEKLFFGSGTQLSVL	TRBJ1-4	TRBV29-1	5	-5.814
CAAGACAGAGAGCTGGGTTCCACTGCCAAAAAACAGTTTTTCACCTTTGCCCCTGTCGGGGCTGCTGGCACAGAAGTACACAGATGTCTGGGAG	SQTSVYFCASSPDRGKGEKLFFGSGTQLSVL	TRBJ1-4	TRBV6-5	4	-5.91
CAAGACAGAGAGCTGGGTTCCACTGCCAAAAAACAGTTTTTCACCTTTGCCGTTAACTTCTCTAGCACTGCAGATGTAGAAGCTGCTGTCTTCA	EDSSFYICSAREVNGKGEKLFFGSGTQLSVL	TRBJ1-4	TRBV20-1	65	-4.7
CAAGACAGAGAGCTGGGTTCCACTGCCAAAAAACAGTTTTTCACCTTTTTCTTCAACGCTGCAGAGATATATGCTGCTGTCTTCAGGGCTCATG	MSPEDSSIYLCSVEEKGEKLFFGSGTQLSVL	TRBJ1-4	TRBV29-1	4	-5.91
CAAGACAGAGAGCTGGGTTCCACTGCCAAAAAACAGTTTTTCACGAACCCCCCCGTGGGAGGCACAGAGATAGAAAGCTGTCGGGTTCTTTTGG	QKNPTAFYLCASHGGVREKLFFGSGTQLSVL	TRBJ1-4	TRBV19	3	-6.035
CAAGACAGAGAGCTGGGTTCCACTGCCAAAAAACAGTTTTTCACGAACCCCTGTCCTCTGGCTGCTGGCACAGAAATACACAGCAGAGTCACCA	GDSAVYFCASSQRTGVREKLFFGSGTQLSVL	TRBJ1-4	TRBV3-1	8	-5.609
CAAGACAGAGAGCTGGGTTCCACTGCCAAAAAACAGTTTTTCACGACCAGATCCCCTGTCCCGATTAGCACTGCAGATGTAGAAGCTGCTGTCT	DSSFYICSANRDRGSGREKLFFGSGTQLSVL	TRBJ1-4	TRBV20-1	3	-6.035
CAAGACAGAGAGCTGGGTTCCACTGCCAAAAAACAGTTTTTCACGACCCCTGTCGTGAGCTGCTGGCACAGAAATACAAAGCTGAGTCCCCCAG	WGTQLCISVPAAHDRGREKLFFGSGTQLSVL	TRBJ1-4	TRBV9	3	-6.035
CAAGACAGAGAGCTGGGTTCCACTGCCAAAAAACAGTTTTTCACGACCCTGTCCCACCGGGGGAACACTGCAGATGTAGAAGCTGCTGTCTTCA	EDSSFYICSVPPVGQGREKLFFGSGTQLSVL	TRBJ1-4	TRBV20-1	14	-5.366
CAAGACAGAGAGCTGGGTTCCACTGCCAAAAAACAGTTTTTCACGACTACCCCTCCTGTCGGGGCTGCTGGCACAGAAGTACACAGCTGAGTCC	DSAVYFCASSPDRRGSREKLFFGSGTQLSVL	TRBJ1-4	TRBV12-3; TRBV12-4	2	-6.211
CAAGACAGAGAGCTGGGTTCCACTGCCAAAAAACAGTTTTTCACGACTATCTAAACTGCTGGCACAGAGGTACATAGATGTCTGGTTGGTGCTG	STNQTSMYLCASSLDSREKLFFGSGTQLSVL	TRBJ1-4	TRBV28	13	-5.399
CAAGACAGAGAGCTGGGTTCCACTGCCAAAAAACAGTTTTTCACGAGAAGACTCCCTGTCCCGGTCCCTGCTGGCACAGAAGTACATGGCTGAG	SAMYFCASRDRDRESSREKLFFGSGTQLSVL	TRBJ1-4	TRBV2	14	-5.366
CAAGACAGAGAGCTGGGTTCCACTGCCAAAAAACAGTTTTTCACGAGATAAGGACAAGCTGCTGGCACAGAGATACACGGCCGAGTCCTCCTGC	QEDSAVYLCASSLSLSREKLFFGSGTQLSVL	TRBJ1-4	TRBV7-2	2	-6.211
CAAGACAGAGAGCTGGGTTCCACTGCCAAAAAACAGTTTTTCACGAGCTGTCCCGGATAAGCTGCTGGCACAGAGATACATGGCCGAGTCCCCC	GDSAMYLCASSLSGTAREKLFFGSGTQLSVL	TRBJ1-4	TRBV7-9	4	-5.91
CAAGACAGAGAGCTGGGTTCCACTGCCAAAAAACAGTTTTTCACGATCCCCTAAGGCACTGCTGGCACAGAAGTACACAGATGTCTGGGAGGGA	PSQTSVYFCASSALGDREKLFFGSGTQLSVL	TRBJ1-4	TRBV6-1	8	-5.609
CAAGACAGAGAGCTGGGTTCCACTGCCAAAAAACAGTTTTTCACGATCCCCTGTCCCGGCGACGCTGCAGAGATATATGCTGCTGTCTTCAGGN	PEDSSIYLCSVAGTGDREKLFFGSGTQLSVL	TRBJ1-4	TRBV29-1	2	-6.211
CAAGACAGAGAGCTGGGTTCCACTGCCAAAAAACAGTTTTTCACGCACCGCGAGGCCACCCAAGCTGCTGGCGCAAAGATAAAGGGCCGAGTCC	DSALYLCASSLGGLAVREKLFFGSGTQLSVL	TRBJ1-4	TRBV5-1	2	-6.211
CAAGACAGAGAGCTGGGTTCCACTGCCAAAAAACAGTTTTTCACGCCATTCTGTCTTACTACTGGCACAGAGATAGAAAGCTGTCGGGTTCTTT	KNPTAFYLCASSKTEWREKLFFGSGTQLSVL	TRBJ1-4	TRBV19	2	-6.211
CAAGACAGAGAGCTGGGTTCCACTGCCAAAAAACAGTTTTTCACGCCCCCCGTATTCACTGCTGGCACAGAGGTACTGAGAGGTATGTGAGGGC	PSHTSQYLCASSEYGGREKLFFGSGTQLSVL	TRBJ1-4	TRBV25-1	11	-5.471
CAAGACAGAGAGCTGGGTTCCACTGCCAAAAAACAGTTTTTCACGCCCCCCTGTCCATGCACTGCAGATGTAGAAGCTGCTGTCTTCAGGATGG	HPEDSSFYICSAWTGGREKLFFGSGTQLSVL	TRBJ1-4	TRBV20-1	9	-5.558
CAAGACAGAGAGCTGGGTTCCACTGCCAAAAAACAGTTTTTCACGCCCCCTGCCAATGGAGCTGGCACAGAAGTACACAGATGTCTGGGAGGGA	PSQTSVYFCASSIGRGREKLFFGSGTQLSVL	TRBJ1-4	TRBV6-6	5	-5.814
CAAGACAGAGAGCTGGGTTCCACTGCCAAAAAACAGTTTTTCACGCCCCCTGTCGAGACTGCTGGCACAGAGGTACATAGATGTCTGGTTGGTN	TNQTSMYLCASSLDRGREKLFFGSGTQLSVL	TRBJ1-4	TRBV28	2	-6.211
CAAGACAGAGAGCTGGGTTCCACTGCCAAAAAACAGTTTTTCACGCCCCTGTCCCGACCTGCTGGCACAGAAGTACACAGATGTTTGGGAGGGA	PSQTSVYFCASRSGQGREKLFFGSGTQLSVL	TRBJ1-4	TRBV6-2	6	-5.734
CAAGACAGAGAGCTGGGTTCCACTGCCAAAAAACAGTTTTTCACGCCCCTGTCCCGGGTCCCTAGTGGCACAGAAGTACACAGATGTCTGGGAG	SQTSVYFCATRDPGQGREKLFFGSGTQLSVL	TRBJ1-4	TRBV10-3	2	-6.211
CAAGACAGAGAGCTGGGTTCCACTGCCAAAAAACAGTTTTTCACGCCCCTGTCCCTCCGCGGTGGCACAGAAGTACACAGATGTCTGGGAGCTG	SSQTSVYFCATAEGQGREKLFFGSGTQLSVL	TRBJ1-4	TRBV10-3	4	-5.91
CAAGACAGAGAGCTGGGTTCCACTGCCAAAAAACAGTTTTTCACGCCCCTGTCCTCCGGCACAGAGGTACATAGATGTCTGGTTGGTGCTGGCG	ASTNQTSMYLCAGGQGREKLFFGSGTQLSVL	TRBJ1-4	TRBV28	4	-5.91
CAAGACAGAGAGCTGGGTTCCACTGCCAAAAAACAGTTTTTCACGCCCCTGTCTTGGTAAACTGCTGGCACAGAGGTACATAGATGTCTGGTTG	NQTSMYLCASSLPRQGREKLFFGSGTQLSVL	TRBJ1-4	TRBV28	3	-6.035
CAAGACAGAGAGCTGGGTTCCACTGCCAAAAAACAGTTTTTCACGCCCCTGTGAACTGCTGGCACAGAAGTACACAGATGTCTGGGAGGGAGCA	APSQTSVYFCASSSQGREKLFFGSGTQLSVL	TRBJ1-4	TRBV6-1	4	-5.91
CAAGACAGAGAGCTGGGTTCCACTGCCAAAAAACAGTTTTTCACGCGCCCCCTGTGGAAAGGCACAGAGATAGAAAGCTGTCGGGTTCTTTTGG	QKNPTAFYLCAFPQGAREKLFFGSGTQLSVL	TRBJ1-4	TRBV19	4	-5.91
CAAGACAGAGAGCTGGGTTCCACTGCCAAAAAACAGTTTTTCACGCGCCCCCTGTGTCCAACTGCTGGCACAGAAGTACACAGATGTCTGGGAG	SQTSVYFCASSWTQGAREKLFFGSGTQLSVL	TRBJ1-4	TRBV6-5	8	-5.609
CAAGACAGAGAGCTGGGTTCCACTGCCAAAAAACAGTTTTTCACGCGCCCTTTCACTCCCACTGGCACAGAGATAGAAAGCTGTCGGGTTCTTT	KNPTAFYLCASGSERAREKLFFGSGTQLSVL	TRBJ1-4	TRBV19	27	-5.081
CAAGACAGAGAGCTGGGTTCCACTGCCAAAAAACAGTTTTTCACGCGTCTGTCGGGGCCCAGCACTGCAGATGTAGAAGCTGCTGTCTTCAGGA	PEDSSFYICSAGPRQTREKLFFGSGTQLSVL	TRBJ1-4	TRBV20-1	4	-5.91
CAAGACAGAGAGCTGGGTTCCACTGCCAAAAAACAGTTTTTCACGGAGGGGCCCGGGACTGCTGGCACAGAAGTACACAGATGTCTGGGAGGGA	PSQTSVYFCASSPGPLREKLFFGSGTQLSVL	TRBJ1-4	TRBV6-5	9	-5.558
CAAGACAGAGAGCTGGGTTCCACTGCCAAAAAACAGTTTTTCACGGCCCCCCCCGCTGGCACAGAGGTACATAGATGTCTGGTTGGTGCTGGCG	ASTNQTSMYLCASGGGREKLFFGSGTQLSVL	TRBJ1-4	TRBV28	4	-5.91
CAAGACAGAGAGCTGGGTTCCACTGCCAAAAAACAGTTTTTCACGGCTGATTTCAAACTGGGGACTGCTGGCACAGAAGTACACAGATGTCTGG	QTSVYFCASSPQFEISREKLFFGSGTQLSVL	TRBJ1-4	TRBV6-5	2	-6.211
CAAGACAGAGAGCTGGGTTCCACTGCCAAAAAACAGTTTTTCACGGGAGGCCCTGTCCGTTCTGCTGGCACAGAAGTACACAGATGTTTGGGAG	SQTSVYFCASRTDRASREKLFFGSGTQLSVL	TRBJ1-4	TRBV6-2	4	-5.91
CAAGACAGAGAGCTGGGTTCCACTGCCAAAAAACAGTTTTTCACGGGGAATGGCGTCAGCGCTGGCACAGAAGTACACAGATGTTTGGGAGGGA	PSQTSVYFCASADAIPREKLFFGSGTQLSVL	TRBJ1-4	TRBV6-5	3	-6.035
CAAGACAGAGAGCTGGGTTCCACTGCCAAAAAACAGTTTTTCACGGGGCCCGGCGGAGCTGGCGCAAAGATAAAGGGCCGAGTCCCCCAGCTCC	ELGDSALYLCASSAGPREKLFFGSGTQLSVL	TRBJ1-4	TRBV5-1	8	-5.609
CAAGACAGAGAGCTGGGTTCCACTGCCAAAAAACAGTTTTTCACGGTCCGCGGTACTGCAGATGTAGAAGCTGCTGTCTTCAGGATGGGCACTG	SAHPEDSSFYICSTADREKLFFGSGTQLSVL	TRBJ1-4	TRBV20-1	21	-5.19
CAAGACAGAGAGCTGGGTTCCACTGCCAAAAAACAGTTTTTCACGGTTCTGTCCCGGAGAACTGCTGGCACAGAAGTACACAGATGTTTGGGAG	SQTSVYFCASSSPGQNREKLFFGSGTQLSVL	TRBJ1-4	TRBV6-2	6	-5.734
CAAGACAGAGAGCTGGGTTCCACTGCCAAAAAACAGTTTTTCACGGTTCTGTCGAGCACTGCAGATGTAGAAGCTGCTGTCTTCAGGATGGGCA	AHPEDSSFYICSARQNREKLFFGSGTQLSVL	TRBJ1-4	TRBV20-1	9	-5.558
CAAGACAGAGAGCTGGGTTCCACTGCCAAAAAACAGTTTTTCACGTACCCCTGCTTTGCTGGCACAGAAGTACACAGATGTCTGGGAGGGAGCA	APSQTSVYFCASKAGVREKLFFGSGTQLSVL	TRBJ1-4	TRBV6-6	6	-5.734
CAAGACAGAGAGCTGGGTTCCACTGCCAAAAAACAGTTTTTCACGTACCCGGCCACGGCTGGCACAGAAGTACACAGATGTTTGGGAGGGAGCA	APSQTSVYFCASRGRVREKLFFGSGTQLSVL	TRBJ1-4	TRBV6-2	9	-5.558
CAAGACAGAGAGCTGGGTTCCACTGCCAAAAAACAGTTTTTCACGTCCCCCCTCGGGCGGCACAGAGATAGAAAGCTGTCGGGTTCTTTTGGGC	PKRTRQLSISVPPEGGREKLFFGSGTQLSVL	TRBJ1-4	TRBV19	3	-6.035
CAAGACAGAGAGCTGGGTTCCACTGCCAAAAAACAGTTTTTCACGTCCCCCTGTCCGGGTGCTGGCACAGAAGTACAGAGAGGTCTGGTTGGGG	PNQTSLYFCASTRTGGREKLFFGSGTQLSVL	TRBJ1-4	TRBV27	3	-6.035
CAAGACAGAGAGCTGGGTTCCACTGCCAAAAAACAGTTTTTCACGTCCCCTGTCCCCGCTGCTGGCACAGAAGTACATGGCTGAGTCCTCCAGC	LEDSAMYFCASSGDRGREKLFFGSGTQLSVL	TRBJ1-4	TRBV2	2	-6.211
CAAGACAGAGAGCTGGGTTCCACTGCCAAAAAACAGTTTTTCACGTCCCGCAATACTACTGGCACAGAGATAGAAAGCTGTCGGGTTCTTTTGG	QKNPTAFYLCASSIAGREKLFFGSGTQLSVL	TRBJ1-4	TRBV19	5	-5.814
CAAGACAGAGAGCTGGGTTCCACTGCCAAAAAACAGTTTTTCACGTCCCGGTTGGCTGCTGGCGCAGAGATACAGGGCTGAGTCTTCTGGCTGC	QPEDSALYLCASSQPGREKLFFGSGTQLSVL	TRBJ1-4	TRBV4-1	6	-5.734
CAAGACAGAGAGCTGGGTTCCACTGCCAAAAAACAGTTTTTCACGTCCCTGTCCCGGTCTGCTGGCACAGAAGTACAGAGAGGTCTGGTTGGGG	PNQTSLYFCASRPGQGREKLFFGSGTQLSVL	TRBJ1-4	TRBV27	7	-5.667
CAAGACAGAGAGCTGGGTTCCACTGCCAAAAAACAGTTTTTCACGTCCTCGGGTCCCATCTTGGCTGCTGGCGCAGAGATACAGGGCTGAGTCT	DSALYLCASSQDGTRGREKLFFGSGTQLSVL	TRBJ1-4	TRBV4-1	4	-5.91
CAAGACAGAGAGCTGGGTTCCACTGCCAAAAAACAGTTTTTCACGTGAACCTTCGAAGCTGCTGGCGCAAAGATAAAGGGCCGAGTCCCCCAGC	LGDSALYLCASSFEGSREKLFFGSGTQLSVL	TRBJ1-4	TRBV5-1	4	-5.91
CAAGACAGAGAGCTGGGTTCCACTGCCAAAAAACAGTTTTTCACGTGCGAGAAAGCCCCCTGTAGCACTGCAGATGTAGAAGCTGCTGTCTTCA	EDSSFYICSATGGFLAREKLFFGSGTQLSVL	TRBJ1-4	TRBV20-1	3	-6.035
CAAGACAGAGAGCTGGGTTCCACTGCCAAAAAACAGTTTTTCACGTTCTCGGGGACTGCTGGCACAGAAGTACATGGCTGAGTCCTCCAGCTTT	KLEDSAMYFCASSPREREKLFFGSGTQLSVL	TRBJ1-4	TRBV2	4	-5.91
CAAGACAGAGAGCTGGGTTCCACTGCCAAAAAACAGTTTTTCACTAAAAAAGGGTCCCGGAGGCCCAGCACTGCAGATGTAGAAGCTGCTGTCN	DSSFYICSAGPPGPFFSEKLFFGSGTQLSVL	TRBJ1-4	TRBV20-1	2	-6.211
CAAGACAGAGAGCTGGGTTCCACTGCCAAAAAACAGTTTTTCACTAACTGTCCCGGTGGAACTGCTGGCACAGAGGTACATAGATGTCTGGTTG	NQTSMYLCASSSTGTVSEKLFFGSGTQLSVL	TRBJ1-4	TRBV28	3	-6.035
CAAGACAGAGAGCTGGGTTCCACTGCCAAAAAACAGTTTTTCACTAACTGTGGTAGCACTGCTGGCACAGAAGTACACAGCTGAGTCCCTGGGT	PRDSAVYFCASSATTVSEKLFFGSGTQLSVL	TRBJ1-4	TRBV12-3; TRBV12-4	6	-5.734
CAAGACAGAGAGCTGGGTTCCACTGCCAAAAAACAGTTTTTCACTAAGCCCTGTTGGCTTGCTGGCACAGAAGTACACAGATGTCTGGGAGGGA	PSQTSVYFCASKPTGLSEKLFFGSGTQLSVL	TRBJ1-4	TRBV6-1	12	-5.433
CAAGACAGAGAGCTGGGTTCCACTGCCAAAAAACAGTTTTTCACTAATCCTTCCAGATGGGTTGCTGGCACAGAAGTACACAGCTGAGTCCCTG	RDSAVYFCASNPSGRISEKLFFGSGTQLSVL	TRBJ1-4	TRBV12-3; TRBV12-4	3	-6.035
CAAGACAGAGAGCTGGGTTCCACTGCCAAAAAACAGTTTTTCACTAATTCCCCTCCCAAGGCTGCTGGCACAGAAATACACAGCAGAGTCACCA	GDSAVYFCASSLGRGISEKLFFGSGTQLSVL	TRBJ1-4	TRBV3-1	3	-6.035
CAAGACAGAGAGCTGGGTTCCACTGCCAAAAAACAGTTTTTCACTAATTTTCCCTACTCTAGCACTGCAGATGTAGAAGCTGCTGTCTTCAGGA	PEDSSFYICSARVGKISEKLFFGSGTQLSVL	TRBJ1-4	TRBV20-1	8	-5.609
CAAGACAGAGAGCTGGGTTCCACTGCCAAAAAACAGTTTTTCACTACCACCTAGTTGGCTGCTGGCGCAGAGATACAGGGCTGAGTCTTCTGGC	PEDSALYLCASSQLGGSEKLFFGSGTQLSVL	TRBJ1-4	TRBV4-1	2	-6.211
CAAGACAGAGAGCTGGGTTCCACTGCCAAAAAACAGTTTTTCACTACCCCCATATAAACTGCTGGCACAGAGGTACATAGATGTCTGGTTGGTG	TNQTSMYLCASSLYGGSEKLFFGSGTQLSVL	TRBJ1-4	TRBV28	3	-6.035
CAAGACAGAGAGCTGGGTTCCACTGCCAAAAAACAGTTTTTCACTACCCCCCCTGTCGTGGCTGCTGGCACAGAAGTACACAGATGTCTGGGAG	SQTSVYFCASSHDRGGSEKLFFGSGTQLSVL	TRBJ1-4	TRBV6-6	6	-5.734
CAAGACAGAGAGCTGGGTTCCACTGCCAAAAAACAGTTTTTCACTACCCCCTCGTCCGTGGCTGCTGGCACAGAAGTACACAGCTGAGTCCCTG	RDSAVYFCASSHGRGGSEKLFFGSGTQLSVL	TRBJ1-4	TRBV12-3; TRBV12-4	3	-6.035
CAAGACAGAGAGCTGGGTTCCACTGCCAAAAAACAGTTTTTCACTACCCCCTGTAAGTCTGCTGGCGCAAAGATAAAGGGCCGAGTCCCCCAGC	LGDSALYLCASRLTGGSEKLFFGSGTQLSVL	TRBJ1-4	TRBV5-1	2	-6.211
CAAGACAGAGAGCTGGGTTCCACTGCCAAAAAACAGTTTTTCACTACCCCTGTCCCCACTGCTGGCACAGAAGTACACAGCTGAGTCCCTGGGT	PRDSAVYFCASSGDRGSEKLFFGSGTQLSVL	TRBJ1-4	TRBV12-3; TRBV12-4	5	-5.814
CAAGACAGAGAGCTGGGTTCCACTGCCAAAAAACAGTTTTTCACTACCCCTGTCCGAACTGCTGGCACAGAAGTACATGGCTGAGTCCTCCAGC	LEDSAMYFCASSSDRGSEKLFFGSGTQLSVL	TRBJ1-4	TRBV2	2	-6.211
CAAGACAGAGAGCTGGGTTCCACTGCCAAAAAACAGTTTTTCACTACCGCCCCCTGAGGAACTGCTGGCACAGAAGTACACAGATGTCTGGGAG	SQTSVYFCASSSSGGGSEKLFFGSGTQLSVL	TRBJ1-4	TRBV6-1	4	-5.91
CAAGACAGAGAGCTGGGTTCCACTGCCAAAAAACAGTTTTTCACTACCGGTCCTGTCGCCGCTGCTGGCGCAAAGATAAAGGGCCGAGTCCCCC	GDSALYLCASSGDRTGSEKLFFGSGTQLSVL	TRBJ1-4	TRBV5-1	5	-5.814
CAAGACAGAGAGCTGGGTTCCACTGCCAAAAAACAGTTTTTCACTACCTCCCCACGATCTAGCACTGCAGATGTAGAAGCTGCTGTCTTCAGGA	PEDSSFYICSARSWGGSEKLFFGSGTQLSVL	TRBJ1-4	TRBV20-1	35	-4.968
CAAGACAGAGAGCTGGGTTCCACTGCCAAAAAACAGTTTTTCACTACGACGTTGGCCCGGGCTGCTGGCACAGAAGTACACAGCTGAGTCCCTG	RDSAVYFCASSPGQRRSEKLFFGSGTQLSVL	TRBJ1-4	TRBV12-3; TRBV12-4	3	-6.035
CAAGACAGAGAGCTGGGTTCCACTGCCAAAAAACAGTTTTTCACTACGCCCCGGTGGTGAGCTGGCACAGAAATAAGCTGCCGAATCTCCTCGC	RGDSAAYFCASSPPGRSEKLFFGSGTQLSVL	TRBJ1-4	TRBV18	3	-6.035
CAAGACAGAGAGCTGGGTTCCACTGCCAAAAAACAGTTTTTCACTACGGTCCCCTGTTTGGCTGCTGGCACAGAGATACACGGCTGAGTCCCCC	GDSAVYLCASSQTGDRSEKLFFGSGTQLSVL	TRBJ1-4	TRBV7-3	3	-6.035
CAAGACAGAGAGCTGGGTTCCACTGCCAAAAAACAGTTTTTCACTACTCCCCCCTGTCGCCCAGGCACAGAGATAGAAGCCAGAGTCACTGAGA	LSDSGFYLCAWATGGSSEKLFFGSGTQLSVL	TRBJ1-4	TRBV30	2	-6.211
CAAGACAGAGAGCTGGGTTCCACTGCCAAAAAACAGTTTTTCACTACTCCCCGCCCTCCCGGGACTGCTGGCACAGAAGTACAGAGAGGTCTGG	QTSLYFCASSPGRAGSSEKLFFGSGTQLSVL	TRBJ1-4	TRBV27	4	-5.91
CAAGACAGAGAGCTGGGTTCCACTGCCAAAAAACAGTTTTTCACTATAACCTGGCAGGATACTACTGGCACAGAGATAGAAAGCTGTCGGGTTC	NPTAFYLCASSILPGYSEKLFFGSGTQLSVL	TRBJ1-4	TRBV19	2	-6.211
CAAGACAGAGAGCTGGGTTCCACTGCCAAAAAACAGTTTTTCACTATCACCTGTCCCACGACTGCTGGCACAGAAGTACACAGCTGAGTCCCTG	RDSAVYFCASSRGTGDSEKLFFGSGTQLSVL	TRBJ1-4	TRBV12-3; TRBV12-4	4	-5.91
CAAGACAGAGAGCTGGGTTCCACTGCCAAAAAACAGTTTTTCACTATCCCCTGGTGGTGAGCTGGCACAGAAATAAGCTGCCGAATCTCCTCGC	RGDSAAYFCASSPPGDSEKLFFGSGTQLSVL	TRBJ1-4	TRBV18	3	-6.035
CAAGACAGAGAGCTGGGTTCCACTGCCAAAAAACAGTTTTTCACTCAACCACCCTGCACTGCTGGCACAGAAGTACATGGCTGAGTCCTCCAGC	LEDSAMYFCASSAGWLSEKLFFGSGTQLSVL	TRBJ1-4	TRBV2	3	-6.035
CAAGACAGAGAGCTGGGTTCCACTGCCAAAAAACAGTTTTTCACTCAAGGACCGAGCACTGCAGATGTAGAAGCTGCTGTCTTCAGGATGGGCA	AHPEDSSFYICSARSLSEKLFFGSGTQLSVL	TRBJ1-4	TRBV20-1	3	-6.035
CAAGACAGAGAGCTGGGTTCCACTGCCAAAAAACAGTTTTTCACTCAAGGATTCCACTGTCGAGCTGGCACAGAGATAGAAAGCTGTCGGGTTC	NPTAFYLCASSTVESLSEKLFFGSGTQLSVL	TRBJ1-4	TRBV19	4	-5.91
CAAGACAGAGAGCTGGGTTCCACTGCCAAAAAACAGTTTTTCACTCACTCCCTGGGGGCTGCTGGCACAGAGATACACGGCCGAGTCCTCCTGC	QEDSAVYLCASSPQGVSEKLFFGSGTQLSVL	TRBJ1-4	TRBV7-2	3	-6.035
CAAGACAGAGAGCTGGGTTCCACTGCCAAAAAACAGTTTTTCACTCAGAAGAACTCTGCTGGCACAGAAGTACATGGCTGAGTCCTCCAGCTTT	KLEDSAMYFCASRVLLSEKLFFGSGTQLSVL	TRBJ1-4	TRBV2	2	-6.211
CAAGACAGAGAGCTGGGTTCCACTGCCAAAAAACAGTTTTTCACTCATAGAGCCTGTCACCCTGCTGGCACAGAGGTACATAGATGTCTGGTTG	NQTSMYLCASRVTGSMSEKLFFGSGTQLSVL	TRBJ1-4	TRBV28	2	-6.211
CAAGACAGAGAGCTGGGTTCCACTGCCAAAAAACAGTTTTTCACTCCAAATCAGTGGGCTGCTGGCACAGAGATACACGGCCGAGTCCTCCTGC	QEDSAVYLCASSPLIWSEKLFFGSGTQLSVL	TRBJ1-4	TRBV7-2	6	-5.734
CAAGACAGAGAGCTGGGTTCCACTGCCAAAAAACAGTTTTTCACTCCACCCTGCCGGGCTGCTGGCGCAGAGATACAGGGCTGAGTCTTCTGGC	PEDSALYLCASSPAGWSEKLFFGSGTQLSVL	TRBJ1-4	TRBV4-1	7	-5.667
CAAGACAGAGAGCTGGGTTCCACTGCCAAAAAACAGTTTTTCACTCCCAAATAGGTCCGTCCCGGGACTGATGGCACAGAAGTACACAGATGTN	TSVYFCAISPGTDLFGSEKLFFGSGTQLSVL	TRBJ1-4	TRBV10-3	2	-6.211
CAAGACAGAGAGCTGGGTTCCACTGCCAAAAAACAGTTTTTCACTCCCACTGTGTCCTGCCGCACTGCAGATGTAGAAGCTGCTGTCTTCAGGA	PEDSSFYICSAAGHSGSEKLFFGSGTQLSVL	TRBJ1-4	TRBV20-1	30	-5.035
CAAGACAGAGAGCTGGGTTCCACTGCCAAAAAACAGTTTTTCACTCCCATGACGTCCCGGTGAACTACTGGCACAGAGATAGAAAGCTGTCGGG	PTAFYLCASSSPGRHGSEKLFFGSGTQLSVL	TRBJ1-4	TRBV19	11	-5.471
CAAGACAGAGAGCTGGGTTCCACTGCCAAAAAACAGTTTTTCACTCCCCCCATGGAGGGGAGCACTGCAGATGTAGAAGCTGCTGTCTTCAGGA	PEDSSFYICSAPLHGGSEKLFFGSGTQLSVL	TRBJ1-4	TRBV20-1	8	-5.609
CAAGACAGAGAGCTGGGTTCCACTGCCAAAAAACAGTTTTTCACTCCCCCCTTGGCTGCTGGCACAGAGATACAGGGCCGAGTCGTCCAGCTCC	ELDDSALYLCASSQGGSEKLFFGSGTQLSVL	TRBJ1-4	TRBV5-4	3	-6.035
CAAGACAGAGAGCTGGGTTCCACTGCCAAAAAACAGTTTTTCACTCCCCCGGAGTCCAGCACTGCAGATGTAGAAGCTGCTGTCTTCAGGATGG	HPEDSSFYICSAGLRGSEKLFFGSGTQLSVL	TRBJ1-4	TRBV20-1	3	-6.035
CAAGACAGAGAGCTGGGTTCCACTGCCAAAAAACAGTTTTTCACTCCCCCGTCTCCTGCTGGCACAGAAGTACACAGATGTCTGGGAGGGAGCA	APSQTSVYFCASRRRGSEKLFFGSGTQLSVL	TRBJ1-4	TRBV6-1	16	-5.308
CAAGACAGAGAGCTGGGTTCCACTGCCAAAAAACAGTTTTTCACTCCCCCTACTGCGTACGCTGCAGAGATATATGCTGCTGTCTTCAGGGCTC	SPEDSSIYLCSVRSRGSEKLFFGSGTQLSVL	TRBJ1-4	TRBV29-1	2	-6.211
CAAGACAGAGAGCTGGGTTCCACTGCCAAAAAACAGTTTTTCACTCCCCCTGCCTCTGACACTACTGGCACAGAGATAGAAAGCTGTCGGGTTC	NPTAFYLCASSVRGRGSEKLFFGSGTQLSVL	TRBJ1-4	TRBV19	4	-5.91
CAAGACAGAGAGCTGGGTTCCACTGCCAAAAAACAGTTTTTCACTCCCCCTGTCAATACTACTGGCACAGAGATAGAAAGCTGTCGGGTTCTTT	KNPTAFYLCASSIDRGSEKLFFGSGTQLSVL	TRBJ1-4	TRBV19	5	-5.814
CAAGACAGAGAGCTGGGTTCCACTGCCAAAAAACAGTTTTTCACTCCCCCTGTCGCTCCTACTGGCACAGAGATAGAAAGCTGTCGGGTTCTTT	KNPTAFYLCASRSDRGSEKLFFGSGTQLSVL	TRBJ1-4	TRBV19	21	-5.19
CAAGACAGAGAGCTGGGTTCCACTGCCAAAAAACAGTTTTTCACTCCCCTCCCGGCTGCTGGCACAGAGGTACATAGATGTCTGGTTGGTGCTG	STNQTSMYLCASSREGSEKLFFGSGTQLSVL	TRBJ1-4	TRBV28	24	-5.132
CAAGACAGAGAGCTGGGTTCCACTGCCAAAAAACAGTTTTTCACTCCCCTGCCCAGGATCTAAGCTGCTGGCACAGAGATACATGGCCGAGTCC	DSAMYLCASSLDPGQGSEKLFFGSGTQLSVL	TRBJ1-4	TRBV7-9	3	-6.035
CAAGACAGAGAGCTGGGTTCCACTGCCAAAAAACAGTTTTTCACTCCCCTGCCTGAAGGTGCTGGCACAGAGATACACGGCCGAGTCCTCCTGC	QEDSAVYLCASTFRQGSEKLFFGSGTQLSVL	TRBJ1-4	TRBV7-2	4	-5.91
CAAGACAGAGAGCTGGGTTCCACTGCCAAAAAACAGTTTTTCACTCCCCTGTCCAAGGCTGCTGGCGCAAAGATAAAGGGCCGAGTCCCCCAGC	LGDSALYLCASSLGQGSEKLFFGSGTQLSVL	TRBJ1-4	TRBV5-1	4	-5.91
CAAGACAGAGAGCTGGGTTCCACTGCCAAAAAACAGTTTTTCACTCCCCTGTCCCAAAGACTCACTGATGGCACAGAAGTACACAGATGTCTGG	QTSVYFCAISESLGQGSEKLFFGSGTQLSVL	TRBJ1-4	TRBV10-3	4	-5.91
CAAGACAGAGAGCTGGGTTCCACTGCCAAAAAACAGTTTTTCACTCCCCTGTCGCCCGGATAAGCTGCTGGCACAGAGATACATGGCCGAGTCC	DSAMYLCASSLSGRQGSEKLFFGSGTQLSVL	TRBJ1-4	TRBV7-9	3	-6.035
CAAGACAGAGAGCTGGGTTCCACTGCCAAAAAACAGTTTTTCACTCCCCTGTCTCCTGCTGGCACAGAAGTACAGAGAGGTCTGGTTGGGGCTG	SPNQTSLYFCASRRQGSEKLFFGSGTQLSVL	TRBJ1-4	TRBV27	6	-5.734
CAAGACAGAGAGCTGGGTTCCACTGCCAAAAAACAGTTTTTCACTCCCGCCCCCCCCCAGGCTAGCACTGCAGATGTAGAAGCTGCTGTCTTCA	EDSSFYICSASLGGGGSEKLFFGSGTQLSVL	TRBJ1-4	TRBV20-1	3	-6.035
CAAGACAGAGAGCTGGGTTCCACTGCCAAAAAACAGTTTTTCACTCCCGCGTCCGAGGTTGCTGGCGCAAAGATAAAGGGCCGAGTCCCCCAGC	LGDSALYLCASNLGRGSEKLFFGSGTQLSVL	TRBJ1-4	TRBV5-1	8	-5.609
CAAGACAGAGAGCTGGGTTCCACTGCCAAAAAACAGTTTTTCACTCCCGGCAGGTCTAGCACTGCAGATGTAGAAGCTGCTGTCTTCAGGATGG	HPEDSSFYICSARPAGSEKLFFGSGTQLSVL	TRBJ1-4	TRBV20-1	5	-5.814
CAAGACAGAGAGCTGGGTTCCACTGCCAAAAAACAGTTTTTCACTCCCGTCCCAAGCACTGCAGATGTAGAAGCTGCTGTCTTCAGGATGGGCA	AHPEDSSFYICSAWDGSEKLFFGSGTQLSVL	TRBJ1-4	TRBV20-1	2	-6.211
CAAGACAGAGAGCTGGGTTCCACTGCCAAAAAACAGTTTTTCACTCCCTAAAGTCAAGATAGCACTGCAGATGTAGAAGCTGCTGTCTTCAGGA	PEDSSFYICSAILTLGSEKLFFGSGTQLSVL	TRBJ1-4	TRBV20-1	11	-5.471
CAAGACAGAGAGCTGGGTTCCACTGCCAAAAAACAGTTTTTCACTCCCTGCCCTCCTTAAACTGCTGGCACAGAGGTACATAGATGTCTGGTTG	NQTSMYLCASSLRRAGSEKLFFGSGTQLSVL	TRBJ1-4	TRBV28	2	-6.211
CAAGACAGAGAGCTGGGTTCCACTGCCAAAAAACAGTTTTTCACTCCCTGTCCCGCGGCTGCTGGCACAGAAATACACAGCAGAGTCACCAAGC	LGDSAVYFCASSRGTGSEKLFFGSGTQLSVL	TRBJ1-4	TRBV3-1	6	-5.734
CAAGACAGAGAGCTGGGTTCCACTGCCAAAAAACAGTTTTTCACTCCCTGTCCCGGGGGAGGCACTGCAGATGTAGAAGCTGCTGTCTTCAGGA	PEDSSFYICSASPGTGSEKLFFGSGTQLSVL	TRBJ1-4	TRBV20-1	3	-6.035
CAAGACAGAGAGCTGGGTTCCACTGCCAAAAAACAGTTTTTCACTCCCTGTCCCGGTTATTGCGCTGGCGCAAAGATAAAGGGCCGAGTCCCCC	GDSALYLCASAITGTGSEKLFFGSGTQLSVL	TRBJ1-4	TRBV5-1	4	-5.91
CAAGACAGAGAGCTGGGTTCCACTGCCAAAAAACAGTTTTTCACTCCCTGTGCGGCTGGCACAGAAGTACACAGATGTCTGGGAGGGAGCAGCC	AAPSQTSVYFCASRTGSEKLFFGSGTQLSVL	TRBJ1-4	TRBV6-1	7	-5.667
CAAGACAGAGAGCTGGGTTCCACTGCCAAAAAACAGTTTTTCACTCCGCCGCGCTGTTTCGTCTTGGCTGCTGGCGCAGAGATACAGGGCTGAG	SALYLCASSQDETARRSEKLFFGSGTQLSVL	TRBJ1-4	TRBV4-1	5	-5.814
CAAGACAGAGAGCTGGGTTCCACTGCCAAAAAACAGTTTTTCACTCCGCGCCACCCAACTGCTGGCGCAGAGATACAGGGCCGAGTCTTCTGGC	PEDSALYLCASSWVARSEKLFFGSGTQLSVL	TRBJ1-4	TRBV4-3	47	-4.84
CAAGACAGAGAGCTGGGTTCCACTGCCAAAAAACAGTTTTTCACTCCGGCCCCCTGTCCTGCTGGCACAGAAGTACACAGCTGAGTCCCTGGGT	PRDSAVYFCASRTGGRSEKLFFGSGTQLSVL	TRBJ1-4	TRBV12-3; TRBV12-4	4	-5.91
CAAGACAGAGAGCTGGGTTCCACTGCCAAAAAACAGTTTTTCACTCCGGGAGATACTACTGGCACAGAGATAGAAAGCTGTCGGGTTCTTTTGG	QKNPTAFYLCASSISRSEKLFFGSGTQLSVL	TRBJ1-4	TRBV19	5	-5.814
CAAGACAGAGAGCTGGGTTCCACTGCCAAAAAACAGTTTTTCACTCCTCAGGGAATTGCTGGCACAGAAGTACATGGCTGAGTCCTCCAGCTTT	KLEDSAMYFCASNSLRSEKLFFGSGTQLSVL	TRBJ1-4	TRBV2	3	-6.035
CAAGACAGAGAGCTGGGTTCCACTGCCAAAAAACAGTTTTTCACTCCTCCCAATCCTGCTGGTGGCACACAGGTACATGGCTGCGTCCCCCAGG	LGDAAMYLCATSRIGRSEKLFFGSGTQLSVL	TRBJ1-4	TRBV15	2	-6.211
CAAGACAGAGAGCTGGGTTCCACTGCCAAAAAACAGTTTTTCACTCCTCGCCCCCTGCCCTAAACTGCTGGCACAGAAGTACACAGCTGAGTCC	DSAVYFCASSLGQGARSEKLFFGSGTQLSVL	TRBJ1-4	TRBV12-3; TRBV12-4	2	-6.211
CAAGACAGAGAGCTGGGTTCCACTGCCAAAAAACAGTTTTTCACTCGAACTGCCTCCCCAGCTGCTGGCGCAAAGATAAAGGGCCGAGTCCCCC	GDSALYLCASSWGGSSSEKLFFGSGTQLSVL	TRBJ1-4	TRBV5-1	2	-6.211
CAAGACAGAGAGCTGGGTTCCACTGCCAAAAAACAGTTTTTCACTCGACCCTGTACTGCAGATGTAGAAGCTGCTGTCTTCAGGATGGGCACTG	SAHPEDSSFYICSTGSSEKLFFGSGTQLSVL	TRBJ1-4	TRBV20-1	2	-6.211
CAAGACAGAGAGCTGGGTTCCACTGCCAAAAAACAGTTTTTCACTCGACCCTGTCCCATCCCTAGCACTGCAGATGTAGAAGCTGCTGTCTTCA	EDSSFYICSARDGTGSSEKLFFGSGTQLSVL	TRBJ1-4	TRBV20-1	5	-5.814
CAAGACAGAGAGCTGGGTTCCACTGCCAAAAAACAGTTTTTCACTCGAGAGTTCCCCTGTCCGGCTGCTGGCACAGAAGTACACAGATGTCTGG	QTSVYFCASSRTGELSSEKLFFGSGTQLSVL	TRBJ1-4	TRBV6-5	7	-5.667
CAAGACAGAGAGCTGGGTTCCACTGCCAAAAAACAGTTTTTCACTCGCCCCCCGTTGGCTGCTGGCACAGAGATACACGGCCGAGTCCTCCTGC	QEDSAVYLCASSQRGASEKLFFGSGTQLSVL	TRBJ1-4	TRBV7-2	3	-6.035
CAAGACAGAGAGCTGGGTTCCACTGCCAAAAAACAGTTTTTCACTCGCCCCGCTCCAGGCACAGAGATAGAAGCCAGAGTCACTGAGAAGGAGC	LLLSDSGFYLCAWSGASEKLFFGSGTQLSVL	TRBJ1-4	TRBV30	4	-5.91
CAAGACAGAGAGCTGGGTTCCACTGCCAAAAAACAGTTTTTCACTCGCCCGCCCTGTGGCCCCAGAAGCACAGAGATAGAAAGCTGTCGGGTTC	NPTAFYLCASGATGRASEKLFFGSGTQLSVL	TRBJ1-4	TRBV19	3	-6.035
CAAGACAGAGAGCTGGGTTCCACTGCCAAAAAACAGTTTTTCACTCGCGCCCCCTGTAAAGATACTGCTGGCACAGAAGTACACAGATGTCTGG	QTSVYFCASSIFTGGASEKLFFGSGTQLSVL	TRBJ1-4	TRBV6-6	5	-5.814
CAAGACAGAGAGCTGGGTTCCACTGCCAAAAAACAGTTTTTCACTCGCGGCTGTCGTATCTCTGCTGGCACAGAAGTACACAGATGTTTGGGAG	SQTSVYFCASRDTTAASEKLFFGSGTQLSVL	TRBJ1-4	TRBV6-2	3	-6.035
CAAGACAGAGAGCTGGGTTCCACTGCCAAAAAACAGTTTTTCACTCGCGGGCCCCTTGCTGGCGCAGAGATACAGGGCTGAGTCTTCTGGCTGC	QPEDSALYLCASKGPASEKLFFGSGTQLSVL	TRBJ1-4	TRBV4-1	3	-6.035
CAAGACAGAGAGCTGGGTTCCACTGCCAAAAAACAGTTTTTCACTCGCTGCCCCCCCTAATGGGGTATCTTGGCTGCTGGCGCAGAGATACAGG	LYLCASSQDTPLGGAASEKLFFGSGTQLSVL	TRBJ1-4	TRBV4-1	4	-5.91
CAAGACAGAGAGCTGGGTTCCACTGCCAAAAAACAGTTTTTCACTCGGGCCCCATCTTGAGCTGCTGGCACAGAGATACACGGCCGAGTCCTCC	EDSAVYLCASSSRWGPSEKLFFGSGTQLSVL	TRBJ1-4	TRBV7-2	8	-5.609
CAAGACAGAGAGCTGGGTTCCACTGCCAAAAAACAGTTTTTCACTCGGTGTACTTTTACTGGCACAGAGATAGAAAGCTGTCGGGTTCTTTTGG	QKNPTAFYLCASKSTPSEKLFFGSGTQLSVL	TRBJ1-4	TRBV19	4	-5.91
CAAGACAGAGAGCTGGGTTCCACTGCCAAAAAACAGTTTTTCACTCGTCCCGCCCCGGCTGCTGGCACAGAGATACACGGCCGAGTCCTCCTGC	QEDSAVYLCASSRGGTSEKLFFGSGTQLSVL	TRBJ1-4	TRBV7-2	3	-6.035
CAAGACAGAGAGCTGGGTTCCACTGCCAAAAAACAGTTTTTCACTCGTCGAGTAACTGCTGGCACAGAAGTACACAGATGTCTGGGAGGGAGCA	APSQTSVYFCASSYSTSEKLFFGSGTQLSVL	TRBJ1-4	TRBV6-5	8	-5.609
CAAGACAGAGAGCTGGGTTCCACTGCCAAAAAACAGTTTTTCACTCTCCCCTGTCATACTGCTGGCACAGAAGTACAGAGAGGTCTGGTTGGGG	PNQTSLYFCASSMTGESEKLFFGSGTQLSVL	TRBJ1-4	TRBV27	4	-5.91
CAAGACAGAGAGCTGGGTTCCACTGCCAAAAAACAGTTTTTCACTCTCCCTGGTCGGGGCACTACTGGCACAGAGATAGAAAGCTGTCGGGTTN	NPTAFYLCASSAPTRESEKLFFGSGTQLSVL	TRBJ1-4	TRBV19	2	-6.211
CAAGACAGAGAGCTGGGTTCCACTGCCAAAAAACAGTTTTTCACTCTCCCTGTCACTGATAACGCTGCAGAGATATATGCTGCTGTCTTCAGGG	PEDSSIYLCSVISDRESEKLFFGSGTQLSVL	TRBJ1-4	TRBV29-1	7	-5.667
CAAGACAGAGAGCTGGGTTCCACTGCCAAAAAACAGTTTTTCACTCTGCCCCCCGAAGGAAACGCTGCAGAGATATATGCTGCTGTCTTCAGGG	PEDSSIYLCSVSFGGQSEKLFFGSGTQLSVL	TRBJ1-4	TRBV29-1	6	-5.734
CAAGACAGAGAGCTGGGTTCCACTGCCAAAAAACAGTTTTTCACTCTGTCTCGCTCTAGCACTGCAGATGTAGAAGCTGCTGTCTTCAGGATGG	HPEDSSFYICSARARQSEKLFFGSGTQLSVL	TRBJ1-4	TRBV20-1	3	-6.035
CAAGACAGAGAGCTGGGTTCCACTGCCAAAAAACAGTTTTTCACTCTTGGCCCCTGTGGGGCTGCTGGCACAGAGATACATGGCCGAGTCCCCC	GDSAMYLCASSPTGAKSEKLFFGSGTQLSVL	TRBJ1-4	TRBV7-9	8	-5.609
CAAGACAGAGAGCTGGGTTCCACTGCCAAAAAACAGTTTTTCACTGAACCCCTGTGAACTGCTGGCACAGAAGTACACAGCTGAGTCCCTGGGT	PRDSAVYFCASSSQGFSEKLFFGSGTQLSVL	TRBJ1-4	TRBV12-3; TRBV12-4	7	-5.667
CAAGACAGAGAGCTGGGTTCCACTGCCAAAAAACAGTTTTTCACTGACCCCTGAAAGGCTGCTGGCACAGAAATACACAGCAGAGTCACCAAGC	LGDSAVYFCASSLSGVSEKLFFGSGTQLSVL	TRBJ1-4	TRBV3-1	2	-6.211
CAAGACAGAGAGCTGGGTTCCACTGCCAAAAAACAGTTTTTCACTGATCCTAGCACTGCAGATGTAGAAGCTGCTGTCTTCAGGATGGGCACTG	SAHPEDSSFYICSARISEKLFFGSGTQLSVL	TRBJ1-4	TRBV20-1	7	-5.667
CAAGACAGAGAGCTGGGTTCCACTGCCAAAAAACAGTTTTTCACTGATTCCGCCCTGGGAGCTGCTGGCGCAAAGATAAAGGGCCGAGTCCCCC	GDSALYLCASSSQGGISEKLFFGSGTQLSVL	TRBJ1-4	TRBV5-1	3	-6.035
CAAGACAGAGAGCTGGGTTCCACTGCCAAAAAACAGTTTTTCACTGCCCAATTCGGAGGGGCTGCTGGCACAGAAATACACAGCAGAGTCACCA	GDSAVYFCASSPSELGSEKLFFGSGTQLSVL	TRBJ1-4	TRBV3-1	4	-5.91
CAAGACAGAGAGCTGGGTTCCACTGCCAAAAAACAGTTTTTCACTGCCCCCTGACGGGGGACTGCTGGCACAGAAGTACACAGATGTCTGGGAG	SQTSVYFCASSPPSGGSEKLFFGSGTQLSVL	TRBJ1-4	TRBV6-5	10	-5.513
CAAGACAGAGAGCTGGGTTCCACTGCCAAAAAACAGTTTTTCACTGCCCCCTGTACCAAAACTGCTGGCACAGAAGTACACAGCTGAGTCCCTG	RDSAVYFCASSFGTGGSEKLFFGSGTQLSVL	TRBJ1-4	TRBV12-3; TRBV12-4	4	-5.91
CAAGACAGAGAGCTGGGTTCCACTGCCAAAAAACAGTTTTTCACTGCCCCCTGTCCTTCTAGCACTGCAGATGTAGAAGCTGCTGTCTTCAGGA	PEDSSFYICSARRTGGSEKLFFGSGTQLSVL	TRBJ1-4	TRBV20-1	11	-5.471
CAAGACAGAGAGCTGGGTTCCACTGCCAAAAAACAGTTTTTCACTGCCCCTCTTGCTGGCACAGAGGTACATAGATGTCTGGTTGGTGCTGGCG	ASTNQTSMYLCASKRGSEKLFFGSGTQLSVL	TRBJ1-4	TRBV28	2	-6.211
CAAGACAGAGAGCTGGGTTCCACTGCCAAAAAACAGTTTTTCACTGCCTAAGGACGTAGTGGCACAGAAGTACACAGCTGAGTCCCTGGGTTCT	EPRDSAVYFCATTSLGSEKLFFGSGTQLSVL	TRBJ1-4	TRBV12-3; TRBV12-4	3	-6.035
CAAGACAGAGAGCTGGGTTCCACTGCCAAAAAACAGTTTTTCACTGCGGCCCCCTGTCACGCTAGCACTGCAGATGTAGAAGCTGCTGTCTTCA	EDSSFYICSASVTGGRSEKLFFGSGTQLSVL	TRBJ1-4	TRBV20-1	2	-6.211
CAAGACAGAGAGCTGGGTTCCACTGCCAAAAAACAGTTTTTCACTGGCCCCTGTCCCGGGACGACTACTGGCACAGAGATAGAAAGCTGTCGGG	PTAFYLCASSRPGTGASEKLFFGSGTQLSVL	TRBJ1-4	TRBV19	4	-5.91
CAAGACAGAGAGCTGGGTTCCACTGCCAAAAAACAGTTTTTCACTGGGGCCCCCTGCACTGCAGATGTAGAAGCTGCTGTCTTCAGGATGGGCA	AHPEDSSFYICSAGGPSEKLFFGSGTQLSVL	TRBJ1-4	TRBV20-1	3	-6.035
CAAGACAGAGAGCTGGGTTCCACTGCCAAAAAACAGTTTTTCACTGGGGCCTGTACTGGCACAGAGGTACATAGATGTCTGGTTGGTGCTGGCG	ASTNQTSMYLCASTGPSEKLFFGSGTQLSVL	TRBJ1-4	TRBV28	2	-6.211
CAAGACAGAGAGCTGGGTTCCACTGCCAAAAAACAGTTTTTCACTGTACCCCCCAGCACTGCAGATGTAGAAGCTGCTGTCTTCAGGATGGGCA	AHPEDSSFYICSAGGYSEKLFFGSGTQLSVL	TRBJ1-4	TRBV20-1	4	-5.91
CAAGACAGAGAGCTGGGTTCCACTGCCAAAAAACAGTTTTTCACTGTCATCACTGCTGGCACAGAAGTACACAGATGTCTGGGAGGGAGCAGCC	AAPSQTSVYFCASSDDSEKLFFGSGTQLSVL	TRBJ1-4	TRBV6-1	3	-6.035
CAAGACAGAGAGCTGGGTTCCACTGCCAAAAAACAGTTTTTCACTGTCCCCATCTTGGCTGCTGGCGCAGAGATACAGGGCCGAGTCTTCTGGC	PEDSALYLCASSQDGDSEKLFFGSGTQLSVL	TRBJ1-4	TRBV4-3	5	-5.814
CAAGACAGAGAGCTGGGTTCCACTGCCAAAAAACAGTTTTTCACTGTCCCCGGGGTAGGTACTACTGGCACAGAGATAGAAAGCTGTCGGGTTC	NPTAFYLCASSTYPGDSEKLFFGSGTQLSVL	TRBJ1-4	TRBV19	7	-5.667
CAAGACAGAGAGCTGGGTTCCACTGCCAAAAAACAGTTTTTCACTGTCCCGGGTTCGGCTGCTGGCACAGAGATACACGGCCGAGTCCTCCTGC	QEDSAVYLCASSRTRDSEKLFFGSGTQLSVL	TRBJ1-4	TRBV7-2	2	-6.211
CAAGACAGAGAGCTGGGTTCCACTGCCAAAAAACAGTTTTTCACTGTCCGGGCTGCTGGCACAGAAGTACACAGATGTCTGGGAGGGAGCAGCC	AAPSQTSVYFCASSPDSEKLFFGSGTQLSVL	TRBJ1-4	TRBV6-5	4	-5.91
CAAGACAGAGAGCTGGGTTCCACTGCCAAAAAACAGTTTTTCACTGTCCTCTCTAGCACTGCAGATGTAGAAGCTGCTGTCTTCAGGATGGGCA	AHPEDSSFYICSAREDSEKLFFGSGTQLSVL	TRBJ1-4	TRBV20-1	8	-5.609
CAAGACAGAGAGCTGGGTTCCACTGCCAAAAAACAGTTTTTCACTTAACCCCCTGTCGATCTGGGCACTGCAGATGTAGAAGCTGCTGTCTTCA	EDSSFYICSAQIDRGLSEKLFFGSGTQLSVL	TRBJ1-4	TRBV20-1	14	-5.366
CAAGACAGAGAGCTGGGTTCCACTGCCAAAAAACAGTTTTTCACTTAAGCTGCTGGCACAGAGATACATGGCCGAGTCCCCCTGCTCTGTGCGC	RTEQGDSAMYLCASSLSEKLFFGSGTQLSVL	TRBJ1-4	TRBV7-9	8	-5.609
CAAGACAGAGAGCTGGGTTCCACTGCCAAAAAACAGTTTTTCACTTAAGGGGCGGGGTTTAGCACTGCAGATGTAGAAGCTGCTGTCTTCAGGA	PEDSSFYICSAKPRPLSEKLFFGSGTQLSVL	TRBJ1-4	TRBV20-1	6	-5.734
CAAGACAGAGAGCTGGGTTCCACTGCCAAAAAACAGTTTTTCACTTACGGCCCCTATGGGACTGCTGGCACAGAAGTACAGAGAGGTCTGGTTG	NQTSLYFCASSPIGAVSEKLFFGSGTQLSVL	TRBJ1-4	TRBV27	3	-6.035
CAAGACAGAGAGCTGGGTTCCACTGCCAAAAAACAGTTTTTCACTTATCCGGGAGGAGCTGCTGGCACAGAGATACAGGGCCGAGTCGTCCAGC	LDDSALYLCASSSSRISEKLFFGSGTQLSVL	TRBJ1-4	TRBV5-4	2	-6.211
CAAGACAGAGAGCTGGGTTCCACTGCCAAAAAACAGTTTTTCACTTATCCTGTCTTGACTGCTGGCACAGAAGTACAGAGAGGTCTGGTTGGGG	PNQTSLYFCASSQDRISEKLFFGSGTQLSVL	TRBJ1-4	TRBV27	2	-6.211
CAAGACAGAGAGCTGGGTTCCACTGCCAAAAAACAGTTTTTCACTTCCCCCCCCGTAACTGCTGGCACAGAAGTACACAGATGTCTGGGAGGGA	PSQTSVYFCASSYGGGSEKLFFGSGTQLSVL	TRBJ1-4	TRBV6-5	4	-5.91
CAAGACAGAGAGCTGGGTTCCACTGCCAAAAAACAGTTTTTCACTTCCCCCTGTCGAACTGCTGGCACAGAGGTACATAGATGTCTGGTTGGTG	TNQTSMYLCASSSTGGSEKLFFGSGTQLSVL	TRBJ1-4	TRBV28	4	-5.91
CAAGACAGAGAGCTGGGTTCCACTGCCAAAAAACAGTTTTTCACTTCCCCGGTCTAAGCTGCTGGCACAGAGATACATGGCCGAGTCCCCCTGC	QGDSAMYLCASSLDRGSEKLFFGSGTQLSVL	TRBJ1-4	TRBV7-9	2	-6.211
CAAGACAGAGAGCTGGGTTCCACTGCCAAAAAACAGTTTTTCACTTCCCCTGTCCGGGGAGCTGCTGGCACAGAGATAGAGGGCCGAGTCCCCC	GDSALYLCASSSPDRGSEKLFFGSGTQLSVL	TRBJ1-4	TRBV5-6	3	-6.035
CAAGACAGAGAGCTGGGTTCCACTGCCAAAAAACAGTTTTTCACTTCCCTCAAATAAGCTGCTGGCACAGAGATACACGGCCGAGTCCTCCTGC	QEDSAVYLCASSLFEGSEKLFFGSGTQLSVL	TRBJ1-4	TRBV7-2	18	-5.257
CAAGACAGAGAGCTGGGTTCCACTGCCAAAAAACAGTTTTTCACTTCCCTGATGTAGGCTGCTGGCACAGAGATACATGGCCGAGTCCCCCTGC	QGDSAMYLCASSLHQGSEKLFFGSGTQLSVL	TRBJ1-4	TRBV7-9	7	-5.667
CAAGACAGAGAGCTGGGTTCCACTGCCAAAAAACAGTTTTTCACTTCCCTGTCCCGGGAATTGGCTGCTGGCACAGAAATACACAGCAGAGTCA	DSAVYFCASSQFPGQGSEKLFFGSGTQLSVL	TRBJ1-4	TRBV3-1	10	-5.513
CAAGACAGAGAGCTGGGTTCCACTGCCAAAAAACAGTTTTTCACTTCCCTGTCCTAGGGTGGGGCTGCTGGCACAGAAATACACAGCAGAGTCA	DSAVYFCASSPTLGQGSEKLFFGSGTQLSVL	TRBJ1-4	TRBV3-1	4	-5.91
CAAGACAGAGAGCTGGGTTCCACTGCCAAAAAACAGTTTTTCACTTCCTCCCCCTGTAGCACTGCAGATGTAGAAGCTGCTGTCTTCAGGATGG	HPEDSSFYICSATGGGSEKLFFGSGTQLSVL	TRBJ1-4	TRBV20-1	2	-6.211
CAAGACAGAGAGCTGGGTTCCACTGCCAAAAAACAGTTTTTCACTTCGATCCCCGAATTGGCTGCTGGCACAGAAATACACAGCAGAGTCACCN	GDSAVYFCASSQFGDRSEKLFFGSGTQLSVL	TRBJ1-4	TRBV3-1	2	-6.211
CAAGACAGAGAGCTGGGTTCCACTGCCAAAAAACAGTTTTTCACTTGAAACACCCTGGTAGCTGCTGGCGCAAAGATAAAGGGCCGAGTCCCCC	GDSALYLCASSYQGVSSEKLFFGSGTQLSVL	TRBJ1-4	TRBV5-1	2	-6.211
CAAGACAGAGAGCTGGGTTCCACTGCCAAAAAACAGTTTTTCACTTGACCCTGTCCCGCCACTGATGGCACAGAAGTACACAGATGTCTGGGAG	SQTSVYFCAISGGTGSSEKLFFGSGTQLSVL	TRBJ1-4	TRBV10-3	6	-5.734
CAAGACAGAGAGCTGGGTTCCACTGCCAAAAAACAGTTTTTCACTTGCCACTCCACTGCTGGCACAGAAGTACATGGCTGAGTCCTCCAGCTTT	KLEDSAMYFCASSGVASEKLFFGSGTQLSVL	TRBJ1-4	TRBV2	4	-5.91
CAAGACAGAGAGCTGGGTTCCACTGCCAAAAAACAGTTTTTCACTTGCCGAGTACCCCGGTAAGCTGCTGGCACAGAGATACAGGGCCGAGTCC	DSALYLCASSLPGYSASEKLFFGSGTQLSVL	TRBJ1-4	TRBV5-5	3	-6.035
CAAGACAGAGAGCTGGGTTCCACTGCCAAAAAACAGTTTTTCACTTGCGGCCCGGGGCCACGAGTAACTGCTGGCACAGAAGTACACAGATGTC	TSVYFCASSYSWPRAASEKLFFGSGTQLSVL	TRBJ1-4	TRBV6-5	8	-5.609
CAAGACAGAGAGCTGGGTTCCACTGCCAAAAAACAGTTTTTCACTTGCTCTAGCACTGCAGATGTAGAAGCTGCTGTCTTCAGGATGGGCACTG	SAHPEDSSFYICSARASEKLFFGSGTQLSVL	TRBJ1-4	TRBV20-1	15	-5.336
CAAGACAGAGAGCTGGGTTCCACTGCCAAAAAACAGTTTTTCACTTGGGCCCCGTTGGGCGCTGCAGAGATATATGCTGCTGTCTTCAGGGCTC	SPEDSSIYLCSAQRGPSEKLFFGSGTQLSVL	TRBJ1-4	TRBV29-1	6	-5.734
CAAGACAGAGAGCTGGGTTCCACTGCCAAAAAACAGTTTTTCACTTGTTTTCCGGACGGCACAGAAGTACACAGCTGAGTCCCTGGGTTCTGAG	SEPRDSAVYFCAVRKTSEKLFFGSGTQLSVL	TRBJ1-4	TRBV12-3; TRBV12-4	7	-5.667
CAAGACAGAGAGCTGGGTTCCACTGCCAAAAAACAGTTTTTCACTTTCCGATTTGCTGGCGCAGAAATACACAGATGTCTGGGAGCGGGTAGCT	ATRSQTSVYFCASKSESEKLFFGSGTQLSVL	TRBJ1-4	TRBV10-2	6	-5.734
CAAGACAGAGAGCTGGGTTCCACTGCCAAAAAACAGTTTTTCACTTTCGCCCCCTGTAGAGCTGCTGGCGCAAAGATAAAGGGCCGAGTCCCCC	GDSALYLCASSSTGGESEKLFFGSGTQLSVL	TRBJ1-4	TRBV5-1	3	-6.035
CAAGACAGAGAGCTGGGTTCCACTGCCAAAAAACAGTTTTTCACTTTCTCCTGCTTGGGGCATGGCTGCTGGCACAGAAGTACACAGATGTCTG	RHLCTSVPAAMPQAGESEKLFFGSGTQLSVL	TRBJ1-4	TRBV10-3	2	-6.211
CAAGACAGAGAGCTGGGTTCCACTGCCAAAAAACAGTTTTTCACTTTCTCTGTCCCGGCTGCTGGCACAGAGATACACGGCCGAGTCCTCAAGC	LEDSAVYLCASSRDRESEKLFFGSGTQLSVL	TRBJ1-4	TRBV11-2	3	-6.035
CAAGACAGAGAGCTGGGTTCCACTGCCAAAAAACAGTTTTTCAGAAAATCCGAGGCTGCTGGCACAGAGATACACGGCCGAGTCCTCAAGCTTT	KLEDSAVYLCASSLGFSEKLFFGSGTQLSVL	TRBJ1-4	TRBV11-2	3	-6.035
CAAGACAGAGAGCTGGGTTCCACTGCCAAAAAACAGTTTTTCAGAAACCGTTAGACTGCTGGCACAGAGGTACATAGATGTCTGGTTGGTGCTG	STNQTSMYLCASSLTVSEKLFFGSGTQLSVL	TRBJ1-4	TRBV28	4	-5.91
CAAGACAGAGAGCTGGGTTCCACTGCCAAAAAACAGTTTTTCAGAAACTTCGCCCCCTGCCCCTGGATGCGAACTGCTGGCACAGAGGTACATA	MYLCASSSHPGAGGEVSEKLFFGSGTQLSVL	TRBJ1-4	TRBV28	2	-6.211
CAAGACAGAGAGCTGGGTTCCACTGCCAAAAAACAGTTTTTCAGAAAGCTGGCTGCTGGCACAGAAATAAACTCCAGAATCCTCCAGTTCTGCA	AELEDSGVYFCASSQLSEKLFFGSGTQLSVL	TRBJ1-4	TRBV14	3	-6.035
CAAGACAGAGAGCTGGGTTCCACTGCCAAAAAACAGTTTTTCAGAACCCCCTGCCCCAGCCCCAGCACTGCAGATGTAGAAGCTGCTGTCTTCA	EDSSFYICSAGAGAGGSEKLFFGSGTQLSVL	TRBJ1-4	TRBV20-1	11	-5.471
CAAGACAGAGAGCTGGGTTCCACTGCCAAAAAACAGTTTTTCAGAACCCTGTCTCGGGGGGGGGGCACTGCAGATGTAGAAGCTGCTGTCTTCA	EDSSFYICSAPPPRQGSEKLFFGSGTQLSVL	TRBJ1-4	TRBV20-1	3	-6.035
CAAGACAGAGAGCTGGGTTCCACTGCCAAAAAACAGTTTTTCAGAACCTGAGAAACTGCTGGCACAGAAGTACACAGCTGAGTCCCTGGGTTCT	EPRDSAVYFCASSFSGSEKLFFGSGTQLSVL	TRBJ1-4	TRBV12-3; TRBV12-4	4	-5.91
CAAGACAGAGAGCTGGGTTCCACTGCCAAAAAACAGTTTTTCAGAAGAAAACTGTCCGGTGTTACTACTGGCACAGAGATAGAAAGCTGTCGGG	PTAFYLCASSNTGQFSSEKLFFGSGTQLSVL	TRBJ1-4	TRBV19	3	-6.035
CAAGACAGAGAGCTGGGTTCCACTGCCAAAAAACAGTTTTTCAGAAGAGAAACTGCTGGCACAGAAGTACACAGCTGAGTCCCTGGGTTCTGAG	SEPRDSAVYFCASSFSSEKLFFGSGTQLSVL	TRBJ1-4	TRBV12-3; TRBV12-4	2	-6.211
CAAGACAGAGAGCTGGGTTCCACTGCCAAAAAACAGTTTTTCAGAAGCTGTCCGTTGGCTGCTGGCGCAGAGATACAGGGCCGAGTCTTCTGGC	PEDSALYLCASSQRTASEKLFFGSGTQLSVL	TRBJ1-4	TRBV4-3	3	-6.035
CAAGACAGAGAGCTGGGTTCCACTGCCAAAAAACAGTTTTTCAGAAGGAACTGTCAAGCTGCTGGCACAGAGATACAGGGCCGAGTCCCCCAGC	LGDSALYLCASSLTVPSEKLFFGSGTQLSVL	TRBJ1-4	TRBV5-5	4	-5.91
CAAGACAGAGAGCTGGGTTCCACTGCCAAAAAACAGTTTTTCAGAAGTCCCTGACGCCATGCTGGCACAGAAGTACACAGATGTCTGGGAGGGA	PSQTSVYFCASMASGTSEKLFFGSGTQLSVL	TRBJ1-4	TRBV6-5	2	-6.211
CAAGACAGAGAGCTGGGTTCCACTGCCAAAAAACAGTTTTTCAGAATCACCCCTGATGGCACAGAAGTACACAGATGTCTGGGAGCTGGTAGCG	ATSSQTSVYFCAIRGDSEKLFFGSGTQLSVL	TRBJ1-4	TRBV10-3	5	-5.814
CAAGACAGAGAGCTGGGTTCCACTGCCAAAAAACAGTTTTTCAGAATCCCTGGTCGGGCTGCTGGCACAGAAGTACACAGATGTCTGGGAGGGA	PSQTSVYFCASSPTRDSEKLFFGSGTQLSVL	TRBJ1-4	TRBV6-6	8	-5.609
CAAGACAGAGAGCTGGGTTCCACTGCCAAAAAACAGTTTTTCAGACCCACCGCCGGAGTAACTGCTGGCACAGAAGTACACAGATGTCTGGGAG	SQTSVYFCASSYSGGGSEKLFFGSGTQLSVL	TRBJ1-4	TRBV6-5	7	-5.667
CAAGACAGAGAGCTGGGTTCCACTGCCAAAAAACAGTTTTTCAGACCCATTGTCCAAGCTGCTGGCACAGAGATACACGGCCGAGTCCTCCTGC	QEDSAVYLCASSLDNGSEKLFFGSGTQLSVL	TRBJ1-4	TRBV7-2	10	-5.513
CAAGACAGAGAGCTGGGTTCCACTGCCAAAAAACAGTTTTTCAGACCCCTGCCCACTGCTGGCACAGAGATACATGGCCGAGTCCCCCTGCTCT	EQGDSAMYLCASSGQGSEKLFFGSGTQLSVL	TRBJ1-4	TRBV7-9	4	-5.91
CAAGACAGAGAGCTGGGTTCCACTGCCAAAAAACAGTTTTTCAGACCCCTGTCCCAGCGCTTCACTGCTGGCACAGAAGTACACAGATGTCTGG	QTSVYFCASSEALGQGSEKLFFGSGTQLSVL	TRBJ1-4	TRBV6-1	2	-6.211
CAAGACAGAGAGCTGGGTTCCACTGCCAAAAAACAGTTTTTCAGACCCTCCCCTCCTGCTGGCACAGAAGTACATGGCTGAGTCCTCCAGCTTT	KLEDSAMYFCASRRGGSEKLFFGSGTQLSVL	TRBJ1-4	TRBV2	2	-6.211
CAAGACAGAGAGCTGGGTTCCACTGCCAAAAAACAGTTTTTCAGACCCTGGCCGTACGCTGCTGGCACAGAAATACAAAGCTGAGTCCCCCAGC	LGDSALYFCASSVRPGSEKLFFGSGTQLSVL	TRBJ1-4	TRBV9	4	-5.91
CAAGACAGAGAGCTGGGTTCCACTGCCAAAAAACAGTTTTTCAGACCCTGTCCCAAACAAGCTGCTGGCGCAAAGATAAAGGGCCGAGTCCCCC	GDSALYLCASSLFGTGSEKLFFGSGTQLSVL	TRBJ1-4	TRBV5-1	5	-5.814
CAAGACAGAGAGCTGGGTTCCACTGCCAAAAAACAGTTTTTCAGACCCTGTCCCGGCGCTGCAGAGATATATGCTGCTGTCTTCAGGGCTCATG	MSPEDSSIYLCSAGTGSEKLFFGSGTQLSVL	TRBJ1-4	TRBV29-1	10	-5.513
CAAGACAGAGAGCTGGGTTCCACTGCCAAAAAACAGTTTTTCAGACCCTGTCCCGGCTCGTGAGTAACTGCTGGCACAGAAGTACACAGATGTC	TSVYFCASSYSRAGTGSEKLFFGSGTQLSVL	TRBJ1-4	TRBV6-5	3	-6.035
CAAGACAGAGAGCTGGGTTCCACTGCCAAAAAACAGTTTTTCAGACCCTGTCCCTTCAACGCTGCAGAGATATATGCTGCTGTCTTCAGGGCTC	SPEDSSIYLCSVEGTGSEKLFFGSGTQLSVL	TRBJ1-4	TRBV29-1	4	-5.91
CAAGACAGAGAGCTGGGTTCCACTGCCAAAAAACAGTTTTTCAGACCGCTCTCTGTTCGTCCTGCTGGCACAGAAGTACACAGATGTCTGGGAG	SQTSVYFCASRTNRERSEKLFFGSGTQLSVL	TRBJ1-4	TRBV6-5	7	-5.667
CAAGACAGAGAGCTGGGTTCCACTGCCAAAAAACAGTTTTTCAGACCTGTCCCGGTTGCTGGCACAGAAGTACACAGATGTCTGGGAGGGAGCA	APSQTSVYFCASNRDRSEKLFFGSGTQLSVL	TRBJ1-4	TRBV6-1	3	-6.035
CAAGACAGAGAGCTGGGTTCCACTGCCAAAAAACAGTTTTTCAGACCTTGTCCGATCGTAACTGCTGGCACAGAAGTACACAGATGTCTGGGAG	SQTSVYFCASSYDRTRSEKLFFGSGTQLSVL	TRBJ1-4	TRBV6-5	4	-5.91
CAAGACAGAGAGCTGGGTTCCACTGCCAAAAAACAGTTTTTCAGACGACCCTGGTGAGCTGGCACAGAAATAAGCTGCCGAATCTCCTCGCACT	VRGDSAAYFCASSPGSSEKLFFGSGTQLSVL	TRBJ1-4	TRBV18	11	-5.471
CAAGACAGAGAGCTGGGTTCCACTGCCAAAAAACAGTTTTTCAGACGACTGTCCCAAGCTGCTGGCACAGAGATACATGGCCGAGTCCCCCTGC	QGDSAMYLCASSLGQSSEKLFFGSGTQLSVL	TRBJ1-4	TRBV7-9	5	-5.814
CAAGACAGAGAGCTGGGTTCCACTGCCAAAAAACAGTTTTTCAGACGGAACCCCCCCCAAGCTGCTGGCACAGAGATACATGGCCGAGTCCCCC	GDSAMYLCASSLGGVPSEKLFFGSGTQLSVL	TRBJ1-4	TRBV7-9	2	-6.211
CAAGACAGAGAGCTGGGTTCCACTGCCAAAAAACAGTTTTTCAGACGTCCTTAAACTACTGGCACAGAGATAGAAAGCTGTCGGGTTCTTTTGG	QKNPTAFYLCASSLRTSEKLFFGSGTQLSVL	TRBJ1-4	TRBV19	3	-6.035
CAAGACAGAGAGCTGGGTTCCACTGCCAAAAAACAGTTTTTCAGACTGGCCCCGACTGGTGGCACAGAAGTAAAGAGCTGTCTGGTTGGGGATG	IPNQTALYFCATSRGQSEKLFFGSGTQLSVL	TRBJ1-4	TRBV24-1	2	-6.211
CAAGACAGAGAGCTGGGTTCCACTGCCAAAAAACAGTTTTTCAGAGACATCCGCACTGCAGATGTAGAAGCTGCTGTCTTCAGGATGGGCACTG	SAHPEDSSFYICSADVSEKLFFGSGTQLSVL	TRBJ1-4	TRBV20-1	3	-6.035
CAAGACAGAGAGCTGGGTTCCACTGCCAAAAAACAGTTTTTCAGAGAGGGCCGTACCTACTTGGCTGCTGGCGCAGAGATACAGGGCTGAGTCT	DSALYLCASSQVGTALSEKLFFGSGTQLSVL	TRBJ1-4	TRBV4-1	9	-5.558
CAAGACAGAGAGCTGGGTTCCACTGCCAAAAAACAGTTTTTCAGAGCCAATCCCGGATTAAGAACACAGAGATAGAAGCCAGAGTCACTGAGAA	SQ*LWLLSLCS*SGIGSEKLFFGSGTQLSVL	TRBJ1-4	TRBV30	2	-6.211
CAAGACAGAGAGCTGGGTTCCACTGCCAAAAAACAGTTTTTCAGAGCCCCCTGTCATAGGTCGACTGCTGGCACAGAGGTACATAGATGTCTGG	QTSMYLCASSRPMTGGSEKLFFGSGTQLSVL	TRBJ1-4	TRBV28	2	-6.211
CAAGACAGAGAGCTGGGTTCCACTGCCAAAAAACAGTTTTTCAGAGCGCCGTCCCGACCTCAAGCTGCTGGCACAGAGATAGAGGGCCGAGTCC	DSALYLCASSLRSGRRSEKLFFGSGTQLSVL	TRBJ1-4	TRBV5-6	2	-6.211
CAAGACAGAGAGCTGGGTTCCACTGCCAAAAAACAGTTTTTCAGAGTCAGAGCTGGCACAGAAATAAGCTGCCGAATCTCCTCGCACTACCTGC	QVVRGDSAAYFCASSDSEKLFFGSGTQLSVL	TRBJ1-4	TRBV18	6	-5.734
CAAGACAGAGAGCTGGGTTCCACTGCCAAAAAACAGTTTTTCAGAGTTTCGGGTCCGGAGGCTGCTGGCACAGAAGTACACAGATGTTTGGGAG	SQTSVYFCASSLRTRNSEKLFFGSGTQLSVL	TRBJ1-4	TRBV6-2	3	-6.035
CAAGACAGAGAGCTGGGTTCCACTGCCAAAAAACAGTTTTTCAGATACATCTTGGCTGCTGGCGCAGAGATACAGGGCCGAGTCTTCTGGCTGC	QPEDSALYLCASSQDVSEKLFFGSGTQLSVL	TRBJ1-4	TRBV4-3	3	-6.035
CAAGACAGAGAGCTGGGTTCCACTGCCAAAAAACAGTTTTTCAGATCCCCCCCTGGCTTGGCTGCTGGCGCAGAGATACAGGGCTGAGTCTTCT	EDSALYLCASSQARGGSEKLFFGSGTQLSVL	TRBJ1-4	TRBV4-1	2	-6.211
CAAGACAGAGAGCTGGGTTCCACTGCCAAAAAACAGTTTTTCAGATCCCCTGCGATCTCTAGCACTGCAGATGTAGAAGCTGCTGTCTTCAGGA	PEDSSFYICSARDRRGSEKLFFGSGTQLSVL	TRBJ1-4	TRBV20-1	6	-5.734
CAAGACAGAGAGCTGGGTTCCACTGCCAAAAAACAGTTTTTCAGATCCCTGAGGGAGGGGCTGGTCGCTGCTGGCACAGAGATACACGGCGGAG	SAVYLCASSDQPLPQGSEKLFFGSGTQLSVL	TRBJ1-4	TRBV7-8	3	-6.035
CAAGACAGAGAGCTGGGTTCCACTGCCAAAAAACAGTTTTTCAGATCCGTATCCGCTGGCACAGAGATACACGGCCGAGTCCTCAAGCTTTGCA	AKLEDSAVYLCASGYGSEKLFFGSGTQLSVL	TRBJ1-4	TRBV11-2	5	-5.814
CAAGACAGAGAGCTGGGTTCCACTGCCAAAAAACAGTTTTTCAGATCCTGTCCCGGAAGTCTGGCTGCTGGCACAGAAATACACAGCAGAGTCA	DSAVYFCASSQTSGTGSEKLFFGSGTQLSVL	TRBJ1-4	TRBV3-1	3	-6.035
CAAGACAGAGAGCTGGGTTCCACTGCCAAAAAACAGTTTTTCAGATGCCGCCCCCCGGTAGCTGCTGGCACAGAGATACACGGCCGAGTCCTCA	EDSAVYLCASSYRGAASEKLFFGSGTQLSVL	TRBJ1-4	TRBV11-2	3	-6.035
CAAGACAGAGAGCTGGGTTCCACTGCCAAAAAACAGTTTTTCAGATGCGCCCCCTGTCCCTTTACTGGCACAGAGATAGAAAGCTGTCGGGTTC	NPTAFYLCASKGTGGASEKLFFGSGTQLSVL	TRBJ1-4	TRBV19	3	-6.035
CAAGACAGAGAGCTGGGTTCCACTGCCAAAAAACAGTTTTTCAGATGCTGGCCTTCTAGCACTGCAGATGTAGAAGCTGCTGTCTTCAGGATGG	HPEDSSFYICSARRPASEKLFFGSGTQLSVL	TRBJ1-4	TRBV20-1	24	-5.132
CAAGACAGAGAGCTGGGTTCCACTGCCAAAAAACAGTTTTTCAGCAAAGTCTACATCGCTGCTGGCACAGAGATAGAGGGCCGAGTCCCCCAGC	LGDSALYLCASSDVDFAEKLFFGSGTQLSVL	TRBJ1-4	TRBV5-6	4	-5.91
CAAGACAGAGAGCTGGGTTCCACTGCCAAAAAACAGTTTTTCAGCACGGGCCCTCCCCTCACTGCTGGCACAGAAGTACATGGCTGAGTCCTCC	EDSAMYFCASSEGRARAEKLFFGSGTQLSVL	TRBJ1-4	TRBV2	2	-6.211
CAAGACAGAGAGCTGGGTTCCACTGCCAAAAAACAGTTTTTCAGCACTAGCACTGCAGATGTAGAAGCTGCTGTCTTCAGGATGGGCACTGGTC	TSAHPEDSSFYICSASAEKLFFGSGTQLSVL	TRBJ1-4	TRBV20-1	4	-5.91
CAAGACAGAGAGCTGGGTTCCACTGCCAAAAAACAGTTTTTCAGCAGGGCGATCTTCAACGCTGCAGAGATATATGCTGCTGTCTTCAGGGCTC	SPEDSSIYLCSVEDRPAEKLFFGSGTQLSVL	TRBJ1-4	TRBV29-1	6	-5.734
CAAGACAGAGAGCTGGGTTCCACTGCCAAAAAACAGTTTTTCAGCCAAAGCGTAACTGCTGGCACAGAAGTACACAGATGTTTGGGAGGGAGCA	APSQTSVYFCASSYALAEKLFFGSGTQLSVL	TRBJ1-4	TRBV6-2	7	-5.667
CAAGACAGAGAGCTGGGTTCCACTGCCAAAAAACAGTTTTTCAGCCACCCCTGTCCCACTGATGGCACAGAAGTACACAGATGTCTGGGAGCTG	SSQTSVYFCAISGTGVAEKLFFGSGTQLSVL	TRBJ1-4	TRBV10-3	4	-5.91
CAAGACAGAGAGCTGGGTTCCACTGCCAAAAAACAGTTTTTCAGCCACCTGTCCGTCACTGCTGGCACAGAAGTACACAGATGTCTGGGAGGGA	PSQTSVYFCASSDGQVAEKLFFGSGTQLSVL	TRBJ1-4	TRBV6-1	4	-5.91
CAAGACAGAGAGCTGGGTTCCACTGCCAAAAAACAGTTTTTCAGCCACTGTACCGGACCCTAATCTAGCACTGCAGATGTAGAAGCTGCTGTCT	DSSFYICSARLGSGTVAEKLFFGSGTQLSVL	TRBJ1-4	TRBV20-1	13	-5.399
CAAGACAGAGAGCTGGGTTCCACTGCCAAAAAACAGTTTTTCAGCCAGCCCCCGATTTTCACTGCTGGCACAGAGGTACTGAGAGGTATGTGAG	SHTSQYLCASSENRGLAEKLFFGSGTQLSVL	TRBJ1-4	TRBV25-1	3	-6.035
CAAGACAGAGAGCTGGGTTCCACTGCCAAAAAACAGTTTTTCAGCCCACTGTCCCGTCGTACTACTGGCACAGAGATAGAAAGCTGTCGGGTTC	NPTAFYLCASSTTGQWAEKLFFGSGTQLSVL	TRBJ1-4	TRBV19	7	-5.667
CAAGACAGAGAGCTGGGTTCCACTGCCAAAAAACAGTTTTTCAGCCCAGCTCGCGGGGCTGCTGGCACAGAGATACAGGGCCGAGTCTTCTGGC	PEDSALYLCASSPASWAEKLFFGSGTQLSVL	TRBJ1-4	TRBV4-2	3	-6.035
CAAGACAGAGAGCTGGGTTCCACTGCCAAAAAACAGTTTTTCAGCCCCCCTGTCCCGATCGGGGTAACTGCTGGCACAGAAGTACACAGATGTC	TSVYFCASSYPDRDRGAEKLFFGSGTQLSVL	TRBJ1-4	TRBV6-5	5	-5.814
CAAGACAGAGAGCTGGGTTCCACTGCCAAAAAACAGTTTTTCAGCCCCCCTGTTACTACTGGCACAGAGATAGAAAGCTGTCGGGTTCTTTTGG	QKNPTAFYLCASSNRGAEKLFFGSGTQLSVL	TRBJ1-4	TRBV19	3	-6.035
CAAGACAGAGAGCTGGGTTCCACTGCCAAAAAACAGTTTTTCAGCCCCCTGTCCCGTTCCACTGCTGGCACAGAAGTACACAGATGTCTGGGAG	SQTSVYFCASSGTGQGAEKLFFGSGTQLSVL	TRBJ1-4	TRBV6-1	5	-5.814
CAAGACAGAGAGCTGGGTTCCACTGCCAAAAAACAGTTTTTCAGCCCCGACTAAGCTGCTGGCACAGAGATACACGGCCGAGTCCTCCTGCTGT	QQEDSAVYLCASSLVGAEKLFFGSGTQLSVL	TRBJ1-4	TRBV7-2	8	-5.609
CAAGACAGAGAGCTGGGTTCCACTGCCAAAAAACAGTTTTTCAGCCCCGAGGTCCTGGCTGCTGGCACAGAAGTACACAGATGTCTGGGAGGGA	PSQTSVYFCASSQDLGAEKLFFGSGTQLSVL	TRBJ1-4	TRBV6-5	10	-5.513
CAAGACAGAGAGCTGGGTTCCACTGCCAAAAAACAGTTTTTCAGCCCCGCGTAAGCTGCTGGCACAGAGATACATGGCCGAGTCCCCCTGCTCT	EQGDSAMYLCASSLRGAEKLFFGSGTQLSVL	TRBJ1-4	TRBV7-9	2	-6.211
CAAGACAGAGAGCTGGGTTCCACTGCCAAAAAACAGTTTTTCAGCCCCTCCTGTGCCTAAGCTGCTGGCACAGAGATACATGGCCGAGTCCCCC	GDSAMYLCASSLGTGGAEKLFFGSGTQLSVL	TRBJ1-4	TRBV7-9	4	-5.91
CAAGACAGAGAGCTGGGTTCCACTGCCAAAAAACAGTTTTTCAGCCCCTGTCCCAAATAAGCTGCTGGCACAGAGATACACGGCCGAGTCCTCC	EDSAVYLCASSLFGTGAEKLFFGSGTQLSVL	TRBJ1-4	TRBV7-2	3	-6.035
CAAGACAGAGAGCTGGGTTCCACTGCCAAAAAACAGTTTTTCAGCCCCTGTCCCGGAGGCACTGCTGGCACAGAAGTACAGAGAGGTCTGGTTG	NQTSLYFCASSASGTGAEKLFFGSGTQLSVL	TRBJ1-4	TRBV27	5	-5.814
CAAGACAGAGAGCTGGGTTCCACTGCCAAAAAACAGTTTTTCAGCCCCTGTCCCGGCCAAGCTGCTGGCACAGAGATAGAGGGCCGAGTCCCCC	GDSALYLCASSLAGTGAEKLFFGSGTQLSVL	TRBJ1-4	TRBV5-6	4	-5.91
CAAGACAGAGAGCTGGGTTCCACTGCCAAAAAACAGTTTTTCAGCCCGATCTCTGCTGGTGGCACACAGGTACATGGCTGCGTCCCCCAGGCCT	GLGDAAMYLCATSRDRAEKLFFGSGTQLSVL	TRBJ1-4	TRBV15	6	-5.734
CAAGACAGAGAGCTGGGTTCCACTGCCAAAAAACAGTTTTTCAGCCCGCCCCTGTCGTGCAGCACTGCAGATGTAGAAGCTGCTGTCTTCAGGA	PEDSSFYICSAARQGRAEKLFFGSGTQLSVL	TRBJ1-4	TRBV20-1	4	-5.91
CAAGACAGAGAGCTGGGTTCCACTGCCAAAAAACAGTTTTTCAGCCCGGCCCCCCAAGTAACTGCTGGCACAGAAGTACACAGATGTCTGGGAG	SQTSVYFCASSYLGGRAEKLFFGSGTQLSVL	TRBJ1-4	TRBV6-5	4	-5.91
CAAGACAGAGAGCTGGGTTCCACTGCCAAAAAACAGTTTTTCAGCCCGTAAAGTCCTTATACTACTGGCACAGAGATAGAAAGCTGTCGGGTTC	NPTAFYLCASSIRTLRAEKLFFGSGTQLSVL	TRBJ1-4	TRBV19	7	-5.667
CAAGACAGAGAGCTGGGTTCCACTGCCAAAAAACAGTTTTTCAGCCCGTCTGCCAAGCCGGCGGCTGCTGGCACAGAAATACACAGCAGAGTCA	DSAVYFCASSRRLGRRAEKLFFGSGTQLSVL	TRBJ1-4	TRBV3-1	4	-5.91
CAAGACAGAGAGCTGGGTTCCACTGCCAAAAAACAGTTTTTCAGCCCGTGAAGTTGGGCTGCTGGCACAGAGATACATGGCCGAGTCCCCCTGC	QGDSAMYLCASSPTSRAEKLFFGSGTQLSVL	TRBJ1-4	TRBV7-9	3	-6.035
CAAGACAGAGAGCTGGGTTCCACTGCCAAAAAACAGTTTTTCAGCCCTCATGCCCTCTCTAGCACTGCAGATGTAGAAGCTGCTGTCTTCAGGA	PEDSSFYICSAREGMRAEKLFFGSGTQLSVL	TRBJ1-4	TRBV20-1	4	-5.91
CAAGACAGAGAGCTGGGTTCCACTGCCAAAAAACAGTTTTTCAGCCCTCCCGCTGGCGCAGAAATACACAGATGTCTGGGAGCGGGTAGCTGAC	SATRSQTSVYFCASGRAEKLFFGSGTQLSVL	TRBJ1-4	TRBV10-2	3	-6.035
CAAGACAGAGAGCTGGGTTCCACTGCCAAAAAACAGTTTTTCAGCCCTGCTCGAGTAACTGCTGGCACAGAAGTACACAGATGTCTGGGAGGGA	PSQTSVYFCASSYSSRAEKLFFGSGTQLSVL	TRBJ1-4	TRBV6-5	7	-5.667
CAAGACAGAGAGCTGGGTTCCACTGCCAAAAAACAGTTTTTCAGCCCTGCTTCTGAAGCTGCTGGCGCAAAGATAAAGGGCCGAGTCCCCCAGC	LGDSALYLCASSFRSRAEKLFFGSGTQLSVL	TRBJ1-4	TRBV5-1	4	-5.91
CAAGACAGAGAGCTGGGTTCCACTGCCAAAAAACAGTTTTTCAGCCCTGTCCCAGCTGCTGGCACAGAGATACACGGCCGAGTCCTCCTGCTGT	QQEDSAVYLCASSWDRAEKLFFGSGTQLSVL	TRBJ1-4	TRBV7-2	7	-5.667
CAAGACAGAGAGCTGGGTTCCACTGCCAAAAAACAGTTTTTCAGCCCTGTCCCTGAACCCGCTGGCACAGAAGTACACAGATGTCTGGGAGGGA	PSQTSVYFCASGFRDRAEKLFFGSGTQLSVL	TRBJ1-4	TRBV6-1	4	-5.91
CAAGACAGAGAGCTGGGTTCCACTGCCAAAAAACAGTTTTTCAGCCCTGTCCGCTGCTTCACTGCTGGCACAGAAGTACATGGCTGAGTCCTCC	EDSAMYFCASSEAADRAEKLFFGSGTQLSVL	TRBJ1-4	TRBV2	3	-6.035
CAAGACAGAGAGCTGGGTTCCACTGCCAAAAAACAGTTTTTCAGCCGCCCCCCAAGCTGCGCTGGCACAGAAGTACACAGATGTCTGGGAGGGA	PSQTSVYFCASAAWGAAEKLFFGSGTQLSVL	TRBJ1-4	TRBV6-6	4	-5.91
CAAGACAGAGAGCTGGGTTCCACTGCCAAAAAACAGTTTTTCAGCCGCCCCCTGTACTCGGCTGCTGGCACAGAAGTACACAGCTGAGTCCCTG	RDSAVYFCASSRVQGAAEKLFFGSGTQLSVL	TRBJ1-4	TRBV12-3; TRBV12-4	9	-5.558
CAAGACAGAGAGCTGGGTTCCACTGCCAAAAAACAGTTTTTCAGCCGGCCCCAAGGCACTGCAGAGATATATGCTGCTGTCTTCAGGGCTCATG	MSPEDSSIYLCSALGPAEKLFFGSGTQLSVL	TRBJ1-4	TRBV29-1	97	-4.526
CAAGACAGAGAGCTGGGTTCCACTGCCAAAAAACAGTTTTTCAGCCGGCGCTAAGCTGCTGGCACAGAGATACATGGCCGAGTCCCCCTGCTCT	EQGDSAMYLCASSLAPAEKLFFGSGTQLSVL	TRBJ1-4	TRBV7-9	5	-5.814
CAAGACAGAGAGCTGGGTTCCACTGCCAAAAAACAGTTTTTCAGCCGGCTCGGTGCTGGCACAGAGGTACATAGATGTCTGGTTGGTGCTGGCG	ASTNQTSMYLCASTEPAEKLFFGSGTQLSVL	TRBJ1-4	TRBV28	5	-5.814
CAAGACAGAGAGCTGGGTTCCACTGCCAAAAAACAGTTTTTCAGCCGGTCCTGTCGGGGGCCTATAGGTACTGGCACAGAGATAGAAAGCTGTN	TAFYLCASTYRPPTGPAEKLFFGSGTQLSVL	TRBJ1-4	TRBV19	3	-6.035
CAAGACAGAGAGCTGGGTTCCACTGCCAAAAAACAGTTTTTCAGCCGGTTGGCCGCTGGCACAGAAGTACACAGATGTCTGGGAGGGAGCAGCC	AAPSQTSVYFCASGQPAEKLFFGSGTQLSVL	TRBJ1-4	TRBV6-5	3	-6.035
CAAGACAGAGAGCTGGGTTCCACTGCCAAAAAACAGTTTTTCAGCCGTCCAGAGGCTGCTGGCACAGAGATACACGGCGGAGTCCTCCTGCTGT	QQEDSAVYLCASSLWTAEKLFFGSGTQLSVL	TRBJ1-4	TRBV7-8	11	-5.471
CAAGACAGAGAGCTGGGTTCCACTGCCAAAAAACAGTTTTTCAGCCGTCCATCCTTGGCTGCTGGCACAGAAATACACAGCAGAGTCACCAAGN	LGDSAVYFCASSQGWTAEKLFFGSGTQLSVL	TRBJ1-4	TRBV3-1	3	-6.035
CAAGACAGAGAGCTGGGTTCCACTGCCAAAAAACAGTTTTTCAGCCGTGGTCCCGGACGTTTGGCTGCTGGCGCAGAGATACAGGGCCGAGTCT	DSALYLCASSQTSGTTAEKLFFGSGTQLSVL	TRBJ1-4	TRBV4-3	3	-6.035
CAAGACAGAGAGCTGGGTTCCACTGCCAAAAAACAGTTTTTCAGCCGTTCCGGTCGAACTGCTGGCACAGAAGTACACAGCTGAGTCCCTGGGT	PRDSAVYFCASSSTGTAEKLFFGSGTQLSVL	TRBJ1-4	TRBV12-3; TRBV12-4	3	-6.035
CAAGACAGAGAGCTGGGTTCCACTGCCAAAAAACAGTTTTTCAGCCTCAGCTCCGAAGCTGCTGGCGCAAAGATAAAGGGCCGAGTCCCCCAGC	LGDSALYLCASSFGAEAEKLFFGSGTQLSVL	TRBJ1-4	TRBV5-1	3	-6.035
CAAGACAGAGAGCTGGGTTCCACTGCCAAAAAACAGTTTTTCAGCCTCCCTTGCCGGATCCCTGCTGGCGCAGAGATACAGGGCTGAGTCTTCT	EDSALYLCASRDPAREAEKLFFGSGTQLSVL	TRBJ1-4	TRBV4-1	2	-6.211
CAAGACAGAGAGCTGGGTTCCACTGCCAAAAAACAGTTTTTCAGCCTGGCTGCTGGCACAGAAGTACACAGATGTTTGGGAGGGAGCAGCCGAC	SAAPSQTSVYFCASSQAEKLFFGSGTQLSVL	TRBJ1-4	TRBV6-2	3	-6.035
CAAGACAGAGAGCTGGGTTCCACTGCCAAAAAACAGTTTTTCAGCCTGTGTCAAGCTGCTGGCGCAAAGATAAAGGGCCGAGTCCCCCAGCTCC	ELGDSALYLCASSLTQAEKLFFGSGTQLSVL	TRBJ1-4	TRBV5-1	5	-5.814
CAAGACAGAGAGCTGGGTTCCACTGCCAAAAAACAGTTTTTCAGCCTTGCTGGCACAGAAGTACACAGCTGAGTCCCTGGGTTCTGAGGGCTGG	QPSEPRDSAVYFCASKAEKLFFGSGTQLSVL	TRBJ1-4	TRBV12-3; TRBV12-4	4	-5.91
CAAGACAGAGAGCTGGGTTCCACTGCCAAAAAACAGTTTTTCAGCGAAGGCCGTTTGACTGCTGGCACAGAAGTACAGAGAGGTCTGGTTGGGG	PNQTSLYFCASSQTAFAEKLFFGSGTQLSVL	TRBJ1-4	TRBV27	3	-6.035
CAAGACAGAGAGCTGGGTTCCACTGCCAAAAAACAGTTTTTCAGCGACCCCCAAGCTGCTGGCACAGCGATACATGGCTGAGTCCCGCTGCTCT	EQRDSAMYRCASSLGVAEKLFFGSGTQLSVL	TRBJ1-4	TRBV7-7	2	-6.211
CAAGACAGAGAGCTGGGTTCCACTGCCAAAAAACAGTTTTTCAGCGAGACCTCCTGTCCGACTGCTGGCACAGAAGTACATGGCTGAGTCCTCC	EDSAMYFCASSRTGGLAEKLFFGSGTQLSVL	TRBJ1-4	TRBV2	6	-5.734
CAAGACAGAGAGCTGGGTTCCACTGCCAAAAAACAGTTTTTCAGCGATCCCTGGTCCTTGACTGGCACAGAGGTACATAGATGTCTGGTTGGTG	TNQTSMYLCASQGPGIAEKLFFGSGTQLSVL	TRBJ1-4	TRBV28	3	-6.035
CAAGACAGAGAGCTGGGTTCCACTGCCAAAAAACAGTTTTTCAGCGCCCCTGTCTCTTCTAGCACTGCAGATGTAGAAGCTGCTGTCTTCAGGA	PEDSSFYICSARRDRGAEKLFFGSGTQLSVL	TRBJ1-4	TRBV20-1	4	-5.91
CAAGACAGAGAGCTGGGTTCCACTGCCAAAAAACAGTTTTTCAGCGCGCCCCATCGGGCTGCTGGCACAGAGATACACGGCCGAGTCCTCCTGC	QEDSAVYLCASSPMGRAEKLFFGSGTQLSVL	TRBJ1-4	TRBV7-2	3	-6.035
CAAGACAGAGAGCTGGGTTCCACTGCCAAAAAACAGTTTTTCAGCGCTGTATATACTACTGGCACAGAGATAGAAAGCTGTCGGGTTCTTTTGG	QKNPTAFYLCASSIYSAEKLFFGSGTQLSVL	TRBJ1-4	TRBV19	14	-5.366
CAAGACAGAGAGCTGGGTTCCACTGCCAAAAAACAGTTTTTCAGCGGCCGGCTTGAGACTGCTGGCACAGAAGTACAGAGAGGTCTGGTTGGGG	PNQTSLYFCASSLKPAAEKLFFGSGTQLSVL	TRBJ1-4	TRBV27	18	-5.257
CAAGACAGAGAGCTGGGTTCCACTGCCAAAAAACAGTTTTTCAGCGGTTTTCAGGCCGCTGGCACAGAGATACATGGCCGAGTCCCCCTGCTCT	EQGDSAMYLCASGLKTAEKLFFGSGTQLSVL	TRBJ1-4	TRBV7-9	5	-5.814
CAAGACAGAGAGCTGGGTTCCACTGCCAAAAAACAGTTTTTCAGCGTCCCCCCCACGGCTGCTGGCGCAAAGATAAAGGGCCGAGTCCCCCAGC	LGDSALYLCASSRGGDAEKLFFGSGTQLSVL	TRBJ1-4	TRBV5-1	2	-6.211
CAAGACAGAGAGCTGGGTTCCACTGCCAAAAAACAGTTTTTCAGCGTTCCCCTGTAAGCTGCTGGCACAGAGATACATGGCCGAGTCCCCCTGC	QGDSAMYLCASSLQGNAEKLFFGSGTQLSVL	TRBJ1-4	TRBV7-9	3	-6.035
CAAGACAGAGAGCTGGGTTCCACTGCCAAAAAACAGTTTTTCAGCGTTGCCTAAACTCCAGGCACAGAGATAGAAGCCAGAGTCACTGAGAAGG	LLSDSGFYLCAWSLGNAEKLFFGSGTQLSVL	TRBJ1-4	TRBV30	2	-6.211
CAAGACAGAGAGCTGGGTTCCACTGCCAAAAAACAGTTTTTCAGCTACCCTGGTCGCACTGCTGGCACAGAAGTACATGGCTGAGTCCTCCAGC	LEDSAMYFCASSATRVAEKLFFGSGTQLSVL	TRBJ1-4	TRBV2	2	-6.211
CAAGACAGAGAGCTGGGTTCCACTGCCAAAAAACAGTTTTTCAGCTACGGCCCCGATACTACTGGCACAGAGATAGAAAGCTGTCGGGTTCTTT	KNPTAFYLCASSIGAVAEKLFFGSGTQLSVL	TRBJ1-4	TRBV19	3	-6.035
CAAGACAGAGAGCTGGGTTCCACTGCCAAAAAACAGTTTTTCAGCTATGTCCCGGCTGGCACAGAAGTACACAGATGTCTGGGAGGGAGCAGCC	AAPSQTSVYFCASRDIAEKLFFGSGTQLSVL	TRBJ1-4	TRBV6-5	13	-5.399
CAAGACAGAGAGCTGGGTTCCACTGCCAAAAAACAGTTTTTCAGCTCCCCCACCCCCTGGACTGCTGGCACAGAGATACACGGCCGAGTCCTCC	EDSAVYLCASSPGGGGAEKLFFGSGTQLSVL	TRBJ1-4	TRBV7-2	8	-5.609
CAAGACAGAGAGCTGGGTTCCACTGCCAAAAAACAGTTTTTCAGCTCCCCGCGCCCCACCTAAGCTGCTGGCACAGAGATACACGGCGGAGTCC	DSAVYLCASSLGGARGAEKLFFGSGTQLSVL	TRBJ1-4	TRBV7-8	7	-5.667
CAAGACAGAGAGCTGGGTTCCACTGCCAAAAAACAGTTTTTCAGCTCCCCTGGCTCCTAAGCTGCTGGCACAGAGATACACGGCCGAGTCCTCA	EDSAVYLCASSLGARGAEKLFFGSGTQLSVL	TRBJ1-4	TRBV11-2	3	-6.035
CAAGACAGAGAGCTGGGTTCCACTGCCAAAAAACAGTTTTTCAGCTCCCTGTCCCGCAGGGCTGCTGGCACAGAGATACACGGCCGAGTCCTCC	EDSAVYLCASSPAGQGAEKLFFGSGTQLSVL	TRBJ1-4	TRBV7-2	9	-5.558
CAAGACAGAGAGCTGGGTTCCACTGCCAAAAAACAGTTTTTCAGCTCGTGCCGCTAAGCTGCTGGCACAGAGATACACGGCCGAGTCCTCCTGC	QEDSAVYLCASSLAARAEKLFFGSGTQLSVL	TRBJ1-4	TRBV7-2	9	-5.558
CAAGACAGAGAGCTGGGTTCCACTGCCAAAAAACAGTTTTTCAGCTCTGTCCCGGAGACTGCTGGCACAGAAGTACACAGATGTCTGGGAGGGA	PSQTSVYFCASSLRDRAEKLFFGSGTQLSVL	TRBJ1-4	TRBV6-6	4	-5.91
CAAGACAGAGAGCTGGGTTCCACTGCCAAAAAACAGTTTTTCAGCTGTCCGATCACTGATGGCACAGAAGTACACAGATGTCTGGGAGCTGGTA	TSSQTSVYFCAISDRTAEKLFFGSGTQLSVL	TRBJ1-4	TRBV10-3	3	-6.035
CAAGACAGAGAGCTGGGTTCCACTGCCAAAAAACAGTTTTTCAGCTGTCGAACCTGCCGCCGGGGCACTGCAGATGTAGAAGCTGCTGTCTTCA	EDSSFYICSAPAAGSTAEKLFFGSGTQLSVL	TRBJ1-4	TRBV20-1	3	-6.035
CAAGACAGAGAGCTGGGTTCCACTGCCAAAAAACAGTTTTTCAGGAACCTGGCCCCCTTGGCTGCTGGCGCAGAGATACAGGGCTGAGTCTTCT	EDSALYLCASSQGGQVPEKLFFGSGTQLSVL	TRBJ1-4	TRBV4-1	4	-5.91
CAAGACAGAGAGCTGGGTTCCACTGCCAAAAAACAGTTTTTCAGGCCCCGTTTCACTGCTGGCACAGAAGTACATGGCTGAGTCCTCCAGCTTT	KLEDSAMYFCASSETGPEKLFFGSGTQLSVL	TRBJ1-4	TRBV2	3	-6.035
CAAGACAGAGAGCTGGGTTCCACTGCCAAAAAACAGTTTTTCAGGCCCCTGTCCCACACTGATGGCACAGAAGTACACAGATGTCTGGGAGCTG	SSQTSVYFCAISVGQGPEKLFFGSGTQLSVL	TRBJ1-4	TRBV10-3	6	-5.734
CAAGACAGAGAGCTGGGTTCCACTGCCAAAAAACAGTTTTTCAGGCCCTGTCCCGCTGATGGCACAGAAGTACACAGATGTCTGGGAGCTGGTA	TSSQTSVYFCAISGTGPEKLFFGSGTQLSVL	TRBJ1-4	TRBV10-3	3	-6.035
CAAGACAGAGAGCTGGGTTCCACTGCCAAAAAACAGTTTTTCAGGCCTATTGCCAATCGCGCTACTGGCACAGAGATAGAAAGCTGTCGGGTTC	NPTAFYLCASSAIGNRPEKLFFGSGTQLSVL	TRBJ1-4	TRBV19	4	-5.91
CAAGACAGAGAGCTGGGTTCCACTGCCAAAAAACAGTTTTTCAGGCCTGGTTAAACTGCTGGCACAGAGGTACATAGATGTCTGGTTGGTGCTG	STNQTSMYLCASSLTRPEKLFFGSGTQLSVL	TRBJ1-4	TRBV28	2	-6.211
CAAGACAGAGAGCTGGGTTCCACTGCCAAAAAACAGTTTTTCAGGCGCCCCGGTCGAGACACTGCTGGCACAGAAGTACACAGATGTCTGGGAG	SQTSVYFCASSVSTGAPEKLFFGSGTQLSVL	TRBJ1-4	TRBV6-1	4	-5.91
CAAGACAGAGAGCTGGGTTCCACTGCCAAAAAACAGTTTTTCAGGCGGACCCTCTAAGCTGCTGGCGCAAAGATAAAGGGCCGAGTCCCCCAGC	LGDSALYLCASSLEGPPEKLFFGSGTQLSVL	TRBJ1-4	TRBV5-1	2	-6.211
CAAGACAGAGAGCTGGGTTCCACTGCCAAAAAACAGTTTTTCAGGCTCTAAGCTGCTGGCACAGAGATACATGGCCGAGTCCCCCTGCTCTGTG	TEQGDSAMYLCASSLEPEKLFFGSGTQLSVL	TRBJ1-4	TRBV7-9	2	-6.211
CAAGACAGAGAGCTGGGTTCCACTGCCAAAAAACAGTTTTTCAGGGACCTGGACTTGGCTGCTGGCGCAGAGATACAGGGCTGAGTCTTCTGGN	PEDSALYLCASSQVQVPEKLFFGSGTQLSVL	TRBJ1-4	TRBV4-1	2	-6.211
CAAGACAGAGAGCTGGGTTCCACTGCCAAAAAACAGTTTTTCAGGGCCCCCGAGGAGTCCCGGCTGACTGCTGGCACAGAAGTACACAGCTGAG	SAVYFCASSQPGLLGGPEKLFFGSGTQLSVL	TRBJ1-4	TRBV12-3; TRBV12-4	6	-5.734
CAAGACAGAGAGCTGGGTTCCACTGCCAAAAAACAGTTTTTCAGGGCTGTCTCGGTACTGGCTGCTGGCACAGAGATACATGGCCGAGTCCCCC	GDSAMYLCASSQYRDSPEKLFFGSGTQLSVL	TRBJ1-4	TRBV7-9	3	-6.035
CAAGACAGAGAGCTGGGTTCCACTGCCAAAAAACAGTTTTTCAGGGGTTAGACCCGGTGAGCTGGCACAGAAATAAGCTGCCGAATCTCCTCGC	RGDSAAYFCASSPGLTPEKLFFGSGTQLSVL	TRBJ1-4	TRBV18	2	-6.211
CAAGACAGAGAGCTGGGTTCCACTGCCAAAAAACAGTTTTTCAGGGTACTCACTGCTGGCACAGAAGTACACAGATGTCTGGGAGGGAGCAGCC	AAPSQTSVYFCASSEYPEKLFFGSGTQLSVL	TRBJ1-4	TRBV6-1	4	-5.91
CAAGACAGAGAGCTGGGTTCCACTGCCAAAAAACAGTTTTTCAGGTAAATCTCTAGCACTGCAGATGTAGAAGCTGCTGTCTTCAGGATGGGCA	AHPEDSSFYICSARDLPEKLFFGSGTQLSVL	TRBJ1-4	TRBV20-1	7	-5.667
CAAGACAGAGAGCTGGGTTCCACTGCCAAAAAACAGTTTTTCAGGTCCTCCGTCCCTAAAACTGCTGGCACAGAAGTACACAGCTGAGTCCCTG	RDSAVYFCASSFRDGGPEKLFFGSGTQLSVL	TRBJ1-4	TRBV12-3; TRBV12-4	6	-5.734
CAAGACAGAGAGCTGGGTTCCACTGCCAAAAAACAGTTTTTCAGGTCTTCGATCTCTAGCACTGCAGATGTAGAAGCTGCTGTCTTCAGGATGG	HPEDSSFYICSARDRRPEKLFFGSGTQLSVL	TRBJ1-4	TRBV20-1	4	-5.91
CAAGACAGAGAGCTGGGTTCCACTGCCAAAAAACAGTTTTTCAGGTGCCCCAAGGCTGCTGGCACAGAGATACACGGCCGAGTCCTCAAGCTTT	KLEDSAVYLCASSLGAPEKLFFGSGTQLSVL	TRBJ1-4	TRBV11-2	3	-6.035
CAAGACAGAGAGCTGGGTTCCACTGCCAAAAAACAGTTTTTCAGGTTCGCCCCCTGCTAAGCTGCTGGCACAGAGATACAGGGCCGAGTCGTCC	DDSALYLCASSLAGGEPEKLFFGSGTQLSVL	TRBJ1-4	TRBV5-4	9	-5.558
CAAGACAGAGAGCTGGGTTCCACTGCCAAAAAACAGTTTTTCAGTAACAAGTAAGGCGCTGCAGAGATATATGCTGCTGTCTTCAGGGCTCATG	MSPEDSSIYLCSALLVTEKLFFGSGTQLSVL	TRBJ1-4	TRBV29-1	5	-5.814
CAAGACAGAGAGCTGGGTTCCACTGCCAAAAAACAGTTTTTCAGTAATGTGCGGTGCTCCAAACTCGCTGGCACAGAAGTACACAGATGTCTGG	QTSVYFCASEFGAPHITEKLFFGSGTQLSVL	TRBJ1-4	TRBV6-5	3	-6.035
CAAGACAGAGAGCTGGGTTCCACTGCCAAAAAACAGTTTTTCAGTACCAGCCCTGGAGCTGCTGGCACAGAAGTACAGGGCTGAGTCCCCCAGC	LGDSALYFCASSSRAGTEKLFFGSGTQLSVL	TRBJ1-4	TRBV13	3	-6.035
CAAGACAGAGAGCTGGGTTCCACTGCCAAAAAACAGTTTTTCAGTACCCCTGTCGTGGCTGCTGGCACAGAGATACAGGGCCGAGTCTTCTGGC	PEDSALYLCASSHDRGTEKLFFGSGTQLSVL	TRBJ1-4	TRBV4-2	3	-6.035
CAAGACAGAGAGCTGGGTTCCACTGCCAAAAAACAGTTTTTCAGTACGACCCCCTGTTCGATCTTGGCTGCTGGCGCAGAGATACAGGGCTGAG	SALYLCASSQDRTGGRTEKLFFGSGTQLSVL	TRBJ1-4	TRBV4-1	5	-5.814
CAAGACAGAGAGCTGGGTTCCACTGCCAAAAAACAGTTTTTCAGTACTCCCTGCCTTAGCACTGCAGATGTAGAAGCTGCTGTCTTCAGGATGG	HPEDSSFYICSAKAGSTEKLFFGSGTQLSVL	TRBJ1-4	TRBV20-1	2	-6.211
CAAGACAGAGAGCTGGGTTCCACTGCCAAAAAACAGTTTTTCAGTCAAGGTCCCGGGACTGCTGGCACAGAGGTACATAGATGTCTGGTTGGTG	TNQTSMYLCASSPGTLTEKLFFGSGTQLSVL	TRBJ1-4	TRBV28	4	-5.91
CAAGACAGAGAGCTGGGTTCCACTGCCAAAAAACAGTTTTTCAGTCACCGAGCCTCCGACGAAGCTGCTGGCACAGAGATACACGGCCGAGTCC	DSAVYLCASSFVGGSVTEKLFFGSGTQLSVL	TRBJ1-4	TRBV7-2	7	-5.667
CAAGACAGAGAGCTGGGTTCCACTGCCAAAAAACAGTTTTTCAGTCATCCGGGCCTGTCTGCTGCTGGCACAGAAGTACACAGATGTCTGGGAG	SQTSVYFCASSRQARMTEKLFFGSGTQLSVL	TRBJ1-4	TRBV6-1	3	-6.035
CAAGACAGAGAGCTGGGTTCCACTGCCAAAAAACAGTTTTTCAGTCCCCCTGTCTGGACTGCTGGCACAGAAGTACACAGCTGAGTCCCTGGGT	PRDSAVYFCASSPDRGTEKLFFGSGTQLSVL	TRBJ1-4	TRBV12-3; TRBV12-4	2	-6.211
CAAGACAGAGAGCTGGGTTCCACTGCCAAAAAACAGTTTTTCAGTCCCCTGTCCCCCAACACTGCTGGCACAGAAGTACACAGATGTCTGGGAG	SQTSVYFCASSVGGQGTEKLFFGSGTQLSVL	TRBJ1-4	TRBV6-5	3	-6.035
CAAGACAGAGAGCTGGGTTCCACTGCCAAAAAACAGTTTTTCAGTCCCCTGTCCCGTAAAATCTTGGCTGCTGGCACAGAAATAAACTCCAGAA	SGVYFCASSQDFTGQGTEKLFFGSGTQLSVL	TRBJ1-4	TRBV14	3	-6.035
CAAGACAGAGAGCTGGGTTCCACTGCCAAAAAACAGTTTTTCAGTCCCTGTAATCAAACTGCTGGCACAGAAGTACAGAGAGGTCTGGTTGGGG	PNQTSLYFCASSLITGTEKLFFGSGTQLSVL	TRBJ1-4	TRBV27	2	-6.211
CAAGACAGAGAGCTGGGTTCCACTGCCAAAAAACAGTTTTTCAGTCCCTGTCCCGAAATCTTGGCTGCTGGCGCAGAGATACAGGGCTGAGTCT	DSALYLCASSQDFGTGTEKLFFGSGTQLSVL	TRBJ1-4	TRBV4-1	6	-5.734
CAAGACAGAGAGCTGGGTTCCACTGCCAAAAAACAGTTTTTCAGTCCCTGTCCCGGGGTGGCTGCTGGCGCAGAGATACAGGGCCGAGTCTTCT	EDSALYLCASSHPGTGTEKLFFGSGTQLSVL	TRBJ1-4	TRBV4-3	3	-6.035
CAAGACAGAGAGCTGGGTTCCACTGCCAAAAAACAGTTTTTCAGTCCCTGTCCCGGTTCCCAAGCTGCTGGCACAGAGATACAGGGCCGAGTCC	DSALYLCASSLGTGTGTEKLFFGSGTQLSVL	TRBJ1-4	TRBV5-8	3	-6.035
CAAGACAGAGAGCTGGGTTCCACTGCCAAAAAACAGTTTTTCAGTCCGCCCGCTGGCACAGAAGTACACAGCTGAGTCCCTGGGTTCTGAGGGC	PSEPRDSAVYFCASGRTEKLFFGSGTQLSVL	TRBJ1-4	TRBV12-3; TRBV12-4	3	-6.035
CAAGACAGAGAGCTGGGTTCCACTGCCAAAAAACAGTTTTTCAGTCCGGGGATCTCTAGCACTGCAGATGTAGAAGCTGCTGTCTTCAGGATGG	HPEDSSFYICSARDPRTEKLFFGSGTQLSVL	TRBJ1-4	TRBV20-1	6	-5.734
CAAGACAGAGAGCTGGGTTCCACTGCCAAAAAACAGTTTTTCAGTCCTAACCCCTGGACGCCTAGCACTGCAGATGTAGAAGCTGCTGTCTTCA	EDSSFYICSARRPGVRTEKLFFGSGTQLSVL	TRBJ1-4	TRBV20-1	2	-6.211
CAAGACAGAGAGCTGGGTTCCACTGCCAAAAAACAGTTTTTCAGTCCTCATAACGCTGCAGAGATATATGCTGCTGTCTTCAGGGCTCATGTTG	NMSPEDSSIYLCSVMRTEKLFFGSGTQLSVL	TRBJ1-4	TRBV29-1	3	-6.035
CAAGACAGAGAGCTGGGTTCCACTGCCAAAAAACAGTTTTTCAGTCCTGTCCCTCACGCTGCAGATGTAGAAGCTGCTGTCTTCAGGATGGGCA	AHPEDSSFYICSVRDRTEKLFFGSGTQLSVL	TRBJ1-4	TRBV20-1	17	-5.282
CAAGACAGAGAGCTGGGTTCCACTGCCAAAAAACAGTTTTTCAGTCCTTAGGACCTCAAAACTGCTGGCACAGAAGTACACAGCTGAGTCCCTN	RDSAVYFCASSFEVLRTEKLFFGSGTQLSVL	TRBJ1-4	TRBV12-3; TRBV12-4	2	-6.211
CAAGACAGAGAGCTGGGTTCCACTGCCAAAAAACAGTTTTTCAGTCGAAAGGGTGGTCGATGCGCTGCTGGCACAGAGATACATGGCCGAGTCC	DSAMYLCASSASTTLSTEKLFFGSGTQLSVL	TRBJ1-4	TRBV7-9	7	-5.667
CAAGACAGAGAGCTGGGTTCCACTGCCAAAAAACAGTTTTTCAGTCGCCCTGGCCCCCAGTAAGCTGCTGGCACAGAAGTACAGGGCTGAGTCC	DSALYFCASSLLGARATEKLFFGSGTQLSVL	TRBJ1-4	TRBV13	2	-6.211
CAAGACAGAGAGCTGGGTTCCACTGCCAAAAAACAGTTTTTCAGTCGCGTGGGTCCGGCTGGCGCAAAGATAAAGGGCCGAGTCCCCCAGCTCC	ELGDSALYLCASRTHATEKLFFGSGTQLSVL	TRBJ1-4	TRBV5-1	2	-6.211
CAAGACAGAGAGCTGGGTTCCACTGCCAAAAAACAGTTTTTCAGTCTCCCCTGTCTGCTCACTGATGGCACAGAAGTACACAGATGTCTGGGAG	SQTSVYFCAISEQTGETEKLFFGSGTQLSVL	TRBJ1-4	TRBV10-3	5	-5.814
CAAGACAGAGAGCTGGGTTCCACTGCCAAAAAACAGTTTTTCAGTCTCTGTCCCCGAGTAACTGCTGGCACAGAAGTACACAGATGTTTGGGAG	SQTSVYFCASSYSGTETEKLFFGSGTQLSVL	TRBJ1-4	TRBV6-2	6	-5.734
CAAGACAGAGAGCTGGGTTCCACTGCCAAAAAACAGTTTTTCAGTCTCTGTGGAGGAATCAGCACTGCAGATGTAGAAGCTGCTGTCTTCAGGA	PEDSSFYICSADSSTETEKLFFGSGTQLSVL	TRBJ1-4	TRBV20-1	5	-5.814
CAAGACAGAGAGCTGGGTTCCACTGCCAAAAAACAGTTTTTCAGTCTGCTCTTGGCTGCTGGCGCAGAGATACAGGGCTGAGTCTTCTGGCTGC	QPEDSALYLCASSQEQTEKLFFGSGTQLSVL	TRBJ1-4	TRBV4-1	8	-5.609
CAAGACAGAGAGCTGGGTTCCACTGCCAAAAAACAGTTTTTCAGTCTGTATTCCCTGTCCGGAGCTGCTGGCGCAAAGATAAAGGGCCGAGTCC	DSALYLCASSSGQGIQTEKLFFGSGTQLSVL	TRBJ1-4	TRBV5-1	2	-6.211
CAAGACAGAGAGCTGGGTTCCACTGCCAAAAAACAGTTTTTCAGTCTTAGCCCCGAATGTACTACTGGCACAGAGATAGAAAGCTGTCGGGTTC	NPTAFYLCASSTFGAKTEKLFFGSGTQLSVL	TRBJ1-4	TRBV19	6	-5.734
CAAGACAGAGAGCTGGGTTCCACTGCCAAAAAACAGTTTTTCAGTGACCCTGAGCCTAGCACTGCAGATGTAGAAGCTGCTGTCTTCAGGATGG	HPEDSSFYICSARLRVTEKLFFGSGTQLSVL	TRBJ1-4	TRBV20-1	5	-5.814
CAAGACAGAGAGCTGGGTTCCACTGCCAAAAAACAGTTTTTCAGTGCCCCCTGTCGATGCACTGCAGATGTAGAAGCTGCTGTCTTCAGGATGN	HPEDSSFYICSASTGGTEKLFFGSGTQLSVL	TRBJ1-4	TRBV20-1	2	-6.211
CAAGACAGAGAGCTGGGTTCCACTGCCAAAAAACAGTTTTTCAGTGGAACCCCCCAGGGTGCTGGCACAGAAGTACACAGCTGAGTCCCTGGGT	PRDSAVYFCASTLGGSTEKLFFGSGTQLSVL	TRBJ1-4	TRBV12-3; TRBV12-4	5	-5.814
CAAGACAGAGAGCTGGGTTCCACTGCCAAAAAACAGTTTTTCAGTGGCCCCCGGCCCTCCTAAGCTGCTGGCACAGAGATACACGGCCGAGTCC	DSAVYLCASSLGGPGATEKLFFGSGTQLSVL	TRBJ1-4	TRBV7-2	4	-5.91
CAAGACAGAGAGCTGGGTTCCACTGCCAAAAAACAGTTTTTCAGTGTACCCAACGTTAAGCTGCTGGCACAGAGATACACGGCTGAGTCCCCCC	GGLSRVSLCQQLNVGYTEKLFFGSGTQLSVL	TRBJ1-4	TRBV7-3	3	-6.035
CAAGACAGAGAGCTGGGTTCCACTGCCAAAAAACAGTTTTTCAGTGTCCAAGCTGCTGGCACAGCGATACATGGCCGAGTCCCGCTGCTCTGTG	TEQRDSAMYRCASSLDTEKLFFGSGTQLSVL	TRBJ1-4	TRBV7-6	6	-5.734
CAAGACAGAGAGCTGGGTTCCACTGCCAAAAAACAGTTTTTCAGTGTCCCGCGTAGCACTGCAGATGTAGAAGCTGCTGTCTTCAGGATGGGCA	AHPEDSSFYICSATRDTEKLFFGSGTQLSVL	TRBJ1-4	TRBV20-1	2	-6.211
CAAGACAGAGAGCTGGGTTCCACTGCCAAAAAACAGTTTTTCAGTGTCCGAGCTGGCACAGAAGTACATGGCTGAGTCCTCCAGCTTTGTGGAC	STKLEDSAMYFCASSDTEKLFFGSGTQLSVL	TRBJ1-4	TRBV2	2	-6.211
CAAGACAGAGAGCTGGGTTCCACTGCCAAAAAACAGTTTTTCAGTTAAACTGCTGGCACAGAAGTACACAGCTGAGTCCCTGGGTTCTGAGGGC	PSEPRDSAVYFCASSLTEKLFFGSGTQLSVL	TRBJ1-4	TRBV12-3; TRBV12-4	4	-5.91
CAAGACAGAGAGCTGGGTTCCACTGCCAAAAAACAGTTTTTCAGTTAACCCGGCGCTGCTGGCACAGAGATACAGGGCCGAGTCCCCCAGCAAC	LLGDSALYLCASSAGLTEKLFFGSGTQLSVL	TRBJ1-4	TRBV5-5	4	-5.91
CAAGACAGAGAGCTGGGTTCCACTGCCAAAAAACAGTTTTTCAGTTAGGCCTAAGCTGCTGGCACAGAAGTACAGGGCTGAGTCCCCCAGCTCC	ELGDSALYFCASSLGLTEKLFFGSGTQLSVL	TRBJ1-4	TRBV13	3	-6.035
CAAGACAGAGAGCTGGGTTCCACTGCCAAAAAACAGTTTTTCAGTTCCACACAAGTACACAGATGTCTGGGAGGGAGCAGCCGACACCAGCCTG	RLVSAAPSQTSVYLCGTEKLFFGSGTQLSVL	TRBJ1-4	TRBV6-8	2	-6.211
CAAGACAGAGAGCTGGGTTCCACTGCCAAAAAACAGTTTTTCAGTTCCCTGTCCTGGTGAGCTGGCACAGAAATAAGCTGCCGAATCTCCTCGC	RGDSAAYFCASSPGQGTEKLFFGSGTQLSVL	TRBJ1-4	TRBV18	8	-5.609
CAAGACAGAGAGCTGGGTTCCACTGCCAAAAAACAGTTTTTCAGTTCCCTGTGCAGCACTGCAGATGTAGAAGCTGCTGTCTTCAGGATGGGCA	AHPEDSSFYICSAAQGTEKLFFGSGTQLSVL	TRBJ1-4	TRBV20-1	2	-6.211
CAAGACAGAGAGCTGGGTTCCACTGCCAAAAAACAGTTTTTCAGTTCCGATGTTCGGGGGGCTGCTGGCACAGAGATACATGGCCGAGTCCCCC	GDSAMYLCASSPPNIGTEKLFFGSGTQLSVL	TRBJ1-4	TRBV7-9	2	-6.211
CAAGACAGAGAGCTGGGTTCCACTGCCAAAAAACAGTTTTTCAGTTCCTTGTATACTACTGGCACAGAGATAGAAAGCTGTCGGGTTCTTTTGN	QKNPTAFYLCASSIQGTEKLFFGSGTQLSVL	TRBJ1-4	TRBV19	2	-6.211
CAAGACAGAGAGCTGGGTTCCACTGCCAAAAAACAGTTTTTCAGTTGGAGCTGTCCCGGAGCTGCTGGCACAGAGATACAGGGCCGAGTCGTCC	DDSALYLCASSSGTAPTEKLFFGSGTQLSVL	TRBJ1-4	TRBV5-4	4	-5.91
CAAGACAGAGAGCTGGGTTCCACTGCCAAAAAACAGTTTTTCAGTTTCCCTGTCCCCGACGCTGCTGGCACAGAAATACAAAGCTGAGTCCCCC	GDSALYFCASSVGDRETEKLFFGSGTQLSVL	TRBJ1-4	TRBV9	4	-5.91
CAAGACAGAGAGCTGGGTTCCACTGCCAAAAAACAGTTTTTCATAAAATCTGCCTTCTCGTGAGCTGGCACAGAAATAAGCTGCCGAATCTCCT	GDSAAYFCASSREGRFYEKLFFGSGTQLSVL	TRBJ1-4	TRBV18	2	-6.211
CAAGACAGAGAGCTGGGTTCCACTGCCAAAAAACAGTTTTTCATAAACAGCGGTCCCGCGGCTGCTGGCGCAGAGATACAGGGCCGAGTCTTCT	EDSALYLCASSRGTAVYEKLFFGSGTQLSVL	TRBJ1-4	TRBV4-3	7	-5.667
CAAGACAGAGAGCTGGGTTCCACTGCCAAAAAACAGTTTTTCATAAACAGGCTGTTCACTGCTGGCACAGAAGTACACAGATGTCTGGGAGGGN	PSQTSVYFCASSEQPVYEKLFFGSGTQLSVL	TRBJ1-4	TRBV6-1	2	-6.211
CAAGACAGAGAGCTGGGTTCCACTGCCAAAAAACAGTTTTTCATAAACCCCGAGGCCAACCCTGGCGCTGCAGAGATATATGCTGCTGTCTTCA	EDSSIYLCSARVGLGVYEKLFFGSGTQLSVL	TRBJ1-4	TRBV29-1	5	-5.814
CAAGACAGAGAGCTGGGTTCCACTGCCAAAAAACAGTTTTTCATAAACCCTGTCCCGGTTCCAGGCACAGAGATAGAAGCCAGAGTCACTGAGA	LSDSGFYLCAWNRDRVYEKLFFGSGTQLSVL	TRBJ1-4	TRBV30	4	-5.91
CAAGACAGAGAGCTGGGTTCCACTGCCAAAAAACAGTTTTTCATAAACGGATCCCCGGACGGCACAGAAGTACACAGATGTCTGGGAGGGAGCA	APSQTSVYFCAVRGSVYEKLFFGSGTQLSVL	TRBJ1-4	TRBV6-6	3	-6.035
CAAGACAGAGAGCTGGGTTCCACTGCCAAAAAACAGTTTTTCATAAACGTCCCCACCCTCCCGGCTGCTGGCACAGAGATACACGGCCGAGTCC	DSAVYLCASSREGGDVYEKLFFGSGTQLSVL	TRBJ1-4	TRBV7-2	3	-6.035
CAAGACAGAGAGCTGGGTTCCACTGCCAAAAAACAGTTTTTCATAAACTGCGTGAACGCTGGCACAGAAGTACACAGATGTCTGGGAGGGAGCA	APSQTSVYFCASVHAVYEKLFFGSGTQLSVL	TRBJ1-4	TRBV6-6	5	-5.814
CAAGACAGAGAGCTGGGTTCCACTGCCAAAAAACAGTTTTTCATAAAGGGCACTGCAGATGTAGAAGCTGCTGTCTTCAGGATGGGCACTGGTC	TSAHPEDSSFYICSALYEKLFFGSGTQLSVL	TRBJ1-4	TRBV20-1	5	-5.814
CAAGACAGAGAGCTGGGTTCCACTGCCAAAAAACAGTTTTTCATAAAGGGTACTACTGGCACAGAGATAGAAAGCTGTCGGGTTCTTTTGGGCC	AQKNPTAFYLCASSTLYEKLFFGSGTQLSVL	TRBJ1-4	TRBV19	6	-5.734
CAAGACAGAGAGCTGGGTTCCACTGCCAAAAAACAGTTTTTCATAAATGGTGGCCCGGCTGCTGGCACAGCGATACATGGCTGAGTCCCGCTGC	QRDSAMYRCASSRATIYEKLFFGSGTQLSVL	TRBJ1-4	TRBV7-7	5	-5.814
CAAGACAGAGAGCTGGGTTCCACTGCCAAAAAACAGTTTTTCATAAATTCCCTTATCACTACTGGCACAGAGATAGAAAGCTGTCGGGTTCTTT	KNPTAFYLCASSDKGIYEKLFFGSGTQLSVL	TRBJ1-4	TRBV19	3	-6.035
CAAGACAGAGAGCTGGGTTCCACTGCCAAAAAACAGTTTTTCATAACCACCCCGCAAATCACTGGTGGCACAGAAGTAAAGAGCTGTCTGGTTG	NQTALYFCATSDLRGGYEKLFFGSGTQLSVL	TRBJ1-4	TRBV24-1	3	-6.035
CAAGACAGAGAGCTGGGTTCCACTGCCAAAAAACAGTTTTTCATAACCCCCCAAGCTGCTGGCACAGAGATACAGGGCCGAGTCCCCCAGCAAC	LLGDSALYLCASSLGGYEKLFFGSGTQLSVL	TRBJ1-4	TRBV5-5	5	-5.814
CAAGACAGAGAGCTGGGTTCCACTGCCAAAAAACAGTTTTTCATAACCCCCCTGTACGGGGGTACTGGCACAGAGATAGAAAGCTGTCGGGTTN	NPTAFYLCASTPVQGGYEKLFFGSGTQLSVL	TRBJ1-4	TRBV19	2	-6.211
CAAGACAGAGAGCTGGGTTCCACTGCCAAAAAACAGTTTTTCATAACCCCTAACATCTCTAGCACTGCAGATGTAGAAGCTGCTGTCTTCAGGA	PEDSSFYICSARDVRGYEKLFFGSGTQLSVL	TRBJ1-4	TRBV20-1	2	-6.211
CAAGACAGAGAGCTGGGTTCCACTGCCAAAAAACAGTTTTTCATAACCCGTCCCTGTCGAGCTGCTGGCACAGAGATACACGGCGGAGTCCTCC	EDSAVYLCASSSTGTGYEKLFFGSGTQLSVL	TRBJ1-4	TRBV7-8	2	-6.211
CAAGACAGAGAGCTGGGTTCCACTGCCAAAAAACAGTTTTTCATAACCCTGTAAAGCACTGCAGATGTAGAAGCTGCTGTCTTCAGGATGGGCA	AHPEDSSFYICSALQGYEKLFFGSGTQLSVL	TRBJ1-4	TRBV20-1	22	-5.17
CAAGACAGAGAGCTGGGTTCCACTGCCAAAAAACAGTTTTTCATAACCCTGTCCCGGTAAGCTGCTGGCACAGAGATACATGGCCGAGTCCCCC	GDSAMYLCASSLPGQGYEKLFFGSGTQLSVL	TRBJ1-4	TRBV7-9	2	-6.211
CAAGACAGAGAGCTGGGTTCCACTGCCAAAAAACAGTTTTTCATAACCGATTGAGGCCCTCCGACTGCTGGCACAGAAGTACACAGATGTCTGG	QTSVYFCASSRRASIGYEKLFFGSGTQLSVL	TRBJ1-4	TRBV6-6	6	-5.734
CAAGACAGAGAGCTGGGTTCCACTGCCAAAAAACAGTTTTTCATAACCTGTCCTAGAGAAACTGCTGGCACAGAGGTACATAGATGTCTGGTTG	NQTSMYLCASSFSRTGYEKLFFGSGTQLSVL	TRBJ1-4	TRBV28	3	-6.035
CAAGACAGAGAGCTGGGTTCCACTGCCAAAAAACAGTTTTTCATAACCTGTTGGTGAGCTGGCACAGAAATAAGCTGCCGAATCTCCTCGCACT	VRGDSAAYFCASSPTGYEKLFFGSGTQLSVL	TRBJ1-4	TRBV18	2	-6.211
CAAGACAGAGAGCTGGGTTCCACTGCCAAAAAACAGTTTTTCATAACGCCCCTGGGGGCTGCTGGCACAGAGATACACGGCGGAGTCCTCCTGC	QEDSAVYLCASSPQGRYEKLFFGSGTQLSVL	TRBJ1-4	TRBV7-8	4	-5.91
CAAGACAGAGAGCTGGGTTCCACTGCCAAAAAACAGTTTTTCATAACTCTGTCCCGGGCTGCTGGCACAGAAATAAACTCCAGAATCCTCCAGT	LEDSGVYFCASSPGQSYEKLFFGSGTQLSVL	TRBJ1-4	TRBV14	17	-5.282
CAAGACAGAGAGCTGGGTTCCACTGCCAAAAAACAGTTTTTCATAACTGTCCCGGGTGCTGGCACAGAAGTACACAGATGTTTGGGAGGGAGCA	APSQTSVYFCASTRDSYEKLFFGSGTQLSVL	TRBJ1-4	TRBV6-2	3	-6.035
CAAGACAGAGAGCTGGGTTCCACTGCCAAAAAACAGTTTTTCATAACTGTCCTCAGCAACGCTGCAGAGATATATGCTGCTGTCTTCAGGGCTC	SPEDSSIYLCSVAEDSYEKLFFGSGTQLSVL	TRBJ1-4	TRBV29-1	3	-6.035
CAAGACAGAGAGCTGGGTTCCACTGCCAAAAAACAGTTTTTCATAACTTTCCGCCCCTGTCTCACTGCTGGCACAGAGGTACATAGATGTCTGG	QTSMYLCASSETGAESYEKLFFGSGTQLSVL	TRBJ1-4	TRBV28	4	-5.91
CAAGACAGAGAGCTGGGTTCCACTGCCAAAAAACAGTTTTTCATAAGACGCCCCAAATCCAATGCTGGCACAGAAGTACATGGCTGAGTCCTCC	EDSAMYFCASIGFGASYEKLFFGSGTQLSVL	TRBJ1-4	TRBV2	3	-6.035
CAAGACAGAGAGCTGGGTTCCACTGCCAAAAAACAGTTTTTCATAAGATCCCCCCGAGTAACTGCTGGCACAGAAGTACACAGATGTCTGGGAG	SQTSVYFCASSYSGGSYEKLFFGSGTQLSVL	TRBJ1-4	TRBV6-5	19	-5.234
CAAGACAGAGAGCTGGGTTCCACTGCCAAAAAACAGTTTTTCATAAGCACTGCTGGCACAGAAGTACATGGCTGAGTCCTCCAGCTTTGTGGAC	STKLEDSAMYFCASSAYEKLFFGSGTQLSVL	TRBJ1-4	TRBV2	4	-5.91
CAAGACAGAGAGCTGGGTTCCACTGCCAAAAAACAGTTTTTCATAAGCCCGGTTCCTACTGGCACAGAGGTACATAGATGTCTGGTTGGTGCTG	STNQTSMYLCASRNRAYEKLFFGSGTQLSVL	TRBJ1-4	TRBV28	5	-5.814
CAAGACAGAGAGCTGGGTTCCACTGCCAAAAAACAGTTTTTCATAAGCGCCCCCGTGGGGGCTGCTGGCACAGAAATAAACTCCAGAATCCTCC	EDSGVYFCASSPHGGAYEKLFFGSGTQLSVL	TRBJ1-4	TRBV14	4	-5.91
CAAGACAGAGAGCTGGGTTCCACTGCCAAAAAACAGTTTTTCATAATCTCTAGCACTGCAGATGTAGAAGCTGCTGTCTTCAGGATGGGCACTG	SAHPEDSSFYICSARDYEKLFFGSGTQLSVL	TRBJ1-4	TRBV20-1	4	-5.91
CAAGACAGAGAGCTGGGTTCCACTGCCAAAAAACAGTTTTTCATACACCCCTGTTCGGCTGCTGGCACAGAGATACACGGCCGAGTCCTCCTGC	QEDSAVYLCASSRTGVYEKLFFGSGTQLSVL	TRBJ1-4	TRBV7-2	20	-5.211
CAAGACAGAGAGCTGGGTTCCACTGCCAAAAAACAGTTTTTCATACACTCCTACCCCTGTCCCGGTAACGCTGCAGAGATATATGCTGCTGTCT	DSSIYLCSVTGTGVGVYEKLFFGSGTQLSVL	TRBJ1-4	TRBV29-1	7	-5.667
CAAGACAGAGAGCTGGGTTCCACTGCCAAAAAACAGTTTTTCATACATATGCGCCCCGGAGTAACTGCTGGCACAGAAGTACACAGATGTCTGG	QTSVYFCASSYSGAHMYEKLFFGSGTQLSVL	TRBJ1-4	TRBV6-5	5	-5.814
CAAGACAGAGAGCTGGGTTCCACTGCCAAAAAACAGTTTTTCATACATGCCCCTCATACTACTGGCACAGAGATAGAAAGTTGTCGGGTTCTTT	KNPTTFYLCASSMRGMYEKLFFGSGTQLSVL	TRBJ1-4	TRBV19	2	-6.211
CAAGACAGAGAGCTGGGTTCCACTGCCAAAAAACAGTTTTTCATACCACGAAACCTGGTCGCGGCTGCTGGCGCAGAGATACAGGGCTGAGTCT	DSALYLCASSRDQVSWYEKLFFGSGTQLSVL	TRBJ1-4	TRBV4-1	7	-5.667
CAAGACAGAGAGCTGGGTTCCACTGCCAAAAAACAGTTTTTCATACCCCCCTGTCCGGGAGCTGCTGGCACAGAGATACACGGCCGAGTCCTCC	EDSAVYLCASSSRTGGYEKLFFGSGTQLSVL	TRBJ1-4	TRBV7-2	3	-6.035
CAAGACAGAGAGCTGGGTTCCACTGCCAAAAAACAGTTTTTCATACCCCCGTCTGCTGGTGGCACACAGGTACATGGCTGCGTCCCCCAGGCCT	GLGDAAMYLCATSRRGYEKLFFGSGTQLSVL	TRBJ1-4	TRBV15	3	-6.035
CAAGACAGAGAGCTGGGTTCCACTGCCAAAAAACAGTTTTTCATACCCCGCAGATGTCCCTGAACTGCTGGCACAGAAGTACAGAGAGGTCTGG	QTSLYFCASSSGTSAGYEKLFFGSGTQLSVL	TRBJ1-4	TRBV27	5	-5.814
CAAGACAGAGAGCTGGGTTCCACTGCCAAAAAACAGTTTTTCATACCCCTGTCTCGTTCCGGTGCTGGCACAGAAGTACATGGCTGAGTCCTCC	EDSAMYFCASTGTRQGYEKLFFGSGTQLSVL	TRBJ1-4	TRBV2	4	-5.91
CAAGACAGAGAGCTGGGTTCCACTGCCAAAAAACAGTTTTTCATACCCCTGTCTGAGTCTGCTGGCACAGAAGTACACAGATGTCTGGGAGGGA	PSQTSVYFCASRLRQGYEKLFFGSGTQLSVL	TRBJ1-4	TRBV6-1; TRBV6-5	2	-6.211
CAAGACAGAGAGCTGGGTTCCACTGCCAAAAAACAGTTTTTCATACCCGTCCTGGCTGCTGGCACAGAAATACACAGCAGAGTCACCAAGCTCC	ELGDSAVYFCASSQDGYEKLFFGSGTQLSVL	TRBJ1-4	TRBV3-1	6	-5.734
CAAGACAGAGAGCTGGGTTCCACTGCCAAAAAACAGTTTTTCATACCCTACGCCCGGCGGTGATTGAGCACAGAGATAGAAGCCAGAGTCACTG	SDSGFYLCAQSPPGVGYEKLFFGSGTQLSVL	TRBJ1-4	TRBV30	2	-6.211
CAAGACAGAGAGCTGGGTTCCACTGCCAAAAAACAGTTTTTCATACCCTCGTTCTCTAGCACTGCAGATGTAGAAGCTGCTGTCTTCAGGATGG	HPEDSSFYICSARERGYEKLFFGSGTQLSVL	TRBJ1-4	TRBV20-1	9	-5.558
CAAGACAGAGAGCTGGGTTCCACTGCCAAAAAACAGTTTTTCATACCCTGACTCGCTGCTGGCGCAAAGATAAAGGGCCGAGTCCCCCAGCTCC	ELGDSALYLCASSESGYEKLFFGSGTQLSVL	TRBJ1-4	TRBV5-1	3	-6.035
CAAGACAGAGAGCTGGGTTCCACTGCCAAAAAACAGTTTTTCATACCCTGCGATTGAGCTGCTGGCACAGAGATACACGGCGGAGTCCTCCTGC	QEDSAVYLCASSSIAGYEKLFFGSGTQLSVL	TRBJ1-4	TRBV7-8	3	-6.035
CAAGACAGAGAGCTGGGTTCCACTGCCAAAAAACAGTTTTTCATACCCTGTCCCCCCTAAGCTGCTGGCACAGAGATACACGGCCGAGTCCTCA	EDSAVYLCASSLGGTGYEKLFFGSGTQLSVL	TRBJ1-4	TRBV11-2	4	-5.91
CAAGACAGAGAGCTGGGTTCCACTGCCAAAAAACAGTTTTTCATACCCTGTCCCCCGTCTGCTGGCACAGAAGTACACAGCTGAGTCCCTGGGT	PRDSAVYFCASRRGTGYEKLFFGSGTQLSVL	TRBJ1-4	TRBV12-3; TRBV12-4	3	-6.035
CAAGACAGAGAGCTGGGTTCCACTGCCAAAAAACAGTTTTTCATACCCTGTCCCGAGCCTGCTGGCACAGAGATACACGGCCGAGTCCTCCTGC	QEDSAVYLCASRLGTGYEKLFFGSGTQLSVL	TRBJ1-4	TRBV7-2	3	-6.035
CAAGACAGAGAGCTGGGTTCCACTGCCAAAAAACAGTTTTTCATACCCTGTCCCGGACGATTCTTCGTAACTGCTGGCACAGAAGTACACAGAT	SVYFCASSYEESSGTGYEKLFFGSGTQLSVL	TRBJ1-4	TRBV6-2	16	-5.308
CAAGACAGAGAGCTGGGTTCCACTGCCAAAAAACAGTTTTTCATACCCTGTCCCGGTGCTGCTGGCACAGAGATACACGGCCGAGTCCTCAAGC	LEDSAVYLCASSTGTGYEKLFFGSGTQLSVL	TRBJ1-4	TRBV11-2	8	-5.609
CAAGACAGAGAGCTGGGTTCCACTGCCAAAAAACAGTTTTTCATACCCTTGCCCATCTTGGCTGCTGGCACAGAAATACACAGCAGAGTCACCA	GDSAVYFCASSQDGQGYEKLFFGSGTQLSVL	TRBJ1-4	TRBV3-1	3	-6.035
CAAGACAGAGAGCTGGGTTCCACTGCCAAAAAACAGTTTTTCATACCGCCCCCTGTCCCCTTTACTGCTGGCACAGAAGTACACAGATGTCTGG	QTSVYFCASSKGDRGRYEKLFFGSGTQLSVL	TRBJ1-4	TRBV6-6	5	-5.814
CAAGACAGAGAGCTGGGTTCCACTGCCAAAAAACAGTTTTTCATACCGGGTTCTCCCGTCGCCCAGACTGCTGGCACAGAGGTACATAGATGTC	TSMYLCASSLGDGRTRYEKLFFGSGTQLSVL	TRBJ1-4	TRBV28	5	-5.814
CAAGACAGAGAGCTGGGTTCCACTGCCAAAAAACAGTTTTTCATACCTCTCCCCCGGGGCCCTAGCACTGCAGATGTAGAAGCTGCTGTCTTCA	EDSSFYICSARAPGERYEKLFFGSGTQLSVL	TRBJ1-4	TRBV20-1	11	-5.471
CAAGACAGAGAGCTGGGTTCCACTGCCAAAAAACAGTTTTTCATACGACTGTCCGCTGCTGGCACAGAAGTACACAGATGTCTGGGAGGGAGCA	APSQTSVYFCASSGQSYEKLFFGSGTQLSVL	TRBJ1-4	TRBV6-1	4	-5.91
CAAGACAGAGAGCTGGGTTCCACTGCCAAAAAACAGTTTTTCATACGGGGTGCTGGCACAGAAGTACATGGCTGAGTCCTCCAGCTTTGTGGAC	STKLEDSAMYFCASTPYEKLFFGSGTQLSVL	TRBJ1-4	TRBV2	6	-5.734
CAAGACAGAGAGCTGGGTTCCACTGCCAAAAAACAGTTTTTCATACGTAACCCCCTGGGGGCTGCTGGCACAGAGATACATGGCCGAGTCCCCC	GDSAMYLCASSPQGVTYEKLFFGSGTQLSVL	TRBJ1-4	TRBV7-9	4	-5.91
CAAGACAGAGAGCTGGGTTCCACTGCCAAAAAACAGTTTTTCATACGTCCCAGGCCTGCTGGCACAGAGGTACATAGATGTCTGGTTGGTGCTG	STNQTSMYLCASRPGTYEKLFFGSGTQLSVL	TRBJ1-4	TRBV28	2	-6.211
CAAGACAGAGAGCTGGGTTCCACTGCCAAAAAACAGTTTTTCATACTCCGCGCCCCCTCCGCTGGCACAGAAGTACACAGATGTCTGGGAGGGA	PSQTSVYFCASGGGAEYEKLFFGSGTQLSVL	TRBJ1-4	TRBV6-6	4	-5.91
CAAGACAGAGAGCTGGGTTCCACTGCCAAAAAACAGTTTTTCATACTCTGGGATCTCACTGCTGGCACAGAAGTACACAGATGTCTGGGAGGGA	PSQTSVYFCASSEIPEYEKLFFGSGTQLSVL	TRBJ1-4	TRBV6-1	7	-5.667
CAAGACAGAGAGCTGGGTTCCACTGCCAAAAAACAGTTTTTCATACTGCGCCGCGCTAAAATCTTGGCTGCTGGCGCAGAGATACAGGGCTGAG	SALYLCASSQDFSAAQYEKLFFGSGTQLSVL	TRBJ1-4	TRBV4-1	4	-5.91
CAAGACAGAGAGCTGGGTTCCACTGCCAAAAAACAGTTTTTCATACTGCTGTCCCCCAACGTTGCTGCTGGCACAGCGATACATGGCCGAGTCC	DSAMYRCASSNVGGQQYEKLFFGSGTQLSVL	TRBJ1-4	TRBV7-6	3	-6.035
CAAGACAGAGAGCTGGGTTCCACTGCCAAAAAACAGTTTTTCATACTGTCGGGTGCTGCTGGCGCAGAGATACAGGGCTGAGTCTTCTGGCTGC	QPEDSALYLCASSTRQYEKLFFGSGTQLSVL	TRBJ1-4	TRBV4-1	4	-5.91
CAAGACAGAGAGCTGGGTTCCACTGCCAAAAAACAGTTTTTCATACTTATCCTGTGAACTGCTGGCACAGAAGTACACAGATGTCTGGGAGGGA	PSQTSVYFCASSSQDKYEKLFFGSGTQLSVL	TRBJ1-4	TRBV6-5	3	-6.035
CAAGACAGAGAGCTGGGTTCCACTGCCAAAAAACAGTTTTTCATAGAGACTGTCGCCAAAACTGCTGGCACAGAAGTACACAGCTGAGTCCCTG	RDSAVYFCASSFGDSLYEKLFFGSGTQLSVL	TRBJ1-4	TRBV12-3; TRBV12-4	3	-6.035
CAAGACAGAGAGCTGGGTTCCACTGCCAAAAAACAGTTTTTCATAGATCCCTCCCTTGCTTTCTCTAGCACTGCAGATGTAGAAGCTGCTGTCT	DSSFYICSARESKGGIYEKLFFGSGTQLSVL	TRBJ1-4	TRBV20-1	4	-5.91
CAAGACAGAGAGCTGGGTTCCACTGCCAAAAAACAGTTTTTCATAGATCCCTGTCAGGACTTGGCTGCTGGCACAGAGATACAGGGCCGAGTCT	DSALYLCASSQVLTGIYEKLFFGSGTQLSVL	TRBJ1-4	TRBV4-2	3	-6.035
CAAGACAGAGAGCTGGGTTCCACTGCCAAAAAACAGTTTTTCATAGATTCCCTGTGAACTGCTGGCGCAGAAATACACAGATGTCTGGGAGCGG	RSQTSVYFCASSSQGIYEKLFFGSGTQLSVL	TRBJ1-4	TRBV10-2	4	-5.91
CAAGACAGAGAGCTGGGTTCCACTGCCAAAAAACAGTTTTTCATAGATTCGATTGCTACTGGCACAGAGATAGAAAGCTGTCGGGTTCTTTTGG	QKNPTAFYLCASSNRIYEKLFFGSGTQLSVL	TRBJ1-4	TRBV19	9	-5.558
CAAGACAGAGAGCTGGGTTCCACTGCCAAAAAACAGTTTTTCATAGCCAACGTTCAAGCTGCTGGCGCAAAGATAAAGGGCCGAGTCCCCCAGC	LGDSALYLCASSLNVGYEKLFFGSGTQLSVL	TRBJ1-4	TRBV5-1	4	-5.91
CAAGACAGAGAGCTGGGTTCCACTGCCAAAAAACAGTTTTTCATAGCCCCCCCCTATTTGGACGCTGCAGAGATATATGCTGCTGTCTTCAGGG	PEDSSIYLCSVQIGGGYEKLFFGSGTQLSVL	TRBJ1-4	TRBV29-1	2	-6.211
CAAGACAGAGAGCTGGGTTCCACTGCCAAAAAACAGTTTTTCATAGCCCTGCCCCGAGGCACTGCAGATGTAGAAGCTGCTGTCTTCAGGATGG	HPEDSSFYICSASGQGYEKLFFGSGTQLSVL	TRBJ1-4	TRBV20-1	26	-5.098
CAAGACAGAGAGCTGGGTTCCACTGCCAAAAAACAGTTTTTCATAGCCCTGGGGGTCTTGGCTGCTGGCGCAGAGATACAGGGCCGAGTCTTCT	EDSALYLCASSQDPQGYEKLFFGSGTQLSVL	TRBJ1-4	TRBV4-3	2	-6.211
CAAGACAGAGAGCTGGGTTCCACTGCCAAAAAACAGTTTTTCATAGCCTGCGCCCCCCATTCGGCTGCTGGCGCAGAGATACAGGGCTGAGTCT	DSALYLCASSRMGGAGYEKLFFGSGTQLSVL	TRBJ1-4	TRBV4-1	2	-6.211
CAAGACAGAGAGCTGGGTTCCACTGCCAAAAAACAGTTTTTCATAGCTAGGCCCGGACGGACTGCTGGCACAGAAGTACACAGATGTCTGGGAG	SQTSVYFCASSPSGPSYEKLFFGSGTQLSVL	TRBJ1-4	TRBV6-5	2	-6.211
CAAGACAGAGAGCTGGGTTCCACTGCCAAAAAACAGTTTTTCATAGCTGTCCGACCCTAAGCTGCTGGCACAGAGATACACGGCCGAGTCCTCC	EDSAVYLCASSLGSDSYEKLFFGSGTQLSVL	TRBJ1-4	TRBV7-2	5	-5.814
CAAGACAGAGAGCTGGGTTCCACTGCCAAAAAACAGTTTTTCATAGCTGTCGGGACTAGCACTGCAGATGTAGAAGCTGCTGTCTTCAGGATGG	HPEDSSFYICSASPDSYEKLFFGSGTQLSVL	TRBJ1-4	TRBV20-1	6	-5.734
CAAGACAGAGAGCTGGGTTCCACTGCCAAAAAACAGTTTTTCATAGGGAGCTGTCCTGGTACTACTGGCACAGAGATAGAAAGCTGTCGGGTTC	NPTAFYLCASSTRTAPYEKLFFGSGTQLSVL	TRBJ1-4	TRBV19	4	-5.91
CAAGACAGAGAGCTGGGTTCCACTGCCAAAAAACAGTTTTTCATAGGGGAGGGGGCTGCTGGCACAGAGGTACATAGATGTCTGGTTGGTGCTG	STNQTSMYLCASSPLPYEKLFFGSGTQLSVL	TRBJ1-4	TRBV28	2	-6.211
CAAGACAGAGAGCTGGGTTCCACTGCCAAAAAACAGTTTTTCATAGGGTCCGTCGACTCTCCAGGCACAGAGATAGAAGCCAGAGTCACTGAGA	LSDSGFYLCAWRVDGPYEKLFFGSGTQLSVL	TRBJ1-4	TRBV30	2	-6.211
CAAGACAGAGAGCTGGGTTCCACTGCCAAAAAACAGTTTTTCATAGGGTTGGTCTGTCCCGGGGGAGCTGGCACAGAAATAAGCTGCCGAATCN	DSAAYFCASSPGTDQPYEKLFFGSGTQLSVL	TRBJ1-4	TRBV18	2	-6.211
CAAGACAGAGAGCTGGGTTCCACTGCCAAAAAACAGTTTTTCATAGGTCCCCCCGTAAGGTGAGCTGGCACAGAAATAAGCTGCCGAATCTCCT	GDSAAYFCASSPYGGTYEKLFFGSGTQLSVL	TRBJ1-4	TRBV18	7	-5.667
CAAGACAGAGAGCTGGGTTCCACTGCCAAAAAACAGTTTTTCATAGGTCCCGGTCGAAGAACTGCTGGCACAGAAGTACACAGATGTCTGGGAG	SQTSVYFCASSSSTGTYEKLFFGSGTQLSVL	TRBJ1-4	TRBV6-5	3	-6.035
CAAGACAGAGAGCTGGGTTCCACTGCCAAAAAACAGTTTTTCATAGGTGCCGTCCCGGCCACTGCTGGCACAGAAGTACACAGATGTCTGGGAG	SQTSVYFCASSGRDGTYEKLFFGSGTQLSVL	TRBJ1-4	TRBV6-5	5	-5.814
CAAGACAGAGAGCTGGGTTCCACTGCCAAAAAACAGTTTTTCATAGTAACGCGCCCCTGTCCCGGGATTCGCTAAGCTGCTGGCACAGAGATAC	YLCASSLANPGTGARYYEKLFFGSGTQLSVL	TRBJ1-4	TRBV7-8	2	-6.211
CAAGACAGAGAGCTGGGTTCCACTGCCAAAAAACAGTTTTTCATAGTCCGTCCCGAGAAGTGCACTGCAGATGTAGAAGCTGCTGTCTTCAGGA	PEDSSFYICSALLGTDYEKLFFGSGTQLSVL	TRBJ1-4	TRBV20-1	4	-5.91
CAAGACAGAGAGCTGGGTTCCACTGCCAAAAAACAGTTTTTCATAGTGGCTGCCCCCAACGCTGCAGAGATATATGCTGCTGTCTTCAGGGCTC	SPEDSSIYLCSVGGSHYEKLFFGSGTQLSVL	TRBJ1-4	TRBV29-1	2	-6.211
CAAGACAGAGAGCTGGGTTCCACTGCCAAAAAACAGTTTTTCATAGTTCCGCGTCTTGGGGCTGCTGGCACAGAGATACACGGCTGAGTCCCCC	GDSAVYLCASSPKTRNYEKLFFGSGTQLSVL	TRBJ1-4	TRBV7-3	2	-6.211
CAAGACAGAGAGCTGGGTTCCACTGCCAAAAAACAGTTTTTCATAGTTGCCGTGTTCTAAGCTGCTGGCACAGAGATACACGGCCGAGTCCTCA	EDSAVYLCASSLEHGNYEKLFFGSGTQLSVL	TRBJ1-4	TRBV11-2	2	-6.211
CAAGACAGAGAGCTGGGTTCCACTGCCAAAAAACAGTTTTTCATAGTTGTCCCGGCGGTTGACGCTGCAGAGATATATGCTGCTGTCTTCAGGG	PEDSSIYLCSVNRRDNYEKLFFGSGTQLSVL	TRBJ1-4	TRBV29-1	8	-5.609
CAAGACAGAGAGCTGGGTTCCACTGCCAAAAAACAGTTTTTCATATAACCCCTGACCCAAGCTGCTGGCACAGAAATACAAAGCTGAGTCCCCC	GDSALYFCASSLGQGLYEKLFFGSGTQLSVL	TRBJ1-4	TRBV9	2	-6.211
CAAGACAGAGAGCTGGGTTCCACTGCCAAAAAACAGTTTTTCATATCCCACATTGCTGGCACAGAAGTACACAGATGTTTGGGAGGGAGCAGCC	AAPSQTSVYFCASNVGYEKLFFGSGTQLSVL	TRBJ1-4	TRBV6-2	8	-5.609
CAAGACAGAGAGCTGGGTTCCACTGCCAAAAAACAGTTTTTCATATCCCCCAATACTACTGGCACAGAGATAGAAAGCTGTCGGGTTCTTTTGG	QKNPTAFYLCASSIGGYEKLFFGSGTQLSVL	TRBJ1-4	TRBV19	3	-6.035
CAAGACAGAGAGCTGGGTTCCACTGCCAAAAAACAGTTTTTCATATCCCTGTCCCCTTAAGCTGCTGGCACAGAGATAGAGGGCCGAGTCCCCC	GDSALYLCASSLRGQGYEKLFFGSGTQLSVL	TRBJ1-4	TRBV5-6	17	-5.282
CAAGACAGAGAGCTGGGTTCCACTGCCAAAAAACAGTTTTTCATATCCGCGCCCCTGGTCCCTGCTGGCACAGAAGTACACAGATGTCTGGGAG	SQTSVYFCASRDQGRGYEKLFFGSGTQLSVL	TRBJ1-4	TRBV6-5	5	-5.814
CAAGACAGAGAGCTGGGTTCCACTGCCAAAAAACAGTTTTTCATATCCGGAGCTGCTGGCACAGAGATACATGGCCGAGTCCCCCTGCTCTGTG	TEQGDSAMYLCASSSGYEKLFFGSGTQLSVL	TRBJ1-4	TRBV7-9	12	-5.433
CAAGACAGAGAGCTGGGTTCCACTGCCAAAAAACAGTTTTTCATATCCTCTAGAGCTGCTGGCACAGAAGTACAGGGCTGAGTCCCCCAGCTCC	ELGDSALYFCASSSRGYEKLFFGSGTQLSVL	TRBJ1-4	TRBV13	4	-5.91
CAAGACAGAGAGCTGGGTTCCACTGCCAAAAAACAGTTTTTCATATCCTCTGTCAGAGCTGCTGGCGCAAAGATAAAGGGCCGAGTCCCCCAGC	LGDSALYLCASSSDRGYEKLFFGSGTQLSVL	TRBJ1-4	TRBV5-1	2	-6.211
CAAGACAGAGAGCTGGGTTCCACTGCCAAAAAACAGTTTTTCATATCGCCCCCTGTCCCCTGGGCTGCTGGCACAGAGATACATGGCCGAGTCC	DSAMYLCASSPGDRGRYEKLFFGSGTQLSVL	TRBJ1-4	TRBV7-9	4	-5.91
CAAGACAGAGAGCTGGGTTCCACTGCCAAAAAACAGTTTTTCATATCGCTGTCCCGGGGTTTTCGAGCTGGCACAGAAATACACAGCAGAGTCA	DSAVYFCASSKTPGQRYEKLFFGSGTQLSVL	TRBJ1-4	TRBV3-1	2	-6.211
CAAGACAGAGAGCTGGGTTCCACTGCCAAAAAACAGTTTTTCATATGAACTGCTGGCACAGAAGTACACAGATGTCTGGGAGGGAGCAGCCAAC	LAAPSQTSVYFCASSSYEKLFFGSGTQLSVL	TRBJ1-4	TRBV6-6	3	-6.035
CAAGACAGAGAGCTGGGTTCCACTGCCAAAAAACAGTTTTTCATATGAGTGTCCGGTGGGAGCACTGCAGATGTAGAAGCTGCTGTCTTCAGGA	PEDSSFYICSAPTGHSYEKLFFGSGTQLSVL	TRBJ1-4	TRBV20-1	3	-6.035
CAAGACAGAGAGCTGGGTTCCACTGCCAAAAAACAGTTTTTCATATGCCCCTGTCCTGCTGGCACAGAGGTACATAGATGTCTGGTTGGTGCTG	STNQTSMYLCASRTGAYEKLFFGSGTQLSVL	TRBJ1-4	TRBV28	2	-6.211
CAAGACAGAGAGCTGGGTTCCACTGCCAAAAAACAGTTTTTCATATGCGCCCCCTGATCTCAGGTATCTAGCACTGCAGATGTAGAAGCTGCTG	SSFYICSARYLRSGGAYEKLFFGSGTQLSVL	TRBJ1-4	TRBV20-1	6	-5.734
CAAGACAGAGAGCTGGGTTCCACTGCCAAAAAACAGTTTTTCATATGCTCCTAAACTGCTGGCACAGAAGTACACAGCTGAGTCCCTGGGTTCT	EPRDSAVYFCASSLGAYEKLFFGSGTQLSVL	TRBJ1-4	TRBV12-3; TRBV12-4	9	-5.558
CAAGACAGAGAGCTGGGTTCCACTGCCAAAAAACAGTTTTTCATATGGGGGACCCCTTTTGCTGGCACAGAGATACACGGCCGAGTCCTCAAGC	LEDSAVYLCASKRGPPYEKLFFGSGTQLSVL	TRBJ1-4	TRBV11-2	2	-6.211
CAAGACAGAGAGCTGGGTTCCACTGCCAAAAAACAGTTTTTCATATGTCCCGATGCTGGCACAGAAGTACACAGATGTCTGGGAGGGAGCAGCN	AAPSQTSVYFCASIGTYEKLFFGSGTQLSVL	TRBJ1-4	TRBV6-1	2	-6.211
CAAGACAGAGAGCTGGGTTCCACTGCCAAAAAACAGTTTTTCATATGTCTGCCTCGTAGAAGCTGCTGTCTTCAGGATGGGCACTGGTCACTGT	Q*PVPILKTAASTRQTYEKLFFGSGTQLSVL	TRBJ1-4	TRBV20-1	2	-6.211
CAAGACAGAGAGCTGGGTTCCACTGCCAAAAAACAGTTTTTCATATTCCCTGTTCCTCCTGTGGCTGCTGGCGCAGAGATACAGGGCCGAGTCT	DSALYLCASSHRRNREYEKLFFGSGTQLSVL	TRBJ1-4	TRBV4-3	3	-6.035
CAAGACAGAGAGCTGGGTTCCACTGCCAAAAAACAGTTTTTCATATTCCTGTCCCCGGGCACTGCAGATGTAGAAGCTGCTGTCTTCAGGATGG	HPEDSSFYICSARGQEYEKLFFGSGTQLSVL	TRBJ1-4	TRBV20-1	7	-5.667
CAAGACAGAGAGCTGGGTTCCACTGCCAAAAAACAGTTTTTCATATTGCTCGGAGGCGCTGCAGAGATATATGCTGCTGTCTTCAGGGCTCATG	MSPEDSSIYLCSASEQYEKLFFGSGTQLSVL	TRBJ1-4	TRBV29-1	9	-5.558
CAAGACAGAGAGCTGGGTTCCACTGCCAAAAAACAGTTTTTCATATTTGCCCCCTGTCCCACTGCTGGCACAGAAGTACATGGCTGAGTCCTCC	EDSAMYFCASSGTGGKYEKLFFGSGTQLSVL	TRBJ1-4	TRBV2	4	-5.91
CAAGACAGAGAGCTGGGTTCCACTGCCAAAAAACAGTTTTTCATCAAACCCTGTCTGGCGGCTAGCACTGCAGATGTAGAAGCTGCTGTCTTCA	EDSSFYICSASRQTGFDEKLFFGSGTQLSVL	TRBJ1-4	TRBV20-1	5	-5.814
CAAGACAGAGAGCTGGGTTCCACTGCCAAAAAACAGTTTTTCATCAAATGACTCCAAGAGTCCGCTGGCACAGAAGTACAGAGAGGTCTGGTTG	NQTSLYFCASGLLESFDEKLFFGSGTQLSVL	TRBJ1-4	TRBV27	3	-6.035
CAAGACAGAGAGCTGGGTTCCACTGCCAAAAAACAGTTTTTCATCAAATGGCGGGATGCTGGCACAGAGATACATGGCCGAGTCCCCCTGCTCT	EQGDSAMYLCASIPPFDEKLFFGSGTQLSVL	TRBJ1-4	TRBV7-9	5	-5.814
CAAGACAGAGAGCTGGGTTCCACTGCCAAAAAACAGTTTTTCATCAACCCCACCTGTACGTCCTTCGCTGCTGGCGCAGAGATACAGGGCTGAN	SALYLCASSEGRTGGVDEKLFFGSGTQLSVL	TRBJ1-4	TRBV4-1	2	-6.211
CAAGACAGAGAGCTGGGTTCCACTGCCAAAAAACAGTTTTTCATCAACCCCCACCGTGACACTGCTGGCACAGAAGTACACAGATGTCTGGGAG	SQTSVYFCASSVTVGVDEKLFFGSGTQLSVL	TRBJ1-4	TRBV6-1	4	-5.91
CAAGACAGAGAGCTGGGTTCCACTGCCAAAAAACAGTTTTTCATCAACCCCTTCTCCCCGGCTGGCACAGAGATACAGGGCCGAGTCGTCCAGC	LDDSALYLCASRGEGVDEKLFFGSGTQLSVL	TRBJ1-4	TRBV5-4	12	-5.433
CAAGACAGAGAGCTGGGTTCCACTGCCAAAAAACAGTTTTTCATCAACCGTCAAACTGCTGGCACAGAAGTACAGAGAGGTCTGGTTGGGGCTG	SPNQTSLYFCASSLTVDEKLFFGSGTQLSVL	TRBJ1-4	TRBV27	2	-6.211
CAAGACAGAGAGCTGGGTTCCACTGCCAAAAAACAGTTTTTCATCAACCTGTCGACGACTGCTGGCACAGAAGTACACAGATGTCTGGGAGGGA	PSQTSVYFCASSRRQVDEKLFFGSGTQLSVL	TRBJ1-4	TRBV6-5	15	-5.336
CAAGACAGAGAGCTGGGTTCCACTGCCAAAAAACAGTTTTTCATCAACTCCCTGTCGGGTGCTGCTGGCACAGAGATACACGGCCGAGTCCTCC	EDSAVYLCASSTRQGVDEKLFFGSGTQLSVL	TRBJ1-4	TRBV7-2	3	-6.035
CAAGACAGAGAGCTGGGTTCCACTGCCAAAAAACAGTTTTTCATCAAGAGGTCCAGAATGGGTATTGCTGGCACAGAAGTACAGAGAGGTCTGG	QTSLYFCASNTHSGPLDEKLFFGSGTQLSVL	TRBJ1-4	TRBV27	2	-6.211
CAAGACAGAGAGCTGGGTTCCACTGCCAAAAAACAGTTTTTCATCAAGTTCCCTCCCCAAGCTGCTGGCGCAAAGATAAAGGGCCGAGTCCCCC	GDSALYLCASSLGRELDEKLFFGSGTQLSVL	TRBJ1-4	TRBV5-1	3	-6.035
CAAGACAGAGAGCTGGGTTCCACTGCCAAAAAACAGTTTTTCATCAATCCCGAAACTGCTGGCACAGAAGTACAGAGAGGTCTGGTTGGGGCTG	SPNQTSLYFCASSFGIDEKLFFGSGTQLSVL	TRBJ1-4	TRBV27	8	-5.609
CAAGACAGAGAGCTGGGTTCCACTGCCAAAAAACAGTTTTTCATCAATTACCCCATCTAAGCTGCTGGCACAGAGATACACGGCCGAGTCCTCA	EDSAVYLCASSLDGVIDEKLFFGSGTQLSVL	TRBJ1-4	TRBV11-2	3	-6.035
CAAGACAGAGAGCTGGGTTCCACTGCCAAAAAACAGTTTTTCATCAATTACCCTTGAACTGCTGGCACAGAAGTACACAGCTGAGTCCCTGGGT	PRDSAVYFCASSSRVIDEKLFFGSGTQLSVL	TRBJ1-4	TRBV12-3; TRBV12-4	2	-6.211
CAAGACAGAGAGCTGGGTTCCACTGCCAAAAAACAGTTTTTCATCACCAGCGCCCGGGGCACTGCAGATGTAGAAGCTGCTGTCTTCAGGATGG	HPEDSSFYICSAPGAGDEKLFFGSGTQLSVL	TRBJ1-4	TRBV20-1	5	-5.814
CAAGACAGAGAGCTGGGTTCCACTGCCAAAAAACAGTTTTTCATCACCCACTGTCCGGAGACTGCTGGCACAGAAGTACACAGCTGAGTCCCTG	RDSAVYFCASSLRTVGDEKLFFGSGTQLSVL	TRBJ1-4	TRBV12-3; TRBV12-4	3	-6.035
CAAGACAGAGAGCTGGGTTCCACTGCCAAAAAACAGTTTTTCATCACCCCCGGCCGGACTGCTGGCACAGAAGTACACAGATGTCTGGGAGGGA	PSQTSVYFCASSPAGGDEKLFFGSGTQLSVL	TRBJ1-4	TRBV6-6	4	-5.91
CAAGACAGAGAGCTGGGTTCCACTGCCAAAAAACAGTTTTTCATCACCCCGGTCAATAGGTCTGCTGGCACAGAAGTACACAGATGTCTGGGAG	SQTSVYFCASRPIDRGDEKLFFGSGTQLSVL	TRBJ1-4	TRBV6-5	4	-5.91
CAAGACAGAGAGCTGGGTTCCACTGCCAAAAAACAGTTTTTCATCACCCCTGTCGTCTGAGCTGGCACAGAAATAAGCTGCCGAATCTCCTCGC	RGDSAAYFCASSDDRGDEKLFFGSGTQLSVL	TRBJ1-4	TRBV18	3	-6.035
CAAGACAGAGAGCTGGGTTCCACTGCCAAAAAACAGTTTTTCATCACCCTCCCGCGGGCTGCTGGCGCAAAGATAAAGGGCCGAGTCCCCCAGC	LGDSALYLCASSPREGDEKLFFGSGTQLSVL	TRBJ1-4	TRBV5-1	4	-5.91
CAAGACAGAGAGCTGGGTTCCACTGCCAAAAAACAGTTTTTCATCACCCTGATGGACGCTGCAGAGATATATGCTGCTGTCTTCAGGGCTCATG	MSPEDSSIYLCSVHQGDEKLFFGSGTQLSVL	TRBJ1-4	TRBV29-1	6	-5.734
CAAGACAGAGAGCTGGGTTCCACTGCCAAAAAACAGTTTTTCATCACCCTGCTCAACGCTGCAGAGATATATGCTGCTGTCTTCAGGGCTCATG	MSPEDSSIYLCSVEQGDEKLFFGSGTQLSVL	TRBJ1-4	TRBV29-1	3	-6.035
CAAGACAGAGAGCTGGGTTCCACTGCCAAAAAACAGTTTTTCATCACCCTGTCCCGCGCTGCAGAGATATATGCTGCTGTCTTCAGGGCTCATG	MSPEDSSIYLCSAGQGDEKLFFGSGTQLSVL	TRBJ1-4	TRBV29-1	14	-5.366
CAAGACAGAGAGCTGGGTTCCACTGCCAAAAAACAGTTTTTCATCACCCTGTGGATCTCTAGCACTGCAGATGTAGAAGCTGCTGTCTTCAGGA	PEDSSFYICSARDPQGDEKLFFGSGTQLSVL	TRBJ1-4	TRBV20-1	32	-5.007
CAAGACAGAGAGCTGGGTTCCACTGCCAAAAAACAGTTTTTCATCACCTCCCTGTCGACTGCTGGCACAGAAGTACACAGATGTTTGGGAGGGA	PSQTSVYFCASSRQGGDEKLFFGSGTQLSVL	TRBJ1-4	TRBV6-2	4	-5.91
CAAGACAGAGAGCTGGGTTCCACTGCCAAAAAACAGTTTTTCATCACCTGTCCTCCGTCTAGCACTGCAGATGTAGAAGCTGCTGTCTTCAGGA	PEDSSFYICSARRRTGDEKLFFGSGTQLSVL	TRBJ1-4	TRBV20-1	3	-6.035
CAAGACAGAGAGCTGGGTTCCACTGCCAAAAAACAGTTTTTCATCACGCCTGCCTGTGATACTACTGGCACAGAGATAGAAAGCTGTCGGGTTC	NPTAFYLCASSITGRRDEKLFFGSGTQLSVL	TRBJ1-4	TRBV19	3	-6.035
CAAGACAGAGAGCTGGGTTCCACTGCCAAAAAACAGTTTTTCATCACGTCGCCCTGTCTGGCTGCTGGCACAGAAATACAAAGCTGAGTCCCCC	GDSALYFCASSQTGRRDEKLFFGSGTQLSVL	TRBJ1-4	TRBV9	4	-5.91
CAAGACAGAGAGCTGGGTTCCACTGCCAAAAAACAGTTTTTCATCACTGTCTCGATCTAAGCTGCTGGCACAGAGATACATGGCCGAGTCCCCC	GDSAMYLCASSLDRDSDEKLFFGSGTQLSVL	TRBJ1-4	TRBV7-9	3	-6.035
CAAGACAGAGAGCTGGGTTCCACTGCCAAAAAACAGTTTTTCATCAGAACCACCAGTACTGCTGGCGCAAAGATAAAGGGCCGAGTCCCCCAGC	LGDSALYLCASSTGGSDEKLFFGSGTQLSVL	TRBJ1-4	TRBV5-1	7	-5.667
CAAGACAGAGAGCTGGGTTCCACTGCCAAAAAACAGTTTTTCATCAGACACGACAGTAGCACTGCTGGCACAGAAGTACACAGATGTCTGGGAG	SQTSVYFCASSATVVSDEKLFFGSGTQLSVL	TRBJ1-4	TRBV6-1	3	-6.035
CAAGACAGAGAGCTGGGTTCCACTGCCAAAAAACAGTTTTTCATCAGACAGTGACGGTGGTGAGCTGGCACAGAAATAAGCTGCCGAATCTCCT	GDSAAYFCASSPPSLSDEKLFFGSGTQLSVL	TRBJ1-4	TRBV18	3	-6.035
CAAGACAGAGAGCTGGGTTCCACTGCCAAAAAACAGTTTTTCATCAGACCACCCTGTAAAACTACTGGCACAGAGATAGAAAGCTGTCGGGTTC	NPTAFYLCASSFTGWSDEKLFFGSGTQLSVL	TRBJ1-4	TRBV19	3	-6.035
CAAGACAGAGAGCTGGGTTCCACTGCCAAAAAACAGTTTTTCATCAGACTCCCCCCCAGCGCTGCAGAGATATATGCTGCTGTCTTCAGGGCTC	SPEDSSIYLCSAGGESDEKLFFGSGTQLSVL	TRBJ1-4	TRBV29-1	2	-6.211
CAAGACAGAGAGCTGGGTTCCACTGCCAAAAAACAGTTTTTCATCAGAGGCCCCCATCCGGGGTGAGCTGGCACAGAAATAAGCTGCCGAATCT	DSAAYFCASSPRMGASDEKLFFGSGTQLSVL	TRBJ1-4	TRBV18	3	-6.035
CAAGACAGAGAGCTGGGTTCCACTGCCAAAAAACAGTTTTTCATCAGCACGCCCTGAGCTGCTGGCGCAAAGATAAAGGGCCGAGTCCCCCAGC	LGDSALYLCASSSGRADEKLFFGSGTQLSVL	TRBJ1-4	TRBV5-1	8	-5.609
CAAGACAGAGAGCTGGGTTCCACTGCCAAAAAACAGTTTTTCATCAGCCCCAGCTACGCTGCTGGCACAGAAATACAAAGCTGAGTCCCCCAGC	LGDSALYFCASSVAGADEKLFFGSGTQLSVL	TRBJ1-4	TRBV9	3	-6.035
CAAGACAGAGAGCTGGGTTCCACTGCCAAAAAACAGTTTTTCATCAGCCCCCCTGTTGCTGGCGCAGAGATACAGGGCTGAGTCTTCTGGCTGC	QPEDSALYLCASNRGADEKLFFGSGTQLSVL	TRBJ1-4	TRBV4-1	5	-5.814
CAAGACAGAGAGCTGGGTTCCACTGCCAAAAAACAGTTTTTCATCAGCCTGTAAGGCGCTGCAGAGATATATGCTGCTGTCTTCAGGGCTCATG	MSPEDSSIYLCSALQADEKLFFGSGTQLSVL	TRBJ1-4	TRBV29-1	9	-5.558
CAAGACAGAGAGCTGGGTTCCACTGCCAAAAAACAGTTTTTCATCAGCGCTGGCACAGAAGTACACAGATGTCTGGGAGGGAGCAGCCAACTCC	ELAAPSQTSVYFCASADEKLFFGSGTQLSVL	TRBJ1-4	TRBV6-6	3	-6.035
CAAGACAGAGAGCTGGGTTCCACTGCCAAAAAACAGTTTTTCATCAGGATAAGGGTCTATACTACTGGCACAGAGATAGAAAGCTGTCGGGTTC	NPTAFYLCASSIDPYPDEKLFFGSGTQLSVL	TRBJ1-4	TRBV19	6	-5.734
CAAGACAGAGAGCTGGGTTCCACTGCCAAAAAACAGTTTTTCATCATACCCCTGTCGGCTGCTGGCACAGAAGTACACAGATGTCTGGGAGGGA	PSQTSVYFCASSRQGYDEKLFFGSGTQLSVL	TRBJ1-4	TRBV6-5	8	-5.609
CAAGACAGAGAGCTGGGTTCCACTGCCAAAAAACAGTTTTTCATCATAGCCCCGCGTCGAGTAACTGCTGGCACAGAAGTACACAGATGTCTGG	QTSVYFCASSYSTRGYDEKLFFGSGTQLSVL	TRBJ1-4	TRBV6-6	29	-5.05
CAAGACAGAGAGCTGGGTTCCACTGCCAAAAAACAGTTTTTCATCATATCCCCTGTCTTGGCTGCTGGCACAGAGATACAGGGCCGAGTCTTCT	EDSALYLCASSQDRGYDEKLFFGSGTQLSVL	TRBJ1-4	TRBV4-2	2	-6.211
CAAGACAGAGAGCTGGGTTCCACTGCCAAAAAACAGTTTTTCATCATCAACGCTGCAGAGATATATGCTGCTGTCTTCAGGGCTCATGTTGCTC	SNMSPEDSSIYLCSVDDEKLFFGSGTQLSVL	TRBJ1-4	TRBV29-1	14	-5.366
CAAGACAGAGAGCTGGGTTCCACTGCCAAAAAACAGTTTTTCATCATCCCCCCTGCTGGCACAGAAGTACACAGATGTCTGGGAGGGAGCAGCC	AAPSQTSVYFCASRGDDEKLFFGSGTQLSVL	TRBJ1-4	TRBV6-5	11	-5.471
CAAGACAGAGAGCTGGGTTCCACTGCCAAAAAACAGTTTTTCATCATCCCTACCACGGTAACTGCTGGCACAGAAGTACACAGATGTCTGGGAG	SQTSVYFCASSYRGRDDEKLFFGSGTQLSVL	TRBJ1-4	TRBV6-5	4	-5.91
CAAGACAGAGAGCTGGGTTCCACTGCCAAAAAACAGTTTTTCATCATCCTCCCCTGTAGCACTGCAGATGTAGAAGCTGCTGTCTTCAGGATGG	HPEDSSFYICSATGEDDEKLFFGSGTQLSVL	TRBJ1-4	TRBV20-1	20	-5.211
CAAGACAGAGAGCTGGGTTCCACTGCCAAAAAACAGTTTTTCATCATGGGGGCTGCTGGCACAGAGATACACGGCTGAGTCCCCCCGCTCTGTG	TERGDSAVYLCASSPHDEKLFFGSGTQLSVL	TRBJ1-4	TRBV7-3	5	-5.814
CAAGACAGAGAGCTGGGTTCCACTGCCAAAAAACAGTTTTTCATCATTTTGCTGTGGGCTGGCACAGAGATACATGGCCGAGTCCCCCTGCTCT	EQGDSAMYLCASPQQNDEKLFFGSGTQLSVL	TRBJ1-4	TRBV7-9	5	-5.814
CAAGACAGAGAGCTGGGTTCCACTGCCAAAAAACAGTTTTTCATCCAAAGCGCTGCAGAGATATATGCTGCTGTCTTCAGGGCTCATGTTGCTC	SNMSPEDSSIYLCSALDEKLFFGSGTQLSVL	TRBJ1-4	TRBV29-1	7	-5.667
CAAGACAGAGAGCTGGGTTCCACTGCCAAAAAACAGTTTTTCATCCAACCCCCATCGGAGAGTAGAGCTGCTGGCACAGAAATAAACTCCAGAA	SGVYFCASSSTLRWGLDEKLFFGSGTQLSVL	TRBJ1-4	TRBV14	6	-5.734
CAAGACAGAGAGCTGGGTTCCACTGCCAAAAAACAGTTTTTCATCCAACCTCCCGCCGGGGGTGCTGGCACAGAAGTACACAGCTGAGTCCCTG	RDSAVYFCASTPGGRLDEKLFFGSGTQLSVL	TRBJ1-4	TRBV12-3; TRBV12-4	2	-6.211
CAAGACAGAGAGCTGGGTTCCACTGCCAAAAAACAGTTTTTCATCCAACCTCCGATCTTGGCTGCTGGCACAGAGATACAGGGCCGAGTCTTCT	EDSALYLCASSQDRRLDEKLFFGSGTQLSVL	TRBJ1-4	TRBV4-2	3	-6.035
CAAGACAGAGAGCTGGGTTCCACTGCCAAAAAACAGTTTTTCATCCAAGCCCCTGTCACTGCTGGCACAGAAGTACACAGATGTCTGGGAGGGA	PSQTSVYFCASSDRGLDEKLFFGSGTQLSVL	TRBJ1-4	TRBV6-1	3	-6.035
CAAGACAGAGAGCTGGGTTCCACTGCCAAAAAACAGTTTTTCATCCAAGCTGCTGGCGCAAAGATAAAGGGCCGAGTCCCCCAGCTCCAAGGTG	TLELGDSALYLCASSLDEKLFFGSGTQLSVL	TRBJ1-4	TRBV5-1	8	-5.609
CAAGACAGAGAGCTGGGTTCCACTGCCAAAAAACAGTTTTTCATCCAATCCCCTGCTGGCACAGAAGTACACAGATGTCTGGGAGGGAGCAGCC	AAPSQTSVYFCASRGLDEKLFFGSGTQLSVL	TRBJ1-4	TRBV6-5	4	-5.91
CAAGACAGAGAGCTGGGTTCCACTGCCAAAAAACAGTTTTTCATCCACAGCCCTGTCTGAACTGCTGGCACAGAAGTACATGGCTGAGTCCTCC	EDSAMYFCASSSDRAVDEKLFFGSGTQLSVL	TRBJ1-4	TRBV2	4	-5.91
CAAGACAGAGAGCTGGGTTCCACTGCCAAAAAACAGTTTTTCATCCACCCCCGCGGAGCTGCTGGCGCAAAGATAAAGGGCCGAGTCCCCCAGC	LGDSALYLCASSSAGVDEKLFFGSGTQLSVL	TRBJ1-4	TRBV5-1	2	-6.211
CAAGACAGAGAGCTGGGTTCCACTGCCAAAAAACAGTTTTTCATCCACCCCCTGTGAGCTGGCACAGAAATAAGCTGCCGAATCTCCTCGCACT	VRGDSAAYFCASSQGVDEKLFFGSGTQLSVL	TRBJ1-4	TRBV18	4	-5.91
CAAGACAGAGAGCTGGGTTCCACTGCCAAAAAACAGTTTTTCATCCACCCCTGTCGTACTACTGGCACAGAGATAGAAAGCTGTCGGGTTCTTT	KNPTAFYLCASSTTGVDEKLFFGSGTQLSVL	TRBJ1-4	TRBV19	6	-5.734
CAAGACAGAGAGCTGGGTTCCACTGCCAAAAAACAGTTTTTCATCCACCCTCCCCCCGCTGGCACAGAAGTACACAGATGTCTGGGAGGGAGCA	APSQTSVYFCASGGRVDEKLFFGSGTQLSVL	TRBJ1-4	TRBV6-1	3	-6.035
CAAGACAGAGAGCTGGGTTCCACTGCCAAAAAACAGTTTTTCATCCACCCTCCCCTCACTGATGGCACAGAAGTACACAGATGTCTGGGAGCTG	SSQTSVYFCAISEGRVDEKLFFGSGTQLSVL	TRBJ1-4	TRBV10-3	2	-6.211
CAAGACAGAGAGCTGGGTTCCACTGCCAAAAAACAGTTTTTCATCCACCCTGTCCCTACTGCTGGCACAGAGATACACGGCCGAGTCCTCCTGC	QEDSAVYLCASSRDRVDEKLFFGSGTQLSVL	TRBJ1-4	TRBV7-2	4	-5.91
CAAGACAGAGAGCTGGGTTCCACTGCCAAAAAACAGTTTTTCATCCACCTGCCGAGAGCTGGCACAGAAGTACAGAGAGGTCTGGTTGGGGCTG	SPNQTSLYFCASSRQVDEKLFFGSGTQLSVL	TRBJ1-4	TRBV27	2	-6.211
CAAGACAGAGAGCTGGGTTCCACTGCCAAAAAACAGTTTTTCATCCACCTGTCGGACGCTGCTGGCACAGAAGTACAGAGAGGTCTGGTTGGGG	PNQTSLYFCASSVRQVDEKLFFGSGTQLSVL	TRBJ1-4	TRBV27	4	-5.91
CAAGACAGAGAGCTGGGTTCCACTGCCAAAAAACAGTTTTTCATCCACGGGAGCACTGCAGATGTAGAAGCTGCTGTCTTCAGGATGGGCACTG	SAHPEDSSFYICSAPVDEKLFFGSGTQLSVL	TRBJ1-4	TRBV20-1	2	-6.211
CAAGACAGAGAGCTGGGTTCCACTGCCAAAAAACAGTTTTTCATCCACTACTTGGCTGCTGGCACAGAAATACACAGCAGAGTCACCAAGCTCC	ELGDSAVYFCASSQVVDEKLFFGSGTQLSVL	TRBJ1-4	TRBV3-1	5	-5.814
CAAGACAGAGAGCTGGGTTCCACTGCCAAAAAACAGTTTTTCATCCACTCCCCCCTCGGATCTAGCACTGCAGATGTAGAAGCTGCTGTCTTCA	EDSSFYICSARSEGGVDEKLFFGSGTQLSVL	TRBJ1-4	TRBV20-1	7	-5.667
CAAGACAGAGAGCTGGGTTCCACTGCCAAAAAACAGTTTTTCATCCACTCCCCCTAGGGAGTAACTGCTGGCACAGAAGTACACAGATGTCTGG	QTSVYFCASSYSLGGVDEKLFFGSGTQLSVL	TRBJ1-4	TRBV6-5	6	-5.734
CAAGACAGAGAGCTGGGTTCCACTGCCAAAAAACAGTTTTTCATCCACTGTCCCCACTAGGCTGCTGGCACAGAGATACACGGCCGAGTCCTCC	EDSAVYLCASSLVGTVDEKLFFGSGTQLSVL	TRBJ1-4	TRBV7-2	39	-4.921
CAAGACAGAGAGCTGGGTTCCACTGCCAAAAAACAGTTTTTCATCCAGCCCCCTAACGCTGCAGAGATATATGCTGCTGTCTTCAGGGCTCATG	MSPEDSSIYLCSVRGLDEKLFFGSGTQLSVL	TRBJ1-4	TRBV29-1	8	-5.609
CAAGACAGAGAGCTGGGTTCCACTGCCAAAAAACAGTTTTTCATCCAGCCCCGCCATCCTCGGGTCACTGCTGGCACAGAGGTACTGAGAGGTA	TSQYLCASSDPRMAGLDEKLFFGSGTQLSVL	TRBJ1-4	TRBV25-1	4	-5.91
CAAGACAGAGAGCTGGGTTCCACTGCCAAAAAACAGTTTTTCATCCAGCCCTGTGGAACTGCTGGCACAGAAGTACACAGATGTCTGGGAGGGA	PSQTSVYFCASSSTGLDEKLFFGSGTQLSVL	TRBJ1-4	TRBV6-5	4	-5.91
CAAGACAGAGAGCTGGGTTCCACTGCCAAAAAACAGTTTTTCATCCATACCCTGGGAGTAACTGCTGGCACAGAAGTACACAGATGTCTGGGAG	SQTSVYFCASSYSQGMDEKLFFGSGTQLSVL	TRBJ1-4	TRBV6-6	5	-5.814
CAAGACAGAGAGCTGGGTTCCACTGCCAAAAAACAGTTTTTCATCCATACCCTGTAGAAAGCTGCTGGCGCAAAGATAAAGGGCCGAGTCCCCC	GDSALYLCASSFLQGMDEKLFFGSGTQLSVL	TRBJ1-4	TRBV5-1	4	-5.91
CAAGACAGAGAGCTGGGTTCCACTGCCAAAAAACAGTTTTTCATCCATCCCCCCAAATGGACTGATGGCACAGAAGTACACAGATGTCTGGGAG	SQTSVYFCAISPFGGMDEKLFFGSGTQLSVL	TRBJ1-4	TRBV10-3	5	-5.814
CAAGACAGAGAGCTGGGTTCCACTGCCAAAAAACAGTTTTTCATCCATCCTACCAACGCTGCTGGCACAGAAATACAAAGCTGAGTCCCCCAGC	LGDSALYFCASSVGRMDEKLFFGSGTQLSVL	TRBJ1-4	TRBV9	3	-6.035
CAAGACAGAGAGCTGGGTTCCACTGCCAAAAAACAGTTTTTCATCCATCGCCCCCGCCACTTGGCTGCTGGCGCAGAGATACAGGGCTGAGTCT	DSALYLCASSQVAGAMDEKLFFGSGTQLSVL	TRBJ1-4	TRBV4-1	7	-5.667
CAAGACAGAGAGCTGGGTTCCACTGCCAAAAAACAGTTTTTCATCCATTCCCCCAAGAGGTCTGCTGGCACAGAAGTACAGAGAGGTCTGGTTG	NQTSLYFCASRPLGGMDEKLFFGSGTQLSVL	TRBJ1-4	TRBV27	9	-5.558
CAAGACAGAGAGCTGGGTTCCACTGCCAAAAAACAGTTTTTCATCCATTGAGTACTCCAAGACGCTGCAGAGATATATGCTGCTGTCTTCAGGG	PEDSSIYLCSVLEYSMDEKLFFGSGTQLSVL	TRBJ1-4	TRBV29-1	2	-6.211
CAAGACAGAGAGCTGGGTTCCACTGCCAAAAAACAGTTTTTCATCCATTGTCACTGTCGGGCTGCTGGCACAGAAGTACACAGATGTCTGGGAG	SQTSVYFCASSPTVTMDEKLFFGSGTQLSVL	TRBJ1-4	TRBV6-1	6	-5.734
CAAGACAGAGAGCTGGGTTCCACTGCCAAAAAACAGTTTTTCATCCCAACCCGGTGAGCTGGCACAGAAATAAGCTGCCGAATCTCCTCGCACT	VRGDSAAYFCASSPGWDEKLFFGSGTQLSVL	TRBJ1-4	TRBV18	3	-6.035
CAAGACAGAGAGCTGGGTTCCACTGCCAAAAAACAGTTTTTCATCCCACCCCAATCCTTGGCTGCTGGCGCAGAGATACAGGGCCGAGTCTTCT	EDSALYLCASSQGLGWDEKLFFGSGTQLSVL	TRBJ1-4	TRBV4-3	2	-6.211
CAAGACAGAGAGCTGGGTTCCACTGCCAAAAAACAGTTTTTCATCCCACCCTGTCGAGGCACTGCAGATGTAGAAGCTGCTGTCTTCAGGATGG	HPEDSSFYICSASTGWDEKLFFGSGTQLSVL	TRBJ1-4	TRBV20-1	3	-6.035
CAAGACAGAGAGCTGGGTTCCACTGCCAAAAAACAGTTTTTCATCCCACCTTGTAGGACTGCTGGCACAGAAGTACACAGATGTCTGGGAGGGA	PSQTSVYFCASSPTRWDEKLFFGSGTQLSVL	TRBJ1-4	TRBV6-5	14	-5.366
CAAGACAGAGAGCTGGGTTCCACTGCCAAAAAACAGTTTTTCATCCCAGATCAGCACTCCCCTGATAAAGCTGCTGGCGCAAAGATAAAGGGCC	ALYLCASSFIRGVLIWDEKLFFGSGTQLSVL	TRBJ1-4	TRBV5-1	4	-5.91
CAAGACAGAGAGCTGGGTTCCACTGCCAAAAAACAGTTTTTCATCCCAGCGGGGCGAGTAACTGCTGGCACAGAAGTACACAGATGTCTGGGAG	SQTSVYFCASSYSPRWDEKLFFGSGTQLSVL	TRBJ1-4	TRBV6-5	5	-5.814
CAAGACAGAGAGCTGGGTTCCACTGCCAAAAAACAGTTTTTCATCCCAGCTGGTCCGGGAGCTGCTGGCACAGAGATACACGGCCGAGTCCTCC	EDSAVYLCASSSRTSWDEKLFFGSGTQLSVL	TRBJ1-4	TRBV7-2	4	-5.91
CAAGACAGAGAGCTGGGTTCCACTGCCAAAAAACAGTTTTTCATCCCAGGGGGTTGTGATGCTGGCACAGAAGTACATGGCTGAGTCCTCCAGC	LEDSAMYFCASITTPWDEKLFFGSGTQLSVL	TRBJ1-4	TRBV2	4	-5.91
CAAGACAGAGAGCTGGGTTCCACTGCCAAAAAACAGTTTTTCATCCCATAGTCCATCGCCCCTAGCACTGCAGATGTAGAAGCTGCTGTCTTCA	EDSSFYICSARGDGLWDEKLFFGSGTQLSVL	TRBJ1-4	TRBV20-1	4	-5.91
CAAGACAGAGAGCTGGGTTCCACTGCCAAAAAACAGTTTTTCATCCCATCGGGCACAGAAATACAAAGCTGAGTCCCCCAGCTCCAGAGAGCTC	SSLELGDSALYFCARWDEKLFFGSGTQLSVL	TRBJ1-4	TRBV9	4	-5.91
CAAGACAGAGAGCTGGGTTCCACTGCCAAAAAACAGTTTTTCATCCCCACCCTGTCCAAGGCTGCTGGCACAGAGATACATGGCCGAGTCCCCC	GDSAMYLCASSLGQGGDEKLFFGSGTQLSVL	TRBJ1-4	TRBV7-9	2	-6.211
CAAGACAGAGAGCTGGGTTCCACTGCCAAAAAACAGTTTTTCATCCCCACTAAGGCTGCTGGCACAGAAATACACAGCAGAGTCACCAAGCTCC	ELGDSAVYFCASSLSGDEKLFFGSGTQLSVL	TRBJ1-4	TRBV3-1	2	-6.211
CAAGACAGAGAGCTGGGTTCCACTGCCAAAAAACAGTTTTTCATCCCCAGGCCCTGAATCACTGGTGGCACAGAAGTAAAGAGCTGTCTGGTTG	NQTALYFCATSDSGPGDEKLFFGSGTQLSVL	TRBJ1-4	TRBV24-1	8	-5.609
CAAGACAGAGAGCTGGGTTCCACTGCCAAAAAACAGTTTTTCATCCCCCCCCAACCCACTGCTGGCACAGAAGTACACAGATGTCTGGGAGGGA	PSQTSVYFCASSGLGGDEKLFFGSGTQLSVL	TRBJ1-4	TRBV6-1	15	-5.336
CAAGACAGAGAGCTGGGTTCCACTGCCAAAAAACAGTTTTTCATCCCCCCCGGAACCGCTGCAGAGATATATGCTGCTGTCTTCAGGGCTCATG	MSPEDSSIYLCSGSGGDEKLFFGSGTQLSVL	TRBJ1-4	TRBV29-1	2	-6.211
CAAGACAGAGAGCTGGGTTCCACTGCCAAAAAACAGTTTTTCATCCCCCCCGGACTGGGGTCTACTGGCACAGAGATAGAAAGCTGTCGGGTTC	NPTAFYLCASRPQSGGDEKLFFGSGTQLSVL	TRBJ1-4	TRBV19	4	-5.91
CAAGACAGAGAGCTGGGTTCCACTGCCAAAAAACAGTTTTTCATCCCCCCCTTCAACGCTGCAGAGATATATGCTGCTGTCTTCAGGGCTCATG	MSPEDSSIYLCSVEGGDEKLFFGSGTQLSVL	TRBJ1-4	TRBV29-1	7	-5.667
CAAGACAGAGAGCTGGGTTCCACTGCCAAAAAACAGTTTTTCATCCCCCCCTTTGGCGCTGCAGAGATATATGCTGCTGTCTTCAGGGCTCATG	MSPEDSSIYLCSAKGGDEKLFFGSGTQLSVL	TRBJ1-4	TRBV29-1	4	-5.91
CAAGACAGAGAGCTGGGTTCCACTGCCAAAAAACAGTTTTTCATCCCCCCTCCTGTCTCTAGCACTGCAGATGTAGAAGCTGCTGTCTTCAGGA	PEDSSFYICSARDRRGDEKLFFGSGTQLSVL	TRBJ1-4	TRBV20-1	7	-5.667
CAAGACAGAGAGCTGGGTTCCACTGCCAAAAAACAGTTTTTCATCCCCCCTCTCACTGATGGCACAGAAGTACACAGATGTCTGGGAGCTGGTA	TSSQTSVYFCAISERGDEKLFFGSGTQLSVL	TRBJ1-4	TRBV10-3	10	-5.513
CAAGACAGAGAGCTGGGTTCCACTGCCAAAAAACAGTTTTTCATCCCCCCTGCCCTGTTCAACGCTGCAGAGATATATGCTGCTGTCTTCAGGG	PEDSSIYLCSVEQGRGDEKLFFGSGTQLSVL	TRBJ1-4	TRBV29-1	4	-5.91
CAAGACAGAGAGCTGGGTTCCACTGCCAAAAAACAGTTTTTCATCCCCCCTGGTTAGTGAGCTGGCACAGAAATAAGCTGCCGAATCTCCTCGC	RGDSAAYFCASSLTRGDEKLFFGSGTQLSVL	TRBJ1-4	TRBV18	2	-6.211
CAAGACAGAGAGCTGGGTTCCACTGCCAAAAAACAGTTTTTCATCCCCCCTGTCCCGTCTGCTGGCACAGAGATACAGGGCCGAGTCGTCCAGC	LDDSALYLCASRRDRGDEKLFFGSGTQLSVL	TRBJ1-4	TRBV5-4	6	-5.734
CAAGACAGAGAGCTGGGTTCCACTGCCAAAAAACAGTTTTTCATCCCCCCTGTGGACGGTACTGGCACAGAGATAGAAAGCTGTCGGGTTCTTT	KNPTAFYLCASTVHRGDEKLFFGSGTQLSVL	TRBJ1-4	TRBV19	9	-5.558
CAAGACAGAGAGCTGGGTTCCACTGCCAAAAAACAGTTTTTCATCCCCCGAACCAACGCTGCAGAGATATATGCTGCTGTCTTCAGGGCTCATG	MSPEDSSIYLCSVGSGDEKLFFGSGTQLSVL	TRBJ1-4	TRBV29-1	11	-5.471
CAAGACAGAGAGCTGGGTTCCACTGCCAAAAAACAGTTTTTCATCCCCCGCCGCACTGCTGGCACAGAAGTACACAGATGTCTGGGAGGGAGCA	APSQTSVYFCASSAAGDEKLFFGSGTQLSVL	TRBJ1-4	TRBV6-5	15	-5.336
CAAGACAGAGAGCTGGGTTCCACTGCCAAAAAACAGTTTTTCATCCCCCTGGCGTCTAGCACTGCAGATGTAGAAGCTGCTGTCTTCAGGATGG	HPEDSSFYICSARRQGDEKLFFGSGTQLSVL	TRBJ1-4	TRBV20-1	3	-6.035
CAAGACAGAGAGCTGGGTTCCACTGCCAAAAAACAGTTTTTCATCCCCCTGTCCCCAGCTGCTGGCACAGAGATACATGGCCGAGTCCCCCTGC	QGDSAMYLCASSWGQGDEKLFFGSGTQLSVL	TRBJ1-4	TRBV7-9	2	-6.211
CAAGACAGAGAGCTGGGTTCCACTGCCAAAAAACAGTTTTTCATCCCCCTGTCCCCATAAACTGCTGGCACAGAAGTACAGAGAGGTCTGGTTG	NQTSLYFCASSLWGQGDEKLFFGSGTQLSVL	TRBJ1-4	TRBV27	2	-6.211
CAAGACAGAGAGCTGGGTTCCACTGCCAAAAAACAGTTTTTCATCCCCCTGTCCCCTGCTGGCACAGAAGTACATGGCTGAGTCCTCCAGCTTT	KLEDSAMYFCASRGQGDEKLFFGSGTQLSVL	TRBJ1-4	TRBV2	4	-5.91
CAAGACAGAGAGCTGGGTTCCACTGCCAAAAAACAGTTTTTCATCCCCCTGTCCCGGAGGTCTACTGGCACAGAGATAGAAAGCTGTCGGGTTC	NPTAFYLCASRPPGQGDEKLFFGSGTQLSVL	TRBJ1-4	TRBV19	2	-6.211
CAAGACAGAGAGCTGGGTTCCACTGCCAAAAAACAGTTTTTCATCCCCCTGTCCCGGCCGCAAAACGCTGCAGAGATATATGCTGCTGTCTTCA	EDSSIYLCSVLRPGQGDEKLFFGSGTQLSVL	TRBJ1-4	TRBV29-1	4	-5.91
CAAGACAGAGAGCTGGGTTCCACTGCCAAAAAACAGTTTTTCATCCCCCTGTCCCTCACTGATGGCACAGAAGTACACAGATGTCTGGGAGCTG	SSQTSVYFCAISEGQGDEKLFFGSGTQLSVL	TRBJ1-4	TRBV10-3	9	-5.558
CAAGACAGAGAGCTGGGTTCCACTGCCAAAAAACAGTTTTTCATCCCCCTGTCTGCTCCGGCTGCTGGCACAGAGGTACATGGCCGAGTCCCCC	GDSAMYLCASSRSRQGDEKLFFGSGTQLSVL	TRBJ1-4	TRBV7-9	2	-6.211
CAAGACAGAGAGCTGGGTTCCACTGCCAAAAAACAGTTTTTCATCCCCGCCCATTAAGCTGCTGGCACAGAGATACACGGCCGAGTCCTCCTGC	QEDSAVYLCASSLMGGDEKLFFGSGTQLSVL	TRBJ1-4	TRBV7-2	8	-5.609
CAAGACAGAGAGCTGGGTTCCACTGCCAAAAAACAGTTTTTCATCCCCGCCCCCGAAGATCTGGCTGCTGGCGCAGAGATACAGGGCCGAGTCT	DSALYLCASSQIFGGGDEKLFFGSGTQLSVL	TRBJ1-4	TRBV4-3	12	-5.433
CAAGACAGAGAGCTGGGTTCCACTGCCAAAAAACAGTTTTTCATCCCCGCCGACAACGCTGCAGAGATATATGCTGCTGTCTTCAGGGCTCATG	MSPEDSSIYLCSVVGGDEKLFFGSGTQLSVL	TRBJ1-4	TRBV29-1	18	-5.257
CAAGACAGAGAGCTGGGTTCCACTGCCAAAAAACAGTTTTTCATCCCCGGGATGCGCTGTATTTGAGCTGCTGGCACAGCGATACATGGCCGAG	SAMYRCASSSNTAHPGDEKLFFGSGTQLSVL	TRBJ1-4	TRBV7-2	2	-6.211
CAAGACAGAGAGCTGGGTTCCACTGCCAAAAAACAGTTTTTCATCCCCGTCTACTGTCCTGCTGGCACAGAAGTACATGGCTGAGTCCTCCAGC	LEDSAMYFCASRTVDGDEKLFFGSGTQLSVL	TRBJ1-4	TRBV2	4	-5.91
CAAGACAGAGAGCTGGGTTCCACTGCCAAAAAACAGTTTTTCATCCCCGTTTTTCATGGAGCTGTCACTGCTGGCACAGAGGTACATAGATGTC	TSMYLCASSDSSMKNGDEKLFFGSGTQLSVL	TRBJ1-4	TRBV28	5	-5.814
CAAGACAGAGAGCTGGGTTCCACTGCCAAAAAACAGTTTTTCATCCCCTACCCCTGAAGAGTAACTGCTGGCACAGAAGTACACAGATGTCTGG	QTSVYFCASSYSSGVGDEKLFFGSGTQLSVL	TRBJ1-4	TRBV6-5	3	-6.035
CAAGACAGAGAGCTGGGTTCCACTGCCAAAAAACAGTTTTTCATCCCCTAGTCGATATTCACTGCTGGCACAGAAGTACACAGATGTCTGGGAG	SQTSVYFCASSEYRLGDEKLFFGSGTQLSVL	TRBJ1-4	TRBV6-1	6	-5.734
CAAGACAGAGAGCTGGGTTCCACTGCCAAAAAACAGTTTTTCATCCCCTAGTGGGACGGTCCGATCTTGGCTGCTGGCGCAGAGATACAGGGCT	ALYLCASSQDRTVPLGDEKLFFGSGTQLSVL	TRBJ1-4	TRBV4-1	4	-5.91
CAAGACAGAGAGCTGGGTTCCACTGCCAAAAAACAGTTTTTCATCCCCTCCGCTGCCACTGCTGGCACAGAGATACATGGCCGAGTCCCCCTGC	QGDSAMYLCASSGSGGDEKLFFGSGTQLSVL	TRBJ1-4	TRBV7-9	3	-6.035
CAAGACAGAGAGCTGGGTTCCACTGCCAAAAAACAGTTTTTCATCCCCTCTAAAGCTGCTGGCACAGAGATACATGGCCGAGTCCCCCTGCTCT	EQGDSAMYLCASSFRGDEKLFFGSGTQLSVL	TRBJ1-4	TRBV7-9	2	-6.211
CAAGACAGAGAGCTGGGTTCCACTGCCAAAAAACAGTTTTTCATCCCCTCTGCTGGCACAGAGGTACATAGATGTCTGGTTGGTGCTGGCGGAC	SASTNQTSMYLCASRGDEKLFFGSGTQLSVL	TRBJ1-4	TRBV28	3	-6.035
CAAGACAGAGAGCTGGGTTCCACTGCCAAAAAACAGTTTTTCATCCCCTGACACCAAGCTAGCACTGCAGATGTAGAAGCTGCTGTCTTCAGGA	PEDSSFYICSASLVSGDEKLFFGSGTQLSVL	TRBJ1-4	TRBV20-1	6	-5.734
CAAGACAGAGAGCTGGGTTCCACTGCCAAAAAACAGTTTTTCATCCCCTGACGAGGCGCTGCAGAGATATATGCTGCTGTCTTCAGGGCTCATG	MSPEDSSIYLCSASSGDEKLFFGSGTQLSVL	TRBJ1-4	TRBV29-1	5	-5.814
CAAGACAGAGAGCTGGGTTCCACTGCCAAAAAACAGTTTTTCATCCCCTGCCAAAACGCTGCAGAGATATATGCTGCTGTCTTCAGGGCTCATG	MSPEDSSIYLCSVLAGDEKLFFGSGTQLSVL	TRBJ1-4	TRBV29-1	3	-6.035
CAAGACAGAGAGCTGGGTTCCACTGCCAAAAAACAGTTTTTCATCCCCTGGCCGCTTGCTCCAGGCACAGAGATAGAAGCCAGAGTCACTGAGA	LSDSGFYLCAWSKRPGDEKLFFGSGTQLSVL	TRBJ1-4	TRBV30	2	-6.211
CAAGACAGAGAGCTGGGTTCCACTGCCAAAAAACAGTTTTTCATCCCCTGGCGCTTCCCCTGCCAAGCTGCTGGCACAGAGATACAGGGCCGAG	SALYLCASSLAGEAPGDEKLFFGSGTQLSVL	TRBJ1-4	TRBV5-4	5	-5.814
CAAGACAGAGAGCTGGGTTCCACTGCCAAAAAACAGTTTTTCATCCCCTGGCGTCGGCTTGCTGGCACAGAAGTACACAGATGTCTGGGAGGGA	PSQTSVYFCASKPTPGDEKLFFGSGTQLSVL	TRBJ1-4	TRBV6-1	2	-6.211
CAAGACAGAGAGCTGGGTTCCACTGCCAAAAAACAGTTTTTCATCCCCTGGTCCCAAGCTGCTGGCGCAAAGATAAAGGGCCGAGTCCCCCAGC	LGDSALYLCASSLGPGDEKLFFGSGTQLSVL	TRBJ1-4	TRBV5-1	5	-5.814
CAAGACAGAGAGCTGGGTTCCACTGCCAAAAAACAGTTTTTCATCCCCTGTATCGGCACTGCAGATGTAGAAGCTGCTGTCTTCAGGATGGGCA	AHPEDSSFYICSADTGDEKLFFGSGTQLSVL	TRBJ1-4	TRBV20-1	3	-6.035
CAAGACAGAGAGCTGGGTTCCACTGCCAAAAAACAGTTTTTCATCCCCTGTCAGTACTCTAGCACTGCAGATGTAGAAGCTGCTGTCTTCAGGA	PEDSSFYICSARVLTGDEKLFFGSGTQLSVL	TRBJ1-4	TRBV20-1	8	-5.609
CAAGACAGAGAGCTGGGTTCCACTGCCAAAAAACAGTTTTTCATCCCCTGTCCAAGGGTAACTGCTGGCACAGAAGTACACAGATGTCTGGGAG	SQTSVYFCASSYPWTGDEKLFFGSGTQLSVL	TRBJ1-4	TRBV6-5	6	-5.734
CAAGACAGAGAGCTGGGTTCCACTGCCAAAAAACAGTTTTTCATCCCCTGTCCAGGGCCTGCTGGCACAGAAGTACACAGATGTCTGGGAGGGA	PSQTSVYFCASRPWTGDEKLFFGSGTQLSVL	TRBJ1-4	TRBV6-1	5	-5.814
CAAGACAGAGAGCTGGGTTCCACTGCCAAAAAACAGTTTTTCATCCCCTGTCCCAAAACTGCTGGCACAGAAGTACACAGATGTCTGGGAGGGN	PSQTSVYFCASSFGTGDEKLFFGSGTQLSVL	TRBJ1-4	TRBV6-5	3	-6.035
CAAGACAGAGAGCTGGGTTCCACTGCCAAAAAACAGTTTTTCATCCCCTGTCCCGCGCCACTGCTGGCACAGAAGTACACAGATGTCTGGGAGG	LPDICVLLCQQWRGTGDEKLFFGSGTQLSVL	TRBJ1-4	TRBV6-5	3	-6.035
CAAGACAGAGAGCTGGGTTCCACTGCCAAAAAACAGTTTTTCATCCCCTGTCCCGGAGATGGCACAGAAGTACACAGATGTCTGGGAGCTGGTA	TSSQTSVYFCAISGTGDEKLFFGSGTQLSVL	TRBJ1-4	TRBV10-3	2	-6.211
CAAGACAGAGAGCTGGGTTCCACTGCCAAAAAACAGTTTTTCATCCCCTGTCCCGGAGCCGCTGCAGAGATATATGCTGCTGTCTTCAGGGCTC	SPEDSSIYLCSGSGTGDEKLFFGSGTQLSVL	TRBJ1-4	TRBV29-1	3	-6.035
CAAGACAGAGAGCTGGGTTCCACTGCCAAAAAACAGTTTTTCATCCCCTGTCCCGGAGCTGCTGGCACAGAAGTACACAGATGTCTGGGAGGGA	PSQTSVYFCASSSGTGDEKLFFGSGTQLSVL	TRBJ1-4	TRBV6-6	3	-6.035
CAAGACAGAGAGCTGGGTTCCACTGCCAAAAAACAGTTTTTCATCCCCTGTCCCGGAGGAGCTGCTGGCGCAAAGATAAAGGGCCGAGTCCCCC	GDSALYLCASSSSGTGDEKLFFGSGTQLSVL	TRBJ1-4	TRBV5-1	2	-6.211
CAAGACAGAGAGCTGGGTTCCACTGCCAAAAAACAGTTTTTCATCCCCTGTCCCGGCCAAGCTGCTGGCGCAAAGATAAAGGGCCGAGTCCCCC	GDSALYLCASSLAGTGDEKLFFGSGTQLSVL	TRBJ1-4	TRBV5-1	6	-5.734
CAAGACAGAGAGCTGGGTTCCACTGCCAAAAAACAGTTTTTCATCCCCTGTCCCGGTACTGCTGGCACAGAAGTACACAGATGTCTGGGAGGGA	PSQTSVYFCASSTGTGDEKLFFGSGTQLSVL	TRBJ1-4	TRBV6-5	10	-5.513
CAAGACAGAGAGCTGGGTTCCACTGCCAAAAAACAGTTTTTCATCCCCTGTCCCTTTTAGGCTGCTGGCACAGAAGTACATGGCTGAGTCCTCC	EDSAMYFCASSLKGTGDEKLFFGSGTQLSVL	TRBJ1-4	TRBV2	2	-6.211
CAAGACAGAGAGCTGGGTTCCACTGCCAAAAAACAGTTTTTCATCCCCTGTCCGCGCTAAGCTGCTGGCACAGAGATACATGGCCGAGTCCCCC	GDSAMYLCASSLARTGDEKLFFGSGTQLSVL	TRBJ1-4	TRBV7-9	6	-5.734
CAAGACAGAGAGCTGGGTTCCACTGCCAAAAAACAGTTTTTCATCCCCTGTCCGGTAGCTGCTGGCACAGAGATACACGGCCGAGTCCTCCTGC	QEDSAVYLCASSYRTGDEKLFFGSGTQLSVL	TRBJ1-4	TRBV7-2	6	-5.734
CAAGACAGAGAGCTGGGTTCCACTGCCAAAAAACAGTTTTTCATCCCCTGTCGGGGTACTGGCACAGAGATAGAAAGCTGTCGGGTTCTTTTGG	QKNPTAFYLCASTPTGDEKLFFGSGTQLSVL	TRBJ1-4	TRBV19	38	-4.933
CAAGACAGAGAGCTGGGTTCCACTGCCAAAAAACAGTTTTTCATCCCCTTCACTCCCTGTCGATCGACTGCTGGCACAGAAGTACACAGATGTC	TSVYFCASSRSTGSEGDEKLFFGSGTQLSVL	TRBJ1-4	TRBV6-5	4	-5.91
CAAGACAGAGAGCTGGGTTCCACTGCCAAAAAACAGTTTTTCATCCCGAATTGGCCGTCCCAAACTGCTGGCACAGAAGTACACAGCTGAGTCC	DSAVYFCASSLGRPIRDEKLFFGSGTQLSVL	TRBJ1-4	TRBV12-3; TRBV12-4	3	-6.035
CAAGACAGAGAGCTGGGTTCCACTGCCAAAAAACAGTTTTTCATCCCGACCTGTCGAGCTGGCGCAAAGATAAAGGGCCGAGTCCCCCAGCTCC	ELGDSALYLCASSTGRDEKLFFGSGTQLSVL	TRBJ1-4	TRBV5-1	2	-6.211
CAAGACAGAGAGCTGGGTTCCACTGCCAAAAAACAGTTTTTCATCCCGCCCCCGAGGGAAGCTGCTGGCACAGAGATACATGGCCGAGTCCCCC	GDSAMYLCASSFPRGRDEKLFFGSGTQLSVL	TRBJ1-4	TRBV7-9	6	-5.734
CAAGACAGAGAGCTGGGTTCCACTGCCAAAAAACAGTTTTTCATCCCGCCCCCTCAAGCTGCTGGCACAGAGATACACGGCCGAGTCCTCCTGC	QEDSAVYLCASSLRGRDEKLFFGSGTQLSVL	TRBJ1-4	TRBV7-2	8	-5.609
CAAGACAGAGAGCTGGGTTCCACTGCCAAAAAACAGTTTTTCATCCCGCCCCGACCTTGGTGAGCTGGCACAGAAATAAGCTGCCGAATCTCCT	GDSAAYFCASSPRSGRDEKLFFGSGTQLSVL	TRBJ1-4	TRBV18	11	-5.471
CAAGACAGAGAGCTGGGTTCCACTGCCAAAAAACAGTTTTTCATCCCGCCCCTGCTGGTAACTGCTGGCACAGAAGTACACAGATGTCTGGGAG	SQTSVYFCASSYQQGRDEKLFFGSGTQLSVL	TRBJ1-4	TRBV6-5	24	-5.132
CAAGACAGAGAGCTGGGTTCCACTGCCAAAAAACAGTTTTTCATCCCGCCCCTGTCGGTTCCAGCTGCTGGCGCAAAGATAAAGGGCCGAGTCC	DSALYLCASSWNRQGRDEKLFFGSGTQLSVL	TRBJ1-4	TRBV5-1	7	-5.667
CAAGACAGAGAGCTGGGTTCCACTGCCAAAAAACAGTTTTTCATCCCGGAGGAGCGAGCTGCTGGCACACAAGTACACAGATGTCTGGGAGGGA	PSQTSVYLCASSSLLRDEKLFFGSGTQLSVL	TRBJ1-4	TRBV6-8	4	-5.91
CAAGACAGAGAGCTGGGTTCCACTGCCAAAAAACAGTTTTTCATCCCGGAGTCTTGGACTGCTGGCACAGAAATAAACTCCAGAATCCTCCAGT	LEDSGVYFCASSPRLRDEKLFFGSGTQLSVL	TRBJ1-4	TRBV14	5	-5.814
CAAGACAGAGAGCTGGGTTCCACTGCCAAAAAACAGTTTTTCATCCCGGCCGACCAAGCTGCTGGCACAGAGATAGAGGGCCGAGTCCCCCAGC	LGDSALYLCASSLVGRDEKLFFGSGTQLSVL	TRBJ1-4	TRBV5-6	2	-6.211
CAAGACAGAGAGCTGGGTTCCACTGCCAAAAAACAGTTTTTCATCCCGGGAGGCCCTGCTGGCACAGAAGTACATGGCTGAGTCCTCCAGCTTT	KLEDSAMYFCASRASRDEKLFFGSGTQLSVL	TRBJ1-4	TRBV2	64	-4.706
CAAGACAGAGAGCTGGGTTCCACTGCCAAAAAACAGTTTTTCATCCCGGGTGACCCTGTCCCCCAAGCTGCTGGCGCAAAGATAAAGGGCCGAG	SALYLCASSLGDRVTRDEKLFFGSGTQLSVL	TRBJ1-4	TRBV5-1	4	-5.91
CAAGACAGAGAGCTGGGTTCCACTGCCAAAAAACAGTTTTTCATCCCGTCCGAAGCTGCTGGCGCAAAGATAAAGGGCCGAGTCCCCCAGCTCC	ELGDSALYLCASSFGRDEKLFFGSGTQLSVL	TRBJ1-4	TRBV5-1	11	-5.471
CAAGACAGAGAGCTGGGTTCCACTGCCAAAAAACAGTTTTTCATCCCTAACACTGCTGGCACAGAGGTACTGAGAGGTATGTGAGGGCCTGGCA	ARPSHTSQYLCASSVRDEKLFFGSGTQLSVL	TRBJ1-4	TRBV25-1	2	-6.211
CAAGACAGAGAGCTGGGTTCCACTGCCAAAAAACAGTTTTTCATCCCTAAGTCCGTCCCCTAAACTGCTGGCACAGAAGTACACAGCTGAGTCC	DSAVYFCASSLGDGLRDEKLFFGSGTQLSVL	TRBJ1-4	TRBV12-3; TRBV12-4	3	-6.035
CAAGACAGAGAGCTGGGTTCCACTGCCAAAAAACAGTTTTTCATCCCTCCAAGCGCTGCAGAGATATATGCTGCTGTCTTCAGGGCTCATGTTG	NMSPEDSSIYLCSAWRDEKLFFGSGTQLSVL	TRBJ1-4	TRBV29-1	8	-5.609
CAAGACAGAGAGCTGGGTTCCACTGCCAAAAAACAGTTTTTCATCCCTCCCAGCACTGCAGATGTAGAAGCTGCTGTCTTCAGGATGGGCACTG	SAHPEDSSFYICSAGRDEKLFFGSGTQLSVL	TRBJ1-4	TRBV20-1	3	-6.035
CAAGACAGAGAGCTGGGTTCCACTGCCAAAAAACAGTTTTTCATCCCTCCCTGTCCAGGACGGGGTACTGGCACAGAGATAGAAAGCTGTCGGG	PTAFYLCASTPSWTGRDEKLFFGSGTQLSVL	TRBJ1-4	TRBV19	4	-5.91
CAAGACAGAGAGCTGGGTTCCACTGCCAAAAAACAGTTTTTCATCCCTCCCTGTCCGGCTGCTGGCACAGAGATACAGGGCCGAGTCTTCTGGC	PEDSALYLCASSRTGRDEKLFFGSGTQLSVL	TRBJ1-4	TRBV4-2	4	-5.91
CAAGACAGAGAGCTGGGTTCCACTGCCAAAAAACAGTTTTTCATCCCTCCGCCCGCCACTCCAGGCACAGAGATAGAAGCCAGAGTCACTGAGA	LSDSGFYLCAWSGGRRDEKLFFGSGTQLSVL	TRBJ1-4	TRBV30	7	-5.667
CAAGACAGAGAGCTGGGTTCCACTGCCAAAAAACAGTTTTTCATCCCTCTGGGGTGCCCTAGCACTGCAGATGTAGAAGCTGCTGTCTTCAGGA	PEDSSFYICSARAPQRDEKLFFGSGTQLSVL	TRBJ1-4	TRBV20-1	16	-5.308
CAAGACAGAGAGCTGGGTTCCACTGCCAAAAAACAGTTTTTCATCCCTGCGCCCTTTCCATAAACTGCTGGCACAGAGGTACATAGATGTCTGG	QTSMYLCASSLWKGRRDEKLFFGSGTQLSVL	TRBJ1-4	TRBV28	4	-5.91
CAAGACAGAGAGCTGGGTTCCACTGCCAAAAAACAGTTTTTCATCCCTGGCAACGCTGCAGAGATATATGCTGCTGTCTTCAGGGCTCATGTTG	NMSPEDSSIYLCSVARDEKLFFGSGTQLSVL	TRBJ1-4	TRBV29-1	2	-6.211
CAAGACAGAGAGCTGGGTTCCACTGCCAAAAAACAGTTTTTCATCCCTGTCCCCAGCAGCACTGCAGATGTAGAAGCTGCTGTCTTCAGGATGG	HPEDSSFYICSAAGDRDEKLFFGSGTQLSVL	TRBJ1-4	TRBV20-1	7	-5.667
CAAGACAGAGAGCTGGGTTCCACTGCCAAAAAACAGTTTTTCATCCCTGTCCCCGGGTTGGCTGCTGGCACAGAGATACACGGCCGAGTCCTCA	EDSAVYLCASSQPGDRDEKLFFGSGTQLSVL	TRBJ1-4	TRBV11-2	3	-6.035
CAAGACAGAGAGCTGGGTTCCACTGCCAAAAAACAGTTTTTCATCCCTGTCCCGGAAATCACTGCTGGCACAGAAGTACACAGATGTCTGGGAG	SQTSVYFCASSDFRDRDEKLFFGSGTQLSVL	TRBJ1-4	TRBV6-1	3	-6.035
CAAGACAGAGAGCTGGGTTCCACTGCCAAAAAACAGTTTTTCATCCCTGTCCCGGGCGCTGCTGGCACAGAAATACAAAGCTGAGTCCCCCAGC	LGDSALYFCASSARDRDEKLFFGSGTQLSVL	TRBJ1-4	TRBV9	5	-5.814
CAAGACAGAGAGCTGGGTTCCACTGCCAAAAAACAGTTTTTCATCCCTGTCCCGGGCTCTGCTGGCACAGAGATACAGGGCCGAGTCGTCCAGC	LDDSALYLCASRARDRDEKLFFGSGTQLSVL	TRBJ1-4	TRBV5-4	2	-6.211
CAAGACAGAGAGCTGGGTTCCACTGCCAAAAAACAGTTTTTCATCCCTGTCCCGGTTTACGCTGCAGAGATATATGCTGCTGTCTTCAGGGCTC	SPEDSSIYLCSVNRDRDEKLFFGSGTQLSVL	TRBJ1-4	TRBV29-1	5	-5.814
CAAGACAGAGAGCTGGGTTCCACTGCCAAAAAACAGTTTTTCATCCCTGTCCCGTGTGCTGGCACAGAAGTACATGGCTGAGTCCTCCAGCTTT	KLEDSAMYFCASTRDRDEKLFFGSGTQLSVL	TRBJ1-4	TRBV2	2	-6.211
CAAGACAGAGAGCTGGGTTCCACTGCCAAAAAACAGTTTTTCATCCCTGTCGGGGCTGCTGGCACAGAGATACACGGCCGAGTCCTCAAGCTTT	KLEDSAVYLCASSPDRDEKLFFGSGTQLSVL	TRBJ1-4	TRBV11-2	10	-5.513
CAAGACAGAGAGCTGGGTTCCACTGCCAAAAAACAGTTTTTCATCCCTGTCTATTGCTGGCACAGAAGTAAACAGAAGTCTGAGAGGGAGCAGC	LLPLRLLFTSVPAIDRDEKLFFGSGTQLSVL	TRBJ1-4	TRBV6-7	3	-6.035
CAAGACAGAGAGCTGGGTTCCACTGCCAAAAAACAGTTTTTCATCCCTTAAGACATCTCTAGCACTGCAGATGTAGAAGCTGCTGTCTTCAGGA	PEDSSFYICSARDVLRDEKLFFGSGTQLSVL	TRBJ1-4	TRBV20-1	10	-5.513
CAAGACAGAGAGCTGGGTTCCACTGCCAAAAAACAGTTTTTCATCCCTTAATCTAGCACTGCAGATGTAGAAGCTGCTGTCTTCAGGATGGGCA	AHPEDSSFYICSARLRDEKLFFGSGTQLSVL	TRBJ1-4	TRBV20-1	4	-5.91
CAAGACAGAGAGCTGGGTTCCACTGCCAAAAAACAGTTTTTCATCCCTTCCAATACTACTGGCACAGAGATAGAAAGCTGTCGGGTTCTTTTGG	QKNPTAFYLCASSIGRDEKLFFGSGTQLSVL	TRBJ1-4	TRBV19	9	-5.558
CAAGACAGAGAGCTGGGTTCCACTGCCAAAAAACAGTTTTTCATCCCTTCTCCTCATACCGGCACAGAGGTACATAGATGTCTGGTTGGTGCTG	STNQTSMYLCAGMRRRDEKLFFGSGTQLSVL	TRBJ1-4	TRBV28	4	-5.91
CAAGACAGAGAGCTGGGTTCCACTGCCAAAAAACAGTTTTTCATCCCTTGTCCGGCTGTGTTCTTGGCTGCTGGCGCAGAGATACAGGGCCGAG	SALYLCASSQEHSRTRDEKLFFGSGTQLSVL	TRBJ1-4	TRBV4-3	4	-5.91
CAAGACAGAGAGCTGGGTTCCACTGCCAAAAAACAGTTTTTCATCCGAACCGTCGAAGCTGCTGGCACAGAGATACATGGCCGAGTCCCCCTGC	QGDSAMYLCASSFDGSDEKLFFGSGTQLSVL	TRBJ1-4	TRBV7-9	2	-6.211
CAAGACAGAGAGCTGGGTTCCACTGCCAAAAAACAGTTTTTCATCCGACCCCGTACCCAAGCTGCTGGCGCAAAGATAAAGGGCCGAGTCCCCC	GDSALYLCASSLGTGSDEKLFFGSGTQLSVL	TRBJ1-4	TRBV5-1	7	-5.667
CAAGACAGAGAGCTGGGTTCCACTGCCAAAAAACAGTTTTTCATCCGACCCTGGAAAGCTGCTGGCACAGAGATACAGGGCCGAGTCGTCCAGC	LDDSALYLCASSFPGSDEKLFFGSGTQLSVL	TRBJ1-4	TRBV5-4	2	-6.211
CAAGACAGAGAGCTGGGTTCCACTGCCAAAAAACAGTTTTTCATCCGACCTCGGCGTCGTACAGGCACAGAAGTACACAGATGTCTGGGAGGGA	PSQTSVYFCACTTPRSDEKLFFGSGTQLSVL	TRBJ1-4	TRBV6-1	3	-6.035
CAAGACAGAGAGCTGGGTTCCACTGCCAAAAAACAGTTTTTCATCCGACTTCCGAGCACTGCAGATGTAGAAGCTGCTGTCTTCAGGATGGGCA	AHPEDSSFYICSARKSDEKLFFGSGTQLSVL	TRBJ1-4	TRBV20-1	14	-5.366
CAAGACAGAGAGCTGGGTTCCACTGCCAAAAAACAGTTTTTCATCCGAGAGTCCGGTTGAACTACTGGCACAGAGATAGAAAGCTGTCGGGTTC	NPTAFYLCASSSTGLSDEKLFFGSGTQLSVL	TRBJ1-4	TRBV19	3	-6.035
CAAGACAGAGAGCTGGGTTCCACTGCCAAAAAACAGTTTTTCATCCGAGGACCGTCCACTGGCACAGAGATAGAAAGCTGTCGGGTTCTTTTGG	QKNPTAFYLCASGRSSDEKLFFGSGTQLSVL	TRBJ1-4	TRBV19	7	-5.667
CAAGACAGAGAGCTGGGTTCCACTGCCAAAAAACAGTTTTTCATCCGAGTCCCGGGGGTGACTACTGGCACAGAGATAGAAAGCTGTCGGGTTN	NPTAFYLCASSHPRDSDEKLFFGSGTQLSVL	TRBJ1-4	TRBV19	3	-6.035
CAAGACAGAGAGCTGGGTTCCACTGCCAAAAAACAGTTTTTCATCCGAGTTTCCACTGCTGGCACAGAAGTACATGGCTGAGTCCTCCAGCTTT	KLEDSAMYFCASSGNSDEKLFFGSGTQLSVL	TRBJ1-4	TRBV2	3	-6.035
CAAGACAGAGAGCTGGGTTCCACTGCCAAAAAACAGTTTTTCATCCGATGTCCCGACCCTGCTGGCGCAAAGATAAAGGGCCGAGTCCCCCAGC	LGDSALYLCASRVGTSDEKLFFGSGTQLSVL	TRBJ1-4	TRBV5-1	2	-6.211
CAAGACAGAGAGCTGGGTTCCACTGCCAAAAAACAGTTTTTCATCCGCCACCAAGCTGCTGGCGCAAAGATAAAGGGCCGAGTCCCCCAGCTCC	ELGDSALYLCASSLVADEKLFFGSGTQLSVL	TRBJ1-4	TRBV5-1	10	-5.513
CAAGACAGAGAGCTGGGTTCCACTGCCAAAAAACAGTTTTTCATCCGCCATTCCGCTCCTGCTGGCACAGAAGTACACAGATGTCTGGGAGGGA	PSQTSVYFCASRSGMADEKLFFGSGTQLSVL	TRBJ1-4	TRBV6-6	5	-5.814
CAAGACAGAGAGCTGGGTTCCACTGCCAAAAAACAGTTTTTCATCCGCCCCCCAGTCGGTACTACTGGCACAGAGATAGAAAGCTGTCGGGTTC	NPTAFYLCASSTDWGADEKLFFGSGTQLSVL	TRBJ1-4	TRBV19	3	-6.035
CAAGACAGAGAGCTGGGTTCCACTGCCAAAAAACAGTTTTTCATCCGCCCCCCCTTCAACGCTGCAGAGATATATGCTGCTGTCTTCAGGGCTC	SPEDSSIYLCSVEGGADEKLFFGSGTQLSVL	TRBJ1-4	TRBV29-1	5	-5.814
CAAGACAGAGAGCTGGGTTCCACTGCCAAAAAACAGTTTTTCATCCGCCCCCGCCAAGCTGCTGGCGCAAAGATAAAGGGCCGAGTCCCCCAGC	LGDSALYLCASSLAGADEKLFFGSGTQLSVL	TRBJ1-4	TRBV5-1	4	-5.91
CAAGACAGAGAGCTGGGTTCCACTGCCAAAAAACAGTTTTTCATCCGCCCCCTGTAGTCCGTTGCTGCTGGCGCAAAGATAAAGGGCCGAGTCN	DSALYLCASSNGLQGADEKLFFGSGTQLSVL	TRBJ1-4	TRBV5-1	2	-6.211
CAAGACAGAGAGCTGGGTTCCACTGCCAAAAAACAGTTTTTCATCCGCCCCTCTTTCTTGGCTGCTGGCACAGAAATACACAGCAGAGTCACCA	GDSAVYFCASSQERGADEKLFFGSGTQLSVL	TRBJ1-4	TRBV3-1	2	-6.211
CAAGACAGAGAGCTGGGTTCCACTGCCAAAAAACAGTTTTTCATCCGCCCCTGTAATAGCACTGCAGATGTAGAAGCTGCTGTCTTCAGGATGG	HPEDSSFYICSAITGADEKLFFGSGTQLSVL	TRBJ1-4	TRBV20-1	3	-6.035
CAAGACAGAGAGCTGGGTTCCACTGCCAAAAAACAGTTTTTCATCCGCCCCTGTATAGGTGCTGGCACAGAAGTACATGGCTGAGTCCTCCAGC	LEDSAMYFCASTYTGADEKLFFGSGTQLSVL	TRBJ1-4	TRBV2	8	-5.609
CAAGACAGAGAGCTGGGTTCCACTGCCAAAAAACAGTTTTTCATCCGCCGCCCCTGTGCTGCTGGCGCAAAGATAAAGGGCCGAGTCCCCCAGC	LGDSALYLCASSTGAADEKLFFGSGTQLSVL	TRBJ1-4	TRBV5-1	3	-6.035
CAAGACAGAGAGCTGGGTTCCACTGCCAAAAAACAGTTTTTCATCCGCCGTGCGACCGCTGCAGAGATATATGCTGCTGTCTTCAGGGCTCATG	MSPEDSSIYLCSGRTADEKLFFGSGTQLSVL	TRBJ1-4	TRBV29-1	7	-5.667
CAAGACAGAGAGCTGGGTTCCACTGCCAAAAAACAGTTTTTCATCCGCCTCGGCCTTGCTGGCACAGAGGTACATAGATGTCTGGTTGGTGCTG	STNQTSMYLCASKAEADEKLFFGSGTQLSVL	TRBJ1-4	TRBV28	2	-6.211
CAAGACAGAGAGCTGGGTTCCACTGCCAAAAAACAGTTTTTCATCCGCGCCCCCTGAGCTGCTGGCGCAAAGATAAAGGGCCGAGTCCCCCAGC	LGDSALYLCASSSGGADEKLFFGSGTQLSVL	TRBJ1-4	TRBV5-1	2	-6.211
CAAGACAGAGAGCTGGGTTCCACTGCCAAAAAACAGTTTTTCATCCGCGCCCCCTGTAGTACTACTGGCACAGAGATAGAAAGCTGTCGGGTTC	NPTAFYLCASSTTGGADEKLFFGSGTQLSVL	TRBJ1-4	TRBV19	4	-5.91
CAAGACAGAGAGCTGGGTTCCACTGCCAAAAAACAGTTTTTCATCCGCTGCCCCAATACTACTGGCACAGAGATAGAAAGCTGTCGGGTTCTTN	KNPTAFYLCASSIGAADEKLFFGSGTQLSVL	TRBJ1-4	TRBV19	2	-6.211
CAAGACAGAGAGCTGGGTTCCACTGCCAAAAAACAGTTTTTCATCCGCTGTCCCCCTTCCGACACTGCAGATGTAGAAGCTGCTGTCTTCAGGA	PEDSSFYICSVGRGTADEKLFFGSGTQLSVL	TRBJ1-4	TRBV20-1	2	-6.211
CAAGACAGAGAGCTGGGTTCCACTGCCAAAAAACAGTTTTTCATCCGCTGTCCCGGTCTGACTACTGGCACAGAGATAGAAAGCTGTCGGGTTC	NPTAFYLCASSQTGTADEKLFFGSGTQLSVL	TRBJ1-4	TRBV19	2	-6.211
CAAGACAGAGAGCTGGGTTCCACTGCCAAAAAACAGTTTTTCATCCGCTGTCCTTTGGCTGCTGGCACAGAAATACACAGCAGAGTCACCAAGC	LGDSAVYFCASSQRTADEKLFFGSGTQLSVL	TRBJ1-4	TRBV3-1	3	-6.035
CAAGACAGAGAGCTGGGTTCCACTGCCAAAAAACAGTTTTTCATCCGGAGATCTAGCACTGCAGATGTAGAAGCTGCTGTCTTCAGGATGGGCA	AHPEDSSFYICSARSPDEKLFFGSGTQLSVL	TRBJ1-4	TRBV20-1	8	-5.609
CAAGACAGAGAGCTGGGTTCCACTGCCAAAAAACAGTTTTTCATCCGGCCGACCCTGCAAGCTGCTGGCACAGAGATACACGGCCGAGTCCTCA	EDSAVYLCASSLQGRPDEKLFFGSGTQLSVL	TRBJ1-4	TRBV11-2	2	-6.211
CAAGACAGAGAGCTGGGTTCCACTGCCAAAAAACAGTTTTTCATCCGGGACTGTCCCCGTACTACTGGCACAGAGATAGAAAGCTGTCGGGTTC	NPTAFYLCASSTGTVPDEKLFFGSGTQLSVL	TRBJ1-4	TRBV19	2	-6.211
CAAGACAGAGAGCTGGGTTCCACTGCCAAAAAACAGTTTTTCATCCGGTCTATTGCTGCTGGCGCAAAGATAAAGGGCCGAGTCCCCCAGCTCC	ELGDSALYLCASSNRPDEKLFFGSGTQLSVL	TRBJ1-4	TRBV5-1	3	-6.035
CAAGACAGAGAGCTGGGTTCCACTGCCAAAAAACAGTTTTTCATCCGTAGTTGTCGCTTTGCTGGCGCAAAGATAAAGGGCCGAGTCCCCCAGC	LGDSALYLCASKATTTDEKLFFGSGTQLSVL	TRBJ1-4	TRBV5-1	7	-5.667
CAAGACAGAGAGCTGGGTTCCACTGCCAAAAAACAGTTTTTCATCCGTCCCCTGCAAGCTGCTGGCACAGAGATAGAGGGCCGAGTCCCCCAGC	LGDSALYLCASSLQGTDEKLFFGSGTQLSVL	TRBJ1-4	TRBV5-6	38	-4.933
CAAGACAGAGAGCTGGGTTCCACTGCCAAAAAACAGTTTTTCATCCGTCCGGGGACTACTGGCACAGAGATAGAAAGCTGTCGGGTTCTTTTGG	QKNPTAFYLCASSPRTDEKLFFGSGTQLSVL	TRBJ1-4	TRBV19	3	-6.035
CAAGACAGAGAGCTGGGTTCCACTGCCAAAAAACAGTTTTTCATCCGTCGCTATACTACTGGCACAGAGATAGAAAGCTGTCGGGTTCTTTTGG	QKNPTAFYLCASSIATDEKLFFGSGTQLSVL	TRBJ1-4	TRBV19	2	-6.211
CAAGACAGAGAGCTGGGTTCCACTGCCAAAAAACAGTTTTTCATCCGTTCCCTGTCCGATGCTGCTGGCACAGAGATAGAGGGCCGAGTCCCCC	GDSALYLCASSIGQGTDEKLFFGSGTQLSVL	TRBJ1-4	TRBV5-6	16	-5.308
CAAGACAGAGAGCTGGGTTCCACTGCCAAAAAACAGTTTTTCATCCTCCCCTGTCCATGGTCTGCTGGCACAGAAGTACAGAGAGGTCTGGTTG	NQTSLYFCASRPWTGEDEKLFFGSGTQLSVL	TRBJ1-4	TRBV27	3	-6.035
CAAGACAGAGAGCTGGGTTCCACTGCCAAAAAACAGTTTTTCATCCTCCCTGTCATAACTGCTGGCACAGAAGTACACAGATGTCTGGGAGGGA	PSQTSVYFCASSYDREDEKLFFGSGTQLSVL	TRBJ1-4	TRBV6-5	7	-5.667
CAAGACAGAGAGCTGGGTTCCACTGCCAAAAAACAGTTTTTCATCCTCCCTGTCGCTAAATATTCTGATGGCACAGAAGTACACAGATGTCTGG	QTSVYFCAIRIFSDREDEKLFFGSGTQLSVL	TRBJ1-4	TRBV10-3	2	-6.211
CAAGACAGAGAGCTGGGTTCCACTGCCAAAAAACAGTTTTTCATCCTCCTCCACTGAGCCCCCTGTAGAACTGCTGGCACAGAAGTACACAGAT	SVYFCASSSTGGSVEEDEKLFFGSGTQLSVL	TRBJ1-4	TRBV6-5	3	-6.035
CAAGACAGAGAGCTGGGTTCCACTGCCAAAAAACAGTTTTTCATCCTCCTCCGAGATGGCACAGAAGTACACAGATGTCTGGGAGCTGGTAGCG	ATSSQTSVYFCAISEEDEKLFFGSGTQLSVL	TRBJ1-4	TRBV10-3	17	-5.282
CAAGACAGAGAGCTGGGTTCCACTGCCAAAAAACAGTTTTTCATCCTCCTCTCTCACTCTCTCTTGGCTGCTGGCACAGAAATACACAGCAGAG	SAVYFCASSQERVREEDEKLFFGSGTQLSVL	TRBJ1-4	TRBV3-1	3	-6.035
CAAGACAGAGAGCTGGGTTCCACTGCCAAAAAACAGTTTTTCATCCTCCTGGTCGGCTGCTGGCACAGAGATACATGGCCGAGTCCCCCTGCTC	SRGTRPCISVPAADQEDEKLFFGSGTQLSVL	TRBJ1-4	TRBV7-9	13	-5.399
CAAGACAGAGAGCTGGGTTCCACTGCCAAAAAACAGTTTTTCATCCTCCTGTCCCTCGGAACTGCTGGCACAGAAGTACACAGATGTCTGGGAG	SQTSVYFCASSSEGQEDEKLFFGSGTQLSVL	TRBJ1-4	TRBV6-5	4	-5.91
CAAGACAGAGAGCTGGGTTCCACTGCCAAAAAACAGTTTTTCATCCTCGACGCTGCAGAGATATATGCTGCTGTCTTCAGGGCTCATGTTGCTC	SNMSPEDSSIYLCSVEDEKLFFGSGTQLSVL	TRBJ1-4	TRBV29-1	2	-6.211
CAAGACAGAGAGCTGGGTTCCACTGCCAAAAAACAGTTTTTCATCCTCTGTCCCCAGGGCTTGGCTGCTGGCGCAGAGATACAGGGCTGAGTCT	DSALYLCASSQALGTEDEKLFFGSGTQLSVL	TRBJ1-4	TRBV4-1	7	-5.667
CAAGACAGAGAGCTGGGTTCCACTGCCAAAAAACAGTTTTTCATCCTGCCATAAACTGCTGGCACAGAAGTACAGAGAGGTCTGGTTGGGGCTG	SPNQTSLYFCASSLWQDEKLFFGSGTQLSVL	TRBJ1-4	TRBV27	3	-6.035
CAAGACAGAGAGCTGGGTTCCACTGCCAAAAAACAGTTTTTCATCCTGCCCCCACCAGGGGCTGCTGGCACAGAGATAGAGGGCCGAGTCCCCC	GDSALYLCASSPWWGQDEKLFFGSGTQLSVL	TRBJ1-4	TRBV5-6	2	-6.211
CAAGACAGAGAGCTGGGTTCCACTGCCAAAAAACAGTTTTTCATCCTGCCCCCGTGGGGCACTGCAGATGTAGAAGCTGCTGTCTTCAGGATGG	HPEDSSFYICSAPRGQDEKLFFGSGTQLSVL	TRBJ1-4	TRBV20-1	10	-5.513
CAAGACAGAGAGCTGGGTTCCACTGCCAAAAAACAGTTTTTCATCCTGCCGTCCGCCCAAGCTGCTGGCACAGAGATACAGGGCCGAGTCGTCC	DDSALYLCASSLGGRQDEKLFFGSGTQLSVL	TRBJ1-4	TRBV5-4	3	-6.035
CAAGACAGAGAGCTGGGTTCCACTGCCAAAAAACAGTTTTTCATCCTGCCTCCTCGGTGAGCTGGCACAGAAATAAGCTGCCGAATCTCCTCGC	RGDSAAYFCASSPRRQDEKLFFGSGTQLSVL	TRBJ1-4	TRBV18	4	-5.91
CAAGACAGAGAGCTGGGTTCCACTGCCAAAAAACAGTTTTTCATCCTGCTGAAAACTGCTGGCGCAAAGATAAAGGGCCGAGTCCCCCAGCTCC	ELGDSALYLCASSFQQDEKLFFGSGTQLSVL	TRBJ1-4	TRBV5-1	4	-5.91
CAAGACAGAGAGCTGGGTTCCACTGCCAAAAAACAGTTTTTCATCCTGTCCGGGGCCCAAGCTGCTGGCGCAAAGATAAAGGGCCGAGTCCCCC	GDSALYLCASSLGPGQDEKLFFGSGTQLSVL	TRBJ1-4	TRBV5-1	6	-5.734
CAAGACAGAGAGCTGGGTTCCACTGCCAAAAAACAGTTTTTCATCCTGTCTAACGGTACTGGCACAGAGATAGAAAGCTGTCGGGTTCTTTTGG	QKNPTAFYLCASTVRQDEKLFFGSGTQLSVL	TRBJ1-4	TRBV19	3	-6.035
CAAGACAGAGAGCTGGGTTCCACTGCCAAAAAACAGTTTTTCATCCTGTTTAGCACTGCAGATGTAGAAGCTGCTGTCTTCAGGATGGGCACTN	SAHPEDSSFYICSAKQDEKLFFGSGTQLSVL	TRBJ1-4	TRBV20-1	2	-6.211
CAAGACAGAGAGCTGGGTTCCACTGCCAAAAAACAGTTTTTCATCCTTAGCCCCGTAACTGCTGGCACACAAGTACACAGATGTCTGGGAGGGA	PSQTSVYLCASSYGAKDEKLFFGSGTQLSVL	TRBJ1-4	TRBV6-8	3	-6.035
CAAGACAGAGAGCTGGGTTCCACTGCCAAAAAACAGTTTTTCATCCTTCCCGGAGTCACTGCTGGCGCAGAAATACACAGATGTCTGGGAGCGN	RSQTSVYFCASSDSGKDEKLFFGSGTQLSVL	TRBJ1-4	TRBV10-2	2	-6.211
CAAGACAGAGAGCTGGGTTCCACTGCCAAAAAACAGTTTTTCATCCTTCCCTGGCCTGTAGACTATACTACTGGCACAGAGATAGAAAGCTGTC	TAFYLCASSIVYRPGKDEKLFFGSGTQLSVL	TRBJ1-4	TRBV19	2	-6.211
CAAGACAGAGAGCTGGGTTCCACTGCCAAAAAACAGTTTTTCATCCTTTGTCCCGGACAAACTGGCACAGAGGTACATAGATGTCTGGTTGGTG	TNQTSMYLCASLSGTKDEKLFFGSGTQLSVL	TRBJ1-4	TRBV28	5	-5.814
CAAGACAGAGAGCTGGGTTCCACTGCCAAAAAACAGTTTTTCATCGAACCCCTGTCTTTTGCTGGCACAGAAGTACACAGATGTCTGGGAGGGA	PSQTSVYFCASKRQGFDEKLFFGSGTQLSVL	TRBJ1-4	TRBV6-1	3	-6.035
CAAGACAGAGAGCTGGGTTCCACTGCCAAAAAACAGTTTTTCATCGAACCTGTCCGGGACTCTAGCACTGCAGATGTAGAAGCTGCTGTCTTCA	EDSSFYICSARVPDRFDEKLFFGSGTQLSVL	TRBJ1-4	TRBV20-1	4	-5.91
CAAGACAGAGAGCTGGGTTCCACTGCCAAAAAACAGTTTTTCATCGACGCCCCCTCTTTGGCTGCTGGCACAGAAGTACACAGATGTCTGGGAG	SQTSVYFCASSQRGGVDEKLFFGSGTQLSVL	TRBJ1-4	TRBV6-1	2	-6.211
CAAGACAGAGAGCTGGGTTCCACTGCCAAAAAACAGTTTTTCATCGACGGTCTCTACCGGCTGTCTAGCACTGCAGATGTAGAAGCTGCTGTCT	DSSFYICSARQPVETVDEKLFFGSGTQLSVL	TRBJ1-4	TRBV20-1	2	-6.211
CAAGACAGAGAGCTGGGTTCCACTGCCAAAAAACAGTTTTTCATCGACTCCCCGGCTAGCACTGCAGATGTAGAAGCTGCTGTCTTCAGGATGG	HPEDSSFYICSASRGVDEKLFFGSGTQLSVL	TRBJ1-4	TRBV20-1	12	-5.433
CAAGACAGAGAGCTGGGTTCCACTGCCAAAAAACAGTTTTTCATCGAGGGCCCTGGGCGCACTGCAGATGTAGAAGCTGCTGTCTTCAGGATGG	HPEDSSFYICSAPRALDEKLFFGSGTQLSVL	TRBJ1-4	TRBV20-1	2	-6.211
CAAGACAGAGAGCTGGGTTCCACTGCCAAAAAACAGTTTTTCATCGCCACGCTGTGAGGCACAGAGATAGAAAGCTGTCGGGTTCTTTTGGGCC	AQKNPTAFYLCASQRGDEKLFFGSGTQLSVL	TRBJ1-4	TRBV19	5	-5.814
CAAGACAGAGAGCTGGGTTCCACTGCCAAAAAACAGTTTTTCATCGCCCACCCGATCTCTAGCACTGCAGATGTAGAAGCTGCTGTCTTCAGGA	PEDSSFYICSARDRVGDEKLFFGSGTQLSVL	TRBJ1-4	TRBV20-1	2	-6.211
CAAGACAGAGAGCTGGGTTCCACTGCCAAAAAACAGTTTTTCATCGCCCCAGGCCCGACTGCTGGCACAGAAGTACATGGCTGAGTCCTCCAGC	LEDSAMYFCASSRAWGDEKLFFGSGTQLSVL	TRBJ1-4	TRBV2	8	-5.609
CAAGACAGAGAGCTGGGTTCCACTGCCAAAAAACAGTTTTTCATCGCCCCCCTGTCCGGGGCTAGCACTGCAGATGTAGAAGCTGCTGTCTTCA	EDSSFYICSASPGQGGDEKLFFGSGTQLSVL	TRBJ1-4	TRBV20-1	4	-5.91
CAAGACAGAGAGCTGGGTTCCACTGCCAAAAAACAGTTTTTCATCGCCCCCTGAGGCGCTGCAGAGATATATGCTGCTGTCTTCAGGGCTCATG	MSPEDSSIYLCSASGGDEKLFFGSGTQLSVL	TRBJ1-4	TRBV29-1	11	-5.471
CAAGACAGAGAGCTGGGTTCCACTGCCAAAAAACAGTTTTTCATCGCCCCCTGCAAACGGTGGTGAGCTGGCACAGAAATAAGCTGCCGAATCT	DSAAYFCASSPPFAGGDEKLFFGSGTQLSVL	TRBJ1-4	TRBV18	5	-5.814
CAAGACAGAGAGCTGGGTTCCACTGCCAAAAAACAGTTTTTCATCGCCCCCTGCCCAGTCACTGCTGGCACAGAAGTACATGGCTGAGTCCTCC	EDSAMYFCASSDWAGGDEKLFFGSGTQLSVL	TRBJ1-4	TRBV2	5	-5.814
CAAGACAGAGAGCTGGGTTCCACTGCCAAAAAACAGTTTTTCATCGCCCCCTGTAAAGCTGCTGGCACAGAGATACAGGGCCGAGTCCCCCAGC	LGDSALYLCASSFTGGDEKLFFGSGTQLSVL	TRBJ1-4	TRBV5-5	4	-5.91
CAAGACAGAGAGCTGGGTTCCACTGCCAAAAAACAGTTTTTCATCGCCCCCTTTGCTGGCACAGAAGTACATGGCTGAGTCCTCCAGCTTTGTG	TKLEDSAMYFCASKGGDEKLFFGSGTQLSVL	TRBJ1-4	TRBV2	2	-6.211
CAAGACAGAGAGCTGGGTTCCACTGCCAAAAAACAGTTTTTCATCGCCCCTCCCCGAGGGACTGCTGGCACAGAGGTACATAGATGTCTGGTTG	NQTSMYLCASSPSGRGDEKLFFGSGTQLSVL	TRBJ1-4	TRBV28	3	-6.035
CAAGACAGAGAGCTGGGTTCCACTGCCAAAAAACAGTTTTTCATCGCCCCTGGTTCTGCTGGCACAGAAGTACATGGCTGAGTCCTCCAGCTTT	KLEDSAMYFCASRTRGDEKLFFGSGTQLSVL	TRBJ1-4	TRBV2	2	-6.211
CAAGACAGAGAGCTGGGTTCCACTGCCAAAAAACAGTTTTTCATCGCCCCTGTCCGGTGGTGAGCTGGCACAGAAATAAGCTGCCGAATCTCCT	GDSAAYFCASSPPDRGDEKLFFGSGTQLSVL	TRBJ1-4	TRBV18	4	-5.91
CAAGACAGAGAGCTGGGTTCCACTGCCAAAAAACAGTTTTTCATCGCCCGACAAGCTGCTGGCGCAAAGATAAAGGGCCGAGTCCCCCAGCTCC	ELGDSALYLCASSLSGDEKLFFGSGTQLSVL	TRBJ1-4	TRBV5-1	2	-6.211
CAAGACAGAGAGCTGGGTTCCACTGCCAAAAAACAGTTTTTCATCGCCCTGGGCAACGCTGCAGAGATATATGCTGCTGTCTTCAGGGCTCATG	MSPEDSSIYLCSVAQGDEKLFFGSGTQLSVL	TRBJ1-4	TRBV29-1	3	-6.035
CAAGACAGAGAGCTGGGTTCCACTGCCAAAAAACAGTTTTTCATCGCCCTGTCGTTCACTGCTGGCACAGAAGTACACAGATGTCTGGGAGGGA	PSQTSVYFCASSERQGDEKLFFGSGTQLSVL	TRBJ1-4	TRBV6-1	4	-5.91
CAAGACAGAGAGCTGGGTTCCACTGCCAAAAAACAGTTTTTCATCGCCGAACTCTCCCAAGCTGCTGGCGCAAAGATAAAGGGCCGAGTCCCCC	GDSALYLCASSLGEFGDEKLFFGSGTQLSVL	TRBJ1-4	TRBV5-1	3	-6.035
CAAGACAGAGAGCTGGGTTCCACTGCCAAAAAACAGTTTTTCATCGCCTGTCCCTAGGCTGGCGCAAAGATAAAGGGCCGAGTCCCCCAGCTCC	ELGDSALYLCASLGTGDEKLFFGSGTQLSVL	TRBJ1-4	TRBV5-1	3	-6.035
CAAGACAGAGAGCTGGGTTCCACTGCCAAAAAACAGTTTTTCATCGCCTTCCCTGGGGTAACTGCTGGCACAGAAGTACACAGATGTTTGGGAG	SQTSVYFCASSYPREGDEKLFFGSGTQLSVL	TRBJ1-4	TRBV6-2	4	-5.91
CAAGACAGAGAGCTGGGTTCCACTGCCAAAAAACAGTTTTTCATCGCGCCCCCAGGAGGGCTGCTGGCACAGAAATACAAAGCTGAGTCCCCCA	GGLSFVFLCQQPSWGRDEKLFFGSGTQLSVL	TRBJ1-4	TRBV9	3	-6.035
CAAGACAGAGAGCTGGGTTCCACTGCCAAAAAACAGTTTTTCATCGCGGCCCCTGTTTACACTGCTGGCACAGAAGTACATGGCTGAGTCCTCC	EDSAMYFCASSVNRGRDEKLFFGSGTQLSVL	TRBJ1-4	TRBV2	2	-6.211
CAAGACAGAGAGCTGGGTTCCACTGCCAAAAAACAGTTTTTCATCGCTCCCGACAACGCTGCAGAGATATATGCTGCTGTCTTCAGGGCTCATG	MSPEDSSIYLCSVVGSDEKLFFGSGTQLSVL	TRBJ1-4	TRBV29-1	3	-6.035
CAAGACAGAGAGCTGGGTTCCACTGCCAAAAAACAGTTTTTCATCGCTGTCCCCTTCACTGCTGGCACAGAAGTACACAGATGTCTGGGAGGGA	PSQTSVYFCASSEGDSDEKLFFGSGTQLSVL	TRBJ1-4	TRBV6-1	6	-5.734
CAAGACAGAGAGCTGGGTTCCACTGCCAAAAAACAGTTTTTCATCGCTGTCCTGCACTCTAGCACTGCAGATGTAGAAGCTGCTGTCTTCAGGA	PEDSSFYICSARVQDSDEKLFFGSGTQLSVL	TRBJ1-4	TRBV20-1	10	-5.513
CAAGACAGAGAGCTGGGTTCCACTGCCAAAAAACAGTTTTTCATCGCTTGCGAAGCTGCTGGATCTTGAGAGTGGAGTCTACTCCTTTGAGCCT	GSKE*TPLSRSSSFASDEKLFFGSGTQLSVL	TRBJ1-4	TRBV11-2	3	-6.035
CAAGACAGAGAGCTGGGTTCCACTGCCAAAAAACAGTTTTTCATCGGCCCCTCCGTAACTGCTGGCACAGAAGTACACAGATGTCTGGGAGGGA	PSQTSVYFCASSYGGADEKLFFGSGTQLSVL	TRBJ1-4	TRBV6-5	4	-5.91
CAAGACAGAGAGCTGGGTTCCACTGCCAAAAAACAGTTTTTCATCGGCCCGGTTGTTGCTGCTGGCGCAAAGATAAAGGGCCGAGTCCCCCAGC	LGDSALYLCASSNNRADEKLFFGSGTQLSVL	TRBJ1-4	TRBV5-1	3	-6.035
CAAGACAGAGAGCTGGGTTCCACTGCCAAAAAACAGTTTTTCATCGGCCGTCCCAGCGACGGCGCTGGCGCAAAGATAAAGGGCCGAGTCCCCC	GDSALYLCASAVAGTADEKLFFGSGTQLSVL	TRBJ1-4	TRBV5-1	4	-5.91
CAAGACAGAGAGCTGGGTTCCACTGCCAAAAAACAGTTTTTCATCGGCCTGTTTACTAGCACTGCAGATGTAGAAGCTGCTGTCTTCAGGATGG	HPEDSSFYICSASKQADEKLFFGSGTQLSVL	TRBJ1-4	TRBV20-1	9	-5.558
CAAGACAGAGAGCTGGGTTCCACTGCCAAAAAACAGTTTTTCATCGGTCCCCTGTCCGGGGGGGCTGCTGGCACAGAGATACACGGCCGAGTCC	DSAVYLCASSPPGQGTDEKLFFGSGTQLSVL	TRBJ1-4	TRBV7-2	3	-6.035
CAAGACAGAGAGCTGGGTTCCACTGCCAAAAAACAGTTTTTCATCGTAACCGCCCCCCTTTGACCAGGCACAGAGATAGAAGCCAGAGTCACTG	SDSGFYLCAWSKGGGYDEKLFFGSGTQLSVL	TRBJ1-4	TRBV30	4	-5.91
CAAGACAGAGAGCTGGGTTCCACTGCCAAAAAACAGTTTTTCATCGTAAGCGCGGCTGCTGGCACAGAAATAAACTCCAGAATCCTCCAGTTCT	ELEDSGVYFCASSRAYDEKLFFGSGTQLSVL	TRBJ1-4	TRBV14	3	-6.035
CAAGACAGAGAGCTGGGTTCCACTGCCAAAAAACAGTTTTTCATCGTACCCCTGTCCCGTGCTGCTGGCACAGAGATACATGGCCGAGTCCCCN	GDSAMYLCASSTGQGYDEKLFFGSGTQLSVL	TRBJ1-4	TRBV7-9	2	-6.211
CAAGACAGAGAGCTGGGTTCCACTGCCAAAAAACAGTTTTTCATCGTCCCGACTGCTGGCACAGAGGTACATAGATGTCTGGTTGGTGCTGGCG	ASTNQTSMYLCASSRDDEKLFFGSGTQLSVL	TRBJ1-4	TRBV28	6	-5.734
CAAGACAGAGAGCTGGGTTCCACTGCCAAAAAACAGTTTTTCATCGTCCCTGTCCATGCCACAGAGATAGAAGCCAGAGTCACTGAGAAGGAGC	LLLSDSGFYLCGMDRDDEKLFFGSGTQLSVL	TRBJ1-4	TRBV30	6	-5.734
CAAGACAGAGAGCTGGGTTCCACTGCCAAAAAACAGTTTTTCATCGTGACCCCCGGGCCCTTGGCTGCTGGCACAGAAATAAACTCCAGAATCC	DSGVYFCASSQGPGGHDEKLFFGSGTQLSVL	TRBJ1-4	TRBV14	3	-6.035
CAAGACAGAGAGCTGGGTTCCACTGCCAAAAAACAGTTTTTCATCGTTAGCCCCCTGTAGGCTGCTGGCACAGAGATACATGGCCGAGTCCCCC	GDSAMYLCASSLQGANDEKLFFGSGTQLSVL	TRBJ1-4	TRBV7-9	5	-5.814
CAAGACAGAGAGCTGGGTTCCACTGCCAAAAAACAGTTTTTCATCGTTCCGTGGTGAGCTGGCACAGAAATAAGCTGCCGAATCTCCTCGCACT	VRGDSAAYFCASSPRNDEKLFFGSGTQLSVL	TRBJ1-4	TRBV18	3	-6.035
CAAGACAGAGAGCTGGGTTCCACTGCCAAAAAACAGTTTTTCATCGTTTACTGTCCCTGCACTGATGGCACAGAAGTACACAGATGTCTGGGAG	SQTSVYFCAISAGTVNDEKLFFGSGTQLSVL	TRBJ1-4	TRBV10-3	5	-5.814
CAAGACAGAGAGCTGGGTTCCACTGCCAAAAAACAGTTTTTCATCGTTTATCCCCAGCCCCTGTCCGGCGCTGCTGGCACAGAGATACATGGCC	AMYLCASSAGQGLGINDEKLFFGSGTQLSVL	TRBJ1-4	TRBV7-9	2	-6.211
CAAGACAGAGAGCTGGGTTCCACTGCCAAAAAACAGTTTTTCATCTAAACCCTGGCTGCTGGCGCAAAGATAAAGGGCCGAGTCCCCCAGCTCC	ELGDSALYLCASSQGLDEKLFFGSGTQLSVL	TRBJ1-4	TRBV5-1	2	-6.211
CAAGACAGAGAGCTGGGTTCCACTGCCAAAAAACAGTTTTTCATCTAAGGCTCCTGTCCCCTCACTGGTGGCACAGAAGTAAAGAGCTGTCTGG	QTALYFCATSEGTGALDEKLFFGSGTQLSVL	TRBJ1-4	TRBV24-1	3	-6.035
CAAGACAGAGAGCTGGGTTCCACTGCCAAAAAACAGTTTTTCATCTAATTCACTGATGGCACAGAAGTACACAGATGTCTGGGAGCTGGTAGCG	ATSSQTSVYFCAISELDEKLFFGSGTQLSVL	TRBJ1-4	TRBV10-3	3	-6.035
CAAGACAGAGAGCTGGGTTCCACTGCCAAAAAACAGTTTTTCATCTACCACGCGGGCTCTAGCACTGCAGATGTAGAAGCTGCTGTCTTCAGGA	PEDSSFYICSARARVVDEKLFFGSGTQLSVL	TRBJ1-4	TRBV20-1	11	-5.471
CAAGACAGAGAGCTGGGTTCCACTGCCAAAAAACAGTTTTTCATCTAGGTTACTGCTGGCACAGAAGTACATGGCTGAGTCCTCCAGCTTTGTN	TKLEDSAMYFCASSNLDEKLFFGSGTQLSVL	TRBJ1-4	TRBV2	2	-6.211
CAAGACAGAGAGCTGGGTTCCACTGCCAAAAAACAGTTTTTCATCTATTTGGGAGCTGCTGGCACAGAGATACATGGCCGAGTCCCCCTGCTCT	EQGDSAMYLCASSSQIDEKLFFGSGTQLSVL	TRBJ1-4	TRBV7-9	5	-5.814
CAAGACAGAGAGCTGGGTTCCACTGCCAAAAAACAGTTTTTCATCTCAGAGCGAGAGTTAGAGAACTGGCGCCCTGAGAATCGACCAGGGAAGT	LPWSILRAPVL*LSL*DEKLFFGSGTQLSVL	TRBJ1-4	TRBV5-1	4	-5.91
CAAGACAGAGAGCTGGGTTCCACTGCCAAAAAACAGTTTTTCATCTCCAAGAAGTTTACTACTGGCACAGAGATAGAAAGCTGTCGGGTTCTTT	KNPTAFYLCASSKLLGDEKLFFGSGTQLSVL	TRBJ1-4	TRBV19	13	-5.399
CAAGACAGAGAGCTGGGTTCCACTGCCAAAAAACAGTTTTTCATCTCCATCCCCACTGATGGCACAGAAGTACACAGATGTCTGGGAGCTGGTA	TSSQTSVYFCAISGDGDEKLFFGSGTQLSVL	TRBJ1-4	TRBV10-3	3	-6.035
CAAGACAGAGAGCTGGGTTCCACTGCCAAAAAACAGTTTTTCATCTCCATCGGGAGGCCTAGCACTGCAGATGTAGAAGCTGCTGTCTTCAGGA	PEDSSFYICSARPPDGDEKLFFGSGTQLSVL	TRBJ1-4	TRBV20-1	3	-6.035
CAAGACAGAGAGCTGGGTTCCACTGCCAAAAAACAGTTTTTCATCTCCCCCACCCCTGCTGGCACAGAAGTACAGAGAGGTCTGGTTGGGGCTG	SPNQTSLYFCASRGGGDEKLFFGSGTQLSVL	TRBJ1-4	TRBV27	4	-5.91
CAAGACAGAGAGCTGGGTTCCACTGCCAAAAAACAGTTTTTCATCTCCCCCCGAAGTCCAGGCACAGAGATAGAAGCCAGAGTCACTGAGAAGG	LLSDSGFYLCAWTSGGDEKLFFGSGTQLSVL	TRBJ1-4	TRBV30	2	-6.211
CAAGACAGAGAGCTGGGTTCCACTGCCAAAAAACAGTTTTTCATCTCCCCCGCCCGCCACGCTGCAGAGATATATGCTGCTGTCTTCAGGGCTC	SPEDSSIYLCSVAGGGDEKLFFGSGTQLSVL	TRBJ1-4	TRBV29-1	8	-5.609
CAAGACAGAGAGCTGGGTTCCACTGCCAAAAAACAGTTTTTCATCTCCCCGCCCTGAGGAGCTGCTGGCGCAAAGATAAAGGGCCGAGTCCCCC	GDSALYLCASSSSGRGDEKLFFGSGTQLSVL	TRBJ1-4	TRBV5-1	7	-5.667
CAAGACAGAGAGCTGGGTTCCACTGCCAAAAAACAGTTTTTCATCTCCCCGGGTCACGCTGCAGAGATATATGCTGCTGTCTTCAGGGCTCATG	MSPEDSSIYLCSVTRGDEKLFFGSGTQLSVL	TRBJ1-4	TRBV29-1	6	-5.734
CAAGACAGAGAGCTGGGTTCCACTGCCAAAAAACAGTTTTTCATCTCCCCTGCCCGACCATCCGGGACTGCTGGCACAGAGATACATGGCCGAG	SAMYLCASSPGWSGRGDEKLFFGSGTQLSVL	TRBJ1-4	TRBV7-9	3	-6.035
CAAGACAGAGAGCTGGGTTCCACTGCCAAAAAACAGTTTTTCATCTCCCCTGTCCCGGAAGCTGCTGGCACAGAGATACATGGCCGAGTCCCCC	GDSAMYLCASSFRDRGDEKLFFGSGTQLSVL	TRBJ1-4	TRBV7-9	5	-5.814
CAAGACAGAGAGCTGGGTTCCACTGCCAAAAAACAGTTTTTCATCTCCCGGCCCCGTAGAGCTGCTGGCACAGAGATACACGGCCGAGTCCTCC	EDSAVYLCASSSTGPGDEKLFFGSGTQLSVL	TRBJ1-4	TRBV7-2	2	-6.211
CAAGACAGAGAGCTGGGTTCCACTGCCAAAAAACAGTTTTTCATCTCCCTGCCACTCAACGCTGCAGAGATATATGCTGCTGTCTTCAGGGCTC	SPEDSSIYLCSVEWQGDEKLFFGSGTQLSVL	TRBJ1-4	TRBV29-1	9	-5.558
CAAGACAGAGAGCTGGGTTCCACTGCCAAAAAACAGTTTTTCATCTCCCTGCCCCCGTTCGCTGGCGCAAAGATAAAGGGCCGAGTCCCCCAGC	LGDSALYLCASERGQGDEKLFFGSGTQLSVL	TRBJ1-4	TRBV5-1	2	-6.211
CAAGACAGAGAGCTGGGTTCCACTGCCAAAAAACAGTTTTTCATCTCCCTGTCCCACGCTGCAGAGATATATGCTGCTGTCTTCAGGGCTCATG	MSPEDSSIYLCSVGQGDEKLFFGSGTQLSVL	TRBJ1-4	TRBV29-1	6	-5.734
CAAGACAGAGAGCTGGGTTCCACTGCCAAAAAACAGTTTTTCATCTCCGCCGCCTTGTGGTGAGCTGGCACAGAAATAAGCTGCCGAATCTCCT	GDSAAYFCASSPQGGGDEKLFFGSGTQLSVL	TRBJ1-4	TRBV18	4	-5.91
CAAGACAGAGAGCTGGGTTCCACTGCCAAAAAACAGTTTTTCATCTCCGTCCCGGACGCTGCAGAGATATATGCTGCTGTCTTCAGGGCTCATG	MSPEDSSIYLCSVRDGDEKLFFGSGTQLSVL	TRBJ1-4	TRBV29-1	10	-5.513
CAAGACAGAGAGCTGGGTTCCACTGCCAAAAAACAGTTTTTCATCTCCTCCTACTCTAGCACTGCAGATGTAGAAGCTGCTGTCTTCAGGATGG	HPEDSSFYICSARVGGDEKLFFGSGTQLSVL	TRBJ1-4	TRBV20-1	6	-5.734
CAAGACAGAGAGCTGGGTTCCACTGCCAAAAAACAGTTTTTCATCTCCTGCCGCTCGGGGACTGCTGGCACAGAAGTACACAGATGTCTGGGAG	SQTSVYFCASSPRAAGDEKLFFGSGTQLSVL	TRBJ1-4	TRBV6-5	6	-5.734
CAAGACAGAGAGCTGGGTTCCACTGCCAAAAAACAGTTTTTCATCTCCTGTCCCGGTTCTGCTGGCGCAAAGATAAAGGGCCGAGTCCCCCAGC	LGDSALYLCASRTGTGDEKLFFGSGTQLSVL	TRBJ1-4	TRBV5-1	2	-6.211
CAAGACAGAGAGCTGGGTTCCACTGCCAAAAAACAGTTTTTCATCTCCTGTTTGCTCACTGATGGCACAGAAGTACACAGATGTCTGGGAGCTG	SSQTSVYFCAISEQTGDEKLFFGSGTQLSVL	TRBJ1-4	TRBV10-3	6	-5.734
CAAGACAGAGAGCTGGGTTCCACTGCCAAAAAACAGTTTTTCATCTCGCCCAATTAAGCTGCTGGCACAGAGATACATGGCCGAGTCCCCCTGC	QGDSAMYLCASSLIGRDEKLFFGSGTQLSVL	TRBJ1-4	TRBV7-9	4	-5.91
CAAGACAGAGAGCTGGGTTCCACTGCCAAAAAACAGTTTTTCATCTCGCCCTGTCCCGTAACTGCTGGCACAGAAGTACACAGATGTCTGGGAG	SQTSVYFCASSYGTGRDEKLFFGSGTQLSVL	TRBJ1-4	TRBV6-5	4	-5.91
CAAGACAGAGAGCTGGGTTCCACTGCCAAAAAACAGTTTTTCATCTCGGAGGTTACTGGCACAGAGATAGAAAGCTGTCGGGTTCTTTTGGGCC	AQKNPTAFYLCASNLRDEKLFFGSGTQLSVL	TRBJ1-4	TRBV19	15	-5.336
CAAGACAGAGAGCTGGGTTCCACTGCCAAAAAACAGTTTTTCATCTCGTCCAGTTCTGCTGGCGCAAAGATAAAGGGCCGAGTCCCCCAGCTCC	ELGDSALYLCASRTGRDEKLFFGSGTQLSVL	TRBJ1-4	TRBV5-1	7	-5.667
CAAGACAGAGAGCTGGGTTCCACTGCCAAAAAACAGTTTTTCATCTCGTCCCCGGTCGCTGCTGGCGCAGAGATACAGGGCCGAGTCTTCTGGC	PEDSALYLCASSDRGRDEKLFFGSGTQLSVL	TRBJ1-4	TRBV4-3	5	-5.814
CAAGACAGAGAGCTGGGTTCCACTGCCAAAAAACAGTTTTTCATCTCTCCCCTCTCTGGTGCTGGCGCAAAGATAAAGGGCCGAGTCCCCCAGC	LGDSALYLCASTREGRDEKLFFGSGTQLSVL	TRBJ1-4	TRBV5-1	5	-5.814
CAAGACAGAGAGCTGGGTTCCACTGCCAAAAAACAGTTTTTCATCTCTCCCTTTTACACTGCAGATGTAGAAGCTGCTGTCTTCAGGATGGGCA	AHPEDSSFYICSVKGRDEKLFFGSGTQLSVL	TRBJ1-4	TRBV20-1	2	-6.211
CAAGACAGAGAGCTGGGTTCCACTGCCAAAAAACAGTTTTTCATCTCTCGGGCTGCTGGCACAGAAATACACAGCAGAGTCACCAAGCTCCAGG	LELGDSAVYFCASSPRDEKLFFGSGTQLSVL	TRBJ1-4	TRBV3-1	6	-5.734
CAAGACAGAGAGCTGGGTTCCACTGCCAAAAAACAGTTTTTCATCTCTCTTTGAACTCGCTCCAACGCTGCAGAGATATATGCTGCTGTCTTCA	EDSSIYLCSVGASSKRDEKLFFGSGTQLSVL	TRBJ1-4	TRBV29-1	3	-6.035
[truncated: 165,814 more rows]
