# Supplementary material for: TCR Convergence in Individuals Treated With Immune Checkpoint Inhibition for Cancer
Source: Front Immunol. 2020 Jan 9;10:2985. doi: 10.3389/fimmu.2019.02985 (PMC6962348; doi:10.3389/fimmu.2019.02985)
Supplement: Supplementary file 7 [file Data_Sheet_4.zip › 11858_18_5.csv]

Clone_Sequence	Clone_Protein_Sequence	J_Segment_Major_Gene	V_Segment_Major_Gene	Count_05	Frequency_05
AAGCACTGTCAGCCGGGTGCCTGGGCCAAAATACTGCGTATCTGTCTCTCGGGCTGCACTGCAGATGTAGAAGCTGCTGTCTTCAGGATGGGCA	AHPEDSSFYICSAARETDTQYFGPGTRLTVL	TRBJ2-3	TRBV20-1	5	-5.714
CAAGACAGAGAAACTTGTCCTTCTCGACGCCTTGCTCGTATGTGGCCTTGGAGCCCTCATTGGAAGTTGCCATCAGCATGAGACTCTGTTTCGG	RNRVSC*WQLPMRAPRPHTSKASRRTSFSVL	TRBJ1-4	TRBV20-1	8	-5.51
CAAGACAGAGAACCGACCACTGGGCCGCCCTGATTTGTCTCGTTGAGCATCACTCTGGGAGTAAGTCAGAACCTCTGAGCCCTGCCCCAGGGTC	TLGQGSEVLTYSQSDAQRDKSGRPSGRFSVL	TRBJ1-4	TRBV7-4	10	-5.413
CAAGACAGAGAACCGATCACTGAGCAGCCTTGATTTTTCTAGTTGAGCTTCATTCTGGAAGTAAGTCAGAAACTCTGGGCCCTGCCCCAGGGTC	TLGQGPEFLTYFQNEAQLEKSRLLSDRFSVL	TRBJ1-4	TRBV7-9	29	-4.95
CAAGACAGAGACATTGTAGCCATTGGGGACTTCTCCTTGGTCAGTGATACCAGCACCAACTGAGTAATGAATCAGCCTCAGCCCCATGCCTGGG	PGMGLRLIHYSVGAGITDQGEVPNGYNVSVL	TRBJ1-4	TRBV6-5	3	-5.936
CAAGACAGAGAGAGTGCGTATCGGTACTGGCACAGAGATAGAAAGCTGTCGGGTTCTTTTGGGCCGATGTCACAGTGAGAGGAAAGGATTCCTT	RNPFLSL*HRPKRTRQLSISVPVPIRTLSVL	TRBJ1-4	TRBV19	3	-5.936
CAAGACAGAGAGCCATTGGGGACTTCTCCTTGGTCAGTGATACCAGCACCAACTGAGTAATGAATCAGCCTCAGCCCCATGCCTGGGTCTTGTC	TRPRHGAEADSLLSWCWYH*PRRSPQWLSVL	TRBJ1-4	TRBV6-5	3	-5.936
CAAGACAGAGAGCTGCTGTCTTCAGGATGGGCACTGGTCACTGTCAGAGTGGACAAGGTCAGGCTTGCATGGTTGATGAGAAACTTGTCCTTCT	EGQVSHQPCKPDLVHSDSDQCPS*RQQLSVL	TRBJ1-4	TRBV20-1	11	-5.371
CAAGACAGAGAGCTGGATCTTCAGAGTGGAGAATGATGCATTAGGCATCTTAGCTGAGAATCGATCCTCGGGCATCCCTGAATCATCTATCGGA	PIDDSGMPEDRFSAKMPNASFSTLKIQLSVL	TRBJ1-4	TRBV12-3; TRBV12-4	2	-6.112
CAAGACAGAGAGCTGGGCACTGGTCACTGTCAGAGTGGACAAGGTCAGGCTTGCATGGTTGATGAGAAACTTGTCCTTCTCGACGCCTTGCTCG	EQGVEKDKFLINHASLTLSTLTVTSAQLSVL	TRBJ1-4	TRBV20-1	3	-5.936
CAAGACAGAGAGCTGGGTCCCCCGGGGGCCTCTAGCTGCTGGCACAGAAATACAAAGCTGAGTCCCCCAGCTCCAGAGAGCTCAGGTTTAGTTC	N*T*ALWSWGTQLCISVPAARGPRGTQLSVL	TRBJ1-4	TRBV9	2	-6.112
CAAGACAGAGAGCTGGGTCGTCAGAGTGGAGACGGATCCCCCAGTCCTCTCTGCAGAGAAGCGATCACTGGGCAGCCCTGATTTGTCTGGTGCN	APDKSGLPSDRFSAERTGGSVSTLTTQLSVL	TRBJ1-4	TRBV7-2	2	-6.112
CAAGACAGAGAGCTGGGTTCCAAGGTGGAGAAAGATCCCTTAGGCCTCTCTGCAGAGAACCGATCACTGAGCAGCCTTGATTTTTCTAGTTGAG	STRKIKAAQ*SVLCREA*GIFLHLGTQLSVL	TRBJ1-4	TRBV7-9	4	-5.811
CAAGACAGAGAGCTGGGTTCCACTACAACGGTTAACCTGGTCCCCGAACCGAAGGTGTAGCCATAGTCGGCTGTCGGAGGGTAAACTGCTGGCN	ASSLPSDSRLWLHLRFGDQVNRCSGTQLSVL	TRBJ1-4	TRBV28	2	-6.112
CAAGACAGAGAGCTGGGTTCCACTACAACGGTTAACCTGGTCCCCGAACCGAAGGTGTAGCTCGCAGCATTGGTACTAGCACTGCAGATGTAGA	LHLQC*YQCCELHLRFGDQVNRCSGTQLSVL	TRBJ1-4	TRBV20-1	3	-5.936
CAAGACAGAGAGCTGGGTTCCACTCTTAATCCATCCGCGTCCCGGGCTGCTGGCACAGAAGTACAGAGAGGTCTGGTTGGGGCTGGGCGACTCC	ESPSPNQTSLYFCASSPGRGWIKSGTQLSVL	TRBJ1-4	TRBV27	3	-5.936
CAAGACAGAGAGCTGGGTTCCACTGCCAAAAAAAACGTTTTTGTTGATTTCAACGCTGCAGAGATATATGCTGCTGTCTTCAGGGCTCATGTTG	NMSPEDSSIYLCSVEINKNVFFGSGTQLSVL	TRBJ1-4	TRBV29-1	5	-5.714
CAAGACAGAGAGCTGGGTTCCACTGCCAAAAAAACAGCAATTGACCGGCAGTGCTGCTGGCACAGAGGTACATAGATGTCTGGTTGGTGCTGGC	PAPTRHLCTSVPAALPVNCCFFGSGTQLSVL	TRBJ1-4	TRBV28	3	-5.936
CAAGACAGAGAGCTGGGTTCCACTGCCAAAAAAACAGTACGACGAGGCCTGTCTCGGCCTTAAGTGAGCTGGCACAGAAATAAGCTGCCGAATC	IRQLISVPAHLRPRQASSYCFFGSGTQLSVL	TRBJ1-4	TRBV18	3	-5.936
CAAGACAGAGAGCTGGGTTCCACTGCCAAAAAAACAGTTTAACCGTCCCTAGGCTGCTGGCACAGAAATAAACTCCAGAATCCTCCAGTTCTGC	QNWRILEFISVPAA*GRLNCFFGSGTQLSVL	TRBJ1-4	TRBV14	3	-5.936
CAAGACAGAGAGCTGGGTTCCACTGCCAAAAAAACAGTTTCCCGCGATCTTGGCTGCTGGCACAGAAATACACAGCAGAGTCACCAAGCTCCAG	WSLVTLLCISVPAAKIAGNCFFGSGTQLSVL	TRBJ1-4	TRBV3-1	2	-6.112
CAAGACAGAGAGCTGGGTTCCACTGCCAAAAAAACAGTTTTCCACCAGATCGATAGCTGCTGGCACAGAAGTACACAGATGTCTGGGAGGGAGC	LPPRHLCTSVPAAIDLVENCFFGSGTQLSVL	TRBJ1-4	TRBV6-5	4	-5.811
CAAGACAGAGAGCTGGGTTCCACTGCCAAAAAAACAGTTTTCCGCCCCCTGTGGGGGGGTTTAAGCTGCTGGCACAGAGATACACGGCCGAGTC	TRPCISVPAA*TPPQGAENCFFGSGTQLSVL	TRBJ1-4	TRBV7-2	4	-5.811
CAAGACAGAGAGCTGGGTTCCACTGCCAAAAAAACAGTTTTGAAGATAAGCTGCTGGCACAGAGATACATGGCCGAGTCCCCCTGCTCTGTGCG	AQSRGTRPCISVPAAYLQNCFFGSGTQLSVL	TRBJ1-4	TRBV7-9	4	-5.811
CAAGACAGAGAGCTGGGTTCCACTGCCAAAAAAACAGTTTTTCACCACGCCCCCGCGCACTGGCACAGAAGTACACAGATGTCTGGGAGGGAGC	LPPRHLCTSVPVRGGVVKNCFFGSGTQLSVL	TRBJ1-4	TRBV6-5	4	-5.811
CAAGACAGAGAGCTGGGTTCCACTGCCAAAAAAACAGTTTTTCACCCCGGCGGTAACTTTCACTGCTGGCACAGAAGTACACAGATGTCTGGGA	PRHLCTSVPAVKVTAGVKNCFFGSGTQLSVL	TRBJ1-4	TRBV6-1	2	-6.112
CAAGACAGAGAGCTGGGTTCCACTGCCAAAAAAACAGTTTTTCACCGCGGCTGGCACAGAAGTACAGAGAGGTCTGGTTGGGGCTGGGCGACTC	SRPAPTRPLCTSVPAAVKNCFFGSGTQLSVL	TRBJ1-4	TRBV27	4	-5.811
CAAGACAGAGAGCTGGGTTCCACTGCCAAAAAAACAGTTTTTCACGCCTGTCCCGCTGGGTGCTGCTGGCACAGAGATACACGGCCGAGTCCTC	RTRPCISVPAAPSGTGVKNCFFGSGTQLSVL	TRBJ1-4	TRBV7-2	2	-6.112
CAAGACAGAGAGCTGGGTTCCACTGCCAAAAAAACAGTTTTTCACTACTATCCCCTGTTGGGCTGCTGGCGCAAAGATAAAGGGCCGAGTCCCC	GTRPFIFAPAAQQGIVVKNCFFGSGTQLSVL	TRBJ1-4	TRBV5-1	2	-6.112
CAAGACAGAGAGCTGGGTTCCACTGCCAAAAAAACAGTTTTTCAGCCGTCCCCTGTGCCGCACTGCAGATGTAGAAGCTGCTGTCTTCAGGATG	ILKTAASTSAVRHRGRLKNCFFGSGTQLSVL	TRBJ1-4	TRBV20-1	4	-5.811
CAAGACAGAGAGCTGGGTTCCACTGCCAAAAAAACAGTTTTTCATGGACCCTACTACTGCTGGCACAGAAGTACACAGATGTCTGGGAGGGAGC	LPPRHLCTSVPAVVGSMKNCFFGSGTQLSVL	TRBJ1-4	TRBV6-5	3	-5.936
CAAGACAGAGAGCTGGGTTCCACTGCCAAAAAAACAGTTTTTCATTAAATCCCGGCTGGCTGCTGGCACAGAAATAAACTCCAGAATCCTCCAG	WRILEFISVPAASRDLMKNCFFGSGTQLSVL	TRBJ1-4	TRBV14	2	-6.112
CAAGACAGAGAGCTGGGTTCCACTGCCAAAAAAACAGTTTTTCATTAACCCCTGTCCGGGAGGGAGCACTGCAGATGTAGAAGCTGCTGTCTTC	KTAASTSAVLPPGQGLMKNCFFGSGTQLSVL	TRBJ1-4	TRBV20-1	3	-5.936
CAAGACAGAGAGCTGGGTTCCACTGCCAAAAAAACAGTTTTTCATTAACTGTCCAGCTGCTGGCACAGAGATACACGGCCGAGTCCTCCTGCTG	SRRTRPCISVPAAGQLMKNCFFGSGTQLSVL	TRBJ1-4	TRBV7-2	2	-6.112
CAAGACAGAGAGCTGGGTTCCACTGCCAAAAAAACAGTTTTTCATTACGGCTGCCCAAGCTGCTGGCACAGAGATACACGGCCGAGTCCTCCTG	RRTRPCISVPAAWAAVMKNCFFGSGTQLSVL	TRBJ1-4	TRBV7-2	2	-6.112
CAAGACAGAGAGCTGGGTTCCACTGCCAAAAAAACAGTTTTTCATTACTCTGTCCTGGTGAGCTGGCACAGAAATAAGCTGCCGAATCTCCTCG	EEIRQLISVPAHQDRVMKNCFFGSGTQLSVL	TRBJ1-4	TRBV18	5	-5.714
CAAGACAGAGAGCTGGGTTCCACTGCCAAAAAAACAGTTTTTCATTAGGGCCTGGACTAGCACTGCAGATGTAGAAGCTGCTGTCTTCAGGATG	ILKTAASTSAVLVQALMKNCFFGSGTQLSVL	TRBJ1-4	TRBV20-1	4	-5.811
CAAGACAGAGAGCTGGGTTCCACTGCCAAAAAAACAGTTTTTCATTAGTTCTTCTCTGCGAACTGCTGGCACAGAAGTACAGAGAGGTCTGGTT	TRPLCTSVPAVRREELMKNCFFGSGTQLSVL	TRBJ1-4	TRBV27	3	-5.936
CAAGACAGAGAGCTGGGTTCCACTGCCAAAAAAACAGTTTTTCATTAGTTGCACGTGCCCCACTAGCACTGCAGATGTAGAAGCTGCTGTCTTC	KTAASTSAVLVGHVQLMKNCFFGSGTQLSVL	TRBJ1-4	TRBV20-1	4	-5.811
CAAGACAGAGAGCTGGGTTCCACTGCCAAAAAAACAGTTTTTCATTAGTTGGGGCGTAACTGCTGGCACAGAAGTACACAGATGTCTGGGAGGG	PPRHLCTSVPAVTPQLMKNCFFGSGTQLSVL	TRBJ1-4	TRBV6-5	5	-5.714
CAAGACAGAGAGCTGGGTTCCACTGCCAAAAAAACAGTTTTTCATTAGTTTCCGCCCCCTGCCGACTACTGGCACAGAGATAGAAAGCTGTCGG	RQLSISVPVVGRGRKLMKNCFFGSGTQLSVL	TRBJ1-4	TRBV19	2	-6.112
CAAGACAGAGAGCTGGGTTCCACTGCCAAAAAAACAGTTTTTCATTCCCTGTCCTTAGGCTGCTGGCACAGAGATACACGGCGGAGTCCTCCTG	RRTPPCISVPAA*GQGMKNCFFGSGTQLSVL	TRBJ1-4	TRBV7-8	4	-5.811
CAAGACAGAGAGCTGGGTTCCACTGCCAAAAAAACAGTTTTTCATTCTCCCCTGTCCCAGAGATGGCACAGAAGTACACAGATGTCTGGGAGCT	APRHLCTSVPSLGQGRMKNCFFGSGTQLSVL	TRBJ1-4	TRBV10-3	2	-6.112
CAAGACAGAGAGCTGGGTTCCACTGCCAAAAAAACAGTTTTTCATTTCGGCTGCTGGCACAGAGGTACATAGATGTCTGGTTGGTGCTGGCGGA	PPAPTRHLCTSVPAAEMKNCFFGSGTQLSVL	TRBJ1-4	TRBV28	2	-6.112
CAAGACAGAGAGCTGGGTTCCACTGCCAAAAAAACAGTTTTTCCCCTGAGGTACTAGCACTGCAGATGTAGAAGCTGCTGTCTTCAGGATGGGC	PILKTAASTSAVLVPQGKNCFFGSGTQLSVL	TRBJ1-4	TRBV20-1	2	-6.112
CAAGACAGAGAGCTGGGTTCCACTGCCAAAAAAACAGTTTTTCTCTACCATCCAAGCTGCTGGCGCAAAGATAAAGGGCCGAGTCCCCCAGCTC	SWGTRPFIFAPAAWMVEKNCFFGSGTQLSVL	TRBJ1-4	TRBV5-1	3	-5.936
CAAGACAGAGAGCTGGGTTCCACTGCCAAAAAAACAGTTTTTCTGTGTTGTCCCGGACGCTGCTGGCACAGAAGTACAGAGAGGTCTGGTTGGG	PTRPLCTSVPAASGTTQKNCFFGSGTQLSVL	TRBJ1-4	TRBV27	3	-5.936
CAAGACAGAGAGCTGGGTTCCACTGCCAAAAAAACCACGGGGGGTGGTAGGACCGTAACTGCTGGCACAGAAGTACACAGATGTCTGGGAGGGA	PSQTSVYFCASSYGPTTPRGFFGSGTQLSVL	TRBJ1-4	TRBV6-6	2	-6.112
CAAGACAGAGAGCTGGGTTCCACTGCCAAAAAACAAAACGACGCTGTCAGTAGCACTGCAGATGTAGAAGCTGCTGTCTTCAGGATGGGCACTG	SAHPEDSSFYICSATDSVVLFFGSGTQLSVL	TRBJ1-4	TRBV20-1	7	-5.568
CAAGACAGAGAGCTGGGTTCCACTGCCAAAAAACAAAGCTGTGGGACGGTCATCTCCCTCCAAACTGCTGGCACAGAAGTACAGAGAGGTCTGG	QTSLYFCASSLEGDDRPTALFFGSGTQLSVL	TRBJ1-4	TRBV27	3	-5.936
CAAGACAGAGAGCTGGGTTCCACTGCCAAAAAACAATAAGAATACTTCTCGGGGACTACTGGCACAGAGATAGAAAGCTGTCGGGTTCTTTTGG	QKNPTAFYLCASSPREVFLLFFGSGTQLSVL	TRBJ1-4	TRBV19	2	-6.112
CAAGACAGAGAGCTGGGTTCCACTGCCAAAAAACACACCGCCCAGTTGCCTGTCTTTGCTGCTGGCACAGAAGTACATGGCTGAGTCCTCCAGC	LEDSAMYFCASSKDRQLGGVFFGSGTQLSVL	TRBJ1-4	TRBV2	2	-6.112
CAAGACAGAGAGCTGGGTTCCACTGCCAAAAAACACCCACCGGTACAAACTGCTGGCACAGAGGTACATAGATGTCTGGTTGGTGCTGGCGGAC	SASTNQTSMYLCASSLYRWVFFGSGTQLSVL	TRBJ1-4	TRBV28	4	-5.811
CAAGACAGAGAGCTGGGTTCCACTGCCAAAAAACACCCTCGCCTCTTGGCTGCTGGCACAGAAATACACAGCAGAGTCACCAAGCTCCAGGGAA	SLELGDSAVYFCASSQEARVFFGSGTQLSVL	TRBJ1-4	TRBV3-1	3	-5.936
CAAGACAGAGAGCTGGGTTCCACTGCCAAAAAACACCTCCCCTGTGGCCTGCACCTGCCTATCTCTAGCACTGCAGATGTAGAAGCTGCTGTCT	DSSFYICSARDRQVQATGEVFFGSGTQLSVL	TRBJ1-4	TRBV20-1	10	-5.413
CAAGACAGAGAGCTGGGTTCCACTGCCAAAAAACAGAATCAACCTGTCCGGGCTGCTGGCACAGAAGTACACAGATGTCTGGGAGGGAGCAGCC	AAPSQTSVYFCASSPDRLILFFGSGTQLSVL	TRBJ1-4	TRBV6-6	8	-5.51
CAAGACAGAGAGCTGGGTTCCACTGCCAAAAAACAGACCGCCCCCTGCTAAGCTGCTGGCACAGAGATACACGGCCGAGTCCTCAAGCTTTGCA	AKLEDSAVYLCASSLAGGGLFFGSGTQLSVL	TRBJ1-4	TRBV11-2	2	-6.112
CAAGACAGAGAGCTGGGTTCCACTGCCAAAAAACAGAGAACCAAATTGTTCCTTAGCTAAGCTGCTGGCACAGAGATACATGGCCGAGTCCCCC	GDSAMYLCASSLAKEQFGSLFFGSGTQLSVL	TRBJ1-4	TRBV7-9	2	-6.112
CAAGACAGAGAGCTGGGTTCCACTGCCAAAAAACAGAGAATACCCTGTCCCGCCCTGGGCACTGCAGATGTAGAAGCTGCTGTCTTCAGGATGG	HPEDSSFYICSAQGGTGYSLFFGSGTQLSVL	TRBJ1-4	TRBV20-1	8	-5.51
CAAGACAGAGAGCTGGGTTCCACTGCCAAAAAACAGAGCAATGTCATCTAAGCTGCTGGCACAGAGATACACGGCCGAGTCCTCAAGCTTTGCA	AKLEDSAVYLCASSLDDIALFFGSGTQLSVL	TRBJ1-4	TRBV11-2	4	-5.811
CAAGACAGAGAGCTGGGTTCCACTGCCAAAAAACAGAGTCGGAACCCCAGCACTGCAGATGTAGAAGCTGCTGTCTTCAGGATGGGCACTGGTC	TSAHPEDSSFYICSAGVPTLFFGSGTQLSVL	TRBJ1-4	TRBV20-1	4	-5.811
CAAGACAGAGAGCTGGGTTCCACTGCCAAAAAACAGCACCCCTGTGCGGGCACTACTGGCACAGAGATAGAAAGCTGTCGGGTTCTTTTGGGCC	AQKNPTAFYLCASSARTGVLFFGSGTQLSVL	TRBJ1-4	TRBV19	7	-5.568
CAAGACAGAGAGCTGGGTTCCACTGCCAAAAAACAGCACTGTCCCGGAAGAGACGCTGCAGAGATATATGCTGCTGTCTTCAGGGCTCATGTTG	NMSPEDSSIYLCSVSSGTVLFFGSGTQLSVL	TRBJ1-4	TRBV29-1	4	-5.811
CAAGACAGAGAGCTGGGTTCCACTGCCAAAAAACAGCATTGCCCCCGAGCTGATGGCACAGAAGTACACAGATGTCTGGGAGCTGGTAGCGGAC	SATSSQTSVYFCAISSGAMLFFGSGTQLSVL	TRBJ1-4	TRBV10-3	3	-5.936
CAAGACAGAGAGCTGGGTTCCACTGCCAAAAAACAGCCAAAGTTGGGAACCCTGTAACGCTCTAGCACTGCAGATGTAGAAGCTGCTGTCTTCA	EDSSFYICSARALQGSQLWLFFGSGTQLSVL	TRBJ1-4	TRBV20-1	2	-6.112
CAAGACAGAGAGCTGGGTTCCACTGCCAAAAAACAGCCAATCCCCACCCTGTCCCGCGCTGCAGAGATATATGCTGCTGTCTTCAGGGCTCATG	MSPEDSSIYLCSAGQGGDWLFFGSGTQLSVL	TRBJ1-4	TRBV29-1	3	-5.936
CAAGACAGAGAGCTGGGTTCCACTGCCAAAAAACAGCCCCAAGCTCTGGTATAAACTGCTGGCACAGAAGTACACAGCTGAGTCCCTGGGTTCT	EPRDSAVYFCASSLYQSLGLFFGSGTQLSVL	TRBJ1-4	TRBV12-3; TRBV12-4	3	-5.936
CAAGACAGAGAGCTGGGTTCCACTGCCAAAAAACAGCCCCCCCCAATCTTGGCTGCTGGCGCAGAGATACAGGGCTGAGTCTTCTGGCTGCAGG	LQPEDSALYLCASSQDWGGLFFGSGTQLSVL	TRBJ1-4	TRBV4-1	6	-5.635
CAAGACAGAGAGCTGGGTTCCACTGCCAAAAAACAGCCCCCCCGCGGTCCGCCTTGGGCTGCTGGCACAGAGGTACATAGATGTCTGGTTGGTG	TNQTSMYLCASSPRRTAGGLFFGSGTQLSVL	TRBJ1-4	TRBV28	2	-6.112
CAAGACAGAGAGCTGGGTTCCACTGCCAAAAAACAGCCCCCTGTTCGGTGTACTGCTGGCACAGAGGTACATAGATGTCTGGTTGGTGCTGGCG	ASTNQTSMYLCASSTPNRGLFFGSGTQLSVL	TRBJ1-4	TRBV28	4	-5.811
CAAGACAGAGAGCTGGGTTCCACTGCCAAAAAACAGCCCCGTCCTGAGATCTTGGCTGCTGGCGCAGAGATACAGGGCCGAGTCTTCTGGCTGC	QPEDSALYLCASSQDLRTGLFFGSGTQLSVL	TRBJ1-4	TRBV4-3	2	-6.112
CAAGACAGAGAGCTGGGTTCCACTGCCAAAAAACAGCCCCTTGGTGATGAGCCTGCCCGCCCTTGGAGCACTGCAGATGTAGAAGCTGCTGTCT	DSSFYICSAPRAGRLITKGLFFGSGTQLSVL	TRBJ1-4	TRBV20-1	2	-6.112
CAAGACAGAGAGCTGGGTTCCACTGCCAAAAAACAGCCCCTTGTCAGATGCCTGTCTTCTAGCACTGCAGATGTAGAAGCTGCTGTCTTCAGGA	PEDSSFYICSARRQASDKGLFFGSGTQLSVL	TRBJ1-4	TRBV20-1	4	-5.811
CAAGACAGAGAGCTGGGTTCCACTGCCAAAAAACAGCCCGCGCCCCTGTCCTATACTACTGGCACAGAGATAGAAAGCTGTCGGGTTCTTTTGG	QKNPTAFYLCASSIGQGRGLFFGSGTQLSVL	TRBJ1-4	TRBV19	2	-6.112
CAAGACAGAGAGCTGGGTTCCACTGCCAAAAAACAGCCCTCCCCAGTCCTGTCTCGATCCACCCCGTCTGCTGGCACAGAAGTACACAGATGTC	TSVYFCASRRGGSRQDWGGLFFGSGTQLSVL	TRBJ1-4	TRBV6-6	5	-5.714
CAAGACAGAGAGCTGGGTTCCACTGCCAAAAAACAGCCGAGACCCCCCTGTCACTTCACTGCTGGCACAGAAGTACATGGCTGAGTCCTCCAGC	LEDSAMYFCASSEVTGGSRLFFGSGTQLSVL	TRBJ1-4	TRBV2	3	-5.936
CAAGACAGAGAGCTGGGTTCCACTGCCAAAAAACAGCCGAGATCCCCGCCTTAGAGCACTGCAGATGTAGAAGCTGCTGTCTTCAGGATGGGCA	AHPEDSSFYICSALRRGSRLFFGSGTQLSVL	TRBJ1-4	TRBV20-1	4	-5.811
CAAGACAGAGAGCTGGGTTCCACTGCCAAAAAACAGCCGGCCCAATCCGACGGCGCCTTCACTGCTGGCACAGAAGTACACAGATGTCTGGGAG	SQTSVYFCASSEGAVGLGRLFFGSGTQLSVL	TRBJ1-4	TRBV6-1	2	-6.112
CAAGACAGAGAGCTGGGTTCCACTGCCAAAAAACAGCCTACCAAGTTCCGAGCTGCTGGCGCAAAGATAAAGGGCCGAGTCCCCCAGCTCCAAG	LELGDSALYLCASSSELGRLFFGSGTQLSVL	TRBJ1-4	TRBV5-1	2	-6.112
CAAGACAGAGAGCTGGGTTCCACTGCCAAAAAACAGCCTAGCCTCCCTGGACTCACTGATGGCACAGAAGTACACAGATGTCTGGGAGCTGGTA	TSSQTSVYFCAISESREARLFFGSGTQLSVL	TRBJ1-4	TRBV10-3	2	-6.112
CAAGACAGAGAGCTGGGTTCCACTGCCAAAAAACAGCCTCAATGCTTCGCTAGCACTGCAGATGTAGAAGCTGCTGTCTTCAGGATGGGCACTG	SAHPEDSSFYICSASEALRLFFGSGTQLSVL	TRBJ1-4	TRBV20-1	5	-5.714
CAAGACAGAGAGCTGGGTTCCACTGCCAAAAAACAGCCTCATGGACTGTCCCGAGCTGCTGGATCTCCAAGGTGGAGAAAGATCCCTTAGGCCT	GLRDLSPPWRSSSSGQSMRLFFGSGTQLSVL	TRBJ1-4	TRBV7-9	3	-5.936
CAAGACAGAGAGCTGGGTTCCACTGCCAAAAAACAGCCTCATGGACTGTCCCGAGCTGCTGGCACAGAGATACATGGCCGAGTCCCCCTGCTCT	EQGDSAMYLCASSSGQSMRLFFGSGTQLSVL	TRBJ1-4	TRBV7-9	5	-5.714
CAAGACAGAGAGCTGGGTTCCACTGCCAAAAAACAGCCTCCCCTGTAACCCAAGCGAACTGCTGGCACAGAAGTACAGAGAGGTCTGGTTGGGG	PNQTSLYFCASSSLGLQGRLFFGSGTQLSVL	TRBJ1-4	TRBV27	5	-5.714
CAAGACAGAGAGCTGGGTTCCACTGCCAAAAAACAGCGCCCGGGCCCCCTGTCCGGGGTTCGGGGCACTGCAGATGTAGAAGCTGCTGTCTTCA	EDSSFYICSAPNPGQGARALFFGSGTQLSVL	TRBJ1-4	TRBV20-1	2	-6.112
CAAGACAGAGAGCTGGGTTCCACTGCCAAAAAACAGCGGATTCAGTGTCCCGGAGGACTTTCGAGCACTGCAGATGTAGAAGCTGCTGTCTTCA	EDSSFYICSARKSSGTLNPLFFGSGTQLSVL	TRBJ1-4	TRBV20-1	5	-5.714
CAAGACAGAGAGCTGGGTTCCACTGCCAAAAAACAGCTCCCGTCGGTCTGTGGCTAAGCTGCTGGCACAGAGATACACGGCCGAGTCCTCCTGC	QEDSAVYLCASSLATDRRELFFGSGTQLSVL	TRBJ1-4	TRBV7-2	3	-5.936
CAAGACAGAGAGCTGGGTTCCACTGCCAAAAAACAGCTCGTTAGCCCCTGACTTGGCACTGCAGATGTAGAAGCTGCTGTCTTCAGGATGGGCA	AHPEDSSFYICSAKSGANELFFGSGTQLSVL	TRBJ1-4	TRBV20-1	11	-5.371
CAAGACAGAGAGCTGGGTTCCACTGCCAAAAAACAGCTGATCCCTCATGTTGTCGCTGCTGGCACAGAAGTACACAGATGTCTGGGAGGGAGCA	APSQTSVYFCASSDNMRDQLFFGSGTQLSVL	TRBJ1-4	TRBV6-6	3	-5.936
CAAGACAGAGAGCTGGGTTCCACTGCCAAAAAACAGCTGTAGAGTCCCCCGTCCCGGTGTCCAGGCACAGAGATAGAAGCCAGAGTCACTGAGA	LSDSGFYLCAWTPGRGTLQLFFGSGTQLSVL	TRBJ1-4	TRBV30	3	-5.936
CAAGACAGAGAGCTGGGTTCCACTGCCAAAAAACAGCTTAGACCCCCCTGAGGCACAGAAGTACACAGATGTCTGGGAGGGAGCAGCCGACAGC	LSAAPSQTSVYFCASGGSKLFFGSGTQLSVL	TRBJ1-4	TRBV6-5	3	-5.936
CAAGACAGAGAGCTGGGTTCCACTGCCAAAAAACAGGACGTCCCCCCTGTCCCGACTGCTGGCACAGAAGTACATGGCTGAGTCCTCCAGCTTT	KLEDSAMYFCASSRDRGDVLFFGSGTQLSVL	TRBJ1-4	TRBV2	3	-5.936
CAAGACAGAGAGCTGGGTTCCACTGCCAAAAAACAGGATCGCCCCGCTAGTCCGAAGATCTCTAGCACTGCAGATGTAGAAGCTGCTGTCTTCN	EDSSFYICSARDLRTSGAILFFGSGTQLSVL	TRBJ1-4	TRBV20-1	2	-6.112
CAAGACAGAGAGCTGGGTTCCACTGCCAAAAAACAGGCTCTGGGCAATGTCCCAAGGTGAGCTGGCACAGAAATAAGCTGCCGAATCTCCTCGN	RGDSAAYFCASSPWDIAQSLFFGSGTQLSVL	TRBJ1-4	TRBV18	3	-5.936
CAAGACAGAGAGCTGGGTTCCACTGCCAAAAAACAGGCTTCCCCCGGCTTGGCTGCTGGCGCAGAGATACAGGGCTGAGTCTTCTGGCTGCAGG	LQPEDSALYLCASSQAGGSLFFGSGTQLSVL	TRBJ1-4	TRBV4-1	10	-5.413
CAAGACAGAGAGCTGGGTTCCACTGCCAAAAAACAGGGACGCCCCTCCACTGCTGGCACAGAAGTACATGGCTGAGTCCTCCAGCTTTGTGGAC	STKLEDSAMYFCASSGGASLFFGSGTQLSVL	TRBJ1-4	TRBV2	4	-5.811
CAAGACAGAGAGCTGGGTTCCACTGCCAAAAAACAGGGCAGCCCTGAGTGCTCTAGCACTGCAGATGTAGAAGCTGCTGTCTTCAGGATGGGCA	AHPEDSSFYICSARALRAALFFGSGTQLSVL	TRBJ1-4	TRBV20-1	4	-5.811
CAAGACAGAGAGCTGGGTTCCACTGCCAAAAAACAGGGCCACCCCCGGGAGCAAGCTGCTGGCACAGAGATACACGGCGGAGTCCTCCTGCTGT	QQEDSAVYLCASSLLPGVALFFGSGTQLSVL	TRBJ1-4	TRBV7-8	2	-6.112
CAAGACAGAGAGCTGGGTTCCACTGCCAAAAAACAGGGCTCCCCCAAAGCTGCTGGCACAGAGATACACGGCCGAGTCCTCCTGCTGTGTGCGC	RTQQEDSAVYLCASSFGGALFFGSGTQLSVL	TRBJ1-4	TRBV7-2	3	-5.936
CAAGACAGAGAGCTGGGTTCCACTGCCAAAAAACAGGGGCCCCTGTGCTATTCCGCTGGCACAGAAGTACACAGATGTCTGGGAGGGAGCAGCC	AAPSQTSVYFCASGIAQGPLFFGSGTQLSVL	TRBJ1-4	TRBV6-6	4	-5.811
CAAGACAGAGAGCTGGGTTCCACTGCCAAAAAACAGTACCCCTGTCCCGGTGCTGGCACAGAAGTACATGGCTGAGTCCTCCAGCTTTGTGGAC	STKLEDSAMYFCASTGTGVLFFGSGTQLSVL	TRBJ1-4	TRBV2	9	-5.458
CAAGACAGAGAGCTGGGTTCCACTGCCAAAAAACAGTACCCGTTCGCCCCCTGTCAGACTGCTGGCACAGAAGTACACAGCTGAGTCCCTGGGT	PRDSAVYFCASSLTGGERVLFFGSGTQLSVL	TRBJ1-4	TRBV12-3; TRBV12-4	15	-5.237
CAAGACAGAGAGCTGGGTTCCACTGCCAAAAAACAGTACTTTTCCGTCCTGTGGTCTGCTGGCGCAAAGATAAAGGGCCGAGTCCCCCAGCTCC	ELGDSALYLCASRPQDGKVLFFGSGTQLSVL	TRBJ1-4	TRBV5-1	3	-5.936
CAAGACAGAGAGCTGGGTTCCACTGCCAAAAAACAGTATCCCTGTTCTCTGACTGCTGGCACAGAAATAAACTCCAGAATCCTCCAGTTCTGCA	AELEDSGVYFCASSQRTGILFFGSGTQLSVL	TRBJ1-4	TRBV14	3	-5.936
CAAGACAGAGAGCTGGGTTCCACTGCCAAAAAACAGTCCAAATTCCTGCCGGCTGCTGGCACAGAGATAGAGGGCCGAGTCCCCCAGCAACAAG	LLLGDSALYLCASSRQEFGLFFGSGTQLSVL	TRBJ1-4	TRBV5-6	2	-6.112
CAAGACAGAGAGCTGGGTTCCACTGCCAAAAAACAGTCCACTCGTTTTCTCAACGCTGCAGAGATATATGCTGCTGTCTTCAGGGCTCATGTTG	NMSPEDSSIYLCSVEKTSGLFFGSGTQLSVL	TRBJ1-4	TRBV29-1	4	-5.811
CAAGACAGAGAGCTGGGTTCCACTGCCAAAAAACAGTCCATTCCCTGTCAATGTTGAAAAAGCACTGCAGATGTAGAAGCTGCTGTCTTCAGGA	PEDSSFYICSAFSTLTGNGLFFGSGTQLSVL	TRBJ1-4	TRBV20-1	4	-5.811
CAAGACAGAGAGCTGGGTTCCACTGCCAAAAAACAGTCCCAACCCTTGGGGTCCCGGTAGGGAGTAACTGCTGGCACAGAAGTACACAGATGTC	TSVYFCASSYSLPGPQGLGLFFGSGTQLSVL	TRBJ1-4	TRBV6-5	28	-4.966
CAAGACAGAGAGCTGGGTTCCACTGCCAAAAAACAGTCCCTCCCCTGTTTTACTGATGGCACAGAAGTACACAGATGTCTGGGAGCTGGTAGCG	ATSSQTSVYFCAISKTGEGLFFGSGTQLSVL	TRBJ1-4	TRBV10-3	2	-6.112
CAAGACAGAGAGCTGGGTTCCACTGCCAAAAAACAGTCCCTCCCTGGTATCAAAGCTGCTGGCACAGAGATACATGGCCGAGTCCCCCTGCTCT	EQGDSAMYLCASSFDTREGLFFGSGTQLSVL	TRBJ1-4	TRBV7-9	3	-5.936
CAAGACAGAGAGCTGGGTTCCACTGCCAAAAAACAGTCCCTGACCCTGTCCTTGACTGCTGGCACAGAAGTACACAGCTGAGTCCCTGGGTTCT	EPRDSAVYFCASSQGQGQGLFFGSGTQLSVL	TRBJ1-4	TRBV12-3; TRBV12-4	5	-5.714
CAAGACAGAGAGCTGGGTTCCACTGCCAAAAAACAGTCCCTGTCCATAGGGACTGCTGGCACAGAGGTACATAGATGTCTGGTTGGTGCTGGCG	ASTNQTSMYLCASSPYGQGLFFGSGTQLSVL	TRBJ1-4	TRBV28	2	-6.112
CAAGACAGAGAGCTGGGTTCCACTGCCAAAAAACAGTCCGAACCCTCTAGCACTGCAGATGTAGAAGCTGCTGTCTTCAGGATGGGCACTGGTC	TSAHPEDSSFYICSARGFGLFFGSGTQLSVL	TRBJ1-4	TRBV20-1	3	-5.936
CAAGACAGAGAGCTGGGTTCCACTGCCAAAAAACAGTCCGCCGGGCCGCTTTCTAGCACTGCAGATGTAGAAGCTGCTGTCTTCAGGATGGGCN	AHPEDSSFYICSARKRPGGLFFGSGTQLSVL	TRBJ1-4	TRBV20-1	2	-6.112
CAAGACAGAGAGCTGGGTTCCACTGCCAAAAAACAGTCCGGACCCCCCAGTCCATTCTTGGCTGCTGGCGCAGAGATACAGGGCTGAGTCTTCT	EDSALYLCASSQEWTGGSGLFFGSGTQLSVL	TRBJ1-4	TRBV4-1	2	-6.112
CAAGACAGAGAGCTGGGTTCCACTGCCAAAAAACAGTCCGGATCGGTCTCTAGCACTGCAGATGTAGAAGCTGCTGTCTTCAGGATGGGCACTG	SAHPEDSSFYICSARDRSGLFFGSGTQLSVL	TRBJ1-4	TRBV20-1	2	-6.112
CAAGACAGAGAGCTGGGTTCCACTGCCAAAAAACAGTCCTAGTCCCGTCGGGTCTAAGCTGCTGGCACAGAGATACACGGCCGAGTCCTCCTGC	QEDSAVYLCASSLDPTGLGLFFGSGTQLSVL	TRBJ1-4	TRBV7-2	7	-5.568
CAAGACAGAGAGCTGGGTTCCACTGCCAAAAAACAGTCCTGTCCCTAAACTGCTGGCACAGAAGTACACAGCTGAGTCCCTGGGTTCTGAGGGC	PSEPRDSAVYFCASSLGTGLFFGSGTQLSVL	TRBJ1-4	TRBV12-3; TRBV12-4	2	-6.112
CAAGACAGAGAGCTGGGTTCCACTGCCAAAAAACAGTCGGATACCCTGTCCAGGGCTGCTGGCACAGAGATACACGGCGGAGTCCTCCTGCTGT	QQEDSAVYLCASSPGQGIRLFFGSGTQLSVL	TRBJ1-4	TRBV7-8	2	-6.112
CAAGACAGAGAGCTGGGTTCCACTGCCAAAAAACAGTCGGTCTTCTGCCCCAACTCCATCCAAGCTGCTGGCACAGAGATACAGGGCCGAGTCG	DSALYLCASSLDGVGAEDRLFFGSGTQLSVL	TRBJ1-4	TRBV5-4	3	-5.936
CAAGACAGAGAGCTGGGTTCCACTGCCAAAAAACAGTCGTAAGGGGTTGGATAAACTGCTGGCACAGAGGTACATAGATGTCTGGTTGGTGCTG	STNQTSMYLCASSLSNPLRLFFGSGTQLSVL	TRBJ1-4	TRBV28	2	-6.112
CAAGACAGAGAGCTGGGTTCCACTGCCAAAAAACAGTCTACCGACCCCTAAGCTGCTGGCACAGAGATACATGGCCGAGTCCCCCTGCTCTGTG	TEQGDSAMYLCASSLGVGRLFFGSGTQLSVL	TRBJ1-4	TRBV7-9	5	-5.714
CAAGACAGAGAGCTGGGTTCCACTGCCAAAAAACAGTCTAGTAGGGGATCCGCTGGCACAGAAGTACACAGATGTCTGGGAGGGAGCAGCCGAC	SAAPSQTSVYFCASGSPTRLFFGSGTQLSVL	TRBJ1-4	TRBV6-5	6	-5.635
CAAGACAGAGAGCTGGGTTCCACTGCCAAAAAACAGTCTCATCCCCTGTCCTGGCCTGCTGGCACAGAGGTACATAGATGTCTGGTTGGTGCTG	STNQTSMYLCASRPGQGMRLFFGSGTQLSVL	TRBJ1-4	TRBV28	2	-6.112
CAAGACAGAGAGCTGGGTTCCACTGCCAAAAAACAGTCTCCCTGATGTGGCGTAACTGCTGGCACAGAAGTACACAGATGTCTGGGAGGGAGCA	APSQTSVYFCASSYATSGRLFFGSGTQLSVL	TRBJ1-4	TRBV6-5	4	-5.811
CAAGACAGAGAGCTGGGTTCCACTGCCAAAAAACAGTCTCCCTGTCCCGGTTCTGCTGGCACAGAAGTACAGAGAGGTCTGGTTGGGGCTGGGC	PSPNQTSLYFCASRTGTGRLFFGSGTQLSVL	TRBJ1-4	TRBV27	4	-5.811
CAAGACAGAGAGCTGGGTTCCACTGCCAAAAAACAGTCTGATCCCCGTTCCCCTCCCTGGGCTCCGGCCGAGTCCTCAAGCTTTGCAGGCTGGA	PACKA*GLGRSPGRGTGIRLFFGSGTQLSVL	TRBJ1-4	TRBV11-2	2	-6.112
CAAGACAGAGAGCTGGGTTCCACTGCCAAAAAACAGTCTGCGCCCCCTGTCCTCTCTAGCACTGCAGATGTAGAAGCTGCTGTCTTCAGGATGG	HPEDSSFYICSAREDRGRRLFFGSGTQLSVL	TRBJ1-4	TRBV20-1	4	-5.811
CAAGACAGAGAGCTGGGTTCCACTGCCAAAAAACAGTCTGTCTCGGAGTATACTGCTGGCACAGAGGTACATAGATGTCTGGTTGGTGCTGGCG	ASTNQTSMYLCASSILRDRLFFGSGTQLSVL	TRBJ1-4	TRBV28	3	-5.936
CAAGACAGAGAGCTGGGTTCCACTGCCAAAAAACAGTGCCCCCAACTTGCTGGCACAGAAGTACACAGATGTCTGGGAGGGAGCAGCCGACTCC	ESAAPSQTSVYFCASKLGALFFGSGTQLSVL	TRBJ1-4	TRBV6-1	3	-5.936
CAAGACAGAGAGCTGGGTTCCACTGCCAAAAAACAGTGCTCTCCTCCCGTGAGCTGGCACAGAAATAAGCTGCCGAATCTCCTCGCACTACCTG	R*CEEIRQLISVPAHGRRALFFGSGTQLSVL	TRBJ1-4	TRBV18	2	-6.112
CAAGACAGAGAGCTGGGTTCCACTGCCAAAAAACAGTGCTGTCCCGTAACTGCTGGCACAGAAGTACACAGATGTCTGGGAGGGAGCAGCCAAC	LAAPSQTSVYFCASSYGTALFFGSGTQLSVL	TRBJ1-4	TRBV6-6	5	-5.714
CAAGACAGAGAGCTGGGTTCCACTGCCAAAAAACAGTGGCCCTATTGTCCCCTCTCTAGCACTGCAGATGTAGAAGCTGCTGTCTTCAGGATGG	HPEDSSFYICSAREGTIGPLFFGSGTQLSVL	TRBJ1-4	TRBV20-1	6	-5.635
CAAGACAGAGAGCTGGGTTCCACTGCCAAAAAACAGTGGCCTGTCCCGGTCTCTAGCACTGCAGATGTAGAAGCTGCTGTCTTCAGGATGGGCA	AHPEDSSFYICSARDRDRPLFFGSGTQLSVL	TRBJ1-4	TRBV20-1	2	-6.112
CAAGACAGAGAGCTGGGTTCCACTGCCAAAAAACAGTGTCACCTGGTCCCTGATGAGGCTGCTGGCGCAGAGATACAGGGCCGAGTCTTCTGGN	PEDSALYLCASSLIRDQVTLFFGSGTQLSVL	TRBJ1-4	TRBV4-3	2	-6.112
CAAGACAGAGAGCTGGGTTCCACTGCCAAAAAACAGTTCAGATGTTACGGTTGGTGAGCTGGCACAGAAATAAGCTGCCGAATCTCCTCGCACT	VRGDSAAYFCASSPTVTSELFFGSGTQLSVL	TRBJ1-4	TRBV18	2	-6.112
CAAGACAGAGAGCTGGGTTCCACTGCCAAAAAACAGTTCCACCAATTCACTGCTGGCACAGAAGTACATGGCTGAGTCCTCCAGCTTTGTGGAC	STKLEDSAMYFCASSELVELFFGSGTQLSVL	TRBJ1-4	TRBV2	3	-5.936
CAAGACAGAGAGCTGGGTTCCACTGCCAAAAAACAGTTCCACCCCCAGCTGTCGAAAGGGGCTAGCACTGCAGATGTAGAAGCTGCTGTCTTCA	EDSSFYICSASPFRQLGVELFFGSGTQLSVL	TRBJ1-4	TRBV20-1	4	-5.811
CAAGACAGAGAGCTGGGTTCCACTGCCAAAAAACAGTTCCACCCCTGTGAAACTGCTGGCACAGAAGTACATGGCTGAGTCCTCCAGCTTTGTG	TKLEDSAMYFCASSFTGVELFFGSGTQLSVL	TRBJ1-4	TRBV2	2	-6.112
CAAGACAGAGAGCTGGGTTCCACTGCCAAAAAACAGTTCCACGTCCGAGGCGCTGGCGCAGAAATACACAGATGTCTGGGAGCGGGTAGCTGAC	SATRSQTSVYFCASASDVELFFGSGTQLSVL	TRBJ1-4	TRBV10-2	3	-5.936
CAAGACAGAGAGCTGGGTTCCACTGCCAAAAAACAGTTCCACTATAACGCCCGGTGGACCGCTGGCACAGAAGTACACAGATGTCTGGGAGGGA	PSQTSVYFCASGPPGVIVELFFGSGTQLSVL	TRBJ1-4	TRBV6-1	2	-6.112
CAAGACAGAGAGCTGGGTTCCACTGCCAAAAAACAGTTCCCACCCTGTCCCGGCCCTAGCACTGCAGATGTAGAAGCTGCTGTCTTCAGGATGG	HPEDSSFYICSARAGTGWELFFGSGTQLSVL	TRBJ1-4	TRBV20-1	16	-5.209
CAAGACAGAGAGCTGGGTTCCACTGCCAAAAAACAGTTCCCCACCCTGTCTATTGCTGCTGGCACAGAAATACACAGCAGAGTCACCAAGCTCC	ELGDSAVYFCASSNRQGGELFFGSGTQLSVL	TRBJ1-4	TRBV3-1	2	-6.112
CAAGACAGAGAGCTGGGTTCCACTGCCAAAAAACAGTTCCCCCGCTAAGCTGCTGGCACAGAGATACACGGCGGAGTCCTCCTGCTGTGTGCGC	RTQQEDSAVYLCASSLAGELFFGSGTQLSVL	TRBJ1-4	TRBV7-8	2	-6.112
CAAGACAGAGAGCTGGGTTCCACTGCCAAAAAACAGTTCCCCCTCCCCGTAACTGCTGGCACAGAAGTACACAGATGTCTGGGAGGGAGCAGCC	AAPSQTSVYFCASSYGEGELFFGSGTQLSVL	TRBJ1-4	TRBV6-6	4	-5.811
CAAGACAGAGAGCTGGGTTCCACTGCCAAAAAACAGTTCCCCCTCGCTGTCTATTACGCTGCTGGCACAGAAATACAAAGCTGAGTCCCCCAGC	LGDSALYFCASSVIDSEGELFFGSGTQLSVL	TRBJ1-4	TRBV9	7	-5.568
CAAGACAGAGAGCTGGGTTCCACTGCCAAAAAACAGTTCCCCGAATTCCAAGCTGCTGGCGCAAAGATAAAGGGCCGAGTCCCCCAGCTCCAAG	LELGDSALYLCASSLEFGELFFGSGTQLSVL	TRBJ1-4	TRBV5-1	3	-5.936
CAAGACAGAGAGCTGGGTTCCACTGCCAAAAAACAGTTCCCCTCTGCTGGCACAGAGATACATGGCCGAGTCCCCCTGCTCTGTGCGCTGGATC	IQRTEQGDSAMYLCASRGELFFGSGTQLSVL	TRBJ1-4	TRBV7-9	6	-5.635
CAAGACAGAGAGCTGGGTTCCACTGCCAAAAAACAGTTCCCGACCCTCCCCGATAACTTGGCTGCTGGCGCAGAGATACAGGGCCGAGTCTTCT	EDSALYLCASSQVIGEGRELFFGSGTQLSVL	TRBJ1-4	TRBV4-3	2	-6.112
CAAGACAGAGAGCTGGGTTCCACTGCCAAAAAACAGTTCCCTCCACCGCCTGCTGGCACAGAGGTACATAGATGTCTGGTTGGTGCTGGCGGAC	SASTNQTSMYLCASRRWRELFFGSGTQLSVL	TRBJ1-4	TRBV28	2	-6.112
CAAGACAGAGAGCTGGGTTCCACTGCCAAAAAACAGTTCCCTTTCAGTCCTACTGGCACAGAGATAGAAAGCTGTCGGGTTCTTTTGGGCCGAT	SAQKNPTAFYLCASRTERELFFGSGTQLSVL	TRBJ1-4	TRBV19	6	-5.635
CAAGACAGAGAGCTGGGTTCCACTGCCAAAAAACAGTTCCGCACGACCTGTCCCGGTCGTCGAGCTGCTGGCACAGAGATACACGGCCGAGTCC	DSAVYLCASSSTTGTGRAELFFGSGTQLSVL	TRBJ1-4	TRBV11-2	8	-5.51
CAAGACAGAGAGCTGGGTTCCACTGCCAAAAAACAGTTCCGCAGAGCCCCCTTTGTAGGCGCTGCTGGCACAGAAATACACAGCAGAGTCACCA	GDSAVYFCASSAYKGGSAELFFGSGTQLSVL	TRBJ1-4	TRBV3-1	2	-6.112
CAAGACAGAGAGCTGGGTTCCACTGCCAAAAAACAGTTCCGCATGGGGCCCGTGAACTTGGCTGCTGGCACAGAAATACACAGCAGAGTCACCA	GDSAVYFCASSQVHGPHAELFFGSGTQLSVL	TRBJ1-4	TRBV3-1	2	-6.112
CAAGACAGAGAGCTGGGTTCCACTGCCAAAAAACAGTTCCGCCGGGCGGAGGCTGCTGGCACAGAGGTACATAGATGTCTGGTTGGTGCTGGCG	ASTNQTSMYLCASSLRPAELFFGSGTQLSVL	TRBJ1-4	TRBV28	2	-6.112
CAAGACAGAGAGCTGGGTTCCACTGCCAAAAAACAGTTCCGCCTCGGCCCCCTGTAGTCTGCTGGCACAGAAGTACACAGCTGAGTCCCTGGGT	PRDSAVYFCASRLQGAEAELFFGSGTQLSVL	TRBJ1-4	TRBV12-3; TRBV12-4	6	-5.635
CAAGACAGAGAGCTGGGTTCCACTGCCAAAAAACAGTTCCGCTCTTGGCAGTCCTTGGAGGGAGCTGGCACAGAAATAAGCTGCCGAATCTCCT	GDSAAYFCASSLQGLPRAELFFGSGTQLSVL	TRBJ1-4	TRBV18	2	-6.112
CAAGACAGAGAGCTGGGTTCCACTGCCAAAAAACAGTTCCTCACCTACGGGCCCTGCCCGCCTAGCACTGCAGATGTAGAAGCTGCTGTCTTCA	EDSSFYICSARRAGPVGEELFFGSGTQLSVL	TRBJ1-4	TRBV20-1	2	-6.112
CAAGACAGAGAGCTGGGTTCCACTGCCAAAAAACAGTTCCTCAGGTAAACGGGTGCTGGCACAGAGGTACATAGATGTCTGGTTGGTGCTGGCG	ASTNQTSMYLCASTRLPEELFFGSGTQLSVL	TRBJ1-4	TRBV28	2	-6.112
CAAGACAGAGAGCTGGGTTCCACTGCCAAAAAACAGTTCCTCCAAGGGTCCCGTTCGAGCACTGCAGATGTAGAAGCTGCTGTCTTCAGGATGG	HPEDSSFYICSARTGPLEELFFGSGTQLSVL	TRBJ1-4	TRBV20-1	5	-5.714
CAAGACAGAGAGCTGGGTTCCACTGCCAAAAAACAGTTCCTCCCCTAATAAACTGCTGGCACAGAAGTACACAGCTGAGTCCCTGGGTTCTGAG	SEPRDSAVYFCASSLLGEELFFGSGTQLSVL	TRBJ1-4	TRBV12-3; TRBV12-4	3	-5.936
CAAGACAGAGAGCTGGGTTCCACTGCCAAAAAACAGTTCCTCCTGGAGCTTAGCACTGCAGATGTAGAAGCTGCTGTCTTCAGGATGGGCACTG	SAHPEDSSFYICSAKLQEELFFGSGTQLSVL	TRBJ1-4	TRBV20-1	7	-5.568
CAAGACAGAGAGCTGGGTTCCACTGCCAAAAAACAGTTCCTGGTGTCCAAAAATACTACTGGCACAGAGATAGAAAGCTGTCGGGTTCTTTTGG	QKNPTAFYLCASSIFGHQELFFGSGTQLSVL	TRBJ1-4	TRBV19	5	-5.714
CAAGACAGAGAGCTGGGTTCCACTGCCAAAAAACAGTTCCTTAATACCCCCTGTCTTTTGAACGCTGCAGAGATATATGCTGCTGTCTTCAGGG	PEDSSIYLCSVQKTGGIKELFFGSGTQLSVL	TRBJ1-4	TRBV29-1	4	-5.811
CAAGACAGAGAGCTGGGTTCCACTGCCAAAAAACAGTTCCTTCGCACTAGGGAGTCCCGGGCTGCTGGCGCAAAGATAAAGGGCCGAGTCCCCC	GDSALYLCASSPGLPSAKELFFGSGTQLSVL	TRBJ1-4	TRBV5-1	3	-5.936
CAAGACAGAGAGCTGGGTTCCACTGCCAAAAAACAGTTCCTTCGCCCCCTGTTGGCGGTCTCTAGCACTGCAGATGTAGAAGCTGCTGTCTTCA	EDSSFYICSARDRQQGAKELFFGSGTQLSVL	TRBJ1-4	TRBV20-1	3	-5.936
CAAGACAGAGAGCTGGGTTCCACTGCCAAAAAACAGTTCCTTCGGATATGGCTGTCCGAAGGTGCTGGCACAGAAGTACACAGCTGAGTCCCTG	RDSAVYFCASTFGQPYPKELFFGSGTQLSVL	TRBJ1-4	TRBV12-3; TRBV12-4	6	-5.635
CAAGACAGAGAGCTGGGTTCCACTGCCAAAAAACAGTTCCTTCGTCGTCCCGGGGGCGCTGGCACAGAAGTACACAGATGTCTGGGAGGGAGCA	APSQTSVYFCASAPGTTKELFFGSGTQLSVL	TRBJ1-4	TRBV6-5	5	-5.714
CAAGACAGAGAGCTGGGTTCCACTGCCAAAAAACAGTTCGACCGACGGGTGGTGTCCCAGGCCGCTGGCACAGAAGTACACAGATGTTTGGGAG	SQTSVYFCASGLGHHPSVELFFGSGTQLSVL	TRBJ1-4	TRBV6-2	2	-6.112
CAAGACAGAGAGCTGGGTTCCACTGCCAAAAAACAGTTCGCCCTGTCCCTCTAAGCTGCTGGCACAGAGATACATGGCCGAGTCCCCCTGCTCT	EQGDSAMYLCASSLEGQGELFFGSGTQLSVL	TRBJ1-4	TRBV7-9	2	-6.112
CAAGACAGAGAGCTGGGTTCCACTGCCAAAAAACAGTTCGCGCCCGGAGCTTTGGCTGCTGGCACAGAAATACACAGCAGAGTCACCAAGCTCC	ELGDSAVYFCASSQSSGRELFFGSGTQLSVL	TRBJ1-4	TRBV3-1	4	-5.811
CAAGACAGAGAGCTGGGTTCCACTGCCAAAAAACAGTTCGGAGTTCCCTCCCAAGGGGGGTCTGCTGGCACAGAAGTACACAGATGTCTGGGAG	SQTSVYFCASRPPLGGNSELFFGSGTQLSVL	TRBJ1-4	TRBV6-6	8	-5.51
CAAGACAGAGAGCTGGGTTCCACTGCCAAAAAACAGTTCGGTGGAACCTTGGACACCTAAGCTGCTGGCACAGAGATACACGGCCGAGTCCTCC	EDSAVYLCASSLGVQGSTELFFGSGTQLSVL	TRBJ1-4	TRBV7-2	7	-5.568
CAAGACAGAGAGCTGGGTTCCACTGCCAAAAAACAGTTCGTCGAGGTCTTCAACGCTGCAGAGATATATGCTGCTGTCTTCAGGGCTCATGTTG	NMSPEDSSIYLCSVEDLDELFFGSGTQLSVL	TRBJ1-4	TRBV29-1	2	-6.112
CAAGACAGAGAGCTGGGTTCCACTGCCAAAAAACAGTTCGTCTGTCCCGAAATTAAAGCTGCTGGCACAGAGATACACGGCCGAGTCCTCCTGC	QEDSAVYLCASSFNFGTDELFFGSGTQLSVL	TRBJ1-4	TRBV7-2	2	-6.112
CAAGACAGAGAGCTGGGTTCCACTGCCAAAAAACAGTTCTACATTTCCCTGTCCGGAGCTGCTGGCGCAAAGATAAAGGGCCGAGTCCCCCAGC	LGDSALYLCASSSGQGNVELFFGSGTQLSVL	TRBJ1-4	TRBV5-1	4	-5.811
CAAGACAGAGAGCTGGGTTCCACTGCCAAAAAACAGTTCTCCCGCCTGTCCTCTAGCACTGCAGATGTAGAAGCTGCTGTCTTCAGGATGGGCA	AHPEDSSFYICSARGQAGELFFGSGTQLSVL	TRBJ1-4	TRBV20-1	3	-5.936
CAAGACAGAGAGCTGGGTTCCACTGCCAAAAAACAGTTCTCCCGGATTATACGAAGGCCTGCTGGCGCAGAGATACAGGGCTGAGTCTTCTGGC	PEDSALYLCASRPSYNPGELFFGSGTQLSVL	TRBJ1-4	TRBV4-1	2	-6.112
CAAGACAGAGAGCTGGGTTCCACTGCCAAAAAACAGTTCTCCCTGTCGGACTTGGCTGCTGGCACAGAAATAAACTCCAGAATCCTCCAGTTCT	ELEDSGVYFCASSQVRQGELFFGSGTQLSVL	TRBJ1-4	TRBV14	6	-5.635
CAAGACAGAGAGCTGGGTTCCACTGCCAAAAAACAGTTCTCCGCCCTTTATGTCTCTGGTGATGGCACAGAAGTACACAGATGTCTGGGAGCTG	SSQTSVYFCAITRDIKGGELFFGSGTQLSVL	TRBJ1-4	TRBV10-3	4	-5.811
CAAGACAGAGAGCTGGGTTCCACTGCCAAAAAACAGTTCTCCGCCGTAACTGCTGGCACAGAAGTACACAGATGTCTGGGAGGGAGCAGCCAAC	LAAPSQTSVYFCASSYGGELFFGSGTQLSVL	TRBJ1-4	TRBV6-6	2	-6.112
CAAGACAGAGAGCTGGGTTCCACTGCCAAAAAACAGTTCTGTCCCCGTTAAGCTGCTGGCACAGAGATACACGGCGGAGTCCTCCTGCTGTGTG	TQQEDSAVYLCASSLTGTELFFGSGTQLSVL	TRBJ1-4	TRBV7-8	2	-6.112
CAAGACAGAGAGCTGGGTTCCACTGCCAAAAAACAGTTCTGTCCCTTCTTGGCTGCTGGCGCAGAGATACAGGGCCGAGTCTTCTGGCTGCAGG	LQPEDSALYLCASSQEGTELFFGSGTQLSVL	TRBJ1-4	TRBV4-3	8	-5.51
CAAGACAGAGAGCTGGGTTCCACTGCCAAAAAACAGTTGAAAACTTGTGGCAGCTAAGCTGCTGGCACAGAGATACATGGCCGAGTCCCCCTGC	QGDSAMYLCASSLAATSFQLFFGSGTQLSVL	TRBJ1-4	TRBV7-9	2	-6.112
CAAGACAGAGAGCTGGGTTCCACTGCCAAAAAACAGTTGAAGAAAGCCCTGTCCGAGCCGACTCCAGGCACAGAGATAGAAGCCAGAGTCACTG	SDSGFYLCAWSRLGQGFLQLFFGSGTQLSVL	TRBJ1-4	TRBV30	2	-6.112
CAAGACAGAGAGCTGGGTTCCACTGCCAAAAAACAGTTGACCACCCAGAATCGGACTGCTGGCACAGAAGTACACAGATGTCTGGGAGGGAGCN	APSQTSVYFCASSPILGGQLFFGSGTQLSVL	TRBJ1-4	TRBV6-1	2	-6.112
CAAGACAGAGAGCTGGGTTCCACTGCCAAAAAACAGTTGCATCGTCGCCCCATGAAAACTGCTGGCACAGAAGTACAGAGAGGTCTGGTTGGGG	PNQTSLYFCASSFHGATMQLFFGSGTQLSVL	TRBJ1-4	TRBV27	2	-6.112
CAAGACAGAGAGCTGGGTTCCACTGCCAAAAAACAGTTGCCCACTAGTAACTGCTGGCACAGAAGTACACAGATGTCTGGGAGGGAGCAGCCGA	RLLPPRHLCTSVPAVTSGQLFFGSGTQLSVL	TRBJ1-4	TRBV6-5	3	-5.936
CAAGACAGAGAGCTGGGTTCCACTGCCAAAAAACAGTTGCCCCCCACCTAAGCTGCTGGCACAGAGATACATGGCCGAGTCCCCCTGCTCTGTG	TEQGDSAMYLCASSLGGGQLFFGSGTQLSVL	TRBJ1-4	TRBV7-9	4	-5.811
CAAGACAGAGAGCTGGGTTCCACTGCCAAAAAACAGTTGCCCCGTTGTTTCTAAGCTGCTGGCACAGAGATACATGGCCGAGTCCCCCTGCTCT	EQGDSAMYLCASSLETTGQLFFGSGTQLSVL	TRBJ1-4	TRBV7-9	5	-5.714
CAAGACAGAGAGCTGGGTTCCACTGCCAAAAAACAGTTGCCCCTGTTTTTGACTACTGGCACAGAGATAGAAAGCTGTCGGGTTCTTTTGGGCC	AQKNPTAFYLCASSQKQGQLFFGSGTQLSVL	TRBJ1-4	TRBV19	4	-5.811
CAAGACAGAGAGCTGGGTTCCACTGCCAAAAAACAGTTGCGGAAGGTCGGGTCCATGGCTGCTGGCACAGAAATACACAGCAGAGTCACCAAGC	LGDSAVYFCASSHGPDLPQLFFGSGTQLSVL	TRBJ1-4	TRBV3-1	4	-5.811
CAAGACAGAGAGCTGGGTTCCACTGCCAAAAAACAGTTGGCTGTCTCTCCTGATGGCACAGAAGTACACAGATGTCTGGGAGCTGGTAGCGGAC	SATSSQTSVYFCAIRRDSQLFFGSGTQLSVL	TRBJ1-4	TRBV10-3	3	-5.936
CAAGACAGAGAGCTGGGTTCCACTGCCAAAAAACAGTTGGGAACCGGGGTCCCGGTGGCTGCTGGCGCAGAGATACAGGGCTGAGTCTTCTGGC	PEDSALYLCASSHRDPGSQLFFGSGTQLSVL	TRBJ1-4	TRBV4-1	7	-5.568
CAAGACAGAGAGCTGGGTTCCACTGCCAAAAAACAGTTGGGCCCGGAAGAAAGCACTGCAGATGTAGAAGCTGCTGTCTTCAGGATGGGCACTG	SAHPEDSSFYICSAFFRAQLFFGSGTQLSVL	TRBJ1-4	TRBV20-1	2	-6.112
CAAGACAGAGAGCTGGGTTCCACTGCCAAAAAACAGTTGGGGGGACTCTTGGCTGCTGGCACAGAAATACACAGCAGAGTCACCAAGCTCCAGG	LELGDSAVYFCASSQESPQLFFGSGTQLSVL	TRBJ1-4	TRBV3-1	7	-5.568
CAAGACAGAGAGCTGGGTTCCACTGCCAAAAAACAGTTGTAACCCTGAATCTTGGCTGCTGGCACAGAAATACACAGCAGAGTCACCAAGCTCC	ELGDSAVYFCASSQDSGLQLFFGSGTQLSVL	TRBJ1-4	TRBV3-1	5	-5.714
CAAGACAGAGAGCTGGGTTCCACTGCCAAAAAACAGTTGTGAGACCCTCGCACTGCAGATGTAGAAGCTGCTGTCTTCAGGATGGGCACTGGTC	TSAHPEDSSFYICSARVSQLFFGSGTQLSVL	TRBJ1-4	TRBV20-1	6	-5.635
CAAGACAGAGAGCTGGGTTCCACTGCCAAAAAACAGTTGTTGGTAAGTGTCCGCTCTAGCACTGCAGATGTAGAAGCTGCTGTCTTCAGGATGG	HPEDSSFYICSARADTYQQLFFGSGTQLSVL	TRBJ1-4	TRBV20-1	3	-5.936
CAAGACAGAGAGCTGGGTTCCACTGCCAAAAAACAGTTTAAGCTGTCCTTGAGGACTACTGGCACAGAGATAGAAAGCTGTCGGGTTCTTTTGG	QKNPTAFYLCASSPQGQLKLFFGSGTQLSVL	TRBJ1-4	TRBV19	3	-5.936
CAAGACAGAGAGCTGGGTTCCACTGCCAAAAAACAGTTTAAGTTCTGTCCGGTATGGGCTGCTGGCACAGAGATACACGGCCGAGTCCTCCTGC	QEDSAVYLCASSPYRTELKLFFGSGTQLSVL	TRBJ1-4	TRBV7-2	12	-5.334
CAAGACAGAGAGCTGGGTTCCACTGCCAAAAAACAGTTTACCAGTTAATTCTCTGCTGGTGGCACACAGGTACATGGCTGCGTCCCCCAGGCCT	GLGDAAMYLCATSRELTGKLFFGSGTQLSVL	TRBJ1-4	TRBV15	3	-5.936
CAAGACAGAGAGCTGGGTTCCACTGCCAAAAAACAGTTTACCCTGTCCAGATTCTAAGCTGCTGGCACAGAGATACACGGCCGAGTCCTCCTGC	QEDSAVYLCASSLESGQGKLFFGSGTQLSVL	TRBJ1-4	TRBV7-2	4	-5.811
CAAGACAGAGAGCTGGGTTCCACTGCCAAAAAACAGTTTACCGACCCCTTCTTGGCTGCTGGCGCAGAGATACAGGGCTGAGTCTTCTGGCTGC	QPEDSALYLCASSQEGVGKLFFGSGTQLSVL	TRBJ1-4	TRBV4-1	3	-5.936
CAAGACAGAGAGCTGGGTTCCACTGCCAAAAAACAGTTTACCGCCCCCTGTCCCGGTTTGGCTGCTGGCGCAGAGATACAGGGCCGAGTCTTCT	EDSALYLCASSQTGTGGGKLFFGSGTQLSVL	TRBJ1-4	TRBV4-3	3	-5.936
CAAGACAGAGAGCTGGGTTCCACTGCCAAAAAACAGTTTACTCAAACCCCCGTCGAAGCTGCTGGCACAGAGATACACGGCCGAGTCCTCCTGC	QEDSAVYLCASSFDGGLSKLFFGSGTQLSVL	TRBJ1-4	TRBV7-2	3	-5.936
CAAGACAGAGAGCTGGGTTCCACTGCCAAAAAACAGTTTAGATCCCGGATTCCGAACGCTGCAGAGATATATGCTGCTGTCTTCAGGGCTCATG	MSPEDSSIYLCSVRNPGSKLFFGSGTQLSVL	TRBJ1-4	TRBV29-1	3	-5.936
CAAGACAGAGAGCTGGGTTCCACTGCCAAAAAACAGTTTAGCGAAGGACGAGTCACTGGTGGCACAGAAGTAAAGAGCTGTCTGGTTGGGGATG	IPNQTALYFCATSDSSFAKLFFGSGTQLSVL	TRBJ1-4	TRBV24-1	5	-5.714
CAAGACAGAGAGCTGGGTTCCACTGCCAAAAAACAGTTTAGGTACTGTCCAAGATAAACTGCTGGCACAGAAGTACAGAGAGGTCTGGTTGGGG	PNQTSLYFCASSLSWTVPKLFFGSGTQLSVL	TRBJ1-4	TRBV27	3	-5.936
CAAGACAGAGAGCTGGGTTCCACTGCCAAAAAACAGTTTATAGCCCATCCCCAAGCTGCTGGCACAGAGATACATGGCCGAGTCCCCCTGCTCT	EQGDSAMYLCASSLGMGYKLFFGSGTQLSVL	TRBJ1-4	TRBV7-9	2	-6.112
CAAGACAGAGAGCTGGGTTCCACTGCCAAAAAACAGTTTATCCCCTGCCGACGGTGAGCTGGCACAGAAATAAGCTGCCGAATCTCCTCGCACT	VRGDSAAYFCASSPSAGDKLFFGSGTQLSVL	TRBJ1-4	TRBV18	3	-5.936
CAAGACAGAGAGCTGGGTTCCACTGCCAAAAAACAGTTTATCCCTGTTGGTTTGACTGCTGGCACAGAGATACACGGCGGAGTCCTCCTGCTGT	QQEDSAVYLCASSQTNRDKLFFGSGTQLSVL	TRBJ1-4	TRBV7-8	2	-6.112
CAAGACAGAGAGCTGGGTTCCACTGCCAAAAAACAGTTTATCTATGCGTCCCGCGGTACTGCTGGCACAGAAGTACACAGATGTCTGGGAGGGA	PSQTSVYFCASSTAGRIDKLFFGSGTQLSVL	TRBJ1-4	TRBV6-5	3	-5.936
CAAGACAGAGAGCTGGGTTCCACTGCCAAAAAACAGTTTATCTGTCCTTGGGCTGCTGGCACAGAGATACACGGCCGAGTCCTCCTGCTGTGTG	TQQEDSAVYLCASSPRTDKLFFGSGTQLSVL	TRBJ1-4	TRBV7-2	4	-5.811
CAAGACAGAGAGCTGGGTTCCACTGCCAAAAAACAGTTTCAACCCTGTTTGCACACTGCTGGCACAGAAGTACAGAGAGGTCTGGTTGGGGCTG	SPNQTSLYFCASSVQTGLKLFFGSGTQLSVL	TRBJ1-4	TRBV27	6	-5.635
CAAGACAGAGAGCTGGGTTCCACTGCCAAAAAACAGTTTCAAGCCCTGGGCCTCCACGCTGCAGAGATATATGCTGCTGTCTTCAGGGCTCATG	MSPEDSSIYLCSVEAQGLKLFFGSGTQLSVL	TRBJ1-4	TRBV29-1	4	-5.811
CAAGACAGAGAGCTGGGTTCCACTGCCAAAAAACAGTTTCACCCCAACCTCCTGTCTGGCGGCACAGAAGTACACAGATGTCTGGGAGCTGGTA	TSSQTSVYFCAARQEVGVKLFFGSGTQLSVL	TRBJ1-4	TRBV10-3	2	-6.112
CAAGACAGAGAGCTGGGTTCCACTGCCAAAAAACAGTTTCACCCCTGTATCTTGGCTGCTGGCGCAGAGATACAGGGCTGAGTCTTCTGGCTGC	QPEDSALYLCASSQDTGVKLFFGSGTQLSVL	TRBJ1-4	TRBV4-1	5	-5.714
CAAGACAGAGAGCTGGGTTCCACTGCCAAAAAACAGTTTCACGAAGGGTTCCCGCGGTGAGCTGGCACAGAAATAAGCTGCCGAATCTCCTCGC	RGDSAAYFCASSPREPFVKLFFGSGTQLSVL	TRBJ1-4	TRBV18	2	-6.112
CAAGACAGAGAGCTGGGTTCCACTGCCAAAAAACAGTTTCAGGAGAGTGGCGCTGCTGGCACAGAAGTACATGGCTGAGTCCTCCAGCTTTGTG	TKLEDSAMYFCASSATLLKLFFGSGTQLSVL	TRBJ1-4	TRBV2	61	-4.627
CAAGACAGAGAGCTGGGTTCCACTGCCAAAAAACAGTTTCCAACCCTCCGCTGAGCTGCTGGCGCAAAGATAAAGGGCCGAGTCCCCCAGCTCC	ELGDSALYLCASSSAEGWKLFFGSGTQLSVL	TRBJ1-4	TRBV5-1	2	-6.112
CAAGACAGAGAGCTGGGTTCCACTGCCAAAAAACAGTTTCCAACCGACGGGATCTCTAGCACTGCAGATGTAGAAGCTGCTGTCTTCAGGATGG	HPEDSSFYICSARDPVGWKLFFGSGTQLSVL	TRBJ1-4	TRBV20-1	10	-5.413
CAAGACAGAGAGCTGGGTTCCACTGCCAAAAAACAGTTTCCACTCGACCCCTCCCCGGGCGCTGCAGAGATATATGCTGCTGTCTTCAGGGCTC	SPEDSSIYLCSARGGVEWKLFFGSGTQLSVL	TRBJ1-4	TRBV29-1	2	-6.112
CAAGACAGAGAGCTGGGTTCCACTGCCAAAAAACAGTTTCCAGGCCGTCCAATCACTGCTGGCACAGAAGTACATGGCTGAGTCCTCCAGCTTT	KLEDSAMYFCASSDWTAWKLFFGSGTQLSVL	TRBJ1-4	TRBV2	5	-5.714
CAAGACAGAGAGCTGGGTTCCACTGCCAAAAAACAGTTTCCATATCTCTCCCTGTCTAGCACTGCAGATGTAGAAGCTGCTGTCTTCAGGATGG	HPEDSSFYICSARQGEIWKLFFGSGTQLSVL	TRBJ1-4	TRBV20-1	6	-5.635
CAAGACAGAGAGCTGGGTTCCACTGCCAAAAAACAGTTTCCCAATTCCTGACGCAGATAAACTGCTGGCACAGAAGTACAGAGAGGTCTGGTTG	NQTSLYFCASSLSASGIGKLFFGSGTQLSVL	TRBJ1-4	TRBV27	3	-5.936
CAAGACAGAGAGCTGGGTTCCACTGCCAAAAAACAGTTTCCCACTTGCCTCTCGGCTGGCACAGAAGTACATGGCTGAGTCCTCCAGCTTTGTG	TKLEDSAMYFCASREASGKLFFGSGTQLSVL	TRBJ1-4	TRBV2	3	-5.936
CAAGACAGAGAGCTGGGTTCCACTGCCAAAAAACAGTTTCCCAGCGAGGGCACTGCAGATGTAGAAGCTGCTGTCTTCAGGATGGGCACTGGTC	TSAHPEDSSFYICSALAGKLFFGSGTQLSVL	TRBJ1-4	TRBV20-1	3	-5.936
CAAGACAGAGAGCTGGGTTCCACTGCCAAAAAACAGTTTCCCAGTTCCCGGGAGAACGACGCTGCAGAGATATATGCTGCTGTCTTCAGGGCTC	SPEDSSIYLCSVVLPGTGKLFFGSGTQLSVL	TRBJ1-4	TRBV29-1	5	-5.714
CAAGACAGAGAGCTGGGTTCCACTGCCAAAAAACAGTTTCCCATGGGTCACTGAAATTCTAGCACTGCAGATGTAGAAGCTGCTGTCTTCAGGA	PEDSSFYICSARISVTHGKLFFGSGTQLSVL	TRBJ1-4	TRBV20-1	4	-5.811
CAAGACAGAGAGCTGGGTTCCACTGCCAAAAAACAGTTTCCCCAAGTGGGAGTAACTGCTGGCACAGAAGTACACAGATGTCTGGGAGGGAGCA	APSQTSVYFCASSYSHLGKLFFGSGTQLSVL	TRBJ1-4	TRBV6-5	7	-5.568
CAAGACAGAGAGCTGGGTTCCACTGCCAAAAAACAGTTTCCCCACTACTTGACTTGACCTCTCAAAGCTGCTGGCGCAAAGATAAAGGGCCGAG	SALYLCASSFERSSQVVGKLFFGSGTQLSVL	TRBJ1-4	TRBV5-1	2	-6.112
CAAGACAGAGAGCTGGGTTCCACTGCCAAAAAACAGTTTCCCCACTGGAGAGAGGGAACTGCTGGCACAGAAGTACACAGATGTCTGGGAGGGA	PSQTSVYFCASSSLSPVGKLFFGSGTQLSVL	TRBJ1-4	TRBV6-6	4	-5.811
CAAGACAGAGAGCTGGGTTCCACTGCCAAAAAACAGTTTCCCCAGACCCCCTGTCGAGTCTCTAGCACTGCAGATGTAGAAGCTGCTGTCTTCA	EDSSFYICSARDSTGGLGKLFFGSGTQLSVL	TRBJ1-4	TRBV20-1	4	-5.811
CAAGACAGAGAGCTGGGTTCCACTGCCAAAAAACAGTTTCCCCATAGTTGCAATGGGTCGTGCACTGCAGATGTAGAAGCTGCTGTCTTCAGGA	PEDSSFYICSARPIATMGKLFFGSGTQLSVL	TRBJ1-4	TRBV20-1	3	-5.936
CAAGACAGAGAGCTGGGTTCCACTGCCAAAAAACAGTTTCCCCCACGGGGAGCTGCTGGCACAGAGATACACGGCCGAGTCCTCAAGCTTTGCA	AKLEDSAVYLCASSSPWGKLFFGSGTQLSVL	TRBJ1-4	TRBV11-2	2	-6.112
CAAGACAGAGAGCTGGGTTCCACTGCCAAAAAACAGTTTCCCCCCCCAATCTTGGCTGCTGGCGCAGAGATACAGGGCCGAGTCTTCTGGCTGC	QPEDSALYLCASSQDWGGKLFFGSGTQLSVL	TRBJ1-4	TRBV4-3	5	-5.714
CAAGACAGAGAGCTGGGTTCCACTGCCAAAAAACAGTTTCCCCCCCCCCTGTCTGCTGGCACAGAAGTACACAGATGTCTGGGAGGGAGCAGCC	AAPSQTSVYFCASRQGGGKLFFGSGTQLSVL	TRBJ1-4	TRBV6-5	4	-5.811
CAAGACAGAGAGCTGGGTTCCACTGCCAAAAAACAGTTTCCCCCCCCGCGTGCTGGCACAGAGGTACATAGATGTCTGGTTGGTGCTGGCGGAC	SASTNQTSMYLCASTRGGKLFFGSGTQLSVL	TRBJ1-4	TRBV28	3	-5.936
CAAGACAGAGAGCTGGGTTCCACTGCCAAAAAACAGTTTCCCCCCGGCGGTGCTGGCACAGAGATACACGGCCGAGTCCTCAAGCTTTGCAGGC	PAKLEDSAVYLCASTAGGKLFFGSGTQLSVL	TRBJ1-4	TRBV11-2	7	-5.568
CAAGACAGAGAGCTGGGTTCCACTGCCAAAAAACAGTTTCCCCCCTGTCCCTACTCTAGCACTGCAGATGTAGAAGCTGCTGTCTTCAGGATGG	HPEDSSFYICSARVGTGGKLFFGSGTQLSVL	TRBJ1-4	TRBV20-1	4	-5.811
CAAGACAGAGAGCTGGGTTCCACTGCCAAAAAACAGTTTCCCCCCTTCCCCGTGGGGACTGCTGGCACAGAAGTACACAGCTGAGTCCCTGGGT	PRDSAVYFCASSPHGEGGKLFFGSGTQLSVL	TRBJ1-4	TRBV12-3; TRBV12-4	7	-5.568
CAAGACAGAGAGCTGGGTTCCACTGCCAAAAAACAGTTTCCCCCCTTCGCCGGCACTGCAGATGTAGAAGCTGCTGTCTTCAGGATGGGCACTG	SAHPEDSSFYICSAGEGGKLFFGSGTQLSVL	TRBJ1-4	TRBV20-1	9	-5.458
CAAGACAGAGAGCTGGGTTCCACTGCCAAAAAACAGTTTCCCCCGAATCGTCGTCCCGGGGCTGCTGGCACAGAAGTACACAGATGTTTGGGAG	SQTSVYFCASSPGTTIRGKLFFGSGTQLSVL	TRBJ1-4	TRBV6-2	5	-5.714
CAAGACAGAGAGCTGGGTTCCACTGCCAAAAAACAGTTTCCCCCGCCCCTCTTCACTGCTGGCACAGAAGTACATGGCTGAGTCCTCCAGCTTT	KLEDSAMYFCASSEEGRGKLFFGSGTQLSVL	TRBJ1-4	TRBV2	5	-5.714
CAAGACAGAGAGCTGGGTTCCACTGCCAAAAAACAGTTTCCCCCTATGTGTCCCAGGGCTGCTGGCACAGAAGTACACAGATGTCTGGGAGGGA	PSQTSVYFCASSPGTHRGKLFFGSGTQLSVL	TRBJ1-4	TRBV6-6	2	-6.112
CAAGACAGAGAGCTGGGTTCCACTGCCAAAAAACAGTTTCCCCGCCGAATCACTGGTGGCACAGAAGTAAAGAGCTGTCTGGTTGGGGATGGCA	AIPNQTALYFCATSDSAGKLFFGSGTQLSVL	TRBJ1-4	TRBV24-1	6	-5.635
CAAGACAGAGAGCTGGGTTCCACTGCCAAAAAACAGTTTCCCCGGGAGTTCGATGGTGCTGGCACAGAAGTACACAGATGTCTGGGAGGGAGCA	APSQTSVYFCASTIELPGKLFFGSGTQLSVL	TRBJ1-4	TRBV6-6	3	-5.936
CAAGACAGAGAGCTGGGTTCCACTGCCAAAAAACAGTTTCCCCTCCCCCCCGACCGCCGAGAATCTAGCACTGCAGATGTAGAAGCTGCTGTCT	DSSFYICSARFSAVGGEGKLFFGSGTQLSVL	TRBJ1-4	TRBV20-1	4	-5.811
CAAGACAGAGAGCTGGGTTCCACTGCCAAAAAACAGTTTCCCCTCCCCTGTCCCGGCGCTAGCACTGCAGATGTAGAAGCTGCTGTCTTCAGGA	PEDSSFYICSASAGTGEGKLFFGSGTQLSVL	TRBJ1-4	TRBV20-1	3	-5.936
CAAGACAGAGAGCTGGGTTCCACTGCCAAAAAACAGTTTCCCCTCCCGACGTCTAGCACTGCAGATGTAGAAGCTGCTGTCTTCAGGATGGGCA	AHPEDSSFYICSARRREGKLFFGSGTQLSVL	TRBJ1-4	TRBV20-1	74	-4.543
CAAGACAGAGAGCTGGGTTCCACTGCCAAAAAACAGTTTCCCCTCGGGCCCCTTGCTGGCACAGAAGTACATGGCTGAGTCCTCCAGCTTTGTG	TKLEDSAMYFCASKGPEGKLFFGSGTQLSVL	TRBJ1-4	TRBV2	4	-5.811
CAAGACAGAGAGCTGGGTTCCACTGCCAAAAAACAGTTTCCCCTCTACCCTGTAAACAGAAGGACTGCTGGCACAGAAGTACACAGATGTCTGG	QTSVYFCASSPSVYRVEGKLFFGSGTQLSVL	TRBJ1-4	TRBV6-6	2	-6.112
CAAGACAGAGAGCTGGGTTCCACTGCCAAAAAACAGTTTCCCCTGAACCCTTTCTTCCCCCTCAGCACTGCAGATGTAGAAGCTGCTGTCTTCA	EDSSFYICSAEGEERVQGKLFFGSGTQLSVL	TRBJ1-4	TRBV20-1	3	-5.936
CAAGACAGAGAGCTGGGTTCCACTGCCAAAAAACAGTTTCCCGAACGCCGTAGGCCCGGATTCGCGACTGCTGGCACAGAAGTACAGAGAGGTC	TSLYFCASSRESGPTAFGKLFFGSGTQLSVL	TRBJ1-4	TRBV27	3	-5.936
CAAGACAGAGAGCTGGGTTCCACTGCCAAAAAACAGTTTCCCGATCTCCCCTGTCAGGGGGCTGCTGGCACAGAAGTACACAGATGTCTGGGAG	SQTSVYFCASSPLTGEIGKLFFGSGTQLSVL	TRBJ1-4	TRBV6-5	3	-5.936
CAAGACAGAGAGCTGGGTTCCACTGCCAAAAAACAGTTTCCCGGCCGTCCCCCTGCTAGCACTGCAGATGTAGAAGCTGCTGTCTTCAGGATGG	HPEDSSFYICSASRGTAGKLFFGSGTQLSVL	TRBJ1-4	TRBV20-1	4	-5.811
CAAGACAGAGAGCTGGGTTCCACTGCCAAAAAACAGTTTCCCGGGACCCCCGTTTTCACTGCTGGCACAGAAGTACATGGCTGAGTCCTCCAGC	LEDSAMYFCASSENGGPGKLFFGSGTQLSVL	TRBJ1-4	TRBV2	2	-6.112
CAAGACAGAGAGCTGGGTTCCACTGCCAAAAAACAGTTTCCCGGGGGGATCTCTAGCACTGCAGATGTAGAAGCTGCTGTCTTCAGGATGGGCA	AHPEDSSFYICSARDPPGKLFFGSGTQLSVL	TRBJ1-4	TRBV20-1	10	-5.413
CAAGACAGAGAGCTGGGTTCCACTGCCAAAAAACAGTTTCCCTCCACGGCTGCTGGCACAGAGATACACGGCCGAGTCCTCCTGCTGTGTGCGC	RTQQEDSAVYLCASSRGGKLFFGSGTQLSVL	TRBJ1-4	TRBV7-2	5	-5.714
CAAGACAGAGAGCTGGGTTCCACTGCCAAAAAACAGTTTCCCTGGGTCGGTGTCCCCCGCGGTGGGGCTGCTGGCACAGAGATACAGGGCCGAG	SALYLCASSPTAGDTDPGKLFFGSGTQLSVL	TRBJ1-4	TRBV4-2	6	-5.635
CAAGACAGAGAGCTGGGTTCCACTGCCAAAAAACAGTTTCCCTTCCTGTCCAAAGGTGCTGGCACAGAAGTACACAGCTGAGTCCCTGGGTTCT	EPRDSAVYFCASTFGQEGKLFFGSGTQLSVL	TRBJ1-4	TRBV12-3; TRBV12-4	7	-5.568
CAAGACAGAGAGCTGGGTTCCACTGCCAAAAAACAGTTTCCGAAGTATGCCCCCTGTCCTAGCACTGCAGATGTAGAAGCTGCTGTCTTCAGGA	PEDSSFYICSARTGGILRKLFFGSGTQLSVL	TRBJ1-4	TRBV20-1	7	-5.568
CAAGACAGAGAGCTGGGTTCCACTGCCAAAAAACAGTTTCCGCATCCCCGGTTGGCTGCTGGCACAGAGATACACGGCCGAGTCCTCCTGCTGT	QQEDSAVYLCASSQPGMRKLFFGSGTQLSVL	TRBJ1-4	TRBV7-2	5	-5.714
CAAGACAGAGAGCTGGGTTCCACTGCCAAAAAACAGTTTCCGCTGGACACCTAAACTGCTGGCACAGAAGTACAGAGAGGTCTGGTTGGGGCTG	SPNQTSLYFCASSLGVQRKLFFGSGTQLSVL	TRBJ1-4	TRBV27	2	-6.112
CAAGACAGAGAGCTGGGTTCCACTGCCAAAAAACAGTTTCCGGAATAAGTAGTCCCGGCTGCTGGCACAGAAGTACACAGATGTTTGGGAGGGA	PSQTSVYFCASSRDYLFRKLFFGSGTQLSVL	TRBJ1-4	TRBV6-2	3	-5.936
CAAGACAGAGAGCTGGGTTCCACTGCCAAAAAACAGTTTCCGGCCCCCTGCTGTCCTGCTGGCACAGAAGTACACAGATGTCTGGGAGGGAGCA	APSQTSVYFCASRTAGGRKLFFGSGTQLSVL	TRBJ1-4	TRBV6-5	5	-5.714
CAAGACAGAGAGCTGGGTTCCACTGCCAAAAAACAGTTTCCGTAAGCGATCGGGACTGCTGGCACAGAAGTACAGAGAGGTCTGGTTGGGGCTG	SPNQTSLYFCASSPDRLRKLFFGSGTQLSVL	TRBJ1-4	TRBV27	7	-5.568
CAAGACAGAGAGCTGGGTTCCACTGCCAAAAAACAGTTTCCGTCTCGGATCGTCTTGGCTGCTGGCACAGAGATACAGGGCCGAGTCTTCTGGC	PEDSALYLCASSQDDPRRKLFFGSGTQLSVL	TRBJ1-4	TRBV4-2	2	-6.112
CAAGACAGAGAGCTGGGTTCCACTGCCAAAAAACAGTTTCCTAACTTCCCTTGCGAAATCCAAGCTGCTGGCGCAAAGATAAAGGGCCGAGTCC	DSALYLCASSLDFAREVRKLFFGSGTQLSVL	TRBJ1-4	TRBV5-1	2	-6.112
CAAGACAGAGAGCTGGGTTCCACTGCCAAAAAACAGTTTCCTCCGTGCCGTCCCTTCACTACTGGCACAGAGATAGAAAGCTGTCGGGTTCTTN	KNPTAFYLCASSEGTARRKLFFGSGTQLSVL	TRBJ1-4	TRBV19	2	-6.112
CAAGACAGAGAGCTGGGTTCCACTGCCAAAAAACAGTTTCCTGATCCCTGTGGGAATACTACTGGCACAGAGATAGAAAGCTGTCGGGTTCTTT	KNPTAFYLCASSIPTGIRKLFFGSGTQLSVL	TRBJ1-4	TRBV19	3	-5.936
CAAGACAGAGAGCTGGGTTCCACTGCCAAAAAACAGTTTCCTGTCCCTTTCACTGCTGGCACAGAAGTACATGGCTGAGTCCTCCAGCTTTGTG	TKLEDSAMYFCASSERDRKLFFGSGTQLSVL	TRBJ1-4	TRBV2	3	-5.936
CAAGACAGAGAGCTGGGTTCCACTGCCAAAAAACAGTTTCCTTCCCTGTCCCCGGGTCGCGGCACAGAAGTACACAGATGTCTGGGAGGGAGCA	APSQTSVYFCAATRGQGRKLFFGSGTQLSVL	TRBJ1-4	TRBV6-6	7	-5.568
CAAGACAGAGAGCTGGGTTCCACTGCCAAAAAACAGTTTCGACTGTCCAGAGATACTACTGGCACAGAGATAGAAAGCTGTCGGGTTCTTTTGG	QKNPTAFYLCASSISGQSKLFFGSGTQLSVL	TRBJ1-4	TRBV19	2	-6.112
CAAGACAGAGAGCTGGGTTCCACTGCCAAAAAACAGTTTCGAGCCCTGTCCCGGGGTACTACTGGCACAGAGATAGAAAGCTGTCGGGTTCTTT	KNPTAFYLCASSTPGQGSKLFFGSGTQLSVL	TRBJ1-4	TRBV19	46	-4.75
CAAGACAGAGAGCTGGGTTCCACTGCCAAAAAACAGTTTCGAGGACCCTGTCCCGGGAGCACTGCAGATGTAGAAGCTGCTGTCTTCAGGATGG	HPEDSSFYICSAPGTGSSKLFFGSGTQLSVL	TRBJ1-4	TRBV20-1	3	-5.936
CAAGACAGAGAGCTGGGTTCCACTGCCAAAAAACAGTTTCGCCGCACCACTGTCAAGGCTGCTGGCACAGAAGTACACAGATGTTTGGGAGGGN	PSQTSVYFCASSLDSGAAKLFFGSGTQLSVL	TRBJ1-4	TRBV6-2	2	-6.112
CAAGACAGAGAGCTGGGTTCCACTGCCAAAAAACAGTTTCGCGACCCGGGAGGGGCTGCTGGCACAGAAATACACAGCAGAGTCACCAAGCTCC	ELGDSAVYFCASSPSRVAKLFFGSGTQLSVL	TRBJ1-4	TRBV3-1	2	-6.112
CAAGACAGAGAGCTGGGTTCCACTGCCAAAAAACAGTTTCGTATTCCCGCTCGAGTAACTGCTGGCACAGAAGTACACAGATGTCTGGGAGGGN	PSQTSVYFCASSYSSGNTKLFFGSGTQLSVL	TRBJ1-4	TRBV6-5	2	-6.112
CAAGACAGAGAGCTGGGTTCCACTGCCAAAAAACAGTTTCTCCATCCCTGTCCGGGGGCTGCTGGCACAGAGATACACGGCCGAGTCCTCCTGC	QEDSAVYLCASSPRTGMEKLFFGSGTQLSVL	TRBJ1-4	TRBV7-2	2	-6.112
CAAGACAGAGAGCTGGGTTCCACTGCCAAAAAACAGTTTCTCCCCCTCCAGTGGTGAGCTGGCACAGAAATAAGCTGCCGAATCTCCTCGCACT	VRGDSAAYFCASSPLEGEKLFFGSGTQLSVL	TRBJ1-4	TRBV18	3	-5.936
CAAGACAGAGAGCTGGGTTCCACTGCCAAAAAACAGTTTCTCCCCGACCCTGTTCCTTCTAGCACTGCAGATGTAGAAGCTGCTGTCTTCAGGA	PEDSSFYICSARRNRVGEKLFFGSGTQLSVL	TRBJ1-4	TRBV20-1	2	-6.112
CAAGACAGAGAGCTGGGTTCCACTGCCAAAAAACAGTTTCTCCCTCTCCCCTGTTCGACTGCTGGCACAGAAATAAACTCCAGAATCCTCCAGT	LEDSGVYFCASSRTGEREKLFFGSGTQLSVL	TRBJ1-4	TRBV14	3	-5.936
CAAGACAGAGAGCTGGGTTCCACTGCCAAAAAACAGTTTCTCCCTGTGAATAGCACTGCAGATGTAGAAGCTGCTGTCTTCAGGATGGGCACTG	SAHPEDSSFYICSAIHREKLFFGSGTQLSVL	TRBJ1-4	TRBV20-1	4	-5.811
CAAGACAGAGAGCTGGGTTCCACTGCCAAAAAACAGTTTCTCCGTCCCCCTGTCGAGGCTGCTGGCACAGAAATACACAGCAGAGTCACCAAGC	LGDSAVYFCASSLDRGTEKLFFGSGTQLSVL	TRBJ1-4	TRBV3-1	5	-5.714
CAAGACAGAGAGCTGGGTTCCACTGCCAAAAAACAGTTTCTCCTGCCAATCTCTAGCACTGCAGATGTAGAAGCTGCTGTCTTCAGGATGGGCA	AHPEDSSFYICSARDWQEKLFFGSGTQLSVL	TRBJ1-4	TRBV20-1	9	-5.458
CAAGACAGAGAGCTGGGTTCCACTGCCAAAAAACAGTTTCTCGAAAACTTGCGCTTCACTGCTGGCACAGAAGTACATGGCTGAGTCCTCCAGC	LEDSAMYFCASSEAQVFEKLFFGSGTQLSVL	TRBJ1-4	TRBV2	4	-5.811
CAAGACAGAGAGCTGGGTTCCACTGCCAAAAAACAGTTTCTCGGGGGACCTGTCTCTAGCACTGCAGATGTAGAAGCTGCTGTCTTCAGGATGG	HPEDSSFYICSARDRSPEKLFFGSGTQLSVL	TRBJ1-4	TRBV20-1	4	-5.811
CAAGACAGAGAGCTGGGTTCCACTGCCAAAAAACAGTTTCTCGGTCGGGAGGTTCAAGCTGCTGGCGCAAAGATAAAGGGCCGAGTCCCCCAGC	LGDSALYLCASSLNLPTEKLFFGSGTQLSVL	TRBJ1-4	TRBV5-1	4	-5.811
CAAGACAGAGAGCTGGGTTCCACTGCCAAAAAACAGTTTCTCTACGCCCCCTGTCCCTTCAACGCTGCAGAGATATATGCTGCTGTCTTCAGGG	PEDSSIYLCSVEGTGGVEKLFFGSGTQLSVL	TRBJ1-4	TRBV29-1	3	-5.936
CAAGACAGAGAGCTGGGTTCCACTGCCAAAAAACAGTTTCTCTCCCCTTCCATAACTGCTGGCACAGAAGTACACAGATGTCTGGGAGGGAGCA	APSQTSVYFCASSYGRGEKLFFGSGTQLSVL	TRBJ1-4	TRBV6-5	4	-5.811
CAAGACAGAGAGCTGGGTTCCACTGCCAAAAAACAGTTTCTGACCTCCCCTCTCCTCACTGCTGGCACAGAAGTACATGGCTGAGTCCTCCAGC	LEDSAMYFCASSEERGGQKLFFGSGTQLSVL	TRBJ1-4	TRBV2	3	-5.936
CAAGACAGAGAGCTGGGTTCCACTGCCAAAAAACAGTTTGAACCCCTGTTTAGCTCTAGCACTGCAGATGTAGAAGCTGCTGTCTTCAGGATGG	HPEDSSFYICSARAKQGFKLFFGSGTQLSVL	TRBJ1-4	TRBV20-1	5	-5.714
CAAGACAGAGAGCTGGGTTCCACTGCCAAAAAACAGTTTGAATGGATCCAACCCTTGGCTGCTGGCGCAGAGATACAGGGCTGAGTCTTCTGGC	PEDSALYLCASSQGLDPFKLFFGSGTQLSVL	TRBJ1-4	TRBV4-1	2	-6.112
CAAGACAGAGAGCTGGGTTCCACTGCCAAAAAACAGTTTGACGACAGGAGTGTCCCAAAGTTGGCTGCTGGCACAGAAATAAACTCCAGAATCN	DSGVYFCASSQLWDTPVVKLFFGSGTQLSVL	TRBJ1-4	TRBV14	2	-6.112
CAAGACAGAGAGCTGGGTTCCACTGCCAAAAAACAGTTTGAGGCTAACCCTGTCCGAACTGCTGGCACAGAAATACACAGCAGAGTCACCAAGC	LGDSAVYFCASSSDRVSLKLFFGSGTQLSVL	TRBJ1-4	TRBV3-1	3	-5.936
CAAGACAGAGAGCTGGGTTCCACTGCCAAAAAACAGTTTGCCCGGGTTCTTCCCCTGTATACTAGCACTGCAGATGTAGAAGCTGCTGTCTTCA	EDSSFYICSASIQGKNPGKLFFGSGTQLSVL	TRBJ1-4	TRBV20-1	6	-5.635
CAAGACAGAGAGCTGGGTTCCACTGCCAAAAAACAGTTTGCCGGAGTTGTCCCACCTAGCACTGCAGATGTAGAAGCTGCTGTCTTCAGGATGG	HPEDSSFYICSARWDNSGKLFFGSGTQLSVL	TRBJ1-4	TRBV20-1	9	-5.458
CAAGACAGAGAGCTGGGTTCCACTGCCAAAAAACAGTTTGGCCCTGTTGCTAGCACTGCAGATGTAGAAGCTGCTGTCTTCAGGATGGGCACTG	SAHPEDSSFYICSASNRAKLFFGSGTQLSVL	TRBJ1-4	TRBV20-1	4	-5.811
CAAGACAGAGAGCTGGGTTCCACTGCCAAAAAACAGTTTGGCCGCTCCGAAACTACTGGCACAGAGATAGAAAGCTGTCGGGTTCTTTTGGGCC	AQKNPTAFYLCASSFGAAKLFFGSGTQLSVL	TRBJ1-4	TRBV19	6	-5.635
CAAGACAGAGAGCTGGGTTCCACTGCCAAAAAACAGTTTGGGACCGCTTAACGTGCTGGCACAGAGATACACGGCCGAGTCCTCCTGCTGTGTG	TQQEDSAVYLCASTLSGPKLFFGSGTQLSVL	TRBJ1-4	TRBV7-2	4	-5.811
CAAGACAGAGAGCTGGGTTCCACTGCCAAAAAACAGTTTGTAGCTGTCCACCGGAGTGCTGGCACAGAAGTACACAGATGTCTGGGAGGGAGCA	APSQTSVYFCASTPVDSYKLFFGSGTQLSVL	TRBJ1-4	TRBV6-5	4	-5.811
CAAGACAGAGAGCTGGGTTCCACTGCCAAAAAACAGTTTGTAGGCCCTGCCGCGAACTTGGCTGCTGGCACAGAAATACACAGCAGAGTCACCA	GDSAVYFCASSQVRGRAYKLFFGSGTQLSVL	TRBJ1-4	TRBV3-1	3	-5.936
CAAGACAGAGAGCTGGGTTCCACTGCCAAAAAACAGTTTGTCGCTGTGTTCTTTTCGACTGCTGGCACAGAAGTACACAGATGTCTGGGAGGGA	PSQTSVYFCASSRKEHSDKLFFGSGTQLSVL	TRBJ1-4	TRBV6-5	3	-5.936
CAAGACAGAGAGCTGGGTTCCACTGCCAAAAAACAGTTTGTCTCCCCCTGTCCCTGGGCTGCTGGCGCAAAGATAAAGGGCCGAGTCCCCCAGC	LGDSALYLCASSPGTGGDKLFFGSGTQLSVL	TRBJ1-4	TRBV5-1	30	-4.936
CAAGACAGAGAGCTGGGTTCCACTGCCAAAAAACAGTTTTAAACCGTGGCTGCTGGCACAGAAATAAACTCCAGAATCCTCCAGTTCTGCAGGC	PAELEDSGVYFCASSHGLKLFFGSGTQLSVL	TRBJ1-4	TRBV14	2	-6.112
CAAGACAGAGAGCTGGGTTCCACTGCCAAAAAACAGTTTTAAAGCTGCTTCAACGCTGCAGAGATATATGCTGCTGTCTTCAGGGCTCATGTTG	NMSPEDSSIYLCSVEAALKLFFGSGTQLSVL	TRBJ1-4	TRBV29-1	2	-6.112
CAAGACAGAGAGCTGGGTTCCACTGCCAAAAAACAGTTTTACAATCCCCTGGCTCTCTTGGCTGCTGGCACAGAAATACACAGCAGAGTCACCA	GDSAVYFCASSQESQGIVKLFFGSGTQLSVL	TRBJ1-4	TRBV3-1	3	-5.936
CAAGACAGAGAGCTGGGTTCCACTGCCAAAAAACAGTTTTACCATCCCCCCTCCTTGGCTGCTGGCACAGAAATAAACTCCAGAATCCTCCAGN	LEDSGVYFCASSQGGGMVKLFFGSGTQLSVL	TRBJ1-4	TRBV14	2	-6.112
CAAGACAGAGAGCTGGGTTCCACTGCCAAAAAACAGTTTTACCCCTTGGCTGCTGGCACAGAAATAAACTCCAGAATCCTCCAGTTCTGCAGGC	PAELEDSGVYFCASSQGVKLFFGSGTQLSVL	TRBJ1-4	TRBV14	4	-5.811
CAAGACAGAGAGCTGGGTTCCACTGCCAAAAAACAGTTTTACCGAGGACCCTGTTAGGCTGCTGGCGCAAAGATAAAGGGCCGAGTCCCCCAGC	LGDSALYLCASSLTGSSVKLFFGSGTQLSVL	TRBJ1-4	TRBV5-1	6	-5.635
CAAGACAGAGAGCTGGGTTCCACTGCCAAAAAACAGTTTTACCTCCCCCTGTCCGAGCTTGCTGGCACAGAAGTACACAGATGTCTGGGAGGGA	PSQTSVYFCASKLGQGEVKLFFGSGTQLSVL	TRBJ1-4	TRBV6-1	5	-5.714
CAAGACAGAGAGCTGGGTTCCACTGCCAAAAAACAGTTTTACGCTTCCCCCCCAGGGGCTGCTGGCACAGAGATACACGGCCGAGTCCTCCTGC	QEDSAVYLCASSPWGGSVKLFFGSGTQLSVL	TRBJ1-4	TRBV7-2	3	-5.936
CAAGACAGAGAGCTGGGTTCCACTGCCAAAAAACAGTTTTACTAAACTGCGGGTGGCACAGAAGTAAAGAGCTGTCTGGTTGGGGATGGCAGAC	SAIPNQTALYFCATRSLVKLFFGSGTQLSVL	TRBJ1-4	TRBV24-1	3	-5.936
CAAGACAGAGAGCTGGGTTCCACTGCCAAAAAACAGTTTTACTCCTCCCTGTCCCGGATCTCTAGCACTGCAGATGTAGAAGCTGCTGTCTTCA	EDSSFYICSARDPGQGGVKLFFGSGTQLSVL	TRBJ1-4	TRBV20-1	61	-4.627
CAAGACAGAGAGCTGGGTTCCACTGCCAAAAAACAGTTTTAGCACTGCAGATGTAGAAGCTGCTGTCTTCAGGATGGGCACTGGTCACTGTCAG	*Q*PVPILKTAASTSAVLKLFFGSGTQLSVL	TRBJ1-4	TRBV20-1	5	-5.714
CAAGACAGAGAGCTGGGTTCCACTGCCAAAAAACAGTTTTAGCCCCCTGTCCCGGTCGCTGCTGGCACAGAGATACAGGGCCGAGTCGTCCAGC	LDDSALYLCASSDRDRGLKLFFGSGTQLSVL	TRBJ1-4	TRBV5-4	2	-6.112
CAAGACAGAGAGCTGGGTTCCACTGCCAAAAAACAGTTTTAGCCCCTGCCCGACAACGCTGCAGAGATATATGCTGCTGTCTTCAGGGCTCATG	MSPEDSSIYLCSVVGQGLKLFFGSGTQLSVL	TRBJ1-4	TRBV29-1	4	-5.811
CAAGACAGAGAGCTGGGTTCCACTGCCAAAAAACAGTTTTAGCGGTGCCCTAGCACTGCAGATGTAGAAGCTGCTGTCTTCAGGATGGGCACTG	SAHPEDSSFYICSARAPLKLFFGSGTQLSVL	TRBJ1-4	TRBV20-1	3	-5.936
CAAGACAGAGAGCTGGGTTCCACTGCCAAAAAACAGTTTTAGTCCCGGCGGATCTCTAGCACTGCAGATGTAGAAGCTGCTGTCTTCAGGATGG	HPEDSSFYICSARDPPGLKLFFGSGTQLSVL	TRBJ1-4	TRBV20-1	3	-5.936
CAAGACAGAGAGCTGGGTTCCACTGCCAAAAAACAGTTTTATCGAGTCCCGGAGGCTGCTGGCACAGAGATACACGGCCGAGTCCTCCTGCTGT	QQEDSAVYLCASSLRDSIKLFFGSGTQLSVL	TRBJ1-4	TRBV7-2	2	-6.112
CAAGACAGAGAGCTGGGTTCCACTGCCAAAAAACAGTTTTATTGTCCCGGCGTCACTGATGGCACAGAAGTACACAGATGTCTGGGAGCTGGTA	TSSQTSVYFCAISDAGTIKLFFGSGTQLSVL	TRBJ1-4	TRBV10-3	2	-6.112
CAAGACAGAGAGCTGGGTTCCACTGCCAAAAAACAGTTTTCCAAAAACTTGGGCACTGCAGATGTAGAAGCTGCTGTCTTCAGGATGGGCACTG	SAHPEDSSFYICSAQVFGKLFFGSGTQLSVL	TRBJ1-4	TRBV20-1	5	-5.714
CAAGACAGAGAGCTGGGTTCCACTGCCAAAAAACAGTTTTCCAAACAGGGTCGGTGGGCTGCTGGCACAGAGATACACGGCCGAGTCCTCCTGC	QEDSAVYLCASSPPTLFGKLFFGSGTQLSVL	TRBJ1-4	TRBV7-2	2	-6.112
CAAGACAGAGAGCTGGGTTCCACTGCCAAAAAACAGTTTTCCAAACCCTGTGGCGCTGCTGGCGCAGAAATACACAGATGTCTGGGAGCGGGTA	TRSQTSVYFCASSATGFGKLFFGSGTQLSVL	TRBJ1-4	TRBV10-2	4	-5.811
CAAGACAGAGAGCTGGGTTCCACTGCCAAAAAACAGTTTTCCAACCGTGAGACTGCTGGCACAGAAGTACACAGATGTCTGGGAGGGAGCAGCC	AAPSQTSVYFCASSLTVGKLFFGSGTQLSVL	TRBJ1-4	TRBV6-6	7	-5.568
CAAGACAGAGAGCTGGGTTCCACTGCCAAAAAACAGTTTTCCAAGCGCCCCCTGTGACGTAGAACTGCTGGCACAGAGGTACATAGATGTCTGG	QTSMYLCASSSTSQGALGKLFFGSGTQLSVL	TRBJ1-4	TRBV28	11	-5.371
CAAGACAGAGAGCTGGGTTCCACTGCCAAAAAACAGTTTTCCAAGGGTCAAACTGTAGCTGCTGGCACAGAAGTACAGAGAGGTCTGGTTGGGN	PNQTSLYFCASSYSLTLGKLFFGSGTQLSVL	TRBJ1-4	TRBV27	2	-6.112
CAAGACAGAGAGCTGGGTTCCACTGCCAAAAAACAGTTTTCCAAGGTCCGAGCTGCTGGCACAGAGATACACGGCGGAGTCCTCCTGCTGTGTG	TQQEDSAVYLCASSSDLGKLFFGSGTQLSVL	TRBJ1-4	TRBV7-8	3	-5.936
CAAGACAGAGAGCTGGGTTCCACTGCCAAAAAACAGTTTTCCACCACCCCTGCCCACATCACCGCTGGCACAGAAGTACAGAGAGGTCTGGTTG	NQTSLYFCASGDVGRGGGKLFFGSGTQLSVL	TRBJ1-4	TRBV27	2	-6.112
CAAGACAGAGAGCTGGGTTCCACTGCCAAAAAACAGTTTTCCACCACGCTGTCCGGGATCTTGGCTGCTGGCGCAGAGATACAGGGCCGAGTCT	DSALYLCASSQDPGQRGGKLFFGSGTQLSVL	TRBJ1-4	TRBV4-3	2	-6.112
CAAGACAGAGAGCTGGGTTCCACTGCCAAAAAACAGTTTTCCACCCAACCCTGCGAGATCTTCAACGCTGCAGAGATATATGCTGCTGTCTTCA	EDSSIYLCSVEDLAGLGGKLFFGSGTQLSVL	TRBJ1-4	TRBV29-1	3	-5.936
CAAGACAGAGAGCTGGGTTCCACTGCCAAAAAACAGTTTTCCACCCGCTGTCCCCTGGAAGCTGCTGGCACAGAGATACATGGCCGAGTCCCCN	GDSAMYLCASSFQGTAGGKLFFGSGTQLSVL	TRBJ1-4	TRBV7-9	2	-6.112
CAAGACAGAGAGCTGGGTTCCACTGCCAAAAAACAGTTTTCCACCGTTGAACGTCCCGATTCCCCAGGCACAGAGATAGAAGCCAGAGTCACTG	SDSGFYLCAWGIGTFNGGKLFFGSGTQLSVL	TRBJ1-4	TRBV30	2	-6.112
CAAGACAGAGAGCTGGGTTCCACTGCCAAAAAACAGTTTTCCACGACCTGTCCCCGCTGCACTACTGGCACAGAGATAGAAAGCTGTCGGGTTC	NPTAFYLCASSAAGTGRGKLFFGSGTQLSVL	TRBJ1-4	TRBV19	2	-6.112
CAAGACAGAGAGCTGGGTTCCACTGCCAAAAAACAGTTTTCCACTAACTCCCCAACTGCTGGAGACATTGTAGCCATTGGGGACTTCTCCTTGN	QGEVPNGYNVSSSWGVSGKLFFGSGTQLSVL	TRBJ1-4	TRBV6-5	2	-6.112
CAAGACAGAGAGCTGGGTTCCACTGCCAAAAAACAGTTTTCCACTAACTCCCCAACTGCTGGCACAGAAGTACACAGATGTCTGGGAGGGAGCA	APSQTSVYFCASSWGVSGKLFFGSGTQLSVL	TRBJ1-4	TRBV6-5	10	-5.413
CAAGACAGAGAGCTGGGTTCCACTGCCAAAAAACAGTTTTCCACTAACTCCTTGGTCAGTGATACCAGCACCAACTGAGTAATGAATCAGCCTC	RLIHYSVGAGITDQGVSGKLFFGSGTQLSVL	TRBJ1-4	TRBV6-5	2	-6.112
CAAGACAGAGAGCTGGGTTCCACTGCCAAAAAACAGTTTTCCACTATCTCCCCGCTCTCTGCTGGCACAGAAGTACACAGATGTCTGGGAGGGA	PSQTSVYFCASRERGDSGKLFFGSGTQLSVL	TRBJ1-4	TRBV6-6	4	-5.811
CAAGACAGAGAGCTGGGTTCCACTGCCAAAAAACAGTTTTCCACTCCCCCCTATAAGGTCTTGGCTGCTGGCACAGAAATACACAGCAGAGTCA	DSAVYFCASSQDLIGGSGKLFFGSGTQLSVL	TRBJ1-4	TRBV3-1	3	-5.936
CAAGACAGAGAGCTGGGTTCCACTGCCAAAAAACAGTTTTCCACTCCCTGCGGCACTGCAGATGTAGAAGCTGCTGTCTTCAGGATGGGCACTG	SAHPEDSSFYICSAAGSGKLFFGSGTQLSVL	TRBJ1-4	TRBV20-1	4	-5.811
CAAGACAGAGAGCTGGGTTCCACTGCCAAAAAACAGTTTTCCACTGGATTCGCCCCCTGTATAATCTCGGCTGGCACAGAAGTACACAGATGTC	TSVYFCASRDYTGGESSGKLFFGSGTQLSVL	TRBJ1-4	TRBV6-5; TRBV6-6	2	-6.112
CAAGACAGAGAGCTGGGTTCCACTGCCAAAAAACAGTTTTCCACTTATTAGCCCGTCCTTCCCTCTAGCACTGCAGATGTAGAAGCTGCTGTCT	DSSFYICSARGKDGLISGKLFFGSGTQLSVL	TRBJ1-4	TRBV20-1	2	-6.112
CAAGACAGAGAGCTGGGTTCCACTGCCAAAAAACAGTTTTCCAGCCCCCAGCGCGCTGCAGAGATATATGCTGCTGTCTTCAGGGCTCATGTTG	NMSPEDSSIYLCSALGAGKLFFGSGTQLSVL	TRBJ1-4	TRBV29-1	2	-6.112
CAAGACAGAGAGCTGGGTTCCACTGCCAAAAAACAGTTTTCCAGCCTGTCCAGGTTCTCTAGCACTGCAGATGTAGAAGCTGCTGTCTTCAGGA	PEDSSFYICSAREPGQAGKLFFGSGTQLSVL	TRBJ1-4	TRBV20-1	3	-5.936
CAAGACAGAGAGCTGGGTTCCACTGCCAAAAAACAGTTTTCCAGCGGTACCCTGTTTGCTGCTGGCACAGAAGTACAGAGAGGTCTGGTTGGGG	PNQTSLYFCASSKQGTAGKLFFGSGTQLSVL	TRBJ1-4	TRBV27	2	-6.112
CAAGACAGAGAGCTGGGTTCCACTGCCAAAAAACAGTTTTCCAGTCCCGGTGCCGGGGGTAGCACTGCAGATGTAGAAGCTGCTGTCTTCAGGA	PEDSSFYICSATPGTGTGKLFFGSGTQLSVL	TRBJ1-4	TRBV20-1	6	-5.635
CAAGACAGAGAGCTGGGTTCCACTGCCAAAAAACAGTTTTCCCAACGATCCGCCTAAGCTGCTGGCACAGAGATACATGGCCGAGTCCCCCTGC	QGDSAMYLCASSLGGSLGKLFFGSGTQLSVL	TRBJ1-4	TRBV7-9	3	-5.936
CAAGACAGAGAGCTGGGTTCCACTGCCAAAAAACAGTTTTCCCACACCGCCCCCGTAACTGCTGGCACAGAAGTACACAGATGTCTGGGAGGGA	PSQTSVYFCASSYGGGVGKLFFGSGTQLSVL	TRBJ1-4	TRBV6-5	2	-6.112
CAAGACAGAGAGCTGGGTTCCACTGCCAAAAAACAGTTTTCCCACCGGCCCCCTGGAGTCGCTGCTGGCACAGAGATACATGGCCGAGTCCCCC	GDSAMYLCASSDSRGPVGKLFFGSGTQLSVL	TRBJ1-4	TRBV7-9	3	-5.936
CAAGACAGAGAGCTGGGTTCCACTGCCAAAAAACAGTTTTCCCACCTTAGGTCGTGCCCGATCTCTAGCACTGCAGATGTAGAAGCTGCTGTCT	DSSFYICSARDRARPKVGKLFFGSGTQLSVL	TRBJ1-4	TRBV20-1	7	-5.568
CAAGACAGAGAGCTGGGTTCCACTGCCAAAAAACAGTTTTCCCACGATAAGTAATAATCGGGAACTGCTGGCACAGAAGTACAGAGAGGTCTGG	QTSLYFCASSSRLLLIVGKLFFGSGTQLSVL	TRBJ1-4	TRBV27	2	-6.112
CAAGACAGAGAGCTGGGTTCCACTGCCAAAAAACAGTTTTCCCACTGCGCCCTCGAATAAGCTGCTGGCGCAAAGATAAAGGGCCGAGTCCCCC	GDSALYLCASSLFEGAVGKLFFGSGTQLSVL	TRBJ1-4	TRBV5-1	2	-6.112
CAAGACAGAGAGCTGGGTTCCACTGCCAAAAAACAGTTTTCCCATGGCTTGCCCGGGAAGACTGCTGGCACAGAGGTACTGAGAGGTATGTGAG	SHTSQYLCASSLPGQAMGKLFFGSGTQLSVL	TRBJ1-4	TRBV25-1	4	-5.811
CAAGACAGAGAGCTGGGTTCCACTGCCAAAAAACAGTTTTCCCCAACCCCTACTGCTGGCACAGAAGTACAGAGAGGTCTGGTTGGGGCTGGGC	PSPNQTSLYFCASSRGWGKLFFGSGTQLSVL	TRBJ1-4	TRBV27	7	-5.568
CAAGACAGAGAGCTGGGTTCCACTGCCAAAAAACAGTTTTCCCCAGGCCTGGAAATCCAAGCTGCTGGCGCAAAGATAAAGGGCCGAGTCCCCC	GDSALYLCASSLDFQAWGKLFFGSGTQLSVL	TRBJ1-4	TRBV5-1	3	-5.936
CAAGACAGAGAGCTGGGTTCCACTGCCAAAAAACAGTTTTCCCCCAGACTCACTGATGGCACAGAAGTACACAGATGTCTGGGAGCTGGTAGCG	ATSSQTSVYFCAISESGGKLFFGSGTQLSVL	TRBJ1-4	TRBV10-3	4	-5.811
CAAGACAGAGAGCTGGGTTCCACTGCCAAAAAACAGTTTTCCCCCAGCACTAGCACTGCAGATGTAGAAGCTGCTGTCTTCAGGATGGGCACTG	SAHPEDSSFYICSASAGGKLFFGSGTQLSVL	TRBJ1-4	TRBV20-1	23	-5.051
CAAGACAGAGAGCTGGGTTCCACTGCCAAAAAACAGTTTTCCCCCATTGAAGGACAAACTGGCACAGAGATAGAAAGCTGTCGGGTTCTTTTGG	QKNPTAFYLCASLSFNGGKLFFGSGTQLSVL	TRBJ1-4	TRBV19	3	-5.936
CAAGACAGAGAGCTGGGTTCCACTGCCAAAAAACAGTTTTCCCCCCAGTGGGGCTACGCTGCTGGCACAGAAATACAAAGCTGAGTCCCCCAGC	LGDSALYFCASSVAPLGGKLFFGSGTQLSVL	TRBJ1-4	TRBV9	3	-5.936
CAAGACAGAGAGCTGGGTTCCACTGCCAAAAAACAGTTTTCCCCCCCCCTGTCGGCCTAAACTGCTGGCACAGAAGTACAGAGAGGTCTGGTTG	NQTSLYFCASSLGRQGGGKLFFGSGTQLSVL	TRBJ1-4	TRBV27	2	-6.112
CAAGACAGAGAGCTGGGTTCCACTGCCAAAAAACAGTTTTCCCCCCCCTAAGCTGCTGGCACAGAGATACACGGCGGAGTCCTCCTGCTGTGTG	TQQEDSAVYLCASSLGGGKLFFGSGTQLSVL	TRBJ1-4	TRBV7-8	5	-5.714
CAAGACAGAGAGCTGGGTTCCACTGCCAAAAAACAGTTTTCCCCCCCGGTCCCAAAAACTGCTGGCACAGAGGTACATAGATGTCTGGTTGGTG	TNQTSMYLCASSFWDRGGKLFFGSGTQLSVL	TRBJ1-4	TRBV28	2	-6.112
CAAGACAGAGAGCTGGGTTCCACTGCCAAAAAACAGTTTTCCCCCCGGCCCGGTCGACTCACTGATGGCACAGAAGTACACAGATGTCTGGGAG	SQTSVYFCAISESTGPGGKLFFGSGTQLSVL	TRBJ1-4	TRBV10-3	4	-5.811
CAAGACAGAGAGCTGGGTTCCACTGCCAAAAAACAGTTTTCCCCCCTGTCCCCGACTGCTGGCACAGAGGTACATAGATGTCTGGTTGGTGCTG	STNQTSMYLCASSRGQGGKLFFGSGTQLSVL	TRBJ1-4	TRBV28	4	-5.811
CAAGACAGAGAGCTGGGTTCCACTGCCAAAAAACAGTTTTCCCCCCTGTTGGCTAGCACTGCAGATGTAGAAGCTGCTGTCTTCAGGATGGGCA	AHPEDSSFYICSASQQGGKLFFGSGTQLSVL	TRBJ1-4	TRBV20-1	4	-5.811
CAAGACAGAGAGCTGGGTTCCACTGCCAAAAAACAGTTTTCCCCCGGGGTGAGACCCGGGGAGTCTGCTGGCACAGAAGTACATGGCTGAGTCC	DSAMYFCASRLPGSHPGGKLFFGSGTQLSVL	TRBJ1-4	TRBV2	4	-5.811
CAAGACAGAGAGCTGGGTTCCACTGCCAAAAAACAGTTTTCCCCCTCCGCTGGCACAGAAGTACATGGCTGAGTCCTCCAGCTTTGTGGACCGG	RSTKLEDSAMYFCASGGGKLFFGSGTQLSVL	TRBJ1-4	TRBV2	2	-6.112
CAAGACAGAGAGCTGGGTTCCACTGCCAAAAAACAGTTTTCCCCCTCGCCCTGCCATGGCACAGAGATAGAAGCCAGAGTCACTGAGAAGGAGC	LLLSDSGFYLCAMAGRGGKLFFGSGTQLSVL	TRBJ1-4	TRBV30	2	-6.112
CAAGACAGAGAGCTGGGTTCCACTGCCAAAAAACAGTTTTCCCCCTGAGGGTATGGCTTGGCTGCTGGCACAGAAATAAACTCCAGAATCCTCC	EDSGVYFCASSQAIPSGGKLFFGSGTQLSVL	TRBJ1-4	TRBV14	3	-5.936
CAAGACAGAGAGCTGGGTTCCACTGCCAAAAAACAGTTTTCCCCCTGTCCCAAGACTAGCACTGCAGATGTAGAAGCTGCTGTCTTCAGGATGG	HPEDSSFYICSASLGTGGKLFFGSGTQLSVL	TRBJ1-4	TRBV20-1	4	-5.811
CAAGACAGAGAGCTGGGTTCCACTGCCAAAAAACAGTTTTCCCCCTTCCTTGTTATCGCTGCTGGCACAGAGATACAGGGCCGAGTCGTCCAGC	LDDSALYLCASSDNKEGGKLFFGSGTQLSVL	TRBJ1-4	TRBV5-4	2	-6.112
CAAGACAGAGAGCTGGGTTCCACTGCCAAAAAACAGTTTTCCCCCTTGGATACTACTGGCACAGAGATAGAAAGCTGTCGGGTTCTTTTGGGCC	AQKNPTAFYLCASSIQGGKLFFGSGTQLSVL	TRBJ1-4	TRBV19	2	-6.112
CAAGACAGAGAGCTGGGTTCCACTGCCAAAAAACAGTTTTCCCCGAGTCTGGGAACTGCTGGCACAGAAGTACACAGATGTCTGGGAGGGAGCA	APSQTSVYFCASSSQTRGKLFFGSGTQLSVL	TRBJ1-4	TRBV6-6	41	-4.8
CAAGACAGAGAGCTGGGTTCCACTGCCAAAAAACAGTTTTCCCCGGGAAGACAATCTAGCACTGCAGATGTAGAAGCTGCTGTCTTCAGGATGG	HPEDSSFYICSARLSSRGKLFFGSGTQLSVL	TRBJ1-4	TRBV20-1	16	-5.209
CAAGACAGAGAGCTGGGTTCCACTGCCAAAAAACAGTTTTCCCCGGGTGGTGCTGGCACAGAGGTACATAGATGTCTGGTTGGTGCTGGCGGAC	SASTNQTSMYLCASTTRGKLFFGSGTQLSVL	TRBJ1-4	TRBV28	5	-5.714
CAAGACAGAGAGCTGGGTTCCACTGCCAAAAAACAGTTTTCCCCGGTGTTCTGGACTGCTGGCACAGAGATACATGGCCGAGTCCCCCTGCTCT	EQGDSAMYLCASSPEHRGKLFFGSGTQLSVL	TRBJ1-4	TRBV7-9	2	-6.112
CAAGACAGAGAGCTGGGTTCCACTGCCAAAAAACAGTTTTCCCCGTCCCTGTCCTGAACTGCTGGCACAGAAGTACACAGATGTCTGGGAGGGA	PSQTSVYFCASSSGQGRGKLFFGSGTQLSVL	TRBJ1-4	TRBV6-5	7	-5.568
CAAGACAGAGAGCTGGGTTCCACTGCCAAAAAACAGTTTTCCCCGTCCTGCCCTGCTAGCACTGCAGATGTAGAAGCTGCTGTCTTCAGGATGG	HPEDSSFYICSASRAGRGKLFFGSGTQLSVL	TRBJ1-4	TRBV20-1	4	-5.811
CAAGACAGAGAGCTGGGTTCCACTGCCAAAAAACAGTTTTCCCCTAGGCTCTCTAGCACTGCAGATGTAGAAGCTGCTGTCTTCAGGATGGGCA	AHPEDSSFYICSAREPRGKLFFGSGTQLSVL	TRBJ1-4	TRBV20-1	3	-5.936
CAAGACAGAGAGCTGGGTTCCACTGCCAAAAAACAGTTTTCCCCTCAGGCCCGAGTAACTGCTGGCACAGAAGTACACAGATGTCTGGGAGGGA	PSQTSVYFCASSYSGLRGKLFFGSGTQLSVL	TRBJ1-4	TRBV6-6	3	-5.936
CAAGACAGAGAGCTGGGTTCCACTGCCAAAAAACAGTTTTCCCCTCCAGGCCTGTTCCAAGCTGCTGGCACAGAGATACAGGGCCGAGTCCTCC	EDSALYLCASSLEQAWRGKLFFGSGTQLSVL	TRBJ1-4	TRBV5-8	2	-6.112
CAAGACAGAGAGCTGGGTTCCACTGCCAAAAAACAGTTTTCCCCTCCTGCGAACTTCTTGGCTGCTGGCGCAGAGATACAGGGCTGAGTCTTCT	EDSALYLCASSQEVRRRGKLFFGSGTQLSVL	TRBJ1-4	TRBV4-1	4	-5.811
CAAGACAGAGAGCTGGGTTCCACTGCCAAAAAACAGTTTTCCCCTGCCAATGCTGGCGCTAGCACTGCAGATGTAGAAGCTGCTGTCTTCAGGA	PEDSSFYICSASASIGRGKLFFGSGTQLSVL	TRBJ1-4	TRBV20-1	4	-5.811
CAAGACAGAGAGCTGGGTTCCACTGCCAAAAAACAGTTTTCCCCTGCCGTCCGCGGCACTGCTGGCACAGAAGTACACAGATGTCTGGGAGGGA	PSQTSVYFCASSAADGRGKLFFGSGTQLSVL	TRBJ1-4	TRBV6-5	2	-6.112
CAAGACAGAGAGCTGGGTTCCACTGCCAAAAAACAGTTTTCCCCTGCCTTGATCTTCAACGCTGCAGAGATATATGCTGCTGTCTTCAGGGCTC	SPEDSSIYLCSVEDQGRGKLFFGSGTQLSVL	TRBJ1-4	TRBV29-1	3	-5.936
CAAGACAGAGAGCTGGGTTCCACTGCCAAAAAACAGTTTTCCCCTGCTGGGACTAGCACTGCAGATGTAGAAGCTGCTGTCTTCAGGATGGGCA	AHPEDSSFYICSASPSRGKLFFGSGTQLSVL	TRBJ1-4	TRBV20-1	3	-5.936
CAAGACAGAGAGCTGGGTTCCACTGCCAAAAAACAGTTTTCCCCTGGCTGTCCCAGCGGTGCTGGCACAGAAGTACACAGCTGAGTCCCTGGGT	PRDSAVYFCASTAGTARGKLFFGSGTQLSVL	TRBJ1-4	TRBV12-3; TRBV12-4	3	-5.936
CAAGACAGAGAGCTGGGTTCCACTGCCAAAAAACAGTTTTCCCGACGCTCCCTCCTCCCGTGAGCTGGCACAGAAATAAGCTGCCGAATCTCCT	GDSAAYFCASSREEGASGKLFFGSGTQLSVL	TRBJ1-4	TRBV18	2	-6.112
CAAGACAGAGAGCTGGGTTCCACTGCCAAAAAACAGTTTTCCCGACTGCCCCCGGCCACTAGCACTGCAGATGTAGAAGCTGCTGTCTTCAGGA	PEDSSFYICSASGRGQSGKLFFGSGTQLSVL	TRBJ1-4	TRBV20-1	6	-5.635
CAAGACAGAGAGCTGGGTTCCACTGCCAAAAAACAGTTTTCCCGAGGAGATGTCTGTGTCGGCACTGCAGATGTAGAAGCTGCTGTCTTCAGGA	PEDSSFYICSADTDISSGKLFFGSGTQLSVL	TRBJ1-4	TRBV20-1	4	-5.811
CAAGACAGAGAGCTGGGTTCCACTGCCAAAAAACAGTTTTCCCGAGGTCCCGGGGCTGCTGGCACAGAAGTACACAGCTGAGTCCCTGGGTTCT	EPRDSAVYFCASSPGTSGKLFFGSGTQLSVL	TRBJ1-4	TRBV12-3; TRBV12-4	4	-5.811
CAAGACAGAGAGCTGGGTTCCACTGCCAAAAAACAGTTTTCCCGAGTCCCCTCCCCTAGCACTGCAGATGTAGAAGCTGCTGTCTTCAGGATGG	HPEDSSFYICSARGGDSGKLFFGSGTQLSVL	TRBJ1-4	TRBV20-1	6	-5.635
CAAGACAGAGAGCTGGGTTCCACTGCCAAAAAACAGTTTTCCCGCCTGTCCAAAACTGCTGGCACAGAAGTACACAGATGTTTGGGAGGGAGCA	APSQTSVYFCASSFGQAGKLFFGSGTQLSVL	TRBJ1-4	TRBV6-2	2	-6.112
CAAGACAGAGAGCTGGGTTCCACTGCCAAAAAACAGTTTTCCCGGCCTTCCCCCTCGCCCTCTAGCACTGCAGATGTAGAAGCTGCTGTCTTCA	EDSSFYICSARGRGGRPGKLFFGSGTQLSVL	TRBJ1-4	TRBV20-1	4	-5.811
CAAGACAGAGAGCTGGGTTCCACTGCCAAAAAACAGTTTTCCCGGGCCCCCAAGCAAGCTGCTGGCACAGAGATACACGGCCGAGTCCTCCTGC	QEDSAVYLCASSLLGGPGKLFFGSGTQLSVL	TRBJ1-4	TRBV7-2	3	-5.936
CAAGACAGAGAGCTGGGTTCCACTGCCAAAAAACAGTTTTCCCTCATACCCCTGTTGGGGGCTGCTGGCACAGAGATACACGGCCGAGTCCTCC	EDSAVYLCASSPQQGYEGKLFFGSGTQLSVL	TRBJ1-4	TRBV7-2	2	-6.112
CAAGACAGAGAGCTGGGTTCCACTGCCAAAAAACAGTTTTCCCTGCGAGTAACTGCTGGCACAGAAGTACACAGATGTTTGGGAGGGAGCAGCC	AAPSQTSVYFCASSYSQGKLFFGSGTQLSVL	TRBJ1-4	TRBV6-2	3	-5.936
CAAGACAGAGAGCTGGGTTCCACTGCCAAAAAACAGTTTTCCCTGTCCCGGAGGACTGCTGGCACAGAAGTACACAGATGTCTGGGAGGGAGCA	APSQTSVYFCASSPPGQGKLFFGSGTQLSVL	TRBJ1-4	TRBV6-6	3	-5.936
CAAGACAGAGAGCTGGGTTCCACTGCCAAAAAACAGTTTTCCCTTAACCCTGTCTCTAGCACTGCAGATGTAGAAGCTGCTGTCTTCAGGATGG	HPEDSSFYICSARDRVKGKLFFGSGTQLSVL	TRBJ1-4	TRBV20-1	9	-5.458
CAAGACAGAGAGCTGGGTTCCACTGCCAAAAAACAGTTTTCCCTTACTGTCCCGGGAGGCACTGCAGATGTAGAAGCTGCTGTCTTCAGGATGG	HPEDSSFYICSASRDSKGKLFFGSGTQLSVL	TRBJ1-4	TRBV20-1	5	-5.714
CAAGACAGAGAGCTGGGTTCCACTGCCAAAAAACAGTTTTCCCTTCTCCCTGTCACCCGTGGGGCTGCTGGCGCAAAGATAAAGGGCCGAGTCC	DSALYLCASSPTGDREKGKLFFGSGTQLSVL	TRBJ1-4	TRBV5-1	2	-6.112
CAAGACAGAGAGCTGGGTTCCACTGCCAAAAAACAGTTTTCCGAAAACCCTGTCCCTCCTGCTGGCACAGAAGTACACAGCTGAGTCCCTGGGN	PRDSAVYFCASRRDRVFGKLFFGSGTQLSVL	TRBJ1-4	TRBV12-3; TRBV12-4	2	-6.112
CAAGACAGAGAGCTGGGTTCCACTGCCAAAAAACAGTTTTCCGACCCTGTCCCGATGGCTGCTGGCACAGAAGTACACAGATGTCTGGGAGGGA	PSQTSVYFCASSHRDRVGKLFFGSGTQLSVL	TRBJ1-4	TRBV6-5	3	-5.936
CAAGACAGAGAGCTGGGTTCCACTGCCAAAAAACAGTTTTCCGACCGTCGCCTGTCCCCAGCTGCTGGCACAGAGATACACGGCCGAGTCCTCC	EDSAVYLCASSWGQATVGKLFFGSGTQLSVL	TRBJ1-4	TRBV7-2	4	-5.811
CAAGACAGAGAGCTGGGTTCCACTGCCAAAAAACAGTTTTCCGACCTCCCCTGTCGGGTCGCTGCTGGCACAGAGATACATGGCCGAGTCCCCC	GDSAMYLCASSDPTGEVGKLFFGSGTQLSVL	TRBJ1-4	TRBV7-9	3	-5.936
CAAGACAGAGAGCTGGGTTCCACTGCCAAAAAACAGTTTTCCGACGTCCCTGTCCATAAGGCTGCTGGCGCAGAGATACAGGGCTGAGTCTTCT	EDSALYLCASSLMDRDVGKLFFGSGTQLSVL	TRBJ1-4	TRBV4-1	5	-5.714
CAAGACAGAGAGCTGGGTTCCACTGCCAAAAAACAGTTTTCCGAGCCCCCTGTCCAAGGAACTGCTGGCACAGAAGTACACAGATGTCTGGGAG	SQTSVYFCASSSLDRGLGKLFFGSGTQLSVL	TRBJ1-4	TRBV6-6	3	-5.936
CAAGACAGAGAGCTGGGTTCCACTGCCAAAAAACAGTTTTCCGAGCCGGCCGGGACTGCTGGCACAGAAGTACAGAGAGGTCTGGTTGGGGCTG	SPNQTSLYFCASSPGRLGKLFFGSGTQLSVL	TRBJ1-4	TRBV27	2	-6.112
CAAGACAGAGAGCTGGGTTCCACTGCCAAAAAACAGTTTTCCGAGTAGGCCTTTAGCACTGCAGATGTAGAAGCTGCTGTCTTCAGGATGGGCA	AHPEDSSFYICSAKGLLGKLFFGSGTQLSVL	TRBJ1-4	TRBV20-1	3	-5.936
CAAGACAGAGAGCTGGGTTCCACTGCCAAAAAACAGTTTTCCGATTGTCCCTCGTCCTCGGCTGCTGGCACAGAAATACACAGCAGAGTCACCA	GDSAVYFCASSRGRGTIGKLFFGSGTQLSVL	TRBJ1-4	TRBV3-1	2	-6.112
CAAGACAGAGAGCTGGGTTCCACTGCCAAAAAACAGTTTTCCGCCACCAGAGCTGCTGGCACAGAGATACACGGCCGAGTCCTCCTGCTGTGTG	TQQEDSAVYLCASSSGGGKLFFGSGTQLSVL	TRBJ1-4	TRBV7-2	4	-5.811
CAAGACAGAGAGCTGGGTTCCACTGCCAAAAAACAGTTTTCCGCCCCCCAGTCCCGGGACCAAGCTGCTGGCGCAAAGATAAAAGGGCCGAGTC	TRPFYLCASSLVPGLGGGKLFFGSGTQLSVL	TRBJ1-4	TRBV5-1	3	-5.936
CAAGACAGAGAGCTGGGTTCCACTGCCAAAAAACAGTTTTCCGCCCCCCTGTACGTAACTGCTGGCACAGAAGTACACAGATGTCTGGGAGGGA	PSQTSVYFCASSYVQGGGKLFFGSGTQLSVL	TRBJ1-4	TRBV6-1	2	-6.112
CAAGACAGAGAGCTGGGTTCCACTGCCAAAAAACAGTTTTCCGCCCCCTGCCCCGGAAGAGCTGCTGGCACAGAGATACACGGCCGAGTCCTCC	EDSAVYLCASSSSGAGGGKLFFGSGTQLSVL	TRBJ1-4	TRBV7-2	2	-6.112
CAAGACAGAGAGCTGGGTTCCACTGCCAAAAAACAGTTTTCCGCCCCCTGTCCCGGTATCGCTGGCACAGAGATAGAAAGCTGTCGGGTTCTTT	KNPTAFYLCASDTGTGGGKLFFGSGTQLSVL	TRBJ1-4	TRBV19	6	-5.635
CAAGACAGAGAGCTGGGTTCCACTGCCAAAAAACAGTTTTCCGCCCTCGAAGAAAGCACTGCAGATGTAGAAGCTGCTGTCTTCAGGATGGGCA	AHPEDSSFYICSAFFEGGKLFFGSGTQLSVL	TRBJ1-4	TRBV20-1	16	-5.209
CAAGACAGAGAGCTGGGTTCCACTGCCAAAAAACAGTTTTCCGCCTGTCCCCGGGCTGCTGGCACAGAAATACACAGCAGAGTCACCAAGCTCC	ELGDSAVYFCASSPGTGGKLFFGSGTQLSVL	TRBJ1-4	TRBV3-1	6	-5.635
CAAGACAGAGAGCTGGGTTCCACTGCCAAAAAACAGTTTTCCGCGTCCCCCATCTACACTGCAGATGTAGAAGCTGCTGTCTTCAGGATGGGCA	AHPEDSSFYICSVDGGRGKLFFGSGTQLSVL	TRBJ1-4	TRBV20-1	3	-5.936
CAAGACAGAGAGCTGGGTTCCACTGCCAAAAAACAGTTTTCCGCTCCCTGTCCATTCTTGGCTGCTGGCACAGAGATACAGGGCCGAGTCTTCT	EDSALYLCASSQEWTGSGKLFFGSGTQLSVL	TRBJ1-4	TRBV4-2	13	-5.299
CAAGACAGAGAGCTGGGTTCCACTGCCAAAAAACAGTTTTCCGCTGGACTGTCCTGAGCTGCTGGCACAGAGATACAGGGCCGAGTCGTCCAGC	LDDSALYLCASSSGQSSGKLFFGSGTQLSVL	TRBJ1-4	TRBV5-4	2	-6.112
CAAGACAGAGAGCTGGGTTCCACTGCCAAAAAACAGTTTTCCGCTTAAAAAGCTGCTGGCACAGAGATACATGGCCGAGTCCCCCTGCTCTGTG	TEQGDSAMYLCASSFLSGKLFFGSGTQLSVL	TRBJ1-4	TRBV7-9	7	-5.568
CAAGACAGAGAGCTGGGTTCCACTGCCAAAAAACAGTTTTCCGCTTCCCCTGTCAAAACTGCTGGCACAGAAGTACAGAGAGGTCTGGTTGGGG	PNQTSLYFCASSFDRGSGKLFFGSGTQLSVL	TRBJ1-4	TRBV27	3	-5.936
CAAGACAGAGAGCTGGGTTCCACTGCCAAAAAACAGTTTTCCGGACTCAACGTTGAAAACGCTGCAGAGATATATGCTGCTGTCTTCAGGGCTC	SPEDSSIYLCSVFNVESGKLFFGSGTQLSVL	TRBJ1-4	TRBV29-1	3	-5.936
CAAGACAGAGAGCTGGGTTCCACTGCCAAAAAACAGTTTTCCGGATAAACTGCTGGCACAGAGGTACATAGATGTCTGGTTGGTGCTGGCGGAC	SASTNQTSMYLCASSLSGKLFFGSGTQLSVL	TRBJ1-4	TRBV28	2	-6.112
CAAGACAGAGAGCTGGGTTCCACTGCCAAAAAACAGTTTTCCGGCCCCCAAATCTCTAGCACTGCAGATGTAGAAGCTGCTGTCTTCAGGATGG	HPEDSSFYICSARDLGAGKLFFGSGTQLSVL	TRBJ1-4	TRBV20-1	6	-5.635
CAAGACAGAGAGCTGGGTTCCACTGCCAAAAAACAGTTTTCCGGCCCTTAAACTGCTGGCACAGAGGTACATAGATGTCTGGTTGGTGCTGGCG	ASTNQTSMYLCASSLRAGKLFFGSGTQLSVL	TRBJ1-4	TRBV28	10	-5.413
CAAGACAGAGAGCTGGGTTCCACTGCCAAAAAACAGTTTTCCGGCCTGGGGCCCGAGACTACTGGCACAGAGATAGAAAGCTGTCGGGTTCTTT	KNPTAFYLCASSLGPQAGKLFFGSGTQLSVL	TRBJ1-4	TRBV19	12	-5.334
CAAGACAGAGAGCTGGGTTCCACTGCCAAAAAACAGTTTTCCGTAGACACCCCCTGTCCCTCTAGCACTGCAGATGTAGAAGCTGCTGTCTTCA	EDSSFYICSARGTGGVYGKLFFGSGTQLSVL	TRBJ1-4	TRBV20-1	3	-5.936
CAAGACAGAGAGCTGGGTTCCACTGCCAAAAAACAGTTTTCCGTAGGACCCCCTTTGGCTGCTGGCGCAGAGATACAGGGCCGAGTCTTCTGGC	PEDSALYLCASSQRGSYGKLFFGSGTQLSVL	TRBJ1-4	TRBV4-3	6	-5.635
CAAGACAGAGAGCTGGGTTCCACTGCCAAAAAACAGTTTTCCGTAGTCCCCTGTCCAGGTACAGGCACAGAGATAGAAGCCAGAGTCACTGAGA	LSDSGFYLCACTWTGDYGKLFFGSGTQLSVL	TRBJ1-4	TRBV30	2	-6.112
CAAGACAGAGAGCTGGGTTCCACTGCCAAAAAACAGTTTTCCGTCCCTCAAGGTCCCTCTTGTACTACTGGCACAGAGATAGAAAGCTGTCGGG	PTAFYLCASSTRGTLRDGKLFFGSGTQLSVL	TRBJ1-4	TRBV19	8	-5.51
CAAGACAGAGAGCTGGGTTCCACTGCCAAAAAACAGTTTTCCGTCTAGCCGAGTGCTGGCACAGAAGTACACAGCTGAGTCCCTGGGTTCTGAG	SEPRDSAVYFCASTRLDGKLFFGSGTQLSVL	TRBJ1-4	TRBV12-3; TRBV12-4	3	-5.936
CAAGACAGAGAGCTGGGTTCCACTGCCAAAAAACAGTTTTCCGTCTCTGGTACCCCCCAAGCTGCTGGCACAGAGATACAGGGCCGAGTCGTCC	DDSALYLCASSLGGTRDGKLFFGSGTQLSVL	TRBJ1-4	TRBV5-4	3	-5.936
CAAGACAGAGAGCTGGGTTCCACTGCCAAAAAACAGTTTTCCGTTACTCTGTACGGCTATACTACTGGCACAGAGATAGAAAGCTGTCGGGTTC	NPTAFYLCASSIAVQSNGKLFFGSGTQLSVL	TRBJ1-4	TRBV19	3	-5.936
CAAGACAGAGAGCTGGGTTCCACTGCCAAAAAACAGTTTTCCGTTAGGCTCCATAAACTTGCTGGCACAGAGGTACATAGATGTCTGGTTGGTG	TNQTSMYLCASKFMEPNGKLFFGSGTQLSVL	TRBJ1-4	TRBV28	2	-6.112
CAAGACAGAGAGCTGGGTTCCACTGCCAAAAAACAGTTTTCCGTTCGCTGTCCGAGCACTGCAGATGTAGAAGCTGCTGTCTTCAGGATGGGCA	AHPEDSSFYICSARTANGKLFFGSGTQLSVL	TRBJ1-4	TRBV20-1	3	-5.936
CAAGACAGAGAGCTGGGTTCCACTGCCAAAAAACAGTTTTCCGTTGCCTTTCCCCCCCAGGCTACTGGCACAGAGATAGAAAGCTGTCGGGTTC	NPTAFYLCASSLGGKGNGKLFFGSGTQLSVL	TRBJ1-4	TRBV19	3	-5.936
CAAGACAGAGAGCTGGGTTCCACTGCCAAAAAACAGTTTTCCTAAACCCCAATCTTGGCTGCTGGCACAGAAATAAACTCCAGAATCCTCCAGT	LEDSGVYFCASSQDWGLGKLFFGSGTQLSVL	TRBJ1-4	TRBV14	5	-5.714
CAAGACAGAGAGCTGGGTTCCACTGCCAAAAAACAGTTTTCCTAAGCGGGAAGCACTGCAGATGTAGAAGCTGCTGTCTTCAGGATGGGCACTG	SAHPEDSSFYICSASRLGKLFFGSGTQLSVL	TRBJ1-4	TRBV20-1	3	-5.936
CAAGACAGAGAGCTGGGTTCCACTGCCAAAAAACAGTTTTCCTACCCCCGCGTCTACGCTGCAGAGATATATGCTGCTGTCTTCAGGGCTCATG	MSPEDSSIYLCSVDAGVGKLFFGSGTQLSVL	TRBJ1-4	TRBV29-1	2	-6.112
CAAGACAGAGAGCTGGGTTCCACTGCCAAAAAACAGTTTTCCTAGGGAACTGCTGGCACAGAAGTACACAGATGTCTGGGAGGGAGCAGCCGAC	SAAPSQTSVYFCASSSLGKLFFGSGTQLSVL	TRBJ1-4	TRBV6-5	4	-5.811
CAAGACAGAGAGCTGGGTTCCACTGCCAAAAAACAGTTTTCCTCCACCTTCCGGCCCCCTGGCACAGAAGTACATGGCTGAGTCCTCCAGCTTT	KLEDSAMYFCARGPEGGGKLFFGSGTQLSVL	TRBJ1-4	TRBV2	2	-6.112
CAAGACAGAGAGCTGGGTTCCACTGCCAAAAAACAGTTTTCCTCCCCAACCGGGGAAGCTGCTGGCACAGAGATACACGGCCGAGTCCTCAAGC	LEDSAVYLCASSFPGWGGKLFFGSGTQLSVL	TRBJ1-4	TRBV11-2	2	-6.112
CAAGACAGAGAGCTGGGTTCCACTGCCAAAAAACAGTTTTCCTCCCCCCGCGACGCTGCAGAGATATATGCTGCTGTCTTCAGGGCTCATGTTG	NMSPEDSSIYLCSVAGGGKLFFGSGTQLSVL	TRBJ1-4	TRBV29-1	2	-6.112
CAAGACAGAGAGCTGGGTTCCACTGCCAAAAAACAGTTTTCCTCCCCTGTCCCCTCTAGCACTGCAGATGTAGAAGCTGCTGTCTTCAGGATGG	HPEDSSFYICSARGDRGGKLFFGSGTQLSVL	TRBJ1-4	TRBV20-1	4	-5.811
CAAGACAGAGAGCTGGGTTCCACTGCCAAAAAACAGTTTTCCTCCGGGGCTGCTGGCGCAAAGATAAAGGGCCGAGTCCCCCAGCTCCAAGGTG	TLELGDSALYLCASSPGGKLFFGSGTQLSVL	TRBJ1-4	TRBV5-1	2	-6.112
CAAGACAGAGAGCTGGGTTCCACTGCCAAAAAACAGTTTTCCTCTGACTGGAGATAAACTGCTGGCACAGAGGTACATAGATGTCTGGTTGGTG	TNQTSMYLCASSLSPVRGKLFFGSGTQLSVL	TRBJ1-4	TRBV28	2	-6.112
CAAGACAGAGAGCTGGGTTCCACTGCCAAAAAACAGTTTTCCTCTTCCCCTGTCCCGGCTGCTGGCACAGAGATACACGGCCGAGTCCTCCTGC	QEDSAVYLCASSRDRGRGKLFFGSGTQLSVL	TRBJ1-4	TRBV7-2	7	-5.568
CAAGACAGAGAGCTGGGTTCCACTGCCAAAAAACAGTTTTCCTCTTCTCTTTTCGAGAGACTTTGTACCCTTCAGGAACATCTCCCTTATCAGT	LIREMFLKGTKSLEKRRGKLFFGSGTQLSVL	TRBJ1-4	TRBV27	4	-5.811
CAAGACAGAGAGCTGGGTTCCACTGCCAAAAAACAGTTTTCCTCTTGATTCCAGTCTCGGAGCACTGCAGATGTAGAAGCTGCTGTCTTCAGGA	PEDSSFYICSAPRLESRGKLFFGSGTQLSVL	TRBJ1-4	TRBV20-1	5	-5.714
CAAGACAGAGAGCTGGGTTCCACTGCCAAAAAACAGTTTTCCTGAATCCGCTCCCTCCCCCCTTCTAGCACTGCAGATGTAGAAGCTGCTGTCT	DSSFYICSARRGEGADSGKLFFGSGTQLSVL	TRBJ1-4	TRBV20-1	3	-5.936
CAAGACAGAGAGCTGGGTTCCACTGCCAAAAAACAGTTTTCCTGCCCCCGAACTACTGGCACAGAGATAGAAAGCTGTCGGGTTCTTTTGGGCC	AQKNPTAFYLCASSSGAGKLFFGSGTQLSVL	TRBJ1-4	TRBV19	2	-6.112
CAAGACAGAGAGCTGGGTTCCACTGCCAAAAAACAGTTTTCCTGGCACTGTCCCTCTCCCAGCACTGCAGATGTAGAAGCTGCTGTCTTCAGGA	PEDSSFYICSAGRGTVPGKLFFGSGTQLSVL	TRBJ1-4	TRBV20-1	3	-5.936
CAAGACAGAGAGCTGGGTTCCACTGCCAAAAAACAGTTTTCCTGTAGTTCTGCTGGCACAGAAGTACAGAGAGGTCTGGTTGGGGCTGGGCGAC	SPSPNQTSLYFCASRTTGKLFFGSGTQLSVL	TRBJ1-4	TRBV27	4	-5.811
CAAGACAGAGAGCTGGGTTCCACTGCCAAAAAACAGTTTTCCTGTCCCCCTGTAGGCGCTGCTGGCACAGAAGTACACAGATGTCTGGGAGGGA	PSQTSVYFCASSAYRGTGKLFFGSGTQLSVL	TRBJ1-4	TRBV6-5	5	-5.714
CAAGACAGAGAGCTGGGTTCCACTGCCAAAAAACAGTTTTCCTTCACCTTGTTGCCCGTTGCTGGCGCAAAGATAAAGGGCCGAGTCCCCCAGC	LGDSALYLCASNGQQGEGKLFFGSGTQLSVL	TRBJ1-4	TRBV5-1	3	-5.936
CAAGACAGAGAGCTGGGTTCCACTGCCAAAAAACAGTTTTCCTTCCGGCCGACTGCTGGCACAGAAGTACAGAGAGGTCTGGTTGGGGCTGGGC	PSPNQTSLYFCASSRPEGKLFFGSGTQLSVL	TRBJ1-4	TRBV27	5	-5.714
CAAGACAGAGAGCTGGGTTCCACTGCCAAAAAACAGTTTTCCTTGAAGATCCCCATAGAAAGTATCTCTAGCACTGCAGATGTAGAAGCTGCTG	SSFYICSARDTFYGDLQGKLFFGSGTQLSVL	TRBJ1-4	TRBV20-1	2	-6.112
CAAGACAGAGAGCTGGGTTCCACTGCCAAAAAACAGTTTTCCTTGGATACTGCTGGCACAGAGGTACATAGATGTCTGGTTGGTGCTGGCGGAC	SASTNQTSMYLCASSIQGKLFFGSGTQLSVL	TRBJ1-4	TRBV28	2	-6.112
CAAGACAGAGAGCTGGGTTCCACTGCCAAAAAACAGTTTTCCTTGTCCCGGGACGGTGCTGCTGGCGCAAAGATAAAGGGCCGAGTCCCCCAGC	LGDSALYLCASSTVPGQGKLFFGSGTQLSVL	TRBJ1-4	TRBV5-1	2	-6.112
CAAGACAGAGAGCTGGGTTCCACTGCCAAAAAACAGTTTTCCTTTCCGCCCCTCTAAGCTGCTGGCACAGAAGTACAGGGCTGAGTCCCCCAGC	LGDSALYFCASSLEGRKGKLFFGSGTQLSVL	TRBJ1-4	TRBV13	3	-5.936
CAAGACAGAGAGCTGGGTTCCACTGCCAAAAAACAGTTTTCGAAAAGCCCCCTGCGGTCCACTGCTGGCACAGAAGTACATGGCTGAGTCCTCC	EDSAMYFCASSGPQGAFRKLFFGSGTQLSVL	TRBJ1-4	TRBV2	2	-6.112
CAAGACAGAGAGCTGGGTTCCACTGCCAAAAAACAGTTTTCGAATCCCGCCAACTCTAGCACTGCAGATGTAGAAGCTGCTGTCTTCAGGATGG	HPEDSSFYICSARVGGIRKLFFGSGTQLSVL	TRBJ1-4	TRBV20-1	3	-5.936
CAAGACAGAGAGCTGGGTTCCACTGCCAAAAAACAGTTTTCGAATCTCCTGCCCCCAGAAGTACACAGATGTCTGGGAGGGAGCAGCCGACAGC	LSAAPSQTSVYFWGQEIRKLFFGSGTQLSVL	TRBJ1-4	TRBV6-5	3	-5.936
CAAGACAGAGAGCTGGGTTCCACTGCCAAAAAACAGTTTTCGAGCCCCCTGTAAACTGCTGGCACAGAAGTACAGAGAGGTCTGGTTGGGGCTG	SPNQTSLYFCASSLQGARKLFFGSGTQLSVL	TRBJ1-4	TRBV27	3	-5.936
CAAGACAGAGAGCTGGGTTCCACTGCCAAAAAACAGTTTTCGAGCCCCTGTCCCGCTGGCACAGAAGTACACAGATGTCTGGGAGCTGGTAGCG	ATSSQTSVYFCASGTGARKLFFGSGTQLSVL	TRBJ1-4	TRBV10-3	11	-5.371
CAAGACAGAGAGCTGGGTTCCACTGCCAAAAAACAGTTTTCGCAAACCCTGTCCCATGCTGGCACAGAAGTACATGGCTGAGTCCTCCAGCTTT	KLEDSAMYFCASMGQGLRKLFFGSGTQLSVL	TRBJ1-4	TRBV2	3	-5.936
CAAGACAGAGAGCTGGGTTCCACTGCCAAAAAACAGTTTTCGCACCCCGCCGGGGGGGCTGCTGGCACAGAAATAAACTCCAGAATCCTCCAGT	LEDSGVYFCASSPPGGVRKLFFGSGTQLSVL	TRBJ1-4	TRBV14	2	-6.112
CAAGACAGAGAGCTGGGTTCCACTGCCAAAAAACAGTTTTCGCCCCCCCTGAGTGCTGGCACAGAAATACACAGCAGAGTCACCAAGCTCCAGG	LELGDSAVYFCASTQGGRKLFFGSGTQLSVL	TRBJ1-4	TRBV3-1	2	-6.112
CAAGACAGAGAGCTGGGTTCCACTGCCAAAAAACAGTTTTCGCGAGAGCCTGTCGAGGCTGCTGGCACAGAAGTACAGAGAGGTCTGGTTGGGG	PNQTSLYFCASSLDRLSRKLFFGSGTQLSVL	TRBJ1-4	TRBV27	4	-5.811
CAAGACAGAGAGCTGGGTTCCACTGCCAAAAAACAGTTTTCGCTCCATCGACCCTGGTGAGCTGGCACAGAAATAAGCTGCCGAATCTCCTCGC	RGDSAAYFCASSPGSMERKLFFGSGTQLSVL	TRBJ1-4	TRBV18	5	-5.714
CAAGACAGAGAGCTGGGTTCCACTGCCAAAAAACAGTTTTCGGACCCTGTCGCTGCTGGCACAGAAGTACACAGATGTCTGGGAGGGAGCAGCC	AAPSQTSVYFCASSDRVRKLFFGSGTQLSVL	TRBJ1-4	TRBV6-5	5	-5.714
CAAGACAGAGAGCTGGGTTCCACTGCCAAAAAACAGTTTTCGGGCGGGGTACCCCTGATTAGGACTGCTGGCACAGAAGTACACAGATGTCTGG	QTSVYFCASSPNQGYPARKLFFGSGTQLSVL	TRBJ1-4	TRBV6-5	11	-5.371
CAAGACAGAGAGCTGGGTTCCACTGCCAAAAAACAGTTTTCGGTCCGACCCAGCACTGCAGATGTAGAAGCTGCTGTCTTCAGGATGGGCACTG	SAHPEDSSFYICSAGSDRKLFFGSGTQLSVL	TRBJ1-4	TRBV20-1	4	-5.811
CAAGACAGAGAGCTGGGTTCCACTGCCAAAAAACAGTTTTCGTCCACCTCTGTTTAGAAGTGAACTAGCACTGCAGATGTAGAAGCTGCTGTCT	DSSFYICSASSLLNRGGRKLFFGSGTQLSVL	TRBJ1-4	TRBV20-1	2	-6.112
CAAGACAGAGAGCTGGGTTCCACTGCCAAAAAACAGTTTTCGTCCCTGTCCCATGTCGCGGGGCCTGGCGCAAAGATAAAGGGCCGAGTCCCCC	GDSALYLCARPRDMGQGRKLFFGSGTQLSVL	TRBJ1-4	TRBV5-1	13	-5.299
CAAGACAGAGAGCTGGGTTCCACTGCCAAAAAACAGTTTTCGTCCTGTCGTCAAGCTGCTGGCACAGAGATAGAGGGCCGAGTCCCCCAGCAAC	LLGDSALYLCASSLTTGRKLFFGSGTQLSVL	TRBJ1-4	TRBV5-6	3	-5.936
CAAGACAGAGAGCTGGGTTCCACTGCCAAAAAACAGTTTTCTACCGCCTGTCCCTTCACTGCTGGCACAGAAGTACACAGATGTCTGGGAGGGA	PSQTSVYFCASSEGTGGRKLFFGSGTQLSVL	TRBJ1-4	TRBV6-1	3	-5.936
CAAGACAGAGAGCTGGGTTCCACTGCCAAAAAACAGTTTTCTCCCCCCTGTCCTACTTCCTGGGCTGCTGGCACAGAAGTACAGAGAGGTCTGG	QTSLYFCASSPGSRTGGRKLFFGSGTQLSVL	TRBJ1-4	TRBV27	4	-5.811
CAAGACAGAGAGCTGGGTTCCACTGCCAAAAAACAGTTTTCTCCTGGAGCCGCTGCTGGCACAGAGATACACGGCCGAGTCCTCCTGCTGTGTG	TQQEDSAVYLCASSGSRRKLFFGSGTQLSVL	TRBJ1-4	TRBV7-2	2	-6.112
CAAGACAGAGAGCTGGGTTCCACTGCCAAAAAACAGTTTTCTCTCAGCCCTAACGCGATCTTGGCTGCTGGCGCAGAGATACAGGGCTGAGTCT	DSALYLCASSQDRVRAERKLFFGSGTQLSVL	TRBJ1-4	TRBV4-1	4	-5.811
CAAGACAGAGAGCTGGGTTCCACTGCCAAAAAACAGTTTTCTGCTGCCCTGTCCTTCAACGCTGCAGAGATATATGCTGCTGTCTTCAGGGCTC	SPEDSSIYLCSVEGQGSRKLFFGSGTQLSVL	TRBJ1-4	TRBV29-1	4	-5.811
CAAGACAGAGAGCTGGGTTCCACTGCCAAAAAACAGTTTTCTTCGCTCAGTCCCGGTCTCAGCACTGCAGATGTAGAAGCTGCTGTCTTCAGGA	PEDSSFYICSAETGTERRKLFFGSGTQLSVL	TRBJ1-4	TRBV20-1	2	-6.112
CAAGACAGAGAGCTGGGTTCCACTGCCAAAAAACAGTTTTCTTGACCCTGACTCACTGCTGGCGCAGAAATACACAGATGTCTGGGAGCGGGTA	TRSQTSVYFCASSESGSRKLFFGSGTQLSVL	TRBJ1-4	TRBV10-2	2	-6.112
CAAGACAGAGAGCTGGGTTCCACTGCCAAAAAACAGTTTTCTTGTGATGGCACAGAAGTACACAGATGTCTGGGAGCTGGTAGCGGACTCCAGA	LESATSSQTSVYFCAITRKLFFGSGTQLSVL	TRBJ1-4	TRBV10-3	3	-5.936
CAAGACAGAGAGCTGGGTTCCACTGCCAAAAAACAGTTTTGACGAAGCGAAGCTACTGGCACAGAGATAGAAAGCTGTCGGGTTCTTTTGGGCC	AQKNPTAFYLCASSFASSKLFFGSGTQLSVL	TRBJ1-4	TRBV19	4	-5.811
CAAGACAGAGAGCTGGGTTCCACTGCCAAAAAACAGTTTTGATCTCAAATTGGGAGCGCTGGCACAGAAGTACAGAGAGGTCTGGTTGGGGCTG	SPNQTSLYFCASAPNLRSKLFFGSGTQLSVL	TRBJ1-4	TRBV27	3	-5.936
CAAGACAGAGAGCTGGGTTCCACTGCCAAAAAACAGTTTTGCACCCCGATCAACGGCACTGCAGATGTAGAAGCTGCTGTCTTCAGGATGGGCA	AHPEDSSFYICSAVDRGAKLFFGSGTQLSVL	TRBJ1-4	TRBV20-1	3	-5.936
CAAGACAGAGAGCTGGGTTCCACTGCCAAAAAACAGTTTTGCCCCCTGTCCCCGAGAGTAACTGCTGGCACAGAAGTACACAGATGTCTGGGAG	SQTSVYFCASSYSRGQGAKLFFGSGTQLSVL	TRBJ1-4	TRBV6-5	2	-6.112
CAAGACAGAGAGCTGGGTTCCACTGCCAAAAAACAGTTTTGCCGTAAACCCCGAGCCTGCGAAACTGCTGGCACAGAAGTACACAGCTGAGTCC	DSAVYFCASSFAGSGFTAKLFFGSGTQLSVL	TRBJ1-4	TRBV12-3; TRBV12-4	4	-5.811
CAAGACAGAGAGCTGGGTTCCACTGCCAAAAAACAGTTTTGCCTACTCCTGCGCCGGAAGGGGGCTGCTGGCACGGAGATACACGGCTGAGTCC	DSAVYLRASSPLPAQE*AKLFFGSGTQLSVL	TRBJ1-4	TRBV7-3	2	-6.112
CAAGACAGAGAGCTGGGTTCCACTGCCAAAAAACAGTTTTGCCTCCTTTTTAAACTCCTAGCTGCTGGATCTTCAGAGTGGAGACGGATCTCTC	RDPSPL*RSSS*EFKKEAKLFFGSGTQLSVL	TRBJ1-4	TRBV7-4	3	-5.936
CAAGACAGAGAGCTGGGTTCCACTGCCAAAAAACAGTTTTGCCTCCTTTTTAAACTCCTAGCTGCTGGCACAGAGATACACAGCTGAGTCCCCC	GDSAVYLCASS*EFKKEAKLFFGSGTQLSVL	TRBJ1-4	TRBV7-4	144	-4.254
CAAGACAGAGAGCTGGGTTCCACTGCCAAAAAACAGTTTTGCGCTGATCGAGGTTCCATCTCTAGCACTGCAGATGTAGAAGCTGCTGTCTTCA	EDSSFYICSARDGTSISAKLFFGSGTQLSVL	TRBJ1-4	TRBV20-1	5	-5.714
CAAGACAGAGAGCTGGGTTCCACTGCCAAAAAACAGTTTTGCGGCCGTATCACTGATGGCACAGAAGTACACAGATGTCTGGGAGCTGGTAGCG	ATSSQTSVYFCAISDTAAKLFFGSGTQLSVL	TRBJ1-4	TRBV10-3	8	-5.51
CAAGACAGAGAGCTGGGTTCCACTGCCAAAAAACAGTTTTGCTCCCTGTCCCCAAAAGCTGCTGGCACAGAGATACACGGCCGAGTCCTCCTGC	QEDSAVYLCASSFWGQGAKLFFGSGTQLSVL	TRBJ1-4	TRBV7-2	3	-5.936
CAAGACAGAGAGCTGGGTTCCACTGCCAAAAAACAGTTTTGGCAACCCCCCCCCGAGGGGACTCCAGGCACAGAGATAGAAGCCAGAGTCACTG	SDSGFYLCAWSPLGGGLPKLFFGSGTQLSVL	TRBJ1-4	TRBV30	3	-5.936
CAAGACAGAGAGCTGGGTTCCACTGCCAAAAAACAGTTTTGGCTGGTAACCCTCAGCACTGCAGATGTAGAAGCTGCTGTCTTCAGGATGGGCA	AHPEDSSFYICSAEGYQPKLFFGSGTQLSVL	TRBJ1-4	TRBV20-1	9	-5.458
CAAGACAGAGAGCTGGGTTCCACTGCCAAAAAACAGTTTTGGGAGACCCCCTGTCGAGTATTGGCTGCTGGCGCAGAGATACAGGGCCGAGTCT	DSALYLCASSQYSTGGLPKLFFGSGTQLSVL	TRBJ1-4	TRBV4-3	2	-6.112
CAAGACAGAGAGCTGGGTTCCACTGCCAAAAAACAGTTTTGGTCCCGAGGTACTACTGGCACAGAGATAGAAAGCTGTCGGGTTCTTTTGGGCC	AQKNPTAFYLCASSTSGPKLFFGSGTQLSVL	TRBJ1-4	TRBV19	2	-6.112
CAAGACAGAGAGCTGGGTTCCACTGCCAAAAAACAGTTTTGGTCGGTTTCTGTGGGAGTCTTGGCTGCTGGCACAGAAATAAACTCCAGAATCC	DSGVYFCASSQDSHRNRPKLFFGSGTQLSVL	TRBJ1-4	TRBV14	3	-5.936
CAAGACAGAGAGCTGGGTTCCACTGCCAAAAAACAGTTTTGTCGGGTCTAAGCTGCTGGCACAGAGATACACGGCCGAGTCCTCAAGCTTTGCA	AKLEDSAVYLCASSLDPTKLFFGSGTQLSVL	TRBJ1-4	TRBV11-2	3	-5.936
CAAGACAGAGAGCTGGGTTCCACTGCCAAAAAACAGTTTTTACACCTGCTAGCACTGCAGATGTAGAAGCTGCTGTCTTCAGGATGGGCACTGG	QCPS*RQQLLHLQC*QV*KLFFGSGTQLSVL	TRBJ1-4	TRBV20-1	3	-5.936
CAAGACAGAGAGCTGGGTTCCACTGCCAAAAAACAGTTTTTCAAAAAGCCCTGTCCGGGTGCTGCTGGCACAGAGATACATGGCCGAGTCCCCC	GDSAMYLCASSTRTGLFEKLFFGSGTQLSVL	TRBJ1-4	TRBV7-9	4	-5.811
CAAGACAGAGAGCTGGGTTCCACTGCCAAAAAACAGTTTTTCAAAACCCCCTGTCCAGGCACTGCAGATGTAGAAGCTGCTGTCTTCAGGATGG	HPEDSSFYICSAWTGGFEKLFFGSGTQLSVL	TRBJ1-4	TRBV20-1	7	-5.568
CAAGACAGAGAGCTGGGTTCCACTGCCAAAAAACAGTTTTTCAAAACCCCCTGTCCGGCTGCTGGCACAGAGATACACGGCCGAGTCCTCCTGC	QEDSAVYLCASSRTGGFEKLFFGSGTQLSVL	TRBJ1-4	TRBV7-2	4	-5.811
CAAGACAGAGAGCTGGGTTCCACTGCCAAAAAACAGTTTTTCAAAACCCCTGTCCCGTCCGCTGGCACAGAAGTACATGGCTGAGTCCTCCAGN	LEDSAMYFCASGRDRGFEKLFFGSGTQLSVL	TRBJ1-4	TRBV2	2	-6.112
CAAGACAGAGAGCTGGGTTCCACTGCCAAAAAACAGTTTTTCAAAACCCTGTCGGTCGAAACTGCTGGCACAGAAGTACACAGATGTCTGGGAG	SQTSVYFCASSFDRQGFEKLFFGSGTQLSVL	TRBJ1-4	TRBV6-6	2	-6.112
CAAGACAGAGAGCTGGGTTCCACTGCCAAAAAACAGTTTTTCAAAACCGCTGTCCGCCGTGGCACTGCAGATGTAGAAGCTGCTGTCTTCAGGA	PEDSSFYICSATADSGFEKLFFGSGTQLSVL	TRBJ1-4	TRBV20-1	3	-5.936
CAAGACAGAGAGCTGGGTTCCACTGCCAAAAAACAGTTTTTCAAAACCTCCTGCAGAGGCTAAACTGCTGGCACAGAAGTACACAGCTGAGTCC	DSAVYFCASSLASAGGFEKLFFGSGTQLSVL	TRBJ1-4	TRBV12-3; TRBV12-4	2	-6.112
CAAGACAGAGAGCTGGGTTCCACTGCCAAAAAACAGTTTTTCAAAACTGCTACTACTGGCACAGAGATAGAAAGCTGTCGGGTTCTTTTGGGCC	AQKNPTAFYLCASSSSFEKLFFGSGTQLSVL	TRBJ1-4	TRBV19	3	-5.936
CAAGACAGAGAGCTGGGTTCCACTGCCAAAAAACAGTTTTTCAAAAGCCCGACTGGCACAGAAGTACACAGCTGAGTCCCTGGGTTCTGAGGGC	PSEPRDSAVYFCASRAFEKLFFGSGTQLSVL	TRBJ1-4	TRBV12-3; TRBV12-4	2	-6.112
CAAGACAGAGAGCTGGGTTCCACTGCCAAAAAACAGTTTTTCAAAAGCTGACCCTCTAGCACTGCAGATGTAGAAGCTGCTGTCTTCAGGATGG	HPEDSSFYICSARGSAFEKLFFGSGTQLSVL	TRBJ1-4	TRBV20-1	3	-5.936
CAAGACAGAGAGCTGGGTTCCACTGCCAAAAAACAGTTTTTCAAAAGCTGTCCGCCTGCTGGCACAGAAGTACACAGATGTCTGGGAGGGAGCA	APSQTSVYFCASRRTAFEKLFFGSGTQLSVL	TRBJ1-4	TRBV6-5	6	-5.635
CAAGACAGAGAGCTGGGTTCCACTGCCAAAAAACAGTTTTTCAAACCCAAGAAGCCTGTCCCCGCGACTGCTGGCACAGAGGTACATAGATGTC	TSMYLCASSRGDRLLGFEKLFFGSGTQLSVL	TRBJ1-4	TRBV28	3	-5.936
CAAGACAGAGAGCTGGGTTCCACTGCCAAAAAACAGTTTTTCAAACCCCCCGTAACTGCTGGCACAGAAGTACACAGATGTCTGGGAGGGAGCA	APSQTSVYFCASSYGGFEKLFFGSGTQLSVL	TRBJ1-4	TRBV6-5	11	-5.371
CAAGACAGAGAGCTGGGTTCCACTGCCAAAAAACAGTTTTTCAAACCCCCTGTCCCTGCTGGCACAGAAGTACACAGATGTCTGGGAGGGAGCA	APSQTSVYFCASRDRGFEKLFFGSGTQLSVL	TRBJ1-4	TRBV6-5	2	-6.112
CAAGACAGAGAGCTGGGTTCCACTGCCAAAAAACAGTTTTTCAAACCCCCTGTCGTGGCTGCTGGCACAGAAATAAACTCCAGAATCCTCCAGT	LEDSGVYFCASSHDRGFEKLFFGSGTQLSVL	TRBJ1-4	TRBV14	2	-6.112
CAAGACAGAGAGCTGGGTTCCACTGCCAAAAAACAGTTTTTCAAACCCCTGTCCCCGAGCAGGAAGGTCTCTAGCACTGCAGATGTAGAAGCTG	SFYICSARDLPARGQGFEKLFFGSGTQLSVL	TRBJ1-4	TRBV20-1	7	-5.568
CAAGACAGAGAGCTGGGTTCCACTGCCAAAAAACAGTTTTTCAAACCCCTGTCCTGGAGCACTGCAGATGTAGAAGCTGCTGTCTTCAGGATGG	HPEDSSFYICSAPGQGFEKLFFGSGTQLSVL	TRBJ1-4	TRBV20-1	2	-6.112
CAAGACAGAGAGCTGGGTTCCACTGCCAAAAAACAGTTTTTCAAACCCCTGTCCTTCGGCGCTGCTGGCGCAAAGATAAAGGGCCGAGTCCCCC	GDSALYLCASSAEGQGFEKLFFGSGTQLSVL	TRBJ1-4	TRBV5-1	2	-6.112
CAAGACAGAGAGCTGGGTTCCACTGCCAAAAAACAGTTTTTCAAACCCGGACCTAGCACTGCAGATGTAGAAGCTGCTGTCTTCAGGATGGGCA	AHPEDSSFYICSARSGFEKLFFGSGTQLSVL	TRBJ1-4	TRBV20-1	5	-5.714
CAAGACAGAGAGCTGGGTTCCACTGCCAAAAAACAGTTTTTCAAACCCTCCCCAGGGGGCACTGCAGATGTAGAAGCTGCTGTCTTCAGGATGG	HPEDSSFYICSAPWGGFEKLFFGSGTQLSVL	TRBJ1-4	TRBV20-1	5	-5.714
CAAGACAGAGAGCTGGGTTCCACTGCCAAAAAACAGTTTTTCAAACCCTGAGGGGCTGCTGGCACAGAAGTACACAGATGTCTGGGAGGGAGCA	APSQTSVYFCASSPSGFEKLFFGSGTQLSVL	TRBJ1-4	TRBV6-5	10	-5.413
CAAGACAGAGAGCTGGGTTCCACTGCCAAAAAACAGTTTTTCAAACCCTGTAGCTCTAGCACTGCAGATGTAGAAGCTGCTGTCTTCAGGATGG	HPEDSSFYICSARATGFEKLFFGSGTQLSVL	TRBJ1-4	TRBV20-1	4	-5.811
CAAGACAGAGAGCTGGGTTCCACTGCCAAAAAACAGTTTTTCAAACCCTGTCCCTTCGCTGCTGGCGCAAAGATAAAGGGCCGAGTCCCCCAGC	LGDSALYLCASSEGTGFEKLFFGSGTQLSVL	TRBJ1-4	TRBV5-1	3	-5.936
CAAGACAGAGAGCTGGGTTCCACTGCCAAAAAACAGTTTTTCAAACCTCGGGAGTTGTGGGCCGCTGGCACAGAAGTACATGGCTGAGTCCTCC	EDSAMYFCASGPQLPRFEKLFFGSGTQLSVL	TRBJ1-4	TRBV2	4	-5.811
CAAGACAGAGAGCTGGGTTCCACTGCCAAAAAACAGTTTTTCAAACGGTCCACTGCTGGCACAGAAGTACACAGATGTTTGGGAGGGAGCAGCC	AAPSQTSVYFCASSGPFEKLFFGSGTQLSVL	TRBJ1-4	TRBV6-2	2	-6.112
CAAGACAGAGAGCTGGGTTCCACTGCCAAAAAACAGTTTTTCAAACGTGGGCACTGTCGGGCTGCTGGCACAGAAGTACAGAGAGGTCTGGTTG	NQTSLYFCASSPTVPTFEKLFFGSGTQLSVL	TRBJ1-4	TRBV27	2	-6.112
CAAGACAGAGAGCTGGGTTCCACTGCCAAAAAACAGTTTTTCAAAGACCCCATAGACTTGGCTGCTGGCACAGAAATACACAGCAGAGTCACCA	GDSAVYFCASSQVYGVFEKLFFGSGTQLSVL	TRBJ1-4	TRBV3-1	4	-5.811
CAAGACAGAGAGCTGGGTTCCACTGCCAAAAAACAGTTTTTCAAAGCCCCCTGAAGTACTGGCACAGAGATAGAAAGCTGTCGGGTTCTTTTGG	QKNPTAFYLCASTSGGFEKLFFGSGTQLSVL	TRBJ1-4	TRBV19	2	-6.112
CAAGACAGAGAGCTGGGTTCCACTGCCAAAAAACAGTTTTTCAAAGCCCTGTCCCGGACTGCTGGCACAGAAGTACACAGCTGAGTCCCTGGGT	PRDSAVYFCASSPGQGFEKLFFGSGTQLSVL	TRBJ1-4	TRBV12-3; TRBV12-4	41	-4.8
CAAGACAGAGAGCTGGGTTCCACTGCCAAAAAACAGTTTTTCAAAGCCCTTCCCCGAGTAACTGCTGGCACAGAAGTACACAGATGTCTGGGAG	SQTSVYFCASSYSGKGFEKLFFGSGTQLSVL	TRBJ1-4	TRBV6-5	4	-5.811
CAAGACAGAGAGCTGGGTTCCACTGCCAAAAAACAGTTTTTCAAAGGACCCGAGACTGCTGGCACAGAAGTACACAGATGTCTGGGAGGGAGCA	APSQTSVYFCASSLGSFEKLFFGSGTQLSVL	TRBJ1-4	TRBV6-5	5	-5.714
CAAGACAGAGAGCTGGGTTCCACTGCCAAAAAACAGTTTTTCAAAGGCCCGCGGACTGCTGGCACAGAAGTACACAGCTGAGTCCCTGGGTTCT	EPRDSAVYFCASSPRAFEKLFFGSGTQLSVL	TRBJ1-4	TRBV12-3; TRBV12-4	4	-5.811
CAAGACAGAGAGCTGGGTTCCACTGCCAAAAAACAGTTTTTCAAAGGGCCCTGTCGCTAAGCTGCTGGCACAGAGATACACGGCCGAGTCCTCC	EDSAVYLCASSLATGPFEKLFFGSGTQLSVL	TRBJ1-4	TRBV7-2	3	-5.936
CAAGACAGAGAGCTGGGTTCCACTGCCAAAAAACAGTTTTTCAAAGGTTCCTTGAGGTGAGCTGGCACAGAAATAAGCTGCCGAATCTCCTCGC	RGDSAAYFCASSPQGTFEKLFFGSGTQLSVL	TRBJ1-4	TRBV18	3	-5.936
CAAGACAGAGAGCTGGGTTCCACTGCCAAAAAACAGTTTTTCAAAGTGGCTAGCACTGCAGATGTAGAAGCTGCTGTCTTCAGGATGGGCACTG	SAHPEDSSFYICSASHFEKLFFGSGTQLSVL	TRBJ1-4	TRBV20-1	2	-6.112
CAAGACAGAGAGCTGGGTTCCACTGCCAAAAAACAGTTTTTCAAAGTTAGGTCGAGCACTGCAGATGTAGAAGCTGCTGTCTTCAGGATGGGCA	AHPEDSSFYICSARPNFEKLFFGSGTQLSVL	TRBJ1-4	TRBV20-1	7	-5.568
CAAGACAGAGAGCTGGGTTCCACTGCCAAAAAACAGTTTTTCAAATATCCCCTGTCCCAAGCTGCTGGCGCAAAGATAAAGGGCCGAGTCCCCC	GDSALYLCASSLGQGIFEKLFFGSGTQLSVL	TRBJ1-4	TRBV5-1	2	-6.112
CAAGACAGAGAGCTGGGTTCCACTGCCAAAAAACAGTTTTTCAAATCCCCCAACACTCCAGGCACAGAGATAGAAGCCAGAGTCACTGAGAAGG	LLSDSGFYLCAWSVGGFEKLFFGSGTQLSVL	TRBJ1-4	TRBV30	2	-6.112
CAAGACAGAGAGCTGGGTTCCACTGCCAAAAAACAGTTTTTCAAATCCCTGTCGGGAGGAGCTGCTGGCACAGAAATACACAGCAGAGTCACCA	GDSAVYFCASSSSRQGFEKLFFGSGTQLSVL	TRBJ1-4	TRBV3-1	3	-5.936
CAAGACAGAGAGCTGGGTTCCACTGCCAAAAAACAGTTTTTCAAATCCTGTCCCGACCCCCACGCTGCAGAGATATATGCTGCTGTCTTCAGGG	PEDSSIYLCSVGVGTGFEKLFFGSGTQLSVL	TRBJ1-4	TRBV29-1	2	-6.112
CAAGACAGAGAGCTGGGTTCCACTGCCAAAAAACAGTTTTTCAAATGGCCACTCCCGAGGGCTGCTGGCGCAGAGATACAGGGCTGAGTCTTCT	EDSALYLCASSPREWPFEKLFFGSGTQLSVL	TRBJ1-4	TRBV4-1	7	-5.568
CAAGACAGAGAGCTGGGTTCCACTGCCAAAAAACAGTTTTTCAAATGTCCCCCCGGGCTGGCTGGCACAGAAGTACACAGATGTCTGGGAGGGA	PSQTSVYFCASQPGGTFEKLFFGSGTQLSVL	TRBJ1-4	TRBV6-5	4	-5.811
CAAGACAGAGAGCTGGGTTCCACTGCCAAAAAACAGTTTTTCAACAAGCGCCCCCTGTCCTTTACTGCTGGCACAGAAGTACACAGATGTCTGG	QTSVYFCASSKGQGALVEKLFFGSGTQLSVL	TRBJ1-4	TRBV6-5; TRBV6-6	2	-6.112
CAAGACAGAGAGCTGGGTTCCACTGCCAAAAAACAGTTTTTCAACACGCCCCCTGCCGGGCCTTTCACTGCTGGCACAGAAGTACACAGATGTC	TSVYFCASSERPGRGRVEKLFFGSGTQLSVL	TRBJ1-4	TRBV6-1	2	-6.112
CAAGACAGAGAGCTGGGTTCCACTGCCAAAAAACAGTTTTTCAACAGCCCCCGGGTAACTGCTGGCACAGAAGTACACAGATGTCTGGGAGGGN	PSQTSVYFCASSYPGAVEKLFFGSGTQLSVL	TRBJ1-4	TRBV6-5; TRBV6-6	2	-6.112
CAAGACAGAGAGCTGGGTTCCACTGCCAAAAAACAGTTTTTCAACATAGTGTCCCGCTAAGCTGCTGGCACAGAGATACACGGCCGAGTCCTCC	EDSAVYLCASSLAGHYVEKLFFGSGTQLSVL	TRBJ1-4	TRBV7-2	5	-5.714
CAAGACAGAGAGCTGGGTTCCACTGCCAAAAAACAGTTTTTCAACATCTTCCCCCTGAATTTTTCTGCTGGCACAGAAGTACACAGATGTCTGG	QTSVYFCASRKIQGEDVEKLFFGSGTQLSVL	TRBJ1-4	TRBV6-1	2	-6.112
CAAGACAGAGAGCTGGGTTCCACTGCCAAAAAACAGTTTTTCAACCAAACCGGAGGAGAGATCTCTAGCACTGCAGATGTAGAAGCTGCTGTCT	DSSFYICSARDLSSGLVEKLFFGSGTQLSVL	TRBJ1-4	TRBV20-1	3	-5.936
CAAGACAGAGAGCTGGGTTCCACTGCCAAAAAACAGTTTTTCAACCATAGGATCTCTAGCACTGCAGATGTAGAAGCTGCTGTCTTCAGGATGN	HPEDSSFYICSARDPMVEKLFFGSGTQLSVL	TRBJ1-4	TRBV20-1	2	-6.112
CAAGACAGAGAGCTGGGTTCCACTGCCAAAAAACAGTTTTTCAACCCACCGCCCCTGTGGGTCACTACTGGCACAGAGATAGAAAGCTGTCGGG	PTAFYLCASSDPQGRWVEKLFFGSGTQLSVL	TRBJ1-4	TRBV19	4	-5.811
CAAGACAGAGAGCTGGGTTCCACTGCCAAAAAACAGTTTTTCAACCCCAACCCTCCAAATGCTGGCACAGAAGTACACAGATGTCTGGGAGGGA	PSQTSVYFCASIWRVGVEKLFFGSGTQLSVL	TRBJ1-4	TRBV6-1	4	-5.811
CAAGACAGAGAGCTGGGTTCCACTGCCAAAAAACAGTTTTTCAACCCCACCCAATAAACTGCTGGCACAGAAGTACACAGCTGAGTCCCTGGGT	PRDSAVYFCASSLLGGVEKLFFGSGTQLSVL	TRBJ1-4	TRBV12-3; TRBV12-4	3	-5.936
CAAGACAGAGAGCTGGGTTCCACTGCCAAAAAACAGTTTTTCAACCCCCTGTCCCGGTTGACAGCTGGCGCAGAGATACAGGGCTGAGTCTTCT	EDSALYLCASCQPGQGVEKLFFGSGTQLSVL	TRBJ1-4	TRBV4-1	7	-5.568
CAAGACAGAGAGCTGGGTTCCACTGCCAAAAAACAGTTTTTCAACCCCGGCCTCACTGATGGCACAGAAGTACACAGATGTCTGGGAGCTGGTA	TSSQTSVYFCAISEAGVEKLFFGSGTQLSVL	TRBJ1-4	TRBV10-3	12	-5.334
CAAGACAGAGAGCTGGGTTCCACTGCCAAAAAACAGTTTTTCAACCCCGTAGTAACTGCTGGCACAGAAGTACACAGATGTCTGGGAGGGAGCA	APSQTSVYFCASSYYGVEKLFFGSGTQLSVL	TRBJ1-4	TRBV6-5	3	-5.936
CAAGACAGAGAGCTGGGTTCCACTGCCAAAAAACAGTTTTTCAACCCCTCCCTGTTTACTGCTGGCACAGAAGTACAGAGAGGTCTGGTTGGGG	PNQTSLYFCASSKQGGVEKLFFGSGTQLSVL	TRBJ1-4	TRBV27	3	-5.936
CAAGACAGAGAGCTGGGTTCCACTGCCAAAAAACAGTTTTTCAACCCCTGCCGAGGCCAAGCTGCTGGCGCAAAGATAAAGGGCCGAGTCCCCC	GDSALYLCASSLASAGVEKLFFGSGTQLSVL	TRBJ1-4	TRBV5-1	3	-5.936
CAAGACAGAGAGCTGGGTTCCACTGCCAAAAAACAGTTTTTCAACCCCTGGGTCCAAGCTGCTGGCGCAAAGATAAAGGGCCGAGTCCCCCAGC	LGDSALYLCASSLDPGVEKLFFGSGTQLSVL	TRBJ1-4	TRBV5-1	2	-6.112
CAAGACAGAGAGCTGGGTTCCACTGCCAAAAAACAGTTTTTCAACCCCTGTCCCAAGGACGCTGCAGAGATATATGCTGCTGTCTTCAGGGCTC	SPEDSSIYLCSVLGTGVEKLFFGSGTQLSVL	TRBJ1-4	TRBV29-1	5	-5.714
CAAGACAGAGAGCTGGGTTCCACTGCCAAAAAACAGTTTTTCAACCCCTGTCCCGAGCGCTAAGCTGCTGGCACAGAGATACATGGCCGAGTCC	DSAMYLCASSLALGTGVEKLFFGSGTQLSVL	TRBJ1-4	TRBV7-9	2	-6.112
CAAGACAGAGAGCTGGGTTCCACTGCCAAAAAACAGTTTTTCAACCCCTGTCCCGGCCGTTCTGCTGGCACAGAAGTACACAGATGTCTGGGAG	SQTSVYFCASRTAGTGVEKLFFGSGTQLSVL	TRBJ1-4	TRBV6-5	4	-5.811
CAAGACAGAGAGCTGGGTTCCACTGCCAAAAAACAGTTTTTCAACCCCTGTCCCGGCGGTGGCACAGAGATAGAAAGCTGTCGGGTTCTTTTGG	QKNPTAFYLCATAGTGVEKLFFGSGTQLSVL	TRBJ1-4	TRBV19	2	-6.112
CAAGACAGAGAGCTGGGTTCCACTGCCAAAAAACAGTTTTTCAACCCGCCCCTGTGGACTGCTGGCACAGAAGTACACAGATGTCTGGGAGGGA	PSQTSVYFCASSPQGRVEKLFFGSGTQLSVL	TRBJ1-4	TRBV6-5	6	-5.635
CAAGACAGAGAGCTGGGTTCCACTGCCAAAAAACAGTTTTTCAACCCTATCAAACAGGCCCCCTGTCGCGTCTCGAGCACTGCAGATGTAGAAG	FYICSARDATGGLFDRVEKLFFGSGTQLSVL	TRBJ1-4	TRBV20-1	3	-5.936
CAAGACAGAGAGCTGGGTTCCACTGCCAAAAAACAGTTTTTCAACCCTGTTCAAACTGCTGGCACAGAAGTACAGAGAGGTCTGGTTGGGGCTG	SPNQTSLYFCASSLNRVEKLFFGSGTQLSVL	TRBJ1-4	TRBV27	3	-5.936
CAAGACAGAGAGCTGGGTTCCACTGCCAAAAAACAGTTTTTCAACCGCCTCCCCTAAGCTGCTGGCACAGCGATACATGGCCGAGTCCCGCTGC	QRDSAMYRCASSLGEAVEKLFFGSGTQLSVL	TRBJ1-4	TRBV7-6	2	-6.112
CAAGACAGAGAGCTGGGTTCCACTGCCAAAAAACAGTTTTTCAACCGGACTGCTGGCACAGAAGTACACAGATGTCTGGGAGGGAGCAGCCAAC	LAAPSQTSVYFCASSPVEKLFFGSGTQLSVL	TRBJ1-4	TRBV6-6	2	-6.112
CAAGACAGAGAGCTGGGTTCCACTGCCAAAAAACAGTTTTTCAACCGTAGCTCCCTCTTCATCTCTAGCACTGCAGATGTAGAAGCTGCTGTCT	DSSFYICSARDEEGATVEKLFFGSGTQLSVL	TRBJ1-4	TRBV20-1	3	-5.936
CAAGACAGAGAGCTGGGTTCCACTGCCAAAAAACAGTTTTTCAACCTCGCCCCCTGCAGACAGTCTGCTGGCGCAAAGATAAAGGGCCGAGTCC	DSALYLCASRLSAGGEVEKLFFGSGTQLSVL	TRBJ1-4	TRBV5-1	4	-5.811
CAAGACAGAGAGCTGGGTTCCACTGCCAAAAAACAGTTTTTCAACGAGGACTTCACTGCTGGCACAGAAGTACACAGATGTCTGGGAGGGAGCA	APSQTSVYFCASSEVLVEKLFFGSGTQLSVL	TRBJ1-4	TRBV6-1	2	-6.112
CAAGACAGAGAGCTGGGTTCCACTGCCAAAAAACAGTTTTTCAACGATTGTGCGACTGCTGGCACAGAAGTACACAGATGTCTGGGAGGGAGCA	APSQTSVYFCASSRTIVEKLFFGSGTQLSVL	TRBJ1-4	TRBV6-6	2	-6.112
CAAGACAGAGAGCTGGGTTCCACTGCCAAAAAACAGTTTTTCAACGCCTCCCTGTTGGAAGTCTCTAGCACTGCAGATGTAGAAGCTGCTGTCT	DSSFYICSARDFQQGGVEKLFFGSGTQLSVL	TRBJ1-4	TRBV20-1	3	-5.936
CAAGACAGAGAGCTGGGTTCCACTGCCAAAAAACAGTTTTTCAACGCCTTCCCCCATGCTGGCACAGAGGTACATAGATGTCTGGTTGGTGCTG	STNQTSMYLCASMGEGVEKLFFGSGTQLSVL	TRBJ1-4	TRBV28	5	-5.714
CAAGACAGAGAGCTGGGTTCCACTGCCAAAAAACAGTTTTTCAACGCGCCCCCTGTCGGGGCTGCTGGCACAGAAGTACACAGATGTCTGGGAG	SQTSVYFCASSPDRGRVEKLFFGSGTQLSVL	TRBJ1-4	TRBV6-6	2	-6.112
CAAGACAGAGAGCTGGGTTCCACTGCCAAAAAACAGTTTTTCAACGCTCCTACCGCTAGCACTGCAGATGTAGAAGCTGCTGTCTTCAGGATGG	HPEDSSFYICSASGRSVEKLFFGSGTQLSVL	TRBJ1-4	TRBV20-1	7	-5.568
CAAGACAGAGAGCTGGGTTCCACTGCCAAAAAACAGTTTTTCAACGGTCCTGTCCCCGTAACTGCTGGCACAGAAGTACACAGATGTCTGGGAG	SQTSVYFCASSYGDRTVEKLFFGSGTQLSVL	TRBJ1-4	TRBV6-5	6	-5.635
CAAGACAGAGAGCTGGGTTCCACTGCCAAAAAACAGTTTTTCAACGTACTGTGTGGGGCTGCTGGCACAGAGATACACGGCCGAGTCCTCCTGC	QEDSAVYLCASSPTQYVEKLFFGSGTQLSVL	TRBJ1-4	TRBV7-2	2	-6.112
CAAGACAGAGAGCTGGGTTCCACTGCCAAAAAACAGTTTTTCAACGTCCAGCTCACTGCTGGCACAGAAGTACACAGATGTCTGGGAGGGAGCA	APSQTSVYFCASSELDVEKLFFGSGTQLSVL	TRBJ1-4	TRBV6-1	5	-5.714
CAAGACAGAGAGCTGGGTTCCACTGCCAAAAAACAGTTTTTCAACGTTCCCTGTAGCACTGCAGATGTAGAAGCTGCTGTCTTCAGGATGGGCA	AHPEDSSFYICSATGNVEKLFFGSGTQLSVL	TRBJ1-4	TRBV20-1	2	-6.112
CAAGACAGAGAGCTGGGTTCCACTGCCAAAAAACAGTTTTTCAACGTTGCCCCCTGTACCCAAGCTGCTGGCACAGAGATACATGGCCGAGTCC	DSAMYLCASSLGTGGNVEKLFFGSGTQLSVL	TRBJ1-4	TRBV7-9	2	-6.112
CAAGACAGAGAGCTGGGTTCCACTGCCAAAAAACAGTTTTTCAACTAAACCTGTCCTGCTGGCACAGAAGTACACAGATGTCTGGGAGGGAGCA	APSQTSVYFCASRTGLVEKLFFGSGTQLSVL	TRBJ1-4	TRBV6-5	21	-5.09
CAAGACAGAGAGCTGGGTTCCACTGCCAAAAAACAGTTTTTCAACTACACTGCTGGCACAGAAGTACATGGCTGAGTCCTCCAGCTTTGTGGAC	STKLEDSAMYFCASSVVEKLFFGSGTQLSVL	TRBJ1-4	TRBV2	3	-5.936
CAAGACAGAGAGCTGGGTTCCACTGCCAAAAAACAGTTTTTCAACTAGCCCCCAACCCATGTTAGCACTGCAGATGTAGAAGCTGCTGTCTTCA	EDSSFYICSANMGWGLVEKLFFGSGTQLSVL	TRBJ1-4	TRBV20-1	2	-6.112
CAAGACAGAGAGCTGGGTTCCACTGCCAAAAAACAGTTTTTCAACTATAACCCCGATATCTCTAGCACTGCAGATGTAGAAGCTGCTGTCTTCA	EDSSFYICSARDIGVIVEKLFFGSGTQLSVL	TRBJ1-4	TRBV20-1	4	-5.811
CAAGACAGAGAGCTGGGTTCCACTGCCAAAAAACAGTTTTTCAACTCCCCCTTTGATGCTGGCACAGAAGTACACAGATGTCTGGGAGGGAGCA	APSQTSVYFCASIKGGVEKLFFGSGTQLSVL	TRBJ1-4	TRBV6-1	3	-5.936
CAAGACAGAGAGCTGGGTTCCACTGCCAAAAAACAGTTTTTCAACTCCCTGCAGGCTGCTGGCACAGAGATACACGGCCGAGTCCTCCTGCTGT	QQEDSAVYLCASSLQGVEKLFFGSGTQLSVL	TRBJ1-4	TRBV7-2	5	-5.714
CAAGACAGAGAGCTGGGTTCCACTGCCAAAAAACAGTTTTTCAACTCCCTGTCCCCTGCTGGCACAGAGATACAGGGCCGAGTCCTCCAGCTCC	ELEDSALYLCASRGQGVEKLFFGSGTQLSVL	TRBJ1-4	TRBV5-8	3	-5.936
CAAGACAGAGAGCTGGGTTCCACTGCCAAAAAACAGTTTTTCAACTCCTGCTCCGACTTGGCTGCTGGCGCAGAGATACAGGGCCGAGTCTTCT	EDSALYLCASSQVGAGVEKLFFGSGTQLSVL	TRBJ1-4	TRBV4-3	4	-5.811
CAAGACAGAGAGCTGGGTTCCACTGCCAAAAAACAGTTTTTCAACTGTCCCGGAAATTAAGCTGCTGGCACAGAGATACATGGCCGAGTCCCCC	GDSAMYLCASSLISGTVEKLFFGSGTQLSVL	TRBJ1-4	TRBV7-9	5	-5.714
CAAGACAGAGAGCTGGGTTCCACTGCCAAAAAACAGTTTTTCAACTTCGCCCCCCGGAGCAGAAGTGGCACTGCAGATGTAGAAGCTGCTGTCT	DSSFYICSATSAPGGEVEKLFFGSGTQLSVL	TRBJ1-4	TRBV20-1	6	-5.635
CAAGACAGAGAGCTGGGTTCCACTGCCAAAAAACAGTTTTTCAACTTGCCCCCCGAGACGACTGCTGGCACAGAAGTACACAGATGTTTGGGAG	SQTSVYFCASSRLGGQVEKLFFGSGTQLSVL	TRBJ1-4	TRBV6-2	5	-5.714
CAAGACAGAGAGCTGGGTTCCACTGCCAAAAAACAGTTTTTCAAGACCCTGTCCCGTGCGGCTGCTGGCACAGAAATACACAGCAGAGTCACCA	GDSAVYFCASSRTGQGLEKLFFGSGTQLSVL	TRBJ1-4	TRBV3-1	2	-6.112
CAAGACAGAGAGCTGGGTTCCACTGCCAAAAAACAGTTTTTCAAGACTGTCCCCGGAACTGCTGGCGCAAAGATAAAGGGCCGAGTCCCCCAGC	LGDSALYLCASSSGDSLEKLFFGSGTQLSVL	TRBJ1-4	TRBV5-1	3	-5.936
CAAGACAGAGAGCTGGGTTCCACTGCCAAAAAACAGTTTTTCAAGAGGTTCTCCGCTAGCACTGCAGATGTAGAAGCTGCTGTCTTCAGGATGG	HPEDSSFYICSASGEPLEKLFFGSGTQLSVL	TRBJ1-4	TRBV20-1	7	-5.568
CAAGACAGAGAGCTGGGTTCCACTGCCAAAAAACAGTTTTTCAAGATAACTGCTGGCACAGAAGTACACAGATGTCTGGGAGGGAGCAGCCAAC	LAAPSQTSVYFCASSYLEKLFFGSGTQLSVL	TRBJ1-4	TRBV6-6	2	-6.112
CAAGACAGAGAGCTGGGTTCCACTGCCAAAAAACAGTTTTTCAAGCAGACTTAGTCCCGGACGCAAGCTGCTGGCACAGAGATACACGGCGGAG	SAVYLCASSLRPGLSLLEKLFFGSGTQLSVL	TRBJ1-4	TRBV7-8	2	-6.112
CAAGACAGAGAGCTGGGTTCCACTGCCAAAAAACAGTTTTTCAAGCCCCCCGCGTCTGCTGGCACAGAAGTACACAGATGTTTGGGAGGGAGCA	APSQTSVYFCASRRGGLEKLFFGSGTQLSVL	TRBJ1-4	TRBV6-2	4	-5.811
CAAGACAGAGAGCTGGGTTCCACTGCCAAAAAACAGTTTTTCAAGCCCCTGTGAGACTCTAGCACTGCAGATGTAGAAGCTGCTGTCTTCAGGA	PEDSSFYICSARVSQGLEKLFFGSGTQLSVL	TRBJ1-4	TRBV20-1	4	-5.811
CAAGACAGAGAGCTGGGTTCCACTGCCAAAAAACAGTTTTTCAAGCCTGGGGTCTCTGCTGGTGGCACACAGGTACATGGCTGCGTCCCCCAGG	LGDAAMYLCATSRDPRLEKLFFGSGTQLSVL	TRBJ1-4	TRBV15	2	-6.112
CAAGACAGAGAGCTGGGTTCCACTGCCAAAAAACAGTTTTTCAAGCGCTGTCCCGGGGCTGCTGGCGCAAAGATAAAGGGCCGAGTCCCCCAGC	LGDSALYLCASSPGTALEKLFFGSGTQLSVL	TRBJ1-4	TRBV5-1	4	-5.811
CAAGACAGAGAGCTGGGTTCCACTGCCAAAAAACAGTTTTTCAAGCGGATCCCTCCAGGCACAGAGATAGAAGCCAGAGTCACTGAGAAGGAGC	LLLSDSGFYLCAWRDPLEKLFFGSGTQLSVL	TRBJ1-4	TRBV30	2	-6.112
CAAGACAGAGAGCTGGGTTCCACTGCCAAAAAACAGTTTTTCAAGCGTCCCCTTTTTACTGCTGGCACAGAAGTACACAGATGTCTGGGAGGGA	PSQTSVYFCASSKKGTLEKLFFGSGTQLSVL	TRBJ1-4	TRBV6-6	2	-6.112
CAAGACAGAGAGCTGGGTTCCACTGCCAAAAAACAGTTTTTCAAGCTGGCCTAAACTGCTGGCACAGAAGTACACAGCTGAGTCCCTGGGTTCN	EPRDSAVYFCASSLGQLEKLFFGSGTQLSVL	TRBJ1-4	TRBV12-3; TRBV12-4	3	-5.936
CAAGACAGAGAGCTGGGTTCCACTGCCAAAAAACAGTTTTTCAAGGCCCCTCTTAAGGGATAAGCTGCTGGCACAGAGATACACGGCCGAGTCC	DSAVYLCASSLSLKRGLEKLFFGSGTQLSVL	TRBJ1-4	TRBV7-2	3	-5.936
CAAGACAGAGAGCTGGGTTCCACTGCCAAAAAACAGTTTTTCAAGGGCGGAGATCCTGCTGGCGCAAAGATAAAGGGCCGAGTCCCCCAGCTCC	ELGDSALYLCASRISALEKLFFGSGTQLSVL	TRBJ1-4	TRBV5-1	2	-6.112
CAAGACAGAGAGCTGGGTTCCACTGCCAAAAAACAGTTTTTCAAGGGGAATAGGGGAGGGGGCCAAATAACTGCTGGCACAGAAGTACACAGAT	SVYFCASSYLAPSPIPLEKLFFGSGTQLSVL	TRBJ1-4	TRBV6-5	115	-4.352
CAAGACAGAGAGCTGGGTTCCACTGCCAAAAAACAGTTTTTCAAGGTCCCGAACACTGCAGATGTAGAAGCTGCTGTCTTCAGGATGGGCACTG	SAHPEDSSFYICSVRDLEKLFFGSGTQLSVL	TRBJ1-4	TRBV20-1	3	-5.936
CAAGACAGAGAGCTGGGTTCCACTGCCAAAAAACAGTTTTTCAAGGTTCGATCGGCTGCTGGCACAGAAATAAACTCCAGAATCCTCCAGTTCT	ELEDSGVYFCASSRSNLEKLFFGSGTQLSVL	TRBJ1-4	TRBV14	3	-5.936
CAAGACAGAGAGCTGGGTTCCACTGCCAAAAAACAGTTTTTCAAGTAAGCGATCGGGACTGCTGGCACAGAAGTACATGGCTGAGTCCTCCAGC	LEDSAMYFCASSPDRLLEKLFFGSGTQLSVL	TRBJ1-4	TRBV2	4	-5.811
CAAGACAGAGAGCTGGGTTCCACTGCCAAAAAACAGTTTTTCAAGTCCCTGGAATCCTACGCTGCTGGCACAGAAATACAAAGCTGAGTCCCCC	GDSALYFCASSVGFQGLEKLFFGSGTQLSVL	TRBJ1-4	TRBV9	2	-6.112
CAAGACAGAGAGCTGGGTTCCACTGCCAAAAAACAGTTTTTCAAGTGTCCCGCCATCAACGCTGCAGAGATATATGCTGCTGTCTTCAGGGCTC	SPEDSSIYLCSVDGGTLEKLFFGSGTQLSVL	TRBJ1-4	TRBV29-1	2	-6.112
CAAGACAGAGAGCTGGGTTCCACTGCCAAAAAACAGTTTTTCAAGTGTCCCTGTGGTAGTAGCACTGCAGATGTAGAAGCTGCTGTCTTCAGGA	PEDSSFYICSATTTGTLEKLFFGSGTQLSVL	TRBJ1-4	TRBV20-1	2	-6.112
CAAGACAGAGAGCTGGGTTCCACTGCCAAAAAACAGTTTTTCAAGTTCCCCCTGGCCCTTAGCACTGCAGATGTAGAAGCTGCTGTCTTCAGGA	PEDSSFYICSAKGQGELEKLFFGSGTQLSVL	TRBJ1-4	TRBV20-1	2	-6.112
CAAGACAGAGAGCTGGGTTCCACTGCCAAAAAACAGTTTTTCAAGTTGCCCCCTGTCGTATTCTCTCGCACTGCAGATGTAGAAGCTGCTGTCT	DSSFYICSAREYDRGQLEKLFFGSGTQLSVL	TRBJ1-4	TRBV20-1	2	-6.112
CAAGACAGAGAGCTGGGTTCCACTGCCAAAAAACAGTTTTTCAATAAGCCCCCGGCCGTGGCTGCTGGCACAGAGATACATGGCCGAGTCCCCC	GDSAMYLCASSHGRGLIEKLFFGSGTQLSVL	TRBJ1-4	TRBV7-9	2	-6.112
CAAGACAGAGAGCTGGGTTCCACTGCCAAAAAACAGTTTTTCAATCAGTACCCTGTCCCCGCTAGCACTGCAGATGTAGAAGCTGCTGTCTTCA	EDSSFYICSASGDRVLIEKLFFGSGTQLSVL	TRBJ1-4	TRBV20-1	2	-6.112
CAAGACAGAGAGCTGGGTTCCACTGCCAAAAAACAGTTTTTCAATCCCCCTGGGGGGGTGGCTGCTGGCGCAGAGATACAGGGCTGAGTCTTCT	EDSALYLCASSHPPRGIEKLFFGSGTQLSVL	TRBJ1-4	TRBV4-1	4	-5.811
CAAGACAGAGAGCTGGGTTCCACTGCCAAAAAACAGTTTTTCAATCCCGGCCCGAGGCCTGCTGGCACAGAAGTACACAGCTGAGTCCCTGGGT	PRDSAVYFCASRPRAGIEKLFFGSGTQLSVL	TRBJ1-4	TRBV12-3; TRBV12-4	4	-5.811
CAAGACAGAGAGCTGGGTTCCACTGCCAAAAAACAGTTTTTCAATCCCTGTCCCGGCTGAGTAACTGCTGGCACAGAAGTACACAGATGTCTGG	QTSVYFCASSYSAGTGIEKLFFGSGTQLSVL	TRBJ1-4	TRBV6-6	2	-6.112
CAAGACAGAGAGCTGGGTTCCACTGCCAAAAAACAGTTTTTCAATCCCTGTCCCGGTTCTAGCACTGCAGATGTAGAAGCTGCTGTCTTCAGGA	PEDSSFYICSARTGTGIEKLFFGSGTQLSVL	TRBJ1-4	TRBV20-1	3	-5.936
CAAGACAGAGAGCTGGGTTCCACTGCCAAAAAACAGTTTTTCAATCCCTGTCCCTCCCTTGCTGGCACAGAAGTACACAGATGTCTGGGAGGGA	PSQTSVYFCASKGGTGIEKLFFGSGTQLSVL	TRBJ1-4	TRBV6-6	3	-5.936
CAAGACAGAGAGCTGGGTTCCACTGCCAAAAAACAGTTTTTCAATCCCTGTCCGTGATCTAGCACTGCAGATGTAGAAGCTGCTGTCTTCAGGA	PEDSSFYICSARSRTGIEKLFFGSGTQLSVL	TRBJ1-4	TRBV20-1	2	-6.112
CAAGACAGAGAGCTGGGTTCCACTGCCAAAAAACAGTTTTTCAATCCGACCACCTTCGATAGCACTGCAGATGTAGAAGCTGCTGTCTTCAGGA	PEDSSFYICSAIEGGRIEKLFFGSGTQLSVL	TRBJ1-4	TRBV20-1	4	-5.811
CAAGACAGAGAGCTGGGTTCCACTGCCAAAAAACAGTTTTTCAATCCGTCCCCCAAACGAGTAACTGCTGGCACAGAAGTACACAGATGTCTGG	QTSVYFCASSYSFGGRIEKLFFGSGTQLSVL	TRBJ1-4	TRBV6-6	4	-5.811
CAAGACAGAGAGCTGGGTTCCACTGCCAAAAAACAGTTTTTCAATCGATCCCCCTGTGATCGAGTAACTGCTGGCACAGAAGTACACAGATGTC	TSVYFCASSYSITGGSIEKLFFGSGTQLSVL	TRBJ1-4	TRBV6-6	4	-5.811
CAAGACAGAGAGCTGGGTTCCACTGCCAAAAAACAGTTTTTCAATCGCCCCTGCCCCGAGGCTGCTGGCACAGAGGTACATAGATGTCTGGTTG	NQTSMYLCASSLGAGAIEKLFFGSGTQLSVL	TRBJ1-4	TRBV28	7	-5.568
CAAGACAGAGAGCTGGGTTCCACTGCCAAAAAACAGTTTTTCAATCTGTCTCTGGTCACTGATGGCACAGAAGTACACAGATGTCTGGGAGCTG	SSQTSVYFCAISDQRQIEKLFFGSGTQLSVL	TRBJ1-4	TRBV10-3	3	-5.936
CAAGACAGAGAGCTGGGTTCCACTGCCAAAAAACAGTTTTTCAATGACCCCTGGATCCAAGCTGCTGGCACAGAGATACACGGCGGAGTCCTCC	EDSAVYLCASSLDPGVIEKLFFGSGTQLSVL	TRBJ1-4	TRBV7-8	5	-5.714
CAAGACAGAGAGCTGGGTTCCACTGCCAAAAAACAGTTTTTCAATGCCCCCTGAAGTTCTGCTGGCACAGAGGTACATAGATGTCTGGTTGGTG	TNQTSMYLCASRTSGGIEKLFFGSGTQLSVL	TRBJ1-4	TRBV28	5	-5.714
CAAGACAGAGAGCTGGGTTCCACTGCCAAAAAACAGTTTTTCAATGCCTCTTAGAGTACTAGCACTGCAGATGTAGAAGCTGCTGTCTTCAGGA	PEDSSFYICSASTLRGIEKLFFGSGTQLSVL	TRBJ1-4	TRBV20-1	5	-5.714
CAAGACAGAGAGCTGGGTTCCACTGCCAAAAAACAGTTTTTCAATGCGTTGAGAGCTGCTGGCACAGAAGTACACAGATGTCTGGGAGGGAGCA	APSQTSVYFCASSSQRIEKLFFGSGTQLSVL	TRBJ1-4	TRBV6-6	4	-5.811
CAAGACAGAGAGCTGGGTTCCACTGCCAAAAAACAGTTTTTCAATGTCCCTGTCCGTCAGGCTACTGGCACAGAGATAGAAAGCTGTCGGGTTC	NPTAFYLCASSLTDRDIEKLFFGSGTQLSVL	TRBJ1-4	TRBV19	2	-6.112
CAAGACAGAGAGCTGGGTTCCACTGCCAAAAAACAGTTTTTCAATTAATCCTCTCCTGTCCCTACTGGCACAGAGATAGAAAGCTGTCGGGTTN	NPTAFYLCASRDRRGLIEKLFFGSGTQLSVL	TRBJ1-4	TRBV19	2	-6.112
CAAGACAGAGAGCTGGGTTCCACTGCCAAAAAACAGTTTTTCAATTCCCCCTGTCACACTGCTGGCACAGAAATACAAAGCTGAGTCCCCCAGC	LGDSALYFCASSVTGGIEKLFFGSGTQLSVL	TRBJ1-4	TRBV9	4	-5.811
CAAGACAGAGAGCTGGGTTCCACTGCCAAAAAACAGTTTTTCAATTCCCTGCATATCTCTAGCACTGCAGATGTAGAAGCTGCTGTCTTCAGGA	PEDSSFYICSARDMQGIEKLFFGSGTQLSVL	TRBJ1-4	TRBV20-1	2	-6.112
CAAGACAGAGAGCTGGGTTCCACTGCCAAAAAACAGTTTTTCAATTTGTCCCTGTCCTGAGCTGCTGGCACAGAGATACACGGCCGAGTCCTCC	EDSAVYLCASSSGQGQIEKLFFGSGTQLSVL	TRBJ1-4	TRBV7-2	2	-6.112
CAAGACAGAGAGCTGGGTTCCACTGCCAAAAAACAGTTTTTCACACCCGTCCCTCCCGTCTGCTGGCACAGAAGTACACAGATGTCTGGGAGGG	PPRHLCTSVPADGRDGCEKLFFGSGTQLSVL	TRBJ1-4	TRBV6-5	3	-5.936
CAAGACAGAGAGCTGGGTTCCACTGCCAAAAAACAGTTTTTCACCAAACCCCACGTTGCTGCTGGCACAGAGGTACATAGATGTCTGGTTGGTG	TNQTSMYLCASSNVGFGEKLFFGSGTQLSVL	TRBJ1-4	TRBV28	2	-6.112
CAAGACAGAGAGCTGGGTTCCACTGCCAAAAAACAGTTTTTCACCAAACCCCTGCTGAGCCCCGCTGGCACAGAAGTACATGGCTGAGTCCTCC	EDSAMYFCASGAQQGFGEKLFFGSGTQLSVL	TRBJ1-4	TRBV2	3	-5.936
CAAGACAGAGAGCTGGGTTCCACTGCCAAAAAACAGTTTTTCACCAAACCCTGCCTGGCTGCTGGCGCAAAGATAAAGGGCCGAGTCCCCCAGC	LGDSALYLCASSQAGFGEKLFFGSGTQLSVL	TRBJ1-4	TRBV5-1	3	-5.936
CAAGACAGAGAGCTGGGTTCCACTGCCAAAAAACAGTTTTTCACCAAACTGTCCTCCTGAGCTGCTGGCGCAAAGATAAAGGGCCGAGTCCCCC	GDSALYLCASSSGGQFGEKLFFGSGTQLSVL	TRBJ1-4	TRBV5-1	3	-5.936
CAAGACAGAGAGCTGGGTTCCACTGCCAAAAAACAGTTTTTCACCAAATTGGCCCACTCGGGGGCTGCTGGCACAGAAATACACAGCAGAGTCN	DSAVYFCASSPRVGQFGEKLFFGSGTQLSVL	TRBJ1-4	TRBV3-1	2	-6.112
CAAGACAGAGAGCTGGGTTCCACTGCCAAAAAACAGTTTTTCACCAACCCCTCCGGATCTGCTGGCACAGAAGTACACAGATGTCTGGGAGGGA	PSQTSVYFCASRSGGVGEKLFFGSGTQLSVL	TRBJ1-4	TRBV6-5	10	-5.413
CAAGACAGAGAGCTGGGTTCCACTGCCAAAAAACAGTTTTTCACCAACCCCTTGCTCACTGATGGCACAGAAGTACACAGATGTCTGGGAGCTG	SSQTSVYFCAISEQGVGEKLFFGSGTQLSVL	TRBJ1-4	TRBV10-3	2	-6.112
CAAGACAGAGAGCTGGGTTCCACTGCCAAAAAACAGTTTTTCACCAACCCTGCTGCTGGCACAGAAGTACATGGCTGAGTCCTCCAGCTTTGTG	TKLEDSAMYFCASSRVGEKLFFGSGTQLSVL	TRBJ1-4	TRBV2	2	-6.112
CAAGACAGAGAGCTGGGTTCCACTGCCAAAAAACAGTTTTTCACCAAGACCGTCCGAGATGGCACAGAGATAGAAAGCTGTCGGGTTCTTTTGG	QKNPTAFYLCAISDGLGEKLFFGSGTQLSVL	TRBJ1-4	TRBV19	3	-5.936
CAAGACAGAGAGCTGGGTTCCACTGCCAAAAAACAGTTTTTCACCAAGAGTCCGCCCAACGCTGCTGGCACAGAAGTACATGGCTGAGTCCTCC	EDSAMYFCASSVGRTLGEKLFFGSGTQLSVL	TRBJ1-4	TRBV2	3	-5.936
CAAGACAGAGAGCTGGGTTCCACTGCCAAAAAACAGTTTTTCACCAAGGCCCCCTGTCCCTTTAGCACTGCAGATGTAGAAGCTGCTGTCTTCA	EDSSFYICSAKGTGGLGEKLFFGSGTQLSVL	TRBJ1-4	TRBV20-1	4	-5.811
CAAGACAGAGAGCTGGGTTCCACTGCCAAAAAACAGTTTTTCACCAATACCCCTGTTCAAAGCACTGCAGATGTAGAAGCTGCTGTCTTCAGGA	PEDSSFYICSALNRGIGEKLFFGSGTQLSVL	TRBJ1-4	TRBV20-1	61	-4.627
CAAGACAGAGAGCTGGGTTCCACTGCCAAAAAACAGTTTTTCACCAATCCCCTGCCCTACTAAGCTGCTGGCACAGAGATACACGGCCGAGTCC	DSAVYLCASSLVGQGIGEKLFFGSGTQLSVL	TRBJ1-4	TRBV7-2	2	-6.112
CAAGACAGAGAGCTGGGTTCCACTGCCAAAAAACAGTTTTTCACCAATCCCGTCATCTCTAGCACTGCAGATGTAGAAGCTGCTGTCTTCAGGA	PEDSSFYICSARDDGIGEKLFFGSGTQLSVL	TRBJ1-4	TRBV20-1	7	-5.568
CAAGACAGAGAGCTGGGTTCCACTGCCAAAAAACAGTTTTTCACCAATCGTCATGGTGTATTCACTGCTGGCACAGAAGTACACAGATGTCTGG	QTSVYFCASSEYTMTIGEKLFFGSGTQLSVL	TRBJ1-4	TRBV6-1	4	-5.811
CAAGACAGAGAGCTGGGTTCCACTGCCAAAAAACAGTTTTTCACCAATGTCTCTCGTCCCTGTCGGGGAAGCACTGCAGATGTAGAAGCTGCTG	SSFYICSASPTGTRDIGEKLFFGSGTQLSVL	TRBJ1-4	TRBV20-1	3	-5.936
CAAGACAGAGAGCTGGGTTCCACTGCCAAAAAACAGTTTTTCACCACCAGGCGTCCAGGCACAGAGATAGAAGCCAGAGTCACTGAGAAGGAGC	LLLSDSGFYLCAWTPGGEKLFFGSGTQLSVL	TRBJ1-4	TRBV30	4	-5.811
CAAGACAGAGAGCTGGGTTCCACTGCCAAAAAACAGTTTTTCACCACCCCCGGCCGTCATGCTGGCACAGAAGTACAGAGAGGTCTGGTTGGGG	PNQTSLYFCASMTAGGGEKLFFGSGTQLSVL	TRBJ1-4	TRBV27	2	-6.112
CAAGACAGAGAGCTGGGTTCCACTGCCAAAAAACAGTTTTTCACCACCCCTACCGAAGCTGCTGGCACAGAGATACATGGCCGAGTCCCCCTGC	QGDSAMYLCASSFGRGGEKLFFGSGTQLSVL	TRBJ1-4	TRBV7-9	2	-6.112
CAAGACAGAGAGCTGGGTTCCACTGCCAAAAAACAGTTTTTCACCACCCCTGTAACTGCTGGCACAGAAGTACACAGCTGAGTCCCTGGGTTCT	EPRDSAVYFCASSYRGGEKLFFGSGTQLSVL	TRBJ1-4	TRBV12-3; TRBV12-4	2	-6.112
CAAGACAGAGAGCTGGGTTCCACTGCCAAAAAACAGTTTTTCACCACCCCTGTCTGAAGCACTGCCGATGTAGAAGCTGCTGTCTTCAGGATGG	HPEDSSFYIGSASDRGGEKLFFGSGTQLSVL	TRBJ1-4	TRBV20-1	4	-5.811
CAAGACAGAGAGCTGGGTTCCACTGCCAAAAAACAGTTTTTCACCACCCCTGTTTGCGCTGCAGAGATATATGCTGCTGTCTTCAGGGCTCATG	MSPEDSSIYLCSANRGGEKLFFGSGTQLSVL	TRBJ1-4	TRBV29-1	3	-5.936
CAAGACAGAGAGCTGGGTTCCACTGCCAAAAAACAGTTTTTCACCACCCTGTCCCGGTGGTGAGCTGGCACAGAAATAAGCTGCCGAATCTCCT	GDSAAYFCASSPPGQGGEKLFFGSGTQLSVL	TRBJ1-4	TRBV18	2	-6.112
CAAGACAGAGAGCTGGGTTCCACTGCCAAAAAACAGTTTTTCACCACCGCCCCCTGTAGTGGCTCTAGCACTGCAGATGTAGAAGCTGCTGTCT	DSSFYICSARATTGGGGEKLFFGSGTQLSVL	TRBJ1-4	TRBV20-1	3	-5.936
CAAGACAGAGAGCTGGGTTCCACTGCCAAAAAACAGTTTTTCACCACCGCGCCCCCAGCTAGGGCTGCTGGCACAGAGATACACGGCCGAGTCC	DSAVYLCASSPSWGRGGEKLFFGSGTQLSVL	TRBJ1-4	TRBV11-2	2	-6.112
CAAGACAGAGAGCTGGGTTCCACTGCCAAAAAACAGTTTTTCACCACCGTAGCGGGCGCTGCAGAGATATATGCTGCTGTCTTCAGGGCTCATG	MSPEDSSIYLCSARYGGEKLFFGSGTQLSVL	TRBJ1-4	TRBV29-1	3	-5.936
CAAGACAGAGAGCTGGGTTCCACTGCCAAAAAACAGTTTTTCACCACCTGTCCCGGTGGTTCTGCTGGCACAGAAGTACAGAGAGGTCTGGTTG	NQTSLYFCASRTTGTGGEKLFFGSGTQLSVL	TRBJ1-4	TRBV27	8	-5.51
CAAGACAGAGAGCTGGGTTCCACTGCCAAAAAACAGTTTTTCACCACGAAACCCCTGTCCCGGACTGCTGGCACAGAAGTACACAGATGTCTGG	QTSVYFCASSPGQGFRGEKLFFGSGTQLSVL	TRBJ1-4	TRBV6-5	3	-5.936
CAAGACAGAGAGCTGGGTTCCACTGCCAAAAAACAGTTTTTCACCACGCGCCCCCTGTTCTAAACTGCTGGCACAGAGGTACATAGATGTCTGG	QTSMYLCASSLEQGARGEKLFFGSGTQLSVL	TRBJ1-4	TRBV28	4	-5.811
CAAGACAGAGAGCTGGGTTCCACTGCCAAAAAACAGTTTTTCACCACGGGACTGTCGCTGGCTGCTGGCGCAGAGATACAGGGCTGAGTCTTCT	EDSALYLCASSQRQSRGEKLFFGSGTQLSVL	TRBJ1-4	TRBV4-1	2	-6.112
CAAGACAGAGAGCTGGGTTCCACTGCCAAAAAACAGTTTTTCACCACGTTGATCTCTAGCACTGCAGATGTAGAAGCTGCTGTCTTCAGGATGG	HPEDSSFYICSARDQRGEKLFFGSGTQLSVL	TRBJ1-4	TRBV20-1	2	-6.112
CAAGACAGAGAGCTGGGTTCCACTGCCAAAAAACAGTTTTTCACCACTACCGGTAGCACTGCAGATGTAGAAGCTGCTGTCTTCAGGATGGGCA	AHPEDSSFYICSATGSGEKLFFGSGTQLSVL	TRBJ1-4	TRBV20-1	3	-5.936
CAAGACAGAGAGCTGGGTTCCACTGCCAAAAAACAGTTTTTCACCACTCTGCAAGACCCTGCTGGCACAGAAGTACACAGATGTCTGGGAGGGA	PSQTSVYFCASRVLQSGEKLFFGSGTQLSVL	TRBJ1-4	TRBV6-6	3	-5.936
CAAGACAGAGAGCTGGGTTCCACTGCCAAAAAACAGTTTTTCACCACTGGGTCTTTCACTGCTGGCACAGAAGTACACAGATGTCTGGGAGGGA	PSQTSVYFCASSERPSGEKLFFGSGTQLSVL	TRBJ1-4	TRBV6-1	2	-6.112
CAAGACAGAGAGCTGGGTTCCACTGCCAAAAAACAGTTTTTCACCACTGTCCGGAAGTCGGCTGCTGGCGCAAAGATAAAGGGCCGAGTCCCCC	GDSALYLCASSRLPDSGEKLFFGSGTQLSVL	TRBJ1-4	TRBV5-1	4	-5.811
CAAGACAGAGAGCTGGGTTCCACTGCCAAAAAACAGTTTTTCACCAGAAACATATAAGCTGCTGGCACAGAGATACATGGCCGAGTCCCCCTGC	QGDSAMYLCASSLYVSGEKLFFGSGTQLSVL	TRBJ1-4	TRBV7-9	2	-6.112
CAAGACAGAGAGCTGGGTTCCACTGCCAAAAAACAGTTTTTCACCAGAAGCTGTCCCGGGGCTGCTGGCACAGAAGTACACAGATGTTTGGGAG	SQTSVYFCASSPGTASGEKLFFGSGTQLSVL	TRBJ1-4	TRBV6-2	3	-5.936
CAAGACAGAGAGCTGGGTTCCACTGCCAAAAAACAGTTTTTCACCAGAGAGCACTGGATCACTGGTGGCACAGAAGTAAAGAGCTGTCTGGTTG	NQTALYFCATSDPVLSGEKLFFGSGTQLSVL	TRBJ1-4	TRBV24-1	2	-6.112
CAAGACAGAGAGCTGGGTTCCACTGCCAAAAAACAGTTTTTCACCAGAGCCCCCCATCTGAGCGCTGGCACAGAAATACACAGCAGAGTCACCA	GDSAVYFCASAQMGGSGEKLFFGSGTQLSVL	TRBJ1-4	TRBV3-1	2	-6.112
CAAGACAGAGAGCTGGGTTCCACTGCCAAAAAACAGTTTTTCACCAGCCCCCACCATGCCGAAGCTGCTGGCACAGAGATACACGGCCGAGTCC	DSAVYLCASSFGMVGAGEKLFFGSGTQLSVL	TRBJ1-4	TRBV7-2	2	-6.112
CAAGACAGAGAGCTGGGTTCCACTGCCAAAAAACAGTTTTTCACCAGCCGAAAGACCTCTAGCACTGCAGATGTAGAAGCTGCTGTCTTCAGGA	PEDSSFYICSARGLSAGEKLFFGSGTQLSVL	TRBJ1-4	TRBV20-1	4	-5.811
CAAGACAGAGAGCTGGGTTCCACTGCCAAAAAACAGTTTTTCACCAGCTTGGTAACTGCTGGCACAGAAGTACACAGATGTCTGGGAGGGAGCA	APSQTSVYFCASSYQAGEKLFFGSGTQLSVL	TRBJ1-4	TRBV6-6	5	-5.714
CAAGACAGAGAGCTGGGTTCCACTGCCAAAAAACAGTTTTTCACCAGGCCCCTGTCTAGCACTGCAGATGTAGAAGCTGCTGTCTTCAGGATGG	HPEDSSFYICSARQGPGEKLFFGSGTQLSVL	TRBJ1-4	TRBV20-1	9	-5.458
CAAGACAGAGAGCTGGGTTCCACTGCCAAAAAACAGTTTTTCACCATAACGACTAGCACTGCAGATGTAGAAGCTGCTGTCTTCAGGATGGGCA	AHPEDSSFYICSASRYGEKLFFGSGTQLSVL	TRBJ1-4	TRBV20-1	79	-4.515
CAAGACAGAGAGCTGGGTTCCACTGCCAAAAAACAGTTTTTCACCATAAGCACTGCAGATGTAGAAGCTGCTGTCTTCAGGATGGGCACTGGTC	TSAHPEDSSFYICSAYGEKLFFGSGTQLSVL	TRBJ1-4	TRBV20-1	5	-5.714
CAAGACAGAGAGCTGGGTTCCACTGCCAAAAAACAGTTTTTCACCATACAGCCCCCTGTCTTGGCTGCTGGCACAGAAATACACAGCAGAGTCA	DSAVYFCASSQDRGLYGEKLFFGSGTQLSVL	TRBJ1-4	TRBV3-1	6	-5.635
CAAGACAGAGAGCTGGGTTCCACTGCCAAAAAACAGTTTTTCACCATCCCCCCGGAAACTGCTGGCACAGAAGTACAGAGAGGTCTGGTTGGGG	PNQTSLYFCASSFRGDGEKLFFGSGTQLSVL	TRBJ1-4	TRBV27	5	-5.714
CAAGACAGAGAGCTGGGTTCCACTGCCAAAAAACAGTTTTTCACCATCCCGGGACCGACTGGCACAGAAGTACACAGATGTCTGGGAGGGAGCA	APSQTSVYFCASRSRDGEKLFFGSGTQLSVL	TRBJ1-4	TRBV6-6	36	-4.856
CAAGACAGAGAGCTGGGTTCCACTGCCAAAAAACAGTTTTTCACCATCGCCCCTGGGGATACTGGCACAGAGATAGAAAGCTGTCGGGTTCTTT	KNPTAFYLCASIPRGDGEKLFFGSGTQLSVL	TRBJ1-4	TRBV19	3	-5.936
CAAGACAGAGAGCTGGGTTCCACTGCCAAAAAACAGTTTTTCACCATGCCCCCTGCCGAATAAACTGCTGGCACAGAGGTACATAGATGTCTGG	QTSMYLCASSLFGRGHGEKLFFGSGTQLSVL	TRBJ1-4	TRBV28	2	-6.112
CAAGACAGAGAGCTGGGTTCCACTGCCAAAAAACAGTTTTTCACCATTCCCCGCCCCTGGTCTAGCACTGCAGATGTAGAAGCTGCTGTCTTCA	EDSSFYICSARPGAGNGEKLFFGSGTQLSVL	TRBJ1-4	TRBV20-1	3	-5.936
CAAGACAGAGAGCTGGGTTCCACTGCCAAAAAACAGTTTTTCACCCAAAAACCCTTCACTGCTGGCACAGAAGTACACAGATGTCTGGGAGGGA	PSQTSVYFCASSEGFLGEKLFFGSGTQLSVL	TRBJ1-4	TRBV6-5	3	-5.936
CAAGACAGAGAGCTGGGTTCCACTGCCAAAAAACAGTTTTTCACCCAACCCGCCATCAACGCTGCAGAGATATATGCTGCTGTCTTCAGGGCTC	SPEDSSIYLCSVDGGLGEKLFFGSGTQLSVL	TRBJ1-4	TRBV29-1	4	-5.811
CAAGACAGAGAGCTGGGTTCCACTGCCAAAAAACAGTTTTTCACCCAACCCTATTCCGCCGCTGCAGAGATATATGCTGCTGTCTTCAGGGCTC	SPEDSSIYLCSGGIGLGEKLFFGSGTQLSVL	TRBJ1-4	TRBV29-1	2	-6.112
CAAGACAGAGAGCTGGGTTCCACTGCCAAAAAACAGTTTTTCACCCACACCCCTACCCACTCTAGCACTGCAGATGTAGAAGCTGCTGTCTTCA	EDSSFYICSARVGRGVGEKLFFGSGTQLSVL	TRBJ1-4	TRBV20-1	6	-5.635
CAAGACAGAGAGCTGGGTTCCACTGCCAAAAAACAGTTTTTCACCCACCCCGACTAAACTGCTGGCACAGAAGTACAGAGAGGTCTGGTTGGGG	PNQTSLYFCASSLVGVGEKLFFGSGTQLSVL	TRBJ1-4	TRBV27	2	-6.112
CAAGACAGAGAGCTGGGTTCCACTGCCAAAAAACAGTTTTTCACCCACCCCTCGGCTGCTGGCACAGAGATACATGGCCGAGTCCCCCTGCTCN	EQGDSAMYLCASSRGVGEKLFFGSGTQLSVL	TRBJ1-4	TRBV7-9	2	-6.112
CAAGACAGAGAGCTGGGTTCCACTGCCAAAAAACAGTTTTTCACCCACCGAAACACTGCAGATGTAGAAGCTGCTGTCTTCAGGATGGGCACTG	SAHPEDSSFYICSVSVGEKLFFGSGTQLSVL	TRBJ1-4	TRBV20-1	2	-6.112
CAAGACAGAGAGCTGGGTTCCACTGCCAAAAAACAGTTTTTCACCCACTCCCCCTCCATCAGCACTGCAGATGTAGAAGCTGCTGTCTTCAGGA	PEDSSFYICSADGGGVGEKLFFGSGTQLSVL	TRBJ1-4	TRBV20-1	2	-6.112
CAAGACAGAGAGCTGGGTTCCACTGCCAAAAAACAGTTTTTCACCCACTGATCCCGTTCCGCTGGCACAGAAGTACACAGCTGAGTCCCTGGGT	PRDSAVYFCASGTGSVGEKLFFGSGTQLSVL	TRBJ1-4	TRBV12-3; TRBV12-4	16	-5.209
CAAGACAGAGAGCTGGGTTCCACTGCCAAAAAACAGTTTTTCACCCACTGTCCCCAATGGGGCACTGCAGATGTAGAAGCTGCTGTCTTCAGGA	PEDSSFYICSAPLGTVGEKLFFGSGTQLSVL	TRBJ1-4	TRBV20-1	4	-5.811
CAAGACAGAGAGCTGGGTTCCACTGCCAAAAAACAGTTTTTCACCCACTGTCCCTTGGCTGGCACAGAGGTACATAGATGTCTGGTTGGTGCTN	STNQTSMYLCASQGTVGEKLFFGSGTQLSVL	TRBJ1-4	TRBV28	2	-6.112
CAAGACAGAGAGCTGGGTTCCACTGCCAAAAAACAGTTTTTCACCCAGAACACCAAGATCTTGGCTGCTGGCACAGAGATACAGGGCCGAGTCT	DSALYLCASSQDLGVLGEKLFFGSGTQLSVL	TRBJ1-4	TRBV4-2	5	-5.714
CAAGACAGAGAGCTGGGTTCCACTGCCAAAAAACAGTTTTTCACCCAGCAGGGTTATACTACTGGCACAGAGATAGAAAGCTGTCGGGTTCTTT	KNPTAFYLCASSITLLGEKLFFGSGTQLSVL	TRBJ1-4	TRBV19	4	-5.811
CAAGACAGAGAGCTGGGTTCCACTGCCAAAAAACAGTTTTTCACCCAGCCCCGAGCTGCTGGCACAGAAGTACACAGATGTCTGGGAGGGAGCA	APSQTSVYFCASSSGLGEKLFFGSGTQLSVL	TRBJ1-4	TRBV6-5	7	-5.568
CAAGACAGAGAGCTGGGTTCCACTGCCAAAAAACAGTTTTTCACCCATCACCATCCCTGCCCCGAGGCTGCTGGCACAGAAGTACAGAGAGGTC	TSLYFCASSLGAGMVMGEKLFFGSGTQLSVL	TRBJ1-4	TRBV27	2	-6.112
CAAGACAGAGAGCTGGGTTCCACTGCCAAAAAACAGTTTTTCACCCATCCAACTGCTGGCACAGAAGTACACAGATGTCTGGGAGGGAGCAGCC	AAPSQTSVYFCASSWMGEKLFFGSGTQLSVL	TRBJ1-4	TRBV6-5	8	-5.51
CAAGACAGAGAGCTGGGTTCCACTGCCAAAAAACAGTTTTTCACCCATCCCTGTCTGGCTGCTGGCGCAGAGATACAGGGCTGAGTCTTCTGGC	PEDSALYLCASSQTGMGEKLFFGSGTQLSVL	TRBJ1-4	TRBV4-1	2	-6.112
CAAGACAGAGAGCTGGGTTCCACTGCCAAAAAACAGTTTTTCACCCATGTCGGGTGAGCTGGCACAGAAATAAGCTGCCGAATCTCCTCGCACT	VRGDSAAYFCASSPDMGEKLFFGSGTQLSVL	TRBJ1-4	TRBV18	9	-5.458
CAAGACAGAGAGCTGGGTTCCACTGCCAAAAAACAGTTTTTCACCCCAACTTTTCGCTGTCCCGGAAAAACTGGCACAGAAGTACACAGATGTC	TSVYFCASFSGTAKSWGEKLFFGSGTQLSVL	TRBJ1-4	TRBV6-1	5	-5.714
CAAGACAGAGAGCTGGGTTCCACTGCCAAAAAACAGTTTTTCACCCCACCCTTTTCTCGAACTGCTGGCACAGAAGTACAGAGAGGTCTGGTTG	NQTSLYFCASSSRKGWGEKLFFGSGTQLSVL	TRBJ1-4	TRBV27	2	-6.112
CAAGACAGAGAGCTGGGTTCCACTGCCAAAAAACAGTTTTTCACCCCAGAGTTCGGGGGCGCTGCTGGCACAGAGATACAGGGCCGAGTCGTCC	DDSALYLCASSAPELWGEKLFFGSGTQLSVL	TRBJ1-4	TRBV5-4	2	-6.112
CAAGACAGAGAGCTGGGTTCCACTGCCAAAAAACAGTTTTTCACCCCAGCCTGGGGGGCTGCTGGCACAGAGATACATGGCCGAGTCCCCCTGC	QGDSAMYLCASSPPGWGEKLFFGSGTQLSVL	TRBJ1-4	TRBV7-9	7	-5.568
CAAGACAGAGAGCTGGGTTCCACTGCCAAAAAACAGTTTTTCACCCCAGCGGTTGCTGCTGGCACAGAGATACACGGCCGAGTCCTCAAGCTTT	KLEDSAVYLCASSNRWGEKLFFGSGTQLSVL	TRBJ1-4	TRBV11-2	3	-5.936
CAAGACAGAGAGCTGGGTTCCACTGCCAAAAAACAGTTTTTCACCCCAGGAAATACGGCTGGCACAGAAGTACACAGATGTCTGGGAGGGAGCA	APSQTSVYFCASRISWGEKLFFGSGTQLSVL	TRBJ1-4	TRBV6-5	2	-6.112
CAAGACAGAGAGCTGGGTTCCACTGCCAAAAAACAGTTTTTCACCCCAGTCGGGTGGGTGACTGCTGGCACAGAAGTACACAGATGTCTGGGAG	SQTSVYFCASSHPPDWGEKLFFGSGTQLSVL	TRBJ1-4	TRBV6-6	3	-5.936
CAAGACAGAGAGCTGGGTTCCACTGCCAAAAAACAGTTTTTCACCCCATAACTCCCGCGGGAAGGCACAGAGATAGAAAGCTGTCGGGTTCTTT	KNPTAFYLCAFPRELWGEKLFFGSGTQLSVL	TRBJ1-4	TRBV19	4	-5.811
CAAGACAGAGAGCTGGGTTCCACTGCCAAAAAACAGTTTTTCACCCCCAAGGCTGTCCGTCTTGCTGGCACAGAAGTACACAGATGTCTGGGAG	SQTSVYFCASKTDSLGGEKLFFGSGTQLSVL	TRBJ1-4	TRBV6-1; TRBV6-5	4	-5.811
CAAGACAGAGAGCTGGGTTCCACTGCCAAAAAACAGTTTTTCACCCCCAGCTGTCCGGTGAAGGCTGCTGGCACAGAAATAAACTCCAGAATCC	DSGVYFCASSLHRTAGGEKLFFGSGTQLSVL	TRBJ1-4	TRBV14	4	-5.811
CAAGACAGAGAGCTGGGTTCCACTGCCAAAAAACAGTTTTTCACCCCCATCGGTCCCACTAGCACTGCAGATGTAGAAGCTGCTGTCTTCAGGA	PEDSSFYICSASGTDGGEKLFFGSGTQLSVL	TRBJ1-4	TRBV20-1	3	-5.936
CAAGACAGAGAGCTGGGTTCCACTGCCAAAAAACAGTTTTTCACCCCCATGACTGCTGGCACAGAAGTACAGAGAGGTCTGGTTGGGGCTGGGC	PSPNQTSLYFCASSHGGEKLFFGSGTQLSVL	TRBJ1-4	TRBV27	4	-5.811
CAAGACAGAGAGCTGGGTTCCACTGCCAAAAAACAGTTTTTCACCCCCATGGGAGCTGGCACAGAAGTACAGAGAGGTCTGGTTGGGGCTGGGC	PSPNQTSLYFCASSHGGEKLFFGSGTQLSVL	TRBJ1-4	TRBV27	3	-5.936
CAAGACAGAGAGCTGGGTTCCACTGCCAAAAAACAGTTTTTCACCCCCATGTCCCGGTAAGCTGCTGGCACAGAGATAGAGGGCCGAGTCCCCC	GDSALYLCASSLPGHGGEKLFFGSGTQLSVL	TRBJ1-4	TRBV5-6	3	-5.936
CAAGACAGAGAGCTGGGTTCCACTGCCAAAAAACAGTTTTTCACCCCCATTGGCCACGCTGCAGAGATATATGCTGCTGTCTTCAGGGCTCATG	MSPEDSSIYLCSVANGGEKLFFGSGTQLSVL	TRBJ1-4	TRBV29-1	3	-5.936
CAAGACAGAGAGCTGGGTTCCACTGCCAAAAAACAGTTTTTCACCCCCCCCAGTCCGTGCACTGCAGATGTAGAAGCTGCTGTCTTCAGGATGG	HPEDSSFYICSARTGGGEKLFFGSGTQLSVL	TRBJ1-4	TRBV20-1	5	-5.714
CAAGACAGAGAGCTGGGTTCCACTGCCAAAAAACAGTTTTTCACCCCCCCCCGATATGGACCTCATGCTGGCACAGAAGTACACAGATGTCTGG	QTSVYFCASMRSISGGGEKLFFGSGTQLSVL	TRBJ1-4	TRBV6-5	2	-6.112
CAAGACAGAGAGCTGGGTTCCACTGCCAAAAAACAGTTTTTCACCCCCCCGTCCCGGCGCTACGCTGCAGAGATATATGCTGCTGTCTTCAGGG	PEDSSIYLCSVAPGRGGEKLFFGSGTQLSVL	TRBJ1-4	TRBV29-1	4	-5.811
CAAGACAGAGAGCTGGGTTCCACTGCCAAAAAACAGTTTTTCACCCCCCCTGTCCTCTGCACTGCAGATGTAGAAGCTGCTGTCTTCAGGATGG	HPEDSSFYICSAEDRGGEKLFFGSGTQLSVL	TRBJ1-4	TRBV20-1	4	-5.811
CAAGACAGAGAGCTGGGTTCCACTGCCAAAAAACAGTTTTTCACCCCCCGACTGTCCCAGGCGGTAACTGCTGGCACAGAAGTACACAGATGTC	TSVYFCASSYRLGQSGGEKLFFGSGTQLSVL	TRBJ1-4	TRBV6-6	5	-5.714
CAAGACAGAGAGCTGGGTTCCACTGCCAAAAAACAGTTTTTCACCCCCCGCCCCCTGTGCGCTGCTGGCACAGAAGTACACAGATGTCTGGGAG	SQTSVYFCASSAQGAGGEKLFFGSGTQLSVL	TRBJ1-4	TRBV6-1	3	-5.936
CAAGACAGAGAGCTGGGTTCCACTGCCAAAAAACAGTTTTTCACCCCCCGTCCCGGTTTGTCTGCTGGCACAGAAGTACACAGATGTCTGGGAG	SQTSVYFCASRQTGTGGEKLFFGSGTQLSVL	TRBJ1-4	TRBV6-1	2	-6.112
CAAGACAGAGAGCTGGGTTCCACTGCCAAAAAACAGTTTTTCACCCCCCGTCCGCTCGCTGCTGGCACAGAGATACATGGCCGAGTCCCCCTGC	QGDSAMYLCASSERTGGEKLFFGSGTQLSVL	TRBJ1-4	TRBV7-9	3	-5.936
CAAGACAGAGAGCTGGGTTCCACTGCCAAAAAACAGTTTTTCACCCCCCTCCCGCGAACTGCTGGCACAGAAGTACAGAGAGGTCTGGTTGGGG	PNQTSLYFCASSSREGGEKLFFGSGTQLSVL	TRBJ1-4	TRBV27	2	-6.112
CAAGACAGAGAGCTGGGTTCCACTGCCAAAAAACAGTTTTTCACCCCCCTGAGAGCTGCTGGCACAGAGATACACGGCCGAGTCCTCCTGCTGT	QQEDSAVYLCASSSQGGEKLFFGSGTQLSVL	TRBJ1-4	TRBV7-2	2	-6.112
CAAGACAGAGAGCTGGGTTCCACTGCCAAAAAACAGTTTTTCACCCCCCTGCCCATGATCTCTAGCACTGCAGATGTAGAAGCTGCTGTCTTCA	EDSSFYICSARDHGQGGEKLFFGSGTQLSVL	TRBJ1-4	TRBV20-1	3	-5.936
CAAGACAGAGAGCTGGGTTCCACTGCCAAAAAACAGTTTTTCACCCCCCTGCCGTCCATCTCTAGCACTGCAGATGTAGAAGCTGCTGTCTTCA	EDSSFYICSARDGRQGGEKLFFGSGTQLSVL	TRBJ1-4	TRBV20-1	4	-5.811
CAAGACAGAGAGCTGGGTTCCACTGCCAAAAAACAGTTTTTCACCCCCCTGCGCCTTAGCACTGCAGATGTAGAAGCTGCTGTCTTCAGGATGG	HPEDSSFYICSAKAQGGEKLFFGSGTQLSVL	TRBJ1-4	TRBV20-1	4	-5.811
CAAGACAGAGAGCTGGGTTCCACTGCCAAAAAACAGTTTTTCACCCCCCTGTCCAGCCCTGCTGGCACAGAGATACACGGCCGAGTCCTCCTGC	QEDSAVYLCASRAGQGGEKLFFGSGTQLSVL	TRBJ1-4	TRBV7-2	3	-5.936
CAAGACAGAGAGCTGGGTTCCACTGCCAAAAAACAGTTTTTCACCCCCCTGTCCCGAGCTGCTGGCACAGAAGTACACAGATGTCTGGGAGGGA	PSQTSVYFCASSSGQGGEKLFFGSGTQLSVL	TRBJ1-4	TRBV6-5	4	-5.811
CAAGACAGAGAGCTGGGTTCCACTGCCAAAAAACAGTTTTTCACCCCCCTGTCCGTCTGGACTGCTGGCACAGAGGTACATAGATGTCTGGTTG	NQTSMYLCASSPDGQGGEKLFFGSGTQLSVL	TRBJ1-4	TRBV28	3	-5.936
CAAGACAGAGAGCTGGGTTCCACTGCCAAAAAACAGTTTTTCACCCCCCTGTCGGTTTCTAGCACTGCAGATGTAGAAGCTGCTGTCTTCAGGA	PEDSSFYICSARNRQGGEKLFFGSGTQLSVL	TRBJ1-4	TRBV20-1	5	-5.714
CAAGACAGAGAGCTGGGTTCCACTGCCAAAAAACAGTTTTTCACCCCCGAGGTTAGCACTGCAGATGTAGAAGCTGCTGTCTTCAGGATGGGCA	AHPEDSSFYICSANLGGEKLFFGSGTQLSVL	TRBJ1-4	TRBV20-1	3	-5.936
CAAGACAGAGAGCTGGGTTCCACTGCCAAAAAACAGTTTTTCACCCCCGCCAGTTAACGCACTGCAGATGTAGAAGCTGCTGTCTTCAGGATGG	HPEDSSFYICSALTGGGEKLFFGSGTQLSVL	TRBJ1-4	TRBV20-1	4	-5.811
CAAGACAGAGAGCTGGGTTCCACTGCCAAAAAACAGTTTTTCACCCCCGCCCTGTCTACTGCTGGCACAGAAGTACACAGATGTCTGGGAGGGA	PSQTSVYFCASSRQGGGEKLFFGSGTQLSVL	TRBJ1-4	TRBV6-1	4	-5.811
CAAGACAGAGAGCTGGGTTCCACTGCCAAAAAACAGTTTTTCACCCCCGGCCCCCAAATCTCTAGCACTGCAGATGTAGAAGCTGCTGTCTTCA	EDSSFYICSARDLGAGGEKLFFGSGTQLSVL	TRBJ1-4	TRBV20-1	5	-5.714
CAAGACAGAGAGCTGGGTTCCACTGCCAAAAAACAGTTTTTCACCCCCGGCCCCTGTGCCCCTGCTGGCACAGAAGTACAGAGAGGTCTGGTTG	NQTSLYFCASRGTGAGGEKLFFGSGTQLSVL	TRBJ1-4	TRBV27	3	-5.936
CAAGACAGAGAGCTGGGTTCCACTGCCAAAAAACAGTTTTTCACCCCCGGCTGTCGGGGAACTGCTGGCACAGAGGTACATAGATGTCTGGTTG	NQTSMYLCASSSPTAGGEKLFFGSGTQLSVL	TRBJ1-4	TRBV28	2	-6.112
CAAGACAGAGAGCTGGGTTCCACTGCCAAAAAACAGTTTTTCACCCCCGGTTCGTCCTCCACTGCTGGCACAGAAGTACACAGATGTCTGGGAG	SQTSVYFCASSGGRTGGEKLFFGSGTQLSVL	TRBJ1-4	TRBV6-1	4	-5.811
CAAGACAGAGAGCTGGGTTCCACTGCCAAAAAACAGTTTTTCACCCCCGTCCCCCATGCTGGCACAGAAGTACACAGATGTCTGGGAGGGAGCA	APSQTSVYFCASMGDGGEKLFFGSGTQLSVL	TRBJ1-4	TRBV6-5; TRBV6-6	3	-5.936
CAAGACAGAGAGCTGGGTTCCACTGCCAAAAAACAGTTTTTCACCCCCGTGCCCACTGCAGATGTAGAAGCTGCTGTCTTCAGGATGGGCACTG	SAHPEDSSFYICSGHGGEKLFFGSGTQLSVL	TRBJ1-4	TRBV20-1	2	-6.112
CAAGACAGAGAGCTGGGTTCCACTGCCAAAAAACAGTTTTTCACCCCCTACCCCGGGTCCTTTGCTGGCACAGAAGTACACAGATGTCTGGGAG	SQTSVYFCASKGPGVGGEKLFFGSGTQLSVL	TRBJ1-4	TRBV6-5	3	-5.936
CAAGACAGAGAGCTGGGTTCCACTGCCAAAAAACAGTTTTTCACCCCCTGAACCCTTCACGCTGCAGAGATATATGCTGCTGTCTTCAGGGCTC	SPEDSSIYLCSVKGSGGEKLFFGSGTQLSVL	TRBJ1-4	TRBV29-1	2	-6.112
CAAGACAGAGAGCTGGGTTCCACTGCCAAAAAACAGTTTTTCACCCCCTGACGAACTGATGGCACAGAAGTACACAGATGTCTGGGAGCTGGTA	TSSQTSVYFCAISSSGGEKLFFGSGTQLSVL	TRBJ1-4	TRBV10-3	2	-6.112
CAAGACAGAGAGCTGGGTTCCACTGCCAAAAAACAGTTTTTCACCCCCTGCCGACCCTAAACTGCTGGCACAGAAGTACACAGATGTCTGGGAG	SQTSVYFCASSLGSAGGEKLFFGSGTQLSVL	TRBJ1-4	TRBV6-5	3	-5.936
CAAGACAGAGAGCTGGGTTCCACTGCCAAAAAACAGTTTTTCACCCCCTGCGGGGGCATCTCTAGCACTGCAGATGTAGAAGCTGCTGTCTTCA	EDSSFYICSARDAPAGGEKLFFGSGTQLSVL	TRBJ1-4	TRBV20-1	3	-5.936
CAAGACAGAGAGCTGGGTTCCACTGCCAAAAAACAGTTTTTCACCCCCTGTATAAGTAGCACTGCAGATGTAGAAGCTGCTGTCTTCAGGATGG	HPEDSSFYICSATYTGGEKLFFGSGTQLSVL	TRBJ1-4	TRBV20-1	5	-5.714
CAAGACAGAGAGCTGGGTTCCACTGCCAAAAAACAGTTTTTCACCCCCTGTCCCCCTATCACTGCTGGCACAGAAGTACATGGCTGAGTCCTCC	EDSAMYFCASSDRGTGGEKLFFGSGTQLSVL	TRBJ1-4	TRBV2	4	-5.811
CAAGACAGAGAGCTGGGTTCCACTGCCAAAAAACAGTTTTTCACCCCCTGTCCCGGCGCTGCAGAGATATATGCTGCTGTCTTCAGGGCTCATG	MSPEDSSIYLCSAGTGGEKLFFGSGTQLSVL	TRBJ1-4	TRBV29-1	6	-5.635
CAAGACAGAGAGCTGGGTTCCACTGCCAAAAAACAGTTTTTCACCCCCTGTCCCGGGATCGGTGCTGGCACAGAGGTACATAGATGTCTGGTTG	NQTSMYLCASTDPGTGGEKLFFGSGTQLSVL	TRBJ1-4	TRBV28	3	-5.936
CAAGACAGAGAGCTGGGTTCCACTGCCAAAAAACAGTTTTTCACCCCCTGTCCCGGGTCTGCTGGCACAGAGGTACATAGATGTCTGGTTGGTG	TNQTSMYLCASRPGTGGEKLFFGSGTQLSVL	TRBJ1-4	TRBV28	3	-5.936
CAAGACAGAGAGCTGGGTTCCACTGCCAAAAAACAGTTTTTCACCCCCTGTCCCTACTCTGCTGGCACAGAAGTACACAGATGTCTGGGAGGGA	PSQTSVYFCASRVGTGGEKLFFGSGTQLSVL	TRBJ1-4	TRBV6-1	3	-5.936
CAAGACAGAGAGCTGGGTTCCACTGCCAAAAAACAGTTTTTCACCCCCTGTCCGGGCTTGTTTGCTGGCACAGAAGTACACAGATGTCTGGGAG	SQTSVYFCASKQARTGGEKLFFGSGTQLSVL	TRBJ1-4	TRBV6-5	4	-5.811
CAAGACAGAGAGCTGGGTTCCACTGCCAAAAAACAGTTTTTCACCCCCTGTCGCATAATGAGCACTGCAGATGTAGAAGCTGCTGTCTTCAGGA	PEDSSFYICSAHYATGGEKLFFGSGTQLSVL	TRBJ1-4	TRBV20-1	2	-6.112
CAAGACAGAGAGCTGGGTTCCACTGCCAAAAAACAGTTTTTCACCCCCTGTGATGGCACAGAGGTACATAGATGTCTGGTTGGTGCTGGCGGAC	SASTNQTSMYLCAITGGEKLFFGSGTQLSVL	TRBJ1-4	TRBV28	3	-5.936
CAAGACAGAGAGCTGGGTTCCACTGCCAAAAAACAGTTTTTCACCCCCTTCGTGGTAGAGCGCACTGCAGATGTAGAAGCTGCTGTCTTCAGGA	PEDSSFYICSALYHEGGEKLFFGSGTQLSVL	TRBJ1-4	TRBV20-1	5	-5.714
CAAGACAGAGAGCTGGGTTCCACTGCCAAAAAACAGTTTTTCACCCCCTTTCTGTCGATCACTGATGGCACAGAAGTACACAGATGTCTGGGAG	SQTSVYFCAISDRQKGGEKLFFGSGTQLSVL	TRBJ1-4	TRBV10-3	6	-5.635
CAAGACAGAGAGCTGGGTTCCACTGCCAAAAAACAGTTTTTCACCCCGAGAATCCCCCATACTACTGGCACAGAGATAGAAAGCTGTCGGGTTC	NPTAFYLCASSMGDSRGEKLFFGSGTQLSVL	TRBJ1-4	TRBV19	7	-5.568
CAAGACAGAGAGCTGGGTTCCACTGCCAAAAAACAGTTTTTCACCCCGATTGGCGCTGGCACAGAGATACATGGCCGAGTCCCCCTGCTCTGTG	TEQGDSAMYLCASANRGEKLFFGSGTQLSVL	TRBJ1-4	TRBV7-9	9	-5.458
CAAGACAGAGAGCTGGGTTCCACTGCCAAAAAACAGTTTTTCACCCCGCATTCGGCTGCTGGCACAGAGATACACGGCCGAGTCCTCCTGCTGT	QQEDSAVYLCASSRMRGEKLFFGSGTQLSVL	TRBJ1-4	TRBV7-2	4	-5.811
CAAGACAGAGAGCTGGGTTCCACTGCCAAAAAACAGTTTTTCACCCCGCCCTGTCGGCTCACTGCTGGCGCAGAAATACACAGATGTCTGGGAN	SQTSVYFCASSEPTGRGEKLFFGSGTQLSVL	TRBJ1-4	TRBV10-2	2	-6.112
CAAGACAGAGAGCTGGGTTCCACTGCCAAAAAACAGTTTTTCACCCCGCGCACCAACGCTGCAGAGATATATGCTGCTGTCTTCAGGGCTCATG	MSPEDSSIYLCSVGARGEKLFFGSGTQLSVL	TRBJ1-4	TRBV29-1	3	-5.936
CAAGACAGAGAGCTGGGTTCCACTGCCAAAAAACAGTTTTTCACCCCGCGTCGCCTTTCTAGCACTGCAGATGTAGAAGCTGCTGTCTTCAGGA	PEDSSFYICSARKATRGEKLFFGSGTQLSVL	TRBJ1-4	TRBV20-1	3	-5.936
CAAGACAGAGAGCTGGGTTCCACTGCCAAAAAACAGTTTTTCACCCCGCTCACTGATGGCACAGAAGTACACAGATGTCTGGGAGCTGGTAGCG	ATSSQTSVYFCAISERGEKLFFGSGTQLSVL	TRBJ1-4	TRBV10-3	5	-5.714
CAAGACAGAGAGCTGGGTTCCACTGCCAAAAAACAGTTTTTCACCCCGCTGAGGAGCACAGAAGTAAAGAGCTGTCTGGTTGGGGATGGCAGAC	SAIPNQTALYFCAPQRGEKLFFGSGTQLSVL	TRBJ1-4	TRBV24-1	2	-6.112
CAAGACAGAGAGCTGGGTTCCACTGCCAAAAAACAGTTTTTCACCCCGGCTGCTGGCGCAGAGATACAGGGCTGAGTCTTCTGGCTGCAGGGCG	ALQPEDSALYLCASSRGEKLFFGSGTQLSVL	TRBJ1-4	TRBV4-1	5	-5.714
CAAGACAGAGAGCTGGGTTCCACTGCCAAAAAACAGTTTTTCACCCCGGGAGCTGCTGGCACAGAGATACATGGCCGAGTCCCCCTGCTCTGTG	TEQGDSAMYLCASSSRGEKLFFGSGTQLSVL	TRBJ1-4	TRBV7-9	3	-5.936
CAAGACAGAGAGCTGGGTTCCACTGCCAAAAAACAGTTTTTCACCCCGTACCCGGCTGCTGGCACAGAAGTACACAGATGTCTGGGAGGGAGCA	APSQTSVYFCASSRVRGEKLFFGSGTQLSVL	TRBJ1-4	TRBV6-5	2	-6.112
CAAGACAGAGAGCTGGGTTCCACTGCCAAAAAACAGTTTTTCACCCCGTCGGGTGCTGCAGAGATATATGCTGCTGTCTTCAGGGCTCATGTTG	NMSPEDSSIYLCSTRRGEKLFFGSGTQLSVL	TRBJ1-4	TRBV29-1	2	-6.112
CAAGACAGAGAGCTGGGTTCCACTGCCAAAAAACAGTTTTTCACCCCGTCTAGCACTGCAGATGTAGAAGCTGCTGTCTTCAGGATGGGCACTG	SAHPEDSSFYICSARRGEKLFFGSGTQLSVL	TRBJ1-4	TRBV20-1	16	-5.209
CAAGACAGAGAGCTGGGTTCCACTGCCAAAAAACAGTTTTTCACCCCGTGTAAGGCTGCTGGCACAGAAATACACAGCAGAGTCACCAAGCTCC	ELGDSAVYFCASSLTRGEKLFFGSGTQLSVL	TRBJ1-4	TRBV3-1	2	-6.112
CAAGACAGAGAGCTGGGTTCCACTGCCAAAAAACAGTTTTTCACCCCGTGTCCCGGAGGTACTGGCACAGAGATAGAAAGCTGTCGGGTTCTTT	KNPTAFYLCASTSGTRGEKLFFGSGTQLSVL	TRBJ1-4	TRBV19	3	-5.936
CAAGACAGAGAGCTGGGTTCCACTGCCAAAAAACAGTTTTTCACCCCTCCCGAATCTTCCCCTGCGCCGGCTGGCACAGAAGTACACAGATGTC	TSVYFCASRRRGRFGRGEKLFFGSGTQLSVL	TRBJ1-4	TRBV6-5	6	-5.635
CAAGACAGAGAGCTGGGTTCCACTGCCAAAAAACAGTTTTTCACCCCTCCCTGTCCGACTGCTGGCACAGAAGTACACAGATGTCTGGGAGGGA	PSQTSVYFCASSRTGRGEKLFFGSGTQLSVL	TRBJ1-4	TRBV6-1	5	-5.714
CAAGACAGAGAGCTGGGTTCCACTGCCAAAAAACAGTTTTTCACCCCTCTGAGATCTCCCCTGTCCGTGGCTGCTGGCGCAGAGATACAGGGCT	ALYLCASSHGQGRSQRGEKLFFGSGTQLSVL	TRBJ1-4	TRBV4-1	3	-5.936
CAAGACAGAGAGCTGGGTTCCACTGCCAAAAAACAGTTTTTCACCCCTGACAGAGTAACTGCTGGCACAGAAGTACACAGATGTCTGGGAGGGA	PSQTSVYFCASSYSVRGEKLFFGSGTQLSVL	TRBJ1-4	TRBV6-5	2	-6.112
CAAGACAGAGAGCTGGGTTCCACTGCCAAAAAACAGTTTTTCACCCCTGCCCCCGTTGCTGCTGGCACAGAAGTACACAGATGTCTGGGAGGGA	PSQTSVYFCASSNGGRGEKLFFGSGTQLSVL	TRBJ1-4	TRBV6-6	3	-5.936
CAAGACAGAGAGCTGGGTTCCACTGCCAAAAAACAGTTTTTCACCCCTGCCTAGAGAATGTCCTGGACTGCTGGCACAGAAGTACACAGATGTC	TSVYFCASSPGHSLGRGEKLFFGSGTQLSVL	TRBJ1-4	TRBV6-5	4	-5.811
CAAGACAGAGAGCTGGGTTCCACTGCCAAAAAACAGTTTTTCACCCCTGGCCCTCGAGTAACTGCTGGCACAGAAGTACACAGATGTCTGGGAG	SQTSVYFCASSYSRARGEKLFFGSGTQLSVL	TRBJ1-4	TRBV6-5	2	-6.112
CAAGACAGAGAGCTGGGTTCCACTGCCAAAAAACAGTTTTTCACCCCTGTCCCGGTTACTGCTGGCACAGAGGTACTGAGAGGTATGTGAGGGC	PSHTSQYLCASSNRDRGEKLFFGSGTQLSVL	TRBJ1-4	TRBV25-1	2	-6.112
CAAGACAGAGAGCTGGGTTCCACTGCCAAAAAACAGTTTTTCACCCCTGTCCCTGCTGGCACAGAAGTACATGGCTGAGTCCTCCAGCTTTGTG	TKLEDSAMYFCASRDRGEKLFFGSGTQLSVL	TRBJ1-4	TRBV2	6	-5.635
CAAGACAGAGAGCTGGGTTCCACTGCCAAAAAACAGTTTTTCACCCCTGTGGGCACTGCAGATGTAGAAGCTGCTGTCTTCAGGATGGGCACTG	SAHPEDSSFYICSAHRGEKLFFGSGTQLSVL	TRBJ1-4	TRBV20-1	2	-6.112
CAAGACAGAGAGCTGGGTTCCACTGCCAAAAAACAGTTTTTCACCCCTTGGGCTGCTGGCGCAGAGATACAGGGCTGAGTCTTCTGGCTGCAGG	LQPEDSALYLCASSPRGEKLFFGSGTQLSVL	TRBJ1-4	TRBV4-1	3	-5.936
CAAGACAGAGAGCTGGGTTCCACTGCCAAAAAACAGTTTTTCACCCCTTGTCTCCAAGCTGCTGGCACAGAGATAGAGGGCCGAGTCCCCCAGC	LGDSALYLCASSLETRGEKLFFGSGTQLSVL	TRBJ1-4	TRBV5-6	4	-5.811
CAAGACAGAGAGCTGGGTTCCACTGCCAAAAAACAGTTTTTCACCCCTTTCCAGAATACTACTGGCACAGAGATAGAAAGCTGTCGGGTTCTTT	KNPTAFYLCASSILERGEKLFFGSGTQLSVL	TRBJ1-4	TRBV19	3	-5.936
CAAGACAGAGAGCTGGGTTCCACTGCCAAAAAACAGTTTTTCACCCGAAAATCCGGCTCTGCTGCTGGCACAGAAGTACACAGATGTCTGGGAG	SQTSVYFCASSRAGFSGEKLFFGSGTQLSVL	TRBJ1-4	TRBV6-5	2	-6.112
CAAGACAGAGAGCTGGGTTCCACTGCCAAAAAACAGTTTTTCACCCGAAATCTGTCCGCTGGCACAGAAGTACACAGATGTCTGGGAGGGAGCA	APSQTSVYFCASGQISGEKLFFGSGTQLSVL	TRBJ1-4	TRBV6-5	2	-6.112
CAAGACAGAGAGCTGGGTTCCACTGCCAAAAAACAGTTTTTCACCCGAACCCATAAAACTGCTGGCACAGAAGTACAGAGAGGTCTGGTTGGGG	PNQTSLYFCASSFMGSGEKLFFGSGTQLSVL	TRBJ1-4	TRBV27	2	-6.112
CAAGACAGAGAGCTGGGTTCCACTGCCAAAAAACAGTTTTTCACCCGACCCGTGCCCCCTAGCACTGCAGATGTAGAAGCTGCTGTCTTCAGGA	PEDSSFYICSARGHGSGEKLFFGSGTQLSVL	TRBJ1-4	TRBV20-1	47	-4.741
CAAGACAGAGAGCTGGGTTCCACTGCCAAAAAACAGTTTTTCACCCGACCCTGGTGAGCTGGCACAGAAATAAGCTGCCGAATCTCCTCGCACT	VRGDSAAYFCASSPGSGEKLFFGSGTQLSVL	TRBJ1-4	TRBV18	2	-6.112
CAAGACAGAGAGCTGGGTTCCACTGCCAAAAAACAGTTTTTCACCCGACGCCAAGCTGCTGGCGCAAAGATAAAGGGCCGAGTCCCCCAGCTCC	ELGDSALYLCASSLASGEKLFFGSGTQLSVL	TRBJ1-4	TRBV5-1	3	-5.936
CAAGACAGAGAGCTGGGTTCCACTGCCAAAAAACAGTTTTTCACCCGACTCCTCGATTAAGCTGCTGGCACAGAGATACATGGCCGAGTCCCCC	GDSAMYLCASSLIEESGEKLFFGSGTQLSVL	TRBJ1-4	TRBV7-9	3	-5.936
CAAGACAGAGAGCTGGGTTCCACTGCCAAAAAACAGTTTTTCACCCGAGCCCCCTGTAGTGGCACTGCAGATGTAGAAGCTGCTGTCTTCAGGA	PEDSSFYICSATTGGSGEKLFFGSGTQLSVL	TRBJ1-4	TRBV20-1	2	-6.112
CAAGACAGAGAGCTGGGTTCCACTGCCAAAAAACAGTTTTTCACCCGAGCCTCCAGGTGAAGCACTGCAGATGTAGAAGCTGCTGTCTTCAGGA	PEDSSFYICSASPGGSGEKLFFGSGTQLSVL	TRBJ1-4	TRBV20-1	3	-5.936
CAAGACAGAGAGCTGGGTTCCACTGCCAAAAAACAGTTTTTCACCCGAGCGCCTCCCACTGCAGATGTAGAAGCTGCTGTCTTCAGGATGGGCA	AHPEDSSFYICSGRRSGEKLFFGSGTQLSVL	TRBJ1-4	TRBV20-1	6	-5.635
CAAGACAGAGAGCTGGGTTCCACTGCCAAAAAACAGTTTTTCACCCGCAGAGTTCAAGCTGCTGGCACAGAGATACATGGCCGAGTCCCCCTGC	QGDSAMYLCASSLNSAGEKLFFGSGTQLSVL	TRBJ1-4	TRBV7-9	4	-5.811
CAAGACAGAGAGCTGGGTTCCACTGCCAAAAAACAGTTTTTCACCCGCCATCCCTGTCCCTCCGCTGGCACAGAAATACAAAGCTGAGTCCCCC	GDSALYFCASGGTGMAGEKLFFGSGTQLSVL	TRBJ1-4	TRBV9	3	-5.936
CAAGACAGAGAGCTGGGTTCCACTGCCAAAAAACAGTTTTTCACCCGCCATGTACGAGTAACTGCTGGCACAGAAGTACACAGATGTCTGGGAG	SQTSVYFCASSYSYMAGEKLFFGSGTQLSVL	TRBJ1-4	TRBV6-5	2	-6.112
CAAGACAGAGAGCTGGGTTCCACTGCCAAAAAACAGTTTTTCACCCGCCCCCACCTTGCTGGCACAGAAGTACACAGATGTCTGGGAGGGAGCA	APSQTSVYFCASKVGAGEKLFFGSGTQLSVL	TRBJ1-4	TRBV6-1	7	-5.568
CAAGACAGAGAGCTGGGTTCCACTGCCAAAAAACAGTTTTTCACCCGCCCCCCCCACTGCTTGGCTGCTGGCGCAGAGATACAGGGCTGAGTCT	DSALYLCASSQAVGGAGEKLFFGSGTQLSVL	TRBJ1-4	TRBV4-1	9	-5.458
CAAGACAGAGAGCTGGGTTCCACTGCCAAAAAACAGTTTTTCACCCGCCCCCTGTTCAGCACTGCAGATGTAGAAGCTGCTGTCTTCAGGATGG	HPEDSSFYICSAEQGAGEKLFFGSGTQLSVL	TRBJ1-4	TRBV20-1	20	-5.112
CAAGACAGAGAGCTGGGTTCCACTGCCAAAAAACAGTTTTTCACCCGCCCCTCGTAAGCTGCTGGCACAGAGATACACGGCCGAGTCCTCCTGC	QEDSAVYLCASSLRGAGEKLFFGSGTQLSVL	TRBJ1-4	TRBV7-2	3	-5.936
CAAGACAGAGAGCTGGGTTCCACTGCCAAAAAACAGTTTTTCACCCGCCCCTGCGTAACTGCTGGCACAGAAGTACAGAGAGGTCTGGTTGGGG	PNQTSLYFCASSYAGAGEKLFFGSGTQLSVL	TRBJ1-4	TRBV27	3	-5.936
CAAGACAGAGAGCTGGGTTCCACTGCCAAAAAACAGTTTTTCACCCGCCCCTGTCAGGCTGCTGGCACAGAGATACAGGGCCGAGTCCCCCAGC	LGDSALYLCASSLTGAGEKLFFGSGTQLSVL	TRBJ1-4	TRBV5-5	5	-5.714
CAAGACAGAGAGCTGGGTTCCACTGCCAAAAAACAGTTTTTCACCCGCCCCTGTCGGTCCGCTGCTGGCGCAAAGATAAAGGGCCGAGTCCCCC	GDSALYLCASSGPTGAGEKLFFGSGTQLSVL	TRBJ1-4	TRBV5-1	2	-6.112
CAAGACAGAGAGCTGGGTTCCACTGCCAAAAAACAGTTTTTCACCCGCCCCTGTGGTCAGTGCGCTGCAGAGATATATGCTGCTGTCTTCAGGN	PEDSSIYLCSALTTGAGEKLFFGSGTQLSVL	TRBJ1-4	TRBV29-1	2	-6.112
CAAGACAGAGAGCTGGGTTCCACTGCCAAAAAACAGTTTTTCACCCGCCCCTGTGTAACTGCTGGCACAGAAGTACACAGATGTCTGGGAGGGA	PSQTSVYFCASSYTGAGEKLFFGSGTQLSVL	TRBJ1-4	TRBV6-5	12	-5.334
CAAGACAGAGAGCTGGGTTCCACTGCCAAAAAACAGTTTTTCACCCGCCCTCAGTGAGGTGCTGGCACAGAGATACACGGCCGAGTCCTCCTGC	QEDSAVYLCASTSLRAGEKLFFGSGTQLSVL	TRBJ1-4	TRBV7-2	10	-5.413
CAAGACAGAGAGCTGGGTTCCACTGCCAAAAAACAGTTTTTCACCCGCCCTGGGGCCCACGCTGCAGAGATATATGCTGCTGTCTTCAGGGCTC	SPEDSSIYLCSVGPRAGEKLFFGSGTQLSVL	TRBJ1-4	TRBV29-1	5	-5.714
CAAGACAGAGAGCTGGGTTCCACTGCCAAAAAACAGTTTTTCACCCGCGCCCCCTGGGCTGCTGGCACAGAAGTACACAGCTGAGTCCCTGGGT	PRDSAVYFCASSPGGAGEKLFFGSGTQLSVL	TRBJ1-4	TRBV12-3; TRBV12-4	3	-5.936
CAAGACAGAGAGCTGGGTTCCACTGCCAAAAAACAGTTTTTCACCCGCGCCCCTTCCATCTCTAGCACTGCAGATGTAGAAGCTGCTGTCTTCA	EDSSFYICSARDGRGAGEKLFFGSGTQLSVL	TRBJ1-4	TRBV20-1	3	-5.936
CAAGACAGAGAGCTGGGTTCCACTGCCAAAAAACAGTTTTTCACCCGCGGGTCCCGGGCTGCTGGCGCAAAGATAAAGGGCCGAGTCCCCCAGC	LGDSALYLCASSPGPAGEKLFFGSGTQLSVL	TRBJ1-4	TRBV5-1	4	-5.811
CAAGACAGAGAGCTGGGTTCCACTGCCAAAAAACAGTTTTTCACCCGCTGTCCCGGAGGAGCTGCTGGCACAGAGATAGAGGGCCGAGTCCCCC	GDSALYLCASSSSGTAGEKLFFGSGTQLSVL	TRBJ1-4	TRBV5-6	2	-6.112
CAAGACAGAGAGCTGGGTTCCACTGCCAAAAAACAGTTTTTCACCCGGAATCTCACTGATGGCACAGAAGTACACAGATGTCTGGGAGCTGGTA	TSSQTSVYFCAISEIPGEKLFFGSGTQLSVL	TRBJ1-4	TRBV10-3	7	-5.568
CAAGACAGAGAGCTGGGTTCCACTGCCAAAAAACAGTTTTTCACCCGGACGGCTGCTGGCACAGAAATACACAGCAGAGTCACCAAGCTCCAGG	LELGDSAVYFCASSRPGEKLFFGSGTQLSVL	TRBJ1-4	TRBV3-1	2	-6.112
CAAGACAGAGAGCTGGGTTCCACTGCCAAAAAACAGTTTTTCACCCGGAGCCTCGGAGTAACTGCTGGCACAGAAGTACACAGATGTCTGGGAG	SQTSVYFCASSYSEAPGEKLFFGSGTQLSVL	TRBJ1-4	TRBV6-5	4	-5.811
CAAGACAGAGAGCTGGGTTCCACTGCCAAAAAACAGTTTTTCACCCGGATAACCATGGCTGCTGGCGCAGAGATACAGGGCTGAGTCTTCTGGC	PEDSALYLCASSHGYPGEKLFFGSGTQLSVL	TRBJ1-4	TRBV4-1	2	-6.112
CAAGACAGAGAGCTGGGTTCCACTGCCAAAAAACAGTTTTTCACCCGGGCTGTCTGACCCACTGCAGATGTAGAAGCTGCTGTCTTCAGGATGG	HPEDSSFYICSGSDSPGEKLFFGSGTQLSVL	TRBJ1-4	TRBV20-1	4	-5.811
CAAGACAGAGAGCTGGGTTCCACTGCCAAAAAACAGTTTTTCACCCGGGGAGGACCCTGGGCTGCTGGCACAGAGATACATGGCCGAGTCCCCC	GDSAMYLCASSPGSSPGEKLFFGSGTQLSVL	TRBJ1-4	TRBV7-9	3	-5.936
CAAGACAGAGAGCTGGGTTCCACTGCCAAAAAACAGTTTTTCACCCGGTGACTCACTGCTGGCGCAGAAATATACAGATGTCTGGGAGGAGGCA	ASSQTSVYFCASSESPGEKLFFGSGTQLSVL	TRBJ1-4	TRBV10-1	2	-6.112
CAAGACAGAGAGCTGGGTTCCACTGCCAAAAAACAGTTTTTCACCCGTCCCTCCCTCGCTGCTGGCACAGAAGTACAGAGAGGTCTGGTTGGGG	PNQTSLYFCASSEGGTGEKLFFGSGTQLSVL	TRBJ1-4	TRBV27	8	-5.51
CAAGACAGAGAGCTGGGTTCCACTGCCAAAAAACAGTTTTTCACCCGTGGGGGATGAGATGTGGTTACTGGCACAGAGATAGAAAGCTGTCGGG	PTAFYLCASNHISSPTGEKLFFGSGTQLSVL	TRBJ1-4	TRBV19	2	-6.112
CAAGACAGAGAGCTGGGTTCCACTGCCAAAAAACAGTTTTTCACCCGTTTGGGATCTAGCACTGCAGATGTAGAAGCTGCTGTCTTCAGGATGG	HPEDSSFYICSARSQTGEKLFFGSGTQLSVL	TRBJ1-4	TRBV20-1	3	-5.936
CAAGACAGAGAGCTGGGTTCCACTGCCAAAAAACAGTTTTTCACCCTCACCCCTGTCTCTAGCACTGCAGATGTAGAAGCTGCTGTCTTCAGGA	PEDSSFYICSARDRGEGEKLFFGSGTQLSVL	TRBJ1-4	TRBV20-1	2	-6.112
CAAGACAGAGAGCTGGGTTCCACTGCCAAAAAACAGTTTTTCACCCTCAGTGTTCCTAGCACTGCAGATGTAGAAGCTGCTGTCTTCAGGATGG	HPEDSSFYICSARNTEGEKLFFGSGTQLSVL	TRBJ1-4	TRBV20-1	3	-5.936
CAAGACAGAGAGCTGGGTTCCACTGCCAAAAAACAGTTTTTCACCCTCATAGGAGCTGCTGGCACAGAAATAAACTCCAGAATCCTCCAGTTCT	ELEDSGVYFCASSSYEGEKLFFGSGTQLSVL	TRBJ1-4	TRBV14	3	-5.936
CAAGACAGAGAGCTGGGTTCCACTGCCAAAAAACAGTTTTTCACCCTCCCAGGAAGTAATTTGGCTGCTGGCACAGAAATACACAGCAGAGTCA	DSAVYFCASSQITSWEGEKLFFGSGTQLSVL	TRBJ1-4	TRBV3-1	3	-5.936
CAAGACAGAGAGCTGGGTTCCACTGCCAAAAAACAGTTTTTCACCCTCCCCTCCAACGGGGCTGCTGGCACAGAGGTACATAGATGTCTGGTTG	NQTSMYLCASSPVGGEGEKLFFGSGTQLSVL	TRBJ1-4	TRBV28	4	-5.811
CAAGACAGAGAGCTGGGTTCCACTGCCAAAAAACAGTTTTTCACCCTCCCCTGACGAACTGGCACAGAAGTACATGGCTGAGTCCTCCAGCTTT	KLEDSAMYFCASSSGEGEKLFFGSGTQLSVL	TRBJ1-4	TRBV2	2	-6.112
CAAGACAGAGAGCTGGGTTCCACTGCCAAAAAACAGTTTTTCACCCTCCCCTGTATAGCTGCTGGCACAGAAGTACACAGATGTCTGGGAGGGA	PSQTSVYFCASSYTGEGEKLFFGSGTQLSVL	TRBJ1-4	TRBV6-6	3	-5.936
CAAGACAGAGAGCTGGGTTCCACTGCCAAAAAACAGTTTTTCACCCTCCCCTGTCCATCTGCTGGCACAGAAGTACAGAGAGGTCTGGTTGGGG	PNQTSLYFCASRWTGEGEKLFFGSGTQLSVL	TRBJ1-4	TRBV27	3	-5.936
CAAGACAGAGAGCTGGGTTCCACTGCCAAAAAACAGTTTTTCACCCTCCCTAGCCACGCTGCTGGCACAGAGATACATGGCCGAGTCCCCCTGC	QGDSAMYLCASSVAREGEKLFFGSGTQLSVL	TRBJ1-4	TRBV7-9	9	-5.458
CAAGACAGAGAGCTGGGTTCCACTGCCAAAAAACAGTTTTTCACCCTCCCTGCCCATAGCACTGCAGATGTAGAAGCTGCTGTCTTCAGGATGG	HPEDSSFYICSAMGREGEKLFFGSGTQLSVL	TRBJ1-4	TRBV20-1	4	-5.811
CAAGACAGAGAGCTGGGTTCCACTGCCAAAAAACAGTTTTTCACCCTCCCTGCCTTGGACCTTGTTGGCACAGAAGTACATGGCTGAGTCCTCC	EDSAMYFCANKVQGREGEKLFFGSGTQLSVL	TRBJ1-4	TRBV2	4	-5.811
CAAGACAGAGAGCTGGGTTCCACTGCCAAAAAACAGTTTTTCACCCTCCCTGGCCCGGGTCGCGCTGCTGGCACAGAGATACACGGCTGAGTCC	DSAVYLCASSATRAREGEKLFFGSGTQLSVL	TRBJ1-4	TRBV7-3	3	-5.936
CAAGACAGAGAGCTGGGTTCCACTGCCAAAAAACAGTTTTTCACCCTCCCTGTCGACACTGCTGGCACAGAAGTACACAGATGTCTGGGAGGGA	PSQTSVYFCASSVDREGEKLFFGSGTQLSVL	TRBJ1-4	TRBV6-5	3	-5.936
CAAGACAGAGAGCTGGGTTCCACTGCCAAAAAACAGTTTTTCACCCTCCCTGTCTCTAGCACTGCAGATGTAGAAGCTGCTGTCTTCAGGATGG	HPEDSSFYICSARDREGEKLFFGSGTQLSVL	TRBJ1-4	TRBV20-1	10	-5.413
CAAGACAGAGAGCTGGGTTCCACTGCCAAAAAACAGTTTTTCACCCTCCGCCCTGCTGGCACAGAAGTACACAGCTGAGTCCCTGGGTTCTGAG	SEPRDSAVYFCASRAEGEKLFFGSGTQLSVL	TRBJ1-4	TRBV12-3; TRBV12-4	2	-6.112
CAAGACAGAGAGCTGGGTTCCACTGCCAAAAAACAGTTTTTCACCCTCCGTCGGGTTTGTGCTGCTGGCACAGAAGTACACAGATGTCTGGGAG	SQTSVYFCASSTNPTEGEKLFFGSGTQLSVL	TRBJ1-4	TRBV6-1	2	-6.112
CAAGACAGAGAGCTGGGTTCCACTGCCAAAAAACAGTTTTTCACCCTCCGTGGCCTGTCGTCTGCTGGCGCAGAGATACAGGGCCGAGTCTTCT	EDSALYLCASRRQATEGEKLFFGSGTQLSVL	TRBJ1-4	TRBV4-3	3	-5.936
CAAGACAGAGAGCTGGGTTCCACTGCCAAAAAACAGTTTTTCACCCTCCTGTCCCGGTCGTGGTGAGCTGGCACAGAAATAAGCTGCCGAATCT	DSAAYFCASSPRPGQEGEKLFFGSGTQLSVL	TRBJ1-4	TRBV18	6	-5.635
CAAGACAGAGAGCTGGGTTCCACTGCCAAAAAACAGTTTTTCACCCTCTATCCGGGGACTAGCACTGCAGATGTAGAAGCTGCTGTCTTCAGGA	PEDSSFYICSASPRIEGEKLFFGSGTQLSVL	TRBJ1-4	TRBV20-1	4	-5.811
CAAGACAGAGAGCTGGGTTCCACTGCCAAAAAACAGTTTTTCACCCTCTGTCCCGGTGGGGGAAGCACTGCAGATGTAGAAGCTGCTGTCTTCA	EDSSFYICSASPTGTEGEKLFFGSGTQLSVL	TRBJ1-4	TRBV20-1	6	-5.635
CAAGACAGAGAGCTGGGTTCCACTGCCAAAAAACAGTTTTTCACCCTGAACCCACCCTAAGCTGCTGGCACAGAGATACACGGCCGAGTCCTCC	EDSAVYLCASSLGWVQGEKLFFGSGTQLSVL	TRBJ1-4	TRBV7-2	2	-6.112
CAAGACAGAGAGCTGGGTTCCACTGCCAAAAAACAGTTTTTCACCCTGCCCCACGCGACTGCTGGCACAGAAGTACACAGATGTCTGGGAGGGA	PSQTSVYFCASSRVGQGEKLFFGSGTQLSVL	TRBJ1-4	TRBV6-5	2	-6.112
CAAGACAGAGAGCTGGGTTCCACTGCCAAAAAACAGTTTTTCACCCTGCCCCCAAAAGCTGCTGGCACAGAGATACATGGCCGAGTCCCCCTGC	QGDSAMYLCASSFWGQGEKLFFGSGTQLSVL	TRBJ1-4	TRBV7-9	3	-5.936
CAAGACAGAGAGCTGGGTTCCACTGCCAAAAAACAGTTTTTCACCCTGCCCCCCCTCTAAGCTGCTGGCACAGAGATACACGGCCGAGTCCTCC	EDSAVYLCASSLEGGQGEKLFFGSGTQLSVL	TRBJ1-4	TRBV7-2	3	-5.936
CAAGACAGAGAGCTGGGTTCCACTGCCAAAAAACAGTTTTTCACCCTGCCCTGTCCGGCGGCTGCTGGCACAGAAGTACACAGCTGAGTCCCTG	RDSAVYFCASSRRTGQGEKLFFGSGTQLSVL	TRBJ1-4	TRBV12-3; TRBV12-4	3	-5.936
CAAGACAGAGAGCTGGGTTCCACTGCCAAAAAACAGTTTTTCACCCTGCCCTGTCCTGGCGCTGCAGAGATATATGCTGCTGTCTTCAGGGCTC	SPEDSSIYLCSARTGQGEKLFFGSGTQLSVL	TRBJ1-4	TRBV29-1	3	-5.936
CAAGACAGAGAGCTGGGTTCCACTGCCAAAAAACAGTTTTTCACCCTGCGTCTGGTCTCTAGCACTGCAGATGTAGAAGCTGCTGTCTTCAGGA	PEDSSFYICSARDQTQGEKLFFGSGTQLSVL	TRBJ1-4	TRBV20-1	4	-5.811
CAAGACAGAGAGCTGGGTTCCACTGCCAAAAAACAGTTTTTCACCCTGCTGCCGCCGGCTGCTGGCACAGAAGTACACAGCTGAGTCCCTGGGT	PRDSAVYFCASSRRQQGEKLFFGSGTQLSVL	TRBJ1-4	TRBV12-3; TRBV12-4	3	-5.936
CAAGACAGAGAGCTGGGTTCCACTGCCAAAAAACAGTTTTTCACCCTGGTCGTTTAAGCTGCTGGCGCAAAGATAAAGGGCCGAGTCCCCCAGC	LGDSALYLCASSLNDQGEKLFFGSGTQLSVL	TRBJ1-4	TRBV5-1	4	-5.811
CAAGACAGAGAGCTGGGTTCCACTGCCAAAAAACAGTTTTTCACCCTGTCCCGGACTGCTGGCACAGAGATACATGGCCGAGTCCCCCTGCTCT	EQGDSAMYLCASSPGQGEKLFFGSGTQLSVL	TRBJ1-4	TRBV7-9	2	-6.112
CAAGACAGAGAGCTGGGTTCCACTGCCAAAAAACAGTTTTTCACCCTGTCCCTGACTGCTGGCACAGAAGTACACAGATGTCTGGGAGGGAGCA	APSQTSVYFCASSQGQGEKLFFGSGTQLSVL	TRBJ1-4	TRBV6-5	4	-5.811
CAAGACAGAGAGCTGGGTTCCACTGCCAAAAAACAGTTTTTCACCCTGTCCGCCCCTGATGGCACAGAAGTACACAGATGTCTGGGAGCTGGTA	TSSQTSVYFCAIRGGQGEKLFFGSGTQLSVL	TRBJ1-4	TRBV10-3	4	-5.811
CAAGACAGAGAGCTGGGTTCCACTGCCAAAAAACAGTTTTTCACCCTGTCCGGGATCTCTAGCACTGCAGATGTAGAAGCTGCTGTCTTCAGGA	PEDSSFYICSARDPGQGEKLFFGSGTQLSVL	TRBJ1-4	TRBV20-1	3	-5.936
CAAGACAGAGAGCTGGGTTCCACTGCCAAAAAACAGTTTTTCACCCTGTCTCCCAGCACTGCAGATGTAGAAGCTGCTGTCTTCAGGATGGGCA	AHPEDSSFYICSAGRQGEKLFFGSGTQLSVL	TRBJ1-4	TRBV20-1	4	-5.811
CAAGACAGAGAGCTGGGTTCCACTGCCAAAAAACAGTTTTTCACCCTTCCCCTGAAGATTTGAGCTGGCACAGAGATAGAAAGCTGTCGGGTTC	NPTAFYLCASSNLQGKGEKLFFGSGTQLSVL	TRBJ1-4	TRBV19	3	-5.936
CAAGACAGAGAGCTGGGTTCCACTGCCAAAAAACAGTTTTTCACCCTTCCTGGAACTAGCACTGCAGATGTAGAAGCTGCTGTCTTCAGGATGG	HPEDSSFYICSASSRKGEKLFFGSGTQLSVL	TRBJ1-4	TRBV20-1	2	-6.112
CAAGACAGAGAGCTGGGTTCCACTGCCAAAAAACAGTTTTTCACCCTTCGGACTTTGGCTGCTGGCACAGAAATACACAGCAGAGTCACCAAGC	LGDSAVYFCASSQSPKGEKLFFGSGTQLSVL	TRBJ1-4	TRBV3-1	3	-5.936
CAAGACAGAGAGCTGGGTTCCACTGCCAAAAAACAGTTTTTCACCCTTTCCCCTAGGGCTGCTGGCACAGCGATACATGGCCGAGTCCCGCTGC	QRDSAMYRCASSPRGKGEKLFFGSGTQLSVL	TRBJ1-4	TRBV7-6	2	-6.112
CAAGACAGAGAGCTGGGTTCCACTGCCAAAAAACAGTTTTTCACCCTTTGTGGATGTCCCGGGGGGCCTGCTGGCACAGAGATACACGGCCGAG	SAVYLCASRPPGTSTKGEKLFFGSGTQLSVL	TRBJ1-4	TRBV7-2	10	-5.413
CAAGACAGAGAGCTGGGTTCCACTGCCAAAAAACAGTTTTTCACCCTTTTTCGTAGCACTGCAGATGTAGAAGCTGCTGTCTTCAGGATGGGCA	AHPEDSSFYICSATKKGEKLFFGSGTQLSVL	TRBJ1-4	TRBV20-1	5	-5.714
CAAGACAGAGAGCTGGGTTCCACTGCCAAAAAACAGTTTTTCACCGAAAAGACCTGTCCGTCGGCTGCTGGCACAGAGATACACGGCCGAGTCC	DSAVYLCASSRRTGLFGEKLFFGSGTQLSVL	TRBJ1-4	TRBV7-2	2	-6.112
CAAGACAGAGAGCTGGGTTCCACTGCCAAAAAACAGTTTTTCACCGAAACCCCTACTAGCACTGCAGATGTAGAAGCTGCTGTCTTCAGGATGG	HPEDSSFYICSASRGFGEKLFFGSGTQLSVL	TRBJ1-4	TRBV20-1	4	-5.811
CAAGACAGAGAGCTGGGTTCCACTGCCAAAAAACAGTTTTTCACCGAATACCTCCTGCCCTTGGCTGCTGGCACAGAAATAAACTCCAGAATCC	DSGVYFCASSQGQEVFGEKLFFGSGTQLSVL	TRBJ1-4	TRBV14	6	-5.635
CAAGACAGAGAGCTGGGTTCCACTGCCAAAAAACAGTTTTTCACCGACACCTGTCGTATAAGCACTGCAGATGTAGAAGCTGCTGTCTTCAGGA	PEDSSFYICSAYTTGVGEKLFFGSGTQLSVL	TRBJ1-4	TRBV20-1	6	-5.635
CAAGACAGAGAGCTGGGTTCCACTGCCAAAAAACAGTTTTTCACCGACCATGACTCCTGAAAGGTGGCTGCTGGCACAGAGATACACGGCCGAG	SAVYLCASSHLSGVMVGEKLFFGSGTQLSVL	TRBJ1-4	TRBV7-2	3	-5.936
CAAGACAGAGAGCTGGGTTCCACTGCCAAAAAACAGTTTTTCACCGACCCTGTCGGTACTACTGGCACAGAGATAGAAAGCTGTCGGGTTCTTT	KNPTAFYLCASSTDRVGEKLFFGSGTQLSVL	TRBJ1-4	TRBV19	2	-6.112
CAAGACAGAGAGCTGGGTTCCACTGCCAAAAAACAGTTTTTCACCGACCTTGGCGTCGAAACTGCTGGCACAGAAGTACACAGATGTCTGGGAG	SQTSVYFCASSFDAKVGEKLFFGSGTQLSVL	TRBJ1-4	TRBV6-5	3	-5.936
CAAGACAGAGAGCTGGGTTCCACTGCCAAAAAACAGTTTTTCACCGAGACCCCCGTAACTGCTGGCACAGAAGTACACAGATGTCTGGGAGGGA	PSQTSVYFCASSYGGLGEKLFFGSGTQLSVL	TRBJ1-4	TRBV6-5	4	-5.811
CAAGACAGAGAGCTGGGTTCCACTGCCAAAAAACAGTTTTTCACCGAGTGAGGTGCTGGCACAGAGGTACATAGATGTCTGGTTGGTGCTGGCG	ASTNQTSMYLCASTSLGEKLFFGSGTQLSVL	TRBJ1-4	TRBV28	4	-5.811
CAAGACAGAGAGCTGGGTTCCACTGCCAAAAAACAGTTTTTCACCGATCTCCTGTCGGCTGCTGGCACAGAAGTACACAGATGTCTGGGAGGGA	PSQTSVYFCASSRQEIGEKLFFGSGTQLSVL	TRBJ1-4	TRBV6-1	10	-5.413
CAAGACAGAGAGCTGGGTTCCACTGCCAAAAAACAGTTTTTCACCGCCACCCCTGTCGGGAGCACTGCAGATGTAGAAGCTGCTGTCTTCAGGA	PEDSSFYICSAPDRGGGEKLFFGSGTQLSVL	TRBJ1-4	TRBV20-1	2	-6.112
CAAGACAGAGAGCTGGGTTCCACTGCCAAAAAACAGTTTTTCACCGCCCAACCCTCTAGCACTGCAGATGTAGAAGCTGCTGTCTTCAGGATGG	HPEDSSFYICSARGLGGEKLFFGSGTQLSVL	TRBJ1-4	TRBV20-1	2	-6.112
CAAGACAGAGAGCTGGGTTCCACTGCCAAAAAACAGTTTTTCACCGCCCCCCATGGGGCTGCTGGCACAGAAGTACACAGATGTCTGGGAGGGA	PSQTSVYFCASSPMGGGEKLFFGSGTQLSVL	TRBJ1-4	TRBV6-1	4	-5.811
CAAGACAGAGAGCTGGGTTCCACTGCCAAAAAACAGTTTTTCACCGCCCCCCGAGGCACAGAAGTACACAGATGTCTGGGAGGGAGCAGCCAAC	LAAPSQTSVYFCASGGGEKLFFGSGTQLSVL	TRBJ1-4	TRBV6-6	2	-6.112
CAAGACAGAGAGCTGGGTTCCACTGCCAAAAAACAGTTTTTCACCGCCCCCTAGGCTACTGCTGGCACAGAAGTACACAGATGTCTGGGAGGGA	PSQTSVYFCASSSLGGGEKLFFGSGTQLSVL	TRBJ1-4	TRBV6-6	7	-5.568
CAAGACAGAGAGCTGGGTTCCACTGCCAAAAAACAGTTTTTCACCGCCCCCTGAATCTTGGCTGCTGGCGCAGAGATACAGGGCTGAGTCTTCT	EDSALYLCASSQDSGGGEKLFFGSGTQLSVL	TRBJ1-4	TRBV4-1	3	-5.936
CAAGACAGAGAGCTGGGTTCCACTGCCAAAAAACAGTTTTTCACCGCCCCCTGTAGGTGTGCTGCTGGCACAGAGGTACATAGATGTCTGGTTG	NQTSMYLCASSTPTGGGEKLFFGSGTQLSVL	TRBJ1-4	TRBV28	3	-5.936
CAAGACAGAGAGCTGGGTTCCACTGCCAAAAAACAGTTTTTCACCGCCCCCTGTCCGGCTGCTGGCACAGAAGTACACAGCTGAGTCCCTGGGT	PRDSAVYFCASSRTGGGEKLFFGSGTQLSVL	TRBJ1-4	TRBV12-3; TRBV12-4	3	-5.936
CAAGACAGAGAGCTGGGTTCCACTGCCAAAAAACAGTTTTTCACCGCCCCCTGTTTGTTCCGCACTGCAGATGTAGAAGCTGCTGTCTTCAGGA	PEDSSFYICSAEQTGGGEKLFFGSGTQLSVL	TRBJ1-4	TRBV20-1	5	-5.714
CAAGACAGAGAGCTGGGTTCCACTGCCAAAAAACAGTTTTTCACCGCCCCGGTAACCCTTGCTGGCACAGAGGTACATAGATGTCTGGTTGGTG	TNQTSMYLCASKGYRGGEKLFFGSGTQLSVL	TRBJ1-4	TRBV28	2	-6.112
CAAGACAGAGAGCTGGGTTCCACTGCCAAAAAACAGTTTTTCACCGCCCCTGTCCAGGTAACTGCTGGCACAGAAGTACACAGATGTCTGGGAG	SQTSVYFCASSYLDRGGEKLFFGSGTQLSVL	TRBJ1-4	TRBV6-5	2	-6.112
CAAGACAGAGAGCTGGGTTCCACTGCCAAAAAACAGTTTTTCACCGCCCTGGGACGAAGCACTGCAGATGTAGAAGCTGCTGTCTTCAGGATGG	HPEDSSFYICSASSQGGEKLFFGSGTQLSVL	TRBJ1-4	TRBV20-1	4	-5.811
CAAGACAGAGAGCTGGGTTCCACTGCCAAAAAACAGTTTTTCACCGCCCTGTCGTGTGGCACTGCAGATGTAGAAGCTGCTGTCTTCAGGATGG	HPEDSSFYICSATRQGGEKLFFGSGTQLSVL	TRBJ1-4	TRBV20-1	3	-5.936
CAAGACAGAGAGCTGGGTTCCACTGCCAAAAAACAGTTTTTCACCGCCGCCCTGTCGTGCACTGCAGATGTAGAAGCTGCTGTCTTCAGGATGG	HPEDSSFYICSARQGGGEKLFFGSGTQLSVL	TRBJ1-4	TRBV20-1	4	-5.811
CAAGACAGAGAGCTGGGTTCCACTGCCAAAAAACAGTTTTTCACCGCCTCCCGTTACTACGCTGCTGGCACAGAAATACAAAGCTGAGTCCCCC	GDSALYFCASSVVTGGGEKLFFGSGTQLSVL	TRBJ1-4	TRBV9	3	-5.936
CAAGACAGAGAGCTGGGTTCCACTGCCAAAAAACAGTTTTTCACCGCCTCCCTTATGGCTGCTGGCACAGAAATACACAGCAGAGTCACCAAGC	LGDSAVYFCASSHKGGGEKLFFGSGTQLSVL	TRBJ1-4	TRBV3-1	2	-6.112
CAAGACAGAGAGCTGGGTTCCACTGCCAAAAAACAGTTTTTCACCGCCTCTCCCTGCACTGCAGATGTAGAAGCTGCTGTCTTCAGGATGGGCN	AHPEDSSFYICSAGRGGEKLFFGSGTQLSVL	TRBJ1-4	TRBV20-1	2	-6.112
CAAGACAGAGAGCTGGGTTCCACTGCCAAAAAACAGTTTTTCACCGCCTGTACGATCTCTAGCACTGCAGATGTAGAAGCTGCTGTCTTCAGGA	PEDSSFYICSARDRTGGEKLFFGSGTQLSVL	TRBJ1-4	TRBV20-1	2	-6.112
CAAGACAGAGAGCTGGGTTCCACTGCCAAAAAACAGTTTTTCACCGCCTTTACTGCTGGCACAGAAGTACAGAGAGGTCTGGTTGGGGCTGGGC	PSPNQTSLYFCASSKGGEKLFFGSGTQLSVL	TRBJ1-4	TRBV27	17	-5.182
CAAGACAGAGAGCTGGGTTCCACTGCCAAAAAACAGTTTTTCACCGCGACCTTCAACGCTGCAGAGATATATGCTGCTGTCTTCAGGGCTCATG	MSPEDSSIYLCSVEGRGEKLFFGSGTQLSVL	TRBJ1-4	TRBV29-1	5	-5.714
CAAGACAGAGAGCTGGGTTCCACTGCCAAAAAACAGTTTTTCACCGCGCCCCCGTAAACTGCTGGCACAGAAGTACAGAGAGGTCTGGTTGGGG	PNQTSLYFCASSLRGRGEKLFFGSGTQLSVL	TRBJ1-4	TRBV27	3	-5.936
CAAGACAGAGAGCTGGGTTCCACTGCCAAAAAACAGTTTTTCACCGCGCCCCCTGGGACTGCTGGCACAGAAGTACACAGATGTCTGGGAGGGA	PSQTSVYFCASSPRGRGEKLFFGSGTQLSVL	TRBJ1-4	TRBV6-5	12	-5.334
CAAGACAGAGAGCTGGGTTCCACTGCCAAAAAACAGTTTTTCACCGCTAATGGCTTCACTGCTGGCACAGAAGTACATGGCTGAGTCCTCCAGC	LEDSAMYFCASSEAISGEKLFFGSGTQLSVL	TRBJ1-4	TRBV2	2	-6.112
CAAGACAGAGAGCTGGGTTCCACTGCCAAAAAACAGTTTTTCACCGCTACCTCCGTGGTTCTTCGAGTAACTGCTGGCACAGAAGTACACAGAT	SVYFCASSYSKNHGGSGEKLFFGSGTQLSVL	TRBJ1-4	TRBV6-2	3	-5.936
CAAGACAGAGAGCTGGGTTCCACTGCCAAAAAACAGTTTTTCACCGCTCCCCTGTACACTGCTGGCACAGAAGTACACAGATGTCTGGGAGGGA	PSQTSVYFCASSVQGSGEKLFFGSGTQLSVL	TRBJ1-4	TRBV6-1	2	-6.112
CAAGACAGAGAGCTGGGTTCCACTGCCAAAAAACAGTTTTTCACCGCTCCCTCTAACTGCTGGCACAGAAGTACACAGATGTCTGGGAGGGAGC	LPPRHLCTSVPAVRGSGEKLFFGSGTQLSVL	TRBJ1-4	TRBV6-5	7	-5.568
CAAGACAGAGAGCTGGGTTCCACTGCCAAAAAACAGTTTTTCACCGCTCCCTGTCGATCTGCTGGTGGCACACAGGTACATGGCTGCGTCCCCC	GDAAMYLCATSRSTGSGEKLFFGSGTQLSVL	TRBJ1-4	TRBV15	2	-6.112
CAAGACAGAGAGCTGGGTTCCACTGCCAAAAAACAGTTTTTCACCGCTCGCTCCCAGTTGGCTGCTGGCACAGAAATAAACTCCAGAATCCTCC	EDSGVYFCASSQLGASGEKLFFGSGTQLSVL	TRBJ1-4	TRBV14	5	-5.714
CAAGACAGAGAGCTGGGTTCCACTGCCAAAAAACAGTTTTTCACCGGCCCCTGATACGCTGCTGGCACAGAAATACAAAGCTGAGTCCCCCAGC	LGDSALYFCASSVSGAGEKLFFGSGTQLSVL	TRBJ1-4	TRBV9	2	-6.112
CAAGACAGAGAGCTGGGTTCCACTGCCAAAAAACAGTTTTTCACCGGCCCTGTCCCCATATAAGCTGCTGGCACAGAGATACATGGCCGAGTCC	DSAMYLCASSLYGDRAGEKLFFGSGTQLSVL	TRBJ1-4	TRBV7-9	3	-5.936
CAAGACAGAGAGCTGGGTTCCACTGCCAAAAAACAGTTTTTCACCGGCCCTGTCCTCTCTAGCACTGCAGATGTAGAAGCTGCTGTCTTCAGGA	PEDSSFYICSAREDRAGEKLFFGSGTQLSVL	TRBJ1-4	TRBV20-1	5	-5.714
CAAGACAGAGAGCTGGGTTCCACTGCCAAAAAACAGTTTTTCACCGGCCGACCGGCTGGCACAGAAGTACACAGATGTCTGGGAGGGAGCAGCC	AAPSQTSVYFCASRSAGEKLFFGSGTQLSVL	TRBJ1-4	TRBV6-1	6	-5.635
CAAGACAGAGAGCTGGGTTCCACTGCCAAAAAACAGTTTTTCACCGGCCGGCGGGTAACTGCTGGCACAGAAGTACACAGATGTCTGGGAGGGA	PSQTSVYFCASSYPPAGEKLFFGSGTQLSVL	TRBJ1-4	TRBV6-6	3	-5.936
CAAGACAGAGAGCTGGGTTCCACTGCCAAAAAACAGTTTTTCACCGGCGCCCCCTGCCCAGGGGTTGCTGGCACAGAGATACATGGCCGAGTCC	DSAMYLCASNPWAGGAGEKLFFGSGTQLSVL	TRBJ1-4	TRBV7-9	2	-6.112
CAAGACAGAGAGCTGGGTTCCACTGCCAAAAAACAGTTTTTCACCGGCGTCACGTCCTCTGCTGGCGCAGAAATACACAGATGTCTGGGAGCGG	RSQTSVYFCASRGRDAGEKLFFGSGTQLSVL	TRBJ1-4	TRBV10-2	2	-6.112
CAAGACAGAGAGCTGGGTTCCACTGCCAAAAAACAGTTTTTCACCGGGGGTGTAACTGCTGGCACAGAAGTACACAGATGTCTGGGAGGGAGCA	APSQTSVYFCASSYTPGEKLFFGSGTQLSVL	TRBJ1-4	TRBV6-5	6	-5.635
CAAGACAGAGAGCTGGGTTCCACTGCCAAAAAACAGTTTTTCACCGGTACGCCCTGTTAATGGCTGGCTGCTGGCACAGAAATACACAGCAGAG	SAVYFCASSQPLTGRTGEKLFFGSGTQLSVL	TRBJ1-4	TRBV3-1	5	-5.714
CAAGACAGAGAGCTGGGTTCCACTGCCAAAAAACAGTTTTTCACCGGTCCATACGGGATCTCTACTGGCACAGAGATAGAAAGCTGTCGGGTTC	NPTAFYLCASRDPVWTGEKLFFGSGTQLSVL	TRBJ1-4	TRBV19	4	-5.811
CAAGACAGAGAGCTGGGTTCCACTGCCAAAAAACAGTTTTTCACCGGTCCCTTCGATTTCACTGCTGGCACAGAAGTACACAGATGTCTGGGAG	SQTSVYFCASSEIEGTGEKLFFGSGTQLSVL	TRBJ1-4	TRBV6-1	3	-5.936
CAAGACAGAGAGCTGGGTTCCACTGCCAAAAAACAGTTTTTCACCGTAAGGTGATCTAGCACTGCAGATGTAGAAGCTGCTGTCTTCAGGATGN	HPEDSSFYICSARSPYGEKLFFGSGTQLSVL	TRBJ1-4	TRBV20-1	2	-6.112
CAAGACAGAGAGCTGGGTTCCACTGCCAAAAAACAGTTTTTCACCGTACCATAAGCTGCTGGCACAGAGATACACGGCCGAGTCCTCCTGCTGT	QQEDSAVYLCASSLWYGEKLFFGSGTQLSVL	TRBJ1-4	TRBV7-2	2	-6.112
CAAGACAGAGAGCTGGGTTCCACTGCCAAAAAACAGTTTTTCACCGTATAATCCGCTGGCACAGAGATAGAAAGCTGTCGGGTTCTTTTGGGCC	AQKNPTAFYLCASGLYGEKLFFGSGTQLSVL	TRBJ1-4	TRBV19	8	-5.51
CAAGACAGAGAGCTGGGTTCCACTGCCAAAAAACAGTTTTTCACCGTCCCAGGCCTCGAGATCTCTAGCACTGCAGATGTAGAAGCTGCTGTCT	DSSFYICSARDLEAWDGEKLFFGSGTQLSVL	TRBJ1-4	TRBV20-1	6	-5.635
CAAGACAGAGAGCTGGGTTCCACTGCCAAAAAACAGTTTTTCACCGTCCCGGCTGCTGGCACAGAGATACATGGCCGAGTCCCCAAGCTCTGCA	AELGDSAMYLCASSRDGEKLFFGSGTQLSVL	TRBJ1-4	TRBV11-1	4	-5.811
CAAGACAGAGAGCTGGGTTCCACTGCCAAAAAACAGTTTTTCACCGTCCGGCCGGTTACTAGCACTGCAGATGTAGAAGCTGCTGTCTTCAGGA	PEDSSFYICSASNRPDGEKLFFGSGTQLSVL	TRBJ1-4	TRBV20-1	3	-5.936
CAAGACAGAGAGCTGGGTTCCACTGCCAAAAAACAGTTTTTCACCGTCCTCGGTGGCACAGAGGTACATAGATGTCTGGTTGGTGCTGGCGGAC	SASTNQTSMYLCATEDGEKLFFGSGTQLSVL	TRBJ1-4	TRBV28	8	-5.51
CAAGACAGAGAGCTGGGTTCCACTGCCAAAAAACAGTTTTTCACCGTCTTGGCTAGCACTGCAGATGTAGAAGCTGCTGTCTTCAGGATGGGCA	AHPEDSSFYICSASQDGEKLFFGSGTQLSVL	TRBJ1-4	TRBV20-1	2	-6.112
CAAGACAGAGAGCTGGGTTCCACTGCCAAAAAACAGTTTTTCACCGTGCCCCAAGCGGGGGCTGCTGGCACAGAGATACACGGCCGAGTCCTCN	EDSAVYLCASSPRLGHGEKLFFGSGTQLSVL	TRBJ1-4	TRBV7-2	2	-6.112
CAAGACAGAGAGCTGGGTTCCACTGCCAAAAAACAGTTTTTCACCGTTACTAGCACTGCAGATGTAGAAGCTGCTGTCTTCAGGATGGGCACTG	SAHPEDSSFYICSASNGEKLFFGSGTQLSVL	TRBJ1-4	TRBV20-1	3	-5.936
CAAGACAGAGAGCTGGGTTCCACTGCCAAAAAACAGTTTTTCACCGTTCAAGCTGCTGGCGCAAAGATAAAGGGCCGAGTCCCCCAGCTCCAAG	LELGDSALYLCASSLNGEKLFFGSGTQLSVL	TRBJ1-4	TRBV5-1	4	-5.811
CAAGACAGAGAGCTGGGTTCCACTGCCAAAAAACAGTTTTTCACCGTTTCCCTGAAAGCTGCTGGCGCAAAGATAAAGGGCCGAGTCCCCCAGC	LGDSALYLCASSFQGNGEKLFFGSGTQLSVL	TRBJ1-4	TRBV5-1	11	-5.371
CAAGACAGAGAGCTGGGTTCCACTGCCAAAAAACAGTTTTTCACCTAAACCCCCTAGACGGGGGGAGCTGCTGGCACAGAGATACACGGCCGAG	SAVYLCASSSPRLGGLGEKLFFGSGTQLSVL	TRBJ1-4	TRBV11-2	7	-5.568
CAAGACAGAGAGCTGGGTTCCACTGCCAAAAAACAGTTTTTCACCTAACACCTGTCGGCTGCTGGCACAGAAATACACAGCAGAGTCACCAAGC	LGDSAVYFCASSRQVLGEKLFFGSGTQLSVL	TRBJ1-4	TRBV3-1	2	-6.112
CAAGACAGAGAGCTGGGTTCCACTGCCAAAAAACAGTTTTTCACCTACCCCCTGTAGGCTGCTGGCGCAAAGATAAAGGGCCGAGTCCCCCAGC	LGDSALYLCASSLQGVGEKLFFGSGTQLSVL	TRBJ1-4	TRBV5-1	2	-6.112
CAAGACAGAGAGCTGGGTTCCACTGCCAAAAAACAGTTTTTCACCTACGCCCCCTGTCCCGGATGTGGCACAGAAGTACACAGATGTCTGGGAG	SQTSVYFCATSGTGGVGEKLFFGSGTQLSVL	TRBJ1-4	TRBV6-6	12	-5.334
CAAGACAGAGAGCTGGGTTCCACTGCCAAAAAACAGTTTTTCACCTACTCGATCTTGGCTGCTGGCGCAGAGATACAGGGCTGAGTCTTCTGGC	PEDSALYLCASSQDRVGEKLFFGSGTQLSVL	TRBJ1-4	TRBV4-1	2	-6.112
CAAGACAGAGAGCTGGGTTCCACTGCCAAAAAACAGTTTTTCACCTAGATCTCTAGCACTGCAGATGTAGAAGCTGCTGTCTTCAGGATGGGCA	AHPEDSSFYICSARDLGEKLFFGSGTQLSVL	TRBJ1-4	TRBV20-1	6	-5.635
CAAGACAGAGAGCTGGGTTCCACTGCCAAAAAACAGTTTTTCACCTAGTCCCCTGTGTATGACGCTGCAGAGATATATGCTGCTGTCTTCAGGG	PEDSSIYLCSVIHRGLGEKLFFGSGTQLSVL	TRBJ1-4	TRBV29-1	4	-5.811
CAAGACAGAGAGCTGGGTTCCACTGCCAAAAAACAGTTTTTCACCTATACCCCCCTGGTTGCACTGCAGATGTAGAAGCTGCTGTCTTCAGGAT	S*RQQLLHLQCNQGGIGEKLFFGSGTQLSVL	TRBJ1-4	TRBV20-1	4	-5.811
CAAGACAGAGAGCTGGGTTCCACTGCCAAAAAACAGTTTTTCACCTATAGTCCTCCGTCCCGAGTAACTGCTGGCACAGAAGTACACAGATGTC	TSVYFCASSYSGRRTIGEKLFFGSGTQLSVL	TRBJ1-4	TRBV6-5	2	-6.112
CAAGACAGAGAGCTGGGTTCCACTGCCAAAAAACAGTTTTTCACCTATCCCCGCCTCTTTGCACTGCAGATGTAGAAGCTGCTGTCTTCAGGAT	S*RQQLLHLQCKEAGIGEKLFFGSGTQLSVL	TRBJ1-4	TRBV20-1	3	-5.936
CAAGACAGAGAGCTGGGTTCCACTGCCAAAAAACAGTTTTTCACCTATCCCTGTCCCCCTGCTGGCACAGAAGTACAGAGAGGTCTGGTTGGGG	PNQTSLYFCASRGTGIGEKLFFGSGTQLSVL	TRBJ1-4	TRBV27	3	-5.936
CAAGACAGAGAGCTGGGTTCCACTGCCAAAAAACAGTTTTTCACCTCCAACTGTCTTCGAGTCTCGGCTGCTGGCACAGAAATACACAGCAGAG	SAVYFCASSRDSKTVGGEKLFFGSGTQLSVL	TRBJ1-4	TRBV3-1	2	-6.112
CAAGACAGAGAGCTGGGTTCCACTGCCAAAAAACAGTTTTTCACCTCCAATACTCGACTCACTGATGGCACAGAAGTACACAGATGTCTGGGAG	SQTSVYFCAISESSIGGEKLFFGSGTQLSVL	TRBJ1-4	TRBV10-3	3	-5.936
CAAGACAGAGAGCTGGGTTCCACTGCCAAAAAACAGTTTTTCACCTCCATCTTCAACGCTGCAGAGATATATGCTGCTGTCTTCAGGGCTCATG	MSPEDSSIYLCSVEDGGEKLFFGSGTQLSVL	TRBJ1-4	TRBV29-1	10	-5.413
CAAGACAGAGAGCTGGGTTCCACTGCCAAAAAACAGTTTTTCACCTCCCCCCCTCCTTTGGCTGCTGGCGCAGAGATACAGGGCCGAGTCTTCT	EDSALYLCASSQRRGGGEKLFFGSGTQLSVL	TRBJ1-4	TRBV4-3	3	-5.936
CAAGACAGAGAGCTGGGTTCCACTGCCAAAAAACAGTTTTTCACCTCCCCCCTCCTGATCTCTAGCACTGCAGATGTAGAAGCTGCTGTCTTCA	EDSSFYICSARDQEGGGEKLFFGSGTQLSVL	TRBJ1-4	TRBV20-1	3	-5.936
CAAGACAGAGAGCTGGGTTCCACTGCCAAAAAACAGTTTTTCACCTCCCCCCTGTCCTCTAGCACTGCAGATGTAGAAGCTGCTGTCTTCAGGA	PEDSSFYICSARGQGGGEKLFFGSGTQLSVL	TRBJ1-4	TRBV20-1	4	-5.811
CAAGACAGAGAGCTGGGTTCCACTGCCAAAAAACAGTTTTTCACCTCCCCCCTGTTGGTTAACGCTGCAGAGATATATGCTGCTGTCTTCAGGG	PEDSSIYLCSVNQQGGGEKLFFGSGTQLSVL	TRBJ1-4	TRBV29-1	2	-6.112
CAAGACAGAGAGCTGGGTTCCACTGCCAAAAAACAGTTTTTCACCTCCCCCGCGTTTTACACTCCAGGCACAGAGATAGAAGCCAGAGTCACTG	SDSGFYLCAWSVKRGGGEKLFFGSGTQLSVL	TRBJ1-4	TRBV30	2	-6.112
CAAGACAGAGAGCTGGGTTCCACTGCCAAAAAACAGTTTTTCACCTCCCCTGTCCAAGCTGCTGGCACAGAGATACAGGGCCGAGTCGTCCAGC	LDDSALYLCASSLDRGGEKLFFGSGTQLSVL	TRBJ1-4	TRBV5-4	2	-6.112
CAAGACAGAGAGCTGGGTTCCACTGCCAAAAAACAGTTTTTCACCTCCCCTGTCCGGGGAGCTGGCACAGAAATAAGCTGCCGAATCTCCTCGC	RGDSAAYFCASSPDRGGEKLFFGSGTQLSVL	TRBJ1-4	TRBV18	3	-5.936
CAAGACAGAGAGCTGGGTTCCACTGCCAAAAAACAGTTTTTCACCTCCCCTTAAGCTGCTGGCACAGAGATACATGGCCGAGTCCCCCTGCTCT	EQGDSAMYLCASSLRGGEKLFFGSGTQLSVL	TRBJ1-4	TRBV7-9	4	-5.811
CAAGACAGAGAGCTGGGTTCCACTGCCAAAAAACAGTTTTTCACCTCCCGAAGAGACGCTGCAGAGATATATGCTGCTGTCTTCAGGGCTCATG	MSPEDSSIYLCSVSSGGEKLFFGSGTQLSVL	TRBJ1-4	TRBV29-1	3	-5.936
CAAGACAGAGAGCTGGGTTCCACTGCCAAAAAACAGTTTTTCACCTCCCGGAGTCCGGAGGCTGCTGGCACAGAGATACATGGCCGAGTCCCCC	GDSAMYLCASSLRTPGGEKLFFGSGTQLSVL	TRBJ1-4	TRBV7-9	5	-5.714
CAAGACAGAGAGCTGGGTTCCACTGCCAAAAAACAGTTTTTCACCTCCCGTGGCCCGGTGGGGACTGCTGGCACAGAAGTACACAGCTGAGTCC	DSAVYFCASSPHRATGGEKLFFGSGTQLSVL	TRBJ1-4	TRBV12-3; TRBV12-4	3	-5.936
CAAGACAGAGAGCTGGGTTCCACTGCCAAAAAACAGTTTTTCACCTCCCGTTGAATTGCTGCTGGCGCAAAGATAAAGGGCCGAGTCCCCCAGC	LGDSALYLCASSNSTGGEKLFFGSGTQLSVL	TRBJ1-4	TRBV5-1	53	-4.688
CAAGACAGAGAGCTGGGTTCCACTGCCAAAAAACAGTTTTTCACCTCCCTCTGCCCCGATCTGGCTGCTGGCACAGAGATACAGGGCCGAGTCT	DSALYLCASSQIGAEGGEKLFFGSGTQLSVL	TRBJ1-4	TRBV4-2	2	-6.112
CAAGACAGAGAGCTGGGTTCCACTGCCAAAAAACAGTTTTTCACCTCCCTGCGAAGGGGCACTGCAGATGTAGAAGCTGCTGTCTTCAGGATGG	HPEDSSFYICSAPSQGGEKLFFGSGTQLSVL	TRBJ1-4	TRBV20-1	4	-5.811
CAAGACAGAGAGCTGGGTTCCACTGCCAAAAAACAGTTTTTCACCTCCCTGTCCAGGAGCACTGCAGATGTAGAAGCTGCTGTCTTCAGGATGG	HPEDSSFYICSAPGQGGEKLFFGSGTQLSVL	TRBJ1-4	TRBV20-1	4	-5.811
CAAGACAGAGAGCTGGGTTCCACTGCCAAAAAACAGTTTTTCACCTCCCTGTCCCCCTAAGCTGCTGGCACAGAGATACACGGCCGAGTCCTCC	EDSAVYLCASSLGGQGGEKLFFGSGTQLSVL	TRBJ1-4	TRBV7-2	26	-4.998
CAAGACAGAGAGCTGGGTTCCACTGCCAAAAAACAGTTTTTCACCTCCCTGTCCCGGAATAAAGCTGCTGGCGCAAAGATAAAGGGCCGAGTCC	DSALYLCASSFIPGQGGEKLFFGSGTQLSVL	TRBJ1-4	TRBV5-1	2	-6.112
CAAGACAGAGAGCTGGGTTCCACTGCCAAAAAACAGTTTTTCACCTCCCTGTTTGGCCAAGCTGCTGGCACAGAGATAGAGGGCCGAGTCCCCC	GDSALYLCASSLAKQGGEKLFFGSGTQLSVL	TRBJ1-4	TRBV5-6	3	-5.936
CAAGACAGAGAGCTGGGTTCCACTGCCAAAAAACAGTTTTTCACCTCCGCCACCAACTTGGCTGCTGGCACAGAAATACACAGCAGAGTCACCA	GDSAVYFCASSQVGGGGEKLFFGSGTQLSVL	TRBJ1-4	TRBV3-1	3	-5.936
CAAGACAGAGAGCTGGGTTCCACTGCCAAAAAACAGTTTTTCACCTCCGCTGCTGGCACAGAAATAAACTCCAGAATCCTCCAGTTCTGCAGGC	PAELEDSGVYFCASSGGEKLFFGSGTQLSVL	TRBJ1-4	TRBV14	6	-5.635
CAAGACAGAGAGCTGGGTTCCACTGCCAAAAAACAGTTTTTCACCTCCTCCCCTGTGGTCTCTAGCACTGCAGATGTAGAAGCTGCTGTCTTCA	EDSSFYICSARDHRGGGEKLFFGSGTQLSVL	TRBJ1-4	TRBV20-1	4	-5.811
CAAGACAGAGAGCTGGGTTCCACTGCCAAAAAACAGTTTTTCACCTCCTCCCTGTCCATGGTGGCTGCTGGCGCAGAGATACAGGGCTGAGTCT	DSALYLCASSHHGQGGGEKLFFGSGTQLSVL	TRBJ1-4	TRBV4-1	3	-5.936
CAAGACAGAGAGCTGGGTTCCACTGCCAAAAAACAGTTTTTCACCTCCTCGTTGGCTGTCCCCCGCACTGCAGATGTAGAAGCTGCTGTCTTCA	EDSSFYICSAGDSQRGGEKLFFGSGTQLSVL	TRBJ1-4	TRBV20-1	3	-5.936
CAAGACAGAGAGCTGGGTTCCACTGCCAAAAAACAGTTTTTCACCTCGATCCCCCCCGGTGGCGCAGAAATACACAGATGTCTGGGAGCGGGTA	TRSQTSVYFCATGGDRGEKLFFGSGTQLSVL	TRBJ1-4	TRBV10-2	56	-4.665
CAAGACAGAGAGCTGGGTTCCACTGCCAAAAAACAGTTTTTCACCTCGCCCCCTGTGGGGACTGCTGGCACAGAAGTACACAGCTGAGTCCCTG	RDSAVYFCASSPHRGRGEKLFFGSGTQLSVL	TRBJ1-4	TRBV12-3; TRBV12-4	2	-6.112
CAAGACAGAGAGCTGGGTTCCACTGCCAAAAAACAGTTTTTCACCTCGGAAAGGCCATTCACTGCTGGCACAGAAGTACACAGATGTCTGGGAG	SQTSVYFCASSEWPFRGEKLFFGSGTQLSVL	TRBJ1-4	TRBV6-1	3	-5.936
CAAGACAGAGAGCTGGGTTCCACTGCCAAAAAACAGTTTTTCACCTCGGGTCCCCGAATAGTAACTGCTGGCACAGAAGTACACAGATGTCTGG	QTSVYFCASSYYSGTRGEKLFFGSGTQLSVL	TRBJ1-4	TRBV6-5	5	-5.714
CAAGACAGAGAGCTGGGTTCCACTGCCAAAAAACAGTTTTTCACCTCTACCCTGTCGGTTCCTAGCACTGCAGATGTAGAAGCTGCTGTCTTCA	EDSSFYICSARNRQGRGEKLFFGSGTQLSVL	TRBJ1-4	TRBV20-1	4	-5.811
CAAGACAGAGAGCTGGGTTCCACTGCCAAAAAACAGTTTTTCACCTCTCCCCTCTCTAGCACTGCAGATGTAGAAGCTGCTGTCTTCAGGATGG	HPEDSSFYICSAREGRGEKLFFGSGTQLSVL	TRBJ1-4	TRBV20-1	3	-5.936
CAAGACAGAGAGCTGGGTTCCACTGCCAAAAAACAGTTTTTCACCTCTTGGGGAGCTGCTGGCACAGAGATACATGGCCGAGTCCCCCTGCTCT	EQGDSAMYLCASSSPRGEKLFFGSGTQLSVL	TRBJ1-4	TRBV7-9	3	-5.936
CAAGACAGAGAGCTGGGTTCCACTGCCAAAAAACAGTTTTTCACCTCTTTCCCTGTCCTGCGCACTGCAGATGTAGAAGCTGCTGTCTTCAGGN	PEDSSFYICSAQDRERGEKLFFGSGTQLSVL	TRBJ1-4	TRBV20-1	2	-6.112
CAAGACAGAGAGCTGGGTTCCACTGCCAAAAAACAGTTTTTCACCTGAAGCCTGCGGGCTGCTGGCACAGAGATACACGGCCGAGTCCTCCTGC	QEDSAVYLCASSPQASGEKLFFGSGTQLSVL	TRBJ1-4	TRBV7-2	2	-6.112
CAAGACAGAGAGCTGGGTTCCACTGCCAAAAAACAGTTTTTCACCTGAAGTGGCACTGCAGATGTAGAAGCTGCTGTCTTCAGGATGGGCACTG	SAHPEDSSFYICSATSGEKLFFGSGTQLSVL	TRBJ1-4	TRBV20-1	4	-5.811
CAAGACAGAGAGCTGGGTTCCACTGCCAAAAAACAGTTTTTCACCTGACGCCTGTAGTTTACTGCTGGCACAGAAGTACACAGATGTTTGGGAG	SQTSVYFCASSKLQASGEKLFFGSGTQLSVL	TRBJ1-4	TRBV6-2	5	-5.714
CAAGACAGAGAGCTGGGTTCCACTGCCAAAAAACAGTTTTTCACCTGAGTTCCCTGGTTGTCGGCTGCTGGCACAGAAGTACACAGATGTCTGG	QTSVYFCASSRQPGNSGEKLFFGSGTQLSVL	TRBJ1-4	TRBV6-5	3	-5.936
CAAGACAGAGAGCTGGGTTCCACTGCCAAAAAACAGTTTTTCACCTGATCGCTGTCCCGAGCTGCTGGCACAGAAATACACAGCAGAGTCACCA	GDSAVYFCASSSGQRSGEKLFFGSGTQLSVL	TRBJ1-4	TRBV3-1	3	-5.936
CAAGACAGAGAGCTGGGTTCCACTGCCAAAAAACAGTTTTTCACCTGATCGTTGGCTGCTGGCACAGAAATACACAGCAGAGTCACCAAGCTCC	ELGDSAVYFCASSQRSGEKLFFGSGTQLSVL	TRBJ1-4	TRBV3-1	2	-6.112
CAAGACAGAGAGCTGGGTTCCACTGCCAAAAAACAGTTTTTCACCTGCCCCCAAGGGGGGTGAGCTGGCACAGAAATAAGCTGCCGAATCTCCT	GDSAAYFCASSPPLGAGEKLFFGSGTQLSVL	TRBJ1-4	TRBV18	2	-6.112
CAAGACAGAGAGCTGGGTTCCACTGCCAAAAAACAGTTTTTCACCTGCCCCCCCAACGGCAGCACTGCAGATGTAGAAGCTGCTGTCTTCAGGA	PEDSSFYICSAAVGGAGEKLFFGSGTQLSVL	TRBJ1-4	TRBV20-1	2	-6.112
CAAGACAGAGAGCTGGGTTCCACTGCCAAAAAACAGTTTTTCACCTGCCCCCCCGTAACTGCTGGCACAGAAGTACACAGATGTCTGGGAGGGA	PSQTSVYFCASSYGGAGEKLFFGSGTQLSVL	TRBJ1-4	TRBV6-5	10	-5.413
CAAGACAGAGAGCTGGGTTCCACTGCCAAAAAACAGTTTTTCACCTGCCCCCCGAAAGCTGCTGGCACAGAGATACAGGGCCGAGTCCCCCAGC	LGDSALYLCASSFRGAGEKLFFGSGTQLSVL	TRBJ1-4	TRBV5-5	2	-6.112
CAAGACAGAGAGCTGGGTTCCACTGCCAAAAAACAGTTTTTCACCTGCCCCCTGTCTCGCCGGAGCACTGCAGATGTAGAAGCTGCTGTCTTCA	EDSSFYICSAPARQGAGEKLFFGSGTQLSVL	TRBJ1-4	TRBV20-1	2	-6.112
CAAGACAGAGAGCTGGGTTCCACTGCCAAAAAACAGTTTTTCACCTGCCCCTGTCGAGGTGGCACAGAGATAGAAAGCTGTCGGGTTCTTTTGG	QKNPTAFYLCATSTGAGEKLFFGSGTQLSVL	TRBJ1-4	TRBV19	2	-6.112
CAAGACAGAGAGCTGGGTTCCACTGCCAAAAAACAGTTTTTCACCTGCCCTGTCCCTGCTGGCACAGAAGTACATGGCTGAGTCCTCCAGCTTT	KLEDSAMYFCASRDRAGEKLFFGSGTQLSVL	TRBJ1-4	TRBV2	2	-6.112
CAAGACAGAGAGCTGGGTTCCACTGCCAAAAAACAGTTTTTCACCTGCGCCCCCTCTCAAGAAACTGCTGGCACAGAAGTACAGAGAGGTCTGG	QTSLYFCASSFLRGGAGEKLFFGSGTQLSVL	TRBJ1-4	TRBV27	2	-6.112
CAAGACAGAGAGCTGGGTTCCACTGCCAAAAAACAGTTTTTCACCTGCTGTCCCGGTTGACGCACTGCAGATGTAGAAGCTGCTGTCTTCAGGA	PEDSSFYICSASTGTAGEKLFFGSGTQLSVL	TRBJ1-4	TRBV20-1	5	-5.714
CAAGACAGAGAGCTGGGTTCCACTGCCAAAAAACAGTTTTTCACCTGGATCGGCTCTGCTGGCACAGAAGTACACAGATGTCTGGGAGGGAGCA	APSQTSVYFCASRADPGEKLFFGSGTQLSVL	TRBJ1-4	TRBV6-5	3	-5.936
CAAGACAGAGAGCTGGGTTCCACTGCCAAAAAACAGTTTTTCACCTGGCCTGTCCCGCGGTAAGCTGCTGGCACAGAGATACATGGCCGAGTCC	DSAMYLCASSLPRDRPGEKLFFGSGTQLSVL	TRBJ1-4	TRBV7-9	4	-5.811
CAAGACAGAGAGCTGGGTTCCACTGCCAAAAAACAGTTTTTCACCTGGTGAGCTGGCACAGAAATAAGCTGCCGAATCTCCTCGCACTACCTGC	QVVRGDSAAYFCASSPGEKLFFGSGTQLSVL	TRBJ1-4	TRBV18	8	-5.51
CAAGACAGAGAGCTGGGTTCCACTGCCAAAAAACAGTTTTTCACCTGGTGGGGTAACGCTGCAGAGATATATGCTGCTGTCTTCAGGGCTCATG	MSPEDSSIYLCSVTPPGEKLFFGSGTQLSVL	TRBJ1-4	TRBV29-1	2	-6.112
CAAGACAGAGAGCTGGGTTCCACTGCCAAAAAACAGTTTTTCACCTGTAAAGCTGCTGGCACAGAGATACACGGCCGAGTCCTCCTGCTGTGTG	TQQEDSAVYLCASSFTGEKLFFGSGTQLSVL	TRBJ1-4	TRBV7-2	3	-5.936
CAAGACAGAGAGCTGGGTTCCACTGCCAAAAAACAGTTTTTCACCTGTCCCCAAGCTGCTGGCACAGAGATACACGGCCGAGTCCTCAAGCTTT	KLEDSAVYLCASSLGTGEKLFFGSGTQLSVL	TRBJ1-4	TRBV11-2	3	-5.936
CAAGACAGAGAGCTGGGTTCCACTGCCAAAAAACAGTTTTTCACCTGTCCCCTGGAGCAAGCTGCTGGCGCAAAGATAAAGGGCCGAGTCCCCC	GDSALYLCASSLLQGTGEKLFFGSGTQLSVL	TRBJ1-4	TRBV5-1	2	-6.112
CAAGACAGAGAGCTGGGTTCCACTGCCAAAAAACAGTTTTTCACCTGTCCGGAGGGCACTGCAGATGTAGAAGCTGCTGTCTTCAGGATGGGCA	AHPEDSSFYICSALRTGEKLFFGSGTQLSVL	TRBJ1-4	TRBV20-1	6	-5.635
CAAGACAGAGAGCTGGGTTCCACTGCCAAAAAACAGTTTTTCACCTGTGCTGGCACAGAAGTACACAGATGTCTGGGAGGGAGCAGCCAACTCC	ELAAPSQTSVYFCASTGEKLFFGSGTQLSVL	TRBJ1-4	TRBV6-6	3	-5.936
CAAGACAGAGAGCTGGGTTCCACTGCCAAAAAACAGTTTTTCACCTTCAGAACGAGCACTGCAGATGTAGAAGCTGCTGTCTTCAGGATGGGCA	AHPEDSSFYICSARSEGEKLFFGSGTQLSVL	TRBJ1-4	TRBV20-1	8	-5.51
CAAGACAGAGAGCTGGGTTCCACTGCCAAAAAACAGTTTTTCACCTTCCCCCGCTGGTAGAGCAGCACTGCAGATGTAGAAGCTGCTGTCTTCA	EDSSFYICSAALPAGEGEKLFFGSGTQLSVL	TRBJ1-4	TRBV20-1	3	-5.936
CAAGACAGAGAGCTGGGTTCCACTGCCAAAAAACAGTTTTTCACCTTCCCTGCTGCTGATGGCACAGAAGTACACAGATGTCTGGGAGCTGGTA	TSSQTSVYFCAISSREGEKLFFGSGTQLSVL	TRBJ1-4	TRBV10-3	2	-6.112
CAAGACAGAGAGCTGGGTTCCACTGCCAAAAAACAGTTTTTCACCTTCCGTCCTAGGATCTCTAGCACTGCAGATGTAGAAGCTGCTGTCTTCA	EDSSFYICSARDPRTEGEKLFFGSGTQLSVL	TRBJ1-4	TRBV20-1	7	-5.568
CAAGACAGAGAGCTGGGTTCCACTGCCAAAAAACAGTTTTTCACCTTCGGCTCCACTGTAACTGCTGGCACAGAAGTACACAGATGTCTGGGAG	SQTSVYFCASSYSGAEGEKLFFGSGTQLSVL	TRBJ1-4	TRBV6-5	4	-5.811
CAAGACAGAGAGCTGGGTTCCACTGCCAAAAAACAGTTTTTCACCTTGCGCCCGGGAGGTGGCACAGAGATAGAAAGCTGTCGGGTTCTTTTGG	QKNPTAFYLCATSRAQGEKLFFGSGTQLSVL	TRBJ1-4	TRBV19	3	-5.936
CAAGACAGAGAGCTGGGTTCCACTGCCAAAAAACAGTTTTTCACCTTGGTAAAAACTGCTGGCACAGAAGTACACAGCTGAGTCCCTGGGTTCT	EPRDSAVYFCASSFYQGEKLFFGSGTQLSVL	TRBJ1-4	TRBV12-3; TRBV12-4	3	-5.936
CAAGACAGAGAGCTGGGTTCCACTGCCAAAAAACAGTTTTTCACCTTGTCCCTGTCCCCTGATGGCACAGAAGTACACAGATGTCTGGGAGCTG	SSQTSVYFCAIRGQGQGEKLFFGSGTQLSVL	TRBJ1-4	TRBV10-3	5	-5.714
CAAGACAGAGAGCTGGGTTCCACTGCCAAAAAACAGTTTTTCACCTTTAAGGTCGGTCGCGCTGCAGATGTAGAAGCTGCTGTCTTCAGGATGG	HPEDSSFYICSATDLKGEKLFFGSGTQLSVL	TRBJ1-4	TRBV20-1	4	-5.811
CAAGACAGAGAGCTGGGTTCCACTGCCAAAAAACAGTTTTTCACCTTTGCCCCTGTCGGGGCTGCTGGCACAGAAGTACACAGATGTCTGGGAG	SQTSVYFCASSPDRGKGEKLFFGSGTQLSVL	TRBJ1-4	TRBV6-5	2	-6.112
CAAGACAGAGAGCTGGGTTCCACTGCCAAAAAACAGTTTTTCACCTTTGCCGGCCCTTCCTAAGCTGGCACAGAAGTACACAGATGTCTGGGAG	SQTSVYFCASLGRAGKGEKLFFGSGTQLSVL	TRBJ1-4	TRBV6-6	7	-5.568
CAAGACAGAGAGCTGGGTTCCACTGCCAAAAAACAGTTTTTCACCTTTTGCGGTCCGCGGTCTGCTGGCACAGAAGTACACAGATGTCTGGGAG	SQTSVYFCASRPRTAKGEKLFFGSGTQLSVL	TRBJ1-4	TRBV6-5	4	-5.811
CAAGACAGAGAGCTGGGTTCCACTGCCAAAAAACAGTTTTTCACGAACCCCCCCGGACAGGCTGCTGGCGCAGAGATACAGGGCTGAGTCTTCT	EDSALYLCASSLSGGVREKLFFGSGTQLSVL	TRBJ1-4	TRBV4-1	4	-5.811
CAAGACAGAGAGCTGGGTTCCACTGCCAAAAAACAGTTTTTCACGAACCCCCCCGTGGGAGGCACAGAGATAGAAAGCTGTCGGGTTCTTTTGG	QKNPTAFYLCASHGGVREKLFFGSGTQLSVL	TRBJ1-4	TRBV19	3	-5.936
CAAGACAGAGAGCTGGGTTCCACTGCCAAAAAACAGTTTTTCACGAACCCTGTCAGCAGCACTGCAGATGTAGAAGCTGCTGTCTTCAGGATGG	HPEDSSFYICSAADRVREKLFFGSGTQLSVL	TRBJ1-4	TRBV20-1	16	-5.209
CAAGACAGAGAGCTGGGTTCCACTGCCAAAAAACAGTTTTTCACGAAGCCCTACCCGACCCGCGGGACTACTGGCACAGAGATAGAAAGCTGTC	TAFYLCASSPAGRVGLREKLFFGSGTQLSVL	TRBJ1-4	TRBV19	2	-6.112
CAAGACAGAGAGCTGGGTTCCACTGCCAAAAAACAGTTTTTCACGACCAAGGGCACTGCAGATGTAGAAGCTGCTGTCTTCAGGATGGGCACTG	SAHPEDSSFYICSALGREKLFFGSGTQLSVL	TRBJ1-4	TRBV20-1	4	-5.811
CAAGACAGAGAGCTGGGTTCCACTGCCAAAAAACAGTTTTTCACGACCCTGTCCCACCGGGGGAACACTGCAGATGTAGAAGCTGCTGTCTTCA	EDSSFYICSVPPVGQGREKLFFGSGTQLSVL	TRBJ1-4	TRBV20-1	41	-4.8
CAAGACAGAGAGCTGGGTTCCACTGCCAAAAAACAGTTTTTCACGACCCTGTCGAGGATCTCTAGCACTGCAGATGTAGAAGCTGCTGTCTTCA	EDSSFYICSARDPRQGREKLFFGSGTQLSVL	TRBJ1-4	TRBV20-1	2	-6.112
CAAGACAGAGAGCTGGGTTCCACTGCCAAAAAACAGTTTTTCACGACCTAACCCTGTACTAGCACTGCAGATGTAGAAGCTGCTGTCTTCAGGA	PEDSSFYICSASTGLGREKLFFGSGTQLSVL	TRBJ1-4	TRBV20-1	2	-6.112
CAAGACAGAGAGCTGGGTTCCACTGCCAAAAAACAGTTTTTCACGACCTCCCCCTGTCCAGCTGCTGGCGCAAAGATAAAGGGCCGAGTCCCCC	GDSALYLCASSWTGGGREKLFFGSGTQLSVL	TRBJ1-4	TRBV5-1	2	-6.112
CAAGACAGAGAGCTGGGTTCCACTGCCAAAAAACAGTTTTTCACGACCTGTCCCGGACAAGCTGGCACAGAAATAAGCTGCCGAATCTCCTCGC	RGDSAAYFCASLSGTGREKLFFGSGTQLSVL	TRBJ1-4	TRBV18	6	-5.635
CAAGACAGAGAGCTGGGTTCCACTGCCAAAAAACAGTTTTTCACGACTCCCCCCGACACTGCAGATGTAGAAGCTGCTGTCTTCAGGATGGGCA	AHPEDSSFYICSVGGSREKLFFGSGTQLSVL	TRBJ1-4	TRBV20-1	8	-5.51
CAAGACAGAGAGCTGGGTTCCACTGCCAAAAAACAGTTTTTCACGATCCCCTAAGGCACTGCTGGCACAGAAGTACACAGATGTCTGGGAGGGA	PSQTSVYFCASSALGDREKLFFGSGTQLSVL	TRBJ1-4	TRBV6-1	3	-5.936
CAAGACAGAGAGCTGGGTTCCACTGCCAAAAAACAGTTTTTCACGCATACCCTGAGGAGCACTGCAGATGTAGAAGCTGCTGTCTTCAGGATGG	HPEDSSFYICSAPQGMREKLFFGSGTQLSVL	TRBJ1-4	TRBV20-1	2	-6.112
CAAGACAGAGAGCTGGGTTCCACTGCCAAAAAACAGTTTTTCACGCCATCCTGTCTGAGGGCTGCTGGCACAGAGATACACGGCCGAGTCCTCC	EDSAVYLCASSPQTGWREKLFFGSGTQLSVL	TRBJ1-4	TRBV7-2	5	-5.714
CAAGACAGAGAGCTGGGTTCCACTGCCAAAAAACAGTTTTTCACGCCCCCTAGCGCTGCTGGCACAGAGATACACGGCCGAGTCCTCCTGCTGT	QQEDSAVYLCASSARGREKLFFGSGTQLSVL	TRBJ1-4	TRBV7-2	3	-5.936
CAAGACAGAGAGCTGGGTTCCACTGCCAAAAAACAGTTTTTCACGCCCCCTGGCCGAGCTGGCACAGAAATAAACTCCAGAATCCTCCAGTTCT	ELEDSGVYFCASSARGREKLFFGSGTQLSVL	TRBJ1-4	TRBV14	2	-6.112
CAAGACAGAGAGCTGGGTTCCACTGCCAAAAAACAGTTTTTCACGCCCGGTCCCGACGATACTACTGGCACAGAGATAGAAAGCTGTCGGGTTC	NPTAFYLCASSIVGTGREKLFFGSGTQLSVL	TRBJ1-4	TRBV19	4	-5.811
CAAGACAGAGAGCTGGGTTCCACTGCCAAAAAACAGTTTTTCACGCCCTGTCCCGCGTAAGCTGCTGGCACAGAGATACACGGCCGAGTCCTCA	EDSAVYLCASSLRGTGREKLFFGSGTQLSVL	TRBJ1-4	TRBV11-2	3	-5.936
CAAGACAGAGAGCTGGGTTCCACTGCCAAAAAACAGTTTTTCACGCCCTGTCCCGGAATAAGCACTGCAGATGTAGAAGCTGCTGTCTTCAGGA	PEDSSFYICSAYSGTGREKLFFGSGTQLSVL	TRBJ1-4	TRBV20-1	2	-6.112
CAAGACAGAGAGCTGGGTTCCACTGCCAAAAAACAGTTTTTCACGCCTGGGTGACTCGGAGGCACGGAGATACACGGCTGAGTCCCCCTGCTCT	EQGDSAVYLRASESPRREKLFFGSGTQLSVL	TRBJ1-4	TRBV7-3	2	-6.112
CAAGACAGAGAGCTGGGTTCCACTGCCAAAAAACAGTTTTTCACGCGCCCTTTCACTCCCACTGGCACAGAGATAGAAAGCTGTCGGGTTCTTT	KNPTAFYLCASGSERAREKLFFGSGTQLSVL	TRBJ1-4	TRBV19	6	-5.635
CAAGACAGAGAGCTGGGTTCCACTGCCAAAAAACAGTTTTTCACGCGTCCCTGTCCCGGGAGGGCTGCTGGCACAGAAATACACAGCAGAGTCA	DSAVYFCASSPPGTGTREKLFFGSGTQLSVL	TRBJ1-4	TRBV3-1	2	-6.112
CAAGACAGAGAGCTGGGTTCCACTGCCAAAAAACAGTTTTTCACGCGTCTGTCGGGGCCCAGCACTGCAGATGTAGAAGCTGCTGTCTTCAGGA	PEDSSFYICSAGPRQTREKLFFGSGTQLSVL	TRBJ1-4	TRBV20-1	4	-5.811
CAAGACAGAGAGCTGGGTTCCACTGCCAAAAAACAGTTTTTCACGCTCTACAACGGAACTGCTGGCACAGAAGTACACAGATGTCTGGGAGGGA	PSQTSVYFCASSSVVEREKLFFGSGTQLSVL	TRBJ1-4	TRBV6-5	3	-5.936
CAAGACAGAGAGCTGGGTTCCACTGCCAAAAAACAGTTTTTCACGCTGACCCTTCCCTGTCCCGGTCACTCTAGCACTGCAGATGTAGAAGCTG	SFYICSARVTGTGKGQREKLFFGSGTQLSVL	TRBJ1-4	TRBV20-1	6	-5.635
CAAGACAGAGAGCTGGGTTCCACTGCCAAAAAACAGTTTTTCACGCTGTCCCGGGCGGCCGCTGGCACAGAAGTACAGAGAGGTCTGGTTGGGG	PNQTSLYFCASGRPGQREKLFFGSGTQLSVL	TRBJ1-4	TRBV27	2	-6.112
CAAGACAGAGAGCTGGGTTCCACTGCCAAAAAACAGTTTTTCACGGACACCCCGGGAGCTGGCACAGAGATACATGGCCGAGTCCCCCTGCTCT	EQGDSAMYLCASSRGVREKLFFGSGTQLSVL	TRBJ1-4	TRBV7-9	3	-5.936
CAAGACAGAGAGCTGGGTTCCACTGCCAAAAAACAGTTTTTCACGGAGTCTTCCCTGTCGAGCACTGCAGATGTAGAAGCTGCTGTCTTCAGGA	PEDSSFYICSARQGRLREKLFFGSGTQLSVL	TRBJ1-4	TRBV20-1	2	-6.112
CAAGACAGAGAGCTGGGTTCCACTGCCAAAAAACAGTTTTTCACGGATGTCCCACCTTAAGCTGCTGGCACAGAGATACACGGCCGAGTCCTCC	EDSAVYLCASSLRWDIREKLFFGSGTQLSVL	TRBJ1-4	TRBV7-2	2	-6.112
CAAGACAGAGAGCTGGGTTCCACTGCCAAAAAACAGTTTTTCACGGCCCCTGTGTTGGATACTACTGGCACAGAGATAGAAAGCTGTCGGGTTC	NPTAFYLCASSIQHRGREKLFFGSGTQLSVL	TRBJ1-4	TRBV19	3	-5.936
CAAGACAGAGAGCTGGGTTCCACTGCCAAAAAACAGTTTTTCACGGCGAGAATCTGGTCTGCTGGCACAGAAGTACACAGATGTTTGGGAGGGA	PSQTSVYFCASRPDSRREKLFFGSGTQLSVL	TRBJ1-4	TRBV6-2	2	-6.112
CAAGACAGAGAGCTGGGTTCCACTGCCAAAAAACAGTTTTTCACGGCGGACCCCCCCGTTTGTAGCACTGCAGATGTAGAAGCTGCTGTCTTCA	EDSSFYICSATNGGVRREKLFFGSGTQLSVL	TRBJ1-4	TRBV20-1	6	-5.635
CAAGACAGAGAGCTGGGTTCCACTGCCAAAAAACAGTTTTTCACGGGGCCCCCCAGAGTAACTGCTGGCACAGAAGTACACAGATGTCTGGGAN	SQTSVYFCASSYSGGPREKLFFGSGTQLSVL	TRBJ1-4	TRBV6-5; TRBV6-6	2	-6.112
CAAGACAGAGAGCTGGGTTCCACTGCCAAAAAACAGTTTTTCACGGTCCGCGGTACTGCAGATGTAGAAGCTGCTGTCTTCAGGATGGGCACTG	SAHPEDSSFYICSTADREKLFFGSGTQLSVL	TRBJ1-4	TRBV20-1	4	-5.811
CAAGACAGAGAGCTGGGTTCCACTGCCAAAAAACAGTTTTTCACGTACCCCTGCCCCAACGCTGGCACAGAAGTACACAGATGTTTGGGAGGGA	PSQTSVYFCASVGAGVREKLFFGSGTQLSVL	TRBJ1-4	TRBV6-2	5	-5.714
CAAGACAGAGAGCTGGGTTCCACTGCCAAAAAACAGTTTTTCACGTACCCCTGCTTTGCTGGCACAGAAGTACACAGATGTCTGGGAGGGAGCA	APSQTSVYFCASKAGVREKLFFGSGTQLSVL	TRBJ1-4	TRBV6-6	2	-6.112
CAAGACAGAGAGCTGGGTTCCACTGCCAAAAAACAGTTTTTCACGTACCCGGCCACGGCTGGCACAGAAGTACACAGATGTTTGGGAGGGAGCA	APSQTSVYFCASRGRVREKLFFGSGTQLSVL	TRBJ1-4	TRBV6-2	3	-5.936
CAAGACAGAGAGCTGGGTTCCACTGCCAAAAAACAGTTTTTCACGTACGCCTGTCCGGCTAGCACTGCAGATGTAGAAGCTGCTGTCTTCAGGA	PEDSSFYICSASRTGVREKLFFGSGTQLSVL	TRBJ1-4	TRBV20-1	3	-5.936
CAAGACAGAGAGCTGGGTTCCACTGCCAAAAAACAGTTTTTCACGTCCCCCTGTCCGGGTGCTGGCACAGAAGTACAGAGAGGTCTGGTTGGGG	PNQTSLYFCASTRTGGREKLFFGSGTQLSVL	TRBJ1-4	TRBV27	2	-6.112
CAAGACAGAGAGCTGGGTTCCACTGCCAAAAAACAGTTTTTCACGTCCCCTGCCGATACTACTGGCACAGAGATAGAAAGCTGTCGGGTTCTTT	KNPTAFYLCASSIGRGREKLFFGSGTQLSVL	TRBJ1-4	TRBV19	2	-6.112
CAAGACAGAGAGCTGGGTTCCACTGCCAAAAAACAGTTTTTCACGTCCCGATATACTACTGGCACAGAGATAGAAAGCTGTCGGGTTCTTTTGG	QKNPTAFYLCASSISGREKLFFGSGTQLSVL	TRBJ1-4	TRBV19	5	-5.714
CAAGACAGAGAGCTGGGTTCCACTGCCAAAAAACAGTTTTTCACGTTCCCTGTCGTCCAAGCTGCTGGCACAGAGATACACGGCCGAGTCCTCC	EDSAVYLCASSLDDREREKLFFGSGTQLSVL	TRBJ1-4	TRBV7-2	2	-6.112
CAAGACAGAGAGCTGGGTTCCACTGCCAAAAAACAGTTTTTCACGTTGCCCCTGTTCACTGCTGGCACAGAAGTACATGGCTGAGTCCTCCAGC	LEDSAMYFCASSEQGQREKLFFGSGTQLSVL	TRBJ1-4	TRBV2	2	-6.112
CAAGACAGAGAGCTGGGTTCCACTGCCAAAAAACAGTTTTTCACTAAACCCCTGTCGCGGACTGCTGGCACAGAAGTACACAGCTGAGTCCCTN	RDSAVYFCASSPRQGFSEKLFFGSGTQLSVL	TRBJ1-4	TRBV12-3; TRBV12-4	2	-6.112
CAAGACAGAGAGCTGGGTTCCACTGCCAAAAAACAGTTTTTCACTAAAGGAGTGGAATGAGCTGCTGGCACAGAGATACACGGCCGAGTCCTCA	EDSAVYLCASSSFHSFSEKLFFGSGTQLSVL	TRBJ1-4	TRBV11-2	4	-5.811
CAAGACAGAGAGCTGGGTTCCACTGCCAAAAAACAGTTTTTCACTAAGCCCCCTAGTTTCACTGCTGGCACAGAGGTACTGAGAGGTATGTGAG	SHTSQYLCASSETRGLSEKLFFGSGTQLSVL	TRBJ1-4	TRBV25-1	3	-5.936
CAAGACAGAGAGCTGGGTTCCACTGCCAAAAAACAGTTTTTCACTAAGCCCTGTTGGCTTGCTGGCACAGAAGTACACAGATGTCTGGGAGGGA	PSQTSVYFCASKPTGLSEKLFFGSGTQLSVL	TRBJ1-4	TRBV6-1	8	-5.51
CAAGACAGAGAGCTGGGTTCCACTGCCAAAAAACAGTTTTTCACTAAGGGGACTTTCACTGCTGGCACAGAAGTACACAGATGTCTGGGAGGGA	PSQTSVYFCASSESPLSEKLFFGSGTQLSVL	TRBJ1-4	TRBV6-1	3	-5.936
CAAGACAGAGAGCTGGGTTCCACTGCCAAAAAACAGTTTTTCACTAATCGACCCTGCTGCACTGCAGATGTAGAAGCTGCTGTCTTCAGGATGG	HPEDSSFYICSAAGSISEKLFFGSGTQLSVL	TRBJ1-4	TRBV20-1	11	-5.371
CAAGACAGAGAGCTGGGTTCCACTGCCAAAAAACAGTTTTTCACTAATGCCCCCTTTAGCACTGCAGATGTAGAAGCTGCTGTCTTCAGGATGG	HPEDSSFYICSAKGGISEKLFFGSGTQLSVL	TRBJ1-4	TRBV20-1	14	-5.267
CAAGACAGAGAGCTGGGTTCCACTGCCAAAAAACAGTTTTTCACTAATGCCCTGTCCCAGGCTGCTGGCACAGAAGTACACAGATGTCTGGGAG	SQTSVYFCASSLGQGISEKLFFGSGTQLSVL	TRBJ1-4	TRBV6-6	3	-5.936
CAAGACAGAGAGCTGGGTTCCACTGCCAAAAAACAGTTTTTCACTAATGCGTCCAGCACTGCAGATGTAGAAGCTGCTGTCTTCAGGATGGGCA	AHPEDSSFYICSAGRISEKLFFGSGTQLSVL	TRBJ1-4	TRBV20-1	4	-5.811
CAAGACAGAGAGCTGGGTTCCACTGCCAAAAAACAGTTTTTCACTAATTTTCCCCGAAAAACTGCTGGCACAGAGGTACATAGATGTCTGGTTG	NQTSMYLCASSFSGKISEKLFFGSGTQLSVL	TRBJ1-4	TRBV28	2	-6.112
CAAGACAGAGAGCTGGGTTCCACTGCCAAAAAACAGTTTTTCACTACCCCCCCTGTCGTGGCTGCTGGCACAGAAGTACACAGATGTCTGGGAG	SQTSVYFCASSHDRGGSEKLFFGSGTQLSVL	TRBJ1-4	TRBV6-6	3	-5.936
CAAGACAGAGAGCTGGGTTCCACTGCCAAAAAACAGTTTTTCACTACCCTCCCCTGGGGTGTTGCTGGCGCAGAGATACAGGGCTGAGTCTTCT	EDSALYLCASNTPGEGSEKLFFGSGTQLSVL	TRBJ1-4	TRBV4-1	7	-5.568
CAAGACAGAGAGCTGGGTTCCACTGCCAAAAAACAGTTTTTCACTACCCTGTCCCAAAGAGCTGCTGGCACAGAGATAGAGGGCCGAGTCCCCC	GDSALYLCASSSLGQGSEKLFFGSGTQLSVL	TRBJ1-4	TRBV5-6	2	-6.112
CAAGACAGAGAGCTGGGTTCCACTGCCAAAAAACAGTTTTTCACTACCCTGTCCCGCTTGGCTGCTGGCACAGAGATACAGGGCCGAGTCTTCT	EDSALYLCASSQAGQGSEKLFFGSGTQLSVL	TRBJ1-4	TRBV4-2	2	-6.112
CAAGACAGAGAGCTGGGTTCCACTGCCAAAAAACAGTTTTTCACTACCTCCCCACGATCTAGCACTGCAGATGTAGAAGCTGCTGTCTTCAGGA	PEDSSFYICSARSWGGSEKLFFGSGTQLSVL	TRBJ1-4	TRBV20-1	16	-5.209
CAAGACAGAGAGCTGGGTTCCACTGCCAAAAAACAGTTTTTCACTACGTCCGAACCGACTGATACCTAAGCTGCTGGCACAGAGATACACGGCC	AVYLCASSLGISRFGRSEKLFFGSGTQLSVL	TRBJ1-4	TRBV7-2	2	-6.112
CAAGACAGAGAGCTGGGTTCCACTGCCAAAAAACAGTTTTTCACTACTCCCCGCCCTCCCGGGACTGCTGGCACAGAAGTACAGAGAGGTCTGG	QTSLYFCASSPGRAGSSEKLFFGSGTQLSVL	TRBJ1-4	TRBV27	5	-5.714
CAAGACAGAGAGCTGGGTTCCACTGCCAAAAAACAGTTTTTCACTACTCCCTGTCCTTTGTCTGATGGCACAGAAGTACACAGATGTCTGGGAG	SQTSVYFCAIRQRTGSSEKLFFGSGTQLSVL	TRBJ1-4	TRBV10-3	4	-5.811
CAAGACAGAGAGCTGGGTTCCACTGCCAAAAAACAGTTTTTCACTATAACCCTGTCCTGCACTGCAGATGTAGAAGCTGCTGTCTTCAGGATGG	HPEDSSFYICSAGQGYSEKLFFGSGTQLSVL	TRBJ1-4	TRBV20-1	2	-6.112
CAAGACAGAGAGCTGGGTTCCACTGCCAAAAAACAGTTTTTCACTATACTCCCCCCTGCTGGCACAGAAGTACACAGCTGAGTCCCTGGGTTCT	EPRDSAVYFCASRGEYSEKLFFGSGTQLSVL	TRBJ1-4	TRBV12-3; TRBV12-4	3	-5.936
CAAGACAGAGAGCTGGGTTCCACTGCCAAAAAACAGTTTTTCACTATTGGCCTGTCTGCCGCTGCTGGCACAGAAATACAAAGCTGAGTCCCCN	GDSALYFCASSGRQANSEKLFFGSGTQLSVL	TRBJ1-4	TRBV9	2	-6.112
CAAGACAGAGAGCTGGGTTCCACTGCCAAAAAACAGTTTTTCACTCAACCCGACACTTTTCGGTGAGCTGGCACAGAAATAAGCTGCCGAATCT	DSAAYFCASSPKSVGLSEKLFFGSGTQLSVL	TRBJ1-4	TRBV18	3	-5.936
CAAGACAGAGAGCTGGGTTCCACTGCCAAAAAACAGTTTTTCACTCAACCCTGCACTAAGGCTGCTGGCACAGAGATACATGGCCGAGTCCCCC	GDSAMYLCASSLSAGLSEKLFFGSGTQLSVL	TRBJ1-4	TRBV7-9	3	-5.936
CAAGACAGAGAGCTGGGTTCCACTGCCAAAAAACAGTTTTTCACTCACCCCCCCGTAACTGCTGGCACAGAAGTACACAGATGTCTGGGAGGGA	PSQTSVYFCASSYGGVSEKLFFGSGTQLSVL	TRBJ1-4	TRBV6-5	6	-5.635
CAAGACAGAGAGCTGGGTTCCACTGCCAAAAAACAGTTTTTCACTCAGCCTGTCCCCGTAACTGCTGGCACAGAAGTACACAGATGTCTGGGAG	SQTSVYFCASSYGDRLSEKLFFGSGTQLSVL	TRBJ1-4	TRBV6-5	2	-6.112
CAAGACAGAGAGCTGGGTTCCACTGCCAAAAAACAGTTTTTCACTCAGTTGGCTGCTGGCACAGAAATACACAGCAGAGTCACCAAGCTCCAGG	LELGDSAVYFCASSQLSEKLFFGSGTQLSVL	TRBJ1-4	TRBV3-1	3	-5.936
CAAGACAGAGAGCTGGGTTCCACTGCCAAAAAACAGTTTTTCACTCATCCCTGTAGGACTGCTGGCACAGAGGTACATAGATGTCTGGTTGGTG	TNQTSMYLCASSPTGMSEKLFFGSGTQLSVL	TRBJ1-4	TRBV28	2	-6.112
CAAGACAGAGAGCTGGGTTCCACTGCCAAAAAACAGTTTTTCACTCATCGCCCCCTGTCCAGCACTGCAGATGTAGAAGCTGCTGTCTTCAGGA	PEDSSFYICSAGQGAMSEKLFFGSGTQLSVL	TRBJ1-4	TRBV20-1	7	-5.568
CAAGACAGAGAGCTGGGTTCCACTGCCAAAAAACAGTTTTTCACTCCAGACCTTAAAGGGGCTGCTGGCACAGAAATACACAGCAGAGTCACCA	GDSAVYFCASSPFKVWSEKLFFGSGTQLSVL	TRBJ1-4	TRBV3-1	2	-6.112
CAAGACAGAGAGCTGGGTTCCACTGCCAAAAAACAGTTTTTCACTCCAGGGTCGAAGTATGCTGGCACAGAAGTACACAGATGTTTGGGAGGGA	PSQTSVYFCASILRPWSEKLFFGSGTQLSVL	TRBJ1-4	TRBV6-2	3	-5.936
CAAGACAGAGAGCTGGGTTCCACTGCCAAAAAACAGTTTTTCACTCCCAAGCCCTGTCTCTACGCTGCTGGCACAGAAATACAAAGCTGAGTCC	DSALYFCASSVETGLGSEKLFFGSGTQLSVL	TRBJ1-4	TRBV9	2	-6.112
CAAGACAGAGAGCTGGGTTCCACTGCCAAAAAACAGTTTTTCACTCCCACTGTGTCCTGCCGCACTGCAGATGTAGAAGCTGCTGTCTTCAGGA	PEDSSFYICSAAGHSGSEKLFFGSGTQLSVL	TRBJ1-4	TRBV20-1	9	-5.458
CAAGACAGAGAGCTGGGTTCCACTGCCAAAAAACAGTTTTTCACTCCCAGATGGGGTGCTGGCGCAAAGATAAAGGGCCGAGTCCCCCAGCTCC	ELGDSALYLCASTPSGSEKLFFGSGTQLSVL	TRBJ1-4	TRBV5-1	3	-5.936
CAAGACAGAGAGCTGGGTTCCACTGCCAAAAAACAGTTTTTCACTCCCAGTTTCGGGACTAGCACTGCAGATGTAGAAGCTGCTGTCTTCAGGA	PEDSSFYICSASPETGSEKLFFGSGTQLSVL	TRBJ1-4	TRBV20-1	3	-5.936
CAAGACAGAGAGCTGGGTTCCACTGCCAAAAAACAGTTTTTCACTCCCCCAGGAATCACTGGCACAGAAGTACACAGCTGAGTCCCTGGGTTCT	EPRDSAVYFCASDSWGSEKLFFGSGTQLSVL	TRBJ1-4	TRBV12-3; TRBV12-4	2	-6.112
CAAGACAGAGAGCTGGGTTCCACTGCCAAAAAACAGTTTTTCACTCCCCCCTGCAAGACTAGCACTGCAGATGTAGAAGCTGCTGTCTTCAGGA	PEDSSFYICSASLAGGSEKLFFGSGTQLSVL	TRBJ1-4	TRBV20-1	5	-5.714
CAAGACAGAGAGCTGGGTTCCACTGCCAAAAAACAGTTTTTCACTCCCCCTGTCGCTCCTACTGGCACAGAGATAGAAAGCTGTCGGGTTCTTT	KNPTAFYLCASRSDRGSEKLFFGSGTQLSVL	TRBJ1-4	TRBV19	11	-5.371
CAAGACAGAGAGCTGGGTTCCACTGCCAAAAAACAGTTTTTCACTCCCCGTCCGAATCTCGGTGGCACAGAAGTACACAGATGTCTGGGAGGGA	PSQTSVYFCATEIRTGSEKLFFGSGTQLSVL	TRBJ1-4	TRBV6-6	3	-5.936
CAAGACAGAGAGCTGGGTTCCACTGCCAAAAAACAGTTTTTCACTCCCCGTCCTGCTGGCACAGAAGTACATGGCTGAGTCCTCCAGCTTTGTG	TKLEDSAMYFCASRTGSEKLFFGSGTQLSVL	TRBJ1-4	TRBV2	3	-5.936
CAAGACAGAGAGCTGGGTTCCACTGCCAAAAAACAGTTTTTCACTCCCCTCCCCTAGACTAGCACTGCAGATGTAGAAGCTGCTGTCTTCAGGA	PEDSSFYICSASLGEGSEKLFFGSGTQLSVL	TRBJ1-4	TRBV20-1	5	-5.714
CAAGACAGAGAGCTGGGTTCCACTGCCAAAAAACAGTTTTTCACTCCCCTCCCGGCTGCTGGCACAGAGGTACATAGATGTCTGGTTGGTGCTG	STNQTSMYLCASSREGSEKLFFGSGTQLSVL	TRBJ1-4	TRBV28	5	-5.714
CAAGACAGAGAGCTGGGTTCCACTGCCAAAAAACAGTTTTTCACTCCCCTGTCCCGGAAGGCTGCTGGCGCAGAGATACAGGGCTGAGTCTTCT	EDSALYLCASSLPGQGSEKLFFGSGTQLSVL	TRBJ1-4	TRBV4-1	2	-6.112
CAAGACAGAGAGCTGGGTTCCACTGCCAAAAAACAGTTTTTCACTCCCCTGTCCGGACTTACTGCTGGCACAGAAGTACACAGATGTCTGGGAG	SQTSVYFCASSKSGQGSEKLFFGSGTQLSVL	TRBJ1-4	TRBV6-6	3	-5.936
CAAGACAGAGAGCTGGGTTCCACTGCCAAAAAACAGTTTTTCACTCCCCTGTCCTTCTCTAGCACTGCAGATGTAGAAGCTGCTGTCTTCAGGA	PEDSSFYICSAREGQGSEKLFFGSGTQLSVL	TRBJ1-4	TRBV20-1	2	-6.112
CAAGACAGAGAGCTGGGTTCCACTGCCAAAAAACAGTTTTTCACTCCCCTGTCGCCCGGATAAGCTGCTGGCACAGAGATACATGGCCGAGTCC	DSAMYLCASSLSGRQGSEKLFFGSGTQLSVL	TRBJ1-4	TRBV7-9	3	-5.936
CAAGACAGAGAGCTGGGTTCCACTGCCAAAAAACAGTTTTTCACTCCCCTGTCGGATCCTTCGCGCACTGCAGATGTAGAAGCTGCTGTCTTCA	EDSSFYICSARRIRQGSEKLFFGSGTQLSVL	TRBJ1-4	TRBV20-1	4	-5.811
CAAGACAGAGAGCTGGGTTCCACTGCCAAAAAACAGTTTTTCACTCCCGCGTCCGAGGTTGCTGGCGCAAAGATAAAGGGCCGAGTCCCCCAGC	LGDSALYLCASNLGRGSEKLFFGSGTQLSVL	TRBJ1-4	TRBV5-1	6	-5.635
CAAGACAGAGAGCTGGGTTCCACTGCCAAAAAACAGTTTTTCACTCCCGGGGGAGGTGCTGGCACAGAAATACAAAGCTGAGTCCCCCAGCTCC	ELGDSALYFCASTSPGSEKLFFGSGTQLSVL	TRBJ1-4	TRBV9	2	-6.112
CAAGACAGAGAGCTGGGTTCCACTGCCAAAAAACAGTTTTTCACTCCCGGTGATCGCCCCTGTCTTGCTGGCACAGAGGTACATAGATGTCTGG	QTSMYLCASKTGAITGSEKLFFGSGTQLSVL	TRBJ1-4	TRBV28	2	-6.112
CAAGACAGAGAGCTGGGTTCCACTGCCAAAAAACAGTTTTTCACTCCCGTCCCGCAATTGTTGGCTGCTGGCGCAAAGATAAAGGGCCGAGTCC	DSALYLCASSQQLRDGSEKLFFGSGTQLSVL	TRBJ1-4	TRBV5-1	2	-6.112
CAAGACAGAGAGCTGGGTTCCACTGCCAAAAAACAGTTTTTCACTCCCTAAAGTCAAGATAGCACTGCAGATGTAGAAGCTGCTGTCTTCAGGA	PEDSSFYICSAILTLGSEKLFFGSGTQLSVL	TRBJ1-4	TRBV20-1	7	-5.568
CAAGACAGAGAGCTGGGTTCCACTGCCAAAAAACAGTTTTTCACTCCCTCCCCTCGCATCTCTAGCACTGCAGATGTAGAAGCTGCTGTCTTCA	EDSSFYICSARDARGGSEKLFFGSGTQLSVL	TRBJ1-4	TRBV20-1	5	-5.714
CAAGACAGAGAGCTGGGTTCCACTGCCAAAAAACAGTTTTTCACTCCCTGAGTAACTGCTGGCACAGAAGTACACAGATGTCTGGGAGGGAGCA	APSQTSVYFCASSYSGSEKLFFGSGTQLSVL	TRBJ1-4	TRBV6-5	9	-5.458
CAAGACAGAGAGCTGGGTTCCACTGCCAAAAAACAGTTTTTCACTCCCTGGCTGGTCCTGGCTGCTGGCGCAGAGATACAGGGCCGAGTCTTCT	EDSALYLCASSQDQPGSEKLFFGSGTQLSVL	TRBJ1-4	TRBV4-3	3	-5.936
CAAGACAGAGAGCTGGGTTCCACTGCCAAAAAACAGTTTTTCACTCCCTGTCCCCGTCCAGTAACTGCTGGCACAGAAGTACACAGATGTCTGG	QTSVYFCASSYWTGTGSEKLFFGSGTQLSVL	TRBJ1-4	TRBV6-5	10	-5.413
CAAGACAGAGAGCTGGGTTCCACTGCCAAAAAACAGTTTTTCACTCCCTGTCCCGATGGCACAGAAGTACACAGATGTCTGGGAGCTGGTAGCG	ATSSQTSVYFCAIGTGSEKLFFGSGTQLSVL	TRBJ1-4	TRBV10-3	4	-5.811
CAAGACAGAGAGCTGGGTTCCACTGCCAAAAAACAGTTTTTCACTCCCTGTCCCGGGTGAGCTGGCACAGAAATAAGCTGCCGAATCTCCTCGC	RGDSAAYFCASSPGTGSEKLFFGSGTQLSVL	TRBJ1-4	TRBV18	22	-5.07
CAAGACAGAGAGCTGGGTTCCACTGCCAAAAAACAGTTTTTCACTCCCTGTCCCGGTGAAGGCACTGCAGATGTAGAAGCTGCTGTCTTCAGGA	PEDSSFYICSAFTGTGSEKLFFGSGTQLSVL	TRBJ1-4	TRBV20-1	4	-5.811
CAAGACAGAGAGCTGGGTTCCACTGCCAAAAAACAGTTTTTCACTCCCTGTCCGGGTCAAGCTGCTGGCGCAAAGATAAAGGGCCGAGTCCCCC	GDSALYLCASSLTRTGSEKLFFGSGTQLSVL	TRBJ1-4	TRBV5-1	2	-6.112
CAAGACAGAGAGCTGGGTTCCACTGCCAAAAAACAGTTTTTCACTCCCTGTGTTCCTGCTGGCACAGAAGTACACAGATGTCTGGGAGGGAGCA	APSQTSVYFCASRNTGSEKLFFGSGTQLSVL	TRBJ1-4	TRBV6-5	3	-5.936
CAAGACAGAGAGCTGGGTTCCACTGCCAAAAAACAGTTTTTCACTCCCTGTTCTAAGACTGCTGGCACAGAGATACACGGCCGAGTCCTCAAGC	LEDSAVYLCASSLRTGSEKLFFGSGTQLSVL	TRBJ1-4	TRBV11-2	3	-5.936
CAAGACAGAGAGCTGGGTTCCACTGCCAAAAAACAGTTTTTCACTCCGCGAGTAACTGCTGGCACAGAAGTACACAGATGTCTGGGAGGGAGCA	APSQTSVYFCASSYSRSEKLFFGSGTQLSVL	TRBJ1-4	TRBV6-5	5	-5.714
CAAGACAGAGAGCTGGGTTCCACTGCCAAAAAACAGTTTTTCACTCCGCGCCACCCAACTGCTGGCGCAGAGATACAGGGCCGAGTCTTCTGGC	PEDSALYLCASSWVARSEKLFFGSGTQLSVL	TRBJ1-4	TRBV4-3	11	-5.371
CAAGACAGAGAGCTGGGTTCCACTGCCAAAAAACAGTTTTTCACTCCGGGTCCCCGATATACTACTGGCACAGAGATAGAAAGCTGTCGGGTTC	NPTAFYLCASSISGTRSEKLFFGSGTQLSVL	TRBJ1-4	TRBV19	7	-5.568
CAAGACAGAGAGCTGGGTTCCACTGCCAAAAAACAGTTTTTCACTCCGTCCCCGGCGAGTACTGGCACAGAGATAGAAAGCTGTCGGGTTCTTT	KNPTAFYLCASTRRGRSEKLFFGSGTQLSVL	TRBJ1-4	TRBV19	3	-5.936
CAAGACAGAGAGCTGGGTTCCACTGCCAAAAAACAGTTTTTCACTCCGTTGTCGCGCGTCGGGGCTGCTGGCGCAAAGATAAAGGGCCGAGTCC	DSALYLCASSPDARQRSEKLFFGSGTQLSVL	TRBJ1-4	TRBV5-1	3	-5.936
CAAGACAGAGAGCTGGGTTCCACTGCCAAAAAACAGTTTTTCACTCCTCCCCTGCCCTACGCTGCTGGCACAGAAATACAAAGCTGAGTCCCCC	GDSALYFCASSVGQGRSEKLFFGSGTQLSVL	TRBJ1-4	TRBV9	3	-5.936
CAAGACAGAGAGCTGGGTTCCACTGCCAAAAAACAGTTTTTCACTCCTCCCCTGTCCCGGTTCGCTGCTGGCACAGAGATACAGGGCCGAGTCT	DSALYLCASSEPGQGRSEKLFFGSGTQLSVL	TRBJ1-4	TRBV4-2	3	-5.936
CAAGACAGAGAGCTGGGTTCCACTGCCAAAAAACAGTTTTTCACTCCTCCCTCTAATGGCAACGCTGCAGAGATATATGCTGCTGTCTTCAGGG	PEDSSIYLCSVAIRGRSEKLFFGSGTQLSVL	TRBJ1-4	TRBV29-1	2	-6.112
CAAGACAGAGAGCTGGGTTCCACTGCCAAAAAACAGTTTTTCACTCCTGCTGCCTCCCCCAACACTCCAGGCACAGAGATAGAAGCCAGAGTCA	DSGFYLCAWSVGGGSRSEKLFFGSGTQLSVL	TRBJ1-4	TRBV30	3	-5.936
CAAGACAGAGAGCTGGGTTCCACTGCCAAAAAACAGTTTTTCACTCGCCCCCCCGCCGGTTTGGCTGCTGGCACAGAAATACACAGCAGAGTCA	DSAVYFCASSQTGGGASEKLFFGSGTQLSVL	TRBJ1-4	TRBV3-1	4	-5.811
CAAGACAGAGAGCTGGGTTCCACTGCCAAAAAACAGTTTTTCACTCGCCCCCTGAAAGCTGCTGGCGCAAAGATAAAGGGCCGAGTCCCCCAGC	LGDSALYLCASSFQGASEKLFFGSGTQLSVL	TRBJ1-4	TRBV5-1	5	-5.714
CAAGACAGAGAGCTGGGTTCCACTGCCAAAAAACAGTTTTTCACTCGCCCCCTTGTAGTAACTGCTGGCACAGAAGTACACAGATGTCTGGGAG	SQTSVYFCASSYYKGASEKLFFGSGTQLSVL	TRBJ1-4	TRBV6-5	9	-5.458
CAAGACAGAGAGCTGGGTTCCACTGCCAAAAAACAGTTTTTCACTCGCCCCGCTCCAGGCACAGAGATAGAAGCCAGAGTCACTGAGAAGGAGC	LLLSDSGFYLCAWSGASEKLFFGSGTQLSVL	TRBJ1-4	TRBV30	4	-5.811
CAAGACAGAGAGCTGGGTTCCACTGCCAAAAAACAGTTTTTCACTCGCCCCTGTCTGTCTGCTGGCACAGAGATACACGGCGGAGTCCTCCTGC	QEDSAVYLCASRQTGASEKLFFGSGTQLSVL	TRBJ1-4	TRBV7-8	2	-6.112
CAAGACAGAGAGCTGGGTTCCACTGCCAAAAAACAGTTTTTCACTCGCCCTGTTGGCTCTAGCACTGCAGATGTAGAAGCTGCTGTCTTCAGGA	PEDSSFYICSARANRASEKLFFGSGTQLSVL	TRBJ1-4	TRBV20-1	2	-6.112
CAAGACAGAGAGCTGGGTTCCACTGCCAAAAAACAGTTTTTCACTCGCGAGGGTTGGGGCACTGCAGATGTAGAAGCTGCTGTCTTCAGGATGG	HPEDSSFYICSAPTLASEKLFFGSGTQLSVL	TRBJ1-4	TRBV20-1	3	-5.936
CAAGACAGAGAGCTGGGTTCCACTGCCAAAAAACAGTTTTTCACTCGCGGCTGTCGTATCTCTGCTGGCACAGAAGTACACAGATGTTTGGGAG	SQTSVYFCASRDTTAASEKLFFGSGTQLSVL	TRBJ1-4	TRBV6-2	9	-5.458
CAAGACAGAGAGCTGGGTTCCACTGCCAAAAAACAGTTTTTCACTCGGTCCCTGTCCGCTGCAGAGATATATGCTGCTGTCTTCAGGGCTCATG	MSPEDSSIYLCSGQGPSEKLFFGSGTQLSVL	TRBJ1-4	TRBV29-1	2	-6.112
CAAGACAGAGAGCTGGGTTCCACTGCCAAAAAACAGTTTTTCACTCTCAACCCTGGGATTGAAAGCACTGCAGATGTAGAAGCTGCTGTCTTCA	EDSSFYICSAFNPRVESEKLFFGSGTQLSVL	TRBJ1-4	TRBV20-1	5	-5.714
CAAGACAGAGAGCTGGGTTCCACTGCCAAAAAACAGTTTTTCACTCTCCCCTGTCTCTAAACTGCTGGCACAGAAGTACACAGCTGAGTCCCTG	RDSAVYFCASSLETGESEKLFFGSGTQLSVL	TRBJ1-4	TRBV12-3; TRBV12-4	2	-6.112
CAAGACAGAGAGCTGGGTTCCACTGCCAAAAAACAGTTTTTCACTCTGCCCCGCCAAGCTGCTGGCGCAAAGATAAAGGGCCGAGTCCCCCAGC	LGDSALYLCASSLAGQSEKLFFGSGTQLSVL	TRBJ1-4	TRBV5-1	4	-5.811
CAAGACAGAGAGCTGGGTTCCACTGCCAAAAAACAGTTTTTCACTCTTGGGGCCCTGATGTACGGCACTGCAGATGTAGAAGCTGCTGTCTTCA	EDSSFYICSAVHQGPKSEKLFFGSGTQLSVL	TRBJ1-4	TRBV20-1	3	-5.936
CAAGACAGAGAGCTGGGTTCCACTGCCAAAAAACAGTTTTTCACTGAAACTGCTGGCACAGAAGTACACAGATGTCTGGGAGGGAGCAGCCGAC	SAAPSQTSVYFCASSFSEKLFFGSGTQLSVL	TRBJ1-4	TRBV6-1	4	-5.811
CAAGACAGAGAGCTGGGTTCCACTGCCAAAAAACAGTTTTTCACTGAGCTGTCCCCGTCCGTTCCGACTGCTGGCACAGAAATACACAGCAGAG	SAVYFCASSRNGRGQLSEKLFFGSGTQLSVL	TRBJ1-4	TRBV3-1	4	-5.811
CAAGACAGAGAGCTGGGTTCCACTGCCAAAAAACAGTTTTTCACTGCCCCCGCGATCTCTAGCACTGCAGATGTAGAAGCTGCTGTCTTCAGGA	PEDSSFYICSARDRGGSEKLFFGSGTQLSVL	TRBJ1-4	TRBV20-1	3	-5.936
CAAGACAGAGAGCTGGGTTCCACTGCCAAAAAACAGTTTTTCACTGCCCCCTGATCTGCTGGCACAGAAGTACACAGATGTCTGGGAGGGAGCA	APSQTSVYFCASRSGGSEKLFFGSGTQLSVL	TRBJ1-4	TRBV6-6	9	-5.458
CAAGACAGAGAGCTGGGTTCCACTGCCAAAAAACAGTTTTTCACTGCCCCCTGTAGCACGGGGACTACTGGCACAGAGATAGAAAGCTGTCGGG	PTAFYLCASSPRATGGSEKLFFGSGTQLSVL	TRBJ1-4	TRBV19	3	-5.936
CAAGACAGAGAGCTGGGTTCCACTGCCAAAAAACAGTTTTTCACTGCCCCCTGTCATCACACTGCTGGCACAGAAGTACATGGCTGAGTCCTCC	EDSAMYFCASSVMTGGSEKLFFGSGTQLSVL	TRBJ1-4	TRBV2	4	-5.811
CAAGACAGAGAGCTGGGTTCCACTGCCAAAAAACAGTTTTTCACTGCCCCCTGTCCTTCTAGCACTGCAGATGTAGAAGCTGCTGTCTTCAGGA	PEDSSFYICSARRTGGSEKLFFGSGTQLSVL	TRBJ1-4	TRBV20-1	2	-6.112
CAAGACAGAGAGCTGGGTTCCACTGCCAAAAAACAGTTTTTCACTGCCCTGTCCAGCACTGCAGATGTAGAAGCTGCTGTCTTCAGGATGGGCA	AHPEDSSFYICSAGQGSEKLFFGSGTQLSVL	TRBJ1-4	TRBV20-1	3	-5.936
CAAGACAGAGAGCTGGGTTCCACTGCCAAAAAACAGTTTTTCACTGCCTCCCTCAGCTCCGCTGCTGGCACAGAGATACATGGCCGAGTCCCCC	GDSAMYLCASSGAEGGSEKLFFGSGTQLSVL	TRBJ1-4	TRBV7-9	2	-6.112
CAAGACAGAGAGCTGGGTTCCACTGCCAAAAAACAGTTTTTCACTGCGGCCCCCTGTCACGCTAGCACTGCAGATGTAGAAGCTGCTGTCTTCA	EDSSFYICSASVTGGRSEKLFFGSGTQLSVL	TRBJ1-4	TRBV20-1	4	-5.811
CAAGACAGAGAGCTGGGTTCCACTGCCAAAAAACAGTTTTTCACTGCTACCCCCCTTACTGCTGGCACAGAAGTACACAGATGTCTGGGAGGGA	PSQTSVYFCASSKGGSSEKLFFGSGTQLSVL	TRBJ1-4	TRBV6-5	5	-5.714
CAAGACAGAGAGCTGGGTTCCACTGCCAAAAAACAGTTTTTCACTGGAGGGCCCAGTAGCACTGCAGATGTAGAAGCTGCTGTCTTCAGGATGG	HPEDSSFYICSATGPSSEKLFFGSGTQLSVL	TRBJ1-4	TRBV20-1	4	-5.811
CAAGACAGAGAGCTGGGTTCCACTGCCAAAAAACAGTTTTTCACTGTCCCTTCCCGACTCACTGATGGCACAGAAGTACACAGATGTCTGGGAG	SQTSVYFCAISESGRDSEKLFFGSGTQLSVL	TRBJ1-4	TRBV10-3	2	-6.112
CAAGACAGAGAGCTGGGTTCCACTGCCAAAAAACAGTTTTTCACTTAAAGAGCCCACCAAGCTGCTGGCGCAAAGATAAAGGGCCGAGTCCCCC	GDSALYLCASSLVGSLSEKLFFGSGTQLSVL	TRBJ1-4	TRBV5-1	2	-6.112
CAAGACAGAGAGCTGGGTTCCACTGCCAAAAAACAGTTTTTCACTTAACCCCCTGTCGATCTGGGCACTGCAGATGTAGAAGCTGCTGTCTTCA	EDSSFYICSAQIDRGLSEKLFFGSGTQLSVL	TRBJ1-4	TRBV20-1	4	-5.811
CAAGACAGAGAGCTGGGTTCCACTGCCAAAAAACAGTTTTTCACTTAATTGGCTGCTGGCACAGAAATACACAGCAGAGTCACCAAGCTCCAGN	LELGDSAVYFCASSQLSEKLFFGSGTQLSVL	TRBJ1-4	TRBV3-1	2	-6.112
CAAGACAGAGAGCTGGGTTCCACTGCCAAAAAACAGTTTTTCACTTACACTCCCAATTGGAGGACTACTGGCACAGAGATAGAAAGCTGTCGGG	PTAFYLCASSPPIGSVSEKLFFGSGTQLSVL	TRBJ1-4	TRBV19	4	-5.811
CAAGACAGAGAGCTGGGTTCCACTGCCAAAAAACAGTTTTTCACTTAGCCCCTGTTGGCTGCTGGCGCAGAGATACAGGGCTGAGTCTTCTGGC	PEDSALYLCASSQQGLSEKLFFGSGTQLSVL	TRBJ1-4	TRBV4-1	3	-5.936
CAAGACAGAGAGCTGGGTTCCACTGCCAAAAAACAGTTTTTCACTTATTTGTCCCGGGGCACTGCAGATGTAGAAGCTGCTGTCTTCAGGATGG	HPEDSSFYICSAPGQISEKLFFGSGTQLSVL	TRBJ1-4	TRBV20-1	4	-5.811
CAAGACAGAGAGCTGGGTTCCACTGCCAAAAAACAGTTTTTCACTTCCAGTCCCTTCCAAGCTGCTGGCGCAAAGATAAAGGGCCGAGTCCCCC	GDSALYLCASSLEGTGSEKLFFGSGTQLSVL	TRBJ1-4	TRBV5-1	2	-6.112
CAAGACAGAGAGCTGGGTTCCACTGCCAAAAAACAGTTTTTCACTTCCCCCCCAGCCAGGGCTGCTGGCACAGAGATACATGGCCGAGTCCCCC	GDSAMYLCASSPGWGGSEKLFFGSGTQLSVL	TRBJ1-4	TRBV7-9	4	-5.811
CAAGACAGAGAGCTGGGTTCCACTGCCAAAAAACAGTTTTTCACTTCCCCCCCCACTAGCACTGCAGATGTAGAAGCTGCTGTCTTCAGGATGG	HPEDSSFYICSASGGGSEKLFFGSGTQLSVL	TRBJ1-4	TRBV20-1	4	-5.811
CAAGACAGAGAGCTGGGTTCCACTGCCAAAAAACAGTTTTTCACTTCCCCCTGTAATGCTGCTGGCGCAAAGATAAAGGGCCGAGTCCCCCAGC	LGDSALYLCASSITGGSEKLFFGSGTQLSVL	TRBJ1-4	TRBV5-1	6	-5.635
CAAGACAGAGAGCTGGGTTCCACTGCCAAAAAACAGTTTTTCACTTCCCCCTGTCGATGAACTGCTGGCACAGAAGTACACAGATGTCTGGGAG	SQTSVYFCASSSSTGGSEKLFFGSGTQLSVL	TRBJ1-4	TRBV6-5	5	-5.714
CAAGACAGAGAGCTGGGTTCCACTGCCAAAAAACAGTTTTTCACTTCCCCTGTCGAAACTGCTGGCACAGAAGTACAGAGAGGTCTGGTTGGGG	PNQTSLYFCASSFDRGSEKLFFGSGTQLSVL	TRBJ1-4	TRBV27	5	-5.714
CAAGACAGAGAGCTGGGTTCCACTGCCAAAAAACAGTTTTTCACTTCCCGGACTAGCACTGCAGATGTAGAAGCTGCTGTCTTCAGGATGGGCA	AHPEDSSFYICSASPGSEKLFFGSGTQLSVL	TRBJ1-4	TRBV20-1	9	-5.458
CAAGACAGAGAGCTGGGTTCCACTGCCAAAAAACAGTTTTTCACTTCCCTCTCTAGCACTGCAGATGTAGAAGCTGCTGTCTTCAGGATGGGCA	AHPEDSSFYICSAREGSEKLFFGSGTQLSVL	TRBJ1-4	TRBV20-1	4	-5.811
CAAGACAGAGAGCTGGGTTCCACTGCCAAAAAACAGTTTTTCACTTCCCTGTCCCGAACTGCTGGCACAGAAGTACACAGATGTCTGGGAGGGA	PSQTSVYFCASSSGQGSEKLFFGSGTQLSVL	TRBJ1-4	TRBV6-5	4	-5.811
CAAGACAGAGAGCTGGGTTCCACTGCCAAAAAACAGTTTTTCACTTCCCTGTCCCGGGAATTGGCTGCTGGCACAGAAATACACAGCAGAGTCA	DSAVYFCASSQFPGQGSEKLFFGSGTQLSVL	TRBJ1-4	TRBV3-1	2	-6.112
CAAGACAGAGAGCTGGGTTCCACTGCCAAAAAACAGTTTTTCACTTCCGCGCCCCATATCTCTAGCACTGCAGATGTAGAAGCTGCTGTCTTCA	EDSSFYICSARDMGRGSEKLFFGSGTQLSVL	TRBJ1-4	TRBV20-1	3	-5.936
CAAGACAGAGAGCTGGGTTCCACTGCCAAAAAACAGTTTTTCACTTCCTCGGACGGATAAACTGCTGGCACAGAGGTACATAGATGTCTGGTTG	NQTSMYLCASSLSVRGSEKLFFGSGTQLSVL	TRBJ1-4	TRBV28	2	-6.112
CAAGACAGAGAGCTGGGTTCCACTGCCAAAAAACAGTTTTTCACTTCGGAGCCCGGGGCTGCTGGCACAGAGGTACATAGATGTCTGGTTGGTG	TNQTSMYLCASSPGLRSEKLFFGSGTQLSVL	TRBJ1-4	TRBV28	3	-5.936
CAAGACAGAGAGCTGGGTTCCACTGCCAAAAAACAGTTTTTCACTTCTACCGGCCGGGCTGCTGGCACAGAAATAAACTCCAGAATCCTCCAGT	LEDSGVYFCASSPAGRSEKLFFGSGTQLSVL	TRBJ1-4	TRBV14	2	-6.112
CAAGACAGAGAGCTGGGTTCCACTGCCAAAAAACAGTTTTTCACTTCTGGCCTCCAAGCTGCTGGCACAGAGATACATGGCCGAGTCCCCCTGC	QGDSAMYLCASSLEARSEKLFFGSGTQLSVL	TRBJ1-4	TRBV7-9	2	-6.112
CAAGACAGAGAGCTGGGTTCCACTGCCAAAAAACAGTTTTTCACTTCTTCCCTGTAAGCTGCTGGCGCAAAGATAAAGGGCCGAGTCCCCCAGC	LGDSALYLCASSLQGRSEKLFFGSGTQLSVL	TRBJ1-4	TRBV5-1	2	-6.112
CAAGACAGAGAGCTGGGTTCCACTGCCAAAAAACAGTTTTTCACTTGACCCTGTTCTTCTGCTAGCACTGCAGATGTAGAAGCTGCTGTCTTCA	EDSSFYICSASRRTGSSEKLFFGSGTQLSVL	TRBJ1-4	TRBV20-1	3	-5.936
CAAGACAGAGAGCTGGGTTCCACTGCCAAAAAACAGTTTTTCACTTGCTCTAGCACTGCAGATGTAGAAGCTGCTGTCTTCAGGATGGGCACTG	SAHPEDSSFYICSARASEKLFFGSGTQLSVL	TRBJ1-4	TRBV20-1	29	-4.95
CAAGACAGAGAGCTGGGTTCCACTGCCAAAAAACAGTTTTTCACTTGGGCCTGCCACGTAACTGCTGGCACAGAAGTACACAGATGTCTGGGAG	SQTSVYFCASSYVAGPSEKLFFGSGTQLSVL	TRBJ1-4	TRBV6-5	5	-5.714
CAAGACAGAGAGCTGGGTTCCACTGCCAAAAAACAGTTTTTCACTTGTCCCCTGAAAACCAAACTGCTGGCACAGAAGTACAGAGAGGTCTGGT	PDLSVLLCQQFGFQGTSEKLFFGSGTQLSVL	TRBJ1-4	TRBV27	2	-6.112
CAAGACAGAGAGCTGGGTTCCACTGCCAAAAAACAGTTTTTCACTTGTGGCCCCCCCCATGGCACTGCAGATGTAGAAGCTGCTGTCTTCAGGA	PEDSSFYICSAMGGATSEKLFFGSGTQLSVL	TRBJ1-4	TRBV20-1	4	-5.811
CAAGACAGAGAGCTGGGTTCCACTGCCAAAAAACAGTTTTTCACTTTCGCCCCCTGCCCCGCTGCTGGCGCAAAGATAAAGGGCCGAGTCCCCC	GDSALYLCASSGAGGESEKLFFGSGTQLSVL	TRBJ1-4	TRBV5-1	3	-5.936
CAAGACAGAGAGCTGGGTTCCACTGCCAAAAAACAGTTTTTCACTTTGCCAAGCTACGCTGCTGGCACAGAAATACAAAGCTGAGTCCCCCAGC	LGDSALYFCASSVAWQSEKLFFGSGTQLSVL	TRBJ1-4	TRBV9	2	-6.112
CAAGACAGAGAGCTGGGTTCCACTGCCAAAAAACAGTTTTTCACTTTGGCTGCTGGCACAGAAGTACATGGCTGAGTCCTCCAGCTTTGTGGAC	STKLEDSAMYFCASSQSEKLFFGSGTQLSVL	TRBJ1-4	TRBV2	4	-5.811
CAAGACAGAGAGCTGGGTTCCACTGCCAAAAAACAGTTTTTCACTTTTACCGCTGGCACAGAAGTACATGGCTGAGTCCTCCAGCTTTGTGGAC	STKLEDSAMYFCASGKSEKLFFGSGTQLSVL	TRBJ1-4	TRBV2	3	-5.936
CAAGACAGAGAGCTGGGTTCCACTGCCAAAAAACAGTTTTTCACTTTTTCCCCCTGTCCCGGCGCTGCAGAGATATATGCTGCTGTCTTCAGGG	PEDSSIYLCSAGTGGKSEKLFFGSGTQLSVL	TRBJ1-4	TRBV29-1	2	-6.112
CAAGACAGAGAGCTGGGTTCCACTGCCAAAAAACAGTTTTTCAGAAAAGGCCCCTGTCCCCCCAACGCTGCAGAGATATATGCTGCTGTCTTCA	EDSSIYLCSVGGTGAFSEKLFFGSGTQLSVL	TRBJ1-4	TRBV29-1	2	-6.112
CAAGACAGAGAGCTGGGTTCCACTGCCAAAAAACAGTTTTTCAGAAATCTGTATCGAGTAACTGCTGGCACAGAAGTACACAGATGTCTGGGAG	SQTSVYFCASSYSIQISEKLFFGSGTQLSVL	TRBJ1-4	TRBV6-5	4	-5.811
CAAGACAGAGAGCTGGGTTCCACTGCCAAAAAACAGTTTTTCAGAACCCCCGCCTGTGGCACTGCAGATGTAGAAGCTGCTGTCTTCAGGATGG	HPEDSSFYICSATGGGSEKLFFGSGTQLSVL	TRBJ1-4	TRBV20-1	2	-6.112
CAAGACAGAGAGCTGGGTTCCACTGCCAAAAAACAGTTTTTCAGAACCCGCGTCCAGCGCACTGCAGATGTAGAAGCTGCTGTCTTCAGGATGG	HPEDSSFYICSALDAGSEKLFFGSGTQLSVL	TRBJ1-4	TRBV20-1	3	-5.936
CAAGACAGAGAGCTGGGTTCCACTGCCAAAAAACAGTTTTTCAGAACCTTGTCCCATAGCACTGCAGATGTAGAAGCTGCTGTCTTCAGGATGG	HPEDSSFYICSAMGQGSEKLFFGSGTQLSVL	TRBJ1-4	TRBV20-1	4	-5.811
CAAGACAGAGAGCTGGGTTCCACTGCCAAAAAACAGTTTTTCAGAAGAGAAACTGCTGGCACAGAAGTACACAGCTGAGTCCCTGGGTTCTGAG	SEPRDSAVYFCASSFSSEKLFFGSGTQLSVL	TRBJ1-4	TRBV12-3; TRBV12-4	4	-5.811
CAAGACAGAGAGCTGGGTTCCACTGCCAAAAAACAGTTTTTCAGAAGCCCTGTCGTGGGCACTGCAGATGTAGAAGCTGCTGTCTTCAGGATGG	HPEDSSFYICSAHDRASEKLFFGSGTQLSVL	TRBJ1-4	TRBV20-1	2	-6.112
CAAGACAGAGAGCTGGGTTCCACTGCCAAAAAACAGTTTTTCAGAATAAGCCCCCTTGGCCCCACCCCTGCTGGCACAGAAGTACACAGATGTC	TSVYFCASRGGAKGAYSEKLFFGSGTQLSVL	TRBJ1-4	TRBV6-5	7	-5.568
CAAGACAGAGAGCTGGGTTCCACTGCCAAAAAACAGTTTTTCAGAATAGAGTCCGGCGGGACTGCTGGCACAGAAGTACACAGCTGAGTCCCTG	RDSAVYFCASSPAGLYSEKLFFGSGTQLSVL	TRBJ1-4	TRBV12-3; TRBV12-4	4	-5.811
CAAGACAGAGAGCTGGGTTCCACTGCCAAAAAACAGTTTTTCAGAATCACCCCTGATGGCACAGAAGTACACAGATGTCTGGGAGCTGGTAGCG	ATSSQTSVYFCAIRGDSEKLFFGSGTQLSVL	TRBJ1-4	TRBV10-3	11	-5.371
CAAGACAGAGAGCTGGGTTCCACTGCCAAAAAACAGTTTTTCAGAATCCCTGTAAAGGGCACTGCAGATGTAGAAGCTGCTGTCTTCAGGATGG	HPEDSSFYICSALYRDSEKLFFGSGTQLSVL	TRBJ1-4	TRBV20-1	3	-5.936
CAAGACAGAGAGCTGGGTTCCACTGCCAAAAAACAGTTTTTCAGACCAACTGTCTGGGCTGCTGGCACAGAGATACATGGCCGAGTCCCCCTGC	QGDSAMYLCASSPDSWSEKLFFGSGTQLSVL	TRBJ1-4	TRBV7-9	5	-5.714
CAAGACAGAGAGCTGGGTTCCACTGCCAAAAAACAGTTTTTCAGACCCCCCTCGGCTGCTGGCACAGAGATACACGGCCGAGTCCTCCTGCTGT	QQEDSAVYLCASSRGGSEKLFFGSGTQLSVL	TRBJ1-4	TRBV7-2	2	-6.112
CAAGACAGAGAGCTGGGTTCCACTGCCAAAAAACAGTTTTTCAGACCCCCGATCGGGGCTGCTGGCACAGAAGTACACAGATGTCTGGGAGGGA	PSQTSVYFCASSPDRGSEKLFFGSGTQLSVL	TRBJ1-4	TRBV6-5	4	-5.811
CAAGACAGAGAGCTGGGTTCCACTGCCAAAAAACAGTTTTTCAGACCCCTGTCCCGGGTCACTGATGGCACAGAAGTACACAGATGTCTGGGAG	SQTSVYFCAISDPGQGSEKLFFGSGTQLSVL	TRBJ1-4	TRBV10-3	25	-5.015
CAAGACAGAGAGCTGGGTTCCACTGCCAAAAAACAGTTTTTCAGACCCCTGTCCGGGGGGGAATAAGCTGCTGGCACAGAGATACACGGCTGAG	SAVYLCASSLFPPGQGSEKLFFGSGTQLSVL	TRBJ1-4	TRBV7-3	8	-5.51
CAAGACAGAGAGCTGGGTTCCACTGCCAAAAAACAGTTTTTCAGACCCTGACTGGAAACTGCTGGCACAGAAGTACACAGCTGAGTCCCTGGGT	PRDSAVYFCASSFQSGSEKLFFGSGTQLSVL	TRBJ1-4	TRBV12-3; TRBV12-4	2	-6.112
CAAGACAGAGAGCTGGGTTCCACTGCCAAAAAACAGTTTTTCAGACCTAGCACTGCAGATGTAGAAGCTGCTGTCTTCAGGATGGGCACTGGTC	TSAHPEDSSFYICSARSEKLFFGSGTQLSVL	TRBJ1-4	TRBV20-1	5	-5.714
CAAGACAGAGAGCTGGGTTCCACTGCCAAAAAACAGTTTTTCAGACGTCCCGGCACTGCAGATGTAGAAGCTGCTGTCTTCAGGATGGGCACTG	SAHPEDSSFYICSAGTSEKLFFGSGTQLSVL	TRBJ1-4	TRBV20-1	2	-6.112
CAAGACAGAGAGCTGGGTTCCACTGCCAAAAAACAGTTTTTCAGACGTCGAACCCTCCCCCTTAGTGGCACAGAAGTACACAGATGTCTGGGAG	SQTSVYFCATKGEGSTSEKLFFGSGTQLSVL	TRBJ1-4	TRBV10-3	2	-6.112
CAAGACAGAGAGCTGGGTTCCACTGCCAAAAAACAGTTTTTCAGACTCACTGATGGCACAGAAGTACACAGATGTCTGGGAGCTGGTAGCGGAC	SATSSQTSVYFCAISESEKLFFGSGTQLSVL	TRBJ1-4	TRBV10-3	6	-5.635
CAAGACAGAGAGCTGGGTTCCACTGCCAAAAAACAGTTTTTCAGAGAGGCCTGTACGCAGGGCGCTGGCACAGAAGTACAGAGAGGTCTGGTTG	NQTSLYFCASALRTGLSEKLFFGSGTQLSVL	TRBJ1-4	TRBV27	3	-5.936
CAAGACAGAGAGCTGGGTTCCACTGCCAAAAAACAGTTTTTCAGAGCCCCCTGCCCATCTAGCACTGCAGATGTAGAAGCTGCTGTCTTCAGGA	PEDSSFYICSARWAGGSEKLFFGSGTQLSVL	TRBJ1-4	TRBV20-1	3	-5.936
CAAGACAGAGAGCTGGGTTCCACTGCCAAAAAACAGTTTTTCAGAGCCCCCTGTCCCGCCGCTGCTGGCGCAAAGATAAAGGGCCGAGTCCCCC	GDSALYLCASSGGTGGSEKLFFGSGTQLSVL	TRBJ1-4	TRBV5-1	4	-5.811
CAAGACAGAGAGCTGGGTTCCACTGCCAAAAAACAGTTTTTCAGAGCCCTGTCTCCAATCTCTAGCACTGCAGATGTAGAAGCTGCTGTCTTCA	EDSSFYICSARDWRQGSEKLFFGSGTQLSVL	TRBJ1-4	TRBV20-1	3	-5.936
CAAGACAGAGAGCTGGGTTCCACTGCCAAAAAACAGTTTTTCAGAGCCTCGAAACCCTAAGCTGCTGGCACAGAGATACACGGCCGAGTCCTCC	EDSAVYLCASSLGFRGSEKLFFGSGTQLSVL	TRBJ1-4	TRBV7-2	2	-6.112
CAAGACAGAGAGCTGGGTTCCACTGCCAAAAAACAGTTTTTCAGAGCTAGACCCTGTCCTGGCACTGCAGATGTAGAAGCTGCTGTCTTCAGGA	PEDSSFYICSARTGSSSEKLFFGSGTQLSVL	TRBJ1-4	TRBV20-1	10	-5.413
CAAGACAGAGAGCTGGGTTCCACTGCCAAAAAACAGTTTTTCAGAGGTCCTGCCTCTAGCACTGCAGATGTAGAAGCTGCTGTCTTCAGGATGG	HPEDSSFYICSARGRTSEKLFFGSGTQLSVL	TRBJ1-4	TRBV20-1	5	-5.714
CAAGACAGAGAGCTGGGTTCCACTGCCAAAAAACAGTTTTTCAGAGTACTGTCCTCTAGCACTGCAGATGTAGAAGCTGCTGTCTTCAGGATGG	HPEDSSFYICSARGQYSEKLFFGSGTQLSVL	TRBJ1-4	TRBV20-1	4	-5.811
CAAGACAGAGAGCTGGGTTCCACTGCCAAAAAACAGTTTTTCAGAGTGGACAAGGTCAGGCTTGCATGGTTGATGAGAAACTTGTCCTTCTCGN	REGQVSHQPCKPDLVHSEKLFFGSGTQLSVL	TRBJ1-4	TRBV20-1	2	-6.112
CAAGACAGAGAGCTGGGTTCCACTGCCAAAAAACAGTTTTTCAGATACATCTTGGCTGCTGGCGCAGAGATACAGGGCCGAGTCTTCTGGCTGC	QPEDSALYLCASSQDVSEKLFFGSGTQLSVL	TRBJ1-4	TRBV4-3	8	-5.51
CAAGACAGAGAGCTGGGTTCCACTGCCAAAAAACAGTTTTTCAGATACCGCTGTCCGACTGCTGGCACAGAAGTACACAGATGTCTGGGAGGGA	PSQTSVYFCASSRTAVSEKLFFGSGTQLSVL	TRBJ1-4	TRBV6-5	3	-5.936
CAAGACAGAGAGCTGGGTTCCACTGCCAAAAAACAGTTTTTCAGATCCCCCCGGAAATAAACTGCTGGCACAGAAGTACAGAGAGGTCTGGTTG	NQTSLYFCASSLFPGGSEKLFFGSGTQLSVL	TRBJ1-4	TRBV27	2	-6.112
CAAGACAGAGAGCTGGGTTCCACTGCCAAAAAACAGTTTTTCAGATCCTCGGGCGCTGCAGAGATATATGCTGCTGTCTTCAGGGCTCATGTTG	NMSPEDSSIYLCSARGSEKLFFGSGTQLSVL	TRBJ1-4	TRBV29-1	39	-4.822
CAAGACAGAGAGCTGGGTTCCACTGCCAAAAAACAGTTTTTCAGATGACCTGTTGGGGGGCTGAGCACTGCAGATGTAGAAGCTGCTGTCTTCA	EDSSFYICSAQPPNRSSEKLFFGSGTQLSVL	TRBJ1-4	TRBV20-1	4	-5.811
CAAGACAGAGAGCTGGGTTCCACTGCCAAAAAACAGTTTTTCAGATGATCTGTCCTTTTGAACGCTGCAGAGATATATGCTGCTGTCTTCAGGG	PEDSSIYLCSVQKDRSSEKLFFGSGTQLSVL	TRBJ1-4	TRBV29-1	4	-5.811
CAAGACAGAGAGCTGGGTTCCACTGCCAAAAAACAGTTTTTCAGATGCGCCCATTTGGCTGCTGGCACAGAAATACACAGCAGAGTCACCAAGC	LGDSAVYFCASSQMGASEKLFFGSGTQLSVL	TRBJ1-4	TRBV3-1	2	-6.112
CAAGACAGAGAGCTGGGTTCCACTGCCAAAAAACAGTTTTTCAGATGCGCCCCCTGTCCCTTTACTGGCACAGAGATAGAAAGCTGTCGGGTTC	NPTAFYLCASKGTGGASEKLFFGSGTQLSVL	TRBJ1-4	TRBV19	7	-5.568
CAAGACAGAGAGCTGGGTTCCACTGCCAAAAAACAGTTTTTCAGATGTCCCAGGACTGCTGGCACAGAAGTACACAGATGTCTGGGAGGGAGCA	APSQTSVYFCASSPGTSEKLFFGSGTQLSVL	TRBJ1-4	TRBV6-6	4	-5.811
CAAGACAGAGAGCTGGGTTCCACTGCCAAAAAACAGTTTTTCAGCACCCCCTAGTAAGTCCAAGCTGCTGGCGCAAAGATAAAGGGCCGAGTCC	DSALYLCASSLDLLGGAEKLFFGSGTQLSVL	TRBJ1-4	TRBV5-1	3	-5.936
CAAGACAGAGAGCTGGGTTCCACTGCCAAAAAACAGTTTTTCAGCACCCCTGCTGGCACAGAAGTACAGAGAGGTCTGGTTGGGGCTGGGCGAC	SPSPNQTSLYFCASRGAEKLFFGSGTQLSVL	TRBJ1-4	TRBV27	3	-5.936
CAAGACAGAGAGCTGGGTTCCACTGCCAAAAAACAGTTTTTCAGCACCCTGTCCTATTCTAGCACTGCAGATGTAGAAGCTGCTGTCTTCAGGA	PEDSSFYICSARIGQGAEKLFFGSGTQLSVL	TRBJ1-4	TRBV20-1	2	-6.112
CAAGACAGAGAGCTGGGTTCCACTGCCAAAAAACAGTTTTTCAGCACGATCCTTAGCACTGCAGATGTAGAAGCTGCTGTCTTCAGGATGGGCA	AHPEDSSFYICSAKDRAEKLFFGSGTQLSVL	TRBJ1-4	TRBV20-1	2	-6.112
CAAGACAGAGAGCTGGGTTCCACTGCCAAAAAACAGTTTTTCAGCAGCCCCCATAACGCTGCAGAGATATATGCTGCTGTCTTCAGGGCTCATG	MSPEDSSIYLCSVMGAAEKLFFGSGTQLSVL	TRBJ1-4	TRBV29-1	2	-6.112
CAAGACAGAGAGCTGGGTTCCACTGCCAAAAAACAGTTTTTCAGCATCCCTGCCGTAACTGCTGGCACAGAAGTACACAGATGTCTGGGAGGGA	PSQTSVYFCASSYGRDAEKLFFGSGTQLSVL	TRBJ1-4	TRBV6-5	4	-5.811
CAAGACAGAGAGCTGGGTTCCACTGCCAAAAAACAGTTTTTCAGCATCCTTAGCACTGCAGATGTAGAAGCTGCTGTCTTCAGGATGGGCACTG	SAHPEDSSFYICSAKDAEKLFFGSGTQLSVL	TRBJ1-4	TRBV20-1	3	-5.936
CAAGACAGAGAGCTGGGTTCCACTGCCAAAAAACAGTTTTTCAGCCAACCCGTCCTCTCTGCTGGTGGCACACAGGTACATGGCTGCGTCCCCN	GDAAMYLCATSREDGLAEKLFFGSGTQLSVL	TRBJ1-4	TRBV15	2	-6.112
CAAGACAGAGAGCTGGGTTCCACTGCCAAAAAACAGTTTTTCAGCCACCCCCTGTCCGGAGCTGCTGGCGCAAAGATAAAGGGCCGAGTCCCCC	GDSALYLCASSSGQGVAEKLFFGSGTQLSVL	TRBJ1-4	TRBV5-1	6	-5.635
CAAGACAGAGAGCTGGGTTCCACTGCCAAAAAACAGTTTTTCAGCCACTTGGCTGCTGGCACAGAAATACACAGCAGAGTCACCAAGCTCCAGG	LELGDSAVYFCASSQVAEKLFFGSGTQLSVL	TRBJ1-4	TRBV3-1	3	-5.936
CAAGACAGAGAGCTGGGTTCCACTGCCAAAAAACAGTTTTTCAGCCAGTTGAGGTATGCTGGCACAGAAGTACACAGATGTCTGGGAGGGAGCA	APSQTSVYFCASIPQLAEKLFFGSGTQLSVL	TRBJ1-4	TRBV6-6	7	-5.568
CAAGACAGAGAGCTGGGTTCCACTGCCAAAAAACAGTTTTTCAGCCCCCCCTGCCGCCAAGCTGCTGGCGCAAAGATAAAGGGCCGAGTCCCCC	GDSALYLCASSLAAGGAEKLFFGSGTQLSVL	TRBJ1-4	TRBV5-1	4	-5.811
CAAGACAGAGAGCTGGGTTCCACTGCCAAAAAACAGTTTTTCAGCCCCCCTGTCCCGATCGGGGTAACTGCTGGCACAGAAGTACACAGATGTC	TSVYFCASSYPDRDRGAEKLFFGSGTQLSVL	TRBJ1-4	TRBV6-5	3	-5.936
CAAGACAGAGAGCTGGGTTCCACTGCCAAAAAACAGTTTTTCAGCCCCCGATCCCTCATGGCTGCTGGCGCAGAGATACAGGGCTGAGTCTTCT	EDSALYLCASSHEGSGAEKLFFGSGTQLSVL	TRBJ1-4	TRBV4-1	4	-5.811
CAAGACAGAGAGCTGGGTTCCACTGCCAAAAAACAGTTTTTCAGCCCCCTGTCCGATAAGGCTGCTGGCACAGAAATAAACTCCAGAATCCTCC	EDSGVYFCASSLIGQGAEKLFFGSGTQLSVL	TRBJ1-4	TRBV14	15	-5.237
CAAGACAGAGAGCTGGGTTCCACTGCCAAAAAACAGTTTTTCAGCCCCTGTCAAGCCCGGAGCACTGCAGATGTAGAAGCTGCTGTCTTCAGGA	PEDSSFYICSAPGLTGAEKLFFGSGTQLSVL	TRBJ1-4	TRBV20-1	4	-5.811
CAAGACAGAGAGCTGGGTTCCACTGCCAAAAAACAGTTTTTCAGCCCCTGTCCCGGCCCTGCTGGCACAGAAGTACACAGATGTCTGGGAGGGA	PSQTSVYFCASRAGTGAEKLFFGSGTQLSVL	TRBJ1-4	TRBV6-1	4	-5.811
CAAGACAGAGAGCTGGGTTCCACTGCCAAAAAACAGTTTTTCAGCCCCTGTCCCGGGCCTAGCACTGCAGATGTAGAAGCTGCTGTCTTCAGGA	PEDSSFYICSARPGTGAEKLFFGSGTQLSVL	TRBJ1-4	TRBV20-1	3	-5.936
CAAGACAGAGAGCTGGGTTCCACTGCCAAAAAACAGTTTTTCAGCCCCTGTCGGATCTCTAGCACTGCAGATGTAGAAGCTGCTGTCTTCAGGA	PEDSSFYICSARDPTGAEKLFFGSGTQLSVL	TRBJ1-4	TRBV20-1	6	-5.635
CAAGACAGAGAGCTGGGTTCCACTGCCAAAAAACAGTTTTTCAGCCCGTCGGGGTACGCTGGCACAGAAGTACACAGATGTCTGGGAGGGAGCA	APSQTSVYFCASVPRRAEKLFFGSGTQLSVL	TRBJ1-4	TRBV6-6	2	-6.112
CAAGACAGAGAGCTGGGTTCCACTGCCAAAAAACAGTTTTTCAGCCCTGCCAGGGGAGCTGCTGGCGCAAAGATAAAGGGCCGAGTCCCCCAGC	LGDSALYLCASSSPGRAEKLFFGSGTQLSVL	TRBJ1-4	TRBV5-1	2	-6.112
CAAGACAGAGAGCTGGGTTCCACTGCCAAAAAACAGTTTTTCAGCCCTGCTCGAGTAACTGCTGGCACAGAAGTACACAGATGTCTGGGAGGGA	PSQTSVYFCASSYSSRAEKLFFGSGTQLSVL	TRBJ1-4	TRBV6-5	10	-5.413
CAAGACAGAGAGCTGGGTTCCACTGCCAAAAAACAGTTTTTCAGCCCTGTCAGTGTAACTGCTGGCACAGAAGTACACAGATGTCTGGGAGGGA	PSQTSVYFCASSYTDRAEKLFFGSGTQLSVL	TRBJ1-4	TRBV6-5; TRBV6-6	2	-6.112
CAAGACAGAGAGCTGGGTTCCACTGCCAAAAAACAGTTTTTCAGCCCTGTCCCCTCCCGTTCCTTGGCTGCTGGCACAGAGATACAGGGCCGAG	SALYLCASSQGTGGDRAEKLFFGSGTQLSVL	TRBJ1-4	TRBV4-2	2	-6.112
CAAGACAGAGAGCTGGGTTCCACTGCCAAAAAACAGTTTTTCAGCCCTGTCGTAACCACTAGCACAAAAATACACAGCTGAGTCCCTGGGTTCT	EPRDSAVYFCASGYDRAEKLFFGSGTQLSVL	TRBJ1-4	TRBV12-5	3	-5.936
CAAGACAGAGAGCTGGGTTCCACTGCCAAAAAACAGTTTTTCAGCCGCCCCCTGTACTCGGCTGCTGGCACAGAAGTACACAGCTGAGTCCCTG	RDSAVYFCASSRVQGAAEKLFFGSGTQLSVL	TRBJ1-4	TRBV12-3; TRBV12-4	3	-5.936
CAAGACAGAGAGCTGGGTTCCACTGCCAAAAAACAGTTTTTCAGCCGCCCCTGTCTGTCTGCTGGCACAGAAGTACATGGCTGAGTCCTCCAGC	LEDSAMYFCASRQTGAAEKLFFGSGTQLSVL	TRBJ1-4	TRBV2	8	-5.51
CAAGACAGAGAGCTGGGTTCCACTGCCAAAAAACAGTTTTTCAGCCGGCCCCAAGGCACTGCAGAGATATATGCTGCTGTCTTCAGGGCTCATG	MSPEDSSIYLCSALGPAEKLFFGSGTQLSVL	TRBJ1-4	TRBV29-1	47	-4.741
CAAGACAGAGAGCTGGGTTCCACTGCCAAAAAACAGTTTTTCAGCCGGTCCTGTCGGGGGCCTATAGGTACTGGCACAGAGATAGAAAGCTGTC	TAFYLCASTYRPPTGPAEKLFFGSGTQLSVL	TRBJ1-4	TRBV19	2	-6.112
CAAGACAGAGAGCTGGGTTCCACTGCCAAAAAACAGTTTTTCAGCCGTCCGACTCTGTAAGCTGCTGGCACAGAGATACATGGCCGAGTCCCCC	GDSAMYLCASSLQSRTAEKLFFGSGTQLSVL	TRBJ1-4	TRBV7-9	3	-5.936
CAAGACAGAGAGCTGGGTTCCACTGCCAAAAAACAGTTTTTCAGCCGTCCGTGGGGTACTACTGGCACAGAGATAGAAAGCTGTCGGGTTCTTT	KNPTAFYLCASSTPRTAEKLFFGSGTQLSVL	TRBJ1-4	TRBV19	4	-5.811
CAAGACAGAGAGCTGGGTTCCACTGCCAAAAAACAGTTTTTCAGCCGTTTGATCTCTGCTGGTGGCACACAGGTACATGGCTGCGTCCCCCAGG	LGDAAMYLCATSRDQTAEKLFFGSGTQLSVL	TRBJ1-4	TRBV15	2	-6.112
CAAGACAGAGAGCTGGGTTCCACTGCCAAAAAACAGTTTTTCAGCCTAAACCGTCCGAATGGCACTGCAGATGTAGAAGCTGCTGTCTTCAGGA	PEDSSFYICSAIRTV*AEKLFFGSGTQLSVL	TRBJ1-4	TRBV20-1	5	-5.714
CAAGACAGAGAGCTGGGTTCCACTGCCAAAAAACAGTTTTTCAGCCTCAAACCCTCTGCTGGTGGCACACAGGTACATGGCTGCGTCCCCCAGN	LGDAAMYLCATSRGFEAEKLFFGSGTQLSVL	TRBJ1-4	TRBV15	2	-6.112
CAAGACAGAGAGCTGGGTTCCACTGCCAAAAAACAGTTTTTCAGCCTCCCTCCTAGCACTGCAGATGTAGAAGCTGCTGTCTTCAGGATGGGCA	AHPEDSSFYICSARREAEKLFFGSGTQLSVL	TRBJ1-4	TRBV20-1	4	-5.811
CAAGACAGAGAGCTGGGTTCCACTGCCAAAAAACAGTTTTTCAGCCTGTCCCTCAGGGCTGCTGGCACAGAAGTACACAGCTGAGTCCCTGGGT	PRDSAVYFCASSPEGQAEKLFFGSGTQLSVL	TRBJ1-4	TRBV12-3; TRBV12-4	3	-5.936
CAAGACAGAGAGCTGGGTTCCACTGCCAAAAAACAGTTTTTCAGCCTGTCGGGTACTACTGGCACAGAGATAGAAAGCTGTCGGGTTCTTTTGN	QKNPTAFYLCASSTRQAEKLFFGSGTQLSVL	TRBJ1-4	TRBV19	2	-6.112
CAAGACAGAGAGCTGGGTTCCACTGCCAAAAAACAGTTTTTCAGCGAAACCTCCCCCTCCCGCACTGCAGATGTAGAAGCTGCTGTCTTCAGGA	PEDSSFYICSAGGGGFAEKLFFGSGTQLSVL	TRBJ1-4	TRBV20-1	3	-5.936
CAAGACAGAGAGCTGGGTTCCACTGCCAAAAAACAGTTTTTCAGCGACCCTGTCCTGTAAGCTGCTGGCACAGAGATACACGGCGGAGTCCTCC	EDSAVYLCASSLQDRVAEKLFFGSGTQLSVL	TRBJ1-4	TRBV7-8	3	-5.936
CAAGACAGAGAGCTGGGTTCCACTGCCAAAAAACAGTTTTTCAGCGAGCTGTCCCGAACTACTGGCACAGAGATAGAAAGCTGTCGGGTTCTTT	KNPTAFYLCASSSGQLAEKLFFGSGTQLSVL	TRBJ1-4	TRBV19	2	-6.112
CAAGACAGAGAGCTGGGTTCCACTGCCAAAAAACAGTTTTTCAGCGATGTCCTTCCTAGCACTGCAGATGTAGAAGCTGCTGTCTTCAGGATGG	HPEDSSFYICSARKDIAEKLFFGSGTQLSVL	TRBJ1-4	TRBV20-1	4	-5.811
CAAGACAGAGAGCTGGGTTCCACTGCCAAAAAACAGTTTTTCAGCGCCCCGCCTACTGGCACAGAGATAGAAAGCTGTCGGGTTCTTTTGGGCC	AQKNPTAFYLCASRRGAEKLFFGSGTQLSVL	TRBJ1-4	TRBV19	4	-5.811
CAAGACAGAGAGCTGGGTTCCACTGCCAAAAAACAGTTTTTCAGCGCCCCTGTCTCTTCTAGCACTGCAGATGTAGAAGCTGCTGTCTTCAGGA	PEDSSFYICSARRDRGAEKLFFGSGTQLSVL	TRBJ1-4	TRBV20-1	12	-5.334
CAAGACAGAGAGCTGGGTTCCACTGCCAAAAAACAGTTTTTCAGCGCCCTGTCCGGGGCTGCTGGCACAGAGATACACGGCCGAGTCCTCAAGC	LEDSAVYLCASSPGQGAEKLFFGSGTQLSVL	TRBJ1-4	TRBV11-2	11	-5.371
CAAGACAGAGAGCTGGGTTCCACTGCCAAAAAACAGTTTTTCAGCGGCAGATGGATCTTGGCTGCTGGCACAGAAATACACAGCAGAGTCACCA	GDSAVYFCASSQDPSAAEKLFFGSGTQLSVL	TRBJ1-4	TRBV3-1	3	-5.936
CAAGACAGAGAGCTGGGTTCCACTGCCAAAAAACAGTTTTTCAGCGGCCGGCTTGAGACTGCTGGCACAGAAGTACAGAGAGGTCTGGTTGGGG	PNQTSLYFCASSLKPAAEKLFFGSGTQLSVL	TRBJ1-4	TRBV27	13	-5.299
CAAGACAGAGAGCTGGGTTCCACTGCCAAAAAACAGTTTTTCAGCGTCAGTCCCGGAGGTGGCACAGAAGTACACAGATGTCTGGGAGCTGGTA	TSSQTSVYFCATSGTDAEKLFFGSGTQLSVL	TRBJ1-4	TRBV10-3	5	-5.714
CAAGACAGAGAGCTGGGTTCCACTGCCAAAAAACAGTTTTTCAGCGTCCTTGGGGGCACTGCAGATGTAGAAGCTGCTGTCTTCAGGATGGGCA	AHPEDSSFYICSAPKDAEKLFFGSGTQLSVL	TRBJ1-4	TRBV20-1	2	-6.112
CAAGACAGAGAGCTGGGTTCCACTGCCAAAAAACAGTTTTTCAGCGTGGTCCCTGGGTGAGCTGGCACAGAAATAAGCTGCCGAATCTCCTCGC	RGDSAAYFCASSPRDHAEKLFFGSGTQLSVL	TRBJ1-4	TRBV18	2	-6.112
CAAGACAGAGAGCTGGGTTCCACTGCCAAAAAACAGTTTTTCAGCTATGTCCCGGCTGGCACAGAAGTACACAGATGTCTGGGAGGGAGCAGCC	AAPSQTSVYFCASRDIAEKLFFGSGTQLSVL	TRBJ1-4	TRBV6-5	3	-5.936
CAAGACAGAGAGCTGGGTTCCACTGCCAAAAAACAGTTTTTCAGCTCCCTGTCCAGAGCTGCTGGCACAGAGATACATGGCCGAGTCCCCCTGC	QGDSAMYLCASSSGQGAEKLFFGSGTQLSVL	TRBJ1-4	TRBV7-9	3	-5.936
CAAGACAGAGAGCTGGGTTCCACTGCCAAAAAACAGTTTTTCAGCTCCCTGTCCCGCAGGGCTGCTGGCACAGAGATACACGGCCGAGTCCTCC	EDSAVYLCASSPAGQGAEKLFFGSGTQLSVL	TRBJ1-4	TRBV7-2	3	-5.936
CAAGACAGAGAGCTGGGTTCCACTGCCAAAAAACAGTTTTTCAGCTCTGTCCTGGGTGCTGGCACAGAAGTACACAGATGTCTGGGAGCTGGTA	TSSQTSVYFCASTQDRAEKLFFGSGTQLSVL	TRBJ1-4	TRBV10-3	23	-5.051
CAAGACAGAGAGCTGGGTTCCACTGCCAAAAAACAGTTTTTCAGCTGTCCCAGATGCACTGCAGATGTAGAAGCTGCTGTCTTCAGGATGGGCA	AHPEDSSFYICSASGTAEKLFFGSGTQLSVL	TRBJ1-4	TRBV20-1	3	-5.936
CAAGACAGAGAGCTGGGTTCCACTGCCAAAAAACAGTTTTTCAGCTGTCCGGTCTAAGCTGCTGGCACAGAGATACACGGCCGAGTCCTCAAGC	LEDSAVYLCASSLDRTAEKLFFGSGTQLSVL	TRBJ1-4	TRBV11-2	2	-6.112
CAAGACAGAGAGCTGGGTTCCACTGCCAAAAAACAGTTTTTCAGCTGTCCGTGCCCTGATGGCACAGAAGTACACAGATGTCTGGGAGCTGGTA	TSSQTSVYFCAIRARTAEKLFFGSGTQLSVL	TRBJ1-4	TRBV10-3	3	-5.936
CAAGACAGAGAGCTGGGTTCCACTGCCAAAAAACAGTTTTTCAGCTGTCCTAGCACTGCAGATGTAGAAGCTGCTGTCTTCAGGATGGGCACTG	SAHPEDSSFYICSARTAEKLFFGSGTQLSVL	TRBJ1-4	TRBV20-1	2	-6.112
CAAGACAGAGAGCTGGGTTCCACTGCCAAAAAACAGTTTTTCAGCTGTCGGAGCCAAGCTGCTGGCACAGAGATACAGGGCCGAGTCCCCCAGC	LGDSALYLCASSLAPTAEKLFFGSGTQLSVL	TRBJ1-4	TRBV5-5	2	-6.112
CAAGACAGAGAGCTGGGTTCCACTGCCAAAAAACAGTTTTTCAGCTTGTCCTCGTCTAGCACTGCAGATGTAGAAGCTGCTGTCTTCAGGATGG	HPEDSSFYICSARRGQAEKLFFGSGTQLSVL	TRBJ1-4	TRBV20-1	3	-5.936
CAAGACAGAGAGCTGGGTTCCACTGCCAAAAAACAGTTTTTCAGGAACCCCGATCGAGTAACTGCTGGCACAGAAGTACACAGATGTCTGGGAG	SQTSVYFCASSYSIGVPEKLFFGSGTQLSVL	TRBJ1-4	TRBV6-5	9	-5.458
CAAGACAGAGAGCTGGGTTCCACTGCCAAAAAACAGTTTTTCAGGAACCGCTGTCCGCGCCCTAGCACTGCAGATGTAGAAGCTGCTGTCTTCA	EDSSFYICSARARTAVPEKLFFGSGTQLSVL	TRBJ1-4	TRBV20-1	2	-6.112
CAAGACAGAGAGCTGGGTTCCACTGCCAAAAAACAGTTTTTCAGGACCCCCCTCCTTAGCACTGCAGATGTAGAAGCTGCTGTCTTCAGGATGG	HPEDSSFYICSAKEGGPEKLFFGSGTQLSVL	TRBJ1-4	TRBV20-1	4	-5.811
CAAGACAGAGAGCTGGGTTCCACTGCCAAAAAACAGTTTTTCAGGAGACAGGGCTAAGCTGCTGGCACAGAGATACACGGCCGAGTCCTCAAGC	LEDSAVYLCASSLALSPEKLFFGSGTQLSVL	TRBJ1-4	TRBV11-2	2	-6.112
CAAGACAGAGAGCTGGGTTCCACTGCCAAAAAACAGTTTTTCAGGAGCCGGGTAACTGCTGGCACAGAAGTACACAGATGTCTGGGAGGGAGCA	APSQTSVYFCASSYPAPEKLFFGSGTQLSVL	TRBJ1-4	TRBV6-6	3	-5.936
CAAGACAGAGAGCTGGGTTCCACTGCCAAAAAACAGTTTTTCAGGAGCCTGCCGAACGCTGCAGAGATATATGCTGCTGTCTTCAGGGCTCATG	MSPEDSSIYLCSVRQAPEKLFFGSGTQLSVL	TRBJ1-4	TRBV29-1	2	-6.112
CAAGACAGAGAGCTGGGTTCCACTGCCAAAAAACAGTTTTTCAGGATCCCTGTCTGGAGCACTGCAGATGTAGAAGCTGCTGTCTTCAGGATGG	HPEDSSFYICSAPDRDPEKLFFGSGTQLSVL	TRBJ1-4	TRBV20-1	5	-5.714
CAAGACAGAGAGCTGGGTTCCACTGCCAAAAAACAGTTTTTCAGGCACTGTCCCCGATCCTTGGCTGCTGGCGCAGAGATACAGGGCTGAGTCT	DSALYLCASSQGSGTVPEKLFFGSGTQLSVL	TRBJ1-4	TRBV4-1	2	-6.112
CAAGACAGAGAGCTGGGTTCCACTGCCAAAAAACAGTTTTTCAGGCCCCCTACCGGTACTGCTGGCACAGAAGTACACAGATGTCTGGGAGGGA	PSQTSVYFCASSTGRGPEKLFFGSGTQLSVL	TRBJ1-4	TRBV6-5	7	-5.568
CAAGACAGAGAGCTGGGTTCCACTGCCAAAAAACAGTTTTTCAGGCCCCCTGCCGATCCCGCTGGCACAGAAGTACACAGATGTCTGGGAGGGA	PSQTSVYFCASGIGRGPEKLFFGSGTQLSVL	TRBJ1-4	TRBV6-5	7	-5.568
CAAGACAGAGAGCTGGGTTCCACTGCCAAAAAACAGTTTTTCAGGCCCTGAGGCCCGGGGTTGGCTGCTGGCGCAGAGATACAGGGCTGAGTCT	DSALYLCASSQPRASGPEKLFFGSGTQLSVL	TRBJ1-4	TRBV4-1	2	-6.112
CAAGACAGAGAGCTGGGTTCCACTGCCAAAAAACAGTTTTTCAGGCGCCCGTGTCCGGCTGCTGGCGCAGAGATACAGGGCTGAGTCTTCTGGC	PEDSALYLCASSRTRAPEKLFFGSGTQLSVL	TRBJ1-4	TRBV4-1	2	-6.112
CAAGACAGAGAGCTGGGTTCCACTGCCAAAAAACAGTTTTTCAGGCTGTCCGGCCTCTCTAGCACTGCAGATGTAGAAGCTGCTGTCTTCAGGA	PEDSSFYICSAREAGQPEKLFFGSGTQLSVL	TRBJ1-4	TRBV20-1	2	-6.112
CAAGACAGAGAGCTGGGTTCCACTGCCAAAAAACAGTTTTTCAGGCTGTCCGGGGGGTGAGCTGGCACAGAAATAAGCTGCCGAATCTCCTCGN	RGDSAAYFCASSPPGQPEKLFFGSGTQLSVL	TRBJ1-4	TRBV18	3	-5.936
CAAGACAGAGAGCTGGGTTCCACTGCCAAAAAACAGTTTTTCAGGGAACTGTCCCCCGAAGCTGCTGGCGCAAAGATAAAGGGCCGAGTCCCCC	GDSALYLCASSFGGQFPEKLFFGSGTQLSVL	TRBJ1-4	TRBV5-1	2	-6.112
CAAGACAGAGAGCTGGGTTCCACTGCCAAAAAACAGTTTTTCAGGGAGAGGGGTGGCACACAGGTACATGGCTGCGTCCCCCAGGCCTGGTGAG	SPGLGDAAMYLCATPLPEKLFFGSGTQLSVL	TRBJ1-4	TRBV15	3	-5.936
CAAGACAGAGAGCTGGGTTCCACTGCCAAAAAACAGTTTTTCAGGGCTCTGTCCGGAGCTCCAGGCACAGAGATAGAAGCCAGAGTCACTGAGA	LSDSGFYLCAWSSGQSPEKLFFGSGTQLSVL	TRBJ1-4	TRBV30	2	-6.112
CAAGACAGAGAGCTGGGTTCCACTGCCAAAAAACAGTTTTTCAGGGGCCCCTGGGCGGCTGCTGGCACAGAGATACATGGCCGAGTCCCCCTGC	QGDSAMYLCASSRPGAPEKLFFGSGTQLSVL	TRBJ1-4	TRBV7-9	3	-5.936
CAAGACAGAGAGCTGGGTTCCACTGCCAAAAAACAGTTTTTCAGGGGGCCAGTCACTGATGGCACAGAAGTACACAGATGTCTGGGAGCTGGTA	TSSQTSVYFCAISDWPPEKLFFGSGTQLSVL	TRBJ1-4	TRBV10-3	4	-5.811
CAAGACAGAGAGCTGGGTTCCACTGCCAAAAAACAGTTTTTCAGGGGGGGAACTGCTGGCACAGAAGTACAGAGAGGTCTGGTTGGGGCTGGGC	PSPNQTSLYFCASSSPPEKLFFGSGTQLSVL	TRBJ1-4	TRBV27	2	-6.112
CAAGACAGAGAGCTGGGTTCCACTGCCAAAAAACAGTTTTTCAGGGGTCAACCCTGTCATACTGCTGGCACAGAAGTACACAGATGTCTGGGAG	SQTSVYFCASSMTGLTPEKLFFGSGTQLSVL	TRBJ1-4	TRBV6-5	2	-6.112
CAAGACAGAGAGCTGGGTTCCACTGCCAAAAAACAGTTTTTCAGGGTGCCTGTCTGTGGCACTGCAGATGTAGAAGCTGCTGTCTTCAGGATGG	HPEDSSFYICSATDRHPEKLFFGSGTQLSVL	TRBJ1-4	TRBV20-1	8	-5.51
CAAGACAGAGAGCTGGGTTCCACTGCCAAAAAACAGTTTTTCAGGTACCGAGGCCCTATCTTGGCTGCTGGCGCAGAGATACAGGGCTGAGTCT	DSALYLCASSQDRASVPEKLFFGSGTQLSVL	TRBJ1-4	TRBV4-1	2	-6.112
CAAGACAGAGAGCTGGGTTCCACTGCCAAAAAACAGTTTTTCAGTAAGAGGGGACTCACTGATGGCACAGAAGTACACAGATGTCTGGGAGCTG	SSQTSVYFCAISESPLTEKLFFGSGTQLSVL	TRBJ1-4	TRBV10-3	3	-5.936
CAAGACAGAGAGCTGGGTTCCACTGCCAAAAAACAGTTTTTCAGTACCCCCTCCTAAGCTGCTGGCACAGAGATACACGGCCGAGTCCTCCTGC	QEDSAVYLCASSLGGGTEKLFFGSGTQLSVL	TRBJ1-4	TRBV7-2	5	-5.714
CAAGACAGAGAGCTGGGTTCCACTGCCAAAAAACAGTTTTTCAGTACCCTGGATACTACTGGCACAGAGATAGAAAGCTGTCGGGTTCTTTTGG	QKNPTAFYLCASSIQGTEKLFFGSGTQLSVL	TRBJ1-4	TRBV19	10	-5.413
CAAGACAGAGAGCTGGGTTCCACTGCCAAAAAACAGTTTTTCAGTACTCCCTGCCTTAGCACTGCAGATGTAGAAGCTGCTGTCTTCAGGATGG	HPEDSSFYICSAKAGSTEKLFFGSGTQLSVL	TRBJ1-4	TRBV20-1	7	-5.568
CAAGACAGAGAGCTGGGTTCCACTGCCAAAAAACAGTTTTTCAGTATGGCCCCCGATCCTTGGTGAGCTGGCACAGAAATAAGCTGCCGAATCT	DSAAYFCASSPRIGGHTEKLFFGSGTQLSVL	TRBJ1-4	TRBV18	3	-5.936
CAAGACAGAGAGCTGGGTTCCACTGCCAAAAAACAGTTTTTCAGTCAAACCCTGGCGTGAGCTGGCACAGAAGTACAGAGAGGTCTGGTTGGGG	PNQTSLYFCASSRQGLTEKLFFGSGTQLSVL	TRBJ1-4	TRBV27	4	-5.811
CAAGACAGAGAGCTGGGTTCCACTGCCAAAAAACAGTTTTTCAGTCAAGTCGGAGCTGCTGGCACAGAGATACAGGGCCGAGTCGTCCAGCTCC	ELDDSALYLCASSSDLTEKLFFGSGTQLSVL	TRBJ1-4	TRBV5-4	2	-6.112
CAAGACAGAGAGCTGGGTTCCACTGCCAAAAAACAGTTTTTCAGTCAGCCCCCTCGAATCTCTAGCACTGCAGATGTAGAAGCTGCTGTCTTCA	EDSSFYICSARDSRGLTEKLFFGSGTQLSVL	TRBJ1-4	TRBV20-1	3	-5.936
CAAGACAGAGAGCTGGGTTCCACTGCCAAAAAACAGTTTTTCAGTCAGGGAGGATGTCCCGTCAAGGCTGCTGGCACAGAGATACACGGCCGAG	SAVYLCASSLDGTSSLTEKLFFGSGTQLSVL	TRBJ1-4	TRBV7-2	2	-6.112
CAAGACAGAGAGCTGGGTTCCACTGCCAAAAAACAGTTTTTCAGTCATCCCTGTGATTTGGCTGCTGGCGCAGAGATACAGGGCCGAGTCTTCT	EDSALYLCASSQITGMTEKLFFGSGTQLSVL	TRBJ1-4	TRBV4-3	3	-5.936
CAAGACAGAGAGCTGGGTTCCACTGCCAAAAAACAGTTTTTCAGTCCCCAAGCTGCTGGCACAGAAGTACAGGGCTGAGTCCCCCAGCTCCAAG	LELGDSALYFCASSLGTEKLFFGSGTQLSVL	TRBJ1-4	TRBV13	2	-6.112
CAAGACAGAGAGCTGGGTTCCACTGCCAAAAAACAGTTTTTCAGTCCCCCTGTCCCTAACGGCACAGAGGTACATAGATGTCTGGTTGGTGCTG	STNQTSMYLCAVRDRGTEKLFFGSGTQLSVL	TRBJ1-4	TRBV28	2	-6.112
CAAGACAGAGAGCTGGGTTCCACTGCCAAAAAACAGTTTTTCAGTCCCCGGATCCTGAGGACTGCTGGCGCAAAGATAAAGGGCCGAGTCCCCC	GDSALYLCASSPQDPGTEKLFFGSGTQLSVL	TRBJ1-4	TRBV5-1	3	-5.936
CAAGACAGAGAGCTGGGTTCCACTGCCAAAAAACAGTTTTTCAGTCCCCTGTCCCCCAACACTGCTGGCACAGAAGTACACAGATGTCTGGGAG	SQTSVYFCASSVGGQGTEKLFFGSGTQLSVL	TRBJ1-4	TRBV6-5	7	-5.568
CAAGACAGAGAGCTGGGTTCCACTGCCAAAAAACAGTTTTTCAGTCCCCTGTCCCGGTTTCGAACTACTGGCACAGAGATAGAAAGCTGTCGGG	PTAFYLCASSSKPGQGTEKLFFGSGTQLSVL	TRBJ1-4	TRBV19	3	-5.936
CAAGACAGAGAGCTGGGTTCCACTGCCAAAAAACAGTTTTTCAGTCCCGGTACTGCTGGCACAGAAGTACACAGATGTCTGGGAGGGAGCAGCC	AAPSQTSVYFCASSTGTEKLFFGSGTQLSVL	TRBJ1-4	TRBV6-5	4	-5.811
CAAGACAGAGAGCTGGGTTCCACTGCCAAAAAACAGTTTTTCAGTCCCGGTAGAACTGCTGGCACAGAGGTACATAGATGTCTGGTTGGTGCTG	STNQTSMYLCASSSTGTEKLFFGSGTQLSVL	TRBJ1-4	TRBV28	4	-5.811
CAAGACAGAGAGCTGGGTTCCACTGCCAAAAAACAGTTTTTCAGTCCCTGTCCCGAAATCTTGGCTGCTGGCGCAGAGATACAGGGCTGAGTCT	DSALYLCASSQDFGTGTEKLFFGSGTQLSVL	TRBJ1-4	TRBV4-1	9	-5.458
CAAGACAGAGAGCTGGGTTCCACTGCCAAAAAACAGTTTTTCAGTCCCTGTCCCGAGGCTGCTGGCACAGAAATACAAAGCTGAGTCCCCCAGC	LGDSALYFCASSLGTGTEKLFFGSGTQLSVL	TRBJ1-4	TRBV9	5	-5.714
CAAGACAGAGAGCTGGGTTCCACTGCCAAAAAACAGTTTTTCAGTCCCTGTCCCGCAGGCACAGAGATAGAAGCCAGAGTCACTGAGAAGGAGC	LLLSDSGFYLCACGTGTEKLFFGSGTQLSVL	TRBJ1-4	TRBV30	4	-5.811
CAAGACAGAGAGCTGGGTTCCACTGCCAAAAAACAGTTTTTCAGTCCGACCCCGGGGGCTGCTGGCACAGAAATAAACTCCAGAATCCTCCAGT	LEDSGVYFCASSPRGRTEKLFFGSGTQLSVL	TRBJ1-4	TRBV14	3	-5.936
CAAGACAGAGAGCTGGGTTCCACTGCCAAAAAACAGTTTTTCAGTCCGCCCCCCCACAGGGGCACTGCAGATGTAGAAGCTGCTGTCTTCAGGA	PEDSSFYICSAPVGGRTEKLFFGSGTQLSVL	TRBJ1-4	TRBV20-1	5	-5.714
CAAGACAGAGAGCTGGGTTCCACTGCCAAAAAACAGTTTTTCAGTCCGTGCCCCTGTCCCAAAACTGCTGGCACAGAAGTACACAGCTGAGTCC	DSAVYFCASSFGTGARTEKLFFGSGTQLSVL	TRBJ1-4	TRBV12-3; TRBV12-4	2	-6.112
CAAGACAGAGAGCTGGGTTCCACTGCCAAAAAACAGTTTTTCAGTCCTGCCCCCGCCCGCTTGGCTGCTGGCACAGAAATACACAGCAGAGTCA	DSAVYFCASSQAGGGRTEKLFFGSGTQLSVL	TRBJ1-4	TRBV3-1	2	-6.112
CAAGACAGAGAGCTGGGTTCCACTGCCAAAAAACAGTTTTTCAGTCGCCCCCTGTTTCCCGCTGCAGAGATATATGCTGCTGTCTTCAGGGCTC	SPEDSSIYLCSGKQGATEKLFFGSGTQLSVL	TRBJ1-4	TRBV29-1	4	-5.811
CAAGACAGAGAGCTGGGTTCCACTGCCAAAAAACAGTTTTTCAGTCGGCTGACCTAAGCTGCTGGCACAGAGATACACGGCCGAGTCCTCCTGC	QEDSAVYLCASSLGQPTEKLFFGSGTQLSVL	TRBJ1-4	TRBV7-2	2	-6.112
CAAGACAGAGAGCTGGGTTCCACTGCCAAAAAACAGTTTTTCAGTCTCTGCCCTGGCACTGCAGATGTAGAAGCTGCTGTCTTCAGGATGGGCA	AHPEDSSFYICSARAETEKLFFGSGTQLSVL	TRBJ1-4	TRBV20-1	5	-5.714
CAAGACAGAGAGCTGGGTTCCACTGCCAAAAAACAGTTTTTCAGTCTGCCGTGGGCTGCTGGCACAGAGATACACGGCCGAGTCCTCCTGCTGT	QQEDSAVYLCASSPRQTEKLFFGSGTQLSVL	TRBJ1-4	TRBV7-2	2	-6.112
CAAGACAGAGAGCTGGGTTCCACTGCCAAAAAACAGTTTTTCAGTGACGGATCCGCTGAGCGCCGCGCTGCTGGCACAGAGATACATGGCCGAG	SAMYLCASSAALSGSVTEKLFFGSGTQLSVL	TRBJ1-4	TRBV7-9	2	-6.112
CAAGACAGAGAGCTGGGTTCCACTGCCAAAAAACAGTTTTTCAGTGACGGGGCCTGTGGGAGAAGGGCTGCTGGCACAGAAGTACACAGATGTC	TSVYFCASSPSPTGPVTEKLFFGSGTQLSVL	TRBJ1-4	TRBV6-1	2	-6.112
CAAGACAGAGAGCTGGGTTCCACTGCCAAAAAACAGTTTTTCAGTGCCCCCACCCCTAGAGGCACAGAGATAGAAAGCTGTCGGGTTCTTTTGG	QKNPTAFYLCASRGGGTEKLFFGSGTQLSVL	TRBJ1-4	TRBV19	4	-5.811
CAAGACAGAGAGCTGGGTTCCACTGCCAAAAAACAGTTTTTCAGTGCCCCCTGTCCCAGCACTGCAGATGTAGAAGCTGCTGTCTTCAGGATGG	HPEDSSFYICSAGTGGTEKLFFGSGTQLSVL	TRBJ1-4	TRBV20-1	9	-5.458
CAAGACAGAGAGCTGGGTTCCACTGCCAAAAAACAGTTTTTCAGTGCGGCCGTCGGCGCTGCAGATGTAGAAGCTGCTGTCTTCAGGATGGGCA	AHPEDSSFYICSADGRTEKLFFGSGTQLSVL	TRBJ1-4	TRBV20-1	3	-5.936
CAAGACAGAGAGCTGGGTTCCACTGCCAAAAAACAGTTTTTCAGTGGTGTCCCGCAAGCTGCTGGCGCAAAGATAAAGGGCCGAGTCCCCCAGC	LGDSALYLCASSLRDTTEKLFFGSGTQLSVL	TRBJ1-4	TRBV5-1	3	-5.936
CAAGACAGAGAGCTGGGTTCCACTGCCAAAAAACAGTTTTTCAGTGTCCAAGCTGCTGGCACAGCGATACATGGCCGAGTCCCGCTGCTCTGTG	TEQRDSAMYRCASSLDTEKLFFGSGTQLSVL	TRBJ1-4	TRBV7-6	3	-5.936
CAAGACAGAGAGCTGGGTTCCACTGCCAAAAAACAGTTTTTCAGTGTCCGAGCTGGCACAGAAGTACATGGCTGAGTCCTCCAGCTTTGTGGAC	STKLEDSAMYFCASSDTEKLFFGSGTQLSVL	TRBJ1-4	TRBV2	7	-5.568
CAAGACAGAGAGCTGGGTTCCACTGCCAAAAAACAGTTTTTCAGTTCCCCCCCCCGGGGGGCTACTGGCACAGAGATAGAAAGCTGTCGGGTTC	NPTAFYLCASSPPGGGTEKLFFGSGTQLSVL	TRBJ1-4	TRBV19	3	-5.936
CAAGACAGAGAGCTGGGTTCCACTGCCAAAAAACAGTTTTTCAGTTCCCCCCCTCTTCGAGTAACTGCTGGCACAGAAGTACACAGATGTCTGG	QTSVYFCASSYSKRGGTEKLFFGSGTQLSVL	TRBJ1-4	TRBV6-5	2	-6.112
CAAGACAGAGAGCTGGGTTCCACTGCCAAAAAACAGTTTTTCAGTTCCCCCTCGTGAGCTGGCACAGAAATAAGCTGCCGAATCTCCTCGCACT	VRGDSAAYFCASSRGGTEKLFFGSGTQLSVL	TRBJ1-4	TRBV18	3	-5.936
CAAGACAGAGAGCTGGGTTCCACTGCCAAAAAACAGTTTTTCAGTTCCCTGTCCAGGATCTCTAGCACTGCAGATGTAGAAGCTGCTGTCTTCA	EDSSFYICSARDPGQGTEKLFFGSGTQLSVL	TRBJ1-4	TRBV20-1	8	-5.51
CAAGACAGAGAGCTGGGTTCCACTGCCAAAAAACAGTTTTTCAGTTCCCTGTGCAGCACTGCAGATGTAGAAGCTGCTGTCTTCAGGATGGGCA	AHPEDSSFYICSAAQGTEKLFFGSGTQLSVL	TRBJ1-4	TRBV20-1	6	-5.635
CAAGACAGAGAGCTGGGTTCCACTGCCAAAAAACAGTTTTTCAGTTCCCTGTTCCTTGCTGGCACAGAGGTACATAGATGTCTGGTTGGTGCTG	STNQTSMYLCASKEQGTEKLFFGSGTQLSVL	TRBJ1-4	TRBV28	2	-6.112
CAAGACAGAGAGCTGGGTTCCACTGCCAAAAAACAGTTTTTCAGTTCCGATCTGTCCAAGGCTGCTGGCGCAGAGATACAGGGCCGAGTCTTCT	EDSALYLCASSLGQIGTEKLFFGSGTQLSVL	TRBJ1-4	TRBV4-3	4	-5.811
CAAGACAGAGAGCTGGGTTCCACTGCCAAAAAACAGTTTTTCAGTTCCGGAAGGTTCACTGCTGGCACAGAAGTACACAGATGTCTGGGAGGGA	PSQTSVYFCASSEPSGTEKLFFGSGTQLSVL	TRBJ1-4	TRBV6-1	3	-5.936
CAAGACAGAGAGCTGGGTTCCACTGCCAAAAAACAGTTTTTCAGTTGCCCCTGAACTGCTGGCACAGAGATACACGGCCGAGTCCTCCTGCTGT	QQEDSAVYLCASSSGATEKLFFGSGTQLSVL	TRBJ1-4	TRBV7-2	2	-6.112
CAAGACAGAGAGCTGGGTTCCACTGCCAAAAAACAGTTTTTCAGTTGGGTCCCGGCTGGCACAGAGATAGAAAGCTGTCGGGTTCTTTTGGGCC	AQKNPTAFYLCASRDPTEKLFFGSGTQLSVL	TRBJ1-4	TRBV19	4	-5.811
CAAGACAGAGAGCTGGGTTCCACTGCCAAAAAACAGTTTTTCAGTTGTCCCTGAGCTGCTGGCACAGAGATACAGGGCCGAGTCCCCCAGCAAC	LLGDSALYLCASSSGTTEKLFFGSGTQLSVL	TRBJ1-4	TRBV5-5	3	-5.936
CAAGACAGAGAGCTGGGTTCCACTGCCAAAAAACAGTTTTTCAGTTTGACCCTGTGTTGTGGCACAGAAGTACACAGATGTCTGGGAGCTGGTA	TSSQTSVYFCATTQGQTEKLFFGSGTQLSVL	TRBJ1-4	TRBV10-3	6	-5.635
CAAGACAGAGAGCTGGGTTCCACTGCCAAAAAACAGTTTTTCATAAAATCGCCCCCTGTCCGTAGCACTGCAGATGTAGAAGCTGCTGTCTTCA	EDSSFYICSATDRGRFYEKLFFGSGTQLSVL	TRBJ1-4	TRBV20-1	8	-5.51
CAAGACAGAGAGCTGGGTTCCACTGCCAAAAAACAGTTTTTCATAAACAGCGTTATGGCTGCTGGCACAGAAATAAACTCCAGAATCCTCCAGT	LEDSGVYFCASSHNAVYEKLFFGSGTQLSVL	TRBJ1-4	TRBV14	4	-5.811
CAAGACAGAGAGCTGGGTTCCACTGCCAAAAAACAGTTTTTCATAAACCCCCCTGCCTCCTCTAGCACTGCAGATGTAGAAGCTGCTGTCTTCA	EDSSFYICSARGGRGVYEKLFFGSGTQLSVL	TRBJ1-4	TRBV20-1	3	-5.936
CAAGACAGAGAGCTGGGTTCCACTGCCAAAAAACAGTTTTTCATAAACCCCTGTTGGGTGCTTAGCACTGCAGATGTAGAAGCTGCTGTCTTCA	EDSSFYICSAKHPTGVYEKLFFGSGTQLSVL	TRBJ1-4	TRBV20-1	4	-5.811
CAAGACAGAGAGCTGGGTTCCACTGCCAAAAAACAGTTTTTCATAAAGACGGCTGTCCGCCCTAGCACTGCAGATGTAGAAGCTGCTGTCTTCA	EDSSFYICSARADSRLYEKLFFGSGTQLSVL	TRBJ1-4	TRBV20-1	2	-6.112
CAAGACAGAGAGCTGGGTTCCACTGCCAAAAAACAGTTTTTCATAAAGCTGGCCTGCACTGCAGATGTAGAAGCTGCTGTCTTCAGGATGGGCA	AHPEDSSFYICSAGQLYEKLFFGSGTQLSVL	TRBJ1-4	TRBV20-1	3	-5.936
CAAGACAGAGAGCTGGGTTCCACTGCCAAAAAACAGTTTTTCATAAATCCTGTCGTTGCTGGCACAGAAGTACACAGATGTTTGGGAGGGAGCA	APSQTSVYFCASNDRIYEKLFFGSGTQLSVL	TRBJ1-4	TRBV6-2	3	-5.936
CAAGACAGAGAGCTGGGTTCCACTGCCAAAAAACAGTTTTTCATAAATGTCCTTCCTAGCACTGCAGATGTAGAAGCTGCTGTCTTCAGGATGG	HPEDSSFYICSARKDIYEKLFFGSGTQLSVL	TRBJ1-4	TRBV20-1	15	-5.237
CAAGACAGAGAGCTGGGTTCCACTGCCAAAAAACAGTTTTTCATAACCCCTAACATCTCTAGCACTGCAGATGTAGAAGCTGCTGTCTTCAGGA	PEDSSFYICSARDVRGYEKLFFGSGTQLSVL	TRBJ1-4	TRBV20-1	5	-5.714
CAAGACAGAGAGCTGGGTTCCACTGCCAAAAAACAGTTTTTCATAACCCCTGCCGGCTAAGCTGCTGGCACAGAGATACACGGCCGAGTCCTCC	EDSAVYLCASSLAGRGYEKLFFGSGTQLSVL	TRBJ1-4	TRBV7-2	3	-5.936
CAAGACAGAGAGCTGGGTTCCACTGCCAAAAAACAGTTTTTCATAACCCCTGTCCCGGCTGCTGGCACAGAAGTACACAGATGTCTGGGAGGGA	PSQTSVYFCASSRDRGYEKLFFGSGTQLSVL	TRBJ1-4	TRBV6-5	3	-5.936
CAAGACAGAGAGCTGGGTTCCACTGCCAAAAAACAGTTTTTCATAACCCTGTAAAGCACTGCAGATGTAGAAGCTGCTGTCTTCAGGATGGGCA	AHPEDSSFYICSALQGYEKLFFGSGTQLSVL	TRBJ1-4	TRBV20-1	14	-5.267
CAAGACAGAGAGCTGGGTTCCACTGCCAAAAAACAGTTTTTCATAACCCTGTCCCAGGGCACTGCAGATGTAGAAGCTGCTGTCTTCAGGATGG	HPEDSSFYICSALGQGYEKLFFGSGTQLSVL	TRBJ1-4	TRBV20-1	4	-5.811
CAAGACAGAGAGCTGGGTTCCACTGCCAAAAAACAGTTTTTCATAACCTGTTGGTGAGCTGGCACAGAAATAAGCTGCCGAATCTCCTCGCACT	VRGDSAAYFCASSPTGYEKLFFGSGTQLSVL	TRBJ1-4	TRBV18	2	-6.112
CAAGACAGAGAGCTGGGTTCCACTGCCAAAAAACAGTTTTTCATAACGCCTCCCACCCTTAGGGCTGCTGGCACAGAAGTACACAGATGTCTGG	QTSVYFCASSPKGGRRYEKLFFGSGTQLSVL	TRBJ1-4	TRBV6-6	9	-5.458
CAAGACAGAGAGCTGGGTTCCACTGCCAAAAAACAGTTTTTCATAACTACCCCCCCCAATGTTTCGACTGGCACAGAAGTACACAGATGTCTGG	QTSVYFCASRNIGGGSYEKLFFGSGTQLSVL	TRBJ1-4	TRBV6-6	3	-5.936
CAAGACAGAGAGCTGGGTTCCACTGCCAAAAAACAGTTTTTCATAACTACCCGAAGTGAGGCTGCTGGCGCAAAGATAAAGGGCCGAGTCCCCC	GDSALYLCASSLTSGSYEKLFFGSGTQLSVL	TRBJ1-4	TRBV5-1	2	-6.112
CAAGACAGAGAGCTGGGTTCCACTGCCAAAAAACAGTTTTTCATAACTCCCTGCCGGGATTCTAGCACTGCAGATGTAGAAGCTGCTGTCTTCA	EDSSFYICSARIPAGSYEKLFFGSGTQLSVL	TRBJ1-4	TRBV20-1	3	-5.936
CAAGACAGAGAGCTGGGTTCCACTGCCAAAAAACAGTTTTTCATAACTCTGTCCCGGGCTGCTGGCACAGAAATAAACTCCAGAATCCTCCAGT	LEDSGVYFCASSPGQSYEKLFFGSGTQLSVL	TRBJ1-4	TRBV14	3	-5.936
CAAGACAGAGAGCTGGGTTCCACTGCCAAAAAACAGTTTTTCATAACTGTCCCGTGATAAACTGCTGGCACAGAAGTACAGAGAGGTCTGGTTG	NQTSLYFCASSLSRDSYEKLFFGSGTQLSVL	TRBJ1-4	TRBV27	3	-5.936
CAAGACAGAGAGCTGGGTTCCACTGCCAAAAAACAGTTTTTCATAAGAACCCCTGCCACTGCTGGCACAGAAGTACATGGCTGAGTCCTCCAGC	LEDSAMYFCASSGRGSYEKLFFGSGTQLSVL	TRBJ1-4	TRBV2	2	-6.112
CAAGACAGAGAGCTGGGTTCCACTGCCAAAAAACAGTTTTTCATAAGAGGAATCTTGGCTGCTGGCGCAGAGATACAGGGCCGAGTCTTCTGGC	PEDSALYLCASSQDSSYEKLFFGSGTQLSVL	TRBJ1-4	TRBV4-3	4	-5.811
CAAGACAGAGAGCTGGGTTCCACTGCCAAAAAACAGTTTTTCATAAGAGGCACTGCAGATGTAGAAGCTGCTGTCTTCAGGATGGGCACTGGTC	TSAHPEDSSFYICSASYEKLFFGSGTQLSVL	TRBJ1-4	TRBV20-1	7	-5.568
CAAGACAGAGAGCTGGGTTCCACTGCCAAAAAACAGTTTTTCATAAGCCCGGTTCCTACTGGCACAGAGGTACATAGATGTCTGGTTGGTGCTG	STNQTSMYLCASRNRAYEKLFFGSGTQLSVL	TRBJ1-4	TRBV28	6	-5.635
CAAGACAGAGAGCTGGGTTCCACTGCCAAAAAACAGTTTTTCATAAGCCGTCCCGGAGCTGGCACAGAAGTACACAGATGTCTGGGAGGGAGCA	APSQTSVYFCASSGTAYEKLFFGSGTQLSVL	TRBJ1-4	TRBV6-6	5	-5.714
CAAGACAGAGAGCTGGGTTCCACTGCCAAAAAACAGTTTTTCATAAGCGCCGCCCTGGGCACTGCAGATGTAGAAGCTGCTGTCTTCAGGATGG	HPEDSSFYICSAQGGAYEKLFFGSGTQLSVL	TRBJ1-4	TRBV20-1	5	-5.714
CAAGACAGAGAGCTGGGTTCCACTGCCAAAAAACAGTTTTTCATAAGCTGTCGCGCTGCTGGCGCAGAGATACAGGGCTGAGTCTTCTGGCTGC	QPEDSALYLCASSATAYEKLFFGSGTQLSVL	TRBJ1-4	TRBV4-1	3	-5.936
CAAGACAGAGAGCTGGGTTCCACTGCCAAAAAACAGTTTTTCATAAGGTCCCGTTCCGCCTTGGCTGCTGGCGCAGAGATACAGGGCTGAGTCT	DSALYLCASSQGGTGPYEKLFFGSGTQLSVL	TRBJ1-4	TRBV4-1	5	-5.714
CAAGACAGAGAGCTGGGTTCCACTGCCAAAAAACAGTTTTTCATAAGGTGCTGCCAAACTGCTGGCACAGAAGTACAGAGAGGTCTGGTTGGGG	PNQTSLYFCASSLAAPYEKLFFGSGTQLSVL	TRBJ1-4	TRBV27	2	-6.112
CAAGACAGAGAGCTGGGTTCCACTGCCAAAAAACAGTTTTTCATAATTGCCCCCTGTCGTTGAACTGCTGGCACAGAGGTACATAGATGTCTGG	QTSMYLCASSSTTGGNYEKLFFGSGTQLSVL	TRBJ1-4	TRBV28	2	-6.112
CAAGACAGAGAGCTGGGTTCCACTGCCAAAAAACAGTTTTTCATACACCCCCGGCTCCAAGCTGCTGGCGCAAAGATAAAGGGCCGAGTCCCCC	GDSALYLCASSLEPGVYEKLFFGSGTQLSVL	TRBJ1-4	TRBV5-1	2	-6.112
CAAGACAGAGAGCTGGGTTCCACTGCCAAAAAACAGTTTTTCATACACCCCTTTAACGGCACAGAGATAGAAAGCTGTCGGGTTCTTTTGGGCC	AQKNPTAFYLCAVKGVYEKLFFGSGTQLSVL	TRBJ1-4	TRBV19	2	-6.112
CAAGACAGAGAGCTGGGTTCCACTGCCAAAAAACAGTTTTTCATACACCCTCTTGAAATCCGTCCGGGGGTGCTGGCACAGAGATACAGGGCCG	GPVSLCQHPRTDFKRVYEKLFFGSGTQLSVL	TRBJ1-4	TRBV5-5	2	-6.112
CAAGACAGAGAGCTGGGTTCCACTGCCAAAAAACAGTTTTTCATACACCGGCGATGCAAAGCCCCCTGTCCCCGAAGGGCTGCTGGCACAGAGN	LCASSPSGTGGFASPVYEKLFFGSGTQLSVL	TRBJ1-4	TRBV5-5	3	-5.936
CAAGACAGAGAGCTGGGTTCCACTGCCAAAAAACAGTTTTTCATACAGTCCTTGGCTGCTGGCGCAGAGATACAGGGCTGAGTCTTCTGGCTGC	QPEDSALYLCASSQGLYEKLFFGSGTQLSVL	TRBJ1-4	TRBV4-1	2	-6.112
CAAGACAGAGAGCTGGGTTCCACTGCCAAAAAACAGTTTTTCATACATCTGTCCAAAGCTGCTGGCACAGAGATACAGGGCCGAGTCCCCCAGC	LGDSALYLCASSFGQMYEKLFFGSGTQLSVL	TRBJ1-4	TRBV5-5	5	-5.714
CAAGACAGAGAGCTGGGTTCCACTGCCAAAAAACAGTTTTTCATACCACGAAACCTGGTCGCGGCTGCTGGCGCAGAGATACAGGGCTGAGTCT	DSALYLCASSRDQVSWYEKLFFGSGTQLSVL	TRBJ1-4	TRBV4-1	8	-5.51
CAAGACAGAGAGCTGGGTTCCACTGCCAAAAAACAGTTTTTCATACCATGCCCCTGAGGAACTGCTGGCACAGAAGTACAGAGAGGTCTGGTTG	NQTSLYFCASSSSGAWYEKLFFGSGTQLSVL	TRBJ1-4	TRBV27	2	-6.112
CAAGACAGAGAGCTGGGTTCCACTGCCAAAAAACAGTTTTTCATACCCCCCCTCCAAGCTGCTGGCACAGAGATAGAGGGCCGAGTCCCCCAGC	LGDSALYLCASSLEGGYEKLFFGSGTQLSVL	TRBJ1-4	TRBV5-6	2	-6.112
CAAGACAGAGAGCTGGGTTCCACTGCCAAAAAACAGTTTTTCATACCCCCTGGCCGGATCTTGGCTGCTGGCGCAGAGATACAGGGCCGAGTCT	DSALYLCASSQDPARGYEKLFFGSGTQLSVL	TRBJ1-4	TRBV4-3	3	-5.936
CAAGACAGAGAGCTGGGTTCCACTGCCAAAAAACAGTTTTTCATACCCCTGTCCCCAGGGAGCACTGCAGATGTAGAAGCTGCTGTCTTCAGGA	PEDSSFYICSAPWGQGYEKLFFGSGTQLSVL	TRBJ1-4	TRBV20-1	2	-6.112
CAAGACAGAGAGCTGGGTTCCACTGCCAAAAAACAGTTTTTCATACCCCTGTCCCCCGTAACTGCTGGCACAGAAGTACACAGATGTCTGGGAG	SQTSVYFCASSYGGQGYEKLFFGSGTQLSVL	TRBJ1-4	TRBV6-5	2	-6.112
CAAGACAGAGAGCTGGGTTCCACTGCCAAAAAACAGTTTTTCATACCCCTGTCCCGAAGTCGCAACGCTGCAGAGATATATGCTGCTGTCTTCA	EDSSIYLCSVATSGQGYEKLFFGSGTQLSVL	TRBJ1-4	TRBV29-1	3	-5.936
CAAGACAGAGAGCTGGGTTCCACTGCCAAAAAACAGTTTTTCATACCCCTGTCCCGGGGGCCTAGCACTGCAGATGTAGAAGCTGCTGTCTTCA	EDSSFYICSARPPGQGYEKLFFGSGTQLSVL	TRBJ1-4	TRBV20-1	2	-6.112
CAAGACAGAGAGCTGGGTTCCACTGCCAAAAAACAGTTTTTCATACCCCTGTCCCTGACTGCTGGCACAGAGATACACGGCCGAGTCCTCAAGC	LEDSAVYLCASSQGQGYEKLFFGSGTQLSVL	TRBJ1-4	TRBV11-2	3	-5.936
CAAGACAGAGAGCTGGGTTCCACTGCCAAAAAACAGTTTTTCATACCCGGGCTCTAAGCTGCTGGCACAGAGATACATGGCCGAGTCCCCCTGC	QGDSAMYLCASSLEPGYEKLFFGSGTQLSVL	TRBJ1-4	TRBV7-9	4	-5.811
CAAGACAGAGAGCTGGGTTCCACTGCCAAAAAACAGTTTTTCATACCCTCCACTGTAGACAGCACTGCAGATGTAGAAGCTGCTGTCTTCAGGA	PEDSSFYICSAVYSGGYEKLFFGSGTQLSVL	TRBJ1-4	TRBV20-1	6	-5.635
CAAGACAGAGAGCTGGGTTCCACTGCCAAAAAACAGTTTTTCATACCCTCCCTGTCCTTCACTGCTGGCACAGAAGTACACAGATGTCTGGGAG	SQTSVYFCASSEGQGGYEKLFFGSGTQLSVL	TRBJ1-4	TRBV6-1	2	-6.112
CAAGACAGAGAGCTGGGTTCCACTGCCAAAAAACAGTTTTTCATACCCTGTCCTCCGGTGGTCCCTAGCACTGCAGATGTAGAAGCTGCTGTCT	DSSFYICSARDHRRTGYEKLFFGSGTQLSVL	TRBJ1-4	TRBV20-1	4	-5.811
CAAGACAGAGAGCTGGGTTCCACTGCCAAAAAACAGTTTTTCATACCGCGCCCCCTGAAAACTGCTGGCACAGAAGTACATGGCTGAGTCCTCC	EDSAMYFCASSFQGARYEKLFFGSGTQLSVL	TRBJ1-4	TRBV2	3	-5.936
CAAGACAGAGAGCTGGGTTCCACTGCCAAAAAACAGTTTTTCATACCGGCCTCCCTTAGCACTGCAGATGTAGAAGCTGCTGTCTTCAGGATGG	HPEDSSFYICSAKGGRYEKLFFGSGTQLSVL	TRBJ1-4	TRBV20-1	3	-5.936
CAAGACAGAGAGCTGGGTTCCACTGCCAAAAAACAGTTTTTCATACCGGCGGCGGGAGGGGCTGCTGGCACAGAAGTACACAGATGTCTGGGAG	SQTSVYFCASSPSRRRYEKLFFGSGTQLSVL	TRBJ1-4	TRBV6-5	3	-5.936
CAAGACAGAGAGCTGGGTTCCACTGCCAAAAAACAGTTTTTCATACCTCTCCCCCGGGGCCCTAGCACTGCAGATGTAGAAGCTGCTGTCTTCA	EDSSFYICSARAPGERYEKLFFGSGTQLSVL	TRBJ1-4	TRBV20-1	14	-5.267
CAAGACAGAGAGCTGGGTTCCACTGCCAAAAAACAGTTTTTCATACGAGCTGCTGGCACAGAGATACATGGCCGAGTCCCCCTGCTCTGTGCGC	RTEQGDSAMYLCASSSYEKLFFGSGTQLSVL	TRBJ1-4	TRBV7-9	3	-5.936
CAAGACAGAGAGCTGGGTTCCACTGCCAAAAAACAGTTTTTCATACGAGTCCGATTCTTGGCTGCTGGCACAGAGATACAGGGCCGAGTCTTCT	EDSALYLCASSQESDSYEKLFFGSGTQLSVL	TRBJ1-4	TRBV4-2	10	-5.413
CAAGACAGAGAGCTGGGTTCCACTGCCAAAAAACAGTTTTTCATACGCCCTGTCCCCAGCACTGCAGATGTAGAAGCTGCTGTCTTCAGGATGG	HPEDSSFYICSAGDRAYEKLFFGSGTQLSVL	TRBJ1-4	TRBV20-1	3	-5.936
CAAGACAGAGAGCTGGGTTCCACTGCCAAAAAACAGTTTTTCATACGGAGAGGCACTGCAGATGTAGAAGCTGCTGTCTTCAGGATGGGCACTG	SAHPEDSSFYICSASPYEKLFFGSGTQLSVL	TRBJ1-4	TRBV20-1	4	-5.811
CAAGACAGAGAGCTGGGTTCCACTGCCAAAAAACAGTTTTTCATACGTCTGTCCCGGAGGTCTGCTGGCACAGAAGTACACAGCTGAGTCCCTG	RDSAVYFCASRPPGQTYEKLFFGSGTQLSVL	TRBJ1-4	TRBV12-3; TRBV12-4	5	-5.714
CAAGACAGAGAGCTGGGTTCCACTGCCAAAAAACAGTTTTTCATACTCGAGGGGTGAGCTGGCACAGAAATAAGCTGCCGAATCTCCTCGCACT	VRGDSAAYFCASSPLEYEKLFFGSGTQLSVL	TRBJ1-4	TRBV18	2	-6.112
CAAGACAGAGAGCTGGGTTCCACTGCCAAAAAACAGTTTTTCATACTGCGCCGCGCTAAAATCTTGGCTGCTGGCGCAGAGATACAGGGCTGAG	SALYLCASSQDFSAAQYEKLFFGSGTQLSVL	TRBJ1-4	TRBV4-1	8	-5.51
CAAGACAGAGAGCTGGGTTCCACTGCCAAAAAACAGTTTTTCATACTGCTGTCCCGGTTTGCTGGCACAGAAGTACATGGCTGAGTCCTCCAGC	LEDSAMYFCASKPGQQYEKLFFGSGTQLSVL	TRBJ1-4	TRBV2	3	-5.936
CAAGACAGAGAGCTGGGTTCCACTGCCAAAAAACAGTTTTTCATACTTCCGTAGACTGCTGGCACAGAAATAAACTCCAGAATCCTCCAGTTCT	ELEDSGVYFCASSLRKYEKLFFGSGTQLSVL	TRBJ1-4	TRBV14	3	-5.936
CAAGACAGAGAGCTGGGTTCCACTGCCAAAAAACAGTTTTTCATAGAACAACTGATCTCTAGCACTGCAGATGTAGAAGCTGCTGTCTTCAGGA	PEDSSFYICSARDQLFYEKLFFGSGTQLSVL	TRBJ1-4	TRBV20-1	2	-6.112
CAAGACAGAGAGCTGGGTTCCACTGCCAAAAAACAGTTTTTCATAGAACTCAGCTCTATCTCTAGCACTGCAGATGTAGAAGCTGCTGTCTTCA	EDSSFYICSARDRAEFYEKLFFGSGTQLSVL	TRBJ1-4	TRBV20-1	2	-6.112
CAAGACAGAGAGCTGGGTTCCACTGCCAAAAAACAGTTTTTCATAGACTCCCTGCAAAGCACTGCAGATGTAGAAGCTGCTGTCTTCAGGATGG	HPEDSSFYICSALQGVYEKLFFGSGTQLSVL	TRBJ1-4	TRBV20-1	2	-6.112
CAAGACAGAGAGCTGGGTTCCACTGCCAAAAAACAGTTTTTCATAGCCCCCTGCAGAGTAACTGCTGGCACAGAAGTACACAGATGTCTGGGAG	SQTSVYFCASSYSAGGYEKLFFGSGTQLSVL	TRBJ1-4	TRBV6-5	4	-5.811
CAAGACAGAGAGCTGGGTTCCACTGCCAAAAAACAGTTTTTCATAGCCCCCTTTTAAGCTGCTGGCACAGAGATACACGGCCGAGTCCTCCTGC	QEDSAVYLCASSLKGGYEKLFFGSGTQLSVL	TRBJ1-4	TRBV7-2	6	-5.635
CAAGACAGAGAGCTGGGTTCCACTGCCAAAAAACAGTTTTTCATAGCCCTGCCCCGAGGCACTGCAGATGTAGAAGCTGCTGTCTTCAGGATGG	HPEDSSFYICSASGQGYEKLFFGSGTQLSVL	TRBJ1-4	TRBV20-1	29	-4.95
CAAGACAGAGAGCTGGGTTCCACTGCCAAAAAACAGTTTTTCATAGCGGCCTTCGTGCCCCTCTTCAACGCTGCAGAGATATATGCTGCTGTCT	DSSIYLCSVEEGHEGRYEKLFFGSGTQLSVL	TRBJ1-4	TRBV29-1	2	-6.112
CAAGACAGAGAGCTGGGTTCCACTGCCAAAAAACAGTTTTTCATAGCGTTCACTGCAGATGTAGAAGCTGCTGTCTTCAGGATGGGCACTGGTC	TSAHPEDSSFYICSERYEKLFFGSGTQLSVL	TRBJ1-4	TRBV20-1	9	-5.458
CAAGACAGAGAGCTGGGTTCCACTGCCAAAAAACAGTTTTTCATAGCTCCCGGGAGGGGGGCTGGCACAGAAGTACACAGATGTCTGGGAGGGA	PSQTSVYFCASPPPGSYEKLFFGSGTQLSVL	TRBJ1-4	TRBV6-1	2	-6.112
CAAGACAGAGAGCTGGGTTCCACTGCCAAAAAACAGTTTTTCATAGCTGCCCCGGGTAAGGCTGCTGGCACAGAAGTACAGAGAGGTCTGGTTG	NQTSLYFCASSLTRGSYEKLFFGSGTQLSVL	TRBJ1-4	TRBV27	3	-5.936
CAAGACAGAGAGCTGGGTTCCACTGCCAAAAAACAGTTTTTCATAGCTGTCCCGGGGAGTACTGGCACAGAGATAGAAAGCTGTCGGGTTCTTT	KNPTAFYLCASTPRDSYEKLFFGSGTQLSVL	TRBJ1-4	TRBV19	5	-5.714
CAAGACAGAGAGCTGGGTTCCACTGCCAAAAAACAGTTTTTCATAGGACTGGGAGCTGCTGGCACAGAAATAAACTCCAGAATCCTCCAGTTCT	ELEDSGVYFCASSSQSYEKLFFGSGTQLSVL	TRBJ1-4	TRBV14	3	-5.936
CAAGACAGAGAGCTGGGTTCCACTGCCAAAAAACAGTTTTTCATAGGAGGTCCCCTGGGTGCTGGCACAGAAGTACACAGATGTTTGGGAGGGA	PSQTSVYFCASTQGTSYEKLFFGSGTQLSVL	TRBJ1-4	TRBV6-2	10	-5.413
CAAGACAGAGAGCTGGGTTCCACTGCCAAAAAACAGTTTTTCATAGGATGAGCTGGCACAGAAATAAGCTGCCGAATCTCCTCGCACTACCTGC	QVVRGDSAAYFCASSSYEKLFFGSGTQLSVL	TRBJ1-4	TRBV18	3	-5.936
CAAGACAGAGAGCTGGGTTCCACTGCCAAAAAACAGTTTTTCATAGGGATTGTCCCCTCGAGGGTTGCTGGCACAGAAGTACACAGATGTCTGG	QTSVYFCASNPRGDNPYEKLFFGSGTQLSVL	TRBJ1-4	TRBV6-5	3	-5.936
CAAGACAGAGAGCTGGGTTCCACTGCCAAAAAACAGTTTTTCATAGGTCCCGTGGGTACTGCTGGCACAGAAGTACACAGATGTCTGGGAGGGA	PSQTSVYFCASSTHGTYEKLFFGSGTQLSVL	TRBJ1-4	TRBV6-5	7	-5.568
CAAGACAGAGAGCTGGGTTCCACTGCCAAAAAACAGTTTTTCATAGGTCCGTGCACGGGCACTGCAGATGTAGAAGCTGCTGTCTTCAGGATGG	HPEDSSFYICSARARTYEKLFFGSGTQLSVL	TRBJ1-4	TRBV20-1	6	-5.635
CAAGACAGAGAGCTGGGTTCCACTGCCAAAAAACAGTTTTTCATAGGTTGTCCCTTGGCTGCTGGCGCAGAGATACAGGGCTGAGTCTTCTGGC	PEDSALYLCASSQGTTYEKLFFGSGTQLSVL	TRBJ1-4	TRBV4-1	4	-5.811
CAAGACAGAGAGCTGGGTTCCACTGCCAAAAAACAGTTTTTCATAGTCCCCCCATAAACTGCTGGCACAGAAGTACACAGCTGAGTCCCTGGGT	PRDSAVYFCASSLWGDYEKLFFGSGTQLSVL	TRBJ1-4	TRBV12-3; TRBV12-4	2	-6.112
CAAGACAGAGAGCTGGGTTCCACTGCCAAAAAACAGTTTTTCATAGTCCCTCCCCTCCGGACTGCTGGCACAGAAGTACACAGATGTCTGGGAG	SQTSVYFCASSPEGRDYEKLFFGSGTQLSVL	TRBJ1-4	TRBV6-1	2	-6.112
CAAGACAGAGAGCTGGGTTCCACTGCCAAAAAACAGTTTTTCATAGTCCGTGTTGGGGTGGTTAGCACTGCAGATGTAGAAGCTGCTGTCTTCA	EDSSFYICSANHPNTDYEKLFFGSGTQLSVL	TRBJ1-4	TRBV20-1	6	-5.635
CAAGACAGAGAGCTGGGTTCCACTGCCAAAAAACAGTTTTTCATAGTGCCCTGTCCGGAGAACGCTGCAGAGATATATGCTGCTGTCTTCAGGG	PEDSSIYLCSVLRTGHYEKLFFGSGTQLSVL	TRBJ1-4	TRBV29-1	2	-6.112
CAAGACAGAGAGCTGGGTTCCACTGCCAAAAAACAGTTTTTCATAGTTCGTAACCCCCCTGTCCTTAGCTTCACTGCTGGCACAGAAGTACATG	MYFCASSEAKDRGVTNYEKLFFGSGTQLSVL	TRBJ1-4	TRBV2	2	-6.112
CAAGACAGAGAGCTGGGTTCCACTGCCAAAAAACAGTTTTTCATATAAGTCCCGGCCCTCGGCGCTGGCACAGAGATACACGGCCGAGTCCTCA	EDSAVYLCASAEGRDLYEKLFFGSGTQLSVL	TRBJ1-4	TRBV11-2	3	-5.936
CAAGACAGAGAGCTGGGTTCCACTGCCAAAAAACAGTTTTTCATATAGACCTGTCGTACTGCTGGCACAGAAGTACAGAGAGGTCTGGTTGGGG	PNQTSLYFCASSTTGLYEKLFFGSGTQLSVL	TRBJ1-4	TRBV27	3	-5.936
CAAGACAGAGAGCTGGGTTCCACTGCCAAAAAACAGTTTTTCATATCCACCCTGGCCCAAGCTGCTGGCGCAAAGATAAAGGGCCGAGTCCCCC	GDSALYLCASSLGQGGYEKLFFGSGTQLSVL	TRBJ1-4	TRBV5-1	3	-5.936
CAAGACAGAGAGCTGGGTTCCACTGCCAAAAAACAGTTTTTCATATCCCACATTGCTGGCACAGAAGTACACAGATGTTTGGGAGGGAGCAGCC	AAPSQTSVYFCASNVGYEKLFFGSGTQLSVL	TRBJ1-4	TRBV6-2	3	-5.936
CAAGACAGAGAGCTGGGTTCCACTGCCAAAAAACAGTTTTTCATATCCCCTGTCCGAACGGCTGGCACAGAGATAGAAAGCTGTCGGGTTCTTT	KNPTAFYLCASRSDRGYEKLFFGSGTQLSVL	TRBJ1-4	TRBV19	3	-5.936
CAAGACAGAGAGCTGGGTTCCACTGCCAAAAAACAGTTTTTCATATCCCGCACTGCAGATGTAGAAGCTGCTGTCTTCAGGATGGGCACTGGTC	TSAHPEDSSFYICSAGYEKLFFGSGTQLSVL	TRBJ1-4	TRBV20-1	10	-5.413
CAAGACAGAGAGCTGGGTTCCACTGCCAAAAAACAGTTTTTCATATCCGCCCTGACTACTGGCACAGAGATAGAAAGCTGTCGGGTTCTTTTGG	QKNPTAFYLCASSQGGYEKLFFGSGTQLSVL	TRBJ1-4	TRBV19	3	-5.936
CAAGACAGAGAGCTGGGTTCCACTGCCAAAAAACAGTTTTTCATATCTTCTCAAACTGCTGGCACAGAAGTACAGAGAGGTCTGGTTGGGGCTG	SPNQTSLYFCASSLRRYEKLFFGSGTQLSVL	TRBJ1-4	TRBV27	3	-5.936
CAAGACAGAGAGCTGGGTTCCACTGCCAAAAAACAGTTTTTCATATGCTCCTAAACTGCTGGCACAGAAGTACACAGCTGAGTCCCTGGGTTCT	EPRDSAVYFCASSLGAYEKLFFGSGTQLSVL	TRBJ1-4	TRBV12-3; TRBV12-4	4	-5.811
CAAGACAGAGAGCTGGGTTCCACTGCCAAAAAACAGTTTTTCATATGTACTTTTGCTGGCACAGAAGTACACAGATGTCTGGGAGGGAGCAGCC	AAPSQTSVYFCASKSTYEKLFFGSGTQLSVL	TRBJ1-4	TRBV6-5	3	-5.936
CAAGACAGAGAGCTGGGTTCCACTGCCAAAAAACAGTTTTTCATATGTCCCGATGCTGGCACAGAAGTACACAGATGTCTGGGAGACATTGTAG	YNVSQTSVYFCASIGTYEKLFFGSGTQLSVL	TRBJ1-4	TRBV6-1	2	-6.112
CAAGACAGAGAGCTGGGTTCCACTGCCAAAAAACAGTTTTTCATATGTCCCGATGCTGGCACAGAAGTACACAGATGTCTGGGAGGGAGCAGCC	AAPSQTSVYFCASIGTYEKLFFGSGTQLSVL	TRBJ1-4	TRBV6-1	4	-5.811
CAAGACAGAGAGCTGGGTTCCACTGCCAAAAAACAGTTTTTCATATTCCCTGCCAGGGCCTTGGCTGCTGGCGCAGAGATACAGGGCTGAGTCT	DSALYLCASSQGPGREYEKLFFGSGTQLSVL	TRBJ1-4	TRBV4-1	7	-5.568
CAAGACAGAGAGCTGGGTTCCACTGCCAAAAAACAGTTTTTCATATTCCCTGTTCCTCCTGTGGCTGCTGGCGCAGAGATACAGGGCCGAGTCT	DSALYLCASSHRRNREYEKLFFGSGTQLSVL	TRBJ1-4	TRBV4-3	5	-5.714
CAAGACAGAGAGCTGGGTTCCACTGCCAAAAAACAGTTTTTCATATTGACTGCTGGCACAGAAGTACACAGCTGAGTCCCTGGGTTCTGAGGGC	PSEPRDSAVYFCASSQYEKLFFGSGTQLSVL	TRBJ1-4	TRBV12-3; TRBV12-4	3	-5.936
CAAGACAGAGAGCTGGGTTCCACTGCCAAAAAACAGTTTTTCATATTGCTGGGTGGCACAGAAGTACATGGCTGAGTCCTCCAGCTTTGTGGAC	STKLEDSAMYFCATQQYEKLFFGSGTQLSVL	TRBJ1-4	TRBV2	3	-5.936
CAAGACAGAGAGCTGGGTTCCACTGCCAAAAAACAGTTTTTCATATTTGCCCCCTAGGTCTTCTCTAGCACTGCAGATGTAGAAGCTGCTGTCT	DSSFYICSAREDLGGKYEKLFFGSGTQLSVL	TRBJ1-4	TRBV20-1	5	-5.714
CAAGACAGAGAGCTGGGTTCCACTGCCAAAAAACAGTTTTTCATATTTGTCCCCTGAGCTGGCACAGAAATAAGCTGCCGAATCTCCTCGCACT	VRGDSAAYFCASSGDKYEKLFFGSGTQLSVL	TRBJ1-4	TRBV18	3	-5.936
CAAGACAGAGAGCTGGGTTCCACTGCCAAAAAACAGTTTTTCATCAAAAGCCTGTCCGACGCTGCTGGCACAGAAATACAAAGCTGAGTCCCCC	GDSALYFCASSVGQAFDEKLFFGSGTQLSVL	TRBJ1-4	TRBV9	3	-5.936
CAAGACAGAGAGCTGGGTTCCACTGCCAAAAAACAGTTTTTCATCAAACCCTCCTTGGCTGCTGGCACAGAAATACACAGCAGAGTCACCAAGN	LGDSAVYFCASSQGGFDEKLFFGSGTQLSVL	TRBJ1-4	TRBV3-1	2	-6.112
CAAGACAGAGAGCTGGGTTCCACTGCCAAAAAACAGTTTTTCATCAACCCCTTCTCCCCGGCTGGCACAGAGATACAGGGCCGAGTCGTCCAGC	LDDSALYLCASRGEGVDEKLFFGSGTQLSVL	TRBJ1-4	TRBV5-4	4	-5.811
CAAGACAGAGAGCTGGGTTCCACTGCCAAAAAACAGTTTTTCATCAACCTTCCCTGGGGTGGCACTGCAGATGTAGAAGCTGCTGTCTTCAGGA	PEDSSFYICSATPGKVDEKLFFGSGTQLSVL	TRBJ1-4	TRBV20-1	2	-6.112
CAAGACAGAGAGCTGGGTTCCACTGCCAAAAAACAGTTTTTCATCAACCTTGGAGCTGGCACAGAAATAAGCTGCCGAATCTCCTCGCACTACC	VVRGDSAAYFCASSKVDEKLFFGSGTQLSVL	TRBJ1-4	TRBV18	4	-5.811
CAAGACAGAGAGCTGGGTTCCACTGCCAAAAAACAGTTTTTCATCAACTGTCCTGGCACTGCAGATGTAGAAGCTGCTGTCTTCAGGATGGGCA	AHPEDSSFYICSARTVDEKLFFGSGTQLSVL	TRBJ1-4	TRBV20-1	2	-6.112
CAAGACAGAGAGCTGGGTTCCACTGCCAAAAAACAGTTTTTCATCAATCCCCTGTAATAGGCTGCTGGCACAGAGATACATGGCCGAGTCCCCC	GDSAMYLCASSLLQGIDEKLFFGSGTQLSVL	TRBJ1-4	TRBV7-9	4	-5.811
CAAGACAGAGAGCTGGGTTCCACTGCCAAAAAACAGTTTTTCATCACCAGCACTGCAGATGTAGAAGCTGCTGTCTTCAGGATGGGCACTGGTC	TSAHPEDSSFYICSAGDEKLFFGSGTQLSVL	TRBJ1-4	TRBV20-1	9	-5.458
CAAGACAGAGAGCTGGGTTCCACTGCCAAAAAACAGTTTTTCATCACCAGCGCCCGGGGCACTGCAGATGTAGAAGCTGCTGTCTTCAGGATGG	HPEDSSFYICSAPGAGDEKLFFGSGTQLSVL	TRBJ1-4	TRBV20-1	21	-5.09
CAAGACAGAGAGCTGGGTTCCACTGCCAAAAAACAGTTTTTCATCACCCCCGGACTCACTGATGGCACAGAAGTACACAGATGTCTGGGAGCTG	SSQTSVYFCAISESGGDEKLFFGSGTQLSVL	TRBJ1-4	TRBV10-3	3	-5.936
CAAGACAGAGAGCTGGGTTCCACTGCCAAAAAACAGTTTTTCATCACCCCCTGTCGAAAAACTGCTGGCACAGAAGTACACAGATGTCTGGGAG	SQTSVYFCASSFSTGGDEKLFFGSGTQLSVL	TRBJ1-4	TRBV6-1	45	-4.759
CAAGACAGAGAGCTGGGTTCCACTGCCAAAAAACAGTTTTTCATCACCCCGGTCAATAGGTCTGCTGGCACAGAAGTACACAGATGTCTGGGAG	SQTSVYFCASRPIDRGDEKLFFGSGTQLSVL	TRBJ1-4	TRBV6-5	11	-5.371
CAAGACAGAGAGCTGGGTTCCACTGCCAAAAAACAGTTTTTCATCACCCCTGTCGATCCTCCCGCTGGCACAGAGGTACATAGATGTCTGGTTG	NQTSMYLCASGRIDRGDEKLFFGSGTQLSVL	TRBJ1-4	TRBV28	3	-5.936
CAAGACAGAGAGCTGGGTTCCACTGCCAAAAAACAGTTTTTCATCACCCTGGCTAGCACTGCAGATGTAGAAGCTGCTGTCTTCAGGATGGGCA	AHPEDSSFYICSASQGDEKLFFGSGTQLSVL	TRBJ1-4	TRBV20-1	8	-5.51
CAAGACAGAGAGCTGGGTTCCACTGCCAAAAAACAGTTTTTCATCACCCTGTGGATCTCTAGCACTGCAGATGTAGAAGCTGCTGTCTTCAGGA	PEDSSFYICSARDPQGDEKLFFGSGTQLSVL	TRBJ1-4	TRBV20-1	23	-5.051
CAAGACAGAGAGCTGGGTTCCACTGCCAAAAAACAGTTTTTCATCACCGCCGCGCCTAGCACTGCAGATGTAGAAGCTGCTGTCTTCAGGATGG	HPEDSSFYICSARRGGDEKLFFGSGTQLSVL	TRBJ1-4	TRBV20-1	2	-6.112
CAAGACAGAGAGCTGGGTTCCACTGCCAAAAAACAGTTTTTCATCACGAAGGGTCCCGGCTCCAATTTTACTACTGGCACAGAGATAGAAAGCT	AFYLCASSKIGAGTLRDEKLFFGSGTQLSVL	TRBJ1-4	TRBV19	2	-6.112
CAAGACAGAGAGCTGGGTTCCACTGCCAAAAAACAGTTTTTCATCACTCCCCGTAGAAATGGCACAGAAGTACACAGATGTCTGGGAGCTGGTA	TSSQTSVYFCAISTGSDEKLFFGSGTQLSVL	TRBJ1-4	TRBV10-3	2	-6.112
CAAGACAGAGAGCTGGGTTCCACTGCCAAAAAACAGTTTTTCATCACTGCCCCCGACACTACTGGCACAGAGATAGAAAGCTGTCGGGTTCTTT	KNPTAFYLCASSVGGSDEKLFFGSGTQLSVL	TRBJ1-4	TRBV19	3	-5.936
CAAGACAGAGAGCTGGGTTCCACTGCCAAAAAACAGTTTTTCATCACTGTCTCGATCTAAGCTGCTGGCACAGAGATACATGGCCGAGTCCCCC	GDSAMYLCASSLDRDSDEKLFFGSGTQLSVL	TRBJ1-4	TRBV7-9	3	-5.936
CAAGACAGAGAGCTGGGTTCCACTGCCAAAAAACAGTTTTTCATCACTTCCCCTTGTGGCACAGAAGTACACAGATGTCTGGGAGGGAGCAGCC	AAPSQTSVYFCATRGSDEKLFFGSGTQLSVL	TRBJ1-4	TRBV6-5	7	-5.568
CAAGACAGAGAGCTGGGTTCCACTGCCAAAAAACAGTTTTTCATCAGAACCACCAGTACTGCTGGCGCAAAGATAAAGGGCCGAGTCCCCCAGC	LGDSALYLCASSTGGSDEKLFFGSGTQLSVL	TRBJ1-4	TRBV5-1	2	-6.112
CAAGACAGAGAGCTGGGTTCCACTGCCAAAAAACAGTTTTTCATCAGCCGTCGTGGTGCTGGCACAGAAGTACACAGATGTCTGGGAGGGAGCA	APSQTSVYFCASTTTADEKLFFGSGTQLSVL	TRBJ1-4	TRBV6-6	5	-5.714
CAAGACAGAGAGCTGGGTTCCACTGCCAAAAAACAGTTTTTCATCAGCCTGTAAGGCGCTGCAGAGATATATGCTGCTGTCTTCAGGGCTCATG	MSPEDSSIYLCSALQADEKLFFGSGTQLSVL	TRBJ1-4	TRBV29-1	6	-5.635
CAAGACAGAGAGCTGGGTTCCACTGCCAAAAAACAGTTTTTCATCAGGCCCGGGAAAGCTGCTGGCACAGAGATACACGGCCGAGTCCTCCTGC	QEDSAVYLCASSFPGPDEKLFFGSGTQLSVL	TRBJ1-4	TRBV7-2	3	-5.936
CAAGACAGAGAGCTGGGTTCCACTGCCAAAAAACAGTTTTTCATCAGGTGTCCGGGCGCTGCAGAGATATATGCTGCTGTCTTCAGGGCTCATG	MSPEDSSIYLCSARTPDEKLFFGSGTQLSVL	TRBJ1-4	TRBV29-1	4	-5.811
CAAGACAGAGAGCTGGGTTCCACTGCCAAAAAACAGTTTTTCATCATAGCCCCGCGTCGAGTAACTGCTGGCACAGAAGTACACAGATGTCTGG	QTSVYFCASSYSTRGYDEKLFFGSGTQLSVL	TRBJ1-4	TRBV6-6	2	-6.112
CAAGACAGAGAGCTGGGTTCCACTGCCAAAAAACAGTTTTTCATCATATACCCTAGCACTGCAGATGTAGAAGCTGCTGTCTTCAGGATGGGCA	AHPEDSSFYICSARVYDEKLFFGSGTQLSVL	TRBJ1-4	TRBV20-1	25	-5.015
CAAGACAGAGAGCTGGGTTCCACTGCCAAAAAACAGTTTTTCATCATATCTGTCCCGGTGGCTGGCACAGAAGTACACAGATGTCTGGGAGGGA	PSQTSVYFCASHRDRYDEKLFFGSGTQLSVL	TRBJ1-4	TRBV6-6	3	-5.936
CAAGACAGAGAGCTGGGTTCCACTGCCAAAAAACAGTTTTTCATCATCCCAGCTGCTGGCACAGAAATACACAGCAGAGTCACCAAGCTCCAGG	LELGDSAVYFCASSWDDEKLFFGSGTQLSVL	TRBJ1-4	TRBV3-1	3	-5.936
CAAGACAGAGAGCTGGGTTCCACTGCCAAAAAACAGTTTTTCATCATCCCTACCCGAGGAGCTGCTGGCGCAAAGATAAAGGGCCGAGTCCCCC	GDSALYLCASSSSGRDDEKLFFGSGTQLSVL	TRBJ1-4	TRBV5-1	2	-6.112
CAAGACAGAGAGCTGGGTTCCACTGCCAAAAAACAGTTTTTCATCATCCTCCCCTGTAGCACTGCAGATGTAGAAGCTGCTGTCTTCAGGATGG	HPEDSSFYICSATGEDDEKLFFGSGTQLSVL	TRBJ1-4	TRBV20-1	8	-5.51
CAAGACAGAGAGCTGGGTTCCACTGCCAAAAAACAGTTTTTCATCATTCCCCCCCACGTTGCTGGCACAGAGATACACGGCCGAGTCCTCCTGC	QEDSAVYLCASNVGGNDEKLFFGSGTQLSVL	TRBJ1-4	TRBV7-2	2	-6.112
CAAGACAGAGAGCTGGGTTCCACTGCCAAAAAACAGTTTTTCATCCAAAGCGCTGCAGAGATATATGCTGCTGTCTTCAGGGCTCATGTTGCTC	SNMSPEDSSIYLCSALDEKLFFGSGTQLSVL	TRBJ1-4	TRBV29-1	2	-6.112
CAAGACAGAGAGCTGGGTTCCACTGCCAAAAAACAGTTTTTCATCCAAATCCCAAGCCGATAAACTGCTGGCACAGAAGTACAGAGAGGTCTGG	QTSLYFCASSLSAWDLDEKLFFGSGTQLSVL	TRBJ1-4	TRBV27	3	-5.936
CAAGACAGAGAGCTGGGTTCCACTGCCAAAAAACAGTTTTTCATCCAACCCTGTCCAGGCACTGCAGATGTAGAAGCTGCTGTCTTCAGGATGG	HPEDSSFYICSAWTGLDEKLFFGSGTQLSVL	TRBJ1-4	TRBV20-1	6	-5.635
CAAGACAGAGAGCTGGGTTCCACTGCCAAAAAACAGTTTTTCATCCAATCCCTGATGTCTACTGGCACAGAGATAGAAAGCTGTCGGGTTCTTT	KNPTAFYLCASRHQGLDEKLFFGSGTQLSVL	TRBJ1-4	TRBV19	3	-5.936
CAAGACAGAGAGCTGGGTTCCACTGCCAAAAAACAGTTTTTCATCCAATCTGGTCCCCTGACTAGCACTGCAGATGTAGAAGCTGCTGTCTTCA	EDSSFYICSASQGTRLDEKLFFGSGTQLSVL	TRBJ1-4	TRBV20-1	3	-5.936
CAAGACAGAGAGCTGGGTTCCACTGCCAAAAAACAGTTTTTCATCCAATGTTCGAGCACTGCAGATGTAGAAGCTGCTGTCTTCAGGATGGGCA	AHPEDSSFYICSARTLDEKLFFGSGTQLSVL	TRBJ1-4	TRBV20-1	7	-5.568
CAAGACAGAGAGCTGGGTTCCACTGCCAAAAAACAGTTTTTCATCCACCCCCCTAGCACTGCAGATGTAGAAGCTGCTGTCTTCAGGATGGGCA	AHPEDSSFYICSARGVDEKLFFGSGTQLSVL	TRBJ1-4	TRBV20-1	10	-5.413
CAAGACAGAGAGCTGGGTTCCACTGCCAAAAAACAGTTTTTCATCCACCCCCTGACGGCTGCTGGCACAGAAATACACAGCAGAGTCACCAAGC	LGDSAVYFCASSRQGVDEKLFFGSGTQLSVL	TRBJ1-4	TRBV3-1	2	-6.112
CAAGACAGAGAGCTGGGTTCCACTGCCAAAAAACAGTTTTTCATCCACCCCTGTCGCCGCGGCACAGAAGTACATGGCTGAGTCCTCCAGCTTT	KLEDSAMYFCAAATGVDEKLFFGSGTQLSVL	TRBJ1-4	TRBV2	3	-5.936
CAAGACAGAGAGCTGGGTTCCACTGCCAAAAAACAGTTTTTCATCCACCCCTGTGCTACTGGCACAGAGATAGAAAGCTGTCGGGTTCTTTTGG	QKNPTAFYLCASSTGVDEKLFFGSGTQLSVL	TRBJ1-4	TRBV19	3	-5.936
CAAGACAGAGAGCTGGGTTCCACTGCCAAAAAACAGTTTTTCATCCACCCGGGGTGAGCTGGCACAGAAATAAGCTGCCGAATCTCCTCGCACT	VRGDSAAYFCASSPRVDEKLFFGSGTQLSVL	TRBJ1-4	TRBV18	28	-4.966
CAAGACAGAGAGCTGGGTTCCACTGCCAAAAAACAGTTTTTCATCCACCCTGTCCGGACTGCAGATGTAGAAGCTGCTGTCTTCAGGATGGGCA	AHPEDSSFYICSPDRVDEKLFFGSGTQLSVL	TRBJ1-4	TRBV20-1	5	-5.714
CAAGACAGAGAGCTGGGTTCCACTGCCAAAAAACAGTTTTTCATCCACGGCCTGCCGTGGTGAGCTGGCACAGAAATAAGCTGCCGAATCTCCT	GDSAAYFCASSPRQAVDEKLFFGSGTQLSVL	TRBJ1-4	TRBV18	2	-6.112
CAAGACAGAGAGCTGGGTTCCACTGCCAAAAAACAGTTTTTCATCCACTCCCCCTAGGGAGTAACTGCTGGCACAGAAGTACACAGATGTCTGG	QTSVYFCASSYSLGGVDEKLFFGSGTQLSVL	TRBJ1-4	TRBV6-5	6	-5.635
CAAGACAGAGAGCTGGGTTCCACTGCCAAAAAACAGTTTTTCATCCACTGTCCCCACTAGGCTGCTGGCACAGAGATACACGGCCGAGTCCTCC	EDSAVYLCASSLVGTVDEKLFFGSGTQLSVL	TRBJ1-4	TRBV7-2	23	-5.051
CAAGACAGAGAGCTGGGTTCCACTGCCAAAAAACAGTTTTTCATCCACTGTCCCTACACTGCTGGCACAGAAGTACATGGCTGAGTCCTCCAGC	LEDSAMYFCASSVGTVDEKLFFGSGTQLSVL	TRBJ1-4	TRBV2	2	-6.112
CAAGACAGAGAGCTGGGTTCCACTGCCAAAAAACAGTTTTTCATCCAGACCGTTGATTGCTCTAGCACTGCAGATGTAGAAGCTGCTGTCTTCA	EDSSFYICSARAINGLDEKLFFGSGTQLSVL	TRBJ1-4	TRBV20-1	3	-5.936
CAAGACAGAGAGCTGGGTTCCACTGCCAAAAAACAGTTTTTCATCCAGCGCGCCGGAGGGACTGCTGGCACAGAAGTACAGAGAGGTCTGGTTG	NQTSLYFCASSPSGALDEKLFFGSGTQLSVL	TRBJ1-4	TRBV27	4	-5.811
CAAGACAGAGAGCTGGGTTCCACTGCCAAAAAACAGTTTTTCATCCAGGGATAGGCTGCCTCTAGCACTGCAGATGTAGAAGCTGCTGTCTTCA	EDSSFYICSARGSLSLDEKLFFGSGTQLSVL	TRBJ1-4	TRBV20-1	3	-5.936
CAAGACAGAGAGCTGGGTTCCACTGCCAAAAAACAGTTTTTCATCCATCGGTCCTTGGCTGCTGGCGCAAAGATAAAGGGCCGAGTCCCCCAGC	LGDSALYLCASSQGPMDEKLFFGSGTQLSVL	TRBJ1-4	TRBV5-1	3	-5.936
CAAGACAGAGAGCTGGGTTCCACTGCCAAAAAACAGTTTTTCATCCATCTCAGGCCTGCTGGCACAGAAGTACAGAGAGGTCTGGTTGGGGCTG	SPNQTSLYFCASRPEMDEKLFFGSGTQLSVL	TRBJ1-4	TRBV27	3	-5.936
CAAGACAGAGAGCTGGGTTCCACTGCCAAAAAACAGTTTTTCATCCATGGAGGCCCCTACACTGCTGGCACAGAAGTACACAGATGTCTGGGAG	SQTSVYFCASSVGASMDEKLFFGSGTQLSVL	TRBJ1-4	TRBV6-1	3	-5.936
CAAGACAGAGAGCTGGGTTCCACTGCCAAAAAACAGTTTTTCATCCATGGTCCACGAGCTGCTGGCACAGAGATACATGGCCGAGTCCCCCTGC	QGDSAMYLCASSSWTMDEKLFFGSGTQLSVL	TRBJ1-4	TRBV7-9	3	-5.936
CAAGACAGAGAGCTGGGTTCCACTGCCAAAAAACAGTTTTTCATCCATTCCCCCAAGAGGTCTGCTGGCACAGAAGTACAGAGAGGTCTGGTTG	NQTSLYFCASRPLGGMDEKLFFGSGTQLSVL	TRBJ1-4	TRBV27	7	-5.568
CAAGACAGAGAGCTGGGTTCCACTGCCAAAAAACAGTTTTTCATCCCAACCGTCATTAGCACTGCAGATGTAGAAGCTGCTGTCTTCAGGATGG	HPEDSSFYICSANDGWDEKLFFGSGTQLSVL	TRBJ1-4	TRBV20-1	5	-5.714
CAAGACAGAGAGCTGGGTTCCACTGCCAAAAAACAGTTTTTCATCCCACCCCTGTCGGGCTGTGCTGGCACAGAAGTACACAGATGTCTGGGAG	SQTSVYFCASTARQGWDEKLFFGSGTQLSVL	TRBJ1-4	TRBV6-1	2	-6.112
CAAGACAGAGAGCTGGGTTCCACTGCCAAAAAACAGTTTTTCATCCCACCCTGCATGATCTCTAGCACTGCAGATGTAGAAGCTGCTGTCTTCA	EDSSFYICSARDHAGWDEKLFFGSGTQLSVL	TRBJ1-4	TRBV20-1	3	-5.936
CAAGACAGAGAGCTGGGTTCCACTGCCAAAAAACAGTTTTTCATCCCACTGCCGGTCTGCTTGGCTGCTGGCACAGAGATACAGGGCCGAGTCT	DSALYLCASSQADRQWDEKLFFGSGTQLSVL	TRBJ1-4	TRBV4-2	2	-6.112
CAAGACAGAGAGCTGGGTTCCACTGCCAAAAAACAGTTTTTCATCCCAGCCTCCCTGATGAGCACTGCAGATGTAGAAGCTGCTGTCTTCAGGA	PEDSSFYICSAHQGGWDEKLFFGSGTQLSVL	TRBJ1-4	TRBV20-1	6	-5.635
CAAGACAGAGAGCTGGGTTCCACTGCCAAAAAACAGTTTTTCATCCCAGGGTTGGCTGCTGGCACAGAAATACACAGCAGAGTCACCAAGCTCC	ELGDSAVYFCASSQPWDEKLFFGSGTQLSVL	TRBJ1-4	TRBV3-1	5	-5.714
CAAGACAGAGAGCTGGGTTCCACTGCCAAAAAACAGTTTTTCATCCCATAGTCCATCGCCCCTAGCACTGCAGATGTAGAAGCTGCTGTCTTCA	EDSSFYICSARGDGLWDEKLFFGSGTQLSVL	TRBJ1-4	TRBV20-1	15	-5.237
CAAGACAGAGAGCTGGGTTCCACTGCCAAAAAACAGTTTTTCATCCCATCCGAAATCTTGGCTGCTGGCACAGAAATAAACTCCAGAATCCTCC	EDSGVYFCASSQDFGWDEKLFFGSGTQLSVL	TRBJ1-4	TRBV14	6	-5.635
CAAGACAGAGAGCTGGGTTCCACTGCCAAAAAACAGTTTTTCATCCCCAGAGGCGAAACTGCTGGCACAGAAGTACACAGCTGAGTCCCTGGGT	PRDSAVYFCASSFASGDEKLFFGSGTQLSVL	TRBJ1-4	TRBV12-3; TRBV12-4	10	-5.413
CAAGACAGAGAGCTGGGTTCCACTGCCAAAAAACAGTTTTTCATCCCCAGGCCCTGAATCACTGGTGGCACAGAAGTAAAGAGCTGTCTGGTTG	NQTALYFCATSDSGPGDEKLFFGSGTQLSVL	TRBJ1-4	TRBV24-1	3	-5.936
CAAGACAGAGAGCTGGGTTCCACTGCCAAAAAACAGTTTTTCATCCCCCAGATCTTGGCTGCTGGCACAGAAATACACAGCAGAGTCACCAAGC	LGDSAVYFCASSQDLGDEKLFFGSGTQLSVL	TRBJ1-4	TRBV3-1	4	-5.811
CAAGACAGAGAGCTGGGTTCCACTGCCAAAAAACAGTTTTTCATCCCCCCCCAAGCTGCTGGCACAGAGATACACGGCGGAGTCCTCCTGCTGT	QQEDSAVYLCASSLGGDEKLFFGSGTQLSVL	TRBJ1-4	TRBV7-8	4	-5.811
CAAGACAGAGAGCTGGGTTCCACTGCCAAAAAACAGTTTTTCATCCCCCCCCACATCTCTAGCACTGCAGATGTAGAAGCTGCTGTCTTCAGGA	PEDSSFYICSARDVGGDEKLFFGSGTQLSVL	TRBJ1-4	TRBV20-1	4	-5.811
CAAGACAGAGAGCTGGGTTCCACTGCCAAAAAACAGTTTTTCATCCCCCCCCTCTTCAACGCTGCAGAGATATATGCTGCTGTCTTCAGGGCTC	SPEDSSIYLCSVEEGGDEKLFFGSGTQLSVL	TRBJ1-4	TRBV29-1	4	-5.811
CAAGACAGAGAGCTGGGTTCCACTGCCAAAAAACAGTTTTTCATCCCCCCCGCCTCGGAGGCTGCTGGCACAGAAGTACACAGATGTCTGGGAG	SQTSVYFCASSLRGGGDEKLFFGSGTQLSVL	TRBJ1-4	TRBV6-6	2	-6.112
CAAGACAGAGAGCTGGGTTCCACTGCCAAAAAACAGTTTTTCATCCCCCCCGGCACTGCTGGCACAGAGGTACTGAGAGGTATGTGAGGGCCTG	RPSHTSQYLCASSAGGDEKLFFGSGTQLSVL	TRBJ1-4	TRBV25-1	3	-5.936
CAAGACAGAGAGCTGGGTTCCACTGCCAAAAAACAGTTTTTCATCCCCCCCTTCAACGCTGCAGAGATATATGCTGCTGTCTTCAGGGCTCATG	MSPEDSSIYLCSVEGGDEKLFFGSGTQLSVL	TRBJ1-4	TRBV29-1	2	-6.112
CAAGACAGAGAGCTGGGTTCCACTGCCAAAAAACAGTTTTTCATCCCCCCGTCCCGAGCGTCTAGCACTGCAGATGTAGAAGCTGCTGTCTTCA	EDSSFYICSARRSGRGDEKLFFGSGTQLSVL	TRBJ1-4	TRBV20-1	3	-5.936
CAAGACAGAGAGCTGGGTTCCACTGCCAAAAAACAGTTTTTCATCCCCCCTGTTAGCACTGCTGGCACAGAAGTACATGGCTGAGTCCTCCAGC	LEDSAMYFCASSANRGDEKLFFGSGTQLSVL	TRBJ1-4	TRBV2	2	-6.112
CAAGACAGAGAGCTGGGTTCCACTGCCAAAAAACAGTTTTTCATCCCCCGAACCAACGCTGCAGAGATATATGCTGCTGTCTTCAGGGCTCATG	MSPEDSSIYLCSVGSGDEKLFFGSGTQLSVL	TRBJ1-4	TRBV29-1	6	-5.635
CAAGACAGAGAGCTGGGTTCCACTGCCAAAAAACAGTTTTTCATCCCCCGCCCCTATGGTGCTGGCACAGAGATACATGGCCGAGTCCCCCTGC	QGDSAMYLCASTIGAGDEKLFFGSGTQLSVL	TRBJ1-4	TRBV7-9	4	-5.811
CAAGACAGAGAGCTGGGTTCCACTGCCAAAAAACAGTTTTTCATCCCCCGCGGCACTGCAGATGTAGAAGCTGCTGTCTTCAGGATGGGCACTG	SAHPEDSSFYICSAAGDEKLFFGSGTQLSVL	TRBJ1-4	TRBV20-1	6	-5.635
CAAGACAGAGAGCTGGGTTCCACTGCCAAAAAACAGTTTTTCATCCCCCTCCCTGCCACTGCAGATGTAGAAGCTGCTGTCTTCAGGATGGGCA	AHPEDSSFYICSGREGDEKLFFGSGTQLSVL	TRBJ1-4	TRBV20-1	2	-6.112
CAAGACAGAGAGCTGGGTTCCACTGCCAAAAAACAGTTTTTCATCCCCCTGTCCCAAAACTCTAGCACTGCAGATGTAGAAGCTGCTGTCTTCA	EDSSFYICSARVLGQGDEKLFFGSGTQLSVL	TRBJ1-4	TRBV20-1	4	-5.811
CAAGACAGAGAGCTGGGTTCCACTGCCAAAAAACAGTTTTTCATCCCCCTGTCCCCTGCTGCTGGCACAGAGATACACGGCCGAGTCCTCCTGC	QEDSAVYLCASSRGQGDEKLFFGSGTQLSVL	TRBJ1-4	TRBV7-2	2	-6.112
CAAGACAGAGAGCTGGGTTCCACTGCCAAAAAACAGTTTTTCATCCCCCTGTCCCGGAAAGCTGCTGGCACAGAGATACATGGCCGAGTCCCCC	GDSAMYLCASSFPGQGDEKLFFGSGTQLSVL	TRBJ1-4	TRBV7-9	3	-5.936
CAAGACAGAGAGCTGGGTTCCACTGCCAAAAAACAGTTTTTCATCCCCCTGTCCCGGTGTAGCACTGCAGATGTAGAAGCTGCTGTCTTCAGGA	PEDSSFYICSATPGQGDEKLFFGSGTQLSVL	TRBJ1-4	TRBV20-1	4	-5.811
CAAGACAGAGAGCTGGGTTCCACTGCCAAAAAACAGTTTTTCATCCCCCTGTCGCGCTGTGCAGATGTAGAAGCTGCTGTCTTCAGGATGGGCA	AHPEDSSFYICTARQGDEKLFFGSGTQLSVL	TRBJ1-4	TRBV20-1	4	-5.811
CAAGACAGAGAGCTGGGTTCCACTGCCAAAAAACAGTTTTTCATCCCCGCCCCATGAGCTGGCACAGAGATACACGGCCGAGTCCTCCTGCTGT	QQEDSAVYLCASSWGGDEKLFFGSGTQLSVL	TRBJ1-4	TRBV7-2	3	-5.936
CAAGACAGAGAGCTGGGTTCCACTGCCAAAAAACAGTTTTTCATCCCCGCCGACAACGCTGCAGAGATATATGCTGCTGTCTTCAGGGCTCATG	MSPEDSSIYLCSVVGGDEKLFFGSGTQLSVL	TRBJ1-4	TRBV29-1	6	-5.635
CAAGACAGAGAGCTGGGTTCCACTGCCAAAAAACAGTTTTTCATCCCCGCCGCCGTCTTTGCTGGCACAGAAGTACACAGATGTTTGGGAGGGN	PSQTSVYFCASKDGGGDEKLFFGSGTQLSVL	TRBJ1-4	TRBV6-2	2	-6.112
CAAGACAGAGAGCTGGGTTCCACTGCCAAAAAACAGTTTTTCATCCCCGCGACTGCTGGCACAGAAGTACACAGATGTCTGGGAGGGAGCAGCC	AAPSQTSVYFCASSRGDEKLFFGSGTQLSVL	TRBJ1-4	TRBV6-5	4	-5.811
CAAGACAGAGAGCTGGGTTCCACTGCCAAAAAACAGTTTTTCATCCCCGCGCTGTCTACTGGCACAGAGATAGAAAGCTGTCGGGTTCTTTTGG	QKNPTAFYLCASRQRGDEKLFFGSGTQLSVL	TRBJ1-4	TRBV19	2	-6.112
CAAGACAGAGAGCTGGGTTCCACTGCCAAAAAACAGTTTTTCATCCCCGCGGTCCCTGCTGGCACAGAAGTACACAGATGTCTGGGAGGGAGCA	APSQTSVYFCASRDRGDEKLFFGSGTQLSVL	TRBJ1-4	TRBV6-5	3	-5.936
CAAGACAGAGAGCTGGGTTCCACTGCCAAAAAACAGTTTTTCATCCCCGCTCAAACCCCCACTGCTGGCACAGAAGTACACAGATGTCTGGGAG	SQTSVYFCASSGGLSGDEKLFFGSGTQLSVL	TRBJ1-4	TRBV6-1	2	-6.112
CAAGACAGAGAGCTGGGTTCCACTGCCAAAAAACAGTTTTTCATCCCCGGACACTTGGCTGCTGGCACAGAGATAGAGGGCCGAGTCCCCCAGC	LGDSALYLCASSQVSGDEKLFFGSGTQLSVL	TRBJ1-4	TRBV5-6	2	-6.112
CAAGACAGAGAGCTGGGTTCCACTGCCAAAAAACAGTTTTTCATCCCCGGTCCCGGTCCTGCAGATGTAGAAGCTGCTGTCTTCAGGATGGGCA	AHPEDSSFYICRTGTGDEKLFFGSGTQLSVL	TRBJ1-4	TRBV20-1	4	-5.811
CAAGACAGAGAGCTGGGTTCCACTGCCAAAAAACAGTTTTTCATCCCCGTCCGAAACTGAGCTGGCACAGAAATAAGCTGCCGAATCTCCTCGC	RGDSAAYFCASSVSDGDEKLFFGSGTQLSVL	TRBJ1-4	TRBV18	2	-6.112
CAAGACAGAGAGCTGGGTTCCACTGCCAAAAAACAGTTTTTCATCCCCTACGGAGCTGGCACAGAAATAAGCTGCCGAATCTCCTCGCACTACC	VVRGDSAAYFCASSVGDEKLFFGSGTQLSVL	TRBJ1-4	TRBV18	3	-5.936
CAAGACAGAGAGCTGGGTTCCACTGCCAAAAAACAGTTTTTCATCCCCTAGGGCTTTTGGGCTGCTGGCGCAGAGATACAGGGCTGAGTCTTCT	EDSALYLCASSPKALGDEKLFFGSGTQLSVL	TRBJ1-4	TRBV4-1	5	-5.714
CAAGACAGAGAGCTGGGTTCCACTGCCAAAAAACAGTTTTTCATCCCCTATATCGGGTGAGCTGGCACAGAAATAAGCTGCCGAATCTCCTCGC	RGDSAAYFCASSPDIGDEKLFFGSGTQLSVL	TRBJ1-4	TRBV18	3	-5.936
CAAGACAGAGAGCTGGGTTCCACTGCCAAAAAACAGTTTTTCATCCCCTCCCCCCGACGGTACACGAGCACTGCAGATGTAGAAGCTGCTGTCT	DSSFYICSARVPSGGGDEKLFFGSGTQLSVL	TRBJ1-4	TRBV20-1	4	-5.811
CAAGACAGAGAGCTGGGTTCCACTGCCAAAAAACAGTTTTTCATCCCCTCCTCCCCCTTCTCTAGCACTGCAGATGTAGAAGCTGCTGTCTTCA	EDSSFYICSAREGGGGDEKLFFGSGTQLSVL	TRBJ1-4	TRBV20-1	5	-5.714
CAAGACAGAGAGCTGGGTTCCACTGCCAAAAAACAGTTTTTCATCCCCTCTAAAGCTGCTGGCACAGAGATACATGGCCGAGTCCCCCTGCTCT	EQGDSAMYLCASSFRGDEKLFFGSGTQLSVL	TRBJ1-4	TRBV7-9	3	-5.936
CAAGACAGAGAGCTGGGTTCCACTGCCAAAAAACAGTTTTTCATCCCCTCTACGAGTTAAACTGCTGGCACAGAAGTACAGAGAGGTCTGGTTG	NQTSLYFCASSLTRRGDEKLFFGSGTQLSVL	TRBJ1-4	TRBV27	2	-6.112
CAAGACAGAGAGCTGGGTTCCACTGCCAAAAAACAGTTTTTCATCCCCTGGTCGATAAGCACTGCAGATGTAGAAGCTGCTGTCTTCAGGATGG	HPEDSSFYICSAYRPGDEKLFFGSGTQLSVL	TRBJ1-4	TRBV20-1	4	-5.811
CAAGACAGAGAGCTGGGTTCCACTGCCAAAAAACAGTTTTTCATCCCCTGTACGATCTCTAGCACTGCAGATGTAGAAGCTGCTGTCTTCAGGA	PEDSSFYICSARDRTGDEKLFFGSGTQLSVL	TRBJ1-4	TRBV20-1	7	-5.568
CAAGACAGAGAGCTGGGTTCCACTGCCAAAAAACAGTTTTTCATCCCCTGTCACCCTACTAGCACTGCAGATGTAGAAGCTGCTGTCTTCAGGA	PEDSSFYICSASRVTGDEKLFFGSGTQLSVL	TRBJ1-4	TRBV20-1	4	-5.811
CAAGACAGAGAGCTGGGTTCCACTGCCAAAAAACAGTTTTTCATCCCCTGTCCAAGGGTAACTGCTGGCACAGAAGTACACAGATGTCTGGGAG	SQTSVYFCASSYPWTGDEKLFFGSGTQLSVL	TRBJ1-4	TRBV6-5	3	-5.936
CAAGACAGAGAGCTGGGTTCCACTGCCAAAAAACAGTTTTTCATCCCCTGTCCAGGGCCTGCTGGCACAGAAGTACACAGATGTCTGGGAGGGA	PSQTSVYFCASRPWTGDEKLFFGSGTQLSVL	TRBJ1-4	TRBV6-1	6	-5.635
CAAGACAGAGAGCTGGGTTCCACTGCCAAAAAACAGTTTTTCATCCCCTGTCCCGGACCAAACTCTAGCACTGCAGATGTAGAAGCTGCTGTCT	DSSFYICSARVWSGTGDEKLFFGSGTQLSVL	TRBJ1-4	TRBV20-1	3	-5.936
CAAGACAGAGAGCTGGGTTCCACTGCCAAAAAACAGTTTTTCATCCCCTGTCCCGGAGAGACTGCTGGCACAGAAGTACACAGATGTCTGGGAG	SQTSVYFCASSLSGTGDEKLFFGSGTQLSVL	TRBJ1-4	TRBV6-5	3	-5.936
CAAGACAGAGAGCTGGGTTCCACTGCCAAAAAACAGTTTTTCATCCCCTGTCCCGGAGCTGGCACAGAAATAAGCTGCCGAATCTCCTCGCACT	VRGDSAAYFCASSGTGDEKLFFGSGTQLSVL	TRBJ1-4	TRBV18	10	-5.413
CAAGACAGAGAGCTGGGTTCCACTGCCAAAAAACAGTTTTTCATCCCCTGTCCCGGGTCCCCTGCTGGCACAGAGATACACGGCCGAGTCCTCC	EDSAVYLCASRGPGTGDEKLFFGSGTQLSVL	TRBJ1-4	TRBV7-2	2	-6.112
CAAGACAGAGAGCTGGGTTCCACTGCCAAAAAACAGTTTTTCATCCCCTGTCCCGGTACGGCTACTGGCACAGAGATAGAAAGCTGTCGGGTTC	NPTAFYLCASSRTGTGDEKLFFGSGTQLSVL	TRBJ1-4	TRBV19	3	-5.936
CAAGACAGAGAGCTGGGTTCCACTGCCAAAAAACAGTTTTTCATCCCCTGTCCCGGTGCTGGCACAGAGATACACGGCCGAGTCCTCCTGCTGT	QQEDSAVYLCASTGTGDEKLFFGSGTQLSVL	TRBJ1-4	TRBV7-2	3	-5.936
CAAGACAGAGAGCTGGGTTCCACTGCCAAAAAACAGTTTTTCATCCCCTGTCCCTTGGCTGCTGGCGCAGAGATACAGGGCTGAGTCTTCTGGC	PEDSALYLCASSQGTGDEKLFFGSGTQLSVL	TRBJ1-4	TRBV4-1	6	-5.635
CAAGACAGAGAGCTGGGTTCCACTGCCAAAAAACAGTTTTTCATCCCCTGTCGCCCGTGAGCTGGCACAGAAATAAGCTGCCGAATCTCCTCGC	RGDSAAYFCASSRATGDEKLFFGSGTQLSVL	TRBJ1-4	TRBV18	2	-6.112
CAAGACAGAGAGCTGGGTTCCACTGCCAAAAAACAGTTTTTCATCCCCTGTCGGCCTGCTGGCACAGAAGTACACAGATGTCTGGGAGGGAGCA	APSQTSVYFCASRPTGDEKLFFGSGTQLSVL	TRBJ1-4	TRBV6-1	5	-5.714
CAAGACAGAGAGCTGGGTTCCACTGCCAAAAAACAGTTTTTCATCCCCTGTCGGGGTACTGGCACAGAGATAGAAAGCTGTCGGGTTCTTTTGG	QKNPTAFYLCASTPTGDEKLFFGSGTQLSVL	TRBJ1-4	TRBV19	21	-5.09
CAAGACAGAGAGCTGGGTTCCACTGCCAAAAAACAGTTTTTCATCCCCTTGCGCCCTGCTTGCACTGCAGATGTAGAAGCTGCTGTCTTCAGGA	PEDSSFYICSASRAQGDEKLFFGSGTQLSVL	TRBJ1-4	TRBV20-1	2	-6.112
CAAGACAGAGAGCTGGGTTCCACTGCCAAAAAACAGTTTTTCATCCCGAACTACCGCCGTCCTTTCACTGCTGGCACAGAAGTACACAGATGTC	TSVYFCASSERTAVVRDEKLFFGSGTQLSVL	TRBJ1-4	TRBV6-1	2	-6.112
CAAGACAGAGAGCTGGGTTCCACTGCCAAAAAACAGTTTTTCATCCCGCCCAACATAACTGCTGGCACAGAAGTACACAGATGTCTGGGAGGGA	PSQTSVYFCASSYVGRDEKLFFGSGTQLSVL	TRBJ1-4	TRBV6-6	2	-6.112
CAAGACAGAGAGCTGGGTTCCACTGCCAAAAAACAGTTTTTCATCCCGCCCCCAACTTAAGCTGCTGGCACAGAGATACACGGCCGAGTCCTCC	EDSAVYLCASSLSWGRDEKLFFGSGTQLSVL	TRBJ1-4	TRBV7-2	3	-5.936
CAAGACAGAGAGCTGGGTTCCACTGCCAAAAAACAGTTTTTCATCCCGCCCCGACCTTGGTGAGCTGGCACAGAAATAAGCTGCCGAATCTCCT	GDSAAYFCASSPRSGRDEKLFFGSGTQLSVL	TRBJ1-4	TRBV18	3	-5.936
CAAGACAGAGAGCTGGGTTCCACTGCCAAAAAACAGTTTTTCATCCCGCCCTGTCGTCGCGCTGGCACAGAAATAAGCTGCCGAATCTCCTCGC	RGDSAAYFCASATTGRDEKLFFGSGTQLSVL	TRBJ1-4	TRBV18	2	-6.112
CAAGACAGAGAGCTGGGTTCCACTGCCAAAAAACAGTTTTTCATCCCGCCTCGGAGCACTGCAGATGTAGAAGCTGCTGTCTTCAGGATGGGCA	AHPEDSSFYICSAPRRDEKLFFGSGTQLSVL	TRBJ1-4	TRBV20-1	5	-5.714
CAAGACAGAGAGCTGGGTTCCACTGCCAAAAAACAGTTTTTCATCCCGCGCCCCCTCCCTAGCACTGCAGATGTAGAAGCTGCTGTCTTCAGGA	PEDSSFYICSAREGARDEKLFFGSGTQLSVL	TRBJ1-4	TRBV20-1	3	-5.936
CAAGACAGAGAGCTGGGTTCCACTGCCAAAAAACAGTTTTTCATCCCGGGAGGCCCTGCTGGCACAGAAGTACATGGCTGAGTCCTCCAGCTTT	KLEDSAMYFCASRASRDEKLFFGSGTQLSVL	TRBJ1-4	TRBV2	37	-4.844
CAAGACAGAGAGCTGGGTTCCACTGCCAAAAAACAGTTTTTCATCCCGTCCGAAGCTGCTGGCGCAAAGATAAAGGGCCGAGTCCCCCAGCTCC	ELGDSALYLCASSFGRDEKLFFGSGTQLSVL	TRBJ1-4	TRBV5-1	5	-5.714
CAAGACAGAGAGCTGGGTTCCACTGCCAAAAAACAGTTTTTCATCCCTACCCCCTGAGGCAGCACTGCAGATGTAGAAGCTGCTGTCTTCAGGA	PEDSSFYICSAASGGRDEKLFFGSGTQLSVL	TRBJ1-4	TRBV20-1	3	-5.936
CAAGACAGAGAGCTGGGTTCCACTGCCAAAAAACAGTTTTTCATCCCTCCAATAACCTTTACTGGCACAGAGATAGAAAGCTGTCGGGTTCTTT	KNPTAFYLCASKGYWRDEKLFFGSGTQLSVL	TRBJ1-4	TRBV19	3	-5.936
CAAGACAGAGAGCTGGGTTCCACTGCCAAAAAACAGTTTTTCATCCCTCCCCATATTTCTAGCACTGCAGATGTAGAAGCTGCTGTCTTCAGGA	PEDSSFYICSARNMGRDEKLFFGSGTQLSVL	TRBJ1-4	TRBV20-1	3	-5.936
CAAGACAGAGAGCTGGGTTCCACTGCCAAAAAACAGTTTTTCATCCCTCCCTGCTGGGTAACTGCTGGCACAGAAGTACACAGATGTCTGGGAG	SQTSVYFCASSYPAGRDEKLFFGSGTQLSVL	TRBJ1-4	TRBV6-6	2	-6.112
CAAGACAGAGAGCTGGGTTCCACTGCCAAAAAACAGTTTTTCATCCCTGGTCCCGGTTTGGCTGCTGGCACAGAGATACATGGCCGAGTCCCCC	GDSAMYLCASSQTGTRDEKLFFGSGTQLSVL	TRBJ1-4	TRBV7-9	6	-5.635
CAAGACAGAGAGCTGGGTTCCACTGCCAAAAAACAGTTTTTCATCCCTGTCAGAAGCACTGCAGATGTAGAAGCTGCTGTCTTCAGGATGGGCA	AHPEDSSFYICSASDRDEKLFFGSGTQLSVL	TRBJ1-4	TRBV20-1	4	-5.811
CAAGACAGAGAGCTGGGTTCCACTGCCAAAAAACAGTTTTTCATCCCTGTCCCCCGAGTAACTGCTGGCACAGAAGTACACAGATGTCTGGGAG	SQTSVYFCASSYSGDRDEKLFFGSGTQLSVL	TRBJ1-4	TRBV6-6	4	-5.811
CAAGACAGAGAGCTGGGTTCCACTGCCAAAAAACAGTTTTTCATCCCTGTCCCGACGGCTGCTGGCGCAGAGATACAGGGCTGAGTCTTCTGGC	PEDSALYLCASSRRDRDEKLFFGSGTQLSVL	TRBJ1-4	TRBV4-1	4	-5.811
CAAGACAGAGAGCTGGGTTCCACTGCCAAAAAACAGTTTTTCATCCCTGTCCCGGTTTACGCTGCAGAGATATATGCTGCTGTCTTCAGGGCTC	SPEDSSIYLCSVNRDRDEKLFFGSGTQLSVL	TRBJ1-4	TRBV29-1	6	-5.635
CAAGACAGAGAGCTGGGTTCCACTGCCAAAAAACAGTTTTTCATCCCTGTCTAGGGAACTGCTGGCACAGAAGTACACAGATGTCTGGGAGGGA	PSQTSVYFCASSSLDRDEKLFFGSGTQLSVL	TRBJ1-4	TRBV6-5	16	-5.209
CAAGACAGAGAGCTGGGTTCCACTGCCAAAAAACAGTTTTTCATCCCTGTTGATGGTACTGGCACAGAGATAGAAAGCTGTCGGGTTCTTTTGG	QKNPTAFYLCASTINRDEKLFFGSGTQLSVL	TRBJ1-4	TRBV19	2	-6.112
CAAGACAGAGAGCTGGGTTCCACTGCCAAAAAACAGTTTTTCATCCCTTAAGACATCTCTAGCACTGCAGATGTAGAAGCTGCTGTCTTCAGGA	PEDSSFYICSARDVLRDEKLFFGSGTQLSVL	TRBJ1-4	TRBV20-1	8	-5.51
CAAGACAGAGAGCTGGGTTCCACTGCCAAAAAACAGTTTTTCATCCGAACCGTCGAAGCTGCTGGCACAGAGATACATGGCCGAGTCCCCCTGC	QGDSAMYLCASSFDGSDEKLFFGSGTQLSVL	TRBJ1-4	TRBV7-9	3	-5.936
CAAGACAGAGAGCTGGGTTCCACTGCCAAAAAACAGTTTTTCATCCGACCCCGTACCCAAGCTGCTGGCGCAAAGATAAAGGGCCGAGTCCCCC	GDSALYLCASSLGTGSDEKLFFGSGTQLSVL	TRBJ1-4	TRBV5-1	3	-5.936
CAAGACAGAGAGCTGGGTTCCACTGCCAAAAAACAGTTTTTCATCCGACCCTCCCTCCCTCCAGGCACAGAGATAGAAGCCAGAGTCACTGAGA	LSDSGFYLCAWREGGSDEKLFFGSGTQLSVL	TRBJ1-4	TRBV30	2	-6.112
CAAGACAGAGAGCTGGGTTCCACTGCCAAAAAACAGTTTTTCATCCGACCCTGTCGGTCTAGCACTGCAGATGTAGAAGCTGCTGTCTTCAGGA	PEDSSFYICSARPTGSDEKLFFGSGTQLSVL	TRBJ1-4	TRBV20-1	4	-5.811
CAAGACAGAGAGCTGGGTTCCACTGCCAAAAAACAGTTTTTCATCCGACCTCGCTGGTCCTAAGCTGCTGGCACAGAGATACACGGCCGAGTCN	DSAVYLCASSLGPARSDEKLFFGSGTQLSVL	TRBJ1-4	TRBV7-2	2	-6.112
CAAGACAGAGAGCTGGGTTCCACTGCCAAAAAACAGTTTTTCATCCGACTTCCGAGCACTGCAGATGTAGAAGCTGCTGTCTTCAGGATGGGCA	AHPEDSSFYICSARKSDEKLFFGSGTQLSVL	TRBJ1-4	TRBV20-1	3	-5.936
CAAGACAGAGAGCTGGGTTCCACTGCCAAAAAACAGTTTTTCATCCGCATACCCTCGGTAACTGCTGGCACAGAAGTACACAGATGTCTGGGAG	SQTSVYFCASSYRGYADEKLFFGSGTQLSVL	TRBJ1-4	TRBV6-6	8	-5.51
CAAGACAGAGAGCTGGGTTCCACTGCCAAAAAACAGTTTTTCATCCGCCAATCCAACGCTGCAGAGATATATGCTGCTGTCTTCAGGGCTCATG	MSPEDSSIYLCSVGLADEKLFFGSGTQLSVL	TRBJ1-4	TRBV29-1	2	-6.112
CAAGACAGAGAGCTGGGTTCCACTGCCAAAAAACAGTTTTTCATCCGCCCCCTCACTGATGGCACAGAAGTACACAGATGTCTGGGAGCTGGTA	TSSQTSVYFCAISEGADEKLFFGSGTQLSVL	TRBJ1-4	TRBV10-3	14	-5.267
CAAGACAGAGAGCTGGGTTCCACTGCCAAAAAACAGTTTTTCATCCGCCCCCTGTAAGGGACTGCTGGCACAGAGGTACATAGATGTCTGGTTG	NQTSMYLCASSPLQGADEKLFFGSGTQLSVL	TRBJ1-4	TRBV28	7	-5.568
CAAGACAGAGAGCTGGGTTCCACTGCCAAAAAACAGTTTTTCATCCGCCCCCTTCGCGGCGCTGCAGAGATATATGCTGCTGTCTTCAGGGCTC	SPEDSSIYLCSAAKGADEKLFFGSGTQLSVL	TRBJ1-4	TRBV29-1	4	-5.811
CAAGACAGAGAGCTGGGTTCCACTGCCAAAAAACAGTTTTTCATCCGCCCCTGTATAGGTGCTGGCACAGAAGTACATGGCTGAGTCCTCCAGC	LEDSAMYFCASTYTGADEKLFFGSGTQLSVL	TRBJ1-4	TRBV2	4	-5.811
CAAGACAGAGAGCTGGGTTCCACTGCCAAAAAACAGTTTTTCATCCGCCCCTGTCTGTATACTGCTGGCACAGAAGTACACAGATGTCTGGGAG	SQTSVYFCASSIQTGADEKLFFGSGTQLSVL	TRBJ1-4	TRBV6-1	4	-5.811
CAAGACAGAGAGCTGGGTTCCACTGCCAAAAAACAGTTTTTCATCCGCCCCTGTTGGGCCGCTGGCGCAAAGATAAAGGGCCGAGTCCCCCAGC	LGDSALYLCASGPTGADEKLFFGSGTQLSVL	TRBJ1-4	TRBV5-1	3	-5.936
CAAGACAGAGAGCTGGGTTCCACTGCCAAAAAACAGTTTTTCATCCGCCGACAGTGGTGAGCTGGCACAGAAATAAGCTGCCGAATCTCCTCGC	RGDSAAYFCASSPLSADEKLFFGSGTQLSVL	TRBJ1-4	TRBV18	4	-5.811
CAAGACAGAGAGCTGGGTTCCACTGCCAAAAAACAGTTTTTCATCCGCGCCCCCTGAGCTGCTGGCGCAAAGATAAAGGGCCGAGTCCCCCAGC	LGDSALYLCASSSGGADEKLFFGSGTQLSVL	TRBJ1-4	TRBV5-1	4	-5.811
CAAGACAGAGAGCTGGGTTCCACTGCCAAAAAACAGTTTTTCATCCGCGCCCCTGGCCGGTGGTGAGCTGGCACAGAAATAAGCTGCCGAATCT	DSAAYFCASSPPARGADEKLFFGSGTQLSVL	TRBJ1-4	TRBV18	3	-5.936
CAAGACAGAGAGCTGGGTTCCACTGCCAAAAAACAGTTTTTCATCCGCGGAAGGCTGTCCGGAGCTGCTGGCGCAAAGATAAAGGGCCGAGTCC	DSALYLCASSSGQPSADEKLFFGSGTQLSVL	TRBJ1-4	TRBV5-1	3	-5.936
CAAGACAGAGAGCTGGGTTCCACTGCCAAAAAACAGTTTTTCATCCGCTGTCCGGGAGCTGCTGGCACAGAAGTACACAGATGTTTGGGAGGGA	PSQTSVYFCASSSRTADEKLFFGSGTQLSVL	TRBJ1-4	TRBV6-2	2	-6.112
CAAGACAGAGAGCTGGGTTCCACTGCCAAAAAACAGTTTTTCATCCGGCCCTCGGGAACTGCAGAGATATATGCTGCTGTCTTCAGGGCTCATG	MSPEDSSIYLCSSRGPDEKLFFGSGTQLSVL	TRBJ1-4	TRBV29-1	2	-6.112
CAAGACAGAGAGCTGGGTTCCACTGCCAAAAAACAGTTTTTCATCCGGCTGTCCAAATAAACTGCTGGCACAGAAGTACAGAGAGGTCTGGTTG	NQTSLYFCASSLFGQPDEKLFFGSGTQLSVL	TRBJ1-4	TRBV27	5	-5.714
CAAGACAGAGAGCTGGGTTCCACTGCCAAAAAACAGTTTTTCATCCGTCCAAGGAGCACTGCAGATGTAGAAGCTGCTGTCTTCAGGATGGGCA	AHPEDSSFYICSAPWTDEKLFFGSGTQLSVL	TRBJ1-4	TRBV20-1	2	-6.112
CAAGACAGAGAGCTGGGTTCCACTGCCAAAAAACAGTTTTTCATCCGTCCCCTGCAAGCTGCTGGCACAGAGATAGAGGGCCGAGTCCCCCAGC	LGDSALYLCASSLQGTDEKLFFGSGTQLSVL	TRBJ1-4	TRBV5-6	10	-5.413
CAAGACAGAGAGCTGGGTTCCACTGCCAAAAAACAGTTTTTCATCCGTCCCGGATTGGCTGCTGGCACAGAAATACACAGCAGAGTCACCAAGC	LGDSAVYFCASSQSGTDEKLFFGSGTQLSVL	TRBJ1-4	TRBV3-1	3	-5.936
CAAGACAGAGAGCTGGGTTCCACTGCCAAAAAACAGTTTTTCATCCGTCCCGGCCCTCCTACTGGCACAGAGATAGAAAGCTGTCGGGTTCTTT	KNPTAFYLCASRRAGTDEKLFFGSGTQLSVL	TRBJ1-4	TRBV19	9	-5.458
CAAGACAGAGAGCTGGGTTCCACTGCCAAAAAACAGTTTTTCATCCGTCCCGGGAAGGCTGCTGGCACAGAAATACACAGCAGAGTCACCAAGC	LGDSAVYFCASSLPGTDEKLFFGSGTQLSVL	TRBJ1-4	TRBV3-1	3	-5.936
CAAGACAGAGAGCTGGGTTCCACTGCCAAAAAACAGTTTTTCATCCGTCCGAGCACTGCAGATGTAGAAGCTGCTGTCTTCAGGATGGGCACTG	SAHPEDSSFYICSARTDEKLFFGSGTQLSVL	TRBJ1-4	TRBV20-1	3	-5.936
CAAGACAGAGAGCTGGGTTCCACTGCCAAAAAACAGTTTTTCATCCTCCGGACGTCCCCAAATGCTGGTGGCACACAGGTACATGGCTGCGTCC	DAAMYLCATSIWGRPEDEKLFFGSGTQLSVL	TRBJ1-4	TRBV15	2	-6.112
CAAGACAGAGAGCTGGGTTCCACTGCCAAAAAACAGTTTTTCATCCTCCTGGTCGGCTGCTGGCACAGAGATACATGGCCGAGTCCCCCTGCTC	SRGTRPCISVPAADQEDEKLFFGSGTQLSVL	TRBJ1-4	TRBV7-9	10	-5.413
CAAGACAGAGAGCTGGGTTCCACTGCCAAAAAACAGTTTTTCATCCTCCTGTCCCTCGGAACTGCTGGCACAGAAGTACACAGATGTCTGGGAG	SQTSVYFCASSSEGQEDEKLFFGSGTQLSVL	TRBJ1-4	TRBV6-5	2	-6.112
CAAGACAGAGAGCTGGGTTCCACTGCCAAAAAACAGTTTTTCATCCTCGCGCCATCCTGTGCTGGCACAGAAGTACACAGATGTCTGGGAGGGA	PSQTSVYFCASTGWREDEKLFFGSGTQLSVL	TRBJ1-4	TRBV6-1	4	-5.811
CAAGACAGAGAGCTGGGTTCCACTGCCAAAAAACAGTTTTTCATCCTCGGACCAGATTAAGCTGCTGGCACAGAGATACACGGCCGAGTCCTCC	EDSAVYLCASSLIWSEDEKLFFGSGTQLSVL	TRBJ1-4	TRBV7-2	4	-5.811
CAAGACAGAGAGCTGGGTTCCACTGCCAAAAAACAGTTTTTCATCCTCGGGCCCGGGGGTTGCACTGCAGATGTAGAAGCTGCTGTCTTCAGGA	PEDSSFYICSATPGPEDEKLFFGSGTQLSVL	TRBJ1-4	TRBV20-1	13	-5.299
CAAGACAGAGAGCTGGGTTCCACTGCCAAAAAACAGTTTTTCATCCTGCCCCCTGTCAGAAGAACTGATGGCACAGAAGTACACAGATGTCTGG	QTSVYFCAISSSDRGQDEKLFFGSGTQLSVL	TRBJ1-4	TRBV10-3	5	-5.714
CAAGACAGAGAGCTGGGTTCCACTGCCAAAAAACAGTTTTTCATCCTGGCCCCATAACCGGCTGCTGGCACAGAAATAAACTCCAGAATCCTCC	EDSGVYFCASSRLWGQDEKLFFGSGTQLSVL	TRBJ1-4	TRBV14	2	-6.112
CAAGACAGAGAGCTGGGTTCCACTGCCAAAAAACAGTTTTTCATCCTGTCCCGCGCTGATGGCACAGAAGTACACAGATGTCTGGGAGCTGGTA	TSSQTSVYFCAISAGQDEKLFFGSGTQLSVL	TRBJ1-4	TRBV10-3	5	-5.714
CAAGACAGAGAGCTGGGTTCCACTGCCAAAAAACAGTTTTTCATCCTGTCCTACCACTCTAGCACTGCAGATGTAGAAGCTGCTGTCTTCAGGA	PEDSSFYICSARVVGQDEKLFFGSGTQLSVL	TRBJ1-4	TRBV20-1	2	-6.112
CAAGACAGAGAGCTGGGTTCCACTGCCAAAAAACAGTTTTTCATCCTTCCGTGAACTGCTGGCACAGAAGTACACAGATGTCTGGGAGGGAGCA	APSQTSVYFCASSSRKDEKLFFGSGTQLSVL	TRBJ1-4	TRBV6-5	2	-6.112
CAAGACAGAGAGCTGGGTTCCACTGCCAAAAAACAGTTTTTCATCCTTCGTAACGGACCCCAAGCTGCTGGCGCAAAGATAAAGGGCCGAGTCN	DSALYLCASSLGSVTKDEKLFFGSGTQLSVL	TRBJ1-4	TRBV5-1	2	-6.112
CAAGACAGAGAGCTGGGTTCCACTGCCAAAAAACAGTTTTTCATCCTTGGGTCCGGTGGCACAGAAGTACATGGCTGAGTCCTCCAGCTTTGTG	TKLEDSAMYFCATGPKDEKLFFGSGTQLSVL	TRBJ1-4	TRBV2	2	-6.112
CAAGACAGAGAGCTGGGTTCCACTGCCAAAAAACAGTTTTTCATCGAAAAACCCCCTGTCCCTTCTGCTGGCACAGAAGTACACAGATGTCTGG	QTSVYFCASRRDRGFFDEKLFFGSGTQLSVL	TRBJ1-4	TRBV6-5	2	-6.112
CAAGACAGAGAGCTGGGTTCCACTGCCAAAAAACAGTTTTTCATCGAAAGACGGGGAGCTGGCACAGAAATAAGCTGCCGAATCTCCTCGCACT	VRGDSAAYFCASSPSFDEKLFFGSGTQLSVL	TRBJ1-4	TRBV18	4	-5.811
CAAGACAGAGAGCTGGGTTCCACTGCCAAAAAACAGTTTTTCATCGAAAGCCCTCGATTGGGTGGCACAGAAGTACACAGATGTCTGGGAGGGN	PSQTSVYFCATQSRAFDEKLFFGSGTQLSVL	TRBJ1-4	TRBV6-1	3	-5.936
CAAGACAGAGAGCTGGGTTCCACTGCCAAAAAACAGTTTTTCATCGAATGATACGCTGCTGGCACAGAAATACAAAGCTGAGTCCCCCAGCTCC	ELGDSALYFCASSVSFDEKLFFGSGTQLSVL	TRBJ1-4	TRBV9	2	-6.112
CAAGACAGAGAGCTGGGTTCCACTGCCAAAAAACAGTTTTTCATCGACCCGGTTCAAGCTGCTGGCGCAAAGATAAAGGGCCGAGTCCCCCAGC	LGDSALYLCASSLNRVDEKLFFGSGTQLSVL	TRBJ1-4	TRBV5-1	2	-6.112
CAAGACAGAGAGCTGGGTTCCACTGCCAAAAAACAGTTTTTCATCGACCTCCCCTAGGCTAGCACTGCAGATGTAGAAGCTGCTGTCTTCAGGA	PEDSSFYICSASLGEVDEKLFFGSGTQLSVL	TRBJ1-4	TRBV20-1	6	-5.635
CAAGACAGAGAGCTGGGTTCCACTGCCAAAAAACAGTTTTTCATCGACTCCGGCGCTGCTGGCACAGAGATACACGGCCGAGTCCTCCTGCTGT	QQEDSAVYLCASSAGVDEKLFFGSGTQLSVL	TRBJ1-4	TRBV7-2	3	-5.936
CAAGACAGAGAGCTGGGTTCCACTGCCAAAAAACAGTTTTTCATCGAGGTAGCTGCTGGCACAGAGATACAGGGCCGAGTCGTCCAGCTCCAAG	LELDDSALYLCASSYLDEKLFFGSGTQLSVL	TRBJ1-4	TRBV5-4	4	-5.811
CAAGACAGAGAGCTGGGTTCCACTGCCAAAAAACAGTTTTTCATCGATCCGTTTCCCTGAAGATGAAGGACTGCAGATGTAGAAGCTGCTGTCT	DSSFYICSPSSSGKRIDEKLFFGSGTQLSVL	TRBJ1-4	TRBV20-1	2	-6.112
CAAGACAGAGAGCTGGGTTCCACTGCCAAAAAACAGTTTTTCATCGCCACCGTTGGACCTGCTGGCACAGAGATACATGGCCGAGTCCCCCTGC	QGDSAMYLCASRSNGGDEKLFFGSGTQLSVL	TRBJ1-4	TRBV7-9	2	-6.112
CAAGACAGAGAGCTGGGTTCCACTGCCAAAAAACAGTTTTTCATCGCCCCCTGTCGTCGCACTGCAGATGTAGAAGCTGCTGTCTTCAGGATGG	HPEDSSFYICSATTGGDEKLFFGSGTQLSVL	TRBJ1-4	TRBV20-1	7	-5.568
CAAGACAGAGAGCTGGGTTCCACTGCCAAAAAACAGTTTTTCATCGCCCCTGTCCCGGGGGCTGCTGGCGCAGAGATACAGGGCCGAGTCTTCT	EDSALYLCASSPRDRGDEKLFFGSGTQLSVL	TRBJ1-4	TRBV4-3	2	-6.112
CAAGACAGAGAGCTGGGTTCCACTGCCAAAAAACAGTTTTTCATCGCCCCTGTCCGGTGGTGAGCTGGCACAGAAATAAGCTGCCGAATCTCCT	GDSAAYFCASSPPDRGDEKLFFGSGTQLSVL	TRBJ1-4	TRBV18	5	-5.714
CAAGACAGAGAGCTGGGTTCCACTGCCAAAAAACAGTTTTTCATCGCCCTCCTGTCCTCGTGCACTGCAGATGTAGAAGCTGCTGTCTTCAGGA	PEDSSFYICSARGQEGDEKLFFGSGTQLSVL	TRBJ1-4	TRBV20-1	4	-5.811
CAAGACAGAGAGCTGGGTTCCACTGCCAAAAAACAGTTTTTCATCGCCCTGACCACTGCTGGCACAGAAGTACATGGCTGAGTCCTCCAGCTTT	KLEDSAMYFCASSGQGDEKLFFGSGTQLSVL	TRBJ1-4	TRBV2	2	-6.112
CAAGACAGAGAGCTGGGTTCCACTGCCAAAAAACAGTTTTTCATCGCCCTGTCCCGGCCAGGCACTGCTGGCACAGAAGTACACAGATGTCTGG	QTSVYFCASSAWPGQGDEKLFFGSGTQLSVL	TRBJ1-4	TRBV6-1	6	-5.635
CAAGACAGAGAGCTGGGTTCCACTGCCAAAAAACAGTTTTTCATCGCCCTGTGTCCTAGCACTGCAGATGTAGAAGCTGCTGTCTTCAGGATGG	HPEDSSFYICSARTQGDEKLFFGSGTQLSVL	TRBJ1-4	TRBV20-1	3	-5.936
CAAGACAGAGAGCTGGGTTCCACTGCCAAAAAACAGTTTTTCATCGCCGCCGAGATTTGCAACGCTGCAGAGATATATGCTGCTGTCTTCAGGG	PEDSSIYLCSVANLGGDEKLFFGSGTQLSVL	TRBJ1-4	TRBV29-1	3	-5.936
CAAGACAGAGAGCTGGGTTCCACTGCCAAAAAACAGTTTTTCATCGCCTCCCCCTTCACTGCTGGCACAGAAGTACACAGATGTCTGGGAGGGA	PSQTSVYFCASSEGGGDEKLFFGSGTQLSVL	TRBJ1-4	TRBV6-1	5	-5.714
CAAGACAGAGAGCTGGGTTCCACTGCCAAAAAACAGTTTTTCATCGCGATTCCGGAGGCTGCTGGCACAGAGATACACGGCGGAGTCCTCCTGC	QEDSAVYLCASSLRNRDEKLFFGSGTQLSVL	TRBJ1-4	TRBV7-8	2	-6.112
CAAGACAGAGAGCTGGGTTCCACTGCCAAAAAACAGTTTTTCATCGCGGATCTGTTTCCGGCTGCTGGCGCAGAGATACAGGGCTGAGTCTTCT	EDSALYLCASSRKQIRDEKLFFGSGTQLSVL	TRBJ1-4	TRBV4-1	3	-5.936
CAAGACAGAGAGCTGGGTTCCACTGCCAAAAAACAGTTTTTCATCGGCCCCCTGTAAATCTTGGCTGCTGGCGCAGAGATACAGGGCCGAGTCT	DSALYLCASSQDLQGADEKLFFGSGTQLSVL	TRBJ1-4	TRBV4-3	3	-5.936
CAAGACAGAGAGCTGGGTTCCACTGCCAAAAAACAGTTTTTCATCGGCCCCCTGTTCACTGCTGGCACAGAAGTACATGGCTGAGTCCTCCAGC	LEDSAMYFCASSEQGADEKLFFGSGTQLSVL	TRBJ1-4	TRBV2	10	-5.413
CAAGACAGAGAGCTGGGTTCCACTGCCAAAAAACAGTTTTTCATCGGCCCGACTGAACCCCAAGCTGCTGGCACAGAGATACAGGGCCGAGTCG	DSALYLCASSLGFSRADEKLFFGSGTQLSVL	TRBJ1-4	TRBV5-4	3	-5.936
CAAGACAGAGAGCTGGGTTCCACTGCCAAAAAACAGTTTTTCATCGGCCCTACGAGCACTGCAGATGTAGAAGCTGCTGTCTTCAGGATGGGCG	AHPEDSSFYICSARRADEKLFFGSGTQLSVL	TRBJ1-4	TRBV20-1	5	-5.714
CAAGACAGAGAGCTGGGTTCCACTGCCAAAAAACAGTTTTTCATCGGCCGCCCCCCCAGGTATACTACTGGCACAGAGATAGAAAGCTGTCGGG	PTAFYLCASSIPGGAADEKLFFGSGTQLSVL	TRBJ1-4	TRBV19	2	-6.112
CAAGACAGAGAGCTGGGTTCCACTGCCAAAAAACAGTTTTTCATCGGGCGGGATGCTGGCACAGAAGTACACAGATGTTTGGGAGGGAGCAGCC	AAPSQTSVYFCASIPPDEKLFFGSGTQLSVL	TRBJ1-4	TRBV6-2	3	-5.936
CAAGACAGAGAGCTGGGTTCCACTGCCAAAAAACAGTTTTTCATCGGGGCTGCTGGCACAGAGATACATGGCCGAGTCCCCCTGCTCTGTGCGC	RTEQGDSAMYLCASSPDEKLFFGSGTQLSVL	TRBJ1-4	TRBV7-9	2	-6.112
CAAGACAGAGAGCTGGGTTCCACTGCCAAAAAACAGTTTTTCATCGGGGGTCTGGGCGGCACAGAGATACATGGCCGAGTCCCCCTGCTCTGTG	TEQGDSAMYLCAAQTPDEKLFFGSGTQLSVL	TRBJ1-4	TRBV7-9	3	-5.936
CAAGACAGAGAGCTGGGTTCCACTGCCAAAAAACAGTTTTTCATCGGTCCCTGTCCCATAAGCTCTAGCACTGCAGATGTAGAAGCTGCTGTCT	DSSFYICSARAYGTGTDEKLFFGSGTQLSVL	TRBJ1-4	TRBV20-1	4	-5.811
CAAGACAGAGAGCTGGGTTCCACTGCCAAAAAACAGTTTTTCATCGGTTGCTCTAGCACTGCAGATGTAGAAGCTGCTGTCTTCAGGATGGGCA	AHPEDSSFYICSARATDEKLFFGSGTQLSVL	TRBJ1-4	TRBV20-1	3	-5.936
CAAGACAGAGAGCTGGGTTCCACTGCCAAAAAACAGTTTTTCATCGTAACCGCCCCCCTTTGACCAGGCACAGAGATAGAAGCCAGAGTCACTG	SDSGFYLCAWSKGGGYDEKLFFGSGTQLSVL	TRBJ1-4	TRBV30	2	-6.112
CAAGACAGAGAGCTGGGTTCCACTGCCAAAAAACAGTTTTTCATCGTACCCCGTTCTAGCACTGCAGATGTAGAAGCTGCTGTCTTCAGGATGG	HPEDSSFYICSARTGYDEKLFFGSGTQLSVL	TRBJ1-4	TRBV20-1	4	-5.811
CAAGACAGAGAGCTGGGTTCCACTGCCAAAAAACAGTTTTTCATCGTCCCGACTGCTGGCACAGAGGTACATAGATGTCTGGTTGGTGCTGGCG	ASTNQTSMYLCASSRDDEKLFFGSGTQLSVL	TRBJ1-4	TRBV28	10	-5.413
CAAGACAGAGAGCTGGGTTCCACTGCCAAAAAACAGTTTTTCATCGTCCGTCACCGGGTTCGCACTGCAGATGTAGAAGCTGCTGTCTTCAGGN	PEDSSFYICSANPVTDDEKLFFGSGTQLSVL	TRBJ1-4	TRBV20-1	2	-6.112
CAAGACAGAGAGCTGGGTTCCACTGCCAAAAAACAGTTTTTCATCGTCCTGCCACTCTTGGCTGCTGGCGCAGAGATACAGGGCTGAGTCTTCT	EDSALYLCASSQEWQDDEKLFFGSGTQLSVL	TRBJ1-4	TRBV4-1	4	-5.811
CAAGACAGAGAGCTGGGTTCCACTGCCAAAAAACAGTTTTTCATCGTCTGCCCTCCTGATGGCACAGAAGTACACAGATGTCTGGGAGCTGGTA	TSSQTSVYFCAIRRADDEKLFFGSGTQLSVL	TRBJ1-4	TRBV10-3	6	-5.635
CAAGACAGAGAGCTGGGTTCCACTGCCAAAAAACAGTTTTTCATCGTGATCTCTAGCACTGCAGATGTAGAAGCTGCTGTCTTCAGGATGGGCA	AHPEDSSFYICSARDHDEKLFFGSGTQLSVL	TRBJ1-4	TRBV20-1	8	-5.51
CAAGACAGAGAGCTGGGTTCCACTGCCAAAAAACAGTTTTTCATCGTGCCTAAGATAGAAAGCTGTCGGGTTCTTTTGGGCCGATGTCACAGTG	TVTSAQKNPTAFYLRHDEKLFFGSGTQLSVL	TRBJ1-4	TRBV19	3	-5.936
CAAGACAGAGAGCTGGGTTCCACTGCCAAAAAACAGTTTTTCATCTAACCCCTCTAAACTGCTGGCACAGAAGTACAGAGAGGTCTGGTTGGGG	PNQTSLYFCASSLEGLDEKLFFGSGTQLSVL	TRBJ1-4	TRBV27	2	-6.112
CAAGACAGAGAGCTGGGTTCCACTGCCAAAAAACAGTTTTTCATCTACAACACTCCAGGCACAGAGATAGAAGCCAGAGTCACTGAGAAGGAGC	LLLSDSGFYLCAWSVVDEKLFFGSGTQLSVL	TRBJ1-4	TRBV30	5	-5.714
CAAGACAGAGAGCTGGGTTCCACTGCCAAAAAACAGTTTTTCATCTACCACGCGGGCTCTAGCACTGCAGATGTAGAAGCTGCTGTCTTCAGGA	PEDSSFYICSARARVVDEKLFFGSGTQLSVL	TRBJ1-4	TRBV20-1	3	-5.936
CAAGACAGAGAGCTGGGTTCCACTGCCAAAAAACAGTTTTTCATCTAGCCCGTCTAGACTGCTGGCACAGAAGTACAGAGAGGTCTGGTTGGGG	PNQTSLYFCASSLDGLDEKLFFGSGTQLSVL	TRBJ1-4	TRBV27	4	-5.811
CAAGACAGAGAGCTGGGTTCCACTGCCAAAAAACAGTTTTTCATCTAGGCCCCGGCCTTGGCTGCTGGCACAGAAATAAACTCCAGAATCCTCC	EDSGVYFCASSQGRGLDEKLFFGSGTQLSVL	TRBJ1-4	TRBV14	2	-6.112
CAAGACAGAGAGCTGGGTTCCACTGCCAAAAAACAGTTTTTCATCTAGGGCCTGAACCGTAGCACTGCAGATGTAGAAGCTGCTGTCTTCAGGA	PEDSSFYICSATVQALDEKLFFGSGTQLSVL	TRBJ1-4	TRBV20-1	14	-5.267
CAAGACAGAGAGCTGGGTTCCACTGCCAAAAAACAGTTTTTCATCTATTCTCTGTCGCGACTCACTGATGGCACAGAAGTACACAGATGTCTGG	QTSVYFCAISESRQRIDEKLFFGSGTQLSVL	TRBJ1-4	TRBV10-3	2	-6.112
CAAGACAGAGAGCTGGGTTCCACTGCCAAAAAACAGTTTTTCATCTATTTGCTGTCCTCGGCTGGCACAGAAATAAGCTGCCGAATCTCCTCGN	RGDSAAYFCASRGQQIDEKLFFGSGTQLSVL	TRBJ1-4	TRBV18	2	-6.112
CAAGACAGAGAGCTGGGTTCCACTGCCAAAAAACAGTTTTTCATCTCCCCCCTCTAGGACACTGCAGATGTAGAAGCTGCTGTCTTCAGGATGG	HPEDSSFYICSVLEGGDEKLFFGSGTQLSVL	TRBJ1-4	TRBV20-1	5	-5.714
CAAGACAGAGAGCTGGGTTCCACTGCCAAAAAACAGTTTTTCATCTCCCCGACCCTGTCGACTGCTGGCACAGAAGTACACAGATGTCTGGGAG	SQTSVYFCASSRQGRGDEKLFFGSGTQLSVL	TRBJ1-4	TRBV6-5	9	-5.458
CAAGACAGAGAGCTGGGTTCCACTGCCAAAAAACAGTTTTTCATCTCCCCGCCCTGAGGAGCTGCTGGCGCAAAGATAAAGGGCCGAGTCCCCC	GDSALYLCASSSSGRGDEKLFFGSGTQLSVL	TRBJ1-4	TRBV5-1	5	-5.714
CAAGACAGAGAGCTGGGTTCCACTGCCAAAAAACAGTTTTTCATCTCCCTGTCCTTTAGCACTGCAGATGTAGAAGCTGCTGTCTTCAGGATGG	HPEDSSFYICSAKGQGDEKLFFGSGTQLSVL	TRBJ1-4	TRBV20-1	6	-5.635
CAAGACAGAGAGCTGGGTTCCACTGCCAAAAAACAGTTTTTCATCTCCCTGTCTGCTGGCACAGAAGTACAGAGAGGTCTGGTTGGGGCTGGGC	PSPNQTSLYFCASRQGDEKLFFGSGTQLSVL	TRBJ1-4	TRBV27	2	-6.112
CAAGACAGAGAGCTGGGTTCCACTGCCAAAAAACAGTTTTTCATCTCCCTGTTTAGTGGCACTGCAGATGTAGAAGCTGCTGTCTTCAGGATGG	HPEDSSFYICSATKQGDEKLFFGSGTQLSVL	TRBJ1-4	TRBV20-1	4	-5.811
CAAGACAGAGAGCTGGGTTCCACTGCCAAAAAACAGTTTTTCATCTCCGCGACGGCTGCTGGCACAGAGATACATGGCCGAGTCCCCCTGCTCN	EQGDSAMYLCASSRRGDEKLFFGSGTQLSVL	TRBJ1-4	TRBV7-9	2	-6.112
CAAGACAGAGAGCTGGGTTCCACTGCCAAAAAACAGTTTTTCATCTCCGCGCCCAACCAACGAGTCTCTAGCACTGCAGATGTAGAAGCTGCTN	SSFYICSARDSLVGRGDEKLFFGSGTQLSVL	TRBJ1-4	TRBV20-1	2	-6.112
CAAGACAGAGAGCTGGGTTCCACTGCCAAAAAACAGTTTTTCATCTCCTGTCCCCCCATTCAGTGAGCTGGCACAGAAATAAGCTGCCGAATCT	DSAAYFCASSLNGGTGDEKLFFGSGTQLSVL	TRBJ1-4	TRBV18	2	-6.112
CAAGACAGAGAGCTGGGTTCCACTGCCAAAAAACAGTTTTTCATCTCGCCCCCTTTTAAGCTGCTGGCACAGAGATACACGGCTGAGTCCCCCC	GGLSRVSLCQQLKRGRDEKLFFGSGTQLSVL	TRBJ1-4	TRBV7-3	2	-6.112
CAAGACAGAGAGCTGGGTTCCACTGCCAAAAAACAGTTTTTCATCTCGCGCCCCCCCCTCACTGCTGGCACAGAAGTACACAGATGTCTGGGAG	SQTSVYFCASSEGGARDEKLFFGSGTQLSVL	TRBJ1-4	TRBV6-1	2	-6.112
CAAGACAGAGAGCTGGGTTCCACTGCCAAAAAACAGTTTTTCATCTCTAGTTGTCTCTTCACTGCTGGCACAGAAGTACACAGATGTCTGGGAG	SQTSVYFCASSEETTRDEKLFFGSGTQLSVL	TRBJ1-4	TRBV6-1	2	-6.112
CAAGACAGAGAGCTGGGTTCCACTGCCAAAAAACAGTTTTTCATCTCTCTTTGAACTCGCTCCAACGCTGCAGAGATATATGCTGCTGTCTTCA	EDSSIYLCSVGASSKRDEKLFFGSGTQLSVL	TRBJ1-4	TRBV29-1	3	-5.936
CAAGACAGAGAGCTGGGTTCCACTGCCAAAAAACAGTTTTTCATCTCTGCCCGGGGGACTACTGGCACAGAGATAGAAAGCTGTCGGGTTCTTT	KNPTAFYLCASSPPGRDEKLFFGSGTQLSVL	TRBJ1-4	TRBV19	2	-6.112
CAAGACAGAGAGCTGGGTTCCACTGCCAAAAAACAGTTTTTCATCTCTGTCCCGGTTTGAGGCACAGAAGTACACAGATGTCTGGGAGCTGGTA	TSSQTSVYFCASNRDRDEKLFFGSGTQLSVL	TRBJ1-4	TRBV10-3	2	-6.112
CAAGACAGAGAGCTGGGTTCCACTGCCAAAAAACAGTTTTTCATCTGACCCTGTCCCGTAGCTGCTGGCGCAGAGATACAGGGCCGAGTCTTCT	EDSALYLCASSYGTGSDEKLFFGSGTQLSVL	TRBJ1-4	TRBV4-3	3	-5.936
CAAGACAGAGAGCTGGGTTCCACTGCCAAAAAACAGTTTTTCATCTGACGCCCCCCGGAGGGCACTGCAGATGTAGAAGCTGCTGTCTTCAGGA	PEDSSFYICSALRGASDEKLFFGSGTQLSVL	TRBJ1-4	TRBV20-1	3	-5.936
CAAGACAGAGAGCTGGGTTCCACTGCCAAAAAACAGTTTTTCATCTGAGCCCCTCCTCGCCTGCCTGGCACAGAAGTACATGGCTGAGTCCTCC	EDSAMYFCARQARRGSDEKLFFGSGTQLSVL	TRBJ1-4	TRBV2	2	-6.112
CAAGACAGAGAGCTGGGTTCCACTGCCAAAAAACAGTTTTTCATCTGCCAGCTCACTGCTGGCACAGAAGTACACAGATGTCTGGGAGGGAGCA	APSQTSVYFCASSELADEKLFFGSGTQLSVL	TRBJ1-4	TRBV6-1	37	-4.844
CAAGACAGAGAGCTGGGTTCCACTGCCAAAAAACAGTTTTTCATCTGCCCCAAAGCTGCTGGCACAGAGATACATGGCCGAGTCCCCCTGCTCT	EQGDSAMYLCASSFGADEKLFFGSGTQLSVL	TRBJ1-4	TRBV7-9	2	-6.112
CAAGACAGAGAGCTGGGTTCCACTGCCAAAAAACAGTTTTTCATCTGCCGAATATACGCTGCAGAGATATATGCTGCTGTCTTCAGGGCTCATG	MSPEDSSIYLCSVYSADEKLFFGSGTQLSVL	TRBJ1-4	TRBV29-1	3	-5.936
CAAGACAGAGAGCTGGGTTCCACTGCCAAAAAACAGTTTTTCATCTGGCGGGTTGCTGCTGGCGCAAAGATAAAGGGCCGAGTCCCCCAGCTCC	ELGDSALYLCASSNPPDEKLFFGSGTQLSVL	TRBJ1-4	TRBV5-1	2	-6.112
CAAGACAGAGAGCTGGGTTCCACTGCCAAAAAACAGTTTTTCATCTGGTCCCGGATCTTCACTGCTGGCACAGAAGTACACAGATGTCTGGGAG	SQTSVYFCASSEDPGPDEKLFFGSGTQLSVL	TRBJ1-4	TRBV6-1	3	-5.936
CAAGACAGAGAGCTGGGTTCCACTGCCAAAAAACAGTTTTTCATCTGTCCCTCCGATGGCACAGAAGTACACAGATGTCTGGGAGCTGGTAGCG	ATSSQTSVYFCAIGGTDEKLFFGSGTQLSVL	TRBJ1-4	TRBV10-3	4	-5.811
CAAGACAGAGAGCTGGGTTCCACTGCCAAAAAACAGTTTTTCATCTGTCCGGGCAAGCGCACTGCAGATGTAGAAGCTGCTGTCTTCAGGATGG	HPEDSSFYICSALARTDEKLFFGSGTQLSVL	TRBJ1-4	TRBV20-1	6	-5.635
CAAGACAGAGAGCTGGGTTCCACTGCCAAAAAACAGTTTTTCATCTGTCTCCGCTTGGCTGCTGGCGCAGAGATACAGGGCTGAGTCTTCTGGC	PEDSALYLCASSQAETDEKLFFGSGTQLSVL	TRBJ1-4	TRBV4-1	3	-5.936
CAAGACAGAGAGCTGGGTTCCACTGCCAAAAAACAGTTTTTCATCTGTCTGGGGGCCGAGGCTGCTGGCGCAAAGATAAAGGGCCGAGTCCCCC	GDSALYLCASSLGPQTDEKLFFGSGTQLSVL	TRBJ1-4	TRBV5-1	3	-5.936
CAAGACAGAGAGCTGGGTTCCACTGCCAAAAAACAGTTTTTCATCTGTGTCCGTGCCGTAGGGACTGCTGGCACAGAAGTACAGAGAGGTCTGG	QTSLYFCASSPYGTDTDEKLFFGSGTQLSVL	TRBJ1-4	TRBV27	4	-5.811
CAAGACAGAGAGCTGGGTTCCACTGCCAAAAAACAGTTTTTCATCTTCCCCTCTTGAGCTGGCACAGAAATAAGCTGCCGAATCTCCTCGCACT	VRGDSAAYFCASSRGEDEKLFFGSGTQLSVL	TRBJ1-4	TRBV18	7	-5.568
CAAGACAGAGAGCTGGGTTCCACTGCCAAAAAACAGTTTTTCATCTTCCCGCGCCCTGTAATAATGTGTGGTGCTGGCACAGAAGTACACAGAT	SVYFCASTTHYYRAREDEKLFFGSGTQLSVL	TRBJ1-4	TRBV6-5	3	-5.936
CAAGACAGAGAGCTGGGTTCCACTGCCAAAAAACAGTTTTTCATCTTCGGGGGACAGGGCTCTAGCACTGCAGATGTAGAAGCTGCTGTCTTCA	EDSSFYICSARALSPEDEKLFFGSGTQLSVL	TRBJ1-4	TRBV20-1	2	-6.112
CAAGACAGAGAGCTGGGTTCCACTGCCAAAAAACAGTTTTTCATCTTCTCCTTTCCCTGTCCCACTAGCACTGCAGATGTAGAAGCTGCTGTCT	DSSFYICSASGTGKGEDEKLFFGSGTQLSVL	TRBJ1-4	TRBV20-1	4	-5.811
CAAGACAGAGAGCTGGGTTCCACTGCCAAAAAACAGTTTTTCATCTTGGGGACTGCTGGCACAGAAGTACACAGATGTCTGGGAGGGAGCAGCC	AAPSQTSVYFCASSPQDEKLFFGSGTQLSVL	TRBJ1-4	TRBV6-6	3	-5.936
CAAGACAGAGAGCTGGGTTCCACTGCCAAAAAACAGTTTTTCATCTTTAGTAAGTGTCCCGGAGGATGCTGTGCTGCTGGCACAGAGATACACG	VYLCASSTASSGTLTKDEKLFFGSGTQLSVL	TRBJ1-4	TRBV7-8	3	-5.936
CAAGACAGAGAGCTGGGTTCCACTGCCAAAAAACAGTTTTTCATCTTTCCCCCCCTGAGAGCTGCTGGCGCAAAGATAAAGGGCCGAGTCCCCN	GDSALYLCASSSQGGKDEKLFFGSGTQLSVL	TRBJ1-4	TRBV5-1	2	-6.112
CAAGACAGAGAGCTGGGTTCCACTGCCAAAAAACAGTTTTTCATCTTTGGCCTGTACGCTGCTGGCACAGAAATACAAAGCTGAGTCCCCCAGC	LGDSALYFCASSVQAKDEKLFFGSGTQLSVL	TRBJ1-4	TRBV9	2	-6.112
CAAGACAGAGAGCTGGGTTCCACTGCCAAAAAACAGTTTTTCATGACCTCCACCCTCCGCAACGCTGCAGAGATATATGCTGCTGTCTTCAGGG	PEDSSIYLCSVAEGGGHEKLFFGSGTQLSVL	TRBJ1-4	TRBV29-1	5	-5.714
CAAGACAGAGAGCTGGGTTCCACTGCCAAAAAACAGTTTTTCATGACGCGCCCCCCTTTCACTGCTGGCACAGAAGTACATGGCTGAGTCCTCC	EDSAMYFCASSERGARHEKLFFGSGTQLSVL	TRBJ1-4	TRBV2	4	-5.811
CAAGACAGAGAGCTGGGTTCCACTGCCAAAAAACAGTTTTTCATGAGGGTCGACTGTCTGGCTGCTGGCACAGAAATACACAGCAGAGTCACCA	GDSAVYFCASSQTVDPHEKLFFGSGTQLSVL	TRBJ1-4	TRBV3-1	3	-5.936
CAAGACAGAGAGCTGGGTTCCACTGCCAAAAAACAGTTTTTCATGATATACCTCCCTGTCCCGGTCGCTGCTGGCACAGAAATACAAAGCTGAG	SALYFCASSDRDREVYHEKLFFGSGTQLSVL	TRBJ1-4	TRBV9	3	-5.936
CAAGACAGAGAGCTGGGTTCCACTGCCAAAAAACAGTTTTTCATGATCCCCTGAGTTGCTGGCACAGAAGTACATGGCTGAGTCCTCCAGCTTT	KLEDSAMYFCASNSGDHEKLFFGSGTQLSVL	TRBJ1-4	TRBV2	2	-6.112
CAAGACAGAGAGCTGGGTTCCACTGCCAAAAAACAGTTTTTCATGATCGACCCCTGTATCACTGCTGGCACAGAAGTACACAGATGTCTGGGAG	SQTSVYFCASSDTGVDHEKLFFGSGTQLSVL	TRBJ1-4	TRBV6-6	3	-5.936
CAAGACAGAGAGCTGGGTTCCACTGCCAAAAAACAGTTTTTCATGCACCCCTGTCGTGGGAGGGGCACTGCAGATGTAGAAGCTGCTGTCTTCA	EDSSFYICSAPPTTGVHEKLFFGSGTQLSVL	TRBJ1-4	TRBV20-1	5	-5.714
CAAGACAGAGAGCTGGGTTCCACTGCCAAAAAACAGTTTTTCATGCAGCCCGGCCCCCCGGGGGCTGCTGGCACAGAAATACAAAGCTGAGTCC	DSALYFCASSPRGAGLHEKLFFGSGTQLSVL	TRBJ1-4	TRBV9	2	-6.112
CAAGACAGAGAGCTGGGTTCCACTGCCAAAAAACAGTTTTTCATGCCCACCGCCTGTATCCCCCGGGATTAAATCGGGGCTGCTGGCGCAGAGA	LCASSPDLIPGDTGGGHEKLFFGSGTQLSVL	TRBJ1-4	TRBV4-1	3	-5.936
CAAGACAGAGAGCTGGGTTCCACTGCCAAAAAACAGTTTTTCATGCCCCCTGTCCCGCCATAAGCTGCTGGCACAGAGATACAGGGCCGAGTCC	DSALYLCASSLWRDRGHEKLFFGSGTQLSVL	TRBJ1-4	TRBV5-5	3	-5.936
CAAGACAGAGAGCTGGGTTCCACTGCCAAAAAACAGTTTTTCATGCCCCCTGTTTCCTCTAGCACTGCAGATGTAGAAGCTGCTGTCTTCAGGA	PEDSSFYICSARGNRGHEKLFFGSGTQLSVL	TRBJ1-4	TRBV20-1	6	-5.635
CAAGACAGAGAGCTGGGTTCCACTGCCAAAAAACAGTTTTTCATGCCCCTGTCCCGCAGCACTGCAGATGTAGAAGCTGCTGTCTTCAGGATGG	HPEDSSFYICSAAGQGHEKLFFGSGTQLSVL	TRBJ1-4	TRBV20-1	2	-6.112
CAAGACAGAGAGCTGGGTTCCACTGCCAAAAAACAGTTTTTCATGCCCCTGTCTGAAACTGCTGGCACAGAAGTACACAGCTGAGTCCCTGGGT	PRDSAVYFCASSFRQGHEKLFFGSGTQLSVL	TRBJ1-4	TRBV12-3; TRBV12-4	4	-5.811
CAAGACAGAGAGCTGGGTTCCACTGCCAAAAAACAGTTTTTCATGCCCTGTCCCAAGGGGCGCACTGCAGATGTAGAAGCTGCTGTCTTCAGGA	PEDSSFYICSAPLGTGHEKLFFGSGTQLSVL	TRBJ1-4	TRBV20-1	5	-5.714
CAAGACAGAGAGCTGGGTTCCACTGCCAAAAAACAGTTTTTCATGCCCTGTCCCGGTTCGGCTAGCACTGCAGATGTAGAAGCTGCTGTCTTCA	EDSSFYICSASRTGTGHEKLFFGSGTQLSVL	TRBJ1-4	TRBV20-1	5	-5.714
CAAGACAGAGAGCTGGGTTCCACTGCCAAAAAACAGTTTTTCATGCCCTGTCCCGGTTTCTAAGCTGCTGGCGCAAAGATAAAGGGCCGAGTCC	DSALYLCASSLETGTGHEKLFFGSGTQLSVL	TRBJ1-4	TRBV5-1	2	-6.112
CAAGACAGAGAGCTGGGTTCCACTGCCAAAAAACAGTTTTTCATGCCCTGTCCGGGAGCTGCTGGCACAGAGATAGAGGGCCGAGTCCCCCAGC	LGDSALYLCASSSRTGHEKLFFGSGTQLSVL	TRBJ1-4	TRBV5-6	7	-5.568
CAAGACAGAGAGCTGGGTTCCACTGCCAAAAAACAGTTTTTCATGCCGGCCGAGTCGGCTGGCGCAGAGATACAGGGCTGAGTCTTCTGGCTGC	QPEDSALYLCASRLGRHEKLFFGSGTQLSVL	TRBJ1-4	TRBV4-1	3	-5.936
CAAGACAGAGAGCTGGGTTCCACTGCCAAAAAACAGTTTTTCATGCCTTGCACTGCAGATGTAGAAGCTGCTGTCTTCAGGATGGGCACTGGTC	TSAHPEDSSFYICSARHEKLFFGSGTQLSVL	TRBJ1-4	TRBV20-1	8	-5.51
CAAGACAGAGAGCTGGGTTCCACTGCCAAAAAACAGTTTTTCATGCGCCCCCCACAAACTGCTGGCACAGAAGTACAGAGAGGTCTGGTTGGGG	PNQTSLYFCASSLWGAHEKLFFGSGTQLSVL	TRBJ1-4	TRBV27	6	-5.635
CAAGACAGAGAGCTGGGTTCCACTGCCAAAAAACAGTTTTTCATGCGCCTTCGTCCCTCCGCCCAAGCTGCTGGCGCAAAGATAAAGGGCCGAG	SALYLCASSLGGGTKAHEKLFFGSGTQLSVL	TRBJ1-4	TRBV5-1	2	-6.112
CAAGACAGAGAGCTGGGTTCCACTGCCAAAAAACAGTTTTTCATGCGGTCCCTCACTGCTGGCACAGAAGTACATGGCTGAGTCCTCCAGCTTT	KLEDSAMYFCASSEGPHEKLFFGSGTQLSVL	TRBJ1-4	TRBV2	12	-5.334
CAAGACAGAGAGCTGGGTTCCACTGCCAAAAAACAGTTTTTCATGCGTCCCGGACAAGCTGCTGGCACAGAGATACAGGGCCGAGTCCCCCAGC	LGDSALYLCASSLSGTHEKLFFGSGTQLSVL	TRBJ1-4	TRBV5-5	2	-6.112
CAAGACAGAGAGCTGGGTTCCACTGCCAAAAAACAGTTTTTCATGCTCCAGCGGGCCTAAGCTGCTGGCACAGAGATACACGGCCGAGTCCTCC	EDSAVYLCASSLGPLEHEKLFFGSGTQLSVL	TRBJ1-4	TRBV7-2	6	-5.635
CAAGACAGAGAGCTGGGTTCCACTGCCAAAAAACAGTTTTTCATGCTCCAGTCCCTTGCTGGTGGCACACAGGTACATGGCTGCGTCCCCCAGG	LGDAAMYLCATSKGLEHEKLFFGSGTQLSVL	TRBJ1-4	TRBV15	15	-5.237
CAAGACAGAGAGCTGGGTTCCACTGCCAAAAAACAGTTTTTCATGCTGCTCCGGCGAGCTGGCGCAAAGATAAAGGGCCGAGTCCCCCAGCTCC	ELGDSALYLCASSPEQHEKLFFGSGTQLSVL	TRBJ1-4	TRBV5-1	2	-6.112
CAAGACAGAGAGCTGGGTTCCACTGCCAAAAAACAGTTTTTCATGCTTGCCCCCTGTACGACGGTAACTGCTGGCACAGAAGTACACAGATGTC	TSVYFCASSYRRTGGKHEKLFFGSGTQLSVL	TRBJ1-4	TRBV6-5	3	-5.936
CAAGACAGAGAGCTGGGTTCCACTGCCAAAAAACAGTTTTTCATGGAATGTCTGTCCCGAACTGGCACAGAGATAGAAAGCTGTCGGGTTCTTT	KNPTAFYLCASSGQTFHEKLFFGSGTQLSVL	TRBJ1-4	TRBV19	3	-5.936
CAAGACAGAGAGCTGGGTTCCACTGCCAAAAAACAGTTTTTCATGGACATCCCCTGTGGGTCTAGCACTGCAGATGTAGAAGCTGCTGTCTTCA	EDSSFYICSARPTGDVHEKLFFGSGTQLSVL	TRBJ1-4	TRBV20-1	6	-5.635
CAAGACAGAGAGCTGGGTTCCACTGCCAAAAAACAGTTTTTCATGGACCGCGTCTCTACTGGCACAGAGATAGAAAGCTGTCGGGTTCTTTTGG	QKNPTAFYLCASRDAVHEKLFFGSGTQLSVL	TRBJ1-4	TRBV19	3	-5.936
CAAGACAGAGAGCTGGGTTCCACTGCCAAAAAACAGTTTTTCATGGAGGCCTGTCCCCTCCCTGCTGCTGGCGCAAAGATAAAGGGCCGAGTCC	DSALYLCASSREGTGLHEKLFFGSGTQLSVL	TRBJ1-4	TRBV5-1	8	-5.51
CAAGACAGAGAGCTGGGTTCCACTGCCAAAAAACAGTTTTTCATGGAGGCGTAAACTGCTGGCACAGAAGTACAGAGAGGTCTGGTTGGGGCTG	SPNQTSLYFCASSLRLHEKLFFGSGTQLSVL	TRBJ1-4	TRBV27	12	-5.334
CAAGACAGAGAGCTGGGTTCCACTGCCAAAAAACAGTTTTTCATGGAGGGTGTCCGGGCTGCTGGCGCAAAGATAAAGGGCCGAGTCCCCCAGC	LGDSALYLCASSPDTLHEKLFFGSGTQLSVL	TRBJ1-4	TRBV5-1	10	-5.413
CAAGACAGAGAGCTGGGTTCCACTGCCAAAAAACAGTTTTTCATGGCCCCCTGTCCCGTAACTGCTGGCACAGAAGTACACAGATGTCTGGGAG	SQTSVYFCASSYGTGGHEKLFFGSGTQLSVL	TRBJ1-4	TRBV6-5	3	-5.936
CAAGACAGAGAGCTGGGTTCCACTGCCAAAAAACAGTTTTTCATGGCCCCCTGTCCTCCCCGGACTACTGGCACAGAGATAGAAAGCTGTCGGG	PTAFYLCASSPGRTGGHEKLFFGSGTQLSVL	TRBJ1-4	TRBV19	3	-5.936
CAAGACAGAGAGCTGGGTTCCACTGCCAAAAAACAGTTTTTCATGGCGCCCCTGTCGTCCGGCACAGAAGTACACAGATGTCTGGGAGGGAGCA	APSQTSVYFCAGRQGRHEKLFFGSGTQLSVL	TRBJ1-4	TRBV6-1	10	-5.413
CAAGACAGAGAGCTGGGTTCCACTGCCAAAAAACAGTTTTTCATGGCTCCCGGGCAAGCTGCTGGCACAGAGATACAGGGCCGAGTCGTCCAGC	LDDSALYLCASSLPGSHEKLFFGSGTQLSVL	TRBJ1-4	TRBV5-4	3	-5.936
CAAGACAGAGAGCTGGGTTCCACTGCCAAAAAACAGTTTTTCATGGCTGTCGAGTAAACTGCTGGCACAGAAGTACAGAGAGGTCTGGTTGGGG	PNQTSLYFCASSLLDSHEKLFFGSGTQLSVL	TRBJ1-4	TRBV27	6	-5.635
CAAGACAGAGAGCTGGGTTCCACTGCCAAAAAACAGTTTTTCATGGCTTTGGCCATCGAGCCTGCTGGCACAGAAGTACACAGATGTCTGGGAG	SQTSVYFCASRLDGQSHEKLFFGSGTQLSVL	TRBJ1-4	TRBV6-5	4	-5.811
CAAGACAGAGAGCTGGGTTCCACTGCCAAAAAACAGTTTTTCATGGGAGGCGCCGTAACTGCTGGCACAGAAGTACACAGATGTCTGGGAGGGA	PSQTSVYFCASSYGASHEKLFFGSGTQLSVL	TRBJ1-4	TRBV6-5	5	-5.714
CAAGACAGAGAGCTGGGTTCCACTGCCAAAAAACAGTTTTTCATGGGCAACCCAGGAGAGGCTGCTGGCACAGAGGTACTGAGAGGTATGTGAG	SHTSQYLCASSLSWVAHEKLFFGSGTQLSVL	TRBJ1-4	TRBV25-1	2	-6.112
CAAGACAGAGAGCTGGGTTCCACTGCCAAAAAACAGTTTTTCATGGGCCCCCCTGTCCGACTGGGCACTGCAGATGTAGAAGCTGCTGTCTTCA	EDSSFYICSAQSDRGAHEKLFFGSGTQLSVL	TRBJ1-4	TRBV20-1	3	-5.936
CAAGACAGAGAGCTGGGTTCCACTGCCAAAAAACAGTTTTTCATGGGCCCCTGCCGTCGCTACCGATAAACTGCTGGCACAGAAGTACAGAGAG	SLYFCASSLSVATAGAHEKLFFGSGTQLSVL	TRBJ1-4	TRBV27	8	-5.51
CAAGACAGAGAGCTGGGTTCCACTGCCAAAAAACAGTTTTTCATGGGGGTGTCCTAAACTGCTGGCACAGAAGTACAGAGAGGTCTGGTTGGGG	PNQTSLYFCASSLGHPHEKLFFGSGTQLSVL	TRBJ1-4	TRBV27	10	-5.413
CAAGACAGAGAGCTGGGTTCCACTGCCAAAAAACAGTTTTTCATGGGTCCCTGTTGCACTGCAGATGTAGAAGCTGCTGTCTTCAGGATGGGCA	AHPEDSSFYICSATGTHEKLFFGSGTQLSVL	TRBJ1-4	TRBV20-1	16	-5.209
CAAGACAGAGAGCTGGGTTCCACTGCCAAAAAACAGTTTTTCATGGTACCCTGTACCGCGACTGCTGGCACAGAAGTACACAGATGTCTGGGAG	SQTSVYFCASSRGTGYHEKLFFGSGTQLSVL	TRBJ1-4	TRBV6-5	2	-6.112
CAAGACAGAGAGCTGGGTTCCACTGCCAAAAAACAGTTTTTCATGGTCCCTGTCCTTACTGCTGGCACAGAAGTACACAGATGTTTGGGAGGGA	PSQTSVYFCASSKDRDHEKLFFGSGTQLSVL	TRBJ1-4	TRBV6-2	4	-5.811
CAAGACAGAGAGCTGGGTTCCACTGCCAAAAAACAGTTTTTCATGGTCCTGTCCCGGGAGGGTAACACTGCAGATGTAGAAGCTGCTGTCTTCA	EDSSFYICSVTLPGQDHEKLFFGSGTQLSVL	TRBJ1-4	TRBV20-1	3	-5.936
CAAGACAGAGAGCTGGGTTCCACTGCCAAAAAACAGTTTTTCATGGTGGCCGAAAGTAGTGCTGGCACAGAGGTACATAGATGTCTGGTTGGTG	TNQTSMYLCASTTFGHHEKLFFGSGTQLSVL	TRBJ1-4	TRBV28	2	-6.112
CAAGACAGAGAGCTGGGTTCCACTGCCAAAAAACAGTTTTTCATGTACCCCTGTCCATTGGCTGCTGGCACAGAAATACACAGCAGAGTCACCA	GDSAVYFCASSQWTGVHEKLFFGSGTQLSVL	TRBJ1-4	TRBV3-1	2	-6.112
CAAGACAGAGAGCTGGGTTCCACTGCCAAAAAACAGTTTTTCATGTAGGACCTCGCCCCCTCGATCTCTAGCACTGCAGATGTAGAAGCTGCTG	SSFYICSARDRGGEVLHEKLFFGSGTQLSVL	TRBJ1-4	TRBV20-1	3	-5.936
CAAGACAGAGAGCTGGGTTCCACTGCCAAAAAACAGTTTTTCATGTATTCCCCCCCCTCTATTGCTGGCACAGAAGTACACAGATGTCTGGGAG	SQTSVYFCASNRGGGIHEKLFFGSGTQLSVL	TRBJ1-4	TRBV6-1	3	-5.936
CAAGACAGAGAGCTGGGTTCCACTGCCAAAAAACAGTTTTTCATGTCCCCTCGAATCTCTAGCACTGCAGATGTAGAAGCTGCTGTCTTCAGGA	PEDSSFYICSARDSRGHEKLFFGSGTQLSVL	TRBJ1-4	TRBV20-1	4	-5.811
CAAGACAGAGAGCTGGGTTCCACTGCCAAAAAACAGTTTTTCATGTCCTCCGTAACTGCTGGCACAGAAGTACACAGATGTCTGGGAGGGAGCA	APSQTSVYFCASSYGGHEKLFFGSGTQLSVL	TRBJ1-4	TRBV6-5	3	-5.936
CAAGACAGAGAGCTGGGTTCCACTGCCAAAAAACAGTTTTTCATGTCCTGTCCCGGCTCTCAAGCTGCTGGCACAGAGATAGAGGGCCGAGTCC	DSALYLCASSLRAGTGHEKLFFGSGTQLSVL	TRBJ1-4	TRBV5-6	4	-5.811
CAAGACAGAGAGCTGGGTTCCACTGCCAAAAAACAGTTTTTCATGTGCTGTCCCGCGGCTGCTGGCACAGAGATACATGGCCGAGTCCCCCTGC	QGDSAMYLCASSRGTAHEKLFFGSGTQLSVL	TRBJ1-4	TRBV7-9	4	-5.811
CAAGACAGAGAGCTGGGTTCCACTGCCAAAAAACAGTTTTTCATGTGGAACGGGGCTGCTGGCGCAAAGATAAAGGGCCGAGTCCCCCAGCTCC	ELGDSALYLCASSPVPHEKLFFGSGTQLSVL	TRBJ1-4	TRBV5-1	2	-6.112
CAAGACAGAGAGCTGGGTTCCACTGCCAAAAAACAGTTTTTCATTAAAACCCCCACTTTCACTGCTGGCACAGAAGTACACAGATGTCTGGGAG	SQTSVYFCASSESGGFNEKLFFGSGTQLSVL	TRBJ1-4	TRBV6-1	2	-6.112
CAAGACAGAGAGCTGGGTTCCACTGCCAAAAAACAGTTTTTCATTAAAACTCCCTGTCCCCGCCCTAGCACTGCAGATGTAGAAGCTGCTGTCT	DSSFYICSARAGTGSFNEKLFFGSGTQLSVL	TRBJ1-4	TRBV20-1	5	-5.714
CAAGACAGAGAGCTGGGTTCCACTGCCAAAAAACAGTTTTTCATTAAAACTGGTCGATCCGCTGCTGGCACAGAGATAGAGGGCCGAGTCCCCC	GDSALYLCASSGSTSFNEKLFFGSGTQLSVL	TRBJ1-4	TRBV5-6	4	-5.811
CAAGACAGAGAGCTGGGTTCCACTGCCAAAAAACAGTTTTTCATTAAAATCCCAGGTTATACTACTGGCACAGAGATAGAAAGCTGTCGGGTTC	NPTAFYLCASSITWDFNEKLFFGSGTQLSVL	TRBJ1-4	TRBV19	4	-5.811
CAAGACAGAGAGCTGGGTTCCACTGCCAAAAAACAGTTTTTCATTAAACCCCCCGTAGCTGCTGGCACAGAGATACACGGCCGAGTCCTCCTGC	QEDSAVYLCASSYGGFNEKLFFGSGTQLSVL	TRBJ1-4	TRBV7-2	4	-5.811
CAAGACAGAGAGCTGGGTTCCACTGCCAAAAAACAGTTTTTCATTAAACCCCCGATTACGGCTGCTGGCACAGAGATACACGGCGGAGTCCTCC	EDSAVYLCASSRNRGFNEKLFFGSGTQLSVL	TRBJ1-4	TRBV7-8	2	-6.112
CAAGACAGAGAGCTGGGTTCCACTGCCAAAAAACAGTTTTTCATTAAACCCCCTGCTGCTGCTGGCACAGAAGTACAGAGAGGTCTGGTTGGGG	PNQTSLYFCASSSRGFNEKLFFGSGTQLSVL	TRBJ1-4	TRBV27	2	-6.112
CAAGACAGAGAGCTGGGTTCCACTGCCAAAAAACAGTTTTTCATTAAACCCCGGACCCACGCTGCAGAGATATATGCTGCTGTCTTCAGGGCTC	SPEDSSIYLCSVGPGFNEKLFFGSGTQLSVL	TRBJ1-4	TRBV29-1	3	-5.936
CAAGACAGAGAGCTGGGTTCCACTGCCAAAAAACAGTTTTTCATTAAACCCGTCCTCACTGCTGGCACAGAAGTACACAGATGTCTGGGAGGGA	PSQTSVYFCASSEDGFNEKLFFGSGTQLSVL	TRBJ1-4	TRBV6-1	2	-6.112
CAAGACAGAGAGCTGGGTTCCACTGCCAAAAAACAGTTTTTCATTAAACCCTGTCAGGCCCCATTCTTGGCTGCTGGCGCAGAGATACAGGGCT	ALYLCASSQEWGLTGFNEKLFFGSGTQLSVL	TRBJ1-4	TRBV4-1	6	-5.635
CAAGACAGAGAGCTGGGTTCCACTGCCAAAAAACAGTTTTTCATTAAACCCTGTCTCACTGATGGCACAGAAGTACACAGATGTCTGGGAGCTG	SSQTSVYFCAISETGFNEKLFFGSGTQLSVL	TRBJ1-4	TRBV10-3	5	-5.714
CAAGACAGAGAGCTGGGTTCCACTGCCAAAAAACAGTTTTTCATTAAACCCTTTGCTGGCACAGAAGTACACAGATGTCTGGGAGGGAGCAGCC	AAPSQTSVYFCASKGFNEKLFFGSGTQLSVL	TRBJ1-4	TRBV6-1	3	-5.936
CAAGACAGAGAGCTGGGTTCCACTGCCAAAAAACAGTTTTTCATTAAACCGCCCGGACGTTTCGCTGCTGGCGCAAAGATAAAGGGCCGAGTCC	DSALYLCASSETSGRFNEKLFFGSGTQLSVL	TRBJ1-4	TRBV5-1	2	-6.112
CAAGACAGAGAGCTGGGTTCCACTGCCAAAAAACAGTTTTTCATTAAACCGGAACCTGCTGGCACAGAAGTACACAGCTGAGTCCCTGGGTTCT	EPRDSAVYFCASRFRFNEKLFFGSGTQLSVL	TRBJ1-4	TRBV12-3; TRBV12-4	10	-5.413
CAAGACAGAGAGCTGGGTTCCACTGCCAAAAAACAGTTTTTCATTAAACCTCCCGTCACTGCTGGCACAGAAGTACATGGCTGAGTCCTCCAGC	LEDSAMYFCASSDGRFNEKLFFGSGTQLSVL	TRBJ1-4	TRBV2	5	-5.714
CAAGACAGAGAGCTGGGTTCCACTGCCAAAAAACAGTTTTTCATTAAACCTGCCAAGACCGTCGATACTACTGGCACAGAGATAGAAAGCTGTC	TAFYLCASSIDGLGRFNEKLFFGSGTQLSVL	TRBJ1-4	TRBV19	4	-5.811
CAAGACAGAGAGCTGGGTTCCACTGCCAAAAAACAGTTTTTCATTAAACCTGTCGGTACTACTGGCACAGAGATAGAAAGCTGTCGGGTTCTTT	KNPTAFYLCASSTDRFNEKLFFGSGTQLSVL	TRBJ1-4	TRBV19	3	-5.936
CAAGACAGAGAGCTGGGTTCCACTGCCAAAAAACAGTTTTTCATTAAACGGACGTCCCTGTCCTCGGTCTCTAGCACTGCAGATGTAGAAGCTG	SFYICSARDRGQGRPFNEKLFFGSGTQLSVL	TRBJ1-4	TRBV20-1	4	-5.811
CAAGACAGAGAGCTGGGTTCCACTGCCAAAAAACAGTTTTTCATTAAACGGCCCCGGTAAACTGCTGGCACAGAGGTACATAGATGTCTGGTTG	NQTSMYLCASSLPGPFNEKLFFGSGTQLSVL	TRBJ1-4	TRBV28	3	-5.936
CAAGACAGAGAGCTGGGTTCCACTGCCAAAAAACAGTTTTTCATTAAACGGTCCCGGAGCCCTGCTGGCACAGAGATACAGGGCCGAGTCCCCC	GDSALYLCASRAPGPFNEKLFFGSGTQLSVL	TRBJ1-4	TRBV5-5	3	-5.936
CAAGACAGAGAGCTGGGTTCCACTGCCAAAAAACAGTTTTTCATTAAACTCGTTACTACTGGCACAGAGATAGAAAGCTGTCGGGTTCTTTTGG	QKNPTAFYLCASSNEFNEKLFFGSGTQLSVL	TRBJ1-4	TRBV19	5	-5.714
CAAGACAGAGAGCTGGGTTCCACTGCCAAAAAACAGTTTTTCATTAAACTCTACCCCGCTGGCACAGAGATAGAAAGCTGTCGGGTTCTTTTGG	QKNPTAFYLCASGVEFNEKLFFGSGTQLSVL	TRBJ1-4	TRBV19	2	-6.112
CAAGACAGAGAGCTGGGTTCCACTGCCAAAAAACAGTTTTTCATTAAACTGCCCTTGGCTGCTGGCGCAGAGATACAGGGCCGAGTCTTCTGGC	PEDSALYLCASSQGQFNEKLFFGSGTQLSVL	TRBJ1-4	TRBV4-3	4	-5.811
CAAGACAGAGAGCTGGGTTCCACTGCCAAAAAACAGTTTTTCATTAAACTGGCTGCTGGCACAGAAATACACAGCAGAGTCACCAAGCTCCAGG	LELGDSAVYFCASSQFNEKLFFGSGTQLSVL	TRBJ1-4	TRBV3-1	5	-5.714
CAAGACAGAGAGCTGGGTTCCACTGCCAAAAAACAGTTTTTCATTAAACTGTCCCCCACCGGGGGCACTGCAGATGTAGAAGCTGCTGTCTTCN	EDSSFYICSAPGGGQFNEKLFFGSGTQLSVL	TRBJ1-4	TRBV20-1	2	-6.112
CAAGACAGAGAGCTGGGTTCCACTGCCAAAAAACAGTTTTTCATTAAACTGTCCCGGATTACTGCTGGCACAGAGGTACTGAGAGGTATGTGAG	SHTSQYLCASSNPGQFNEKLFFGSGTQLSVL	TRBJ1-4	TRBV25-1	5	-5.714
CAAGACAGAGAGCTGGGTTCCACTGCCAAAAAACAGTTTTTCATTAAACTGTCCGGGGCTGCTGGCACAGAAGTACAGAGAGGTCTGGTTGGGN	PNQTSLYFCASSPGQFNEKLFFGSGTQLSVL	TRBJ1-4	TRBV27	2	-6.112
CAAGACAGAGAGCTGGGTTCCACTGCCAAAAAACAGTTTTTCATTAAACTGTCCGGTGCTGGCACAGAAATAAGCTGCCGAATCTCCTCGCACT	VRGDSAAYFCASTGQFNEKLFFGSGTQLSVL	TRBJ1-4	TRBV18	5	-5.714
CAAGACAGAGAGCTGGGTTCCACTGCCAAAAAACAGTTTTTCATTAAACTGTCCGTTGCTGGAGCTGCTGGCGCAAAGATAAAGGGCCGAGTCC	DSALYLCASSSSNGQFNEKLFFGSGTQLSVL	TRBJ1-4	TRBV5-1	2	-6.112
CAAGACAGAGAGCTGGGTTCCACTGCCAAAAAACAGTTTTTCATTAAACTGTCCTCTCACGCTGCAGAGATATATGCTGCTGTCTTCAGGGCTC	SPEDSSIYLCSVRGQFNEKLFFGSGTQLSVL	TRBJ1-4	TRBV29-1	2	-6.112
CAAGACAGAGAGCTGGGTTCCACTGCCAAAAAACAGTTTTTCATTAAACTGTGCCTCTTGGCTGCTGGCGCAGAGATACAGGGCTGAGTCTTCT	EDSALYLCASSQEAQFNEKLFFGSGTQLSVL	TRBJ1-4	TRBV4-1	3	-5.936
CAAGACAGAGAGCTGGGTTCCACTGCCAAAAAACAGTTTTTCATTAAACTTTCCCCCACTGCTGGCACAGAAGTACACAGATGTCTGGGAGGGA	PSQTSVYFCASSGGKFNEKLFFGSGTQLSVL	TRBJ1-4	TRBV6-5	5	-5.714
CAAGACAGAGAGCTGGGTTCCACTGCCAAAAAACAGTTTTTCATTAAAGAACCCGACTCTAGCACTGCAGATGTAGAAGCTGCTGTCTTCAGGA	PEDSSFYICSARVGFFNEKLFFGSGTQLSVL	TRBJ1-4	TRBV20-1	3	-5.936
CAAGACAGAGAGCTGGGTTCCACTGCCAAAAAACAGTTTTTCATTAAAGAAGGAGCTGCTGGCACAGAGATACACGGCCGAGTCCTCCTGCTGT	QQEDSAVYLCASSSFFNEKLFFGSGTQLSVL	TRBJ1-4	TRBV7-2	4	-5.811
CAAGACAGAGAGCTGGGTTCCACTGCCAAAAAACAGTTTTTCATTAAAGCCCCCTGTCCCGGTTGCACTGCAGATGTAGAAGCTGCTGTCTTCA	EDSSFYICSATGTGGFNEKLFFGSGTQLSVL	TRBJ1-4	TRBV20-1	3	-5.936
CAAGACAGAGAGCTGGGTTCCACTGCCAAAAAACAGTTTTTCATTAAAGCCCCCTGTCGCGCTGCTGGCACAGAAGTACACAGATGTCTGGGAG	SQTSVYFCASSATGGFNEKLFFGSGTQLSVL	TRBJ1-4	TRBV6-1; TRBV6-5	2	-6.112
CAAGACAGAGAGCTGGGTTCCACTGCCAAAAAACAGTTTTTCATTAAAGCCCCTGTCCCGGCTGCTGCTGGCACAGAGATAGAGGGCCGAGTCC	DSALYLCASSSRDRGFNEKLFFGSGTQLSVL	TRBJ1-4	TRBV5-6	3	-5.936
CAAGACAGAGAGCTGGGTTCCACTGCCAAAAAACAGTTTTTCATTAAAGCCCGAGCGTATACTACTGGCACAGAGATAGAAAGCTGTCGGGTTC	NPTAFYLCASSIRSGFNEKLFFGSGTQLSVL	TRBJ1-4	TRBV19	3	-5.936
CAAGACAGAGAGCTGGGTTCCACTGCCAAAAAACAGTTTTTCATTAAAGCCTGAAGCACTGCAGATGTAGAAGCTGCTGTCTTCAGGATGGGCA	AHPEDSSFYICSASGFNEKLFFGSGTQLSVL	TRBJ1-4	TRBV20-1	10	-5.413
CAAGACAGAGAGCTGGGTTCCACTGCCAAAAAACAGTTTTTCATTAAAGCCTGTTCTCTCACTGCTGGCGCAGAAATACACAGATGTCTGGGAG	SQTSVYFCASSERTGFNEKLFFGSGTQLSVL	TRBJ1-4	TRBV10-2	3	-5.936
CAAGACAGAGAGCTGGGTTCCACTGCCAAAAAACAGTTTTTCATTAAAGCGCGGTGGGCTGCTGGCACAGAAATACACAGCAGAGTCACCAAGC	LGDSAVYFCASSPPRFNEKLFFGSGTQLSVL	TRBJ1-4	TRBV3-1	2	-6.112
CAAGACAGAGAGCTGGGTTCCACTGCCAAAAAACAGTTTTTCATTAAAGCTAGCACTGCAGATGTAGAAGCTGCTGTCTTCAGGATGGGCACTG	SAHPEDSSFYICSASFNEKLFFGSGTQLSVL	TRBJ1-4	TRBV20-1	3	-5.936
CAAGACAGAGAGCTGGGTTCCACTGCCAAAAAACAGTTTTTCATTAAAGCTGCGGGCCCGAGGAGCACTGCAGATGTAGAAGCTGCTGTCTTCA	EDSSFYICSAPRARSFNEKLFFGSGTQLSVL	TRBJ1-4	TRBV20-1	3	-5.936
CAAGACAGAGAGCTGGGTTCCACTGCCAAAAAACAGTTTTTCATTAAAGCTTGCCGCCCTCATACTGGCACAGAGATAGAAAGCTGTCGGGTTC	NPTAFYLCASMRAASFNEKLFFGSGTQLSVL	TRBJ1-4	TRBV19	3	-5.936
CAAGACAGAGAGCTGGGTTCCACTGCCAAAAAACAGTTTTTCATTAAAGGAAGCTGTCCCGGTGCTGCTGGCGCAAAGATAAAGGGCCGAGTCC	DSALYLCASSTGTASFNEKLFFGSGTQLSVL	TRBJ1-4	TRBV5-1	3	-5.936
CAAGACAGAGAGCTGGGTTCCACTGCCAAAAAACAGTTTTTCATTAAAGGACTGTCGAGATCGACTACTGGCACAGAGATAGAAAGCTGTCGGG	PTAFYLCASSRSRQSFNEKLFFGSGTQLSVL	TRBJ1-4	TRBV19	3	-5.936
CAAGACAGAGAGCTGGGTTCCACTGCCAAAAAACAGTTTTTCATTAAAGGAGCCCTGAAAGCTGCTGGCACAGAGATACACGGCCGAGTCCTCC	EDSAVYLCASSFQGSFNEKLFFGSGTQLSVL	TRBJ1-4	TRBV7-2	7	-5.568
CAAGACAGAGAGCTGGGTTCCACTGCCAAAAAACAGTTTTTCATTAAAGGAGTTGCCCTCACGGCTGCTGGCACAGAAGTACAGAGAGGTCTGG	QTSLYFCASSREGNSFNEKLFFGSGTQLSVL	TRBJ1-4	TRBV27	2	-6.112
CAAGACAGAGAGCTGGGTTCCACTGCCAAAAAACAGTTTTTCATTAAAGGCTGTCAGACTGCTGGCACAGAAGTACACAGATGTCTGGGAGGGA	PSQTSVYFCASSLTAFNEKLFFGSGTQLSVL	TRBJ1-4	TRBV6-5	9	-5.458
CAAGACAGAGAGCTGGGTTCCACTGCCAAAAAACAGTTTTTCATTAAAGGCTGTCCTTGGACTACTGGCACAGAGATAGAAAGCTGTCGGGTTC	NPTAFYLCASSPRTAFNEKLFFGSGTQLSVL	TRBJ1-4	TRBV19	3	-5.936
CAAGACAGAGAGCTGGGTTCCACTGCCAAAAAACAGTTTTTCATTAAAGGGAGGACGGCTGCTGGCACAGAGATACACGGCCGAGTCCTCAAGC	LEDSAVYLCASSRPPFNEKLFFGSGTQLSVL	TRBJ1-4	TRBV11-2	2	-6.112
CAAGACAGAGAGCTGGGTTCCACTGCCAAAAAACAGTTTTTCATTAAAGGTCCCGGAATCTCTAGCACTGCAGATGTAGAAGCTGCTGTCTTCA	EDSSFYICSARDSGTFNEKLFFGSGTQLSVL	TRBJ1-4	TRBV20-1	3	-5.936
CAAGACAGAGAGCTGGGTTCCACTGCCAAAAAACAGTTTTTCATTAAAGTAATTCCCTTCTCTAGCACTGCAGATGTAGAAGCTGCTGTCTTCA	EDSSFYICSAREGNYFNEKLFFGSGTQLSVL	TRBJ1-4	TRBV20-1	4	-5.811
CAAGACAGAGAGCTGGGTTCCACTGCCAAAAAACAGTTTTTCATTAAATCCCGCTGAGCTGGCACAGAAATAAGCTGCCGAATCTCCTCGCACT	VRGDSAAYFCASSAGFNEKLFFGSGTQLSVL	TRBJ1-4	TRBV18	5	-5.714
CAAGACAGAGAGCTGGGTTCCACTGCCAAAAAACAGTTTTTCATTAAATCCCGGCTGGCTGCTGGCACAGAAATAAACTCCAGAATCCTCCAGT	LEDSGVYFCASSQPGFNEKLFFGSGTQLSVL	TRBJ1-4	TRBV14	3	-5.936
CAAGACAGAGAGCTGGGTTCCACTGCCAAAAAACAGTTTTTCATTAAATCCTCCGGCTCTGCTGGCACAGAAGTACACAGATGTCTGGGAGGGA	PSQTSVYFCASRAGGFNEKLFFGSGTQLSVL	TRBJ1-4	TRBV6-5	4	-5.811
CAAGACAGAGAGCTGGGTTCCACTGCCAAAAAACAGTTTTTCATTAAATCTGGCCGGGTGGCTGCTGGCGCAGAGATACAGGGCTGAGTCTTCT	EDSALYLCASSHPARFNEKLFFGSGTQLSVL	TRBJ1-4	TRBV4-1	2	-6.112
CAAGACAGAGAGCTGGGTTCCACTGCCAAAAAACAGTTTTTCATTAAATCTGTCCCAAAAATCTTGGCTGCTGGCACAGAAATAAACTCCAGAN	SGVYFCASSQDFWDRFNEKLFFGSGTQLSVL	TRBJ1-4	TRBV14	2	-6.112
CAAGACAGAGAGCTGGGTTCCACTGCCAAAAAACAGTTTTTCATTAAATCTGTCCCCTGGCTGCTGGCGCAGAGATACAGGGCTGAGTCTTCTN	RRLSPVSLRQQPGDRFNEKLFFGSGTQLSVL	TRBJ1-4	TRBV4-1	2	-6.112
CAAGACAGAGAGCTGGGTTCCACTGCCAAAAAACAGTTTTTCATTAAATGAAGGAGTCCTGCTGCTGGCACAGAAATACAAAGCTGAGTCCCCC	GDSALYFCASSRTPSFNEKLFFGSGTQLSVL	TRBJ1-4	TRBV9	2	-6.112
CAAGACAGAGAGCTGGGTTCCACTGCCAAAAAACAGTTTTTCATTAAATGGCCCTGTCCCGGTGGTGCTGGCACAGAAGTACACAGATGTCTGG	QTSVYFCASTTGTGPFNEKLFFGSGTQLSVL	TRBJ1-4	TRBV6-1; TRBV6-5	2	-6.112
CAAGACAGAGAGCTGGGTTCCACTGCCAAAAAACAGTTTTTCATTAAATGTCCTCTGGCTGCTGGCACAGAAATACACAGCAGAGTCACCAAGC	LGDSAVYFCASSQRTFNEKLFFGSGTQLSVL	TRBJ1-4	TRBV3-1	2	-6.112
CAAGACAGAGAGCTGGGTTCCACTGCCAAAAAACAGTTTTTCATTAAATGTCGGGCTGCTGGCACAGAAATACACAGCAGAGTCACCAAGCTCC	ELGDSAVYFCASSPTFNEKLFFGSGTQLSVL	TRBJ1-4	TRBV3-1	2	-6.112
CAAGACAGAGAGCTGGGTTCCACTGCCAAAAAACAGTTTTTCATTAAATTTGTCCCTTTCTGGAGCACTGCAGATGTAGAAGCTGCTGTCTTCA	EDSSFYICSAPERDKFNEKLFFGSGTQLSVL	TRBJ1-4	TRBV20-1	2	-6.112
CAAGACAGAGAGCTGGGTTCCACTGCCAAAAAACAGTTTTTCATTAACACCAGGTGGTGAGCTGGCACAGAAATAAGCTGCCGAATCTCCTCGC	RGDSAAYFCASSPPGVNEKLFFGSGTQLSVL	TRBJ1-4	TRBV18	2	-6.112
CAAGACAGAGAGCTGGGTTCCACTGCCAAAAAACAGTTTTTCATTAACACCTAGCGGGGCACTGCAGATGTAGAAGCTGCTGTCTTCAGGATGG	HPEDSSFYICSAPLGVNEKLFFGSGTQLSVL	TRBJ1-4	TRBV20-1	4	-5.811
CAAGACAGAGAGCTGGGTTCCACTGCCAAAAAACAGTTTTTCATTAACACCTGTCAGCAAACTACTGGCACAGAGATAGAAAGCTGTCGGGTTC	NPTAFYLCASSLLTGVNEKLFFGSGTQLSVL	TRBJ1-4	TRBV19	3	-5.936
CAAGACAGAGAGCTGGGTTCCACTGCCAAAAAACAGTTTTTCATTAACCATAAGTCGAGCACTGCAGATGTAGAAGCTGCTGTCTTCAGGATGG	HPEDSSFYICSARLMVNEKLFFGSGTQLSVL	TRBJ1-4	TRBV20-1	16	-5.209
CAAGACAGAGAGCTGGGTTCCACTGCCAAAAAACAGTTTTTCATTAACCCAAGTTCGATCTCTAGCACTGCAGATGTAGAAGCTGCTGTCTTCA	EDSSFYICSARDRTWVNEKLFFGSGTQLSVL	TRBJ1-4	TRBV20-1	4	-5.811
CAAGACAGAGAGCTGGGTTCCACTGCCAAAAAACAGTTTTTCATTAACCCCCAAATAGCTGCAGAGATATATGCTGCTGTCTTCAGGGCTCATG	MSPEDSSIYLCSYLGVNEKLFFGSGTQLSVL	TRBJ1-4	TRBV29-1	4	-5.811
CAAGACAGAGAGCTGGGTTCCACTGCCAAAAAACAGTTTTTCATTAACCCCCCCCCTGGAGTAACTGCTGGCACAGAAGTACACAGATGTCTGG	QTSVYFCASSYSRGGVNEKLFFGSGTQLSVL	TRBJ1-4	TRBV6-6	4	-5.811
CAAGACAGAGAGCTGGGTTCCACTGCCAAAAAACAGTTTTTCATTAACCCCCCGGTTACTGCTGGCACAGAAGTACACAGATGTCTGGGAGGGA	PSQTSVYFCASSNRGVNEKLFFGSGTQLSVL	TRBJ1-4	TRBV6-5	11	-5.371
CAAGACAGAGAGCTGGGTTCCACTGCCAAAAAACAGTTTTTCATTAACCCCCTGGGGGTCTAAGCTGCTGGCGCAAAGAGCGAGAGTTAGAGAA	SLTLALCASSLDPQGVNEKLFFGSGTQLSVL	TRBJ1-4	TRBV5-1	2	-6.112
CAAGACAGAGAGCTGGGTTCCACTGCCAAAAAACAGTTTTTCATTAACCCCCTGGGGGTCTAAGCTGCTGGCGCAAAGATAAAGGGCCGAGTCC	DSALYLCASSLDPQGVNEKLFFGSGTQLSVL	TRBJ1-4	TRBV5-1	36	-4.856
CAAGACAGAGAGCTGGGTTCCACTGCCAAAAAACAGTTTTTCATTAACCCCGCCCCGAGGGCTGCTGGCACAGAAATACAAAGCTGAGTCCCCC	GDSALYFCASSPRGGVNEKLFFGSGTQLSVL	TRBJ1-4	TRBV9	6	-5.635
CAAGACAGAGAGCTGGGTTCCACTGCCAAAAAACAGTTTTTCATTAACCCCTGTCCCGCTGCAGAGATATATGCTGCTGTCTTCAGGGCTCATG	MSPEDSSIYLCSGTGVNEKLFFGSGTQLSVL	TRBJ1-4	TRBV29-1	2	-6.112
CAAGACAGAGAGCTGGGTTCCACTGCCAAAAAACAGTTTTTCATTAACCCCTGTTTGTCTGCTGGCACAGAAGTACACAGCTGAGTCCCTGGGT	PRDSAVYFCASRQTGVNEKLFFGSGTQLSVL	TRBJ1-4	TRBV12-3; TRBV12-4	5	-5.714
CAAGACAGAGAGCTGGGTTCCACTGCCAAAAAACAGTTTTTCATTAACCCGGTAACTGCTGGCACAGAAGTACACAGATGTCTGGGAGGGAGCA	APSQTSVYFCASSYRVNEKLFFGSGTQLSVL	TRBJ1-4	TRBV6-6	4	-5.811
CAAGACAGAGAGCTGGGTTCCACTGCCAAAAAACAGTTTTTCATTAACCCGTCCGCTTTGGCTGCTGGCACAGAGATAGAGGGCCGAGTCCCCC	GDSALYLCASSQSGRVNEKLFFGSGTQLSVL	TRBJ1-4	TRBV5-6	3	-5.936
CAAGACAGAGAGCTGGGTTCCACTGCCAAAAAACAGTTTTTCATTAACCCTCCTGTCCGGGGCACTGCAGATGTAGAAGCTGCTGTCTTCAGGA	PEDSSFYICSAPDRRVNEKLFFGSGTQLSVL	TRBJ1-4	TRBV20-1	4	-5.811
CAAGACAGAGAGCTGGGTTCCACTGCCAAAAAACAGTTTTTCATTAACCCTGATAGCACTGCAGATGTAGAAGCTGCTGTCTTCAGGATGGGCA	AHPEDSSFYICSAIRVNEKLFFGSGTQLSVL	TRBJ1-4	TRBV20-1	7	-5.568
CAAGACAGAGAGCTGGGTTCCACTGCCAAAAAACAGTTTTTCATTAACCCTGTCCCGGGAACTGCTGGCACAGAAGTACACAGATGTCTGGGAG	SQTSVYFCASSSRDRVNEKLFFGSGTQLSVL	TRBJ1-4	TRBV6-5	2	-6.112
CAAGACAGAGAGCTGGGTTCCACTGCCAAAAAACAGTTTTTCATTAACCCTGTCGAAGGGTGCGCTGGCACAGAAGTACACAGCTGAGTCCCTG	RDSAVYFCASAPFDRVNEKLFFGSGTQLSVL	TRBJ1-4	TRBV12-3; TRBV12-4	2	-6.112
CAAGACAGAGAGCTGGGTTCCACTGCCAAAAAACAGTTTTTCATTAACCCTGTTCGGTGGTGAGCTGGCACAGAAATAAGCTGCCGAATCTCCT	GDSAAYFCASSPPNRVNEKLFFGSGTQLSVL	TRBJ1-4	TRBV18	2	-6.112
CAAGACAGAGAGCTGGGTTCCACTGCCAAAAAACAGTTTTTCATTAACCGCCTGTCGTGGGGTACTACTGGCACAGAGATAGAAAGCTGTCGGG	PTAFYLCASSTPRQAVNEKLFFGSGTQLSVL	TRBJ1-4	TRBV19	6	-5.635
CAAGACAGAGAGCTGGGTTCCACTGCCAAAAAACAGTTTTTCATTAACCGCTGCGGAGTAACTGCTGGCACAGAAGTACACAGATGTCTGGGAG	SQTSVYFCASSYSAAVNEKLFFGSGTQLSVL	TRBJ1-4	TRBV6-5	3	-5.936
CAAGACAGAGAGCTGGGTTCCACTGCCAAAAAACAGTTTTTCATTAACCGGCCCCTGGGCACTGCAGATGTAGAAGCTGCTGTCTTCAGGATGG	HPEDSSFYICSAQGPVNEKLFFGSGTQLSVL	TRBJ1-4	TRBV20-1	5	-5.714
CAAGACAGAGAGCTGGGTTCCACTGCCAAAAAACAGTTTTTCATTAACCGTCCCGGATAAACTGCTGGCACAGAAGTACAGAGAGGTCTGGTTG	NQTSLYFCASSLSGTVNEKLFFGSGTQLSVL	TRBJ1-4	TRBV27	7	-5.568
CAAGACAGAGAGCTGGGTTCCACTGCCAAAAAACAGTTTTTCATTAACCGTCCCGTCGCTAGCACTGCAGATGTAGAAGCTGCTGTCTTCAGGA	PEDSSFYICSASDGTVNEKLFFGSGTQLSVL	TRBJ1-4	TRBV20-1	4	-5.811
CAAGACAGAGAGCTGGGTTCCACTGCCAAAAAACAGTTTTTCATTAACCGTTTCGCGGGCACTGCAGATGTAGAAGCTGCTGTCTTCAGGATGG	HPEDSSFYICSARETVNEKLFFGSGTQLSVL	TRBJ1-4	TRBV20-1	3	-5.936
CAAGACAGAGAGCTGGGTTCCACTGCCAAAAAACAGTTTTTCATTAACCTGTCCCGAGCTGGCACAGAGATAGAAAGCTGTCGGGTTCTTTTGG	QKNPTAFYLCASSGQVNEKLFFGSGTQLSVL	TRBJ1-4	TRBV19	3	-5.936
CAAGACAGAGAGCTGGGTTCCACTGCCAAAAAACAGTTTTTCATTAACCTGTCCGGGGAGAGTACTACTGGCACAGAGATAGAAAGCTGTCGGG	PTAFYLCASSTLPGQVNEKLFFGSGTQLSVL	TRBJ1-4	TRBV19	2	-6.112
CAAGACAGAGAGCTGGGTTCCACTGCCAAAAAACAGTTTTTCATTAACCTGTTGACTGCTGGCACAGAAGTACACAGCTGAGTCCCTGGGTTCT	EPRDSAVYFCASSQQVNEKLFFGSGTQLSVL	TRBJ1-4	TRBV12-3; TRBV12-4	3	-5.936
CAAGACAGAGAGCTGGGTTCCACTGCCAAAAAACAGTTTTTCATTAACGAAGCCAACTCTAGCACTGCAGATGTAGAAGCTGCTGTCTTCAGGA	PEDSSFYICSARVGFVNEKLFFGSGTQLSVL	TRBJ1-4	TRBV20-1	10	-5.413
CAAGACAGAGAGCTGGGTTCCACTGCCAAAAAACAGTTTTTCATTAACGCCCTGAGGAGCACTGCAGATGTAGAAGCTGCTGTCTTCAGGATGG	HPEDSSFYICSAPQGVNEKLFFGSGTQLSVL	TRBJ1-4	TRBV20-1	4	-5.811
CAAGACAGAGAGCTGGGTTCCACTGCCAAAAAACAGTTTTTCATTAACGCCTGTTAGGCTGCTGGCACAGAGATACAGGGCCGAGTCTTCTGGC	PEDSALYLCASSLTGVNEKLFFGSGTQLSVL	TRBJ1-4	TRBV4-2	2	-6.112
CAAGACAGAGAGCTGGGTTCCACTGCCAAAAAACAGTTTTTCATTAACGCGGGAGCCTAGTAAGCTGCTGGCACAGAGATACAGGGCCGAGTCC	DSALYLCASSLLGSRVNEKLFFGSGTQLSVL	TRBJ1-4	TRBV5-5	2	-6.112
CAAGACAGAGAGCTGGGTTCCACTGCCAAAAAACAGTTTTTCATTAACGCTTGTCCCCCTGGCTGGTGGAGCACTGCAGATGTAGAAGCTGCTG	SSFYICSAPPARGTSVNEKLFFGSGTQLSVL	TRBJ1-4	TRBV20-1	3	-5.936
CAAGACAGAGAGCTGGGTTCCACTGCCAAAAAACAGTTTTTCATTAACGTGTCCCCCTCTAGCACTGCAGATGTAGAAGCTGCTGTCTTCAGGA	PEDSSFYICSARGGHVNEKLFFGSGTQLSVL	TRBJ1-4	TRBV20-1	9	-5.458
CAAGACAGAGAGCTGGGTTCCACTGCCAAAAAACAGTTTTTCATTAACTCCCCCGGCACTGCAGATGTAGAAGCTGCTGTCTTCAGGATGGGCA	AHPEDSSFYICSAGGVNEKLFFGSGTQLSVL	TRBJ1-4	TRBV20-1	4	-5.811
CAAGACAGAGAGCTGGGTTCCACTGCCAAAAAACAGTTTTTCATTAACTCCCCGTACAGTACTGCTGGCACAGAGGTACATAGATGTCTGGTTG	NQTSMYLCASSTVRGVNEKLFFGSGTQLSVL	TRBJ1-4	TRBV28	2	-6.112
CAAGACAGAGAGCTGGGTTCCACTGCCAAAAAACAGTTTTTCATTAACTCCCCTGATACTACTGGCACAGAGATAGAAAGCTGTCGGGTTCTTT	KNPTAFYLCASSIRGVNEKLFFGSGTQLSVL	TRBJ1-4	TRBV19	6	-5.635
CAAGACAGAGAGCTGGGTTCCACTGCCAAAAAACAGTTTTTCATTAACTGCCCCCTGTCCCCGGCTGCTGGCGCAGAGATACAGGGCTGAGTCN	DSALYLCASSRGQGAVNEKLFFGSGTQLSVL	TRBJ1-4	TRBV4-1	2	-6.112
CAAGACAGAGAGCTGGGTTCCACTGCCAAAAAACAGTTTTTCATTAACTGTATCTCTAGCACTGCAGATGTAGAAGCTGCTGTCTTCAGGATGG	HPEDSSFYICSARDTVNEKLFFGSGTQLSVL	TRBJ1-4	TRBV20-1	6	-5.635
CAAGACAGAGAGCTGGGTTCCACTGCCAAAAAACAGTTTTTCATTAACTGTATCTGCGCTGCTGGCGCAAAGATAAAGGGCCGAGTCCCCCAGC	LGDSALYLCASSADTVNEKLFFGSGTQLSVL	TRBJ1-4	TRBV5-1	2	-6.112
CAAGACAGAGAGCTGGGTTCCACTGCCAAAAAACAGTTTTTCATTAACTGTCCAGCTGCTGGCACAGAGATACACGGCCGAGTCCTCCTGCTGT	QQEDSAVYLCASSWTVNEKLFFGSGTQLSVL	TRBJ1-4	TRBV7-2	9	-5.458
CAAGACAGAGAGCTGGGTTCCACTGCCAAAAAACAGTTTTTCATTAACTGTCCAGTGGCTGCTGGCACAGAGATACATGGCCGAGTCCCCCTGC	QGDSAMYLCASSHWTVNEKLFFGSGTQLSVL	TRBJ1-4	TRBV7-9	2	-6.112
CAAGACAGAGAGCTGGGTTCCACTGCCAAAAAACAGTTTTTCATTAACTGTCCCCTGCGAACTGCTGGCACAGAAGTACACAGCTGAGTCCCTN	RDSAVYFCASSSQGTVNEKLFFGSGTQLSVL	TRBJ1-4	TRBV12-3; TRBV12-4	2	-6.112
CAAGACAGAGAGCTGGGTTCCACTGCCAAAAAACAGTTTTTCATTAACTGTCCCTATACTACTGGCACAGAGATAGAAAGCTGTCGGGTTCTTT	KNPTAFYLCASSIGTVNEKLFFGSGTQLSVL	TRBJ1-4	TRBV19	3	-5.936
CAAGACAGAGAGCTGGGTTCCACTGCCAAAAAACAGTTTTTCATTAACTGTCCCTTCACTGCTGGCACAGAAGTACATGGCTGAGTCCTCCAGN	LEDSAMYFCASSEGTVNEKLFFGSGTQLSVL	TRBJ1-4	TRBV2	2	-6.112
CAAGACAGAGAGCTGGGTTCCACTGCCAAAAAACAGTTTTTCATTAACTGTCCTTTCGCTGCTGGCGCAGAGATACAGGGCTGAGTCTTCTGGC	PEDSALYLCASSERTVNEKLFFGSGTQLSVL	TRBJ1-4	TRBV4-1	3	-5.936
CAAGACAGAGAGCTGGGTTCCACTGCCAAAAAACAGTTTTTCATTAACTGTCTGACCAGAGTCACTAGCACTGCAGATGTAGAAGCTGCTGTCT	DSSFYICSASDSGQTVNEKLFFGSGTQLSVL	TRBJ1-4	TRBV20-1	2	-6.112
CAAGACAGAGAGCTGGGTTCCACTGCCAAAAAACAGTTTTTCATTAACTGTCTGGCTGCTGGCGCAGAGATACAGGGCTGAGTCTTCTGGCTGC	QPEDSALYLCASSQTVNEKLFFGSGTQLSVL	TRBJ1-4	TRBV4-1	4	-5.811
CAAGACAGAGAGCTGGGTTCCACTGCCAAAAAACAGTTTTTCATTAACTGTCTGTCGGGTGCTGGCACAGAAGTACATGGCTGAGTCCTCCAGC	LEDSAMYFCASTRQTVNEKLFFGSGTQLSVL	TRBJ1-4	TRBV2	3	-5.936
CAAGACAGAGAGCTGGGTTCCACTGCCAAAAAACAGTTTTTCATTAAGAACCCCCTGGGGTGCACTGCTGGCACAGAAGTACACAGATGTCTGG	QTSVYFCASSAPQGVLNEKLFFGSGTQLSVL	TRBJ1-4	TRBV6-5; TRBV6-6	2	-6.112
CAAGACAGAGAGCTGGGTTCCACTGCCAAAAAACAGTTTTTCATTAAGAAGCCCCTGATCTTGTCTGCTGGCACAGAGATACACGGCCGAGTCC	DSAVYLCASRQDQGLLNEKLFFGSGTQLSVL	TRBJ1-4	TRBV7-2	3	-5.936
CAAGACAGAGAGCTGGGTTCCACTGCCAAAAAACAGTTTTTCATTAAGAATCATACTAGCACTGCAGATGTAGAAGCTGCTGTCTTCAGGATGG	HPEDSSFYICSASMILNEKLFFGSGTQLSVL	TRBJ1-4	TRBV20-1	6	-5.635
CAAGACAGAGAGCTGGGTTCCACTGCCAAAAAACAGTTTTTCATTAAGACCTGCTGGCACAGAAGTACACAGATGTCTGGGAGGGAGCAGCCGA	RLLPPRHLCTSVPAGLNEKLFFGSGTQLSVL	TRBJ1-4	TRBV6-5	3	-5.936
CAAGACAGAGAGCTGGGTTCCACTGCCAAAAAACAGTTTTTCATTAAGAGCCCCTGTCCCGGCATCTGTACTACTGGCACAGAGATAGAAAGCT	AFYLCASSTDAGTGALNEKLFFGSGTQLSVL	TRBJ1-4	TRBV19	2	-6.112
CAAGACAGAGAGCTGGGTTCCACTGCCAAAAAACAGTTTTTCATTAAGAGGGCCGGCACTGCAGATGTAGAAGCTGCTGTCTTCAGGATGGGCA	AHPEDSSFYICSAGPLNEKLFFGSGTQLSVL	TRBJ1-4	TRBV20-1	4	-5.811
CAAGACAGAGAGCTGGGTTCCACTGCCAAAAAACAGTTTTTCATTAAGAGGGCTGTTGCTGCTGGCACAGAAGTACACAGATGTCTGGGAGGGA	PSQTSVYFCASSNSPLNEKLFFGSGTQLSVL	TRBJ1-4	TRBV6-1	3	-5.936
CAAGACAGAGAGCTGGGTTCCACTGCCAAAAAACAGTTTTTCATTAAGAGGTCCCGCCCCATCTCTAGCACTGCAGATGTAGAAGCTGCTGTCT	DSSFYICSARDGAGPLNEKLFFGSGTQLSVL	TRBJ1-4	TRBV20-1	2	-6.112
CAAGACAGAGAGCTGGGTTCCACTGCCAAAAAACAGTTTTTCATTAAGAGTATTTAGCCTCCGGGGACTGCTGGCACAGAGGTACATAGATGTC	TSMYLCASSPRRLNTLNEKLFFGSGTQLSVL	TRBJ1-4	TRBV28	2	-6.112
CAAGACAGAGAGCTGGGTTCCACTGCCAAAAAACAGTTTTTCATTAAGAGTCTGTCCCGCTTCACTGCTGGCACAGAAGTACACAGATGTCTGG	QTSVYFCASSEAGQTLNEKLFFGSGTQLSVL	TRBJ1-4	TRBV6-1	4	-5.811
CAAGACAGAGAGCTGGGTTCCACTGCCAAAAAACAGTTTTTCATTAAGCACCCCCCGGGTGCTGGCACAGAAGTACACAGATGTCTGGGAGGGA	PSQTSVYFCASTRGVLNEKLFFGSGTQLSVL	TRBJ1-4	TRBV6-6	2	-6.112
CAAGACAGAGAGCTGGGTTCCACTGCCAAAAAACAGTTTTTCATTAAGCAGGGCCCCGGAACTGCTGGCACAGAGATACACGGCCGAGTCCTCC	EDSAVYLCASSSGALLNEKLFFGSGTQLSVL	TRBJ1-4	TRBV7-2	2	-6.112
CAAGACAGAGAGCTGGGTTCCACTGCCAAAAAACAGTTTTTCATTAAGCCCCACTTGGCTGCTGGCGCAGAGATACAGGGCTGAGTCTTCTGGC	PEDSALYLCASSQVGLNEKLFFGSGTQLSVL	TRBJ1-4	TRBV4-1	3	-5.936
CAAGACAGAGAGCTGGGTTCCACTGCCAAAAAACAGTTTTTCATTAAGCCCCTGCCCGAAGCTGCTGGCGCAAAGATAAAGGGCCGAGTCCCCC	GDSALYLCASSFGQGLNEKLFFGSGTQLSVL	TRBJ1-4	TRBV5-1	3	-5.936
CAAGACAGAGAGCTGGGTTCCACTGCCAAAAAACAGTTTTTCATTAAGCCCCTGTCCGGGGAAACTACTGGCACAGAGATAGAAAGCTGTCGGG	PTAFYLCASSFPGQGLNEKLFFGSGTQLSVL	TRBJ1-4	TRBV19	3	-5.936
CAAGACAGAGAGCTGGGTTCCACTGCCAAAAAACAGTTTTTCATTAAGCCCCTGTCTACGGCTGGCACAGAGATAGAAAGCTGTCGGGTTCTTT	KNPTAFYLCASRRQGLNEKLFFGSGTQLSVL	TRBJ1-4	TRBV19	2	-6.112
CAAGACAGAGAGCTGGGTTCCACTGCCAAAAAACAGTTTTTCATTAAGCCCTCCTCCCTGTGGGGAGCTGCTGGCACAGAGATACACGGCCGAG	SAVYLCASSSPQGGGLNEKLFFGSGTQLSVL	TRBJ1-4	TRBV7-2	2	-6.112
CAAGACAGAGAGCTGGGTTCCACTGCCAAAAAACAGTTTTTCATTAAGCCCTTCCGTCCCCCTAGCACTGCAGATGTAGAAGCTGCTGTCTTCN	EDSSFYICSARGTEGLNEKLFFGSGTQLSVL	TRBJ1-4	TRBV20-1	2	-6.112
CAAGACAGAGAGCTGGGTTCCACTGCCAAAAAACAGTTTTTCATTAAGCCGTCCACTCTCACTGCTGGCGCAGAAATACACAGATGTCTGGGAG	SQTSVYFCASSESGRLNEKLFFGSGTQLSVL	TRBJ1-4	TRBV10-2	3	-5.936
CAAGACAGAGAGCTGGGTTCCACTGCCAAAAAACAGTTTTTCATTAAGCCGTCCAGGGGAGCTGGCACAGAAGTACACAGATGTCTGGGAGGGA	PSQTSVYFCASSPGRLNEKLFFGSGTQLSVL	TRBJ1-4	TRBV6-5	3	-5.936
CAAGACAGAGAGCTGGGTTCCACTGCCAAAAAACAGTTTTTCATTAAGCCTGTAGCCCCCACTCCAGGCACAGAGATAGAAGCCAGAGTCACTG	SDSGFYLCAWSGGYRLNEKLFFGSGTQLSVL	TRBJ1-4	TRBV30	2	-6.112
CAAGACAGAGAGCTGGGTTCCACTGCCAAAAAACAGTTTTTCATTAAGCCTGTCCTGGGAGCTGCTGGCACAGAGATACAGGGCCGAGTCCCCC	GDSALYLCASSSQDRLNEKLFFGSGTQLSVL	TRBJ1-4	TRBV5-5	3	-5.936
CAAGACAGAGAGCTGGGTTCCACTGCCAAAAAACAGTTTTTCATTAAGCTCCCCTGCCAAGCTGCTGGCGCAAAGATAAAGGGCCGAGTCCCCC	GDSALYLCASSLAGELNEKLFFGSGTQLSVL	TRBJ1-4	TRBV5-1	2	-6.112
CAAGACAGAGAGCTGGGTTCCACTGCCAAAAAACAGTTTTTCATTAAGCTCCCCTGTCCCGGGGGAAGCACTGCAGATGTAGAAGCTGCTGTCT	DSSFYICSASPGTGELNEKLFFGSGTQLSVL	TRBJ1-4	TRBV20-1	2	-6.112
CAAGACAGAGAGCTGGGTTCCACTGCCAAAAAACAGTTTTTCATTAAGCTGTCCCATTCTACTGGCACAGAGATAGAAAGCTGTCGGGTTCTTT	KNPTAFYLCASRMGQLNEKLFFGSGTQLSVL	TRBJ1-4	TRBV19	6	-5.635
CAAGACAGAGAGCTGGGTTCCACTGCCAAAAAACAGTTTTTCATTAAGCTGTCCCGACTGGGGGACACTGCAGATGTAGAAGCTGCTGTCTTCA	EDSSFYICSVPQSGQLNEKLFFGSGTQLSVL	TRBJ1-4	TRBV20-1	8	-5.51
CAAGACAGAGAGCTGGGTTCCACTGCCAAAAAACAGTTTTTCATTAAGCTGTCCGGGGCTGCTGGCACAGAGATACACGGCCGAGTCCTCCTGC	QEDSAVYLCASSPGQLNEKLFFGSGTQLSVL	TRBJ1-4	TRBV7-2	3	-5.936
CAAGACAGAGAGCTGGGTTCCACTGCCAAAAAACAGTTTTTCATTAAGCTGTCCGTTTGGGCTGCTGGCACAGAAGTACAGAGAGGTCTGGTTG	NQTSLYFCASSPNGQLNEKLFFGSGTQLSVL	TRBJ1-4	TRBV27	5	-5.714
CAAGACAGAGAGCTGGGTTCCACTGCCAAAAAACAGTTTTTCATTAAGCTGTCCTAAACTGCTGGCACAGAGGTACATAGATGTCTGGTTGGTG	TNQTSMYLCASSLGQLNEKLFFGSGTQLSVL	TRBJ1-4	TRBV28	2	-6.112
CAAGACAGAGAGCTGGGTTCCACTGCCAAAAAACAGTTTTTCATTAAGCTGTCCTGTGTGGCTGCTGGCGCAGAGATACAGGGCCGAGTCTTCT	EDSALYLCASSHTGQLNEKLFFGSGTQLSVL	TRBJ1-4	TRBV4-3	41	-4.8
CAAGACAGAGAGCTGGGTTCCACTGCCAAAAAACAGTTTTTCATTAAGCTGTTCCATAGCACTGCAGATGTAGAAGCTGCTGTCTTCAGGATGG	HPEDSSFYICSAMEQLNEKLFFGSGTQLSVL	TRBJ1-4	TRBV20-1	48	-4.731
CAAGACAGAGAGCTGGGTTCCACTGCCAAAAAACAGTTTTTCATTAAGGAGGCCCCCCCCCCTCCTGCTGGCACAGAAGTACACAGATGTCTGG	QTSVYFCASRRGGGLLNEKLFFGSGTQLSVL	TRBJ1-4	TRBV6-5	29	-4.95
CAAGACAGAGAGCTGGGTTCCACTGCCAAAAAACAGTTTTTCATTAAGGAGGCCTGTGCTGGCACAGAAGTACACAGATGTCTGGGAGCTGGTA	TSSQTSVYFCASTGLLNEKLFFGSGTQLSVL	TRBJ1-4	TRBV10-3	3	-5.936
CAAGACAGAGAGCTGGGTTCCACTGCCAAAAAACAGTTTTTCATTAAGGATCGTAGCACTGCAGATGTAGAAGCTGCTGTCTTCAGGATGGGCA	AHPEDSSFYICSATILNEKLFFGSGTQLSVL	TRBJ1-4	TRBV20-1	33	-4.894
CAAGACAGAGAGCTGGGTTCCACTGCCAAAAAACAGTTTTTCATTAAGGCCATATTGACCGCAGATGTAGAAGCTGCTGTCTTCAGGATGGGCA	AHPEDSSFYICGQYGLNEKLFFGSGTQLSVL	TRBJ1-4	TRBV20-1	7	-5.568
CAAGACAGAGAGCTGGGTTCCACTGCCAAAAAACAGTTTTTCATTAAGGCCCGCGGATAAACTGCTGGCACAGAAGTACAGAGAGGTCTGGTTG	NQTSLYFCASSLSAGLNEKLFFGSGTQLSVL	TRBJ1-4	TRBV27	5	-5.714
CAAGACAGAGAGCTGGGTTCCACTGCCAAAAAACAGTTTTTCATTAAGGCCGACTCTAGCACTGCAGATGTAGAAGCTGCTGTCTTCAGGATGG	HPEDSSFYICSARVGLNEKLFFGSGTQLSVL	TRBJ1-4	TRBV20-1	13	-5.299
CAAGACAGAGAGCTGGGTTCCACTGCCAAAAAACAGTTTTTCATTAAGGCCGGGGCCCGATATGCTGGCACAGAAGTACACAGATGTCTGGGAG	SQTSVYFCASISGPGLNEKLFFGSGTQLSVL	TRBJ1-4	TRBV6-1	4	-5.811
CAAGACAGAGAGCTGGGTTCCACTGCCAAAAAACAGTTTTTCATTAAGGCCGTCCTTGAAGCTGCTGGCACAGAGATACACGGCGGAGTCCTCC	EDSAVYLCASSFKDGLNEKLFFGSGTQLSVL	TRBJ1-4	TRBV7-8	2	-6.112
CAAGACAGAGAGCTGGGTTCCACTGCCAAAAAACAGTTTTTCATTAAGGCCTCCCAACTTGCTGGCACAGAAGTACACAGATGTCTGGGAGGGA	PSQTSVYFCASKLGGLNEKLFFGSGTQLSVL	TRBJ1-4	TRBV6-5	12	-5.334
CAAGACAGAGAGCTGGGTTCCACTGCCAAAAAACAGTTTTTCATTAAGGCCTGTCCTTCTGCTGGCACAGAAGTACAGAGAGGTCTGGTTGGGG	PNQTSLYFCASRRTGLNEKLFFGSGTQLSVL	TRBJ1-4	TRBV27	5	-5.714
CAAGACAGAGAGCTGGGTTCCACTGCCAAAAAACAGTTTTTCATTAAGGCGCACCCCATCTATACTACTGGCACAGAGATAGAAAGCTGTCGGG	PTAFYLCASSIDGVRLNEKLFFGSGTQLSVL	TRBJ1-4	TRBV19	3	-5.936
CAAGACAGAGAGCTGGGTTCCACTGCCAAAAAACAGTTTTTCATTAAGGCTCGCTGTCCCGGGAATGATGCTGGCACAGAAGTACATGGCTGAG	SAMYFCASIIPGTASLNEKLFFGSGTQLSVL	TRBJ1-4	TRBV2	2	-6.112
CAAGACAGAGAGCTGGGTTCCACTGCCAAAAAACAGTTTTTCATTAAGGCTGCTGGCACAGAAGTACACAGATGTCTGGGAGGGAGCAGCCAAC	LAAPSQTSVYFCASSLNEKLFFGSGTQLSVL	TRBJ1-4	TRBV6-6	10	-5.413
CAAGACAGAGAGCTGGGTTCCACTGCCAAAAAACAGTTTTTCATTAAGGGCCCAGGGGCTGCTGGCACAGAGATACACGGCCGAGTCCTCAAGC	LEDSAVYLCASSPWALNEKLFFGSGTQLSVL	TRBJ1-4	TRBV11-2	2	-6.112
CAAGACAGAGAGCTGGGTTCCACTGCCAAAAAACAGTTTTTCATTAAGGGCCGTGTCGCTACTGGCACAGAGATAGAAAGCTGTCGGGTTCTTT	KNPTAFYLCASSDTALNEKLFFGSGTQLSVL	TRBJ1-4	TRBV19	3	-5.936
CAAGACAGAGAGCTGGGTTCCACTGCCAAAAAACAGTTTTTCATTAAGGGCCTCTCTAGCACTGCAGATGTAGAAGCTGCTGTCTTCAGGATGG	HPEDSSFYICSAREALNEKLFFGSGTQLSVL	TRBJ1-4	TRBV20-1	14	-5.267
CAAGACAGAGAGCTGGGTTCCACTGCCAAAAAACAGTTTTTCATTAAGGGCTGTCCCCGGGCTGCTGGCACAGAGGTACATAGATGTCTGGTTG	NQTSMYLCASSPGTALNEKLFFGSGTQLSVL	TRBJ1-4	TRBV28	4	-5.811
CAAGACAGAGAGCTGGGTTCCACTGCCAAAAAACAGTTTTTCATTAAGGGTCTCCATGGCACTGCAGATGTAGAAGCTGCTGTCTTCAGGATGG	HPEDSSFYICSAMETLNEKLFFGSGTQLSVL	TRBJ1-4	TRBV20-1	2	-6.112
CAAGACAGAGAGCTGGGTTCCACTGCCAAAAAACAGTTTTTCATTAAGGGTGCCCCCTGTTGCACTGCAGATGTAGAAGCTGCTGTCTTCAGGA	PEDSSFYICSATGGTLNEKLFFGSGTQLSVL	TRBJ1-4	TRBV20-1	5	-5.714
CAAGACAGAGAGCTGGGTTCCACTGCCAAAAAACAGTTTTTCATTAAGGGTGGCCCGTACGCTGCTGGCACAGAAATACAAAGCTGAGTCCCCC	GDSALYFCASSVRATLNEKLFFGSGTQLSVL	TRBJ1-4	TRBV9	5	-5.714
CAAGACAGAGAGCTGGGTTCCACTGCCAAAAAACAGTTTTTCATTAAGGTAATCTTGGCTGCTGGCGCAGAGATACAGGGCTGAGTCTTCTGGC	PEDSALYLCASSQDYLNEKLFFGSGTQLSVL	TRBJ1-4	TRBV4-1	3	-5.936
CAAGACAGAGAGCTGGGTTCCACTGCCAAAAAACAGTTTTTCATTAAGGTCCCAATTTGGTGAGCTGGCACAGAAATAAGCTGCCGAATCTCCT	GDSAAYFCASSPNWDLNEKLFFGSGTQLSVL	TRBJ1-4	TRBV18	3	-5.936
CAAGACAGAGAGCTGGGTTCCACTGCCAAAAAACAGTTTTTCATTAAGGTCTGTCAAAGCACTGCAGATGTAGAAGCTGCTGTCTTCAGGATGG	HPEDSSFYICSALTDLNEKLFFGSGTQLSVL	TRBJ1-4	TRBV20-1	2	-6.112
CAAGACAGAGAGCTGGGTTCCACTGCCAAAAAACAGTTTTTCATTAAGGTTGCCGCCGTAACTGCTGGCACAGAAGTACACAGATGTCTGGGAG	SQTSVYFCASSYGGNLNEKLFFGSGTQLSVL	TRBJ1-4	TRBV6-5	2	-6.112
CAAGACAGAGAGCTGGGTTCCACTGCCAAAAAACAGTTTTTCATTAAGTACGCTGTCGGGACTGCTGGCACAGAAGTACACAGATGTTTGGGAG	SQTSVYFCASSPDSVLNEKLFFGSGTQLSVL	TRBJ1-4	TRBV6-2	6	-5.635
CAAGACAGAGAGCTGGGTTCCACTGCCAAAAAACAGTTTTTCATTAAGTAGTGTAGGACTGCTGGCACAGAAGTACACAGATGTCTGGGAGGGA	PSQTSVYFCASSPTLLNEKLFFGSGTQLSVL	TRBJ1-4	TRBV6-5	26	-4.998
CAAGACAGAGAGCTGGGTTCCACTGCCAAAAAACAGTTTTTCATTAAGTATGTCCCGGGCGCTGCAGAGATATATGCTGCTGTCTTCAGGGCTC	SPEDSSIYLCSARDILNEKLFFGSGTQLSVL	TRBJ1-4	TRBV29-1	4	-5.811
CAAGACAGAGAGCTGGGTTCCACTGCCAAAAAACAGTTTTTCATTAAGTCCAGTATTCGGACTGCAGATGTAGAAGCTGCTGTCTTCAGGATGG	HPEDSSFYICSPNTGLNEKLFFGSGTQLSVL	TRBJ1-4	TRBV20-1	6	-5.635
CAAGACAGAGAGCTGGGTTCCACTGCCAAAAAACAGTTTTTCATTAAGTCCCGCTGGTGAGCTGGCACAGAAATAAGCTGCCGAATCTCCTCGC	RGDSAAYFCASSPAGLNEKLFFGSGTQLSVL	TRBJ1-4	TRBV18	5	-5.714
CAAGACAGAGAGCTGGGTTCCACTGCCAAAAAACAGTTTTTCATTAAGTCCCTCTTGGCTGCTGGCGCAGAGATACAGGGCTGAGTCTTCTGGN	PEDSALYLCASSQEGLNEKLFFGSGTQLSVL	TRBJ1-4	TRBV4-1	2	-6.112
CAAGACAGAGAGCTGGGTTCCACTGCCAAAAAACAGTTTTTCATTAAGTCCCTGTCTTTCTCTAGCACTGCAGATGTAGAAGCTGCTGTCTTCA	EDSSFYICSARERQGLNEKLFFGSGTQLSVL	TRBJ1-4	TRBV20-1	7	-5.568
CAAGACAGAGAGCTGGGTTCCACTGCCAAAAAACAGTTTTTCATTAAGTCCGTCCCGGTAGCTGCTGGCACAGAAGTACACAGCTGAGTCCCTG	RDSAVYFCASSYRDGLNEKLFFGSGTQLSVL	TRBJ1-4	TRBV12-3; TRBV12-4	3	-5.936
CAAGACAGAGAGCTGGGTTCCACTGCCAAAAAACAGTTTTTCATTAAGTCCTCCCTGTAACCTGCTGGCACAGAAGTACACAGATGTCTGGGAC	SQTSVYFCASRLQGGLNEKLFFGSGTQLSVL	TRBJ1-4	TRBV6-1	5	-5.714
CAAGACAGAGAGCTGGGTTCCACTGCCAAAAAACAGTTTTTCATTAAGTCGAGCTAAGGTGCTGGCACAGAAGTACACAGATGTCTGGGAGGGG	PSQTSVYFCASTLARLNEKLFFGSGTQLSVL	TRBJ1-4	TRBV6-6	3	-5.936
CAAGACAGAGAGCTGGGTTCCACTGCCAAAAAACAGTTTTTCATTAAGTCGCGCGTCTTTCGCACTGCAGATGTAGAAGCTGCTGTCTTCAGGA	PEDSSFYICSAKDARLNEKLFFGSGTQLSVL	TRBJ1-4	TRBV20-1	2	-6.112
CAAGACAGAGAGCTGGGTTCCACTGCCAAAAAACAGTTTTTCATTAAGTCTGCCCCCCTCTTGGCTGCTGGCACAGAAATAAACTCCAGAATCC	DSGVYFCASSQEGGRLNEKLFFGSGTQLSVL	TRBJ1-4	TRBV14	5	-5.714
CAAGACAGAGAGCTGGGTTCCACTGCCAAAAAACAGTTTTTCATTAAGTCTTGCATAGCTGCTGGCACAGAGATACAGGGCCGAGTCCCCCAGC	LGDSALYLCASSYARLNEKLFFGSGTQLSVL	TRBJ1-4	TRBV5-5	3	-5.936
CAAGACAGAGAGCTGGGTTCCACTGCCAAAAAACAGTTTTTCATTAAGTGACCTAGCACTGCAGATGTAGAAGCTGCTGTCTTCAGGATGGGCA	AHPEDSSFYICSARSLNEKLFFGSGTQLSVL	TRBJ1-4	TRBV20-1	3	-5.936
CAAGACAGAGAGCTGGGTTCCACTGCCAAAAAACAGTTTTTCATTAAGTGTCCAACTACTGGCACAGAGATAGAAAGCTGTCGGGTTCTTTTGG	QKNPTAFYLCASSWTLNEKLFFGSGTQLSVL	TRBJ1-4	TRBV19	2	-6.112
CAAGACAGAGAGCTGGGTTCCACTGCCAAAAAACAGTTTTTCATTAAGTGTCCCGTAACTGCTGGCACAGAAGTACACAGATGTCTGGGAGGGA	PSQTSVYFCASSYGTLNEKLFFGSGTQLSVL	TRBJ1-4	TRBV6-5; TRBV6-6	11	-5.371
CAAGACAGAGAGCTGGGTTCCACTGCCAAAAAACAGTTTTTCATTAAGTTCCCGCCCTGTGGAGCTAGCACTGCAGATGTAGAAGCTGCTGTCT	DSSFYICSASSTGRELNEKLFFGSGTQLSVL	TRBJ1-4	TRBV20-1	2	-6.112
CAAGACAGAGAGCTGGGTTCCACTGCCAAAAAACAGTTTTTCATTAAGTTCTGTCCCGATGGCACAGAAGTACACAGATGTCTGGGAGCTGGTA	TSSQTSVYFCAIGTELNEKLFFGSGTQLSVL	TRBJ1-4	TRBV10-3	3	-5.936
CAAGACAGAGAGCTGGGTTCCACTGCCAAAAAACAGTTTTTCATTAAGTTCTGTCCTTCGGGTATCACTGGTGGCACAGAAGTAAAGAGCTGTC	TALYFCATSDTRRTELNEKLFFGSGTQLSVL	TRBJ1-4	TRBV24-1	6	-5.635
CAAGACAGAGAGCTGGGTTCCACTGCCAAAAAACAGTTTTTCATTAAGTTTGTCCCGGCTGCTGGCACAGAGATACAGGGCCGAGTCGTCCAGC	LDDSALYLCASSRDKLNEKLFFGSGTQLSVL	TRBJ1-4	TRBV5-4	2	-6.112
CAAGACAGAGAGCTGGGTTCCACTGCCAAAAAACAGTTTTTCATTAATAACCCCCCTCCTGCTGGCACAGAAGTACACAGCTGAGTCCCTGGGT	PRDSAVYFCASRRGVINEKLFFGSGTQLSVL	TRBJ1-4	TRBV12-3; TRBV12-4	6	-5.635
CAAGACAGAGAGCTGGGTTCCACTGCCAAAAAACAGTTTTTCATTAATACCTGTCCCTCCCCTGCTGGCACAGAAGTACACAGATGTCTGGGAG	SQTSVYFCASRGGTGINEKLFFGSGTQLSVL	TRBJ1-4	TRBV6-5	2	-6.112
CAAGACAGAGAGCTGGGTTCCACTGCCAAAAAACAGTTTTTCATTAATAGACCCTTTTAAGGCACTGCAGATGTAGAAGCTGCTGTCTTCAGGN	PEDSSFYICSALKGSINEKLFFGSGTQLSVL	TRBJ1-4	TRBV20-1	3	-5.936
CAAGACAGAGAGCTGGGTTCCACTGCCAAAAAACAGTTTTTCATTAATAGCCCCCCCCACGAATTGGCTGCTGGCACAGAGATACAGGGCCGAG	SALYLCASSQFVGGAINEKLFFGSGTQLSVL	TRBJ1-4	TRBV4-2	9	-5.458
CAAGACAGAGAGCTGGGTTCCACTGCCAAAAAACAGTTTTTCATTAATATCTGTCCTCGCACTGCAGATGTAGAAGCTGCTGTCTTCAGGATGG	HPEDSSFYICSARTDINEKLFFGSGTQLSVL	TRBJ1-4	TRBV20-1	2	-6.112
CAAGACAGAGAGCTGGGTTCCACTGCCAAAAAACAGTTTTTCATTAATCACTGTCCCGATGCTGCTGGCACAGAAATACAAAGCTGAGTCCCCC	GDSALYFCASSIGTVINEKLFFGSGTQLSVL	TRBJ1-4	TRBV9	2	-6.112
CAAGACAGAGAGCTGGGTTCCACTGCCAAAAAACAGTTTTTCATTAATCAGCCCCCTCCCAGTTCTGTAACTGCTGGCACAGAAGTACACAGAT	SVYFCASSYRTGRGLINEKLFFGSGTQLSVL	TRBJ1-4	TRBV6-5	2	-6.112
CAAGACAGAGAGCTGGGTTCCACTGCCAAAAAACAGTTTTTCATTAATCCCCCTATCATCTCTAGCACTGCAGATGTAGAAGCTGCTGTCTTCA	EDSSFYICSARDDRGINEKLFFGSGTQLSVL	TRBJ1-4	TRBV20-1	7	-5.568
CAAGACAGAGAGCTGGGTTCCACTGCCAAAAAACAGTTTTTCATTAATCCCCGGGGGACTGCTGGCACAGAAGTACACAGATGTCTGGGAGGGA	PSQTSVYFCASSPPGINEKLFFGSGTQLSVL	TRBJ1-4	TRBV6-1	4	-5.811
CAAGACAGAGAGCTGGGTTCCACTGCCAAAAAACAGTTTTTCATTAATCCCGTCACTGCTGGCACAGAAGTACACAGATGTCTGGGAGGGAGCA	APSQTSVYFCASSDGINEKLFFGSGTQLSVL	TRBJ1-4	TRBV6-1	5	-5.714
CAAGACAGAGAGCTGGGTTCCACTGCCAAAAAACAGTTTTTCATTAATCCCTCGATTGCTGGCACAGAGGTACATAGATGTCTGGTTGGTGCTG	STNQTSMYLCASNRGINEKLFFGSGTQLSVL	TRBJ1-4	TRBV28	5	-5.714
CAAGACAGAGAGCTGGGTTCCACTGCCAAAAAACAGTTTTTCATTAATCCCTCTTCTGCTGGCACAGAAGTACACAGCTGAGTCCCTGGGTTCT	EPRDSAVYFCASRRGINEKLFFGSGTQLSVL	TRBJ1-4	TRBV12-3; TRBV12-4	2	-6.112
CAAGACAGAGAGCTGGGTTCCACTGCCAAAAAACAGTTTTTCATTAATCCCTGTCCCAAAACTGCTGGCACAGAAGTACACAGATGTCTGGGAG	SQTSVYFCASSFGTGINEKLFFGSGTQLSVL	TRBJ1-4	TRBV6-5	2	-6.112
CAAGACAGAGAGCTGGGTTCCACTGCCAAAAAACAGTTTTTCATTAATCCCTGTCGAATAACTGCTGGCACAGAAGTACACAGATGTCTGGGAG	SQTSVYFCASSYSTGINEKLFFGSGTQLSVL	TRBJ1-4	TRBV6-5	4	-5.811
CAAGACAGAGAGCTGGGTTCCACTGCCAAAAAACAGTTTTTCATTAATCCGGTTCATGGTGGCACAGAAGTAAAGAGCTGTCTGGTTGGGGATG	IPNQTALYFCATMNRINEKLFFGSGTQLSVL	TRBJ1-4	TRBV24-1	3	-5.936
CAAGACAGAGAGCTGGGTTCCACTGCCAAAAAACAGTTTTTCATTAATCCGTCCCAAAAAACTGCTGGCACAGAGGTACATAGATGTCTGGTTG	NQTSMYLCASSFLGRINEKLFFGSGTQLSVL	TRBJ1-4	TRBV28	3	-5.936
CAAGACAGAGAGCTGGGTTCCACTGCCAAAAAACAGTTTTTCATTAATCCGTCCCGTCTCACTGCTGGCACAGAAGTACATGGCTGAGTCCTCC	EDSAMYFCASSETGRINEKLFFGSGTQLSVL	TRBJ1-4	TRBV2	2	-6.112
CAAGACAGAGAGCTGGGTTCCACTGCCAAAAAACAGTTTTTCATTAATCCGTCCCTCTAAGCTGCTGGCACAGAGATACACGGCGGAGTCCTCC	EDSAVYLCASSLEGRINEKLFFGSGTQLSVL	TRBJ1-4	TRBV7-8	2	-6.112
CAAGACAGAGAGCTGGGTTCCACTGCCAAAAAACAGTTTTTCATTAATCCTGCCCACCGGACCTAAGCTGCTGGCACAGAGATAGAGGGCCGAG	SALYLCASSLGPVGRINEKLFFGSGTQLSVL	TRBJ1-4	TRBV5-6	3	-5.936
CAAGACAGAGAGCTGGGTTCCACTGCCAAAAAACAGTTTTTCATTAATCCTGGGAAACCTAGCACTGCAGATGTAGAAGCTGCTGTCTTCAGGA	PEDSSFYICSARFPRINEKLFFGSGTQLSVL	TRBJ1-4	TRBV20-1	3	-5.936
CAAGACAGAGAGCTGGGTTCCACTGCCAAAAAACAGTTTTTCATTAATCCTGTCACGTGAGCTGGCACAGAAATAAGCTGCCGAATCTCCTCGC	RGDSAAYFCASSRDRINEKLFFGSGTQLSVL	TRBJ1-4	TRBV18	2	-6.112
CAAGACAGAGAGCTGGGTTCCACTGCCAAAAAACAGTTTTTCATTAATCGAAGGCTGTCCATCCCTGCTGGCACAGAAGTACAGAGAGGTCTGG	QTSLYFCASRDGQPSINEKLFFGSGTQLSVL	TRBJ1-4	TRBV27	5	-5.714
CAAGACAGAGAGCTGGGTTCCACTGCCAAAAAACAGTTTTTCATTAATCGAGCGGCTGCTGGCACAGAAATAAACTCCAGAATCCTCCAGTTCT	ELEDSGVYFCASSRSINEKLFFGSGTQLSVL	TRBJ1-4	TRBV14	12	-5.334
CAAGACAGAGAGCTGGGTTCCACTGCCAAAAAACAGTTTTTCATTAATCGCCCCGGAGATACTACTGGCACAGAGATAGAAAGCTGTCGGGTTC	NPTAFYLCASSISGAINEKLFFGSGTQLSVL	TRBJ1-4	TRBV19	4	-5.811
CAAGACAGAGAGCTGGGTTCCACTGCCAAAAAACAGTTTTTCATTAATCGCCTGTCGGCTGCTGGCACAGAAGTACACAGCTGAGTCCCTGGGT	PRDSAVYFCASSRQAINEKLFFGSGTQLSVL	TRBJ1-4	TRBV12-3; TRBV12-4	2	-6.112
CAAGACAGAGAGCTGGGTTCCACTGCCAAAAAACAGTTTTTCATTAATCGCTGTCTGGGCGGCGCTGCTGGCACAGAAATACAAAGCTGAGTCC	DSALYFCASSAAQTAINEKLFFGSGTQLSVL	TRBJ1-4	TRBV9	3	-5.936
CAAGACAGAGAGCTGGGTTCCACTGCCAAAAAACAGTTTTTCATTAATCTGTCCCCAGGCACAGAGATAGAAGCCAGAGTCACTGAGAAGGAGC	LLLSDSGFYLCAWGQINEKLFFGSGTQLSVL	TRBJ1-4	TRBV30	2	-6.112
CAAGACAGAGAGCTGGGTTCCACTGCCAAAAAACAGTTTTTCATTAATCTGTCCCCCGGCACTGCAGATGTAGAAGCTGCTGTCTTCAGGATGG	HPEDSSFYICSAGGQINEKLFFGSGTQLSVL	TRBJ1-4	TRBV20-1	10	-5.413
CAAGACAGAGAGCTGGGTTCCACTGCCAAAAAACAGTTTTTCATTAATCTGTCCCCTCGAAGCACTGCAGATGTAGAAGCTGCTGTCTTCAGGA	PEDSSFYICSASRGQINEKLFFGSGTQLSVL	TRBJ1-4	TRBV20-1	8	-5.51
CAAGACAGAGAGCTGGGTTCCACTGCCAAAAAACAGTTTTTCATTAATCTGTCCCTGGCTGCTGGCACAGAAATACAAAGCTGAGTCCCCCAGC	LGDSALYFCASSQGQINEKLFFGSGTQLSVL	TRBJ1-4	TRBV9	3	-5.936
CAAGACAGAGAGCTGGGTTCCACTGCCAAAAAACAGTTTTTCATTAATCTGTCCTTCACTGATGGCACAGAAGTACACAGATGTCTGGGAGCTG	SSQTSVYFCAISEGQINEKLFFGSGTQLSVL	TRBJ1-4	TRBV10-3	2	-6.112
CAAGACAGAGAGCTGGGTTCCACTGCCAAAAAACAGTTTTTCATTAATCTGTCTTTCTAAGCTGCTGGCACAGAGATACATGGCCGAGTCCCCC	GDSAMYLCASSLERQINEKLFFGSGTQLSVL	TRBJ1-4	TRBV7-9	4	-5.811
[truncated: 142,281 more rows]
