# Supplementary material for: TCR Convergence in Individuals Treated With Immune Checkpoint Inhibition for Cancer
Source: Front Immunol. 2020 Jan 9;10:2985. doi: 10.3389/fimmu.2019.02985 (PMC6962348; doi:10.3389/fimmu.2019.02985)
Supplement: Supplementary file 8 [file Data_Sheet_5.zip]

Archive with 21 entries (20 files):
- Sample6.clone_summary.csv
- __MACOSX/
- __MACOSX/._Sample6.clone_summary.csv
- Sample3.clone_summary.csv
- __MACOSX/._Sample3.clone_summary.csv
- Sample7.clone_summary.csv
- __MACOSX/._Sample7.clone_summary.csv
- Sample2.clone_summary.csv
- __MACOSX/._Sample2.clone_summary.csv
- Sample4.clone_summary.csv
- __MACOSX/._Sample4.clone_summary.csv
- Sample1.clone_summary.csv
- __MACOSX/._Sample1.clone_summary.csv
- Sample5.clone_summary.csv
- __MACOSX/._Sample5.clone_summary.csv
- Sample9.clone_summary.csv
- __MACOSX/._Sample9.clone_summary.csv
- Sample8.clone_summary.csv
- __MACOSX/._Sample8.clone_summary.csv
- Sample10.clone_summary.csv
- __MACOSX/._Sample10.clone_summary.csv
