# Supplementary material for: TCR Convergence in Individuals Treated With Immune Checkpoint Inhibition for Cancer
Source: Front Immunol. 2020 Jan 9;10:2985. doi: 10.3389/fimmu.2019.02985 (PMC6962348; doi:10.3389/fimmu.2019.02985)
Supplement: Supplementary file 9 [file Data_Sheet_6.zip]

Archive with 25 entries (24 files):
- Sample19.clone_summary.csv
- __MACOSX/
- __MACOSX/._Sample19.clone_summary.csv
- Sample18.clone_summary.csv
- __MACOSX/._Sample18.clone_summary.csv
- Sample11.clone_summary.csv
- __MACOSX/._Sample11.clone_summary.csv
- Sample20.clone_summary.csv
- __MACOSX/._Sample20.clone_summary.csv
- Sample14.clone_summary.csv
- __MACOSX/._Sample14.clone_summary.csv
- Sample21.clone_summary.csv
- __MACOSX/._Sample21.clone_summary.csv
- Sample15.clone_summary.csv
- __MACOSX/._Sample15.clone_summary.csv
- Sample13.clone_summary.csv
- __MACOSX/._Sample13.clone_summary.csv
- Sample22.clone_summary.csv
- __MACOSX/._Sample22.clone_summary.csv
- Sample16.clone_summary.csv
- __MACOSX/._Sample16.clone_summary.csv
- Sample12.clone_summary.csv
- __MACOSX/._Sample12.clone_summary.csv
- Sample17.clone_summary.csv
- __MACOSX/._Sample17.clone_summary.csv
