# Supplementary material for: TCR Convergence in Individuals Treated With Immune Checkpoint Inhibition for Cancer
Source: Front Immunol. 2020 Jan 9;10:2985. doi: 10.3389/fimmu.2019.02985 (PMC6962348; doi:10.3389/fimmu.2019.02985)
Supplement: Supplemental Data Sheets 1–7 — Clonotyping data and repertoire metrics deriving from the Oncomine TCRB-LR assay and Ion Reporter analysis. [file Data_Sheet_7.zip]

Archive with 11 entries (8 files):
- Sequencing_of_Sorted_Counted_T_Cells/
- Sequencing_of_Sorted_Counted_T_Cells/.DS_Store
- __MACOSX/
- __MACOSX/Sequencing_of_Sorted_Counted_T_Cells/
- __MACOSX/Sequencing_of_Sorted_Counted_T_Cells/._.DS_Store
- Sequencing_of_Sorted_Counted_T_Cells/10e3_sorted_T_cells_from_PBL.clone_summary.csv
- __MACOSX/Sequencing_of_Sorted_Counted_T_Cells/._10e3_sorted_T_cells_from_PBL.clone_summary.csv
- Sequencing_of_Sorted_Counted_T_Cells/10e5_sorted_T_cells_from_PBL.clone_summary.csv
- __MACOSX/Sequencing_of_Sorted_Counted_T_Cells/._10e5_sorted_T_cells_from_PBL.clone_summary.csv
- Sequencing_of_Sorted_Counted_T_Cells/10e4_sorted_T_cells_from_PBL.clone_summary.csv
- __MACOSX/Sequencing_of_Sorted_Counted_T_Cells/._10e4_sorted_T_cells_from_PBL.clone_summary.csv
